# Supplementary material for: FMOPhore for hotspot identification and efficient fragment-to-lead growth strategies
Source: Nat Commun. 2026 Apr 28;17:5813. doi: 10.1038/s41467-026-72384-x (PMC13328607; doi:10.1038/s41467-026-72384-x)
Supplement: Supplementary file 3 — Supplementary Dataset 1 [file 41467_2026_72384_MOESM3_ESM.zip]

Archive with 64 entries (56 files):
- Hepatitis_C/
- __MACOSX/._Hepatitis_C
- Hepatitis_C/MD_output.pdb
- __MACOSX/Hepatitis_C/._MD_output.pdb
- Hepatitis_C/Initial_pose.pdb
- __MACOSX/Hepatitis_C/._Initial_pose.pdb
- HIV/
- __MACOSX/._HIV
- HIV/MD_output.pdb
- __MACOSX/HIV/._MD_output.pdb
- HIV/.DS_Store
- __MACOSX/HIV/._.DS_Store
- HIV/Initial_pose.pdb
- __MACOSX/HIV/._Initial_pose.pdb
- HSP90/
- __MACOSX/._HSP90
- HSP90/MD_output.pdb
- __MACOSX/HSP90/._MD_output.pdb
- HSP90/.DS_Store
- __MACOSX/HSP90/._.DS_Store
- HSP90/Initial_pose.pdb
- __MACOSX/HSP90/._Initial_pose.pdb
- JAK-1/
- __MACOSX/._JAK-1
- JAK-1/MD_output.pdb
- __MACOSX/JAK-1/._MD_output.pdb
- JAK-1/.DS_Store
- __MACOSX/JAK-1/._.DS_Store
- JAK-1/Initial_pose.pdb
- __MACOSX/JAK-1/._Initial_pose.pdb
- Mpro/
- __MACOSX/._Mpro
- Mpro/MD_output.pdb
- __MACOSX/Mpro/._MD_output.pdb
- Mpro/.DS_Store
- __MACOSX/Mpro/._.DS_Store
- Mpro/Initial_pose.pdb
- __MACOSX/Mpro/._Initial_pose.pdb
- Mpro_holo_complex_7S3S/
- __MACOSX/._Mpro_holo_complex_7S3S
- Mpro_holo_complex_7S3S/Initial_pose.pdb
- __MACOSX/Mpro_holo_complex_7S3S/._Initial_pose.pdb
- Mpro_holo_complex_7S3S/MD_output_c4.pdb
- __MACOSX/Mpro_holo_complex_7S3S/._MD_output_c4.pdb
- Mpro_holo_complex_7S3S/MD_output_c1.pdb
- __MACOSX/Mpro_holo_complex_7S3S/._MD_output_c1.pdb
- Mpro_holo_complex_7S3S/MD_output_c3.pdb
- __MACOSX/Mpro_holo_complex_7S3S/._MD_output_c3.pdb
- Mpro_holo_complex_7S3S/MD_output_c2.pdb
- __MACOSX/Mpro_holo_complex_7S3S/._MD_output_c2.pdb
- PI3K/
- __MACOSX/._PI3K
- PI3K/MD_output.pdb
- __MACOSX/PI3K/._MD_output.pdb
- PI3K/.DS_Store
- __MACOSX/PI3K/._.DS_Store
- PI3K/Initial_pose.pdb
- __MACOSX/PI3K/._Initial_pose.pdb
- PLpro/
- __MACOSX/._PLpro
- PLpro/MD_output_with_ligand.pdb
- __MACOSX/PLpro/._MD_output_with_ligand.pdb
- PLpro/Initial_MD_pose.pdb
- __MACOSX/PLpro/._Initial_MD_pose.pdb
