# Supplementary material for: FMOPhore for hotspot identification and efficient fragment-to-lead growth strategies
Source: Nat Commun. 2026 Apr 28;17:5813. doi: 10.1038/s41467-026-72384-x (PMC13328607; doi:10.1038/s41467-026-72384-x)
Supplement: Supplementary file 3 — Supplementary Dataset 1 [file 41467_2026_72384_MOESM3_ESM.zip › Hepatitis_C/MD_output.pdb]

CRYST1  159.447  162.306  164.007  46.95 119.63  83.14               1
ATOM      1  N   HIE     1      51.999  54.607  85.210  1.00  0.00           N  
ATOM      2  H1  HIE     1      51.821  55.484  84.741  1.00  0.00           H  
ATOM      3  H2  HIE     1      51.633  54.573  86.150  1.00  0.00           H  
ATOM      4  H3  HIE     1      51.480  54.005  84.587  1.00  0.00           H  
ATOM      5  CA  HIE     1      53.432  54.216  85.272  1.00  0.00           C  
ATOM      6  HA  HIE     1      53.883  54.853  86.033  1.00  0.00           H  
ATOM      7  CB  HIE     1      53.636  52.771  85.781  1.00  0.00           C  
ATOM      8  HB2 HIE     1      54.676  52.455  85.700  1.00  0.00           H  
ATOM      9  HB3 HIE     1      53.395  52.876  86.838  1.00  0.00           H  
ATOM     10  CG  HIE     1      52.688  51.775  85.118  1.00  0.00           C  
ATOM     11  ND1 HIE     1      52.305  51.861  83.743  1.00  0.00           N  
ATOM     12  CE1 HIE     1      51.399  50.921  83.511  1.00  0.00           C  
ATOM     13  HE1 HIE     1      51.038  50.791  82.501  1.00  0.00           H  
ATOM     14  NE2 HIE     1      51.293  50.195  84.625  1.00  0.00           N  
ATOM     15  HE2 HIE     1      50.787  49.332  84.765  1.00  0.00           H  
ATOM     16  CD2 HIE     1      52.082  50.700  85.662  1.00  0.00           C  
ATOM     17  HD2 HIE     1      52.133  50.335  86.677  1.00  0.00           H  
ATOM     18  C   HIE     1      54.101  54.490  83.951  1.00  0.00           C  
ATOM     19  O   HIE     1      53.419  54.587  82.919  1.00  0.00           O  
ATOM     20  N   MET     2      55.385  54.714  83.969  1.00  0.00           N  
ATOM     21  H   MET     2      55.869  54.554  84.841  1.00  0.00           H  
ATOM     22  CA  MET     2      56.132  55.180  82.810  1.00  0.00           C  
ATOM     23  HA  MET     2      55.687  56.110  82.455  1.00  0.00           H  
ATOM     24  CB  MET     2      57.551  55.481  83.367  1.00  0.00           C  
ATOM     25  HB2 MET     2      57.455  56.448  83.861  1.00  0.00           H  
ATOM     26  HB3 MET     2      57.876  54.687  84.040  1.00  0.00           H  
ATOM     27  CG  MET     2      58.586  55.738  82.241  1.00  0.00           C  
ATOM     28  HG2 MET     2      59.560  56.003  82.652  1.00  0.00           H  
ATOM     29  HG3 MET     2      58.749  54.750  81.811  1.00  0.00           H  
ATOM     30  SD  MET     2      58.081  56.893  80.884  1.00  0.00           S  
ATOM     31  CE  MET     2      58.014  58.440  81.887  1.00  0.00           C  
ATOM     32  HE1 MET     2      57.090  58.520  82.459  1.00  0.00           H  
ATOM     33  HE2 MET     2      58.802  58.384  82.638  1.00  0.00           H  
ATOM     34  HE3 MET     2      58.032  59.308  81.229  1.00  0.00           H  
ATOM     35  C   MET     2      56.103  54.076  81.793  1.00  0.00           C  
ATOM     36  O   MET     2      56.485  52.938  82.091  1.00  0.00           O  
ATOM     37  N   SER     3      55.633  54.384  80.553  1.00  0.00           N  
ATOM     38  H   SER     3      55.407  55.327  80.269  1.00  0.00           H  
ATOM     39  CA  SER     3      55.672  53.495  79.328  1.00  0.00           C  
ATOM     40  HA  SER     3      54.909  52.725  79.447  1.00  0.00           H  
ATOM     41  CB  SER     3      55.321  54.305  78.078  1.00  0.00           C  
ATOM     42  HB2 SER     3      55.386  53.550  77.295  1.00  0.00           H  
ATOM     43  HB3 SER     3      54.321  54.721  78.202  1.00  0.00           H  
ATOM     44  OG  SER     3      56.205  55.410  77.891  1.00  0.00           O  
ATOM     45  HG  SER     3      55.898  55.869  77.105  1.00  0.00           H  
ATOM     46  C   SER     3      57.010  52.850  79.148  1.00  0.00           C  
ATOM     47  O   SER     3      57.008  51.637  79.091  1.00  0.00           O  
ATOM     48  N   TYR     4      58.131  53.573  79.263  1.00  0.00           N  
ATOM     49  H   TYR     4      58.000  54.546  79.501  1.00  0.00           H  
ATOM     50  CA  TYR     4      59.460  53.231  78.992  1.00  0.00           C  
ATOM     51  HA  TYR     4      59.410  52.143  78.938  1.00  0.00           H  
ATOM     52  CB  TYR     4      59.837  53.843  77.687  1.00  0.00           C  
ATOM     53  HB2 TYR     4      59.814  54.933  77.703  1.00  0.00           H  
ATOM     54  HB3 TYR     4      60.897  53.607  77.592  1.00  0.00           H  
ATOM     55  CG  TYR     4      59.174  53.235  76.494  1.00  0.00           C  
ATOM     56  CD1 TYR     4      59.528  51.943  76.048  1.00  0.00           C  
ATOM     57  HD1 TYR     4      60.292  51.391  76.573  1.00  0.00           H  
ATOM     58  CE1 TYR     4      58.959  51.401  74.872  1.00  0.00           C  
ATOM     59  HE1 TYR     4      59.210  50.380  74.624  1.00  0.00           H  
ATOM     60  CZ  TYR     4      58.056  52.158  74.037  1.00  0.00           C  
ATOM     61  OH  TYR     4      57.531  51.488  72.987  1.00  0.00           O  
ATOM     62  HH  TYR     4      56.713  51.899  72.697  1.00  0.00           H  
ATOM     63  CE2 TYR     4      57.616  53.416  74.538  1.00  0.00           C  
ATOM     64  HE2 TYR     4      56.935  54.067  74.009  1.00  0.00           H  
ATOM     65  CD2 TYR     4      58.247  53.952  75.713  1.00  0.00           C  
ATOM     66  HD2 TYR     4      57.981  54.960  75.995  1.00  0.00           H  
ATOM     67  C   TYR     4      60.480  53.514  80.108  1.00  0.00           C  
ATOM     68  O   TYR     4      60.830  54.679  80.333  1.00  0.00           O  
ATOM     69  N   THR     5      61.083  52.511  80.826  1.00  0.00           N  
ATOM     70  H   THR     5      60.938  51.572  80.482  1.00  0.00           H  
ATOM     71  CA  THR     5      62.136  52.773  81.848  1.00  0.00           C  
ATOM     72  HA  THR     5      62.304  53.828  82.064  1.00  0.00           H  
ATOM     73  CB  THR     5      61.838  51.989  83.122  1.00  0.00           C  
ATOM     74  HB  THR     5      61.680  50.965  82.784  1.00  0.00           H  
ATOM     75  CG2 THR     5      62.900  52.000  84.218  1.00  0.00           C  
ATOM     76 HG21 THR     5      63.493  51.108  84.019  1.00  0.00           H  
ATOM     77 HG22 THR     5      63.433  52.950  84.256  1.00  0.00           H  
ATOM     78 HG23 THR     5      62.455  51.887  85.206  1.00  0.00           H  
ATOM     79  OG1 THR     5      60.614  52.470  83.637  1.00  0.00           O  
ATOM     80  HG1 THR     5      60.793  53.408  83.744  1.00  0.00           H  
ATOM     81  C   THR     5      63.443  52.268  81.121  1.00  0.00           C  
ATOM     82  O   THR     5      63.644  51.137  80.795  1.00  0.00           O  
ATOM     83  N   TRP     6      64.467  53.117  81.171  1.00  0.00           N  
ATOM     84  H   TRP     6      64.392  54.041  81.572  1.00  0.00           H  
ATOM     85  CA  TRP     6      65.763  52.848  80.515  1.00  0.00           C  
ATOM     86  HA  TRP     6      65.741  52.003  79.827  1.00  0.00           H  
ATOM     87  CB  TRP     6      66.229  54.020  79.632  1.00  0.00           C  
ATOM     88  HB2 TRP     6      66.481  54.867  80.271  1.00  0.00           H  
ATOM     89  HB3 TRP     6      67.066  53.564  79.103  1.00  0.00           H  
ATOM     90  CG  TRP     6      65.179  54.330  78.656  1.00  0.00           C  
ATOM     91  CD1 TRP     6      64.298  55.350  78.725  1.00  0.00           C  
ATOM     92  HD1 TRP     6      64.336  56.157  79.442  1.00  0.00           H  
ATOM     93  NE1 TRP     6      63.301  55.210  77.770  1.00  0.00           N  
ATOM     94  HE1 TRP     6      62.605  55.905  77.544  1.00  0.00           H  
ATOM     95  CE2 TRP     6      63.527  54.097  76.991  1.00  0.00           C  
ATOM     96  CZ2 TRP     6      62.757  53.602  75.937  1.00  0.00           C  
ATOM     97  HZ2 TRP     6      61.877  54.122  75.589  1.00  0.00           H  
ATOM     98  CH2 TRP     6      63.195  52.370  75.408  1.00  0.00           C  
ATOM     99  HH2 TRP     6      62.750  51.930  74.528  1.00  0.00           H  
ATOM    100  CZ3 TRP     6      64.437  51.763  75.907  1.00  0.00           C  
ATOM    101  HZ3 TRP     6      64.880  50.864  75.504  1.00  0.00           H  
ATOM    102  CE3 TRP     6      65.144  52.332  76.983  1.00  0.00           C  
ATOM    103  HE3 TRP     6      66.090  51.872  77.225  1.00  0.00           H  
ATOM    104  CD2 TRP     6      64.665  53.479  77.585  1.00  0.00           C  
ATOM    105  C   TRP     6      66.750  52.617  81.644  1.00  0.00           C  
ATOM    106  O   TRP     6      66.865  53.404  82.597  1.00  0.00           O  
ATOM    107  N   THR     7      67.303  51.437  81.512  1.00  0.00           N  
ATOM    108  H   THR     7      67.156  50.944  80.643  1.00  0.00           H  
ATOM    109  CA  THR     7      67.992  50.843  82.664  1.00  0.00           C  
ATOM    110  HA  THR     7      67.889  51.427  83.578  1.00  0.00           H  
ATOM    111  CB  THR     7      67.413  49.433  82.932  1.00  0.00           C  
ATOM    112  HB  THR     7      67.987  49.127  83.807  1.00  0.00           H  
ATOM    113  CG2 THR     7      66.003  49.598  83.351  1.00  0.00           C  
ATOM    114 HG21 THR     7      65.882  50.596  83.772  1.00  0.00           H  
ATOM    115 HG22 THR     7      65.369  49.603  82.464  1.00  0.00           H  
ATOM    116 HG23 THR     7      65.836  48.755  84.021  1.00  0.00           H  
ATOM    117  OG1 THR     7      67.584  48.542  81.831  1.00  0.00           O  
ATOM    118  HG1 THR     7      67.907  47.682  82.109  1.00  0.00           H  
ATOM    119  C   THR     7      69.475  50.869  82.403  1.00  0.00           C  
ATOM    120  O   THR     7      70.234  51.551  83.112  1.00  0.00           O  
ATOM    121  N   GLY     8      69.908  50.088  81.431  1.00  0.00           N  
ATOM    122  H   GLY     8      69.256  49.417  81.050  1.00  0.00           H  
ATOM    123  CA  GLY     8      71.301  49.750  81.238  1.00  0.00           C  
ATOM    124  HA2 GLY     8      71.931  50.290  81.945  1.00  0.00           H  
ATOM    125  HA3 GLY     8      71.440  48.698  81.490  1.00  0.00           H  
ATOM    126  C   GLY     8      71.860  50.099  79.802  1.00  0.00           C  
ATOM    127  O   GLY     8      72.182  51.175  79.466  1.00  0.00           O  
ATOM    128  N   ALA     9      72.005  49.031  78.987  1.00  0.00           N  
ATOM    129  H   ALA     9      71.608  48.123  79.181  1.00  0.00           H  
ATOM    130  CA  ALA     9      72.643  49.123  77.714  1.00  0.00           C  
ATOM    131  HA  ALA     9      73.656  49.499  77.857  1.00  0.00           H  
ATOM    132  CB  ALA     9      72.806  47.661  77.128  1.00  0.00           C  
ATOM    133  HB1 ALA     9      71.852  47.213  76.848  1.00  0.00           H  
ATOM    134  HB2 ALA     9      73.431  47.677  76.235  1.00  0.00           H  
ATOM    135  HB3 ALA     9      73.169  47.034  77.942  1.00  0.00           H  
ATOM    136  C   ALA     9      71.907  50.069  76.687  1.00  0.00           C  
ATOM    137  O   ALA     9      70.747  50.444  76.812  1.00  0.00           O  
ATOM    138  N   LEU    10      72.736  50.427  75.687  1.00  0.00           N  
ATOM    139  H   LEU    10      73.705  50.148  75.745  1.00  0.00           H  
ATOM    140  CA  LEU    10      72.275  51.198  74.512  1.00  0.00           C  
ATOM    141  HA  LEU    10      71.751  52.076  74.890  1.00  0.00           H  
ATOM    142  CB  LEU    10      73.597  51.568  73.817  1.00  0.00           C  
ATOM    143  HB2 LEU    10      74.378  51.908  74.498  1.00  0.00           H  
ATOM    144  HB3 LEU    10      73.954  50.661  73.329  1.00  0.00           H  
ATOM    145  CG  LEU    10      73.368  52.684  72.816  1.00  0.00           C  
ATOM    146  HG  LEU    10      72.534  52.500  72.139  1.00  0.00           H  
ATOM    147  CD1 LEU    10      73.249  54.099  73.470  1.00  0.00           C  
ATOM    148 HD11 LEU    10      72.975  54.738  72.630  1.00  0.00           H  
ATOM    149 HD12 LEU    10      72.522  54.079  74.282  1.00  0.00           H  
ATOM    150 HD13 LEU    10      74.187  54.530  73.819  1.00  0.00           H  
ATOM    151  CD2 LEU    10      74.585  52.792  71.923  1.00  0.00           C  
ATOM    152 HD21 LEU    10      74.607  51.862  71.357  1.00  0.00           H  
ATOM    153 HD22 LEU    10      74.390  53.558  71.172  1.00  0.00           H  
ATOM    154 HD23 LEU    10      75.412  53.032  72.591  1.00  0.00           H  
ATOM    155  C   LEU    10      71.349  50.411  73.490  1.00  0.00           C  
ATOM    156  O   LEU    10      71.575  49.225  73.246  1.00  0.00           O  
ATOM    157  N   ILE    11      70.436  51.037  72.776  1.00  0.00           N  
ATOM    158  H   ILE    11      70.345  52.042  72.822  1.00  0.00           H  
ATOM    159  CA  ILE    11      69.816  50.298  71.635  1.00  0.00           C  
ATOM    160  HA  ILE    11      69.579  49.310  72.031  1.00  0.00           H  
ATOM    161  CB  ILE    11      68.409  50.875  71.104  1.00  0.00           C  
ATOM    162  HB  ILE    11      68.565  51.843  70.628  1.00  0.00           H  
ATOM    163  CG2 ILE    11      67.769  49.980  70.030  1.00  0.00           C  
ATOM    164 HG21 ILE    11      67.079  50.459  69.335  1.00  0.00           H  
ATOM    165 HG22 ILE    11      68.576  49.514  69.464  1.00  0.00           H  
ATOM    166 HG23 ILE    11      67.284  49.123  70.497  1.00  0.00           H  
ATOM    167  CG1 ILE    11      67.284  50.971  72.151  1.00  0.00           C  
ATOM    168 HG12 ILE    11      66.256  50.976  71.790  1.00  0.00           H  
ATOM    169 HG13 ILE    11      67.332  50.217  72.937  1.00  0.00           H  
ATOM    170  CD1 ILE    11      67.432  52.309  72.888  1.00  0.00           C  
ATOM    171 HD11 ILE    11      66.635  52.373  73.629  1.00  0.00           H  
ATOM    172 HD12 ILE    11      68.370  52.387  73.437  1.00  0.00           H  
ATOM    173 HD13 ILE    11      67.365  53.149  72.196  1.00  0.00           H  
ATOM    174  C   ILE    11      70.858  50.279  70.464  1.00  0.00           C  
ATOM    175  O   ILE    11      70.998  51.230  69.766  1.00  0.00           O  
ATOM    176  N   THR    12      71.395  49.057  70.258  1.00  0.00           N  
ATOM    177  H   THR    12      71.292  48.512  71.102  1.00  0.00           H  
ATOM    178  CA  THR    12      72.464  48.615  69.324  1.00  0.00           C  
ATOM    179  HA  THR    12      73.182  49.435  69.325  1.00  0.00           H  
ATOM    180  CB  THR    12      73.196  47.426  69.871  1.00  0.00           C  
ATOM    181  HB  THR    12      73.918  47.124  69.113  1.00  0.00           H  
ATOM    182  CG2 THR    12      74.114  47.702  71.036  1.00  0.00           C  
ATOM    183 HG21 THR    12      74.868  48.417  70.704  1.00  0.00           H  
ATOM    184 HG22 THR    12      73.560  48.112  71.880  1.00  0.00           H  
ATOM    185 HG23 THR    12      74.650  46.778  71.254  1.00  0.00           H  
ATOM    186  OG1 THR    12      72.442  46.262  70.179  1.00  0.00           O  
ATOM    187  HG1 THR    12      72.208  45.830  69.354  1.00  0.00           H  
ATOM    188  C   THR    12      71.903  48.345  67.863  1.00  0.00           C  
ATOM    189  O   THR    12      70.869  47.688  67.791  1.00  0.00           O  
ATOM    190  N   PRO    13      72.597  48.856  66.852  1.00  0.00           N  
ATOM    191  CD  PRO    13      73.881  49.573  66.842  1.00  0.00           C  
ATOM    192  HD2 PRO    13      74.614  49.047  67.454  1.00  0.00           H  
ATOM    193  HD3 PRO    13      73.799  50.395  67.553  1.00  0.00           H  
ATOM    194  CG  PRO    13      74.278  50.012  65.438  1.00  0.00           C  
ATOM    195  HG2 PRO    13      75.260  49.570  65.269  1.00  0.00           H  
ATOM    196  HG3 PRO    13      74.336  51.094  65.317  1.00  0.00           H  
ATOM    197  CB  PRO    13      73.190  49.371  64.569  1.00  0.00           C  
ATOM    198  HB2 PRO    13      73.745  48.722  63.892  1.00  0.00           H  
ATOM    199  HB3 PRO    13      72.544  50.061  64.027  1.00  0.00           H  
ATOM    200  CA  PRO    13      72.151  48.597  65.462  1.00  0.00           C  
ATOM    201  HA  PRO    13      71.158  49.012  65.288  1.00  0.00           H  
ATOM    202  C   PRO    13      72.060  47.105  65.084  1.00  0.00           C  
ATOM    203  O   PRO    13      72.922  46.355  65.521  1.00  0.00           O  
ATOM    204  N   CYS    14      71.006  46.655  64.369  1.00  0.00           N  
ATOM    205  H   CYS    14      70.473  47.407  63.955  1.00  0.00           H  
ATOM    206  CA  CYS    14      70.906  45.326  63.830  1.00  0.00           C  
ATOM    207  HA  CYS    14      70.911  44.678  64.706  1.00  0.00           H  
ATOM    208  CB  CYS    14      69.484  45.245  63.153  1.00  0.00           C  
ATOM    209  HB2 CYS    14      68.696  45.408  63.888  1.00  0.00           H  
ATOM    210  HB3 CYS    14      69.313  46.000  62.386  1.00  0.00           H  
ATOM    211  SG  CYS    14      69.255  43.755  62.232  1.00  0.00           S  
ATOM    212  HG  CYS    14      69.166  42.950  63.294  1.00  0.00           H  
ATOM    213  C   CYS    14      72.077  44.994  62.898  1.00  0.00           C  
ATOM    214  O   CYS    14      72.866  44.098  63.246  1.00  0.00           O  
ATOM    215  N   ALA    15      72.257  45.659  61.791  1.00  0.00           N  
ATOM    216  H   ALA    15      71.507  46.289  61.544  1.00  0.00           H  
ATOM    217  CA  ALA    15      73.100  45.248  60.657  1.00  0.00           C  
ATOM    218  HA  ALA    15      73.693  44.364  60.893  1.00  0.00           H  
ATOM    219  CB  ALA    15      72.160  44.768  59.549  1.00  0.00           C  
ATOM    220  HB1 ALA    15      71.453  44.004  59.871  1.00  0.00           H  
ATOM    221  HB2 ALA    15      71.658  45.690  59.257  1.00  0.00           H  
ATOM    222  HB3 ALA    15      72.642  44.324  58.678  1.00  0.00           H  
ATOM    223  C   ALA    15      74.190  46.300  60.223  1.00  0.00           C  
ATOM    224  O   ALA    15      74.704  47.020  61.089  1.00  0.00           O  
ATOM    225  N   ALA    16      74.426  46.346  58.923  1.00  0.00           N  
ATOM    226  H   ALA    16      73.944  45.773  58.246  1.00  0.00           H  
ATOM    227  CA  ALA    16      75.245  47.389  58.342  1.00  0.00           C  
ATOM    228  HA  ALA    16      75.804  47.828  59.168  1.00  0.00           H  
ATOM    229  CB  ALA    16      76.265  46.761  57.363  1.00  0.00           C  
ATOM    230  HB1 ALA    16      76.743  45.883  57.797  1.00  0.00           H  
ATOM    231  HB2 ALA    16      75.627  46.415  56.550  1.00  0.00           H  
ATOM    232  HB3 ALA    16      77.003  47.440  56.935  1.00  0.00           H  
ATOM    233  C   ALA    16      74.393  48.542  57.657  1.00  0.00           C  
ATOM    234  O   ALA    16      73.747  48.388  56.631  1.00  0.00           O  
ATOM    235  N   GLU    17      74.210  49.631  58.361  1.00  0.00           N  
ATOM    236  H   GLU    17      74.855  49.823  59.114  1.00  0.00           H  
ATOM    237  CA  GLU    17      73.155  50.636  58.141  1.00  0.00           C  
ATOM    238  HA  GLU    17      72.300  50.050  57.804  1.00  0.00           H  
ATOM    239  CB  GLU    17      72.897  51.436  59.459  1.00  0.00           C  
ATOM    240  HB2 GLU    17      73.821  51.838  59.875  1.00  0.00           H  
ATOM    241  HB3 GLU    17      72.345  52.306  59.104  1.00  0.00           H  
ATOM    242  CG  GLU    17      72.262  50.610  60.586  1.00  0.00           C  
ATOM    243  HG2 GLU    17      71.369  50.119  60.200  1.00  0.00           H  
ATOM    244  HG3 GLU    17      73.014  49.916  60.960  1.00  0.00           H  
ATOM    245  CD  GLU    17      71.680  51.497  61.681  1.00  0.00           C  
ATOM    246  OE1 GLU    17      72.413  52.317  62.359  1.00  0.00           O  
ATOM    247  OE2 GLU    17      70.443  51.276  61.968  1.00  0.00           O  
ATOM    248  C   GLU    17      73.453  51.506  56.874  1.00  0.00           C  
ATOM    249  O   GLU    17      74.130  52.517  56.922  1.00  0.00           O  
ATOM    250  N   GLU    18      72.921  51.013  55.702  1.00  0.00           N  
ATOM    251  H   GLU    18      72.479  50.109  55.615  1.00  0.00           H  
ATOM    252  CA  GLU    18      72.890  51.845  54.537  1.00  0.00           C  
ATOM    253  HA  GLU    18      73.930  52.134  54.385  1.00  0.00           H  
ATOM    254  CB  GLU    18      72.406  50.955  53.409  1.00  0.00           C  
ATOM    255  HB2 GLU    18      72.902  49.987  53.476  1.00  0.00           H  
ATOM    256  HB3 GLU    18      71.354  50.723  53.577  1.00  0.00           H  
ATOM    257  CG  GLU    18      72.514  51.500  51.941  1.00  0.00           C  
ATOM    258  HG2 GLU    18      71.860  50.921  51.289  1.00  0.00           H  
ATOM    259  HG3 GLU    18      72.126  52.513  51.832  1.00  0.00           H  
ATOM    260  CD  GLU    18      73.963  51.345  51.446  1.00  0.00           C  
ATOM    261  OE1 GLU    18      74.224  50.339  50.796  1.00  0.00           O  
ATOM    262  OE2 GLU    18      74.788  52.218  51.825  1.00  0.00           O  
ATOM    263  C   GLU    18      72.050  53.121  54.741  1.00  0.00           C  
ATOM    264  O   GLU    18      70.911  53.009  55.107  1.00  0.00           O  
ATOM    265  N   SER    19      72.688  54.242  54.621  1.00  0.00           N  
ATOM    266  H   SER    19      73.672  54.270  54.395  1.00  0.00           H  
ATOM    267  CA  SER    19      72.132  55.563  55.006  1.00  0.00           C  
ATOM    268  HA  SER    19      71.263  55.276  55.598  1.00  0.00           H  
ATOM    269  CB  SER    19      73.064  56.302  55.965  1.00  0.00           C  
ATOM    270  HB2 SER    19      73.067  55.775  56.919  1.00  0.00           H  
ATOM    271  HB3 SER    19      74.009  56.471  55.447  1.00  0.00           H  
ATOM    272  OG  SER    19      72.522  57.617  56.295  1.00  0.00           O  
ATOM    273  HG  SER    19      72.998  58.228  55.727  1.00  0.00           H  
ATOM    274  C   SER    19      71.733  56.385  53.776  1.00  0.00           C  
ATOM    275  O   SER    19      70.705  57.088  53.825  1.00  0.00           O  
ATOM    276  N   LYS    20      72.369  56.334  52.624  1.00  0.00           N  
ATOM    277  H   LYS    20      73.150  55.702  52.520  1.00  0.00           H  
ATOM    278  CA  LYS    20      72.114  57.024  51.351  1.00  0.00           C  
ATOM    279  HA  LYS    20      71.224  57.653  51.352  1.00  0.00           H  
ATOM    280  CB  LYS    20      73.253  58.032  51.203  1.00  0.00           C  
ATOM    281  HB2 LYS    20      72.977  58.824  51.899  1.00  0.00           H  
ATOM    282  HB3 LYS    20      74.176  57.457  51.274  1.00  0.00           H  
ATOM    283  CG  LYS    20      73.106  58.552  49.691  1.00  0.00           C  
ATOM    284  HG2 LYS    20      73.079  57.726  48.981  1.00  0.00           H  
ATOM    285  HG3 LYS    20      72.160  59.092  49.724  1.00  0.00           H  
ATOM    286  CD  LYS    20      74.150  59.712  49.338  1.00  0.00           C  
ATOM    287  HD2 LYS    20      75.074  59.629  49.910  1.00  0.00           H  
ATOM    288  HD3 LYS    20      74.259  59.633  48.256  1.00  0.00           H  
ATOM    289  CE  LYS    20      73.505  61.075  49.659  1.00  0.00           C  
ATOM    290  HE2 LYS    20      72.567  61.144  49.107  1.00  0.00           H  
ATOM    291  HE3 LYS    20      73.118  61.145  50.676  1.00  0.00           H  
ATOM    292  NZ  LYS    20      74.350  62.236  49.345  1.00  0.00           N  
ATOM    293  HZ1 LYS    20      75.205  62.214  49.882  1.00  0.00           H  
ATOM    294  HZ2 LYS    20      74.575  62.322  48.364  1.00  0.00           H  
ATOM    295  HZ3 LYS    20      73.830  63.052  49.635  1.00  0.00           H  
ATOM    296  C   LYS    20      71.855  55.974  50.362  1.00  0.00           C  
ATOM    297  O   LYS    20      72.495  54.973  50.372  1.00  0.00           O  
ATOM    298  N   LEU    21      70.965  56.263  49.371  1.00  0.00           N  
ATOM    299  H   LEU    21      70.560  57.183  49.463  1.00  0.00           H  
ATOM    300  CA  LEU    21      70.569  55.283  48.340  1.00  0.00           C  
ATOM    301  HA  LEU    21      70.185  54.472  48.959  1.00  0.00           H  
ATOM    302  CB  LEU    21      69.415  55.909  47.564  1.00  0.00           C  
ATOM    303  HB2 LEU    21      68.572  56.158  48.209  1.00  0.00           H  
ATOM    304  HB3 LEU    21      69.818  56.861  47.218  1.00  0.00           H  
ATOM    305  CG  LEU    21      68.980  55.122  46.349  1.00  0.00           C  
ATOM    306  HG  LEU    21      69.876  54.878  45.778  1.00  0.00           H  
ATOM    307  CD1 LEU    21      68.441  53.731  46.741  1.00  0.00           C  
ATOM    308 HD11 LEU    21      68.426  52.918  46.015  1.00  0.00           H  
ATOM    309 HD12 LEU    21      69.004  53.386  47.609  1.00  0.00           H  
ATOM    310 HD13 LEU    21      67.429  53.853  47.125  1.00  0.00           H  
ATOM    311  CD2 LEU    21      68.047  55.777  45.411  1.00  0.00           C  
ATOM    312 HD21 LEU    21      68.468  56.673  44.954  1.00  0.00           H  
ATOM    313 HD22 LEU    21      67.867  55.114  44.565  1.00  0.00           H  
ATOM    314 HD23 LEU    21      67.089  55.895  45.918  1.00  0.00           H  
ATOM    315  C   LEU    21      71.779  54.732  47.488  1.00  0.00           C  
ATOM    316  O   LEU    21      72.401  55.603  46.840  1.00  0.00           O  
ATOM    317  N   PRO    22      72.184  53.431  47.411  1.00  0.00           N  
ATOM    318  CD  PRO    22      71.487  52.296  48.032  1.00  0.00           C  
ATOM    319  HD2 PRO    22      70.640  51.954  47.437  1.00  0.00           H  
ATOM    320  HD3 PRO    22      71.142  52.452  49.055  1.00  0.00           H  
ATOM    321  CG  PRO    22      72.533  51.204  48.078  1.00  0.00           C  
ATOM    322  HG2 PRO    22      72.060  50.222  48.105  1.00  0.00           H  
ATOM    323  HG3 PRO    22      73.297  51.329  48.845  1.00  0.00           H  
ATOM    324  CB  PRO    22      73.184  51.369  46.731  1.00  0.00           C  
ATOM    325  HB2 PRO    22      72.485  50.776  46.139  1.00  0.00           H  
ATOM    326  HB3 PRO    22      74.210  51.007  46.665  1.00  0.00           H  
ATOM    327  CA  PRO    22      73.245  52.872  46.626  1.00  0.00           C  
ATOM    328  HA  PRO    22      74.193  53.216  47.041  1.00  0.00           H  
ATOM    329  C   PRO    22      73.234  53.264  45.128  1.00  0.00           C  
ATOM    330  O   PRO    22      72.141  53.423  44.520  1.00  0.00           O  
ATOM    331  N   ILE    23      74.454  53.276  44.535  1.00  0.00           N  
ATOM    332  H   ILE    23      75.268  53.284  45.133  1.00  0.00           H  
ATOM    333  CA  ILE    23      74.638  53.172  43.141  1.00  0.00           C  
ATOM    334  HA  ILE    23      74.132  53.997  42.639  1.00  0.00           H  
ATOM    335  CB  ILE    23      76.146  53.309  42.903  1.00  0.00           C  
ATOM    336  HB  ILE    23      76.673  52.570  43.506  1.00  0.00           H  
ATOM    337  CG2 ILE    23      76.373  52.938  41.423  1.00  0.00           C  
ATOM    338 HG21 ILE    23      76.116  53.793  40.797  1.00  0.00           H  
ATOM    339 HG22 ILE    23      77.454  52.858  41.312  1.00  0.00           H  
ATOM    340 HG23 ILE    23      75.917  51.994  41.124  1.00  0.00           H  
ATOM    341  CG1 ILE    23      76.795  54.647  43.338  1.00  0.00           C  
ATOM    342 HG12 ILE    23      76.057  55.432  43.169  1.00  0.00           H  
ATOM    343 HG13 ILE    23      76.941  54.575  44.416  1.00  0.00           H  
ATOM    344  CD1 ILE    23      78.028  55.115  42.702  1.00  0.00           C  
ATOM    345 HD11 ILE    23      78.886  54.515  43.005  1.00  0.00           H  
ATOM    346 HD12 ILE    23      77.915  55.102  41.618  1.00  0.00           H  
ATOM    347 HD13 ILE    23      78.219  56.117  43.088  1.00  0.00           H  
ATOM    348  C   ILE    23      74.037  51.904  42.624  1.00  0.00           C  
ATOM    349  O   ILE    23      74.508  50.779  42.982  1.00  0.00           O  
ATOM    350  N   ASN    24      73.063  52.026  41.753  1.00  0.00           N  
ATOM    351  H   ASN    24      72.771  52.975  41.570  1.00  0.00           H  
ATOM    352  CA  ASN    24      72.395  50.988  40.901  1.00  0.00           C  
ATOM    353  HA  ASN    24      73.210  50.288  40.722  1.00  0.00           H  
ATOM    354  CB  ASN    24      71.406  50.233  41.715  1.00  0.00           C  
ATOM    355  HB2 ASN    24      71.835  49.818  42.628  1.00  0.00           H  
ATOM    356  HB3 ASN    24      70.551  50.879  41.915  1.00  0.00           H  
ATOM    357  CG  ASN    24      70.807  49.087  40.974  1.00  0.00           C  
ATOM    358  OD1 ASN    24      69.905  49.197  40.119  1.00  0.00           O  
ATOM    359  ND2 ASN    24      71.222  47.913  41.281  1.00  0.00           N  
ATOM    360 HD21 ASN    24      71.974  47.745  41.934  1.00  0.00           H  
ATOM    361 HD22 ASN    24      70.672  47.158  40.898  1.00  0.00           H  
ATOM    362  C   ASN    24      71.755  51.497  39.541  1.00  0.00           C  
ATOM    363  O   ASN    24      70.976  52.418  39.584  1.00  0.00           O  
ATOM    364  N   ALA    25      72.131  50.915  38.406  1.00  0.00           N  
ATOM    365  H   ALA    25      72.743  50.113  38.462  1.00  0.00           H  
ATOM    366  CA  ALA    25      71.636  51.327  37.075  1.00  0.00           C  
ATOM    367  HA  ALA    25      71.883  52.372  36.889  1.00  0.00           H  
ATOM    368  CB  ALA    25      72.335  50.343  36.139  1.00  0.00           C  
ATOM    369  HB1 ALA    25      71.932  49.332  36.190  1.00  0.00           H  
ATOM    370  HB2 ALA    25      72.263  50.737  35.125  1.00  0.00           H  
ATOM    371  HB3 ALA    25      73.397  50.296  36.378  1.00  0.00           H  
ATOM    372  C   ALA    25      70.106  51.247  36.955  1.00  0.00           C  
ATOM    373  O   ALA    25      69.403  52.079  36.358  1.00  0.00           O  
ATOM    374  N   LEU    26      69.457  50.139  37.446  1.00  0.00           N  
ATOM    375  H   LEU    26      69.935  49.450  38.010  1.00  0.00           H  
ATOM    376  CA  LEU    26      67.986  49.993  37.201  1.00  0.00           C  
ATOM    377  HA  LEU    26      67.817  50.314  36.173  1.00  0.00           H  
ATOM    378  CB  LEU    26      67.532  48.569  37.286  1.00  0.00           C  
ATOM    379  HB2 LEU    26      67.899  48.118  38.208  1.00  0.00           H  
ATOM    380  HB3 LEU    26      66.444  48.637  37.274  1.00  0.00           H  
ATOM    381  CG  LEU    26      67.903  47.679  36.131  1.00  0.00           C  
ATOM    382  HG  LEU    26      68.969  47.800  35.935  1.00  0.00           H  
ATOM    383  CD1 LEU    26      67.662  46.149  36.292  1.00  0.00           C  
ATOM    384 HD11 LEU    26      66.618  46.002  36.571  1.00  0.00           H  
ATOM    385 HD12 LEU    26      67.920  45.567  35.408  1.00  0.00           H  
ATOM    386 HD13 LEU    26      68.296  45.738  37.077  1.00  0.00           H  
ATOM    387  CD2 LEU    26      67.222  48.066  34.853  1.00  0.00           C  
ATOM    388 HD21 LEU    26      67.494  49.081  34.565  1.00  0.00           H  
ATOM    389 HD22 LEU    26      67.626  47.421  34.072  1.00  0.00           H  
ATOM    390 HD23 LEU    26      66.140  47.983  34.958  1.00  0.00           H  
ATOM    391  C   LEU    26      67.147  50.960  38.090  1.00  0.00           C  
ATOM    392  O   LEU    26      66.184  51.550  37.623  1.00  0.00           O  
ATOM    393  N   SER    27      67.550  51.129  39.366  1.00  0.00           N  
ATOM    394  H   SER    27      68.226  50.507  39.786  1.00  0.00           H  
ATOM    395  CA  SER    27      67.211  52.176  40.247  1.00  0.00           C  
ATOM    396  HA  SER    27      66.186  51.978  40.560  1.00  0.00           H  
ATOM    397  CB  SER    27      68.059  52.032  41.525  1.00  0.00           C  
ATOM    398  HB2 SER    27      69.076  52.194  41.168  1.00  0.00           H  
ATOM    399  HB3 SER    27      67.751  52.789  42.246  1.00  0.00           H  
ATOM    400  OG  SER    27      67.902  50.810  42.123  1.00  0.00           O  
ATOM    401  HG  SER    27      67.315  50.781  42.882  1.00  0.00           H  
ATOM    402  C   SER    27      67.469  53.596  39.601  1.00  0.00           C  
ATOM    403  O   SER    27      66.590  54.390  39.418  1.00  0.00           O  
ATOM    404  N   ASN    28      68.700  53.975  39.223  1.00  0.00           N  
ATOM    405  H   ASN    28      69.481  53.367  39.425  1.00  0.00           H  
ATOM    406  CA  ASN    28      69.007  55.113  38.343  1.00  0.00           C  
ATOM    407  HA  ASN    28      68.952  56.036  38.920  1.00  0.00           H  
ATOM    408  CB  ASN    28      70.457  55.093  37.899  1.00  0.00           C  
ATOM    409  HB2 ASN    28      71.135  55.130  38.752  1.00  0.00           H  
ATOM    410  HB3 ASN    28      70.613  54.143  37.388  1.00  0.00           H  
ATOM    411  CG  ASN    28      70.783  56.208  36.903  1.00  0.00           C  
ATOM    412  OD1 ASN    28      70.683  56.088  35.706  1.00  0.00           O  
ATOM    413  ND2 ASN    28      71.142  57.331  37.478  1.00  0.00           N  
ATOM    414 HD21 ASN    28      71.062  57.492  38.471  1.00  0.00           H  
ATOM    415 HD22 ASN    28      71.403  58.097  36.874  1.00  0.00           H  
ATOM    416  C   ASN    28      68.016  55.412  37.178  1.00  0.00           C  
ATOM    417  O   ASN    28      67.554  56.540  36.908  1.00  0.00           O  
ATOM    418  N   SER    29      67.652  54.397  36.457  1.00  0.00           N  
ATOM    419  H   SER    29      68.036  53.473  36.592  1.00  0.00           H  
ATOM    420  CA  SER    29      66.771  54.459  35.303  1.00  0.00           C  
ATOM    421  HA  SER    29      67.113  55.178  34.558  1.00  0.00           H  
ATOM    422  CB  SER    29      66.650  53.133  34.524  1.00  0.00           C  
ATOM    423  HB2 SER    29      66.463  52.283  35.179  1.00  0.00           H  
ATOM    424  HB3 SER    29      65.866  53.255  33.776  1.00  0.00           H  
ATOM    425  OG  SER    29      67.930  52.966  33.890  1.00  0.00           O  
ATOM    426  HG  SER    29      68.468  52.289  34.308  1.00  0.00           H  
ATOM    427  C   SER    29      65.380  54.871  35.681  1.00  0.00           C  
ATOM    428  O   SER    29      64.683  55.565  34.927  1.00  0.00           O  
ATOM    429  N   LEU    30      65.016  54.555  36.929  1.00  0.00           N  
ATOM    430  H   LEU    30      65.688  54.017  37.457  1.00  0.00           H  
ATOM    431  CA  LEU    30      63.785  55.033  37.532  1.00  0.00           C  
ATOM    432  HA  LEU    30      62.999  55.084  36.779  1.00  0.00           H  
ATOM    433  CB  LEU    30      63.535  53.990  38.586  1.00  0.00           C  
ATOM    434  HB2 LEU    30      63.167  53.073  38.126  1.00  0.00           H  
ATOM    435  HB3 LEU    30      64.356  53.718  39.249  1.00  0.00           H  
ATOM    436  CG  LEU    30      62.310  54.431  39.389  1.00  0.00           C  
ATOM    437  HG  LEU    30      62.697  55.296  39.928  1.00  0.00           H  
ATOM    438  CD1 LEU    30      60.999  54.698  38.637  1.00  0.00           C  
ATOM    439 HD11 LEU    30      61.173  55.574  38.012  1.00  0.00           H  
ATOM    440 HD12 LEU    30      60.770  53.790  38.079  1.00  0.00           H  
ATOM    441 HD13 LEU    30      60.140  54.897  39.278  1.00  0.00           H  
ATOM    442  CD2 LEU    30      61.871  53.538  40.541  1.00  0.00           C  
ATOM    443 HD21 LEU    30      61.283  54.127  41.245  1.00  0.00           H  
ATOM    444 HD22 LEU    30      61.336  52.673  40.150  1.00  0.00           H  
ATOM    445 HD23 LEU    30      62.779  53.224  41.056  1.00  0.00           H  
ATOM    446  C   LEU    30      64.018  56.444  38.069  1.00  0.00           C  
ATOM    447  O   LEU    30      63.241  57.410  37.898  1.00  0.00           O  
ATOM    448  N   LEU    31      65.136  56.659  38.752  1.00  0.00           N  
ATOM    449  H   LEU    31      65.743  55.855  38.830  1.00  0.00           H  
ATOM    450  CA  LEU    31      65.314  57.746  39.660  1.00  0.00           C  
ATOM    451  HA  LEU    31      64.591  58.555  39.557  1.00  0.00           H  
ATOM    452  CB  LEU    31      64.940  57.297  41.090  1.00  0.00           C  
ATOM    453  HB2 LEU    31      63.998  56.760  40.980  1.00  0.00           H  
ATOM    454  HB3 LEU    31      65.686  56.671  41.579  1.00  0.00           H  
ATOM    455  CG  LEU    31      64.630  58.414  42.139  1.00  0.00           C  
ATOM    456  HG  LEU    31      63.853  59.058  41.726  1.00  0.00           H  
ATOM    457  CD1 LEU    31      64.049  57.819  43.499  1.00  0.00           C  
ATOM    458 HD11 LEU    31      63.142  57.254  43.283  1.00  0.00           H  
ATOM    459 HD12 LEU    31      64.736  57.223  44.100  1.00  0.00           H  
ATOM    460 HD13 LEU    31      63.635  58.663  44.051  1.00  0.00           H  
ATOM    461  CD2 LEU    31      65.877  59.148  42.554  1.00  0.00           C  
ATOM    462 HD21 LEU    31      66.646  58.431  42.842  1.00  0.00           H  
ATOM    463 HD22 LEU    31      66.282  59.682  41.694  1.00  0.00           H  
ATOM    464 HD23 LEU    31      65.665  59.845  43.365  1.00  0.00           H  
ATOM    465  C   LEU    31      66.678  58.374  39.518  1.00  0.00           C  
ATOM    466  O   LEU    31      67.682  57.913  40.101  1.00  0.00           O  
ATOM    467  N   ARG    32      66.734  59.489  38.723  1.00  0.00           N  
ATOM    468  H   ARG    32      65.883  59.818  38.291  1.00  0.00           H  
ATOM    469  CA  ARG    32      68.016  60.066  38.341  1.00  0.00           C  
ATOM    470  HA  ARG    32      68.734  59.338  37.963  1.00  0.00           H  
ATOM    471  CB  ARG    32      67.767  61.068  37.332  1.00  0.00           C  
ATOM    472  HB2 ARG    32      67.044  60.625  36.646  1.00  0.00           H  
ATOM    473  HB3 ARG    32      67.290  61.964  37.728  1.00  0.00           H  
ATOM    474  CG  ARG    32      68.963  61.607  36.510  1.00  0.00           C  
ATOM    475  HG2 ARG    32      69.873  61.613  37.110  1.00  0.00           H  
ATOM    476  HG3 ARG    32      69.237  60.879  35.746  1.00  0.00           H  
ATOM    477  CD  ARG    32      68.709  63.006  35.942  1.00  0.00           C  
ATOM    478  HD2 ARG    32      67.826  62.941  35.307  1.00  0.00           H  
ATOM    479  HD3 ARG    32      68.474  63.631  36.803  1.00  0.00           H  
ATOM    480  NE  ARG    32      69.946  63.411  35.148  1.00  0.00           N  
ATOM    481  HE  ARG    32      70.804  62.886  35.244  1.00  0.00           H  
ATOM    482  CZ  ARG    32      69.947  64.112  34.017  1.00  0.00           C  
ATOM    483  NH1 ARG    32      68.842  64.604  33.564  1.00  0.00           N  
ATOM    484 HH11 ARG    32      67.961  64.502  34.047  1.00  0.00           H  
ATOM    485 HH12 ARG    32      68.798  65.202  32.751  1.00  0.00           H  
ATOM    486  NH2 ARG    32      71.064  64.222  33.417  1.00  0.00           N  
ATOM    487 HH21 ARG    32      71.887  63.703  33.687  1.00  0.00           H  
ATOM    488 HH22 ARG    32      71.089  64.610  32.485  1.00  0.00           H  
ATOM    489  C   ARG    32      68.699  60.737  39.542  1.00  0.00           C  
ATOM    490  O   ARG    32      69.889  60.545  39.742  1.00  0.00           O  
ATOM    491  N   HIE    33      67.973  61.429  40.407  1.00  0.00           N  
ATOM    492  H   HIE    33      67.001  61.555  40.162  1.00  0.00           H  
ATOM    493  CA  HIE    33      68.580  62.131  41.599  1.00  0.00           C  
ATOM    494  HA  HIE    33      69.606  62.466  41.450  1.00  0.00           H  
ATOM    495  CB  HIE    33      67.803  63.452  41.852  1.00  0.00           C  
ATOM    496  HB2 HIE    33      66.755  63.351  42.137  1.00  0.00           H  
ATOM    497  HB3 HIE    33      68.184  63.927  42.756  1.00  0.00           H  
ATOM    498  CG  HIE    33      67.875  64.553  40.819  1.00  0.00           C  
ATOM    499  ND1 HIE    33      68.964  64.848  40.052  1.00  0.00           N  
ATOM    500  CE1 HIE    33      68.632  65.917  39.248  1.00  0.00           C  
ATOM    501  HE1 HIE    33      69.248  66.459  38.546  1.00  0.00           H  
ATOM    502  NE2 HIE    33      67.328  66.123  39.406  1.00  0.00           N  
ATOM    503  HE2 HIE    33      66.865  66.913  38.980  1.00  0.00           H  
ATOM    504  CD2 HIE    33      66.826  65.293  40.418  1.00  0.00           C  
ATOM    505  HD2 HIE    33      65.864  65.342  40.906  1.00  0.00           H  
ATOM    506  C   HIE    33      68.664  61.264  42.874  1.00  0.00           C  
ATOM    507  O   HIE    33      67.818  61.500  43.736  1.00  0.00           O  
ATOM    508  N   HIE    34      69.688  60.416  42.993  1.00  0.00           N  
ATOM    509  H   HIE    34      70.248  60.236  42.173  1.00  0.00           H  
ATOM    510  CA  HIE    34      69.691  59.445  44.053  1.00  0.00           C  
ATOM    511  HA  HIE    34      68.751  58.895  44.074  1.00  0.00           H  
ATOM    512  CB  HIE    34      70.766  58.346  43.705  1.00  0.00           C  
ATOM    513  HB2 HIE    34      70.649  57.522  44.409  1.00  0.00           H  
ATOM    514  HB3 HIE    34      70.566  57.921  42.722  1.00  0.00           H  
ATOM    515  CG  HIE    34      72.214  58.764  43.691  1.00  0.00           C  
ATOM    516  ND1 HIE    34      72.807  59.604  42.794  1.00  0.00           N  
ATOM    517  CE1 HIE    34      74.073  59.883  43.347  1.00  0.00           C  
ATOM    518  HE1 HIE    34      74.784  60.587  42.940  1.00  0.00           H  
ATOM    519  NE2 HIE    34      74.326  59.078  44.401  1.00  0.00           N  
ATOM    520  HE2 HIE    34      75.193  58.983  44.909  1.00  0.00           H  
ATOM    521  CD2 HIE    34      73.145  58.445  44.672  1.00  0.00           C  
ATOM    522  HD2 HIE    34      72.967  57.850  45.556  1.00  0.00           H  
ATOM    523  C   HIE    34      69.922  60.001  45.480  1.00  0.00           C  
ATOM    524  O   HIE    34      69.242  59.656  46.486  1.00  0.00           O  
ATOM    525  N   ASN    35      70.672  61.089  45.477  1.00  0.00           N  
ATOM    526  H   ASN    35      71.173  61.274  44.620  1.00  0.00           H  
ATOM    527  CA  ASN    35      70.956  61.972  46.579  1.00  0.00           C  
ATOM    528  HA  ASN    35      71.587  61.480  47.320  1.00  0.00           H  
ATOM    529  CB  ASN    35      71.742  63.194  46.015  1.00  0.00           C  
ATOM    530  HB2 ASN    35      71.202  63.594  45.156  1.00  0.00           H  
ATOM    531  HB3 ASN    35      71.644  63.998  46.744  1.00  0.00           H  
ATOM    532  CG  ASN    35      73.205  63.008  45.803  1.00  0.00           C  
ATOM    533  OD1 ASN    35      73.945  62.443  46.609  1.00  0.00           O  
ATOM    534  ND2 ASN    35      73.613  63.434  44.647  1.00  0.00           N  
ATOM    535 HD21 ASN    35      72.913  63.617  43.943  1.00  0.00           H  
ATOM    536 HD22 ASN    35      74.570  63.213  44.413  1.00  0.00           H  
ATOM    537  C   ASN    35      69.677  62.407  47.361  1.00  0.00           C  
ATOM    538  O   ASN    35      69.852  62.517  48.552  1.00  0.00           O  
ATOM    539  N   MET    36      68.478  62.496  46.778  1.00  0.00           N  
ATOM    540  H   MET    36      68.414  62.324  45.785  1.00  0.00           H  
ATOM    541  CA  MET    36      67.253  62.773  47.593  1.00  0.00           C  
ATOM    542  HA  MET    36      67.543  63.718  48.050  1.00  0.00           H  
ATOM    543  CB  MET    36      66.049  63.105  46.685  1.00  0.00           C  
ATOM    544  HB2 MET    36      65.596  62.161  46.384  1.00  0.00           H  
ATOM    545  HB3 MET    36      65.213  63.434  47.303  1.00  0.00           H  
ATOM    546  CG  MET    36      66.207  64.005  45.522  1.00  0.00           C  
ATOM    547  HG2 MET    36      67.187  63.807  45.087  1.00  0.00           H  
ATOM    548  HG3 MET    36      65.485  63.676  44.775  1.00  0.00           H  
ATOM    549  SD  MET    36      66.043  65.743  45.926  1.00  0.00           S  
ATOM    550  CE  MET    36      67.369  66.472  44.926  1.00  0.00           C  
ATOM    551  HE1 MET    36      67.348  67.547  45.101  1.00  0.00           H  
ATOM    552  HE2 MET    36      68.318  66.032  45.233  1.00  0.00           H  
ATOM    553  HE3 MET    36      67.190  66.140  43.903  1.00  0.00           H  
ATOM    554  C   MET    36      66.930  61.704  48.609  1.00  0.00           C  
ATOM    555  O   MET    36      66.378  62.007  49.691  1.00  0.00           O  
ATOM    556  N   VAL    37      67.208  60.418  48.310  1.00  0.00           N  
ATOM    557  H   VAL    37      67.953  60.254  47.647  1.00  0.00           H  
ATOM    558  CA  VAL    37      66.715  59.265  49.115  1.00  0.00           C  
ATOM    559  HA  VAL    37      65.842  59.658  49.636  1.00  0.00           H  
ATOM    560  CB  VAL    37      66.279  58.079  48.243  1.00  0.00           C  
ATOM    561  HB  VAL    37      67.069  57.791  47.550  1.00  0.00           H  
ATOM    562  CG1 VAL    37      65.718  56.990  49.252  1.00  0.00           C  
ATOM    563 HG11 VAL    37      64.911  57.467  49.807  1.00  0.00           H  
ATOM    564 HG12 VAL    37      65.366  56.104  48.724  1.00  0.00           H  
ATOM    565 HG13 VAL    37      66.422  56.640  50.007  1.00  0.00           H  
ATOM    566  CG2 VAL    37      65.079  58.438  47.396  1.00  0.00           C  
ATOM    567 HG21 VAL    37      64.772  57.553  46.839  1.00  0.00           H  
ATOM    568 HG22 VAL    37      64.324  58.924  48.014  1.00  0.00           H  
ATOM    569 HG23 VAL    37      65.382  59.297  46.798  1.00  0.00           H  
ATOM    570  C   VAL    37      67.664  58.869  50.160  1.00  0.00           C  
ATOM    571  O   VAL    37      68.818  58.539  49.905  1.00  0.00           O  
ATOM    572  N   TYR    38      67.304  58.785  51.449  1.00  0.00           N  
ATOM    573  H   TYR    38      66.347  59.059  51.623  1.00  0.00           H  
ATOM    574  CA  TYR    38      68.050  58.253  52.591  1.00  0.00           C  
ATOM    575  HA  TYR    38      69.009  57.881  52.230  1.00  0.00           H  
ATOM    576  CB  TYR    38      68.365  59.471  53.575  1.00  0.00           C  
ATOM    577  HB2 TYR    38      69.283  59.220  54.106  1.00  0.00           H  
ATOM    578  HB3 TYR    38      68.693  60.304  52.953  1.00  0.00           H  
ATOM    579  CG  TYR    38      67.214  59.991  54.407  1.00  0.00           C  
ATOM    580  CD1 TYR    38      66.100  60.564  53.765  1.00  0.00           C  
ATOM    581  HD1 TYR    38      66.159  60.772  52.707  1.00  0.00           H  
ATOM    582  CE1 TYR    38      64.925  60.891  54.530  1.00  0.00           C  
ATOM    583  HE1 TYR    38      63.975  61.261  54.174  1.00  0.00           H  
ATOM    584  CZ  TYR    38      64.939  60.568  55.898  1.00  0.00           C  
ATOM    585  OH  TYR    38      63.797  60.826  56.597  1.00  0.00           O  
ATOM    586  HH  TYR    38      63.160  61.402  56.167  1.00  0.00           H  
ATOM    587  CE2 TYR    38      66.100  60.033  56.535  1.00  0.00           C  
ATOM    588  HE2 TYR    38      66.035  59.600  57.522  1.00  0.00           H  
ATOM    589  CD2 TYR    38      67.217  59.704  55.783  1.00  0.00           C  
ATOM    590  HD2 TYR    38      67.997  59.088  56.204  1.00  0.00           H  
ATOM    591  C   TYR    38      67.155  57.232  53.367  1.00  0.00           C  
ATOM    592  O   TYR    38      65.888  57.237  53.253  1.00  0.00           O  
ATOM    593  N   ALA    39      67.732  56.447  54.273  1.00  0.00           N  
ATOM    594  H   ALA    39      68.722  56.558  54.439  1.00  0.00           H  
ATOM    595  CA  ALA    39      67.001  55.660  55.199  1.00  0.00           C  
ATOM    596  HA  ALA    39      65.958  55.970  55.252  1.00  0.00           H  
ATOM    597  CB  ALA    39      67.042  54.197  54.726  1.00  0.00           C  
ATOM    598  HB1 ALA    39      68.080  53.974  54.481  1.00  0.00           H  
ATOM    599  HB2 ALA    39      66.768  53.476  55.496  1.00  0.00           H  
ATOM    600  HB3 ALA    39      66.420  54.117  53.834  1.00  0.00           H  
ATOM    601  C   ALA    39      67.408  55.784  56.705  1.00  0.00           C  
ATOM    602  O   ALA    39      68.546  56.176  57.058  1.00  0.00           O  
ATOM    603  N   THR    40      66.413  55.526  57.635  1.00  0.00           N  
ATOM    604  H   THR    40      65.493  55.253  57.322  1.00  0.00           H  
ATOM    605  CA  THR    40      66.516  56.053  59.013  1.00  0.00           C  
ATOM    606  HA  THR    40      66.828  57.096  58.957  1.00  0.00           H  
ATOM    607  CB  THR    40      65.177  56.151  59.731  1.00  0.00           C  
ATOM    608  HB  THR    40      65.390  56.629  60.688  1.00  0.00           H  
ATOM    609  CG2 THR    40      64.284  57.149  58.922  1.00  0.00           C  
ATOM    610 HG21 THR    40      63.661  57.777  59.559  1.00  0.00           H  
ATOM    611 HG22 THR    40      64.856  57.808  58.269  1.00  0.00           H  
ATOM    612 HG23 THR    40      63.760  56.467  58.253  1.00  0.00           H  
ATOM    613  OG1 THR    40      64.455  54.940  59.905  1.00  0.00           O  
ATOM    614  HG1 THR    40      64.945  54.503  60.605  1.00  0.00           H  
ATOM    615  C   THR    40      67.571  55.206  59.759  1.00  0.00           C  
ATOM    616  O   THR    40      67.377  54.074  60.112  1.00  0.00           O  
ATOM    617  N   THR    41      68.700  55.868  60.149  1.00  0.00           N  
ATOM    618  H   THR    41      68.794  56.743  59.652  1.00  0.00           H  
ATOM    619  CA  THR    41      69.838  55.291  60.960  1.00  0.00           C  
ATOM    620  HA  THR    41      70.141  54.296  60.633  1.00  0.00           H  
ATOM    621  CB  THR    41      71.080  56.128  60.669  1.00  0.00           C  
ATOM    622  HB  THR    41      71.980  55.650  61.056  1.00  0.00           H  
ATOM    623  CG2 THR    41      71.405  56.315  59.149  1.00  0.00           C  
ATOM    624 HG21 THR    41      70.677  56.883  58.571  1.00  0.00           H  
ATOM    625 HG22 THR    41      72.361  56.833  59.069  1.00  0.00           H  
ATOM    626 HG23 THR    41      71.626  55.339  58.714  1.00  0.00           H  
ATOM    627  OG1 THR    41      70.967  57.402  61.219  1.00  0.00           O  
ATOM    628  HG1 THR    41      70.584  57.978  60.554  1.00  0.00           H  
ATOM    629  C   THR    41      69.460  55.173  62.441  1.00  0.00           C  
ATOM    630  O   THR    41      68.618  55.921  62.900  1.00  0.00           O  
ATOM    631  N   SER    42      70.047  54.163  63.154  1.00  0.00           N  
ATOM    632  H   SER    42      70.727  53.574  62.695  1.00  0.00           H  
ATOM    633  CA  SER    42      69.838  53.906  64.602  1.00  0.00           C  
ATOM    634  HA  SER    42      68.759  53.850  64.742  1.00  0.00           H  
ATOM    635  CB  SER    42      70.441  52.598  65.077  1.00  0.00           C  
ATOM    636  HB2 SER    42      70.159  52.453  66.120  1.00  0.00           H  
ATOM    637  HB3 SER    42      69.994  51.850  64.422  1.00  0.00           H  
ATOM    638  OG  SER    42      71.855  52.653  64.890  1.00  0.00           O  
ATOM    639  HG  SER    42      72.003  52.531  63.949  1.00  0.00           H  
ATOM    640  C   SER    42      70.245  55.054  65.545  1.00  0.00           C  
ATOM    641  O   SER    42      69.567  55.298  66.544  1.00  0.00           O  
ATOM    642  N   ARG    43      71.229  55.829  65.098  1.00  0.00           N  
ATOM    643  H   ARG    43      71.817  55.550  64.326  1.00  0.00           H  
ATOM    644  CA  ARG    43      71.560  57.156  65.662  1.00  0.00           C  
ATOM    645  HA  ARG    43      71.881  56.962  66.685  1.00  0.00           H  
ATOM    646  CB  ARG    43      72.681  57.842  64.809  1.00  0.00           C  
ATOM    647  HB2 ARG    43      73.433  57.062  64.689  1.00  0.00           H  
ATOM    648  HB3 ARG    43      72.237  58.185  63.874  1.00  0.00           H  
ATOM    649  CG  ARG    43      73.380  59.014  65.489  1.00  0.00           C  
ATOM    650  HG2 ARG    43      72.738  59.839  65.795  1.00  0.00           H  
ATOM    651  HG3 ARG    43      73.873  58.678  66.401  1.00  0.00           H  
ATOM    652  CD  ARG    43      74.635  59.598  64.738  1.00  0.00           C  
ATOM    653  HD2 ARG    43      74.294  60.110  63.838  1.00  0.00           H  
ATOM    654  HD3 ARG    43      75.095  60.399  65.317  1.00  0.00           H  
ATOM    655  NE  ARG    43      75.578  58.544  64.327  1.00  0.00           N  
ATOM    656  HE  ARG    43      75.426  58.031  63.471  1.00  0.00           H  
ATOM    657  CZ  ARG    43      76.549  58.035  65.050  1.00  0.00           C  
ATOM    658  NH1 ARG    43      76.945  58.491  66.189  1.00  0.00           N  
ATOM    659 HH11 ARG    43      76.526  59.311  66.606  1.00  0.00           H  
ATOM    660 HH12 ARG    43      77.797  58.089  66.552  1.00  0.00           H  
ATOM    661  NH2 ARG    43      77.179  56.988  64.691  1.00  0.00           N  
ATOM    662 HH21 ARG    43      76.960  56.566  63.800  1.00  0.00           H  
ATOM    663 HH22 ARG    43      77.969  56.539  65.132  1.00  0.00           H  
ATOM    664  C   ARG    43      70.377  58.102  65.787  1.00  0.00           C  
ATOM    665  O   ARG    43      70.198  58.607  66.913  1.00  0.00           O  
ATOM    666  N   SER    44      69.485  58.172  64.837  1.00  0.00           N  
ATOM    667  H   SER    44      69.674  57.743  63.943  1.00  0.00           H  
ATOM    668  CA  SER    44      68.280  58.903  64.896  1.00  0.00           C  
ATOM    669  HA  SER    44      68.570  59.944  65.042  1.00  0.00           H  
ATOM    670  CB  SER    44      67.706  59.075  63.426  1.00  0.00           C  
ATOM    671  HB2 SER    44      67.076  59.947  63.253  1.00  0.00           H  
ATOM    672  HB3 SER    44      68.443  59.078  62.623  1.00  0.00           H  
ATOM    673  OG  SER    44      67.020  57.877  63.091  1.00  0.00           O  
ATOM    674  HG  SER    44      67.667  57.172  63.009  1.00  0.00           H  
ATOM    675  C   SER    44      67.223  58.484  65.913  1.00  0.00           C  
ATOM    676  O   SER    44      66.373  59.252  66.333  1.00  0.00           O  
ATOM    677  N   ALA    45      67.259  57.200  66.251  1.00  0.00           N  
ATOM    678  H   ALA    45      68.089  56.649  66.087  1.00  0.00           H  
ATOM    679  CA  ALA    45      66.202  56.725  67.145  1.00  0.00           C  
ATOM    680  HA  ALA    45      65.207  57.077  66.872  1.00  0.00           H  
ATOM    681  CB  ALA    45      66.200  55.249  67.202  1.00  0.00           C  
ATOM    682  HB1 ALA    45      66.848  54.751  67.924  1.00  0.00           H  
ATOM    683  HB2 ALA    45      65.144  54.980  67.227  1.00  0.00           H  
ATOM    684  HB3 ALA    45      66.568  54.880  66.245  1.00  0.00           H  
ATOM    685  C   ALA    45      66.370  57.145  68.657  1.00  0.00           C  
ATOM    686  O   ALA    45      65.446  57.028  69.388  1.00  0.00           O  
ATOM    687  N   GLY    46      67.465  57.703  69.082  1.00  0.00           N  
ATOM    688  H   GLY    46      68.223  57.765  68.418  1.00  0.00           H  
ATOM    689  CA  GLY    46      67.607  58.343  70.382  1.00  0.00           C  
ATOM    690  HA2 GLY    46      67.563  57.584  71.162  1.00  0.00           H  
ATOM    691  HA3 GLY    46      68.573  58.806  70.583  1.00  0.00           H  
ATOM    692  C   GLY    46      66.602  59.489  70.623  1.00  0.00           C  
ATOM    693  O   GLY    46      66.058  59.703  71.701  1.00  0.00           O  
ATOM    694  N   LEU    47      66.274  60.198  69.532  1.00  0.00           N  
ATOM    695  H   LEU    47      66.854  60.046  68.719  1.00  0.00           H  
ATOM    696  CA  LEU    47      65.261  61.223  69.423  1.00  0.00           C  
ATOM    697  HA  LEU    47      65.474  61.884  70.263  1.00  0.00           H  
ATOM    698  CB  LEU    47      65.314  61.937  67.986  1.00  0.00           C  
ATOM    699  HB2 LEU    47      64.940  61.107  67.387  1.00  0.00           H  
ATOM    700  HB3 LEU    47      64.527  62.691  67.971  1.00  0.00           H  
ATOM    701  CG  LEU    47      66.605  62.485  67.413  1.00  0.00           C  
ATOM    702  HG  LEU    47      67.362  61.701  67.440  1.00  0.00           H  
ATOM    703  CD1 LEU    47      66.375  62.817  65.929  1.00  0.00           C  
ATOM    704 HD11 LEU    47      66.333  61.868  65.395  1.00  0.00           H  
ATOM    705 HD12 LEU    47      65.431  63.349  65.814  1.00  0.00           H  
ATOM    706 HD13 LEU    47      67.164  63.453  65.527  1.00  0.00           H  
ATOM    707  CD2 LEU    47      67.054  63.655  68.298  1.00  0.00           C  
ATOM    708 HD21 LEU    47      67.962  64.080  67.870  1.00  0.00           H  
ATOM    709 HD22 LEU    47      66.410  64.530  68.219  1.00  0.00           H  
ATOM    710 HD23 LEU    47      67.197  63.464  69.361  1.00  0.00           H  
ATOM    711  C   LEU    47      63.818  60.570  69.447  1.00  0.00           C  
ATOM    712  O   LEU    47      62.906  61.282  69.793  1.00  0.00           O  
ATOM    713  N   ARG    48      63.633  59.319  69.157  1.00  0.00           N  
ATOM    714  H   ARG    48      64.465  58.836  68.850  1.00  0.00           H  
ATOM    715  CA  ARG    48      62.309  58.671  69.229  1.00  0.00           C  
ATOM    716  HA  ARG    48      61.532  59.402  69.004  1.00  0.00           H  
ATOM    717  CB  ARG    48      62.293  57.601  68.147  1.00  0.00           C  
ATOM    718  HB2 ARG    48      62.563  58.028  67.182  1.00  0.00           H  
ATOM    719  HB3 ARG    48      63.132  56.921  68.294  1.00  0.00           H  
ATOM    720  CG  ARG    48      60.995  56.763  68.023  1.00  0.00           C  
ATOM    721  HG2 ARG    48      61.142  55.880  67.400  1.00  0.00           H  
ATOM    722  HG3 ARG    48      60.584  56.493  68.995  1.00  0.00           H  
ATOM    723  CD  ARG    48      59.744  57.530  67.544  1.00  0.00           C  
ATOM    724  HD2 ARG    48      58.849  57.052  67.942  1.00  0.00           H  
ATOM    725  HD3 ARG    48      59.838  58.537  67.952  1.00  0.00           H  
ATOM    726  NE  ARG    48      59.823  57.706  66.087  1.00  0.00           N  
ATOM    727  HE  ARG    48      60.754  57.594  65.712  1.00  0.00           H  
ATOM    728  CZ  ARG    48      58.908  58.102  65.260  1.00  0.00           C  
ATOM    729  NH1 ARG    48      57.653  58.308  65.640  1.00  0.00           N  
ATOM    730 HH11 ARG    48      57.249  58.112  66.545  1.00  0.00           H  
ATOM    731 HH12 ARG    48      56.991  58.637  64.952  1.00  0.00           H  
ATOM    732  NH2 ARG    48      59.149  58.339  64.058  1.00  0.00           N  
ATOM    733 HH21 ARG    48      60.136  58.278  63.853  1.00  0.00           H  
ATOM    734 HH22 ARG    48      58.426  58.382  63.354  1.00  0.00           H  
ATOM    735  C   ARG    48      62.192  58.136  70.718  1.00  0.00           C  
ATOM    736  O   ARG    48      61.162  58.418  71.269  1.00  0.00           O  
ATOM    737  N   GLN    49      63.237  57.664  71.306  1.00  0.00           N  
ATOM    738  H   GLN    49      64.052  57.436  70.755  1.00  0.00           H  
ATOM    739  CA  GLN    49      63.264  57.143  72.684  1.00  0.00           C  
ATOM    740  HA  GLN    49      62.743  56.187  72.749  1.00  0.00           H  
ATOM    741  CB  GLN    49      64.771  56.755  72.960  1.00  0.00           C  
ATOM    742  HB2 GLN    49      65.273  56.339  72.086  1.00  0.00           H  
ATOM    743  HB3 GLN    49      65.326  57.620  73.324  1.00  0.00           H  
ATOM    744  CG  GLN    49      65.035  55.659  74.064  1.00  0.00           C  
ATOM    745  HG2 GLN    49      64.375  55.813  74.917  1.00  0.00           H  
ATOM    746  HG3 GLN    49      64.778  54.685  73.648  1.00  0.00           H  
ATOM    747  CD  GLN    49      66.523  55.541  74.542  1.00  0.00           C  
ATOM    748  OE1 GLN    49      67.440  56.289  74.301  1.00  0.00           O  
ATOM    749  NE2 GLN    49      66.804  54.561  75.378  1.00  0.00           N  
ATOM    750 HE21 GLN    49      66.137  53.921  75.787  1.00  0.00           H  
ATOM    751 HE22 GLN    49      67.734  54.568  75.770  1.00  0.00           H  
ATOM    752  C   GLN    49      62.672  58.080  73.698  1.00  0.00           C  
ATOM    753  O   GLN    49      61.658  57.811  74.360  1.00  0.00           O  
ATOM    754  N   LYS    50      63.252  59.305  73.809  1.00  0.00           N  
ATOM    755  H   LYS    50      64.174  59.451  73.423  1.00  0.00           H  
ATOM    756  CA  LYS    50      62.808  60.407  74.717  1.00  0.00           C  
ATOM    757  HA  LYS    50      63.075  60.134  75.738  1.00  0.00           H  
ATOM    758  CB  LYS    50      63.669  61.660  74.310  1.00  0.00           C  
ATOM    759  HB2 LYS    50      63.629  61.796  73.229  1.00  0.00           H  
ATOM    760  HB3 LYS    50      63.141  62.511  74.739  1.00  0.00           H  
ATOM    761  CG  LYS    50      65.133  61.464  74.699  1.00  0.00           C  
ATOM    762  HG2 LYS    50      65.215  61.169  75.746  1.00  0.00           H  
ATOM    763  HG3 LYS    50      65.503  60.760  73.954  1.00  0.00           H  
ATOM    764  CD  LYS    50      65.917  62.816  74.524  1.00  0.00           C  
ATOM    765  HD2 LYS    50      65.820  63.130  73.485  1.00  0.00           H  
ATOM    766  HD3 LYS    50      65.417  63.525  75.184  1.00  0.00           H  
ATOM    767  CE  LYS    50      67.348  62.616  75.102  1.00  0.00           C  
ATOM    768  HE2 LYS    50      67.785  63.613  75.041  1.00  0.00           H  
ATOM    769  HE3 LYS    50      67.338  62.354  76.160  1.00  0.00           H  
ATOM    770  NZ  LYS    50      68.268  61.834  74.292  1.00  0.00           N  
ATOM    771  HZ1 LYS    50      68.329  62.088  73.316  1.00  0.00           H  
ATOM    772  HZ2 LYS    50      69.178  61.804  74.729  1.00  0.00           H  
ATOM    773  HZ3 LYS    50      67.935  60.881  74.337  1.00  0.00           H  
ATOM    774  C   LYS    50      61.318  60.647  74.544  1.00  0.00           C  
ATOM    775  O   LYS    50      60.696  61.020  75.573  1.00  0.00           O  
ATOM    776  N   LYS    51      60.871  60.680  73.272  1.00  0.00           N  
ATOM    777  H   LYS    51      61.535  60.483  72.537  1.00  0.00           H  
ATOM    778  CA  LYS    51      59.531  61.181  72.848  1.00  0.00           C  
ATOM    779  HA  LYS    51      59.348  62.098  73.409  1.00  0.00           H  
ATOM    780  CB  LYS    51      59.628  61.627  71.356  1.00  0.00           C  
ATOM    781  HB2 LYS    51      60.402  62.363  71.141  1.00  0.00           H  
ATOM    782  HB3 LYS    51      60.011  60.790  70.773  1.00  0.00           H  
ATOM    783  CG  LYS    51      58.265  62.068  70.747  1.00  0.00           C  
ATOM    784  HG2 LYS    51      58.446  62.255  69.688  1.00  0.00           H  
ATOM    785  HG3 LYS    51      57.568  61.231  70.758  1.00  0.00           H  
ATOM    786  CD  LYS    51      57.591  63.361  71.286  1.00  0.00           C  
ATOM    787  HD2 LYS    51      56.737  63.567  70.640  1.00  0.00           H  
ATOM    788  HD3 LYS    51      57.472  63.281  72.366  1.00  0.00           H  
ATOM    789  CE  LYS    51      58.517  64.552  70.932  1.00  0.00           C  
ATOM    790  HE2 LYS    51      59.359  64.714  71.606  1.00  0.00           H  
ATOM    791  HE3 LYS    51      58.824  64.401  69.897  1.00  0.00           H  
ATOM    792  NZ  LYS    51      57.758  65.755  70.875  1.00  0.00           N  
ATOM    793  HZ1 LYS    51      58.070  66.396  70.158  1.00  0.00           H  
ATOM    794  HZ2 LYS    51      56.786  65.548  70.695  1.00  0.00           H  
ATOM    795  HZ3 LYS    51      57.775  66.332  71.704  1.00  0.00           H  
ATOM    796  C   LYS    51      58.389  60.293  73.191  1.00  0.00           C  
ATOM    797  O   LYS    51      57.440  60.662  73.833  1.00  0.00           O  
ATOM    798  N   VAL    52      58.668  59.035  72.865  1.00  0.00           N  
ATOM    799  H   VAL    52      59.545  58.797  72.425  1.00  0.00           H  
ATOM    800  CA  VAL    52      57.699  57.901  73.144  1.00  0.00           C  
ATOM    801  HA  VAL    52      56.731  58.329  72.881  1.00  0.00           H  
ATOM    802  CB  VAL    52      57.943  56.664  72.208  1.00  0.00           C  
ATOM    803  HB  VAL    52      57.121  55.952  72.280  1.00  0.00           H  
ATOM    804  CG1 VAL    52      57.890  57.115  70.725  1.00  0.00           C  
ATOM    805 HG11 VAL    52      58.614  57.893  70.483  1.00  0.00           H  
ATOM    806 HG12 VAL    52      58.001  56.234  70.093  1.00  0.00           H  
ATOM    807 HG13 VAL    52      56.942  57.613  70.521  1.00  0.00           H  
ATOM    808  CG2 VAL    52      59.315  56.010  72.452  1.00  0.00           C  
ATOM    809 HG21 VAL    52      59.341  55.356  73.323  1.00  0.00           H  
ATOM    810 HG22 VAL    52      59.499  55.402  71.566  1.00  0.00           H  
ATOM    811 HG23 VAL    52      60.157  56.702  72.482  1.00  0.00           H  
ATOM    812  C   VAL    52      57.678  57.426  74.591  1.00  0.00           C  
ATOM    813  O   VAL    52      56.630  56.942  75.007  1.00  0.00           O  
ATOM    814  N   THR    53      58.727  57.726  75.353  1.00  0.00           N  
ATOM    815  H   THR    53      59.565  58.129  74.960  1.00  0.00           H  
ATOM    816  CA  THR    53      58.780  57.733  76.833  1.00  0.00           C  
ATOM    817  HA  THR    53      58.435  56.763  77.191  1.00  0.00           H  
ATOM    818  CB  THR    53      60.215  57.900  77.316  1.00  0.00           C  
ATOM    819  HB  THR    53      60.523  58.909  77.043  1.00  0.00           H  
ATOM    820  CG2 THR    53      60.460  57.717  78.848  1.00  0.00           C  
ATOM    821 HG21 THR    53      61.514  57.932  79.025  1.00  0.00           H  
ATOM    822 HG22 THR    53      59.971  58.513  79.410  1.00  0.00           H  
ATOM    823 HG23 THR    53      60.241  56.725  79.242  1.00  0.00           H  
ATOM    824  OG1 THR    53      61.102  56.929  76.820  1.00  0.00           O  
ATOM    825  HG1 THR    53      61.082  57.053  75.868  1.00  0.00           H  
ATOM    826  C   THR    53      57.861  58.816  77.416  1.00  0.00           C  
ATOM    827  O   THR    53      58.063  60.062  77.298  1.00  0.00           O  
ATOM    828  N   PHE    54      56.962  58.389  78.331  1.00  0.00           N  
ATOM    829  H   PHE    54      56.882  57.385  78.414  1.00  0.00           H  
ATOM    830  CA  PHE    54      56.090  59.186  79.200  1.00  0.00           C  
ATOM    831  HA  PHE    54      56.832  59.830  79.673  1.00  0.00           H  
ATOM    832  CB  PHE    54      55.186  60.125  78.418  1.00  0.00           C  
ATOM    833  HB2 PHE    54      54.600  60.629  79.186  1.00  0.00           H  
ATOM    834  HB3 PHE    54      55.801  60.916  77.990  1.00  0.00           H  
ATOM    835  CG  PHE    54      54.371  59.553  77.269  1.00  0.00           C  
ATOM    836  CD1 PHE    54      53.011  59.101  77.400  1.00  0.00           C  
ATOM    837  HD1 PHE    54      52.621  58.984  78.400  1.00  0.00           H  
ATOM    838  CE1 PHE    54      52.290  58.630  76.315  1.00  0.00           C  
ATOM    839  HE1 PHE    54      51.296  58.236  76.467  1.00  0.00           H  
ATOM    840  CZ  PHE    54      52.861  58.635  75.040  1.00  0.00           C  
ATOM    841  HZ  PHE    54      52.360  58.250  74.164  1.00  0.00           H  
ATOM    842  CE2 PHE    54      54.235  58.940  74.940  1.00  0.00           C  
ATOM    843  HE2 PHE    54      54.763  58.946  73.998  1.00  0.00           H  
ATOM    844  CD2 PHE    54      54.970  59.389  76.007  1.00  0.00           C  
ATOM    845  HD2 PHE    54      55.964  59.742  75.775  1.00  0.00           H  
ATOM    846  C   PHE    54      55.288  58.368  80.283  1.00  0.00           C  
ATOM    847  O   PHE    54      55.067  57.224  80.052  1.00  0.00           O  
ATOM    848  N   ASP    55      54.945  59.062  81.355  1.00  0.00           N  
ATOM    849  H   ASP    55      55.308  59.985  81.546  1.00  0.00           H  
ATOM    850  CA  ASP    55      53.932  58.469  82.244  1.00  0.00           C  
ATOM    851  HA  ASP    55      54.048  57.389  82.160  1.00  0.00           H  
ATOM    852  CB  ASP    55      54.086  59.060  83.680  1.00  0.00           C  
ATOM    853  HB2 ASP    55      55.148  59.027  83.920  1.00  0.00           H  
ATOM    854  HB3 ASP    55      53.910  60.133  83.602  1.00  0.00           H  
ATOM    855  CG  ASP    55      53.273  58.367  84.750  1.00  0.00           C  
ATOM    856  OD1 ASP    55      53.437  58.767  85.955  1.00  0.00           O  
ATOM    857  OD2 ASP    55      52.609  57.361  84.419  1.00  0.00           O  
ATOM    858  C   ASP    55      52.524  58.775  81.723  1.00  0.00           C  
ATOM    859  O   ASP    55      52.286  59.884  81.302  1.00  0.00           O  
ATOM    860  N   ARG    56      51.570  57.817  81.805  1.00  0.00           N  
ATOM    861  H   ARG    56      51.759  57.025  82.402  1.00  0.00           H  
ATOM    862  CA  ARG    56      50.247  58.028  81.103  1.00  0.00           C  
ATOM    863  HA  ARG    56      50.412  58.795  80.347  1.00  0.00           H  
ATOM    864  CB  ARG    56      49.785  56.720  80.348  1.00  0.00           C  
ATOM    865  HB2 ARG    56      49.709  55.809  80.942  1.00  0.00           H  
ATOM    866  HB3 ARG    56      48.774  56.837  79.958  1.00  0.00           H  
ATOM    867  CG  ARG    56      50.748  56.353  79.131  1.00  0.00           C  
ATOM    868  HG2 ARG    56      50.277  55.642  78.452  1.00  0.00           H  
ATOM    869  HG3 ARG    56      50.747  57.325  78.638  1.00  0.00           H  
ATOM    870  CD  ARG    56      52.218  55.987  79.382  1.00  0.00           C  
ATOM    871  HD2 ARG    56      52.687  55.637  78.463  1.00  0.00           H  
ATOM    872  HD3 ARG    56      52.855  56.749  79.833  1.00  0.00           H  
ATOM    873  NE  ARG    56      52.289  54.767  80.208  1.00  0.00           N  
ATOM    874  HE  ARG    56      52.501  54.911  81.185  1.00  0.00           H  
ATOM    875  CZ  ARG    56      52.192  53.529  79.811  1.00  0.00           C  
ATOM    876  NH1 ARG    56      52.016  53.184  78.550  1.00  0.00           N  
ATOM    877 HH11 ARG    56      51.780  53.787  77.774  1.00  0.00           H  
ATOM    878 HH12 ARG    56      51.965  52.177  78.491  1.00  0.00           H  
ATOM    879  NH2 ARG    56      52.443  52.547  80.688  1.00  0.00           N  
ATOM    880 HH21 ARG    56      52.709  52.756  81.640  1.00  0.00           H  
ATOM    881 HH22 ARG    56      52.359  51.619  80.298  1.00  0.00           H  
ATOM    882  C   ARG    56      49.117  58.503  81.989  1.00  0.00           C  
ATOM    883  O   ARG    56      48.510  57.698  82.638  1.00  0.00           O  
ATOM    884  N   LEU    57      48.745  59.776  81.986  1.00  0.00           N  
ATOM    885  H   LEU    57      49.352  60.420  81.498  1.00  0.00           H  
ATOM    886  CA  LEU    57      47.776  60.235  82.933  1.00  0.00           C  
ATOM    887  HA  LEU    57      47.896  59.671  83.858  1.00  0.00           H  
ATOM    888  CB  LEU    57      48.042  61.727  83.327  1.00  0.00           C  
ATOM    889  HB2 LEU    57      47.840  62.400  82.494  1.00  0.00           H  
ATOM    890  HB3 LEU    57      47.411  62.070  84.147  1.00  0.00           H  
ATOM    891  CG  LEU    57      49.482  61.928  83.772  1.00  0.00           C  
ATOM    892  HG  LEU    57      50.067  61.841  82.856  1.00  0.00           H  
ATOM    893  CD1 LEU    57      49.679  63.293  84.477  1.00  0.00           C  
ATOM    894 HD11 LEU    57      49.350  63.277  85.516  1.00  0.00           H  
ATOM    895 HD12 LEU    57      50.757  63.436  84.397  1.00  0.00           H  
ATOM    896 HD13 LEU    57      49.248  64.071  83.846  1.00  0.00           H  
ATOM    897  CD2 LEU    57      50.150  60.806  84.629  1.00  0.00           C  
ATOM    898 HD21 LEU    57      50.226  59.854  84.104  1.00  0.00           H  
ATOM    899 HD22 LEU    57      51.118  61.111  85.027  1.00  0.00           H  
ATOM    900 HD23 LEU    57      49.474  60.621  85.464  1.00  0.00           H  
ATOM    901  C   LEU    57      46.257  60.084  82.434  1.00  0.00           C  
ATOM    902  O   LEU    57      45.648  60.914  81.730  1.00  0.00           O  
ATOM    903  N   GLN    58      45.671  58.899  82.678  1.00  0.00           N  
ATOM    904  H   GLN    58      46.109  58.279  83.344  1.00  0.00           H  
ATOM    905  CA  GLN    58      44.307  58.554  82.238  1.00  0.00           C  
ATOM    906  HA  GLN    58      44.085  59.197  81.385  1.00  0.00           H  
ATOM    907  CB  GLN    58      44.238  57.111  81.730  1.00  0.00           C  
ATOM    908  HB2 GLN    58      45.032  57.075  80.985  1.00  0.00           H  
ATOM    909  HB3 GLN    58      44.415  56.324  82.463  1.00  0.00           H  
ATOM    910  CG  GLN    58      42.945  56.831  80.981  1.00  0.00           C  
ATOM    911  HG2 GLN    58      42.133  56.907  81.703  1.00  0.00           H  
ATOM    912  HG3 GLN    58      42.810  57.534  80.158  1.00  0.00           H  
ATOM    913  CD  GLN    58      43.052  55.423  80.459  1.00  0.00           C  
ATOM    914  OE1 GLN    58      43.178  54.485  81.185  1.00  0.00           O  
ATOM    915  NE2 GLN    58      42.712  55.189  79.188  1.00  0.00           N  
ATOM    916 HE21 GLN    58      42.488  55.995  78.622  1.00  0.00           H  
ATOM    917 HE22 GLN    58      42.593  54.238  78.869  1.00  0.00           H  
ATOM    918  C   GLN    58      43.292  58.870  83.258  1.00  0.00           C  
ATOM    919  O   GLN    58      43.335  58.432  84.407  1.00  0.00           O  
ATOM    920  N   VAL    59      42.239  59.589  82.755  1.00  0.00           N  
ATOM    921  H   VAL    59      42.395  59.896  81.806  1.00  0.00           H  
ATOM    922  CA  VAL    59      41.067  59.982  83.475  1.00  0.00           C  
ATOM    923  HA  VAL    59      41.051  59.384  84.386  1.00  0.00           H  
ATOM    924  CB  VAL    59      41.064  61.506  83.771  1.00  0.00           C  
ATOM    925  HB  VAL    59      41.050  62.135  82.881  1.00  0.00           H  
ATOM    926  CG1 VAL    59      39.852  61.791  84.635  1.00  0.00           C  
ATOM    927 HG11 VAL    59      38.953  61.560  84.063  1.00  0.00           H  
ATOM    928 HG12 VAL    59      40.018  61.414  85.644  1.00  0.00           H  
ATOM    929 HG13 VAL    59      39.728  62.853  84.845  1.00  0.00           H  
ATOM    930  CG2 VAL    59      42.342  61.837  84.571  1.00  0.00           C  
ATOM    931 HG21 VAL    59      42.090  62.818  84.974  1.00  0.00           H  
ATOM    932 HG22 VAL    59      42.460  61.166  85.422  1.00  0.00           H  
ATOM    933 HG23 VAL    59      43.201  61.825  83.900  1.00  0.00           H  
ATOM    934  C   VAL    59      39.859  59.518  82.777  1.00  0.00           C  
ATOM    935  O   VAL    59      39.627  59.894  81.609  1.00  0.00           O  
ATOM    936  N   LEU    60      39.035  58.790  83.444  1.00  0.00           N  
ATOM    937  H   LEU    60      39.126  58.809  84.450  1.00  0.00           H  
ATOM    938  CA  LEU    60      37.882  58.093  82.929  1.00  0.00           C  
ATOM    939  HA  LEU    60      37.933  58.126  81.840  1.00  0.00           H  
ATOM    940  CB  LEU    60      37.950  56.565  83.355  1.00  0.00           C  
ATOM    941  HB2 LEU    60      37.986  56.601  84.444  1.00  0.00           H  
ATOM    942  HB3 LEU    60      37.269  55.946  82.771  1.00  0.00           H  
ATOM    943  CG  LEU    60      39.287  55.929  83.025  1.00  0.00           C  
ATOM    944  HG  LEU    60      40.080  56.514  83.491  1.00  0.00           H  
ATOM    945  CD1 LEU    60      39.269  54.518  83.593  1.00  0.00           C  
ATOM    946 HD11 LEU    60      40.016  53.839  83.181  1.00  0.00           H  
ATOM    947 HD12 LEU    60      39.390  54.813  84.635  1.00  0.00           H  
ATOM    948 HD13 LEU    60      38.332  53.960  83.585  1.00  0.00           H  
ATOM    949  CD2 LEU    60      39.565  55.772  81.539  1.00  0.00           C  
ATOM    950 HD21 LEU    60      38.565  55.569  81.157  1.00  0.00           H  
ATOM    951 HD22 LEU    60      39.896  56.764  81.230  1.00  0.00           H  
ATOM    952 HD23 LEU    60      40.252  54.936  81.407  1.00  0.00           H  
ATOM    953  C   LEU    60      36.686  58.761  83.439  1.00  0.00           C  
ATOM    954  O   LEU    60      36.805  59.319  84.506  1.00  0.00           O  
ATOM    955  N   ASP    61      35.563  58.748  82.672  1.00  0.00           N  
ATOM    956  H   ASP    61      35.512  58.202  81.824  1.00  0.00           H  
ATOM    957  CA  ASP    61      34.278  59.367  82.978  1.00  0.00           C  
ATOM    958  HA  ASP    61      34.263  59.634  84.034  1.00  0.00           H  
ATOM    959  CB  ASP    61      34.088  60.666  82.219  1.00  0.00           C  
ATOM    960  HB2 ASP    61      33.296  61.216  82.727  1.00  0.00           H  
ATOM    961  HB3 ASP    61      35.004  61.244  82.343  1.00  0.00           H  
ATOM    962  CG  ASP    61      33.851  60.526  80.644  1.00  0.00           C  
ATOM    963  OD1 ASP    61      33.668  61.567  80.001  1.00  0.00           O  
ATOM    964  OD2 ASP    61      33.965  59.410  80.111  1.00  0.00           O  
ATOM    965  C   ASP    61      33.096  58.444  82.766  1.00  0.00           C  
ATOM    966  O   ASP    61      33.331  57.264  82.603  1.00  0.00           O  
ATOM    967  N   ASP    62      31.878  58.910  82.762  1.00  0.00           N  
ATOM    968  H   ASP    62      31.754  59.862  83.076  1.00  0.00           H  
ATOM    969  CA  ASP    62      30.680  58.164  82.594  1.00  0.00           C  
ATOM    970  HA  ASP    62      30.779  57.239  83.161  1.00  0.00           H  
ATOM    971  CB  ASP    62      29.457  58.910  83.126  1.00  0.00           C  
ATOM    972  HB2 ASP    62      29.162  59.685  82.419  1.00  0.00           H  
ATOM    973  HB3 ASP    62      28.597  58.257  82.976  1.00  0.00           H  
ATOM    974  CG  ASP    62      29.566  59.382  84.539  1.00  0.00           C  
ATOM    975  OD1 ASP    62      28.785  60.334  84.854  1.00  0.00           O  
ATOM    976  OD2 ASP    62      30.243  58.846  85.401  1.00  0.00           O  
ATOM    977  C   ASP    62      30.360  57.696  81.123  1.00  0.00           C  
ATOM    978  O   ASP    62      29.671  56.699  80.934  1.00  0.00           O  
ATOM    979  N   HIE    63      31.039  58.300  80.152  1.00  0.00           N  
ATOM    980  H   HIE    63      31.665  59.056  80.391  1.00  0.00           H  
ATOM    981  CA  HIE    63      31.041  57.840  78.714  1.00  0.00           C  
ATOM    982  HA  HIE    63      30.079  57.434  78.403  1.00  0.00           H  
ATOM    983  CB  HIE    63      31.076  58.997  77.706  1.00  0.00           C  
ATOM    984  HB2 HIE    63      32.055  59.466  77.804  1.00  0.00           H  
ATOM    985  HB3 HIE    63      30.853  58.647  76.698  1.00  0.00           H  
ATOM    986  CG  HIE    63      30.030  60.049  78.099  1.00  0.00           C  
ATOM    987  ND1 HIE    63      28.791  60.189  77.434  1.00  0.00           N  
ATOM    988  CE1 HIE    63      28.230  61.237  78.081  1.00  0.00           C  
ATOM    989  HE1 HIE    63      27.276  61.677  77.833  1.00  0.00           H  
ATOM    990  NE2 HIE    63      29.011  61.776  79.015  1.00  0.00           N  
ATOM    991  HE2 HIE    63      28.648  62.467  79.655  1.00  0.00           H  
ATOM    992  CD2 HIE    63      30.107  61.024  79.058  1.00  0.00           C  
ATOM    993  HD2 HIE    63      30.961  61.140  79.709  1.00  0.00           H  
ATOM    994  C   HIE    63      32.044  56.671  78.364  1.00  0.00           C  
ATOM    995  O   HIE    63      31.649  55.749  77.661  1.00  0.00           O  
ATOM    996  N   TYR    64      33.274  56.778  78.850  1.00  0.00           N  
ATOM    997  H   TYR    64      33.506  57.669  79.267  1.00  0.00           H  
ATOM    998  CA  TYR    64      34.230  55.612  78.957  1.00  0.00           C  
ATOM    999  HA  TYR    64      34.479  55.333  77.933  1.00  0.00           H  
ATOM   1000  CB  TYR    64      35.634  55.950  79.544  1.00  0.00           C  
ATOM   1001  HB2 TYR    64      35.980  56.742  78.880  1.00  0.00           H  
ATOM   1002  HB3 TYR    64      35.534  56.273  80.580  1.00  0.00           H  
ATOM   1003  CG  TYR    64      36.749  54.912  79.357  1.00  0.00           C  
ATOM   1004  CD1 TYR    64      37.692  54.981  78.307  1.00  0.00           C  
ATOM   1005  HD1 TYR    64      37.651  55.764  77.564  1.00  0.00           H  
ATOM   1006  CE1 TYR    64      38.674  53.966  78.130  1.00  0.00           C  
ATOM   1007  HE1 TYR    64      39.340  54.002  77.281  1.00  0.00           H  
ATOM   1008  CZ  TYR    64      38.812  52.911  79.034  1.00  0.00           C  
ATOM   1009  OH  TYR    64      39.753  51.922  78.840  1.00  0.00           O  
ATOM   1010  HH  TYR    64      40.632  52.249  78.635  1.00  0.00           H  
ATOM   1011  CE2 TYR    64      37.786  52.816  80.031  1.00  0.00           C  
ATOM   1012  HE2 TYR    64      37.906  51.939  80.651  1.00  0.00           H  
ATOM   1013  CD2 TYR    64      36.787  53.768  80.232  1.00  0.00           C  
ATOM   1014  HD2 TYR    64      36.087  53.653  81.046  1.00  0.00           H  
ATOM   1015  C   TYR    64      33.548  54.434  79.587  1.00  0.00           C  
ATOM   1016  O   TYR    64      33.682  53.309  79.087  1.00  0.00           O  
ATOM   1017  N   ARG    65      32.997  54.787  80.723  1.00  0.00           N  
ATOM   1018  H   ARG    65      33.134  55.723  81.076  1.00  0.00           H  
ATOM   1019  CA  ARG    65      32.068  53.773  81.449  1.00  0.00           C  
ATOM   1020  HA  ARG    65      32.705  52.916  81.669  1.00  0.00           H  
ATOM   1021  CB  ARG    65      31.365  54.306  82.718  1.00  0.00           C  
ATOM   1022  HB2 ARG    65      31.602  55.361  82.849  1.00  0.00           H  
ATOM   1023  HB3 ARG    65      30.278  54.366  82.665  1.00  0.00           H  
ATOM   1024  CG  ARG    65      31.830  53.547  83.937  1.00  0.00           C  
ATOM   1025  HG2 ARG    65      31.319  53.978  84.797  1.00  0.00           H  
ATOM   1026  HG3 ARG    65      31.568  52.494  83.843  1.00  0.00           H  
ATOM   1027  CD  ARG    65      33.315  53.732  84.244  1.00  0.00           C  
ATOM   1028  HD2 ARG    65      33.479  53.045  85.074  1.00  0.00           H  
ATOM   1029  HD3 ARG    65      33.978  53.371  83.457  1.00  0.00           H  
ATOM   1030  NE  ARG    65      33.783  55.078  84.632  1.00  0.00           N  
ATOM   1031  HE  ARG    65      32.988  55.685  84.770  1.00  0.00           H  
ATOM   1032  CZ  ARG    65      34.939  55.435  85.114  1.00  0.00           C  
ATOM   1033  NH1 ARG    65      35.911  54.615  85.258  1.00  0.00           N  
ATOM   1034 HH11 ARG    65      35.770  53.661  84.957  1.00  0.00           H  
ATOM   1035 HH12 ARG    65      36.668  54.817  85.896  1.00  0.00           H  
ATOM   1036  NH2 ARG    65      35.048  56.670  85.634  1.00  0.00           N  
ATOM   1037 HH21 ARG    65      34.187  57.196  85.606  1.00  0.00           H  
ATOM   1038 HH22 ARG    65      35.871  56.944  86.151  1.00  0.00           H  
ATOM   1039  C   ARG    65      30.945  53.082  80.610  1.00  0.00           C  
ATOM   1040  O   ARG    65      30.638  51.893  80.790  1.00  0.00           O  
ATOM   1041  N   ASP    66      30.195  53.873  79.773  1.00  0.00           N  
ATOM   1042  H   ASP    66      30.219  54.871  79.930  1.00  0.00           H  
ATOM   1043  CA  ASP    66      29.055  53.452  79.027  1.00  0.00           C  
ATOM   1044  HA  ASP    66      28.307  52.912  79.608  1.00  0.00           H  
ATOM   1045  CB  ASP    66      28.298  54.747  78.452  1.00  0.00           C  
ATOM   1046  HB2 ASP    66      27.729  55.256  79.230  1.00  0.00           H  
ATOM   1047  HB3 ASP    66      28.952  55.521  78.052  1.00  0.00           H  
ATOM   1048  CG  ASP    66      27.150  54.442  77.423  1.00  0.00           C  
ATOM   1049  OD1 ASP    66      26.353  53.498  77.601  1.00  0.00           O  
ATOM   1050  OD2 ASP    66      26.960  55.161  76.432  1.00  0.00           O  
ATOM   1051  C   ASP    66      29.559  52.564  77.882  1.00  0.00           C  
ATOM   1052  O   ASP    66      29.225  51.426  77.796  1.00  0.00           O  
ATOM   1053  N   VAL    67      30.492  53.172  77.033  1.00  0.00           N  
ATOM   1054  H   VAL    67      30.729  54.142  77.181  1.00  0.00           H  
ATOM   1055  CA  VAL    67      31.021  52.519  75.793  1.00  0.00           C  
ATOM   1056  HA  VAL    67      30.130  52.321  75.197  1.00  0.00           H  
ATOM   1057  CB  VAL    67      31.924  53.369  74.853  1.00  0.00           C  
ATOM   1058  HB  VAL    67      32.718  53.774  75.479  1.00  0.00           H  
ATOM   1059  CG1 VAL    67      32.511  52.515  73.780  1.00  0.00           C  
ATOM   1060 HG11 VAL    67      33.201  51.766  74.170  1.00  0.00           H  
ATOM   1061 HG12 VAL    67      31.740  51.963  73.244  1.00  0.00           H  
ATOM   1062 HG13 VAL    67      33.081  53.210  73.164  1.00  0.00           H  
ATOM   1063  CG2 VAL    67      31.007  54.463  74.351  1.00  0.00           C  
ATOM   1064 HG21 VAL    67      30.136  54.085  73.815  1.00  0.00           H  
ATOM   1065 HG22 VAL    67      30.694  55.086  75.188  1.00  0.00           H  
ATOM   1066 HG23 VAL    67      31.515  55.035  73.574  1.00  0.00           H  
ATOM   1067  C   VAL    67      31.588  51.155  76.142  1.00  0.00           C  
ATOM   1068  O   VAL    67      31.087  50.206  75.510  1.00  0.00           O  
ATOM   1069  N   LEU    68      32.472  51.007  77.119  1.00  0.00           N  
ATOM   1070  H   LEU    68      32.815  51.827  77.599  1.00  0.00           H  
ATOM   1071  CA  LEU    68      32.952  49.673  77.728  1.00  0.00           C  
ATOM   1072  HA  LEU    68      33.738  49.182  77.154  1.00  0.00           H  
ATOM   1073  CB  LEU    68      33.518  50.139  79.103  1.00  0.00           C  
ATOM   1074  HB2 LEU    68      34.422  50.738  78.994  1.00  0.00           H  
ATOM   1075  HB3 LEU    68      32.783  50.825  79.525  1.00  0.00           H  
ATOM   1076  CG  LEU    68      33.841  48.992  79.968  1.00  0.00           C  
ATOM   1077  HG  LEU    68      33.022  48.274  80.000  1.00  0.00           H  
ATOM   1078  CD1 LEU    68      35.125  48.232  79.541  1.00  0.00           C  
ATOM   1079 HD11 LEU    68      35.147  48.064  78.464  1.00  0.00           H  
ATOM   1080 HD12 LEU    68      35.986  48.893  79.646  1.00  0.00           H  
ATOM   1081 HD13 LEU    68      35.097  47.248  80.009  1.00  0.00           H  
ATOM   1082  CD2 LEU    68      33.904  49.450  81.458  1.00  0.00           C  
ATOM   1083 HD21 LEU    68      34.746  50.140  81.492  1.00  0.00           H  
ATOM   1084 HD22 LEU    68      33.002  50.028  81.658  1.00  0.00           H  
ATOM   1085 HD23 LEU    68      34.164  48.724  82.228  1.00  0.00           H  
ATOM   1086  C   LEU    68      31.772  48.727  77.905  1.00  0.00           C  
ATOM   1087  O   LEU    68      31.780  47.865  77.055  1.00  0.00           O  
ATOM   1088  N   LYS    69      30.826  48.973  78.784  1.00  0.00           N  
ATOM   1089  H   LYS    69      30.881  49.781  79.387  1.00  0.00           H  
ATOM   1090  CA  LYS    69      29.515  48.255  78.898  1.00  0.00           C  
ATOM   1091  HA  LYS    69      29.785  47.316  79.382  1.00  0.00           H  
ATOM   1092  CB  LYS    69      28.517  48.969  79.837  1.00  0.00           C  
ATOM   1093  HB2 LYS    69      29.126  49.296  80.680  1.00  0.00           H  
ATOM   1094  HB3 LYS    69      28.037  49.800  79.320  1.00  0.00           H  
ATOM   1095  CG  LYS    69      27.566  47.869  80.392  1.00  0.00           C  
ATOM   1096  HG2 LYS    69      26.848  47.602  79.617  1.00  0.00           H  
ATOM   1097  HG3 LYS    69      28.055  46.997  80.828  1.00  0.00           H  
ATOM   1098  CD  LYS    69      26.716  48.501  81.468  1.00  0.00           C  
ATOM   1099  HD2 LYS    69      27.319  48.765  82.337  1.00  0.00           H  
ATOM   1100  HD3 LYS    69      26.173  49.330  81.014  1.00  0.00           H  
ATOM   1101  CE  LYS    69      25.685  47.463  81.851  1.00  0.00           C  
ATOM   1102  HE2 LYS    69      25.240  47.088  80.930  1.00  0.00           H  
ATOM   1103  HE3 LYS    69      26.237  46.628  82.282  1.00  0.00           H  
ATOM   1104  NZ  LYS    69      24.677  47.930  82.793  1.00  0.00           N  
ATOM   1105  HZ1 LYS    69      23.935  47.255  82.906  1.00  0.00           H  
ATOM   1106  HZ2 LYS    69      25.027  47.999  83.738  1.00  0.00           H  
ATOM   1107  HZ3 LYS    69      24.385  48.780  82.334  1.00  0.00           H  
ATOM   1108  C   LYS    69      28.881  47.862  77.566  1.00  0.00           C  
ATOM   1109  O   LYS    69      28.587  46.710  77.355  1.00  0.00           O  
ATOM   1110  N   GLU    70      28.624  48.812  76.734  1.00  0.00           N  
ATOM   1111  H   GLU    70      28.919  49.756  76.940  1.00  0.00           H  
ATOM   1112  CA  GLU    70      27.999  48.622  75.446  1.00  0.00           C  
ATOM   1113  HA  GLU    70      27.002  48.200  75.577  1.00  0.00           H  
ATOM   1114  CB  GLU    70      27.768  49.933  74.752  1.00  0.00           C  
ATOM   1115  HB2 GLU    70      27.252  50.599  75.443  1.00  0.00           H  
ATOM   1116  HB3 GLU    70      28.647  50.427  74.337  1.00  0.00           H  
ATOM   1117  CG  GLU    70      26.819  49.495  73.622  1.00  0.00           C  
ATOM   1118  HG2 GLU    70      27.442  48.981  72.890  1.00  0.00           H  
ATOM   1119  HG3 GLU    70      26.048  48.796  73.946  1.00  0.00           H  
ATOM   1120  CD  GLU    70      26.280  50.703  72.919  1.00  0.00           C  
ATOM   1121  OE1 GLU    70      26.331  50.645  71.664  1.00  0.00           O  
ATOM   1122  OE2 GLU    70      25.752  51.669  73.530  1.00  0.00           O  
ATOM   1123  C   GLU    70      28.815  47.545  74.635  1.00  0.00           C  
ATOM   1124  O   GLU    70      28.351  46.528  74.197  1.00  0.00           O  
ATOM   1125  N   MET    71      30.139  47.734  74.477  1.00  0.00           N  
ATOM   1126  H   MET    71      30.592  48.309  75.173  1.00  0.00           H  
ATOM   1127  CA  MET    71      31.005  46.842  73.653  1.00  0.00           C  
ATOM   1128  HA  MET    71      30.660  46.776  72.621  1.00  0.00           H  
ATOM   1129  CB  MET    71      32.439  47.460  73.586  1.00  0.00           C  
ATOM   1130  HB2 MET    71      32.718  47.726  74.605  1.00  0.00           H  
ATOM   1131  HB3 MET    71      32.967  46.642  73.096  1.00  0.00           H  
ATOM   1132  CG  MET    71      32.474  48.743  72.835  1.00  0.00           C  
ATOM   1133  HG2 MET    71      32.218  48.480  71.809  1.00  0.00           H  
ATOM   1134  HG3 MET    71      31.782  49.444  73.301  1.00  0.00           H  
ATOM   1135  SD  MET    71      34.094  49.546  72.808  1.00  0.00           S  
ATOM   1136  CE  MET    71      35.064  48.520  71.811  1.00  0.00           C  
ATOM   1137  HE1 MET    71      35.224  47.609  72.388  1.00  0.00           H  
ATOM   1138  HE2 MET    71      34.573  48.319  70.859  1.00  0.00           H  
ATOM   1139  HE3 MET    71      36.002  49.051  71.650  1.00  0.00           H  
ATOM   1140  C   MET    71      31.187  45.426  74.195  1.00  0.00           C  
ATOM   1141  O   MET    71      31.039  44.416  73.483  1.00  0.00           O  
ATOM   1142  N   LYS    72      31.535  45.328  75.457  1.00  0.00           N  
ATOM   1143  H   LYS    72      31.725  46.191  75.947  1.00  0.00           H  
ATOM   1144  CA  LYS    72      31.409  44.033  76.262  1.00  0.00           C  
ATOM   1145  HA  LYS    72      32.198  43.356  75.936  1.00  0.00           H  
ATOM   1146  CB  LYS    72      31.742  44.089  77.801  1.00  0.00           C  
ATOM   1147  HB2 LYS    72      31.217  44.923  78.267  1.00  0.00           H  
ATOM   1148  HB3 LYS    72      31.303  43.235  78.316  1.00  0.00           H  
ATOM   1149  CG  LYS    72      33.265  44.195  78.125  1.00  0.00           C  
ATOM   1150  HG2 LYS    72      33.773  43.358  77.646  1.00  0.00           H  
ATOM   1151  HG3 LYS    72      33.683  45.084  77.652  1.00  0.00           H  
ATOM   1152  CD  LYS    72      33.534  44.352  79.631  1.00  0.00           C  
ATOM   1153  HD2 LYS    72      34.597  44.442  79.857  1.00  0.00           H  
ATOM   1154  HD3 LYS    72      33.013  45.220  80.034  1.00  0.00           H  
ATOM   1155  CE  LYS    72      33.050  43.114  80.418  1.00  0.00           C  
ATOM   1156  HE2 LYS    72      31.997  42.909  80.221  1.00  0.00           H  
ATOM   1157  HE3 LYS    72      33.558  42.191  80.139  1.00  0.00           H  
ATOM   1158  NZ  LYS    72      33.150  43.285  81.862  1.00  0.00           N  
ATOM   1159  HZ1 LYS    72      32.980  42.456  82.414  1.00  0.00           H  
ATOM   1160  HZ2 LYS    72      34.060  43.658  82.093  1.00  0.00           H  
ATOM   1161  HZ3 LYS    72      32.543  44.069  82.052  1.00  0.00           H  
ATOM   1162  C   LYS    72      30.098  43.388  76.084  1.00  0.00           C  
ATOM   1163  O   LYS    72      30.084  42.197  75.743  1.00  0.00           O  
ATOM   1164  N   ALA    73      28.888  44.065  76.263  1.00  0.00           N  
ATOM   1165  H   ALA    73      28.837  45.040  76.525  1.00  0.00           H  
ATOM   1166  CA  ALA    73      27.576  43.323  76.192  1.00  0.00           C  
ATOM   1167  HA  ALA    73      27.556  42.475  76.876  1.00  0.00           H  
ATOM   1168  CB  ALA    73      26.456  44.337  76.584  1.00  0.00           C  
ATOM   1169  HB1 ALA    73      26.475  45.270  76.021  1.00  0.00           H  
ATOM   1170  HB2 ALA    73      25.494  43.828  76.517  1.00  0.00           H  
ATOM   1171  HB3 ALA    73      26.641  44.683  77.601  1.00  0.00           H  
ATOM   1172  C   ALA    73      27.321  42.699  74.743  1.00  0.00           C  
ATOM   1173  O   ALA    73      26.683  41.623  74.535  1.00  0.00           O  
ATOM   1174  N   LYS    74      27.795  43.466  73.730  1.00  0.00           N  
ATOM   1175  H   LYS    74      28.243  44.328  74.008  1.00  0.00           H  
ATOM   1176  CA  LYS    74      27.824  43.112  72.326  1.00  0.00           C  
ATOM   1177  HA  LYS    74      26.817  42.896  71.969  1.00  0.00           H  
ATOM   1178  CB  LYS    74      28.290  44.238  71.422  1.00  0.00           C  
ATOM   1179  HB2 LYS    74      27.855  45.172  71.779  1.00  0.00           H  
ATOM   1180  HB3 LYS    74      29.369  44.281  71.576  1.00  0.00           H  
ATOM   1181  CG  LYS    74      28.030  44.182  69.836  1.00  0.00           C  
ATOM   1182  HG2 LYS    74      28.537  45.016  69.349  1.00  0.00           H  
ATOM   1183  HG3 LYS    74      28.568  43.329  69.423  1.00  0.00           H  
ATOM   1184  CD  LYS    74      26.619  44.221  69.229  1.00  0.00           C  
ATOM   1185  HD2 LYS    74      25.956  43.479  69.675  1.00  0.00           H  
ATOM   1186  HD3 LYS    74      26.069  45.157  69.326  1.00  0.00           H  
ATOM   1187  CE  LYS    74      26.814  44.022  67.694  1.00  0.00           C  
ATOM   1188  HE2 LYS    74      27.562  44.715  67.310  1.00  0.00           H  
ATOM   1189  HE3 LYS    74      27.182  43.003  67.574  1.00  0.00           H  
ATOM   1190  NZ  LYS    74      25.508  44.162  66.992  1.00  0.00           N  
ATOM   1191  HZ1 LYS    74      25.211  45.124  67.080  1.00  0.00           H  
ATOM   1192  HZ2 LYS    74      25.669  43.896  66.031  1.00  0.00           H  
ATOM   1193  HZ3 LYS    74      24.746  43.626  67.382  1.00  0.00           H  
ATOM   1194  C   LYS    74      28.716  41.871  72.044  1.00  0.00           C  
ATOM   1195  O   LYS    74      28.259  40.825  71.542  1.00  0.00           O  
ATOM   1196  N   ALA    75      29.963  41.953  72.367  1.00  0.00           N  
ATOM   1197  H   ALA    75      30.179  42.660  73.055  1.00  0.00           H  
ATOM   1198  CA  ALA    75      30.962  40.913  72.271  1.00  0.00           C  
ATOM   1199  HA  ALA    75      31.081  40.512  71.265  1.00  0.00           H  
ATOM   1200  CB  ALA    75      32.361  41.380  72.659  1.00  0.00           C  
ATOM   1201  HB1 ALA    75      32.987  40.493  72.560  1.00  0.00           H  
ATOM   1202  HB2 ALA    75      32.606  42.197  71.980  1.00  0.00           H  
ATOM   1203  HB3 ALA    75      32.530  41.702  73.687  1.00  0.00           H  
ATOM   1204  C   ALA    75      30.472  39.607  73.001  1.00  0.00           C  
ATOM   1205  O   ALA    75      30.645  38.489  72.552  1.00  0.00           O  
ATOM   1206  N   SER    76      29.769  39.682  74.194  1.00  0.00           N  
ATOM   1207  H   SER    76      29.590  40.591  74.595  1.00  0.00           H  
ATOM   1208  CA  SER    76      29.284  38.493  74.862  1.00  0.00           C  
ATOM   1209  HA  SER    76      30.139  37.839  75.035  1.00  0.00           H  
ATOM   1210  CB  SER    76      28.663  38.993  76.145  1.00  0.00           C  
ATOM   1211  HB2 SER    76      29.372  39.623  76.681  1.00  0.00           H  
ATOM   1212  HB3 SER    76      27.832  39.678  75.979  1.00  0.00           H  
ATOM   1213  OG  SER    76      28.183  37.943  76.923  1.00  0.00           O  
ATOM   1214  HG  SER    76      27.464  37.479  76.488  1.00  0.00           H  
ATOM   1215  C   SER    76      28.265  37.585  74.113  1.00  0.00           C  
ATOM   1216  O   SER    76      27.801  36.574  74.591  1.00  0.00           O  
ATOM   1217  N   THR    77      27.923  37.950  72.838  1.00  0.00           N  
ATOM   1218  H   THR    77      28.357  38.776  72.450  1.00  0.00           H  
ATOM   1219  CA  THR    77      27.206  37.110  71.771  1.00  0.00           C  
ATOM   1220  HA  THR    77      26.507  36.412  72.232  1.00  0.00           H  
ATOM   1221  CB  THR    77      26.259  37.986  70.968  1.00  0.00           C  
ATOM   1222  HB  THR    77      25.709  37.459  70.188  1.00  0.00           H  
ATOM   1223  CG2 THR    77      25.295  38.805  71.768  1.00  0.00           C  
ATOM   1224 HG21 THR    77      24.645  39.414  71.140  1.00  0.00           H  
ATOM   1225 HG22 THR    77      24.737  38.086  72.368  1.00  0.00           H  
ATOM   1226 HG23 THR    77      25.856  39.463  72.432  1.00  0.00           H  
ATOM   1227  OG1 THR    77      26.960  38.942  70.190  1.00  0.00           O  
ATOM   1228  HG1 THR    77      27.408  39.632  70.686  1.00  0.00           H  
ATOM   1229  C   THR    77      28.159  36.408  70.717  1.00  0.00           C  
ATOM   1230  O   THR    77      27.582  35.801  69.789  1.00  0.00           O  
ATOM   1231  N   VAL    78      29.500  36.468  70.814  1.00  0.00           N  
ATOM   1232  H   VAL    78      29.909  37.012  71.561  1.00  0.00           H  
ATOM   1233  CA  VAL    78      30.446  35.893  69.795  1.00  0.00           C  
ATOM   1234  HA  VAL    78      29.881  35.576  68.918  1.00  0.00           H  
ATOM   1235  CB  VAL    78      31.454  37.005  69.411  1.00  0.00           C  
ATOM   1236  HB  VAL    78      31.983  37.378  70.288  1.00  0.00           H  
ATOM   1237  CG1 VAL    78      32.455  36.440  68.367  1.00  0.00           C  
ATOM   1238 HG11 VAL    78      31.987  35.960  67.507  1.00  0.00           H  
ATOM   1239 HG12 VAL    78      33.035  37.283  67.992  1.00  0.00           H  
ATOM   1240 HG13 VAL    78      33.112  35.734  68.874  1.00  0.00           H  
ATOM   1241  CG2 VAL    78      30.778  38.308  68.912  1.00  0.00           C  
ATOM   1242 HG21 VAL    78      30.020  38.670  69.607  1.00  0.00           H  
ATOM   1243 HG22 VAL    78      31.449  39.134  68.677  1.00  0.00           H  
ATOM   1244 HG23 VAL    78      30.197  37.951  68.062  1.00  0.00           H  
ATOM   1245  C   VAL    78      31.183  34.672  70.364  1.00  0.00           C  
ATOM   1246  O   VAL    78      31.605  34.710  71.445  1.00  0.00           O  
ATOM   1247  N   LYS    79      31.445  33.612  69.608  1.00  0.00           N  
ATOM   1248  H   LYS    79      31.212  33.632  68.625  1.00  0.00           H  
ATOM   1249  CA  LYS    79      31.973  32.303  70.124  1.00  0.00           C  
ATOM   1250  HA  LYS    79      32.225  32.402  71.180  1.00  0.00           H  
ATOM   1251  CB  LYS    79      30.883  31.194  69.975  1.00  0.00           C  
ATOM   1252  HB2 LYS    79      30.031  31.526  70.568  1.00  0.00           H  
ATOM   1253  HB3 LYS    79      30.622  31.096  68.921  1.00  0.00           H  
ATOM   1254  CG  LYS    79      31.327  29.799  70.402  1.00  0.00           C  
ATOM   1255  HG2 LYS    79      32.086  29.431  69.712  1.00  0.00           H  
ATOM   1256  HG3 LYS    79      31.643  29.766  71.445  1.00  0.00           H  
ATOM   1257  CD  LYS    79      30.029  28.933  70.379  1.00  0.00           C  
ATOM   1258  HD2 LYS    79      29.399  29.363  71.157  1.00  0.00           H  
ATOM   1259  HD3 LYS    79      29.644  29.026  69.363  1.00  0.00           H  
ATOM   1260  CE  LYS    79      30.329  27.443  70.699  1.00  0.00           C  
ATOM   1261  HE2 LYS    79      29.492  26.746  70.652  1.00  0.00           H  
ATOM   1262  HE3 LYS    79      31.128  27.282  69.975  1.00  0.00           H  
ATOM   1263  NZ  LYS    79      30.847  27.218  72.126  1.00  0.00           N  
ATOM   1264  HZ1 LYS    79      31.848  27.322  72.046  1.00  0.00           H  
ATOM   1265  HZ2 LYS    79      30.520  27.937  72.754  1.00  0.00           H  
ATOM   1266  HZ3 LYS    79      30.614  26.294  72.462  1.00  0.00           H  
ATOM   1267  C   LYS    79      33.237  31.877  69.398  1.00  0.00           C  
ATOM   1268  O   LYS    79      33.266  31.912  68.142  1.00  0.00           O  
ATOM   1269  N   ALA    80      34.306  31.454  70.083  1.00  0.00           N  
ATOM   1270  H   ALA    80      34.101  31.373  71.069  1.00  0.00           H  
ATOM   1271  CA  ALA    80      35.709  31.600  69.565  1.00  0.00           C  
ATOM   1272  HA  ALA    80      35.714  31.928  68.525  1.00  0.00           H  
ATOM   1273  CB  ALA    80      36.421  32.525  70.503  1.00  0.00           C  
ATOM   1274  HB1 ALA    80      35.869  33.444  70.700  1.00  0.00           H  
ATOM   1275  HB2 ALA    80      36.687  31.940  71.383  1.00  0.00           H  
ATOM   1276  HB3 ALA    80      37.376  32.694  70.007  1.00  0.00           H  
ATOM   1277  C   ALA    80      36.475  30.344  69.403  1.00  0.00           C  
ATOM   1278  O   ALA    80      36.468  29.509  70.305  1.00  0.00           O  
ATOM   1279  N   LYS    81      37.200  30.140  68.306  1.00  0.00           N  
ATOM   1280  H   LYS    81      37.225  30.894  67.634  1.00  0.00           H  
ATOM   1281  CA  LYS    81      37.885  28.926  67.984  1.00  0.00           C  
ATOM   1282  HA  LYS    81      37.462  28.081  68.529  1.00  0.00           H  
ATOM   1283  CB  LYS    81      37.902  28.748  66.465  1.00  0.00           C  
ATOM   1284  HB2 LYS    81      36.914  28.724  66.004  1.00  0.00           H  
ATOM   1285  HB3 LYS    81      38.338  29.596  65.936  1.00  0.00           H  
ATOM   1286  CG  LYS    81      38.596  27.426  66.123  1.00  0.00           C  
ATOM   1287  HG2 LYS    81      39.582  27.399  66.587  1.00  0.00           H  
ATOM   1288  HG3 LYS    81      38.033  26.641  66.628  1.00  0.00           H  
ATOM   1289  CD  LYS    81      38.653  27.246  64.514  1.00  0.00           C  
ATOM   1290  HD2 LYS    81      37.675  27.081  64.061  1.00  0.00           H  
ATOM   1291  HD3 LYS    81      39.125  28.114  64.053  1.00  0.00           H  
ATOM   1292  CE  LYS    81      39.557  26.078  64.142  1.00  0.00           C  
ATOM   1293  HE2 LYS    81      40.499  25.968  64.680  1.00  0.00           H  
ATOM   1294  HE3 LYS    81      39.109  25.090  64.246  1.00  0.00           H  
ATOM   1295  NZ  LYS    81      39.989  26.236  62.700  1.00  0.00           N  
ATOM   1296  HZ1 LYS    81      40.818  25.712  62.459  1.00  0.00           H  
ATOM   1297  HZ2 LYS    81      39.258  25.911  62.083  1.00  0.00           H  
ATOM   1298  HZ3 LYS    81      40.158  27.202  62.460  1.00  0.00           H  
ATOM   1299  C   LYS    81      39.314  28.985  68.562  1.00  0.00           C  
ATOM   1300  O   LYS    81      40.035  29.966  68.516  1.00  0.00           O  
ATOM   1301  N   LEU    82      39.745  27.763  69.008  1.00  0.00           N  
ATOM   1302  H   LEU    82      39.080  27.015  69.148  1.00  0.00           H  
ATOM   1303  CA  LEU    82      41.043  27.399  69.422  1.00  0.00           C  
ATOM   1304  HA  LEU    82      41.691  28.261  69.583  1.00  0.00           H  
ATOM   1305  CB  LEU    82      40.880  26.835  70.827  1.00  0.00           C  
ATOM   1306  HB2 LEU    82      40.761  27.731  71.437  1.00  0.00           H  
ATOM   1307  HB3 LEU    82      39.927  26.312  70.910  1.00  0.00           H  
ATOM   1308  CG  LEU    82      42.042  25.931  71.299  1.00  0.00           C  
ATOM   1309  HG  LEU    82      42.461  25.292  70.521  1.00  0.00           H  
ATOM   1310  CD1 LEU    82      43.243  26.910  71.769  1.00  0.00           C  
ATOM   1311 HD11 LEU    82      42.866  27.585  72.536  1.00  0.00           H  
ATOM   1312 HD12 LEU    82      44.109  26.419  72.215  1.00  0.00           H  
ATOM   1313 HD13 LEU    82      43.694  27.438  70.928  1.00  0.00           H  
ATOM   1314  CD2 LEU    82      41.628  25.070  72.532  1.00  0.00           C  
ATOM   1315 HD21 LEU    82      42.513  24.576  72.932  1.00  0.00           H  
ATOM   1316 HD22 LEU    82      41.327  25.740  73.337  1.00  0.00           H  
ATOM   1317 HD23 LEU    82      40.887  24.323  72.247  1.00  0.00           H  
ATOM   1318  C   LEU    82      41.696  26.423  68.455  1.00  0.00           C  
ATOM   1319  O   LEU    82      41.336  25.232  68.255  1.00  0.00           O  
ATOM   1320  N   LEU    83      42.737  26.919  67.735  1.00  0.00           N  
ATOM   1321  H   LEU    83      43.151  27.785  68.048  1.00  0.00           H  
ATOM   1322  CA  LEU    83      43.475  26.199  66.699  1.00  0.00           C  
ATOM   1323  HA  LEU    83      42.770  25.699  66.034  1.00  0.00           H  
ATOM   1324  CB  LEU    83      44.291  27.185  65.806  1.00  0.00           C  
ATOM   1325  HB2 LEU    83      44.713  27.934  66.475  1.00  0.00           H  
ATOM   1326  HB3 LEU    83      45.020  26.591  65.254  1.00  0.00           H  
ATOM   1327  CG  LEU    83      43.515  27.885  64.753  1.00  0.00           C  
ATOM   1328  HG  LEU    83      43.274  27.258  63.894  1.00  0.00           H  
ATOM   1329  CD1 LEU    83      42.215  28.519  65.160  1.00  0.00           C  
ATOM   1330 HD11 LEU    83      41.912  29.112  64.297  1.00  0.00           H  
ATOM   1331 HD12 LEU    83      41.478  27.738  65.352  1.00  0.00           H  
ATOM   1332 HD13 LEU    83      42.427  29.151  66.022  1.00  0.00           H  
ATOM   1333  CD2 LEU    83      44.338  29.088  64.160  1.00  0.00           C  
ATOM   1334 HD21 LEU    83      45.338  28.668  64.057  1.00  0.00           H  
ATOM   1335 HD22 LEU    83      43.938  29.600  63.284  1.00  0.00           H  
ATOM   1336 HD23 LEU    83      44.455  29.849  64.931  1.00  0.00           H  
ATOM   1337  C   LEU    83      44.435  25.216  67.392  1.00  0.00           C  
ATOM   1338  O   LEU    83      44.981  25.516  68.433  1.00  0.00           O  
ATOM   1339  N   SER    84      44.683  24.109  66.691  1.00  0.00           N  
ATOM   1340  H   SER    84      44.250  24.062  65.779  1.00  0.00           H  
ATOM   1341  CA  SER    84      45.866  23.280  67.005  1.00  0.00           C  
ATOM   1342  HA  SER    84      45.829  22.959  68.046  1.00  0.00           H  
ATOM   1343  CB  SER    84      45.787  22.029  66.084  1.00  0.00           C  
ATOM   1344  HB2 SER    84      46.634  21.393  66.341  1.00  0.00           H  
ATOM   1345  HB3 SER    84      44.850  21.489  66.221  1.00  0.00           H  
ATOM   1346  OG  SER    84      45.971  22.317  64.723  1.00  0.00           O  
ATOM   1347  HG  SER    84      45.201  22.809  64.428  1.00  0.00           H  
ATOM   1348  C   SER    84      47.224  23.950  66.713  1.00  0.00           C  
ATOM   1349  O   SER    84      47.371  24.788  65.843  1.00  0.00           O  
ATOM   1350  N   VAL    85      48.235  23.494  67.449  1.00  0.00           N  
ATOM   1351  H   VAL    85      47.990  22.760  68.098  1.00  0.00           H  
ATOM   1352  CA  VAL    85      49.630  23.796  67.278  1.00  0.00           C  
ATOM   1353  HA  VAL    85      49.792  24.851  67.499  1.00  0.00           H  
ATOM   1354  CB  VAL    85      50.584  22.932  68.201  1.00  0.00           C  
ATOM   1355  HB  VAL    85      50.160  21.942  68.034  1.00  0.00           H  
ATOM   1356  CG1 VAL    85      52.021  23.201  67.799  1.00  0.00           C  
ATOM   1357 HG11 VAL    85      52.126  22.919  66.751  1.00  0.00           H  
ATOM   1358 HG12 VAL    85      52.086  24.271  68.000  1.00  0.00           H  
ATOM   1359 HG13 VAL    85      52.718  22.585  68.367  1.00  0.00           H  
ATOM   1360  CG2 VAL    85      50.519  23.258  69.640  1.00  0.00           C  
ATOM   1361 HG21 VAL    85      51.373  22.776  70.116  1.00  0.00           H  
ATOM   1362 HG22 VAL    85      50.467  24.321  69.872  1.00  0.00           H  
ATOM   1363 HG23 VAL    85      49.581  22.861  70.029  1.00  0.00           H  
ATOM   1364  C   VAL    85      49.996  23.654  65.762  1.00  0.00           C  
ATOM   1365  O   VAL    85      50.527  24.611  65.212  1.00  0.00           O  
ATOM   1366  N   GLU    86      49.661  22.494  65.105  1.00  0.00           N  
ATOM   1367  H   GLU    86      49.390  21.685  65.646  1.00  0.00           H  
ATOM   1368  CA  GLU    86      49.602  22.270  63.695  1.00  0.00           C  
ATOM   1369  HA  GLU    86      50.626  22.139  63.346  1.00  0.00           H  
ATOM   1370  CB  GLU    86      48.818  20.959  63.301  1.00  0.00           C  
ATOM   1371  HB2 GLU    86      47.792  21.033  63.663  1.00  0.00           H  
ATOM   1372  HB3 GLU    86      48.821  20.892  62.213  1.00  0.00           H  
ATOM   1373  CG  GLU    86      49.340  19.653  63.886  1.00  0.00           C  
ATOM   1374  HG2 GLU    86      49.321  18.884  63.114  1.00  0.00           H  
ATOM   1375  HG3 GLU    86      50.384  19.896  64.089  1.00  0.00           H  
ATOM   1376  CD  GLU    86      48.600  19.369  65.225  1.00  0.00           C  
ATOM   1377  OE1 GLU    86      47.774  18.428  65.308  1.00  0.00           O  
ATOM   1378  OE2 GLU    86      49.000  20.062  66.192  1.00  0.00           O  
ATOM   1379  C   GLU    86      49.045  23.454  62.795  1.00  0.00           C  
ATOM   1380  O   GLU    86      49.707  23.834  61.854  1.00  0.00           O  
ATOM   1381  N   GLU    87      47.800  23.845  62.962  1.00  0.00           N  
ATOM   1382  H   GLU    87      47.229  23.475  63.708  1.00  0.00           H  
ATOM   1383  CA  GLU    87      47.240  24.957  62.227  1.00  0.00           C  
ATOM   1384  HA  GLU    87      47.146  24.849  61.146  1.00  0.00           H  
ATOM   1385  CB  GLU    87      45.792  25.069  62.812  1.00  0.00           C  
ATOM   1386  HB2 GLU    87      45.697  24.921  63.888  1.00  0.00           H  
ATOM   1387  HB3 GLU    87      45.403  26.054  62.557  1.00  0.00           H  
ATOM   1388  CG  GLU    87      44.818  24.120  62.163  1.00  0.00           C  
ATOM   1389  HG2 GLU    87      44.649  24.423  61.130  1.00  0.00           H  
ATOM   1390  HG3 GLU    87      45.203  23.100  62.128  1.00  0.00           H  
ATOM   1391  CD  GLU    87      43.539  24.137  63.004  1.00  0.00           C  
ATOM   1392  OE1 GLU    87      42.464  24.617  62.551  1.00  0.00           O  
ATOM   1393  OE2 GLU    87      43.603  23.621  64.207  1.00  0.00           O  
ATOM   1394  C   GLU    87      48.099  26.272  62.403  1.00  0.00           C  
ATOM   1395  O   GLU    87      48.276  27.004  61.433  1.00  0.00           O  
ATOM   1396  N   ALA    88      48.399  26.654  63.632  1.00  0.00           N  
ATOM   1397  H   ALA    88      47.976  26.060  64.330  1.00  0.00           H  
ATOM   1398  CA  ALA    88      49.061  27.864  64.044  1.00  0.00           C  
ATOM   1399  HA  ALA    88      48.389  28.636  63.667  1.00  0.00           H  
ATOM   1400  CB  ALA    88      49.160  27.902  65.540  1.00  0.00           C  
ATOM   1401  HB1 ALA    88      48.157  28.096  65.920  1.00  0.00           H  
ATOM   1402  HB2 ALA    88      49.540  26.959  65.932  1.00  0.00           H  
ATOM   1403  HB3 ALA    88      49.842  28.686  65.870  1.00  0.00           H  
ATOM   1404  C   ALA    88      50.425  27.967  63.355  1.00  0.00           C  
ATOM   1405  O   ALA    88      50.799  29.025  62.876  1.00  0.00           O  
ATOM   1406  N   CYS    89      51.162  26.777  63.306  1.00  0.00           N  
ATOM   1407  H   CYS    89      50.756  25.982  63.779  1.00  0.00           H  
ATOM   1408  CA  CYS    89      52.383  26.598  62.517  1.00  0.00           C  
ATOM   1409  HA  CYS    89      53.134  27.385  62.590  1.00  0.00           H  
ATOM   1410  CB  CYS    89      52.817  25.199  62.957  1.00  0.00           C  
ATOM   1411  HB2 CYS    89      52.059  24.416  62.977  1.00  0.00           H  
ATOM   1412  HB3 CYS    89      53.622  24.867  62.302  1.00  0.00           H  
ATOM   1413  SG  CYS    89      53.451  25.199  64.633  1.00  0.00           S  
ATOM   1414  HG  CYS    89      52.332  25.261  65.360  1.00  0.00           H  
ATOM   1415  C   CYS    89      52.159  26.804  61.003  1.00  0.00           C  
ATOM   1416  O   CYS    89      52.822  27.628  60.430  1.00  0.00           O  
ATOM   1417  N   LYS    90      51.142  26.181  60.373  1.00  0.00           N  
ATOM   1418  H   LYS    90      50.650  25.476  60.902  1.00  0.00           H  
ATOM   1419  CA  LYS    90      50.735  26.533  59.023  1.00  0.00           C  
ATOM   1420  HA  LYS    90      51.519  26.234  58.326  1.00  0.00           H  
ATOM   1421  CB  LYS    90      49.473  25.776  58.614  1.00  0.00           C  
ATOM   1422  HB2 LYS    90      48.737  25.632  59.404  1.00  0.00           H  
ATOM   1423  HB3 LYS    90      49.083  26.304  57.744  1.00  0.00           H  
ATOM   1424  CG  LYS    90      49.945  24.403  58.169  1.00  0.00           C  
ATOM   1425  HG2 LYS    90      50.391  24.487  57.178  1.00  0.00           H  
ATOM   1426  HG3 LYS    90      50.668  23.977  58.865  1.00  0.00           H  
ATOM   1427  CD  LYS    90      48.789  23.397  58.200  1.00  0.00           C  
ATOM   1428  HD2 LYS    90      48.664  23.177  59.260  1.00  0.00           H  
ATOM   1429  HD3 LYS    90      47.939  23.993  57.868  1.00  0.00           H  
ATOM   1430  CE  LYS    90      48.792  22.118  57.346  1.00  0.00           C  
ATOM   1431  HE2 LYS    90      47.760  21.832  57.141  1.00  0.00           H  
ATOM   1432  HE3 LYS    90      49.291  22.236  56.384  1.00  0.00           H  
ATOM   1433  NZ  LYS    90      49.591  21.020  57.958  1.00  0.00           N  
ATOM   1434  HZ1 LYS    90      48.995  20.414  58.503  1.00  0.00           H  
ATOM   1435  HZ2 LYS    90      50.046  20.500  57.221  1.00  0.00           H  
ATOM   1436  HZ3 LYS    90      50.398  21.311  58.491  1.00  0.00           H  
ATOM   1437  C   LYS    90      50.581  28.026  58.785  1.00  0.00           C  
ATOM   1438  O   LYS    90      50.983  28.557  57.760  1.00  0.00           O  
ATOM   1439  N   LEU    91      49.933  28.711  59.773  1.00  0.00           N  
ATOM   1440  H   LEU    91      49.556  28.170  60.538  1.00  0.00           H  
ATOM   1441  CA  LEU    91      49.649  30.183  59.735  1.00  0.00           C  
ATOM   1442  HA  LEU    91      49.407  30.490  58.718  1.00  0.00           H  
ATOM   1443  CB  LEU    91      48.413  30.465  60.644  1.00  0.00           C  
ATOM   1444  HB2 LEU    91      48.538  29.987  61.615  1.00  0.00           H  
ATOM   1445  HB3 LEU    91      48.438  31.547  60.776  1.00  0.00           H  
ATOM   1446  CG  LEU    91      47.123  29.994  60.152  1.00  0.00           C  
ATOM   1447  HG  LEU    91      47.343  29.022  59.711  1.00  0.00           H  
ATOM   1448  CD1 LEU    91      46.082  29.872  61.233  1.00  0.00           C  
ATOM   1449 HD11 LEU    91      45.124  29.557  60.819  1.00  0.00           H  
ATOM   1450 HD12 LEU    91      46.260  29.122  62.003  1.00  0.00           H  
ATOM   1451 HD13 LEU    91      45.984  30.857  61.689  1.00  0.00           H  
ATOM   1452  CD2 LEU    91      46.555  30.768  59.012  1.00  0.00           C  
ATOM   1453 HD21 LEU    91      47.224  30.853  58.156  1.00  0.00           H  
ATOM   1454 HD22 LEU    91      45.556  30.417  58.753  1.00  0.00           H  
ATOM   1455 HD23 LEU    91      46.433  31.817  59.280  1.00  0.00           H  
ATOM   1456  C   LEU    91      50.817  31.083  60.159  1.00  0.00           C  
ATOM   1457  O   LEU    91      50.667  32.272  60.343  1.00  0.00           O  
ATOM   1458  N   THR    92      52.029  30.502  60.241  1.00  0.00           N  
ATOM   1459  H   THR    92      52.089  29.522  60.006  1.00  0.00           H  
ATOM   1460  CA  THR    92      53.350  31.210  60.527  1.00  0.00           C  
ATOM   1461  HA  THR    92      53.099  32.254  60.719  1.00  0.00           H  
ATOM   1462  CB  THR    92      54.013  30.673  61.851  1.00  0.00           C  
ATOM   1463  HB  THR    92      54.443  29.705  61.595  1.00  0.00           H  
ATOM   1464  CG2 THR    92      55.145  31.609  62.413  1.00  0.00           C  
ATOM   1465 HG21 THR    92      54.775  32.611  62.630  1.00  0.00           H  
ATOM   1466 HG22 THR    92      55.608  31.064  63.235  1.00  0.00           H  
ATOM   1467 HG23 THR    92      55.948  31.801  61.701  1.00  0.00           H  
ATOM   1468  OG1 THR    92      53.172  30.505  62.886  1.00  0.00           O  
ATOM   1469  HG1 THR    92      52.415  30.046  62.516  1.00  0.00           H  
ATOM   1470  C   THR    92      54.324  31.215  59.328  1.00  0.00           C  
ATOM   1471  O   THR    92      54.506  30.144  58.790  1.00  0.00           O  
ATOM   1472  N   PRO    93      54.829  32.363  58.816  1.00  0.00           N  
ATOM   1473  CD  PRO    93      54.558  33.716  59.266  1.00  0.00           C  
ATOM   1474  HD2 PRO    93      54.806  33.838  60.320  1.00  0.00           H  
ATOM   1475  HD3 PRO    93      53.524  33.968  59.031  1.00  0.00           H  
ATOM   1476  CG  PRO    93      55.435  34.674  58.472  1.00  0.00           C  
ATOM   1477  HG2 PRO    93      56.302  34.858  59.106  1.00  0.00           H  
ATOM   1478  HG3 PRO    93      55.013  35.629  58.159  1.00  0.00           H  
ATOM   1479  CB  PRO    93      55.916  33.880  57.253  1.00  0.00           C  
ATOM   1480  HB2 PRO    93      56.982  34.008  57.066  1.00  0.00           H  
ATOM   1481  HB3 PRO    93      55.461  34.276  56.345  1.00  0.00           H  
ATOM   1482  CA  PRO    93      55.626  32.415  57.580  1.00  0.00           C  
ATOM   1483  HA  PRO    93      55.020  31.934  56.812  1.00  0.00           H  
ATOM   1484  C   PRO    93      56.985  31.657  57.590  1.00  0.00           C  
ATOM   1485  O   PRO    93      57.741  31.613  58.559  1.00  0.00           O  
ATOM   1486  N   PRO    94      57.381  31.086  56.441  1.00  0.00           N  
ATOM   1487  CD  PRO    94      56.712  31.001  55.129  1.00  0.00           C  
ATOM   1488  HD2 PRO    94      56.178  31.911  54.854  1.00  0.00           H  
ATOM   1489  HD3 PRO    94      56.072  30.118  55.154  1.00  0.00           H  
ATOM   1490  CG  PRO    94      57.792  30.794  54.049  1.00  0.00           C  
ATOM   1491  HG2 PRO    94      58.266  31.687  53.643  1.00  0.00           H  
ATOM   1492  HG3 PRO    94      57.398  30.238  53.198  1.00  0.00           H  
ATOM   1493  CB  PRO    94      58.809  29.958  54.873  1.00  0.00           C  
ATOM   1494  HB2 PRO    94      59.807  30.174  54.492  1.00  0.00           H  
ATOM   1495  HB3 PRO    94      58.619  28.900  54.694  1.00  0.00           H  
ATOM   1496  CA  PRO    94      58.724  30.519  56.324  1.00  0.00           C  
ATOM   1497  HA  PRO    94      59.001  29.627  56.887  1.00  0.00           H  
ATOM   1498  C   PRO    94      59.816  31.568  56.501  1.00  0.00           C  
ATOM   1499  O   PRO    94      60.891  31.293  57.001  1.00  0.00           O  
ATOM   1500  N   HIE    95      59.525  32.842  56.262  1.00  0.00           N  
ATOM   1501  H   HIE    95      58.718  32.931  55.661  1.00  0.00           H  
ATOM   1502  CA  HIE    95      60.205  34.089  56.615  1.00  0.00           C  
ATOM   1503  HA  HIE    95      61.245  34.135  56.293  1.00  0.00           H  
ATOM   1504  CB  HIE    95      59.491  35.390  56.096  1.00  0.00           C  
ATOM   1505  HB2 HIE    95      58.706  35.706  56.783  1.00  0.00           H  
ATOM   1506  HB3 HIE    95      60.156  36.238  55.931  1.00  0.00           H  
ATOM   1507  CG  HIE    95      58.779  35.225  54.699  1.00  0.00           C  
ATOM   1508  ND1 HIE    95      57.536  34.566  54.520  1.00  0.00           N  
ATOM   1509  CE1 HIE    95      57.362  34.307  53.254  1.00  0.00           C  
ATOM   1510  HE1 HIE    95      56.707  33.546  52.856  1.00  0.00           H  
ATOM   1511  NE2 HIE    95      58.426  34.832  52.537  1.00  0.00           N  
ATOM   1512  HE2 HIE    95      58.631  34.611  51.573  1.00  0.00           H  
ATOM   1513  CD2 HIE    95      59.364  35.356  53.429  1.00  0.00           C  
ATOM   1514  HD2 HIE    95      60.355  35.703  53.177  1.00  0.00           H  
ATOM   1515  C   HIE    95      60.421  34.182  58.205  1.00  0.00           C  
ATOM   1516  O   HIE    95      61.296  34.968  58.643  1.00  0.00           O  
ATOM   1517  N   SER    96      59.647  33.509  59.074  1.00  0.00           N  
ATOM   1518  H   SER    96      58.899  32.997  58.629  1.00  0.00           H  
ATOM   1519  CA  SER    96      59.664  33.879  60.519  1.00  0.00           C  
ATOM   1520  HA  SER    96      59.485  34.953  60.485  1.00  0.00           H  
ATOM   1521  CB  SER    96      58.474  33.189  61.258  1.00  0.00           C  
ATOM   1522  HB2 SER    96      57.555  33.333  60.690  1.00  0.00           H  
ATOM   1523  HB3 SER    96      58.663  32.116  61.278  1.00  0.00           H  
ATOM   1524  OG  SER    96      58.249  33.674  62.539  1.00  0.00           O  
ATOM   1525  HG  SER    96      57.350  33.983  62.677  1.00  0.00           H  
ATOM   1526  C   SER    96      61.061  33.554  61.235  1.00  0.00           C  
ATOM   1527  O   SER    96      61.705  32.541  61.000  1.00  0.00           O  
ATOM   1528  N   ALA    97      61.527  34.460  62.110  1.00  0.00           N  
ATOM   1529  H   ALA    97      60.946  35.242  62.377  1.00  0.00           H  
ATOM   1530  CA  ALA    97      62.942  34.505  62.477  1.00  0.00           C  
ATOM   1531  HA  ALA    97      63.569  34.501  61.585  1.00  0.00           H  
ATOM   1532  CB  ALA    97      63.041  35.909  63.099  1.00  0.00           C  
ATOM   1533  HB1 ALA    97      64.064  36.084  63.434  1.00  0.00           H  
ATOM   1534  HB2 ALA    97      62.752  36.735  62.449  1.00  0.00           H  
ATOM   1535  HB3 ALA    97      62.531  35.982  64.060  1.00  0.00           H  
ATOM   1536  C   ALA    97      63.289  33.349  63.504  1.00  0.00           C  
ATOM   1537  O   ALA    97      62.437  32.958  64.345  1.00  0.00           O  
ATOM   1538  N   LYS    98      64.536  32.892  63.485  1.00  0.00           N  
ATOM   1539  H   LYS    98      65.028  33.076  62.622  1.00  0.00           H  
ATOM   1540  CA  LYS    98      65.012  31.797  64.434  1.00  0.00           C  
ATOM   1541  HA  LYS    98      64.537  30.877  64.092  1.00  0.00           H  
ATOM   1542  CB  LYS    98      66.528  31.579  64.276  1.00  0.00           C  
ATOM   1543  HB2 LYS    98      66.785  31.872  63.258  1.00  0.00           H  
ATOM   1544  HB3 LYS    98      67.057  32.265  64.936  1.00  0.00           H  
ATOM   1545  CG  LYS    98      66.874  30.090  64.545  1.00  0.00           C  
ATOM   1546  HG2 LYS    98      66.512  29.825  65.538  1.00  0.00           H  
ATOM   1547  HG3 LYS    98      66.356  29.464  63.818  1.00  0.00           H  
ATOM   1548  CD  LYS    98      68.429  29.847  64.450  1.00  0.00           C  
ATOM   1549  HD2 LYS    98      68.529  28.766  64.546  1.00  0.00           H  
ATOM   1550  HD3 LYS    98      68.756  30.076  63.435  1.00  0.00           H  
ATOM   1551  CE  LYS    98      69.164  30.689  65.515  1.00  0.00           C  
ATOM   1552  HE2 LYS    98      70.208  30.814  65.230  1.00  0.00           H  
ATOM   1553  HE3 LYS    98      68.822  31.723  65.486  1.00  0.00           H  
ATOM   1554  NZ  LYS    98      69.052  30.018  66.834  1.00  0.00           N  
ATOM   1555  HZ1 LYS    98      68.208  30.293  67.317  1.00  0.00           H  
ATOM   1556  HZ2 LYS    98      69.186  29.021  66.753  1.00  0.00           H  
ATOM   1557  HZ3 LYS    98      69.835  30.278  67.416  1.00  0.00           H  
ATOM   1558  C   LYS    98      64.530  31.943  65.869  1.00  0.00           C  
ATOM   1559  O   LYS    98      64.680  32.988  66.420  1.00  0.00           O  
ATOM   1560  N   SER    99      64.088  30.829  66.486  1.00  0.00           N  
ATOM   1561  H   SER    99      64.083  29.907  66.074  1.00  0.00           H  
ATOM   1562  CA  SER    99      64.165  30.777  67.996  1.00  0.00           C  
ATOM   1563  HA  SER    99      63.582  31.668  68.226  1.00  0.00           H  
ATOM   1564  CB  SER    99      63.631  29.427  68.536  1.00  0.00           C  
ATOM   1565  HB2 SER    99      62.631  29.347  68.111  1.00  0.00           H  
ATOM   1566  HB3 SER    99      64.123  28.520  68.185  1.00  0.00           H  
ATOM   1567  OG  SER    99      63.676  29.411  69.997  1.00  0.00           O  
ATOM   1568  HG  SER    99      63.187  30.198  70.249  1.00  0.00           H  
ATOM   1569  C   SER    99      65.504  31.062  68.624  1.00  0.00           C  
ATOM   1570  O   SER    99      66.491  30.907  67.933  1.00  0.00           O  
ATOM   1571  N   LYS   100      65.474  31.529  69.907  1.00  0.00           N  
ATOM   1572  H   LYS   100      64.592  31.551  70.399  1.00  0.00           H  
ATOM   1573  CA  LYS   100      66.678  31.547  70.737  1.00  0.00           C  
ATOM   1574  HA  LYS   100      67.253  32.370  70.312  1.00  0.00           H  
ATOM   1575  CB  LYS   100      66.262  32.039  72.170  1.00  0.00           C  
ATOM   1576  HB2 LYS   100      65.766  32.974  71.913  1.00  0.00           H  
ATOM   1577  HB3 LYS   100      65.513  31.360  72.577  1.00  0.00           H  
ATOM   1578  CG  LYS   100      67.450  32.339  73.111  1.00  0.00           C  
ATOM   1579  HG2 LYS   100      67.986  31.404  73.275  1.00  0.00           H  
ATOM   1580  HG3 LYS   100      68.056  33.145  72.698  1.00  0.00           H  
ATOM   1581  CD  LYS   100      66.883  32.942  74.376  1.00  0.00           C  
ATOM   1582  HD2 LYS   100      66.324  33.860  74.196  1.00  0.00           H  
ATOM   1583  HD3 LYS   100      66.252  32.159  74.797  1.00  0.00           H  
ATOM   1584  CE  LYS   100      68.093  33.296  75.247  1.00  0.00           C  
ATOM   1585  HE2 LYS   100      68.746  32.441  75.421  1.00  0.00           H  
ATOM   1586  HE3 LYS   100      68.700  33.931  74.602  1.00  0.00           H  
ATOM   1587  NZ  LYS   100      67.792  34.028  76.518  1.00  0.00           N  
ATOM   1588  HZ1 LYS   100      67.212  33.513  77.165  1.00  0.00           H  
ATOM   1589  HZ2 LYS   100      68.713  34.219  76.884  1.00  0.00           H  
ATOM   1590  HZ3 LYS   100      67.246  34.867  76.381  1.00  0.00           H  
ATOM   1591  C   LYS   100      67.471  30.272  70.785  1.00  0.00           C  
ATOM   1592  O   LYS   100      68.706  30.191  71.036  1.00  0.00           O  
ATOM   1593  N   PHE   101      66.820  29.192  70.461  1.00  0.00           N  
ATOM   1594  H   PHE   101      65.874  29.426  70.196  1.00  0.00           H  
ATOM   1595  CA  PHE   101      67.317  27.832  70.545  1.00  0.00           C  
ATOM   1596  HA  PHE   101      68.373  27.801  70.811  1.00  0.00           H  
ATOM   1597  CB  PHE   101      66.590  27.143  71.742  1.00  0.00           C  
ATOM   1598  HB2 PHE   101      65.546  26.885  71.564  1.00  0.00           H  
ATOM   1599  HB3 PHE   101      67.004  26.136  71.785  1.00  0.00           H  
ATOM   1600  CG  PHE   101      66.937  27.710  73.116  1.00  0.00           C  
ATOM   1601  CD1 PHE   101      65.960  28.513  73.825  1.00  0.00           C  
ATOM   1602  HD1 PHE   101      65.023  28.842  73.399  1.00  0.00           H  
ATOM   1603  CE1 PHE   101      66.205  28.921  75.212  1.00  0.00           C  
ATOM   1604  HE1 PHE   101      65.532  29.553  75.772  1.00  0.00           H  
ATOM   1605  CZ  PHE   101      67.365  28.411  75.724  1.00  0.00           C  
ATOM   1606  HZ  PHE   101      67.588  28.593  76.765  1.00  0.00           H  
ATOM   1607  CE2 PHE   101      68.347  27.645  75.061  1.00  0.00           C  
ATOM   1608  HE2 PHE   101      69.222  27.323  75.604  1.00  0.00           H  
ATOM   1609  CD2 PHE   101      68.154  27.394  73.710  1.00  0.00           C  
ATOM   1610  HD2 PHE   101      68.913  26.815  73.204  1.00  0.00           H  
ATOM   1611  C   PHE   101      67.193  27.118  69.196  1.00  0.00           C  
ATOM   1612  O   PHE   101      67.309  27.759  68.166  1.00  0.00           O  
ATOM   1613  N   GLY   102      67.213  25.777  69.076  1.00  0.00           N  
ATOM   1614  H   GLY   102      67.331  25.251  69.930  1.00  0.00           H  
ATOM   1615  CA  GLY   102      67.775  25.068  67.874  1.00  0.00           C  
ATOM   1616  HA2 GLY   102      68.708  25.571  67.622  1.00  0.00           H  
ATOM   1617  HA3 GLY   102      68.007  24.033  68.122  1.00  0.00           H  
ATOM   1618  C   GLY   102      66.882  24.969  66.622  1.00  0.00           C  
ATOM   1619  O   GLY   102      66.998  24.067  65.842  1.00  0.00           O  
ATOM   1620  N   TYR   103      66.011  25.996  66.380  1.00  0.00           N  
ATOM   1621  H   TYR   103      65.986  26.818  66.968  1.00  0.00           H  
ATOM   1622  CA  TYR   103      64.988  25.886  65.329  1.00  0.00           C  
ATOM   1623  HA  TYR   103      65.431  25.419  64.449  1.00  0.00           H  
ATOM   1624  CB  TYR   103      63.769  24.991  66.014  1.00  0.00           C  
ATOM   1625  HB2 TYR   103      63.216  24.702  65.121  1.00  0.00           H  
ATOM   1626  HB3 TYR   103      64.187  24.106  66.496  1.00  0.00           H  
ATOM   1627  CG  TYR   103      62.867  25.741  66.982  1.00  0.00           C  
ATOM   1628  CD1 TYR   103      61.671  26.238  66.495  1.00  0.00           C  
ATOM   1629  HD1 TYR   103      61.475  26.084  65.444  1.00  0.00           H  
ATOM   1630  CE1 TYR   103      60.855  27.058  67.343  1.00  0.00           C  
ATOM   1631  HE1 TYR   103      59.953  27.519  66.967  1.00  0.00           H  
ATOM   1632  CZ  TYR   103      61.103  27.143  68.745  1.00  0.00           C  
ATOM   1633  OH  TYR   103      60.171  27.732  69.535  1.00  0.00           O  
ATOM   1634  HH  TYR   103      60.374  27.487  70.441  1.00  0.00           H  
ATOM   1635  CE2 TYR   103      62.247  26.506  69.221  1.00  0.00           C  
ATOM   1636  HE2 TYR   103      62.369  26.422  70.291  1.00  0.00           H  
ATOM   1637  CD2 TYR   103      63.145  25.872  68.367  1.00  0.00           C  
ATOM   1638  HD2 TYR   103      64.004  25.340  68.746  1.00  0.00           H  
ATOM   1639  C   TYR   103      64.440  27.247  64.872  1.00  0.00           C  
ATOM   1640  O   TYR   103      64.218  28.180  65.698  1.00  0.00           O  
ATOM   1641  N   GLY   104      64.194  27.407  63.478  1.00  0.00           N  
ATOM   1642  H   GLY   104      64.311  26.553  62.952  1.00  0.00           H  
ATOM   1643  CA  GLY   104      63.504  28.449  62.813  1.00  0.00           C  
ATOM   1644  HA2 GLY   104      63.257  29.307  63.438  1.00  0.00           H  
ATOM   1645  HA3 GLY   104      64.127  28.847  62.012  1.00  0.00           H  
ATOM   1646  C   GLY   104      62.192  27.943  62.189  1.00  0.00           C  
ATOM   1647  O   GLY   104      61.587  27.015  62.664  1.00  0.00           O  
ATOM   1648  N   ALA   105      61.794  28.664  61.194  1.00  0.00           N  
ATOM   1649  H   ALA   105      62.424  29.335  60.778  1.00  0.00           H  
ATOM   1650  CA  ALA   105      60.509  28.560  60.541  1.00  0.00           C  
ATOM   1651  HA  ALA   105      59.815  28.694  61.371  1.00  0.00           H  
ATOM   1652  CB  ALA   105      60.378  29.658  59.517  1.00  0.00           C  
ATOM   1653  HB1 ALA   105      60.892  30.572  59.816  1.00  0.00           H  
ATOM   1654  HB2 ALA   105      60.901  29.347  58.612  1.00  0.00           H  
ATOM   1655  HB3 ALA   105      59.329  29.874  59.318  1.00  0.00           H  
ATOM   1656  C   ALA   105      60.235  27.176  59.877  1.00  0.00           C  
ATOM   1657  O   ALA   105      59.259  26.550  60.221  1.00  0.00           O  
ATOM   1658  N   LYS   106      61.218  26.709  59.031  1.00  0.00           N  
ATOM   1659  H   LYS   106      62.167  27.038  59.132  1.00  0.00           H  
ATOM   1660  CA  LYS   106      61.027  25.374  58.479  1.00  0.00           C  
ATOM   1661  HA  LYS   106      60.160  25.449  57.822  1.00  0.00           H  
ATOM   1662  CB  LYS   106      62.227  25.067  57.613  1.00  0.00           C  
ATOM   1663  HB2 LYS   106      61.900  24.168  57.091  1.00  0.00           H  
ATOM   1664  HB3 LYS   106      62.500  25.937  57.015  1.00  0.00           H  
ATOM   1665  CG  LYS   106      63.457  24.583  58.474  1.00  0.00           C  
ATOM   1666  HG2 LYS   106      63.825  25.314  59.194  1.00  0.00           H  
ATOM   1667  HG3 LYS   106      63.251  23.698  59.077  1.00  0.00           H  
ATOM   1668  CD  LYS   106      64.679  24.269  57.611  1.00  0.00           C  
ATOM   1669  HD2 LYS   106      64.452  23.427  56.957  1.00  0.00           H  
ATOM   1670  HD3 LYS   106      64.877  25.051  56.877  1.00  0.00           H  
ATOM   1671  CE  LYS   106      65.956  24.013  58.449  1.00  0.00           C  
ATOM   1672  HE2 LYS   106      66.776  23.812  57.759  1.00  0.00           H  
ATOM   1673  HE3 LYS   106      66.339  24.930  58.896  1.00  0.00           H  
ATOM   1674  NZ  LYS   106      65.783  22.861  59.365  1.00  0.00           N  
ATOM   1675  HZ1 LYS   106      66.477  22.811  60.096  1.00  0.00           H  
ATOM   1676  HZ2 LYS   106      64.941  22.931  59.920  1.00  0.00           H  
ATOM   1677  HZ3 LYS   106      65.707  22.017  58.815  1.00  0.00           H  
ATOM   1678  C   LYS   106      60.842  24.208  59.505  1.00  0.00           C  
ATOM   1679  O   LYS   106      60.092  23.278  59.336  1.00  0.00           O  
ATOM   1680  N   ASP   107      61.407  24.375  60.719  1.00  0.00           N  
ATOM   1681  H   ASP   107      61.892  25.245  60.886  1.00  0.00           H  
ATOM   1682  CA  ASP   107      61.193  23.401  61.809  1.00  0.00           C  
ATOM   1683  HA  ASP   107      61.388  22.385  61.466  1.00  0.00           H  
ATOM   1684  CB  ASP   107      62.270  23.738  62.733  1.00  0.00           C  
ATOM   1685  HB2 ASP   107      62.194  24.687  63.263  1.00  0.00           H  
ATOM   1686  HB3 ASP   107      62.321  22.941  63.475  1.00  0.00           H  
ATOM   1687  CG  ASP   107      63.637  23.699  61.967  1.00  0.00           C  
ATOM   1688  OD1 ASP   107      63.978  22.589  61.439  1.00  0.00           O  
ATOM   1689  OD2 ASP   107      64.316  24.712  61.765  1.00  0.00           O  
ATOM   1690  C   ASP   107      59.750  23.409  62.452  1.00  0.00           C  
ATOM   1691  O   ASP   107      59.259  22.305  62.800  1.00  0.00           O  
ATOM   1692  N   VAL   108      59.186  24.585  62.545  1.00  0.00           N  
ATOM   1693  H   VAL   108      59.764  25.400  62.398  1.00  0.00           H  
ATOM   1694  CA  VAL   108      57.794  24.946  62.896  1.00  0.00           C  
ATOM   1695  HA  VAL   108      57.506  24.402  63.796  1.00  0.00           H  
ATOM   1696  CB  VAL   108      57.616  26.463  63.184  1.00  0.00           C  
ATOM   1697  HB  VAL   108      58.137  27.078  62.450  1.00  0.00           H  
ATOM   1698  CG1 VAL   108      56.094  26.941  63.213  1.00  0.00           C  
ATOM   1699 HG11 VAL   108      55.446  26.549  62.429  1.00  0.00           H  
ATOM   1700 HG12 VAL   108      55.670  26.563  64.143  1.00  0.00           H  
ATOM   1701 HG13 VAL   108      56.090  28.030  63.264  1.00  0.00           H  
ATOM   1702  CG2 VAL   108      58.202  26.789  64.546  1.00  0.00           C  
ATOM   1703 HG21 VAL   108      57.854  26.068  65.286  1.00  0.00           H  
ATOM   1704 HG22 VAL   108      59.279  26.643  64.464  1.00  0.00           H  
ATOM   1705 HG23 VAL   108      57.845  27.752  64.913  1.00  0.00           H  
ATOM   1706  C   VAL   108      56.851  24.590  61.786  1.00  0.00           C  
ATOM   1707  O   VAL   108      56.105  23.683  61.942  1.00  0.00           O  
ATOM   1708  N   ARG   109      56.784  25.315  60.631  1.00  0.00           N  
ATOM   1709  H   ARG   109      57.564  25.921  60.423  1.00  0.00           H  
ATOM   1710  CA  ARG   109      55.977  24.878  59.455  1.00  0.00           C  
ATOM   1711  HA  ARG   109      54.928  25.104  59.647  1.00  0.00           H  
ATOM   1712  CB  ARG   109      56.402  25.665  58.218  1.00  0.00           C  
ATOM   1713  HB2 ARG   109      57.430  25.547  57.875  1.00  0.00           H  
ATOM   1714  HB3 ARG   109      55.818  25.272  57.386  1.00  0.00           H  
ATOM   1715  CG  ARG   109      56.196  27.151  58.388  1.00  0.00           C  
ATOM   1716  HG2 ARG   109      55.155  27.409  58.580  1.00  0.00           H  
ATOM   1717  HG3 ARG   109      56.739  27.552  59.245  1.00  0.00           H  
ATOM   1718  CD  ARG   109      56.400  27.830  57.039  1.00  0.00           C  
ATOM   1719  HD2 ARG   109      56.201  28.885  57.227  1.00  0.00           H  
ATOM   1720  HD3 ARG   109      57.438  27.676  56.742  1.00  0.00           H  
ATOM   1721  NE  ARG   109      55.515  27.343  55.985  1.00  0.00           N  
ATOM   1722  HE  ARG   109      56.013  26.975  55.187  1.00  0.00           H  
ATOM   1723  CZ  ARG   109      54.215  27.336  56.004  1.00  0.00           C  
ATOM   1724  NH1 ARG   109      53.531  28.213  56.643  1.00  0.00           N  
ATOM   1725 HH11 ARG   109      54.061  28.909  57.147  1.00  0.00           H  
ATOM   1726 HH12 ARG   109      52.530  28.123  56.743  1.00  0.00           H  
ATOM   1727  NH2 ARG   109      53.572  26.438  55.331  1.00  0.00           N  
ATOM   1728 HH21 ARG   109      54.059  25.763  54.760  1.00  0.00           H  
ATOM   1729 HH22 ARG   109      52.563  26.414  55.367  1.00  0.00           H  
ATOM   1730  C   ARG   109      55.927  23.388  59.193  1.00  0.00           C  
ATOM   1731  O   ARG   109      54.863  22.726  59.384  1.00  0.00           O  
ATOM   1732  N   ASN   110      57.101  22.761  58.972  1.00  0.00           N  
ATOM   1733  H   ASN   110      57.953  23.302  59.015  1.00  0.00           H  
ATOM   1734  CA  ASN   110      57.112  21.299  58.761  1.00  0.00           C  
ATOM   1735  HA  ASN   110      56.162  21.059  58.284  1.00  0.00           H  
ATOM   1736  CB  ASN   110      58.119  21.018  57.672  1.00  0.00           C  
ATOM   1737  HB2 ASN   110      59.133  20.901  58.054  1.00  0.00           H  
ATOM   1738  HB3 ASN   110      57.880  20.043  57.247  1.00  0.00           H  
ATOM   1739  CG  ASN   110      58.226  21.992  56.577  1.00  0.00           C  
ATOM   1740  OD1 ASN   110      57.637  21.775  55.532  1.00  0.00           O  
ATOM   1741  ND2 ASN   110      59.088  22.912  56.661  1.00  0.00           N  
ATOM   1742 HD21 ASN   110      59.485  22.996  57.586  1.00  0.00           H  
ATOM   1743 HD22 ASN   110      59.226  23.371  55.772  1.00  0.00           H  
ATOM   1744  C   ASN   110      57.383  20.418  60.047  1.00  0.00           C  
ATOM   1745  O   ASN   110      57.618  19.192  59.917  1.00  0.00           O  
ATOM   1746  N   LEU   111      57.117  21.004  61.212  1.00  0.00           N  
ATOM   1747  H   LEU   111      56.785  21.958  61.250  1.00  0.00           H  
ATOM   1748  CA  LEU   111      56.828  20.142  62.461  1.00  0.00           C  
ATOM   1749  HA  LEU   111      56.943  20.729  63.373  1.00  0.00           H  
ATOM   1750  CB  LEU   111      55.380  19.549  62.334  1.00  0.00           C  
ATOM   1751  HB2 LEU   111      55.208  18.888  61.484  1.00  0.00           H  
ATOM   1752  HB3 LEU   111      55.189  18.869  63.164  1.00  0.00           H  
ATOM   1753  CG  LEU   111      54.366  20.692  62.395  1.00  0.00           C  
ATOM   1754  HG  LEU   111      54.628  21.499  61.711  1.00  0.00           H  
ATOM   1755  CD1 LEU   111      53.006  20.285  61.884  1.00  0.00           C  
ATOM   1756 HD11 LEU   111      52.355  19.950  62.691  1.00  0.00           H  
ATOM   1757 HD12 LEU   111      52.510  21.212  61.594  1.00  0.00           H  
ATOM   1758 HD13 LEU   111      53.149  19.522  61.119  1.00  0.00           H  
ATOM   1759  CD2 LEU   111      54.076  21.392  63.758  1.00  0.00           C  
ATOM   1760 HD21 LEU   111      54.954  21.865  64.197  1.00  0.00           H  
ATOM   1761 HD22 LEU   111      53.251  22.093  63.630  1.00  0.00           H  
ATOM   1762 HD23 LEU   111      53.776  20.538  64.365  1.00  0.00           H  
ATOM   1763  C   LEU   111      57.786  18.936  62.646  1.00  0.00           C  
ATOM   1764  O   LEU   111      57.414  17.777  62.875  1.00  0.00           O  
ATOM   1765  N   SER   112      59.020  19.398  62.585  1.00  0.00           N  
ATOM   1766  H   SER   112      59.108  20.374  62.340  1.00  0.00           H  
ATOM   1767  CA  SER   112      60.195  18.788  63.207  1.00  0.00           C  
ATOM   1768  HA  SER   112      60.409  17.845  62.704  1.00  0.00           H  
ATOM   1769  CB  SER   112      61.389  19.668  62.943  1.00  0.00           C  
ATOM   1770  HB2 SER   112      61.482  19.836  61.870  1.00  0.00           H  
ATOM   1771  HB3 SER   112      61.225  20.554  63.557  1.00  0.00           H  
ATOM   1772  OG  SER   112      62.500  18.949  63.426  1.00  0.00           O  
ATOM   1773  HG  SER   112      62.694  18.144  62.941  1.00  0.00           H  
ATOM   1774  C   SER   112      59.929  18.633  64.710  1.00  0.00           C  
ATOM   1775  O   SER   112      59.616  19.605  65.391  1.00  0.00           O  
ATOM   1776  N   SER   113      60.157  17.438  65.218  1.00  0.00           N  
ATOM   1777  H   SER   113      60.047  16.634  64.617  1.00  0.00           H  
ATOM   1778  CA  SER   113      59.879  17.149  66.612  1.00  0.00           C  
ATOM   1779  HA  SER   113      58.808  17.248  66.786  1.00  0.00           H  
ATOM   1780  CB  SER   113      60.340  15.739  66.936  1.00  0.00           C  
ATOM   1781  HB2 SER   113      59.648  14.991  66.548  1.00  0.00           H  
ATOM   1782  HB3 SER   113      61.295  15.502  66.468  1.00  0.00           H  
ATOM   1783  OG  SER   113      60.369  15.684  68.374  1.00  0.00           O  
ATOM   1784  HG  SER   113      61.256  15.347  68.521  1.00  0.00           H  
ATOM   1785  C   SER   113      60.616  18.185  67.552  1.00  0.00           C  
ATOM   1786  O   SER   113      59.903  18.724  68.431  1.00  0.00           O  
ATOM   1787  N   LYS   114      61.917  18.544  67.381  1.00  0.00           N  
ATOM   1788  H   LYS   114      62.492  18.068  66.701  1.00  0.00           H  
ATOM   1789  CA  LYS   114      62.539  19.726  67.997  1.00  0.00           C  
ATOM   1790  HA  LYS   114      62.912  19.335  68.944  1.00  0.00           H  
ATOM   1791  CB  LYS   114      63.786  20.190  67.218  1.00  0.00           C  
ATOM   1792  HB2 LYS   114      64.196  19.339  66.676  1.00  0.00           H  
ATOM   1793  HB3 LYS   114      63.512  20.850  66.394  1.00  0.00           H  
ATOM   1794  CG  LYS   114      64.758  20.845  68.184  1.00  0.00           C  
ATOM   1795  HG2 LYS   114      64.338  21.674  68.753  1.00  0.00           H  
ATOM   1796  HG3 LYS   114      65.173  20.060  68.816  1.00  0.00           H  
ATOM   1797  CD  LYS   114      65.961  21.422  67.398  1.00  0.00           C  
ATOM   1798  HD2 LYS   114      65.642  22.192  66.696  1.00  0.00           H  
ATOM   1799  HD3 LYS   114      66.620  22.000  68.047  1.00  0.00           H  
ATOM   1800  CE  LYS   114      66.722  20.323  66.548  1.00  0.00           C  
ATOM   1801  HE2 LYS   114      67.518  19.719  66.985  1.00  0.00           H  
ATOM   1802  HE3 LYS   114      66.005  19.577  66.206  1.00  0.00           H  
ATOM   1803  NZ  LYS   114      67.290  20.842  65.281  1.00  0.00           N  
ATOM   1804  HZ1 LYS   114      66.596  20.828  64.548  1.00  0.00           H  
ATOM   1805  HZ2 LYS   114      67.799  21.714  65.311  1.00  0.00           H  
ATOM   1806  HZ3 LYS   114      67.883  20.133  64.873  1.00  0.00           H  
ATOM   1807  C   LYS   114      61.623  20.938  68.372  1.00  0.00           C  
ATOM   1808  O   LYS   114      61.579  21.277  69.551  1.00  0.00           O  
ATOM   1809  N   ALA   115      61.041  21.487  67.335  1.00  0.00           N  
ATOM   1810  H   ALA   115      61.093  21.068  66.417  1.00  0.00           H  
ATOM   1811  CA  ALA   115      60.240  22.651  67.421  1.00  0.00           C  
ATOM   1812  HA  ALA   115      60.830  23.409  67.937  1.00  0.00           H  
ATOM   1813  CB  ALA   115      59.923  23.077  66.009  1.00  0.00           C  
ATOM   1814  HB1 ALA   115      59.240  23.924  66.074  1.00  0.00           H  
ATOM   1815  HB2 ALA   115      60.853  23.364  65.518  1.00  0.00           H  
ATOM   1816  HB3 ALA   115      59.535  22.218  65.461  1.00  0.00           H  
ATOM   1817  C   ALA   115      58.892  22.357  68.158  1.00  0.00           C  
ATOM   1818  O   ALA   115      58.458  23.135  69.032  1.00  0.00           O  
ATOM   1819  N   VAL   116      58.195  21.238  67.863  1.00  0.00           N  
ATOM   1820  H   VAL   116      58.498  20.726  67.046  1.00  0.00           H  
ATOM   1821  CA  VAL   116      56.889  20.959  68.449  1.00  0.00           C  
ATOM   1822  HA  VAL   116      56.121  21.727  68.362  1.00  0.00           H  
ATOM   1823  CB  VAL   116      56.303  19.588  67.901  1.00  0.00           C  
ATOM   1824  HB  VAL   116      56.930  18.735  68.161  1.00  0.00           H  
ATOM   1825  CG1 VAL   116      54.962  19.191  68.603  1.00  0.00           C  
ATOM   1826 HG11 VAL   116      54.651  18.253  68.145  1.00  0.00           H  
ATOM   1827 HG12 VAL   116      55.140  18.986  69.659  1.00  0.00           H  
ATOM   1828 HG13 VAL   116      54.163  19.919  68.467  1.00  0.00           H  
ATOM   1829  CG2 VAL   116      56.235  19.717  66.318  1.00  0.00           C  
ATOM   1830 HG21 VAL   116      57.158  19.575  65.755  1.00  0.00           H  
ATOM   1831 HG22 VAL   116      55.634  18.904  65.910  1.00  0.00           H  
ATOM   1832 HG23 VAL   116      55.835  20.668  65.965  1.00  0.00           H  
ATOM   1833  C   VAL   116      57.023  20.960  70.028  1.00  0.00           C  
ATOM   1834  O   VAL   116      56.336  21.615  70.814  1.00  0.00           O  
ATOM   1835  N   ASN   117      57.879  20.050  70.457  1.00  0.00           N  
ATOM   1836  H   ASN   117      58.359  19.579  69.704  1.00  0.00           H  
ATOM   1837  CA  ASN   117      58.484  19.920  71.903  1.00  0.00           C  
ATOM   1838  HA  ASN   117      57.927  19.278  72.585  1.00  0.00           H  
ATOM   1839  CB  ASN   117      59.911  19.279  71.646  1.00  0.00           C  
ATOM   1840  HB2 ASN   117      60.300  19.686  70.713  1.00  0.00           H  
ATOM   1841  HB3 ASN   117      60.471  19.695  72.484  1.00  0.00           H  
ATOM   1842  CG  ASN   117      60.183  17.770  71.747  1.00  0.00           C  
ATOM   1843  OD1 ASN   117      60.548  17.292  72.785  1.00  0.00           O  
ATOM   1844  ND2 ASN   117      59.880  17.009  70.720  1.00  0.00           N  
ATOM   1845 HD21 ASN   117      59.443  17.392  69.894  1.00  0.00           H  
ATOM   1846 HD22 ASN   117      60.050  16.014  70.734  1.00  0.00           H  
ATOM   1847  C   ASN   117      58.556  21.289  72.600  1.00  0.00           C  
ATOM   1848  O   ASN   117      58.087  21.545  73.694  1.00  0.00           O  
ATOM   1849  N   HIE   118      59.315  22.205  71.958  1.00  0.00           N  
ATOM   1850  H   HIE   118      59.604  21.992  71.014  1.00  0.00           H  
ATOM   1851  CA  HIE   118      59.549  23.547  72.389  1.00  0.00           C  
ATOM   1852  HA  HIE   118      59.841  23.363  73.423  1.00  0.00           H  
ATOM   1853  CB  HIE   118      60.692  24.206  71.687  1.00  0.00           C  
ATOM   1854  HB2 HIE   118      61.401  23.430  71.398  1.00  0.00           H  
ATOM   1855  HB3 HIE   118      60.267  24.706  70.817  1.00  0.00           H  
ATOM   1856  CG  HIE   118      61.437  25.280  72.499  1.00  0.00           C  
ATOM   1857  ND1 HIE   118      61.122  26.649  72.434  1.00  0.00           N  
ATOM   1858  CE1 HIE   118      62.130  27.136  73.224  1.00  0.00           C  
ATOM   1859  HE1 HIE   118      62.369  28.184  73.117  1.00  0.00           H  
ATOM   1860  NE2 HIE   118      62.944  26.191  73.782  1.00  0.00           N  
ATOM   1861  HE2 HIE   118      63.725  26.368  74.399  1.00  0.00           H  
ATOM   1862  CD2 HIE   118      62.431  24.974  73.346  1.00  0.00           C  
ATOM   1863  HD2 HIE   118      62.866  24.008  73.553  1.00  0.00           H  
ATOM   1864  C   HIE   118      58.226  24.419  72.515  1.00  0.00           C  
ATOM   1865  O   HIE   118      58.019  25.159  73.522  1.00  0.00           O  
ATOM   1866  N   ILE   119      57.284  24.355  71.552  1.00  0.00           N  
ATOM   1867  H   ILE   119      57.587  23.843  70.736  1.00  0.00           H  
ATOM   1868  CA  ILE   119      55.994  25.121  71.605  1.00  0.00           C  
ATOM   1869  HA  ILE   119      56.262  26.178  71.601  1.00  0.00           H  
ATOM   1870  CB  ILE   119      55.267  24.921  70.213  1.00  0.00           C  
ATOM   1871  HB  ILE   119      55.295  23.879  69.894  1.00  0.00           H  
ATOM   1872  CG2 ILE   119      53.848  25.408  70.323  1.00  0.00           C  
ATOM   1873 HG21 ILE   119      53.496  25.637  69.318  1.00  0.00           H  
ATOM   1874 HG22 ILE   119      53.247  24.626  70.788  1.00  0.00           H  
ATOM   1875 HG23 ILE   119      53.731  26.399  70.762  1.00  0.00           H  
ATOM   1876  CG1 ILE   119      55.957  25.776  69.121  1.00  0.00           C  
ATOM   1877 HG12 ILE   119      55.759  26.840  69.254  1.00  0.00           H  
ATOM   1878 HG13 ILE   119      57.037  25.692  69.244  1.00  0.00           H  
ATOM   1879  CD1 ILE   119      55.588  25.323  67.693  1.00  0.00           C  
ATOM   1880 HD11 ILE   119      54.502  25.351  67.603  1.00  0.00           H  
ATOM   1881 HD12 ILE   119      56.155  25.949  67.004  1.00  0.00           H  
ATOM   1882 HD13 ILE   119      55.836  24.292  67.444  1.00  0.00           H  
ATOM   1883  C   ILE   119      55.171  24.630  72.807  1.00  0.00           C  
ATOM   1884  O   ILE   119      54.729  25.538  73.555  1.00  0.00           O  
ATOM   1885  N   HIE   120      54.937  23.357  73.029  1.00  0.00           N  
ATOM   1886  H   HIE   120      55.437  22.814  72.340  1.00  0.00           H  
ATOM   1887  CA  HIE   120      54.274  22.658  74.200  1.00  0.00           C  
ATOM   1888  HA  HIE   120      53.216  22.919  74.169  1.00  0.00           H  
ATOM   1889  CB  HIE   120      54.264  21.110  74.075  1.00  0.00           C  
ATOM   1890  HB2 HIE   120      55.192  20.709  73.668  1.00  0.00           H  
ATOM   1891  HB3 HIE   120      54.085  20.666  75.054  1.00  0.00           H  
ATOM   1892  CG  HIE   120      53.207  20.624  73.087  1.00  0.00           C  
ATOM   1893  ND1 HIE   120      52.051  19.969  73.470  1.00  0.00           N  
ATOM   1894  CE1 HIE   120      51.243  19.942  72.398  1.00  0.00           C  
ATOM   1895  HE1 HIE   120      50.240  19.551  72.482  1.00  0.00           H  
ATOM   1896  NE2 HIE   120      51.854  20.383  71.317  1.00  0.00           N  
ATOM   1897  HE2 HIE   120      51.371  20.605  70.458  1.00  0.00           H  
ATOM   1898  CD2 HIE   120      53.027  20.937  71.725  1.00  0.00           C  
ATOM   1899  HD2 HIE   120      53.711  21.532  71.138  1.00  0.00           H  
ATOM   1900  C   HIE   120      54.934  23.159  75.570  1.00  0.00           C  
ATOM   1901  O   HIE   120      54.188  23.313  76.495  1.00  0.00           O  
ATOM   1902  N   SER   121      56.216  23.323  75.584  1.00  0.00           N  
ATOM   1903  H   SER   121      56.856  23.015  74.866  1.00  0.00           H  
ATOM   1904  CA  SER   121      56.955  23.983  76.755  1.00  0.00           C  
ATOM   1905  HA  SER   121      56.695  23.485  77.690  1.00  0.00           H  
ATOM   1906  CB  SER   121      58.483  24.010  76.629  1.00  0.00           C  
ATOM   1907  HB2 SER   121      58.731  22.956  76.503  1.00  0.00           H  
ATOM   1908  HB3 SER   121      58.774  24.544  75.724  1.00  0.00           H  
ATOM   1909  OG  SER   121      59.160  24.484  77.697  1.00  0.00           O  
ATOM   1910  HG  SER   121      60.066  24.620  77.411  1.00  0.00           H  
ATOM   1911  C   SER   121      56.539  25.419  77.030  1.00  0.00           C  
ATOM   1912  O   SER   121      56.119  25.669  78.106  1.00  0.00           O  
ATOM   1913  N   VAL   122      56.655  26.334  76.017  1.00  0.00           N  
ATOM   1914  H   VAL   122      56.919  25.980  75.109  1.00  0.00           H  
ATOM   1915  CA  VAL   122      55.997  27.685  76.015  1.00  0.00           C  
ATOM   1916  HA  VAL   122      56.518  28.346  76.708  1.00  0.00           H  
ATOM   1917  CB  VAL   122      56.114  28.372  74.647  1.00  0.00           C  
ATOM   1918  HB  VAL   122      55.779  27.831  73.762  1.00  0.00           H  
ATOM   1919  CG1 VAL   122      55.359  29.700  74.610  1.00  0.00           C  
ATOM   1920 HG11 VAL   122      55.336  30.052  73.579  1.00  0.00           H  
ATOM   1921 HG12 VAL   122      54.341  29.558  74.973  1.00  0.00           H  
ATOM   1922 HG13 VAL   122      55.805  30.540  75.142  1.00  0.00           H  
ATOM   1923  CG2 VAL   122      57.556  28.865  74.318  1.00  0.00           C  
ATOM   1924 HG21 VAL   122      57.658  29.217  73.292  1.00  0.00           H  
ATOM   1925 HG22 VAL   122      57.860  29.592  75.071  1.00  0.00           H  
ATOM   1926 HG23 VAL   122      58.131  27.940  74.351  1.00  0.00           H  
ATOM   1927  C   VAL   122      54.564  27.611  76.540  1.00  0.00           C  
ATOM   1928  O   VAL   122      54.149  28.277  77.413  1.00  0.00           O  
ATOM   1929  N   TRP   123      53.691  26.833  75.950  1.00  0.00           N  
ATOM   1930  H   TRP   123      53.984  26.246  75.182  1.00  0.00           H  
ATOM   1931  CA  TRP   123      52.279  26.738  76.200  1.00  0.00           C  
ATOM   1932  HA  TRP   123      51.895  27.756  76.257  1.00  0.00           H  
ATOM   1933  CB  TRP   123      51.690  25.809  75.070  1.00  0.00           C  
ATOM   1934  HB2 TRP   123      51.969  26.218  74.099  1.00  0.00           H  
ATOM   1935  HB3 TRP   123      52.079  24.793  75.141  1.00  0.00           H  
ATOM   1936  CG  TRP   123      50.236  25.643  75.093  1.00  0.00           C  
ATOM   1937  CD1 TRP   123      49.680  24.524  75.565  1.00  0.00           C  
ATOM   1938  HD1 TRP   123      50.233  23.634  75.827  1.00  0.00           H  
ATOM   1939  NE1 TRP   123      48.280  24.557  75.337  1.00  0.00           N  
ATOM   1940  HE1 TRP   123      47.760  23.755  75.663  1.00  0.00           H  
ATOM   1941  CE2 TRP   123      47.884  25.785  74.810  1.00  0.00           C  
ATOM   1942  CZ2 TRP   123      46.615  26.325  74.433  1.00  0.00           C  
ATOM   1943  HZ2 TRP   123      45.653  25.857  74.586  1.00  0.00           H  
ATOM   1944  CH2 TRP   123      46.567  27.637  73.940  1.00  0.00           C  
ATOM   1945  HH2 TRP   123      45.580  27.970  73.653  1.00  0.00           H  
ATOM   1946  CZ3 TRP   123      47.742  28.394  73.796  1.00  0.00           C  
ATOM   1947  HZ3 TRP   123      47.736  29.362  73.317  1.00  0.00           H  
ATOM   1948  CE3 TRP   123      49.005  27.799  74.140  1.00  0.00           C  
ATOM   1949  HE3 TRP   123      49.955  28.254  73.900  1.00  0.00           H  
ATOM   1950  CD2 TRP   123      49.103  26.542  74.687  1.00  0.00           C  
ATOM   1951  C   TRP   123      52.115  26.272  77.663  1.00  0.00           C  
ATOM   1952  O   TRP   123      51.504  27.092  78.364  1.00  0.00           O  
ATOM   1953  N   LYS   124      52.702  25.171  78.166  1.00  0.00           N  
ATOM   1954  H   LYS   124      53.299  24.706  77.496  1.00  0.00           H  
ATOM   1955  CA  LYS   124      52.779  24.738  79.570  1.00  0.00           C  
ATOM   1956  HA  LYS   124      51.806  24.303  79.797  1.00  0.00           H  
ATOM   1957  CB  LYS   124      53.742  23.585  79.797  1.00  0.00           C  
ATOM   1958  HB2 LYS   124      53.338  22.777  79.186  1.00  0.00           H  
ATOM   1959  HB3 LYS   124      54.753  23.801  79.450  1.00  0.00           H  
ATOM   1960  CG  LYS   124      53.847  23.027  81.213  1.00  0.00           C  
ATOM   1961  HG2 LYS   124      54.470  23.697  81.807  1.00  0.00           H  
ATOM   1962  HG3 LYS   124      52.956  22.937  81.834  1.00  0.00           H  
ATOM   1963  CD  LYS   124      54.520  21.723  81.152  1.00  0.00           C  
ATOM   1964  HD2 LYS   124      53.873  21.032  80.612  1.00  0.00           H  
ATOM   1965  HD3 LYS   124      55.495  21.936  80.713  1.00  0.00           H  
ATOM   1966  CE  LYS   124      54.867  21.054  82.434  1.00  0.00           C  
ATOM   1967  HE2 LYS   124      55.806  21.456  82.815  1.00  0.00           H  
ATOM   1968  HE3 LYS   124      54.061  21.356  83.103  1.00  0.00           H  
ATOM   1969  NZ  LYS   124      54.927  19.551  82.304  1.00  0.00           N  
ATOM   1970  HZ1 LYS   124      54.026  19.127  82.129  1.00  0.00           H  
ATOM   1971  HZ2 LYS   124      55.468  19.370  81.471  1.00  0.00           H  
ATOM   1972  HZ3 LYS   124      55.377  19.074  83.072  1.00  0.00           H  
ATOM   1973  C   LYS   124      53.048  25.883  80.579  1.00  0.00           C  
ATOM   1974  O   LYS   124      52.212  26.078  81.455  1.00  0.00           O  
ATOM   1975  N   ASP   125      54.146  26.624  80.484  1.00  0.00           N  
ATOM   1976  H   ASP   125      54.744  26.456  79.688  1.00  0.00           H  
ATOM   1977  CA  ASP   125      54.367  27.897  81.278  1.00  0.00           C  
ATOM   1978  HA  ASP   125      54.569  27.627  82.315  1.00  0.00           H  
ATOM   1979  CB  ASP   125      55.705  28.379  80.773  1.00  0.00           C  
ATOM   1980  HB2 ASP   125      56.533  27.671  80.781  1.00  0.00           H  
ATOM   1981  HB3 ASP   125      55.608  28.633  79.717  1.00  0.00           H  
ATOM   1982  CG  ASP   125      56.132  29.665  81.551  1.00  0.00           C  
ATOM   1983  OD1 ASP   125      56.368  30.741  80.931  1.00  0.00           O  
ATOM   1984  OD2 ASP   125      56.138  29.516  82.819  1.00  0.00           O  
ATOM   1985  C   ASP   125      53.186  28.940  81.321  1.00  0.00           C  
ATOM   1986  O   ASP   125      52.863  29.499  82.410  1.00  0.00           O  
ATOM   1987  N   LEU   126      52.631  29.262  80.089  1.00  0.00           N  
ATOM   1988  H   LEU   126      53.020  28.790  79.285  1.00  0.00           H  
ATOM   1989  CA  LEU   126      51.532  30.216  80.002  1.00  0.00           C  
ATOM   1990  HA  LEU   126      51.881  31.023  80.647  1.00  0.00           H  
ATOM   1991  CB  LEU   126      51.261  30.529  78.488  1.00  0.00           C  
ATOM   1992  HB2 LEU   126      51.037  29.647  77.887  1.00  0.00           H  
ATOM   1993  HB3 LEU   126      50.381  31.167  78.403  1.00  0.00           H  
ATOM   1994  CG  LEU   126      52.511  31.221  77.881  1.00  0.00           C  
ATOM   1995  HG  LEU   126      53.391  30.607  78.073  1.00  0.00           H  
ATOM   1996  CD1 LEU   126      52.437  31.500  76.366  1.00  0.00           C  
ATOM   1997 HD11 LEU   126      51.681  32.222  76.058  1.00  0.00           H  
ATOM   1998 HD12 LEU   126      53.360  31.912  75.958  1.00  0.00           H  
ATOM   1999 HD13 LEU   126      52.248  30.620  75.750  1.00  0.00           H  
ATOM   2000  CD2 LEU   126      52.901  32.622  78.535  1.00  0.00           C  
ATOM   2001 HD21 LEU   126      53.584  32.376  79.348  1.00  0.00           H  
ATOM   2002 HD22 LEU   126      53.266  33.318  77.780  1.00  0.00           H  
ATOM   2003 HD23 LEU   126      52.006  33.053  78.985  1.00  0.00           H  
ATOM   2004  C   LEU   126      50.338  29.645  80.769  1.00  0.00           C  
ATOM   2005  O   LEU   126      49.600  30.365  81.495  1.00  0.00           O  
ATOM   2006  N   LEU   127      50.124  28.362  80.735  1.00  0.00           N  
ATOM   2007  H   LEU   127      50.517  27.785  80.005  1.00  0.00           H  
ATOM   2008  CA  LEU   127      49.062  27.798  81.620  1.00  0.00           C  
ATOM   2009  HA  LEU   127      48.126  28.335  81.460  1.00  0.00           H  
ATOM   2010  CB  LEU   127      48.746  26.341  81.188  1.00  0.00           C  
ATOM   2011  HB2 LEU   127      49.675  25.774  81.125  1.00  0.00           H  
ATOM   2012  HB3 LEU   127      48.069  25.817  81.862  1.00  0.00           H  
ATOM   2013  CG  LEU   127      48.065  26.184  79.775  1.00  0.00           C  
ATOM   2014  HG  LEU   127      48.589  26.743  79.000  1.00  0.00           H  
ATOM   2015  CD1 LEU   127      48.249  24.700  79.444  1.00  0.00           C  
ATOM   2016 HD11 LEU   127      49.203  24.285  79.770  1.00  0.00           H  
ATOM   2017 HD12 LEU   127      47.514  24.147  80.029  1.00  0.00           H  
ATOM   2018 HD13 LEU   127      47.953  24.540  78.408  1.00  0.00           H  
ATOM   2019  CD2 LEU   127      46.663  26.626  79.803  1.00  0.00           C  
ATOM   2020 HD21 LEU   127      46.230  26.480  80.792  1.00  0.00           H  
ATOM   2021 HD22 LEU   127      46.757  27.695  79.608  1.00  0.00           H  
ATOM   2022 HD23 LEU   127      46.054  26.128  79.048  1.00  0.00           H  
ATOM   2023  C   LEU   127      49.386  27.725  83.116  1.00  0.00           C  
ATOM   2024  O   LEU   127      48.473  27.647  83.963  1.00  0.00           O  
ATOM   2025  N   GLU   128      50.675  27.626  83.467  1.00  0.00           N  
ATOM   2026  H   GLU   128      51.392  27.461  82.776  1.00  0.00           H  
ATOM   2027  CA  GLU   128      51.159  27.503  84.902  1.00  0.00           C  
ATOM   2028  HA  GLU   128      50.398  26.983  85.485  1.00  0.00           H  
ATOM   2029  CB  GLU   128      52.551  26.731  84.830  1.00  0.00           C  
ATOM   2030  HB2 GLU   128      52.450  25.785  84.299  1.00  0.00           H  
ATOM   2031  HB3 GLU   128      53.370  27.303  84.393  1.00  0.00           H  
ATOM   2032  CG  GLU   128      52.936  26.396  86.257  1.00  0.00           C  
ATOM   2033  HG2 GLU   128      53.815  25.755  86.194  1.00  0.00           H  
ATOM   2034  HG3 GLU   128      53.077  27.208  86.971  1.00  0.00           H  
ATOM   2035  CD  GLU   128      51.806  25.520  86.970  1.00  0.00           C  
ATOM   2036  OE1 GLU   128      51.554  25.772  88.175  1.00  0.00           O  
ATOM   2037  OE2 GLU   128      51.212  24.721  86.224  1.00  0.00           O  
ATOM   2038  C   GLU   128      51.391  28.883  85.606  1.00  0.00           C  
ATOM   2039  O   GLU   128      50.940  29.092  86.737  1.00  0.00           O  
ATOM   2040  N   ASP   129      52.133  29.810  85.014  1.00  0.00           N  
ATOM   2041  H   ASP   129      52.483  29.551  84.103  1.00  0.00           H  
ATOM   2042  CA  ASP   129      52.411  31.173  85.506  1.00  0.00           C  
ATOM   2043  HA  ASP   129      52.220  31.186  86.579  1.00  0.00           H  
ATOM   2044  CB  ASP   129      53.882  31.514  85.346  1.00  0.00           C  
ATOM   2045  HB2 ASP   129      54.478  30.628  85.565  1.00  0.00           H  
ATOM   2046  HB3 ASP   129      54.096  31.760  84.306  1.00  0.00           H  
ATOM   2047  CG  ASP   129      54.160  32.679  86.217  1.00  0.00           C  
ATOM   2048  OD1 ASP   129      53.243  33.261  86.823  1.00  0.00           O  
ATOM   2049  OD2 ASP   129      55.335  33.209  86.161  1.00  0.00           O  
ATOM   2050  C   ASP   129      51.522  32.263  84.786  1.00  0.00           C  
ATOM   2051  O   ASP   129      51.515  32.417  83.588  1.00  0.00           O  
ATOM   2052  N   THR   130      50.800  33.082  85.532  1.00  0.00           N  
ATOM   2053  H   THR   130      50.695  32.968  86.530  1.00  0.00           H  
ATOM   2054  CA  THR   130      50.020  34.276  85.095  1.00  0.00           C  
ATOM   2055  HA  THR   130      49.964  34.131  84.016  1.00  0.00           H  
ATOM   2056  CB  THR   130      48.606  34.167  85.636  1.00  0.00           C  
ATOM   2057  HB  THR   130      48.745  34.326  86.705  1.00  0.00           H  
ATOM   2058  CG2 THR   130      47.613  35.198  85.087  1.00  0.00           C  
ATOM   2059 HG21 THR   130      47.689  35.316  84.006  1.00  0.00           H  
ATOM   2060 HG22 THR   130      46.597  34.887  85.331  1.00  0.00           H  
ATOM   2061 HG23 THR   130      47.737  36.150  85.601  1.00  0.00           H  
ATOM   2062  OG1 THR   130      48.107  32.928  85.224  1.00  0.00           O  
ATOM   2063  HG1 THR   130      48.557  32.201  85.658  1.00  0.00           H  
ATOM   2064  C   THR   130      50.755  35.556  85.419  1.00  0.00           C  
ATOM   2065  O   THR   130      50.081  36.579  85.501  1.00  0.00           O  
ATOM   2066  N   VAL   131      52.015  35.509  85.799  1.00  0.00           N  
ATOM   2067  H   VAL   131      52.419  34.588  85.894  1.00  0.00           H  
ATOM   2068  CA  VAL   131      52.771  36.590  86.461  1.00  0.00           C  
ATOM   2069  HA  VAL   131      52.106  37.448  86.359  1.00  0.00           H  
ATOM   2070  CB  VAL   131      52.900  36.339  88.012  1.00  0.00           C  
ATOM   2071  HB  VAL   131      53.497  35.450  88.220  1.00  0.00           H  
ATOM   2072  CG1 VAL   131      53.479  37.568  88.753  1.00  0.00           C  
ATOM   2073 HG11 VAL   131      52.891  38.425  88.424  1.00  0.00           H  
ATOM   2074 HG12 VAL   131      53.391  37.434  89.831  1.00  0.00           H  
ATOM   2075 HG13 VAL   131      54.526  37.762  88.517  1.00  0.00           H  
ATOM   2076  CG2 VAL   131      51.538  36.044  88.723  1.00  0.00           C  
ATOM   2077 HG21 VAL   131      50.874  36.906  88.663  1.00  0.00           H  
ATOM   2078 HG22 VAL   131      51.122  35.119  88.323  1.00  0.00           H  
ATOM   2079 HG23 VAL   131      51.660  35.930  89.800  1.00  0.00           H  
ATOM   2080  C   VAL   131      54.110  36.961  85.931  1.00  0.00           C  
ATOM   2081  O   VAL   131      54.303  38.105  85.595  1.00  0.00           O  
ATOM   2082  N   THR   132      55.072  36.050  85.806  1.00  0.00           N  
ATOM   2083  H   THR   132      54.857  35.128  86.156  1.00  0.00           H  
ATOM   2084  CA  THR   132      56.461  36.475  85.315  1.00  0.00           C  
ATOM   2085  HA  THR   132      56.911  37.047  86.126  1.00  0.00           H  
ATOM   2086  CB  THR   132      57.398  35.228  85.119  1.00  0.00           C  
ATOM   2087  HB  THR   132      56.982  34.567  84.359  1.00  0.00           H  
ATOM   2088  CG2 THR   132      58.845  35.575  84.850  1.00  0.00           C  
ATOM   2089 HG21 THR   132      59.393  34.681  84.555  1.00  0.00           H  
ATOM   2090 HG22 THR   132      58.964  36.190  83.958  1.00  0.00           H  
ATOM   2091 HG23 THR   132      59.311  36.175  85.632  1.00  0.00           H  
ATOM   2092  OG1 THR   132      57.400  34.551  86.342  1.00  0.00           O  
ATOM   2093  HG1 THR   132      56.536  34.138  86.274  1.00  0.00           H  
ATOM   2094  C   THR   132      56.434  37.288  83.940  1.00  0.00           C  
ATOM   2095  O   THR   132      56.159  36.694  82.895  1.00  0.00           O  
ATOM   2096  N   PRO   133      57.024  38.472  83.859  1.00  0.00           N  
ATOM   2097  CD  PRO   133      57.297  39.265  85.055  1.00  0.00           C  
ATOM   2098  HD2 PRO   133      58.096  38.789  85.624  1.00  0.00           H  
ATOM   2099  HD3 PRO   133      56.393  39.372  85.654  1.00  0.00           H  
ATOM   2100  CG  PRO   133      57.759  40.632  84.476  1.00  0.00           C  
ATOM   2101  HG2 PRO   133      58.576  41.022  85.084  1.00  0.00           H  
ATOM   2102  HG3 PRO   133      56.994  41.408  84.454  1.00  0.00           H  
ATOM   2103  CB  PRO   133      58.209  40.362  83.034  1.00  0.00           C  
ATOM   2104  HB2 PRO   133      59.251  40.044  83.048  1.00  0.00           H  
ATOM   2105  HB3 PRO   133      58.093  41.214  82.364  1.00  0.00           H  
ATOM   2106  CA  PRO   133      57.291  39.207  82.628  1.00  0.00           C  
ATOM   2107  HA  PRO   133      56.449  39.773  82.227  1.00  0.00           H  
ATOM   2108  C   PRO   133      57.946  38.478  81.467  1.00  0.00           C  
ATOM   2109  O   PRO   133      58.885  37.677  81.696  1.00  0.00           O  
ATOM   2110  N   ILE   134      57.598  38.729  80.167  1.00  0.00           N  
ATOM   2111  H   ILE   134      56.869  39.419  80.057  1.00  0.00           H  
ATOM   2112  CA  ILE   134      58.301  38.223  78.947  1.00  0.00           C  
ATOM   2113  HA  ILE   134      58.927  37.372  79.214  1.00  0.00           H  
ATOM   2114  CB  ILE   134      57.190  37.611  78.025  1.00  0.00           C  
ATOM   2115  HB  ILE   134      56.415  38.366  77.895  1.00  0.00           H  
ATOM   2116  CG2 ILE   134      57.773  37.247  76.676  1.00  0.00           C  
ATOM   2117 HG21 ILE   134      58.709  36.689  76.669  1.00  0.00           H  
ATOM   2118 HG22 ILE   134      56.986  36.684  76.174  1.00  0.00           H  
ATOM   2119 HG23 ILE   134      57.837  38.230  76.208  1.00  0.00           H  
ATOM   2120  CG1 ILE   134      56.611  36.403  78.774  1.00  0.00           C  
ATOM   2121 HG12 ILE   134      57.364  35.618  78.709  1.00  0.00           H  
ATOM   2122 HG13 ILE   134      56.287  36.552  79.804  1.00  0.00           H  
ATOM   2123  CD1 ILE   134      55.389  35.665  78.260  1.00  0.00           C  
ATOM   2124 HD11 ILE   134      54.517  36.258  78.537  1.00  0.00           H  
ATOM   2125 HD12 ILE   134      55.318  35.623  77.173  1.00  0.00           H  
ATOM   2126 HD13 ILE   134      55.322  34.669  78.697  1.00  0.00           H  
ATOM   2127  C   ILE   134      59.309  39.253  78.430  1.00  0.00           C  
ATOM   2128  O   ILE   134      58.889  40.329  77.971  1.00  0.00           O  
ATOM   2129  N   ASP   135      60.565  39.087  78.582  1.00  0.00           N  
ATOM   2130  H   ASP   135      60.891  38.209  78.961  1.00  0.00           H  
ATOM   2131  CA  ASP   135      61.620  39.723  77.796  1.00  0.00           C  
ATOM   2132  HA  ASP   135      61.715  40.711  78.246  1.00  0.00           H  
ATOM   2133  CB  ASP   135      62.982  39.054  78.171  1.00  0.00           C  
ATOM   2134  HB2 ASP   135      63.214  39.115  79.234  1.00  0.00           H  
ATOM   2135  HB3 ASP   135      62.990  37.974  78.021  1.00  0.00           H  
ATOM   2136  CG  ASP   135      64.218  39.612  77.391  1.00  0.00           C  
ATOM   2137  OD1 ASP   135      64.971  38.738  76.999  1.00  0.00           O  
ATOM   2138  OD2 ASP   135      64.370  40.770  76.995  1.00  0.00           O  
ATOM   2139  C   ASP   135      61.447  39.716  76.270  1.00  0.00           C  
ATOM   2140  O   ASP   135      61.014  38.728  75.682  1.00  0.00           O  
ATOM   2141  N   THR   136      61.795  40.821  75.586  1.00  0.00           N  
ATOM   2142  H   THR   136      62.252  41.586  76.062  1.00  0.00           H  
ATOM   2143  CA  THR   136      61.521  41.066  74.177  1.00  0.00           C  
ATOM   2144  HA  THR   136      61.548  40.175  73.550  1.00  0.00           H  
ATOM   2145  CB  THR   136      60.214  41.839  73.951  1.00  0.00           C  
ATOM   2146  HB  THR   136      60.123  42.203  72.928  1.00  0.00           H  
ATOM   2147  CG2 THR   136      59.097  40.833  74.053  1.00  0.00           C  
ATOM   2148 HG21 THR   136      58.830  40.619  75.088  1.00  0.00           H  
ATOM   2149 HG22 THR   136      58.224  41.349  73.654  1.00  0.00           H  
ATOM   2150 HG23 THR   136      59.271  39.970  73.410  1.00  0.00           H  
ATOM   2151  OG1 THR   136      59.981  42.816  74.937  1.00  0.00           O  
ATOM   2152  HG1 THR   136      60.760  42.968  75.477  1.00  0.00           H  
ATOM   2153  C   THR   136      62.681  41.858  73.584  1.00  0.00           C  
ATOM   2154  O   THR   136      63.236  42.824  74.146  1.00  0.00           O  
ATOM   2155  N   THR   137      63.190  41.342  72.467  1.00  0.00           N  
ATOM   2156  H   THR   137      62.896  40.411  72.210  1.00  0.00           H  
ATOM   2157  CA  THR   137      64.251  42.049  71.689  1.00  0.00           C  
ATOM   2158  HA  THR   137      64.976  42.346  72.447  1.00  0.00           H  
ATOM   2159  CB  THR   137      64.787  41.126  70.648  1.00  0.00           C  
ATOM   2160  HB  THR   137      63.953  40.785  70.035  1.00  0.00           H  
ATOM   2161  CG2 THR   137      65.839  41.796  69.701  1.00  0.00           C  
ATOM   2162 HG21 THR   137      66.246  41.049  69.019  1.00  0.00           H  
ATOM   2163 HG22 THR   137      65.349  42.499  69.028  1.00  0.00           H  
ATOM   2164 HG23 THR   137      66.652  42.306  70.219  1.00  0.00           H  
ATOM   2165  OG1 THR   137      65.478  40.123  71.302  1.00  0.00           O  
ATOM   2166  HG1 THR   137      64.880  39.627  71.866  1.00  0.00           H  
ATOM   2167  C   THR   137      63.689  43.359  71.079  1.00  0.00           C  
ATOM   2168  O   THR   137      62.593  43.443  70.483  1.00  0.00           O  
ATOM   2169  N   ILE   138      64.520  44.357  71.154  1.00  0.00           N  
ATOM   2170  H   ILE   138      65.420  44.232  71.595  1.00  0.00           H  
ATOM   2171  CA  ILE   138      64.300  45.723  70.615  1.00  0.00           C  
ATOM   2172  HA  ILE   138      63.283  45.780  70.227  1.00  0.00           H  
ATOM   2173  CB  ILE   138      64.358  46.798  71.781  1.00  0.00           C  
ATOM   2174  HB  ILE   138      63.755  46.500  72.639  1.00  0.00           H  
ATOM   2175  CG2 ILE   138      65.680  46.878  72.408  1.00  0.00           C  
ATOM   2176 HG21 ILE   138      66.390  47.259  71.674  1.00  0.00           H  
ATOM   2177 HG22 ILE   138      65.648  47.585  73.238  1.00  0.00           H  
ATOM   2178 HG23 ILE   138      65.970  45.903  72.800  1.00  0.00           H  
ATOM   2179  CG1 ILE   138      64.003  48.271  71.395  1.00  0.00           C  
ATOM   2180 HG12 ILE   138      64.843  48.596  70.781  1.00  0.00           H  
ATOM   2181 HG13 ILE   138      63.059  48.225  70.852  1.00  0.00           H  
ATOM   2182  CD1 ILE   138      63.812  49.270  72.440  1.00  0.00           C  
ATOM   2183 HD11 ILE   138      63.142  48.883  73.208  1.00  0.00           H  
ATOM   2184 HD12 ILE   138      64.826  49.504  72.766  1.00  0.00           H  
ATOM   2185 HD13 ILE   138      63.371  50.175  72.022  1.00  0.00           H  
ATOM   2186  C   ILE   138      65.219  46.047  69.478  1.00  0.00           C  
ATOM   2187  O   ILE   138      66.423  45.810  69.491  1.00  0.00           O  
ATOM   2188  N   MET   139      64.647  46.611  68.458  1.00  0.00           N  
ATOM   2189  H   MET   139      63.646  46.742  68.438  1.00  0.00           H  
ATOM   2190  CA  MET   139      65.374  47.245  67.370  1.00  0.00           C  
ATOM   2191  HA  MET   139      66.390  47.498  67.672  1.00  0.00           H  
ATOM   2192  CB  MET   139      65.443  46.329  66.153  1.00  0.00           C  
ATOM   2193  HB2 MET   139      64.507  45.833  65.896  1.00  0.00           H  
ATOM   2194  HB3 MET   139      65.710  46.854  65.237  1.00  0.00           H  
ATOM   2195  CG  MET   139      66.429  45.176  66.369  1.00  0.00           C  
ATOM   2196  HG2 MET   139      67.442  45.515  66.586  1.00  0.00           H  
ATOM   2197  HG3 MET   139      66.189  44.614  67.272  1.00  0.00           H  
ATOM   2198  SD  MET   139      66.629  44.040  64.958  1.00  0.00           S  
ATOM   2199  CE  MET   139      65.285  42.995  65.248  1.00  0.00           C  
ATOM   2200  HE1 MET   139      64.317  43.462  65.062  1.00  0.00           H  
ATOM   2201  HE2 MET   139      65.227  42.159  64.551  1.00  0.00           H  
ATOM   2202  HE3 MET   139      65.278  42.588  66.259  1.00  0.00           H  
ATOM   2203  C   MET   139      64.899  48.668  67.031  1.00  0.00           C  
ATOM   2204  O   MET   139      63.780  49.048  67.174  1.00  0.00           O  
ATOM   2205  N   ALA   140      65.861  49.336  66.416  1.00  0.00           N  
ATOM   2206  H   ALA   140      66.763  48.902  66.280  1.00  0.00           H  
ATOM   2207  CA  ALA   140      65.497  50.535  65.648  1.00  0.00           C  
ATOM   2208  HA  ALA   140      64.588  50.944  66.090  1.00  0.00           H  
ATOM   2209  CB  ALA   140      66.659  51.558  65.933  1.00  0.00           C  
ATOM   2210  HB1 ALA   140      66.569  52.067  66.893  1.00  0.00           H  
ATOM   2211  HB2 ALA   140      67.621  51.167  65.601  1.00  0.00           H  
ATOM   2212  HB3 ALA   140      66.283  52.229  65.161  1.00  0.00           H  
ATOM   2213  C   ALA   140      65.212  50.249  64.118  1.00  0.00           C  
ATOM   2214  O   ALA   140      66.098  49.625  63.485  1.00  0.00           O  
ATOM   2215  N   LYS   141      64.087  50.611  63.531  1.00  0.00           N  
ATOM   2216  H   LYS   141      63.401  51.173  64.014  1.00  0.00           H  
ATOM   2217  CA  LYS   141      63.702  50.245  62.123  1.00  0.00           C  
ATOM   2218  HA  LYS   141      64.131  49.258  61.949  1.00  0.00           H  
ATOM   2219  CB  LYS   141      62.168  50.104  62.121  1.00  0.00           C  
ATOM   2220  HB2 LYS   141      61.778  49.472  62.918  1.00  0.00           H  
ATOM   2221  HB3 LYS   141      61.684  51.077  62.211  1.00  0.00           H  
ATOM   2222  CG  LYS   141      61.616  49.552  60.805  1.00  0.00           C  
ATOM   2223  HG2 LYS   141      62.013  50.105  59.954  1.00  0.00           H  
ATOM   2224  HG3 LYS   141      61.811  48.480  60.830  1.00  0.00           H  
ATOM   2225  CD  LYS   141      60.094  49.576  60.700  1.00  0.00           C  
ATOM   2226  HD2 LYS   141      59.561  49.020  61.471  1.00  0.00           H  
ATOM   2227  HD3 LYS   141      59.830  50.631  60.785  1.00  0.00           H  
ATOM   2228  CE  LYS   141      59.738  49.119  59.278  1.00  0.00           C  
ATOM   2229  HE2 LYS   141      60.338  49.438  58.426  1.00  0.00           H  
ATOM   2230  HE3 LYS   141      59.758  48.038  59.146  1.00  0.00           H  
ATOM   2231  NZ  LYS   141      58.425  49.634  58.871  1.00  0.00           N  
ATOM   2232  HZ1 LYS   141      58.576  50.599  58.614  1.00  0.00           H  
ATOM   2233  HZ2 LYS   141      58.069  49.101  58.091  1.00  0.00           H  
ATOM   2234  HZ3 LYS   141      57.705  49.676  59.578  1.00  0.00           H  
ATOM   2235  C   LYS   141      64.294  51.175  61.067  1.00  0.00           C  
ATOM   2236  O   LYS   141      63.862  52.353  61.038  1.00  0.00           O  
ATOM   2237  N   ASN   142      65.074  50.614  60.181  1.00  0.00           N  
ATOM   2238  H   ASN   142      65.271  49.623  60.183  1.00  0.00           H  
ATOM   2239  CA  ASN   142      65.634  51.226  58.990  1.00  0.00           C  
ATOM   2240  HA  ASN   142      65.984  52.233  59.220  1.00  0.00           H  
ATOM   2241  CB  ASN   142      66.972  50.474  58.554  1.00  0.00           C  
ATOM   2242  HB2 ASN   142      66.822  49.465  58.169  1.00  0.00           H  
ATOM   2243  HB3 ASN   142      67.407  50.984  57.694  1.00  0.00           H  
ATOM   2244  CG  ASN   142      67.992  50.392  59.630  1.00  0.00           C  
ATOM   2245  OD1 ASN   142      67.958  49.572  60.487  1.00  0.00           O  
ATOM   2246  ND2 ASN   142      68.898  51.360  59.643  1.00  0.00           N  
ATOM   2247 HD21 ASN   142      68.774  52.131  59.003  1.00  0.00           H  
ATOM   2248 HD22 ASN   142      69.598  51.437  60.367  1.00  0.00           H  
ATOM   2249  C   ASN   142      64.591  51.478  57.852  1.00  0.00           C  
ATOM   2250  O   ASN   142      64.076  50.591  57.155  1.00  0.00           O  
ATOM   2251  N   GLU   143      64.158  52.735  57.763  1.00  0.00           N  
ATOM   2252  H   GLU   143      64.304  53.383  58.524  1.00  0.00           H  
ATOM   2253  CA  GLU   143      63.026  53.158  56.935  1.00  0.00           C  
ATOM   2254  HA  GLU   143      62.696  52.256  56.418  1.00  0.00           H  
ATOM   2255  CB  GLU   143      61.827  53.634  57.693  1.00  0.00           C  
ATOM   2256  HB2 GLU   143      62.166  54.396  58.395  1.00  0.00           H  
ATOM   2257  HB3 GLU   143      61.115  54.037  56.973  1.00  0.00           H  
ATOM   2258  CG  GLU   143      61.228  52.409  58.424  1.00  0.00           C  
ATOM   2259  HG2 GLU   143      61.369  51.506  57.831  1.00  0.00           H  
ATOM   2260  HG3 GLU   143      61.827  52.257  59.322  1.00  0.00           H  
ATOM   2261  CD  GLU   143      59.746  52.688  58.844  1.00  0.00           C  
ATOM   2262  OE1 GLU   143      59.520  53.302  59.916  1.00  0.00           O  
ATOM   2263  OE2 GLU   143      58.809  52.202  58.192  1.00  0.00           O  
ATOM   2264  C   GLU   143      63.407  54.066  55.798  1.00  0.00           C  
ATOM   2265  O   GLU   143      64.038  55.100  56.104  1.00  0.00           O  
ATOM   2266  N   VAL   144      63.052  53.695  54.577  1.00  0.00           N  
ATOM   2267  H   VAL   144      62.465  52.881  54.467  1.00  0.00           H  
ATOM   2268  CA  VAL   144      63.361  54.517  53.357  1.00  0.00           C  
ATOM   2269  HA  VAL   144      64.363  54.928  53.485  1.00  0.00           H  
ATOM   2270  CB  VAL   144      63.570  53.597  52.057  1.00  0.00           C  
ATOM   2271  HB  VAL   144      62.637  53.052  51.910  1.00  0.00           H  
ATOM   2272  CG1 VAL   144      63.974  54.423  50.851  1.00  0.00           C  
ATOM   2273 HG11 VAL   144      64.860  55.039  51.001  1.00  0.00           H  
ATOM   2274 HG12 VAL   144      64.254  53.775  50.020  1.00  0.00           H  
ATOM   2275 HG13 VAL   144      63.327  55.169  50.389  1.00  0.00           H  
ATOM   2276  CG2 VAL   144      64.648  52.514  52.293  1.00  0.00           C  
ATOM   2277 HG21 VAL   144      64.468  51.874  53.156  1.00  0.00           H  
ATOM   2278 HG22 VAL   144      64.353  51.747  51.577  1.00  0.00           H  
ATOM   2279 HG23 VAL   144      65.675  52.872  52.222  1.00  0.00           H  
ATOM   2280  C   VAL   144      62.483  55.795  53.046  1.00  0.00           C  
ATOM   2281  O   VAL   144      61.278  55.632  52.855  1.00  0.00           O  
ATOM   2282  N   PHE   145      63.044  56.994  52.967  1.00  0.00           N  
ATOM   2283  H   PHE   145      64.034  57.023  53.166  1.00  0.00           H  
ATOM   2284  CA  PHE   145      62.349  58.251  52.819  1.00  0.00           C  
ATOM   2285  HA  PHE   145      61.486  57.947  52.226  1.00  0.00           H  
ATOM   2286  CB  PHE   145      61.769  58.860  54.174  1.00  0.00           C  
ATOM   2287  HB2 PHE   145      62.532  59.177  54.884  1.00  0.00           H  
ATOM   2288  HB3 PHE   145      61.224  59.776  53.944  1.00  0.00           H  
ATOM   2289  CG  PHE   145      60.715  58.047  54.912  1.00  0.00           C  
ATOM   2290  CD1 PHE   145      59.366  58.167  54.668  1.00  0.00           C  
ATOM   2291  HD1 PHE   145      59.028  58.863  53.915  1.00  0.00           H  
ATOM   2292  CE1 PHE   145      58.381  57.430  55.399  1.00  0.00           C  
ATOM   2293  HE1 PHE   145      57.322  57.520  55.207  1.00  0.00           H  
ATOM   2294  CZ  PHE   145      58.809  56.785  56.566  1.00  0.00           C  
ATOM   2295  HZ  PHE   145      58.048  56.359  57.203  1.00  0.00           H  
ATOM   2296  CE2 PHE   145      60.192  56.755  56.866  1.00  0.00           C  
ATOM   2297  HE2 PHE   145      60.534  56.214  57.736  1.00  0.00           H  
ATOM   2298  CD2 PHE   145      61.133  57.399  56.047  1.00  0.00           C  
ATOM   2299  HD2 PHE   145      62.178  57.393  56.317  1.00  0.00           H  
ATOM   2300  C   PHE   145      63.187  59.189  51.922  1.00  0.00           C  
ATOM   2301  O   PHE   145      64.377  59.050  51.512  1.00  0.00           O  
ATOM   2302  N   CYS   146      62.539  60.335  51.683  1.00  0.00           N  
ATOM   2303  H   CYS   146      61.565  60.290  51.946  1.00  0.00           H  
ATOM   2304  CA  CYS   146      63.149  61.303  50.779  1.00  0.00           C  
ATOM   2305  HA  CYS   146      64.139  60.974  50.461  1.00  0.00           H  
ATOM   2306  CB  CYS   146      62.248  61.491  49.623  1.00  0.00           C  
ATOM   2307  HB2 CYS   146      62.229  60.539  49.093  1.00  0.00           H  
ATOM   2308  HB3 CYS   146      61.270  61.840  49.952  1.00  0.00           H  
ATOM   2309  SG  CYS   146      62.938  62.730  48.517  1.00  0.00           S  
ATOM   2310  HG  CYS   146      62.734  63.897  49.134  1.00  0.00           H  
ATOM   2311  C   CYS   146      63.344  62.688  51.462  1.00  0.00           C  
ATOM   2312  O   CYS   146      62.324  63.101  51.996  1.00  0.00           O  
ATOM   2313  N   VAL   147      64.538  63.268  51.589  1.00  0.00           N  
ATOM   2314  H   VAL   147      65.150  62.971  50.843  1.00  0.00           H  
ATOM   2315  CA  VAL   147      64.991  64.508  52.250  1.00  0.00           C  
ATOM   2316  HA  VAL   147      66.057  64.370  52.431  1.00  0.00           H  
ATOM   2317  CB  VAL   147      65.082  65.630  51.250  1.00  0.00           C  
ATOM   2318  HB  VAL   147      65.672  66.384  51.770  1.00  0.00           H  
ATOM   2319  CG1 VAL   147      65.885  65.268  49.995  1.00  0.00           C  
ATOM   2320 HG11 VAL   147      65.254  64.508  49.537  1.00  0.00           H  
ATOM   2321 HG12 VAL   147      66.004  66.051  49.246  1.00  0.00           H  
ATOM   2322 HG13 VAL   147      66.822  64.814  50.319  1.00  0.00           H  
ATOM   2323  CG2 VAL   147      63.707  66.246  50.819  1.00  0.00           C  
ATOM   2324 HG21 VAL   147      63.180  65.532  50.186  1.00  0.00           H  
ATOM   2325 HG22 VAL   147      63.117  66.498  51.701  1.00  0.00           H  
ATOM   2326 HG23 VAL   147      64.001  67.060  50.157  1.00  0.00           H  
ATOM   2327  C   VAL   147      64.426  64.948  53.582  1.00  0.00           C  
ATOM   2328  O   VAL   147      65.125  65.558  54.384  1.00  0.00           O  
ATOM   2329  N   GLN   148      63.147  64.708  53.854  1.00  0.00           N  
ATOM   2330  H   GLN   148      62.612  64.332  53.085  1.00  0.00           H  
ATOM   2331  CA  GLN   148      62.493  65.103  55.083  1.00  0.00           C  
ATOM   2332  HA  GLN   148      62.895  66.058  55.423  1.00  0.00           H  
ATOM   2333  CB  GLN   148      61.014  65.255  54.789  1.00  0.00           C  
ATOM   2334  HB2 GLN   148      60.987  65.965  53.963  1.00  0.00           H  
ATOM   2335  HB3 GLN   148      60.657  64.335  54.325  1.00  0.00           H  
ATOM   2336  CG  GLN   148      60.224  65.912  55.981  1.00  0.00           C  
ATOM   2337  HG2 GLN   148      60.326  65.226  56.821  1.00  0.00           H  
ATOM   2338  HG3 GLN   148      60.664  66.786  56.461  1.00  0.00           H  
ATOM   2339  CD  GLN   148      58.828  66.228  55.697  1.00  0.00           C  
ATOM   2340  OE1 GLN   148      58.016  65.411  55.294  1.00  0.00           O  
ATOM   2341  NE2 GLN   148      58.531  67.500  55.776  1.00  0.00           N  
ATOM   2342 HE21 GLN   148      59.189  68.111  56.240  1.00  0.00           H  
ATOM   2343 HE22 GLN   148      57.552  67.674  55.603  1.00  0.00           H  
ATOM   2344  C   GLN   148      62.780  64.130  56.212  1.00  0.00           C  
ATOM   2345  O   GLN   148      62.232  62.978  56.174  1.00  0.00           O  
ATOM   2346  N   ARG   149      63.532  64.503  57.252  1.00  0.00           N  
ATOM   2347  H   ARG   149      63.911  65.439  57.226  1.00  0.00           H  
ATOM   2348  CA  ARG   149      64.055  63.678  58.363  1.00  0.00           C  
ATOM   2349  HA  ARG   149      64.334  62.701  57.970  1.00  0.00           H  
ATOM   2350  CB  ARG   149      65.410  64.310  58.856  1.00  0.00           C  
ATOM   2351  HB2 ARG   149      65.190  65.279  59.303  1.00  0.00           H  
ATOM   2352  HB3 ARG   149      65.643  63.684  59.717  1.00  0.00           H  
ATOM   2353  CG  ARG   149      66.527  64.645  57.790  1.00  0.00           C  
ATOM   2354  HG2 ARG   149      66.087  65.448  57.199  1.00  0.00           H  
ATOM   2355  HG3 ARG   149      67.386  64.894  58.412  1.00  0.00           H  
ATOM   2356  CD  ARG   149      67.007  63.587  56.784  1.00  0.00           C  
ATOM   2357  HD2 ARG   149      67.756  63.003  57.317  1.00  0.00           H  
ATOM   2358  HD3 ARG   149      66.148  62.979  56.503  1.00  0.00           H  
ATOM   2359  NE  ARG   149      67.531  64.238  55.554  1.00  0.00           N  
ATOM   2360  HE  ARG   149      67.009  65.067  55.309  1.00  0.00           H  
ATOM   2361  CZ  ARG   149      68.439  63.860  54.637  1.00  0.00           C  
ATOM   2362  NH1 ARG   149      69.175  62.780  54.776  1.00  0.00           N  
ATOM   2363 HH11 ARG   149      69.087  62.168  55.574  1.00  0.00           H  
ATOM   2364 HH12 ARG   149      69.923  62.576  54.128  1.00  0.00           H  
ATOM   2365  NH2 ARG   149      68.703  64.621  53.680  1.00  0.00           N  
ATOM   2366 HH21 ARG   149      68.290  65.541  53.630  1.00  0.00           H  
ATOM   2367 HH22 ARG   149      69.380  64.297  53.004  1.00  0.00           H  
ATOM   2368  C   ARG   149      63.091  63.375  59.462  1.00  0.00           C  
ATOM   2369  O   ARG   149      62.731  64.147  60.371  1.00  0.00           O  
ATOM   2370  N   LYS   150      62.585  62.151  59.366  1.00  0.00           N  
ATOM   2371  H   LYS   150      62.932  61.641  58.566  1.00  0.00           H  
ATOM   2372  CA  LYS   150      61.874  61.434  60.438  1.00  0.00           C  
ATOM   2373  HA  LYS   150      61.360  62.161  61.066  1.00  0.00           H  
ATOM   2374  CB  LYS   150      60.839  60.537  59.895  1.00  0.00           C  
ATOM   2375  HB2 LYS   150      61.357  59.668  59.488  1.00  0.00           H  
ATOM   2376  HB3 LYS   150      60.204  60.151  60.692  1.00  0.00           H  
ATOM   2377  CG  LYS   150      59.935  61.188  58.831  1.00  0.00           C  
ATOM   2378  HG2 LYS   150      59.615  62.128  59.280  1.00  0.00           H  
ATOM   2379  HG3 LYS   150      60.447  61.369  57.885  1.00  0.00           H  
ATOM   2380  CD  LYS   150      58.779  60.269  58.404  1.00  0.00           C  
ATOM   2381  HD2 LYS   150      58.435  60.577  57.416  1.00  0.00           H  
ATOM   2382  HD3 LYS   150      59.160  59.254  58.293  1.00  0.00           H  
ATOM   2383  CE  LYS   150      57.586  60.317  59.336  1.00  0.00           C  
ATOM   2384  HE2 LYS   150      57.899  60.364  60.380  1.00  0.00           H  
ATOM   2385  HE3 LYS   150      57.091  61.275  59.182  1.00  0.00           H  
ATOM   2386  NZ  LYS   150      56.654  59.234  59.190  1.00  0.00           N  
ATOM   2387  HZ1 LYS   150      57.170  58.370  59.107  1.00  0.00           H  
ATOM   2388  HZ2 LYS   150      55.894  59.271  59.855  1.00  0.00           H  
ATOM   2389  HZ3 LYS   150      56.229  59.298  58.276  1.00  0.00           H  
ATOM   2390  C   LYS   150      62.826  60.621  61.287  1.00  0.00           C  
ATOM   2391  O   LYS   150      63.795  60.074  60.760  1.00  0.00           O  
ATOM   2392  N   PRO   151      62.670  60.536  62.627  1.00  0.00           N  
ATOM   2393  CD  PRO   151      61.722  61.221  63.473  1.00  0.00           C  
ATOM   2394  HD2 PRO   151      60.770  60.727  63.280  1.00  0.00           H  
ATOM   2395  HD3 PRO   151      61.673  62.286  63.249  1.00  0.00           H  
ATOM   2396  CG  PRO   151      62.053  60.998  64.872  1.00  0.00           C  
ATOM   2397  HG2 PRO   151      61.431  60.236  65.341  1.00  0.00           H  
ATOM   2398  HG3 PRO   151      62.046  61.767  65.645  1.00  0.00           H  
ATOM   2399  CB  PRO   151      63.378  60.464  64.938  1.00  0.00           C  
ATOM   2400  HB2 PRO   151      63.635  59.767  65.735  1.00  0.00           H  
ATOM   2401  HB3 PRO   151      64.067  61.308  64.943  1.00  0.00           H  
ATOM   2402  CA  PRO   151      63.603  59.806  63.573  1.00  0.00           C  
ATOM   2403  HA  PRO   151      64.645  59.827  63.254  1.00  0.00           H  
ATOM   2404  C   PRO   151      63.050  58.358  63.683  1.00  0.00           C  
ATOM   2405  O   PRO   151      61.897  58.089  63.959  1.00  0.00           O  
ATOM   2406  N   ALA   152      63.969  57.435  63.392  1.00  0.00           N  
ATOM   2407  H   ALA   152      64.932  57.705  63.251  1.00  0.00           H  
ATOM   2408  CA  ALA   152      63.693  55.999  63.412  1.00  0.00           C  
ATOM   2409  HA  ALA   152      63.278  55.830  62.418  1.00  0.00           H  
ATOM   2410  CB  ALA   152      64.993  55.178  63.362  1.00  0.00           C  
ATOM   2411  HB1 ALA   152      65.447  55.275  64.348  1.00  0.00           H  
ATOM   2412  HB2 ALA   152      64.842  54.127  63.117  1.00  0.00           H  
ATOM   2413  HB3 ALA   152      65.694  55.587  62.634  1.00  0.00           H  
ATOM   2414  C   ALA   152      62.693  55.552  64.428  1.00  0.00           C  
ATOM   2415  O   ALA   152      62.918  55.791  65.614  1.00  0.00           O  
ATOM   2416  N   ARG   153      61.730  54.786  64.014  1.00  0.00           N  
ATOM   2417  H   ARG   153      61.645  54.754  63.008  1.00  0.00           H  
ATOM   2418  CA  ARG   153      60.849  54.030  64.880  1.00  0.00           C  
ATOM   2419  HA  ARG   153      60.621  54.717  65.695  1.00  0.00           H  
ATOM   2420  CB  ARG   153      59.529  53.766  64.074  1.00  0.00           C  
ATOM   2421  HB2 ARG   153      59.669  53.063  63.253  1.00  0.00           H  
ATOM   2422  HB3 ARG   153      58.848  53.377  64.831  1.00  0.00           H  
ATOM   2423  CG  ARG   153      58.895  54.961  63.478  1.00  0.00           C  
ATOM   2424  HG2 ARG   153      58.963  55.713  64.264  1.00  0.00           H  
ATOM   2425  HG3 ARG   153      59.605  55.329  62.737  1.00  0.00           H  
ATOM   2426  CD  ARG   153      57.504  54.852  62.939  1.00  0.00           C  
ATOM   2427  HD2 ARG   153      56.910  54.262  63.637  1.00  0.00           H  
ATOM   2428  HD3 ARG   153      57.146  55.867  62.771  1.00  0.00           H  
ATOM   2429  NE  ARG   153      57.461  54.058  61.643  1.00  0.00           N  
ATOM   2430  HE  ARG   153      58.310  54.101  61.098  1.00  0.00           H  
ATOM   2431  CZ  ARG   153      56.439  53.492  61.109  1.00  0.00           C  
ATOM   2432  NH1 ARG   153      55.224  53.561  61.648  1.00  0.00           N  
ATOM   2433 HH11 ARG   153      55.117  54.193  62.429  1.00  0.00           H  
ATOM   2434 HH12 ARG   153      54.393  53.284  61.144  1.00  0.00           H  
ATOM   2435  NH2 ARG   153      56.624  52.923  59.942  1.00  0.00           N  
ATOM   2436 HH21 ARG   153      57.571  52.896  59.593  1.00  0.00           H  
ATOM   2437 HH22 ARG   153      55.848  52.518  59.438  1.00  0.00           H  
ATOM   2438  C   ARG   153      61.401  52.788  65.506  1.00  0.00           C  
ATOM   2439  O   ARG   153      62.017  52.052  64.744  1.00  0.00           O  
ATOM   2440  N   LEU   154      61.301  52.645  66.861  1.00  0.00           N  
ATOM   2441  H   LEU   154      60.554  53.162  67.303  1.00  0.00           H  
ATOM   2442  CA  LEU   154      61.586  51.417  67.644  1.00  0.00           C  
ATOM   2443  HA  LEU   154      62.609  51.115  67.418  1.00  0.00           H  
ATOM   2444  CB  LEU   154      61.463  51.811  69.166  1.00  0.00           C  
ATOM   2445  HB2 LEU   154      60.494  52.290  69.309  1.00  0.00           H  
ATOM   2446  HB3 LEU   154      61.405  50.897  69.757  1.00  0.00           H  
ATOM   2447  CG  LEU   154      62.565  52.716  69.687  1.00  0.00           C  
ATOM   2448  HG  LEU   154      62.445  53.661  69.158  1.00  0.00           H  
ATOM   2449  CD1 LEU   154      62.306  53.009  71.177  1.00  0.00           C  
ATOM   2450 HD11 LEU   154      63.043  53.663  71.643  1.00  0.00           H  
ATOM   2451 HD12 LEU   154      61.332  53.497  71.225  1.00  0.00           H  
ATOM   2452 HD13 LEU   154      62.328  52.063  71.718  1.00  0.00           H  
ATOM   2453  CD2 LEU   154      63.963  52.207  69.538  1.00  0.00           C  
ATOM   2454 HD21 LEU   154      64.029  51.193  69.934  1.00  0.00           H  
ATOM   2455 HD22 LEU   154      64.206  52.207  68.476  1.00  0.00           H  
ATOM   2456 HD23 LEU   154      64.683  52.874  70.013  1.00  0.00           H  
ATOM   2457  C   LEU   154      60.511  50.342  67.400  1.00  0.00           C  
ATOM   2458  O   LEU   154      59.336  50.687  67.086  1.00  0.00           O  
ATOM   2459  N   ILE   155      60.842  49.036  67.434  1.00  0.00           N  
ATOM   2460  H   ILE   155      61.841  48.934  67.538  1.00  0.00           H  
ATOM   2461  CA  ILE   155      60.182  47.835  66.931  1.00  0.00           C  
ATOM   2462  HA  ILE   155      59.107  47.969  67.047  1.00  0.00           H  
ATOM   2463  CB  ILE   155      60.456  47.517  65.380  1.00  0.00           C  
ATOM   2464  HB  ILE   155      60.349  48.478  64.879  1.00  0.00           H  
ATOM   2465  CG2 ILE   155      61.839  46.979  65.042  1.00  0.00           C  
ATOM   2466 HG21 ILE   155      62.610  47.487  65.623  1.00  0.00           H  
ATOM   2467 HG22 ILE   155      61.770  45.948  65.389  1.00  0.00           H  
ATOM   2468 HG23 ILE   155      62.119  47.026  63.989  1.00  0.00           H  
ATOM   2469  CG1 ILE   155      59.305  46.610  64.855  1.00  0.00           C  
ATOM   2470 HG12 ILE   155      59.416  45.687  65.424  1.00  0.00           H  
ATOM   2471 HG13 ILE   155      58.373  47.118  65.105  1.00  0.00           H  
ATOM   2472  CD1 ILE   155      59.407  46.343  63.383  1.00  0.00           C  
ATOM   2473 HD11 ILE   155      59.099  47.299  62.961  1.00  0.00           H  
ATOM   2474 HD12 ILE   155      60.372  45.987  63.019  1.00  0.00           H  
ATOM   2475 HD13 ILE   155      58.651  45.594  63.147  1.00  0.00           H  
ATOM   2476  C   ILE   155      60.622  46.698  67.851  1.00  0.00           C  
ATOM   2477  O   ILE   155      61.802  46.342  67.995  1.00  0.00           O  
ATOM   2478  N   VAL   156      59.652  46.121  68.606  1.00  0.00           N  
ATOM   2479  H   VAL   156      58.764  46.593  68.521  1.00  0.00           H  
ATOM   2480  CA  VAL   156      59.832  45.092  69.610  1.00  0.00           C  
ATOM   2481  HA  VAL   156      60.842  44.683  69.618  1.00  0.00           H  
ATOM   2482  CB  VAL   156      59.536  45.733  71.005  1.00  0.00           C  
ATOM   2483  HB  VAL   156      58.547  46.191  70.961  1.00  0.00           H  
ATOM   2484  CG1 VAL   156      59.461  44.739  72.170  1.00  0.00           C  
ATOM   2485 HG11 VAL   156      58.889  45.216  72.966  1.00  0.00           H  
ATOM   2486 HG12 VAL   156      58.814  43.937  71.814  1.00  0.00           H  
ATOM   2487 HG13 VAL   156      60.430  44.324  72.446  1.00  0.00           H  
ATOM   2488  CG2 VAL   156      60.561  46.768  71.461  1.00  0.00           C  
ATOM   2489 HG21 VAL   156      60.185  47.228  72.375  1.00  0.00           H  
ATOM   2490 HG22 VAL   156      61.499  46.246  71.649  1.00  0.00           H  
ATOM   2491 HG23 VAL   156      60.770  47.578  70.762  1.00  0.00           H  
ATOM   2492  C   VAL   156      58.899  43.911  69.335  1.00  0.00           C  
ATOM   2493  O   VAL   156      57.720  44.066  68.992  1.00  0.00           O  
ATOM   2494  N   PHE   157      59.451  42.638  69.397  1.00  0.00           N  
ATOM   2495  H   PHE   157      60.445  42.599  69.574  1.00  0.00           H  
ATOM   2496  CA  PHE   157      58.697  41.409  69.042  1.00  0.00           C  
ATOM   2497  HA  PHE   157      57.725  41.533  69.520  1.00  0.00           H  
ATOM   2498  CB  PHE   157      58.578  41.196  67.498  1.00  0.00           C  
ATOM   2499  HB2 PHE   157      57.633  40.674  67.354  1.00  0.00           H  
ATOM   2500  HB3 PHE   157      58.465  42.161  67.004  1.00  0.00           H  
ATOM   2501  CG  PHE   157      59.674  40.416  66.877  1.00  0.00           C  
ATOM   2502  CD1 PHE   157      61.074  40.699  67.036  1.00  0.00           C  
ATOM   2503  HD1 PHE   157      61.549  41.533  67.531  1.00  0.00           H  
ATOM   2504  CE1 PHE   157      62.005  39.904  66.319  1.00  0.00           C  
ATOM   2505  HE1 PHE   157      63.049  40.168  66.402  1.00  0.00           H  
ATOM   2506  CZ  PHE   157      61.648  38.778  65.580  1.00  0.00           C  
ATOM   2507  HZ  PHE   157      62.419  38.243  65.047  1.00  0.00           H  
ATOM   2508  CE2 PHE   157      60.295  38.511  65.386  1.00  0.00           C  
ATOM   2509  HE2 PHE   157      59.896  37.759  64.721  1.00  0.00           H  
ATOM   2510  CD2 PHE   157      59.367  39.326  65.929  1.00  0.00           C  
ATOM   2511  HD2 PHE   157      58.318  39.102  65.809  1.00  0.00           H  
ATOM   2512  C   PHE   157      59.246  40.154  69.804  1.00  0.00           C  
ATOM   2513  O   PHE   157      60.400  40.088  70.270  1.00  0.00           O  
ATOM   2514  N   PRO   158      58.463  39.117  70.067  1.00  0.00           N  
ATOM   2515  CD  PRO   158      57.035  38.904  69.677  1.00  0.00           C  
ATOM   2516  HD2 PRO   158      57.188  38.558  68.654  1.00  0.00           H  
ATOM   2517  HD3 PRO   158      56.402  39.767  69.881  1.00  0.00           H  
ATOM   2518  CG  PRO   158      56.486  37.760  70.556  1.00  0.00           C  
ATOM   2519  HG2 PRO   158      56.326  36.782  70.103  1.00  0.00           H  
ATOM   2520  HG3 PRO   158      55.531  38.062  70.987  1.00  0.00           H  
ATOM   2521  CB  PRO   158      57.555  37.565  71.662  1.00  0.00           C  
ATOM   2522  HB2 PRO   158      57.686  36.539  72.007  1.00  0.00           H  
ATOM   2523  HB3 PRO   158      57.235  38.155  72.520  1.00  0.00           H  
ATOM   2524  CA  PRO   158      58.845  38.040  70.987  1.00  0.00           C  
ATOM   2525  HA  PRO   158      59.536  38.305  71.788  1.00  0.00           H  
ATOM   2526  C   PRO   158      59.468  36.858  70.154  1.00  0.00           C  
ATOM   2527  O   PRO   158      59.561  36.822  68.959  1.00  0.00           O  
ATOM   2528  N   ASP   159      60.090  35.848  70.879  1.00  0.00           N  
ATOM   2529  H   ASP   159      60.181  35.897  71.884  1.00  0.00           H  
ATOM   2530  CA  ASP   159      60.684  34.712  70.193  1.00  0.00           C  
ATOM   2531  HA  ASP   159      61.364  35.072  69.421  1.00  0.00           H  
ATOM   2532  CB  ASP   159      61.553  33.882  71.190  1.00  0.00           C  
ATOM   2533  HB2 ASP   159      62.115  34.532  71.861  1.00  0.00           H  
ATOM   2534  HB3 ASP   159      60.905  33.302  71.848  1.00  0.00           H  
ATOM   2535  CG  ASP   159      62.543  32.988  70.455  1.00  0.00           C  
ATOM   2536  OD1 ASP   159      63.014  33.356  69.417  1.00  0.00           O  
ATOM   2537  OD2 ASP   159      62.852  31.927  71.035  1.00  0.00           O  
ATOM   2538  C   ASP   159      59.595  33.794  69.471  1.00  0.00           C  
ATOM   2539  O   ASP   159      58.450  33.651  69.912  1.00  0.00           O  
ATOM   2540  N   LEU   160      59.983  33.057  68.434  1.00  0.00           N  
ATOM   2541  H   LEU   160      60.933  33.155  68.104  1.00  0.00           H  
ATOM   2542  CA  LEU   160      59.182  32.110  67.628  1.00  0.00           C  
ATOM   2543  HA  LEU   160      58.672  32.688  66.858  1.00  0.00           H  
ATOM   2544  CB  LEU   160      60.177  31.229  66.807  1.00  0.00           C  
ATOM   2545  HB2 LEU   160      60.900  31.887  66.324  1.00  0.00           H  
ATOM   2546  HB3 LEU   160      60.711  30.576  67.497  1.00  0.00           H  
ATOM   2547  CG  LEU   160      59.532  30.265  65.754  1.00  0.00           C  
ATOM   2548  HG  LEU   160      58.984  29.471  66.260  1.00  0.00           H  
ATOM   2549  CD1 LEU   160      58.736  31.005  64.627  1.00  0.00           C  
ATOM   2550 HD11 LEU   160      58.231  30.337  63.930  1.00  0.00           H  
ATOM   2551 HD12 LEU   160      57.927  31.512  65.153  1.00  0.00           H  
ATOM   2552 HD13 LEU   160      59.398  31.620  64.018  1.00  0.00           H  
ATOM   2553  CD2 LEU   160      60.745  29.628  65.001  1.00  0.00           C  
ATOM   2554 HD21 LEU   160      61.337  28.995  65.662  1.00  0.00           H  
ATOM   2555 HD22 LEU   160      60.273  28.947  64.292  1.00  0.00           H  
ATOM   2556 HD23 LEU   160      61.270  30.452  64.518  1.00  0.00           H  
ATOM   2557  C   LEU   160      58.163  31.191  68.340  1.00  0.00           C  
ATOM   2558  O   LEU   160      56.983  31.260  67.906  1.00  0.00           O  
ATOM   2559  N   GLY   161      58.472  30.339  69.340  1.00  0.00           N  
ATOM   2560  H   GLY   161      59.436  30.410  69.633  1.00  0.00           H  
ATOM   2561  CA  GLY   161      57.478  29.500  70.063  1.00  0.00           C  
ATOM   2562  HA2 GLY   161      56.967  28.841  69.360  1.00  0.00           H  
ATOM   2563  HA3 GLY   161      57.995  28.804  70.722  1.00  0.00           H  
ATOM   2564  C   GLY   161      56.376  30.302  70.759  1.00  0.00           C  
ATOM   2565  O   GLY   161      55.197  29.983  70.631  1.00  0.00           O  
ATOM   2566  N   VAL   162      56.732  31.487  71.334  1.00  0.00           N  
ATOM   2567  H   VAL   162      57.694  31.791  71.385  1.00  0.00           H  
ATOM   2568  CA  VAL   162      55.695  32.460  71.789  1.00  0.00           C  
ATOM   2569  HA  VAL   162      54.959  32.002  72.450  1.00  0.00           H  
ATOM   2570  CB  VAL   162      56.279  33.674  72.642  1.00  0.00           C  
ATOM   2571  HB  VAL   162      56.463  34.475  71.926  1.00  0.00           H  
ATOM   2572  CG1 VAL   162      55.135  33.995  73.670  1.00  0.00           C  
ATOM   2573 HG11 VAL   162      54.217  34.345  73.200  1.00  0.00           H  
ATOM   2574 HG12 VAL   162      54.883  33.132  74.286  1.00  0.00           H  
ATOM   2575 HG13 VAL   162      55.403  34.816  74.334  1.00  0.00           H  
ATOM   2576  CG2 VAL   162      57.532  33.498  73.432  1.00  0.00           C  
ATOM   2577 HG21 VAL   162      57.457  32.695  74.165  1.00  0.00           H  
ATOM   2578 HG22 VAL   162      58.323  33.176  72.756  1.00  0.00           H  
ATOM   2579 HG23 VAL   162      57.831  34.422  73.927  1.00  0.00           H  
ATOM   2580  C   VAL   162      54.819  32.953  70.600  1.00  0.00           C  
ATOM   2581  O   VAL   162      53.611  32.992  70.831  1.00  0.00           O  
ATOM   2582  N   ARG   163      55.349  33.337  69.460  1.00  0.00           N  
ATOM   2583  H   ARG   163      56.357  33.407  69.457  1.00  0.00           H  
ATOM   2584  CA  ARG   163      54.564  33.813  68.296  1.00  0.00           C  
ATOM   2585  HA  ARG   163      54.074  34.724  68.640  1.00  0.00           H  
ATOM   2586  CB  ARG   163      55.373  34.257  67.058  1.00  0.00           C  
ATOM   2587  HB2 ARG   163      55.845  33.347  66.686  1.00  0.00           H  
ATOM   2588  HB3 ARG   163      54.701  34.588  66.266  1.00  0.00           H  
ATOM   2589  CG  ARG   163      56.467  35.261  67.405  1.00  0.00           C  
ATOM   2590  HG2 ARG   163      56.151  36.040  68.099  1.00  0.00           H  
ATOM   2591  HG3 ARG   163      57.227  34.659  67.903  1.00  0.00           H  
ATOM   2592  CD  ARG   163      57.165  35.926  66.172  1.00  0.00           C  
ATOM   2593  HD2 ARG   163      56.338  36.319  65.581  1.00  0.00           H  
ATOM   2594  HD3 ARG   163      57.764  36.709  66.636  1.00  0.00           H  
ATOM   2595  NE  ARG   163      58.011  35.023  65.404  1.00  0.00           N  
ATOM   2596  HE  ARG   163      57.559  34.773  64.537  1.00  0.00           H  
ATOM   2597  CZ  ARG   163      59.286  34.874  65.548  1.00  0.00           C  
ATOM   2598  NH1 ARG   163      60.001  35.476  66.401  1.00  0.00           N  
ATOM   2599 HH11 ARG   163      59.566  35.954  67.177  1.00  0.00           H  
ATOM   2600 HH12 ARG   163      60.966  35.182  66.444  1.00  0.00           H  
ATOM   2601  NH2 ARG   163      59.865  34.069  64.755  1.00  0.00           N  
ATOM   2602 HH21 ARG   163      59.344  33.617  64.016  1.00  0.00           H  
ATOM   2603 HH22 ARG   163      60.840  33.805  64.777  1.00  0.00           H  
ATOM   2604  C   ARG   163      53.495  32.851  67.834  1.00  0.00           C  
ATOM   2605  O   ARG   163      52.519  33.275  67.265  1.00  0.00           O  
ATOM   2606  N   VAL   164      53.712  31.565  68.132  1.00  0.00           N  
ATOM   2607  H   VAL   164      54.566  31.268  68.583  1.00  0.00           H  
ATOM   2608  CA  VAL   164      52.710  30.504  67.773  1.00  0.00           C  
ATOM   2609  HA  VAL   164      52.296  30.662  66.777  1.00  0.00           H  
ATOM   2610  CB  VAL   164      53.425  29.157  67.767  1.00  0.00           C  
ATOM   2611  HB  VAL   164      53.994  28.996  68.683  1.00  0.00           H  
ATOM   2612  CG1 VAL   164      52.479  27.937  67.749  1.00  0.00           C  
ATOM   2613 HG11 VAL   164      51.595  28.263  67.200  1.00  0.00           H  
ATOM   2614 HG12 VAL   164      52.915  27.050  67.290  1.00  0.00           H  
ATOM   2615 HG13 VAL   164      52.231  27.688  68.781  1.00  0.00           H  
ATOM   2616  CG2 VAL   164      54.338  29.025  66.546  1.00  0.00           C  
ATOM   2617 HG21 VAL   164      53.885  29.445  65.648  1.00  0.00           H  
ATOM   2618 HG22 VAL   164      55.210  29.674  66.623  1.00  0.00           H  
ATOM   2619 HG23 VAL   164      54.669  28.008  66.337  1.00  0.00           H  
ATOM   2620  C   VAL   164      51.510  30.409  68.699  1.00  0.00           C  
ATOM   2621  O   VAL   164      50.416  30.180  68.241  1.00  0.00           O  
ATOM   2622  N   CYS   165      51.776  30.472  70.015  1.00  0.00           N  
ATOM   2623  H   CYS   165      52.720  30.628  70.338  1.00  0.00           H  
ATOM   2624  CA  CYS   165      50.807  30.375  71.077  1.00  0.00           C  
ATOM   2625  HA  CYS   165      50.263  29.431  71.036  1.00  0.00           H  
ATOM   2626  CB  CYS   165      51.634  30.386  72.375  1.00  0.00           C  
ATOM   2627  HB2 CYS   165      52.300  31.248  72.414  1.00  0.00           H  
ATOM   2628  HB3 CYS   165      50.897  30.498  73.170  1.00  0.00           H  
ATOM   2629  SG  CYS   165      52.595  28.890  72.542  1.00  0.00           S  
ATOM   2630  HG  CYS   165      53.762  29.103  71.928  1.00  0.00           H  
ATOM   2631  C   CYS   165      49.834  31.476  70.925  1.00  0.00           C  
ATOM   2632  O   CYS   165      48.635  31.277  71.186  1.00  0.00           O  
ATOM   2633  N   GLU   166      50.113  32.676  70.365  1.00  0.00           N  
ATOM   2634  H   GLU   166      51.076  32.912  70.172  1.00  0.00           H  
ATOM   2635  CA  GLU   166      49.112  33.675  70.001  1.00  0.00           C  
ATOM   2636  HA  GLU   166      48.607  33.946  70.928  1.00  0.00           H  
ATOM   2637  CB  GLU   166      49.779  34.828  69.282  1.00  0.00           C  
ATOM   2638  HB2 GLU   166      50.191  34.637  68.292  1.00  0.00           H  
ATOM   2639  HB3 GLU   166      49.079  35.661  69.211  1.00  0.00           H  
ATOM   2640  CG  GLU   166      50.849  35.535  70.107  1.00  0.00           C  
ATOM   2641  HG2 GLU   166      50.436  35.709  71.100  1.00  0.00           H  
ATOM   2642  HG3 GLU   166      51.774  34.967  70.204  1.00  0.00           H  
ATOM   2643  CD  GLU   166      51.092  36.978  69.658  1.00  0.00           C  
ATOM   2644  OE1 GLU   166      50.390  37.871  70.163  1.00  0.00           O  
ATOM   2645  OE2 GLU   166      51.960  37.146  68.747  1.00  0.00           O  
ATOM   2646  C   GLU   166      47.996  33.115  69.049  1.00  0.00           C  
ATOM   2647  O   GLU   166      46.793  33.110  69.422  1.00  0.00           O  
ATOM   2648  N   LYS   167      48.469  32.746  67.864  1.00  0.00           N  
ATOM   2649  H   LYS   167      49.476  32.772  67.790  1.00  0.00           H  
ATOM   2650  CA  LYS   167      47.692  32.079  66.735  1.00  0.00           C  
ATOM   2651  HA  LYS   167      47.059  32.867  66.327  1.00  0.00           H  
ATOM   2652  CB  LYS   167      48.506  31.484  65.611  1.00  0.00           C  
ATOM   2653  HB2 LYS   167      49.083  30.683  66.073  1.00  0.00           H  
ATOM   2654  HB3 LYS   167      47.771  31.109  64.899  1.00  0.00           H  
ATOM   2655  CG  LYS   167      49.404  32.564  65.028  1.00  0.00           C  
ATOM   2656  HG2 LYS   167      48.780  33.390  64.686  1.00  0.00           H  
ATOM   2657  HG3 LYS   167      50.101  32.961  65.765  1.00  0.00           H  
ATOM   2658  CD  LYS   167      50.280  31.968  63.958  1.00  0.00           C  
ATOM   2659  HD2 LYS   167      50.828  31.107  64.340  1.00  0.00           H  
ATOM   2660  HD3 LYS   167      49.645  31.704  63.113  1.00  0.00           H  
ATOM   2661  CE  LYS   167      51.269  33.057  63.491  1.00  0.00           C  
ATOM   2662  HE2 LYS   167      51.431  32.914  62.422  1.00  0.00           H  
ATOM   2663  HE3 LYS   167      50.729  34.000  63.572  1.00  0.00           H  
ATOM   2664  NZ  LYS   167      52.547  33.053  64.217  1.00  0.00           N  
ATOM   2665  HZ1 LYS   167      53.143  33.839  64.003  1.00  0.00           H  
ATOM   2666  HZ2 LYS   167      52.382  33.145  65.210  1.00  0.00           H  
ATOM   2667  HZ3 LYS   167      53.113  32.273  63.915  1.00  0.00           H  
ATOM   2668  C   LYS   167      46.783  31.028  67.300  1.00  0.00           C  
ATOM   2669  O   LYS   167      45.721  30.762  66.685  1.00  0.00           O  
ATOM   2670  N   MET   168      47.200  30.216  68.327  1.00  0.00           N  
ATOM   2671  H   MET   168      48.009  30.485  68.868  1.00  0.00           H  
ATOM   2672  CA  MET   168      46.314  29.151  68.772  1.00  0.00           C  
ATOM   2673  HA  MET   168      46.095  28.475  67.945  1.00  0.00           H  
ATOM   2674  CB  MET   168      46.961  28.212  69.827  1.00  0.00           C  
ATOM   2675  HB2 MET   168      47.262  28.831  70.672  1.00  0.00           H  
ATOM   2676  HB3 MET   168      46.241  27.460  70.150  1.00  0.00           H  
ATOM   2677  CG  MET   168      48.181  27.510  69.306  1.00  0.00           C  
ATOM   2678  HG2 MET   168      47.806  26.725  68.650  1.00  0.00           H  
ATOM   2679  HG3 MET   168      48.800  28.069  68.606  1.00  0.00           H  
ATOM   2680  SD  MET   168      49.326  26.902  70.608  1.00  0.00           S  
ATOM   2681  CE  MET   168      48.433  25.442  71.254  1.00  0.00           C  
ATOM   2682  HE1 MET   168      48.772  25.038  72.208  1.00  0.00           H  
ATOM   2683  HE2 MET   168      47.366  25.612  71.396  1.00  0.00           H  
ATOM   2684  HE3 MET   168      48.330  24.682  70.480  1.00  0.00           H  
ATOM   2685  C   MET   168      44.980  29.622  69.381  1.00  0.00           C  
ATOM   2686  O   MET   168      43.904  29.207  68.916  1.00  0.00           O  
ATOM   2687  N   ALA   169      45.104  30.534  70.323  1.00  0.00           N  
ATOM   2688  H   ALA   169      46.032  30.738  70.665  1.00  0.00           H  
ATOM   2689  CA  ALA   169      43.955  30.976  71.100  1.00  0.00           C  
ATOM   2690  HA  ALA   169      43.179  30.210  71.082  1.00  0.00           H  
ATOM   2691  CB  ALA   169      44.370  31.003  72.537  1.00  0.00           C  
ATOM   2692  HB1 ALA   169      43.521  31.329  73.138  1.00  0.00           H  
ATOM   2693  HB2 ALA   169      44.712  30.012  72.835  1.00  0.00           H  
ATOM   2694  HB3 ALA   169      45.190  31.714  72.639  1.00  0.00           H  
ATOM   2695  C   ALA   169      43.268  32.245  70.679  1.00  0.00           C  
ATOM   2696  O   ALA   169      42.039  32.351  71.046  1.00  0.00           O  
ATOM   2697  N   LEU   170      43.871  33.227  70.019  1.00  0.00           N  
ATOM   2698  H   LEU   170      44.877  33.167  69.954  1.00  0.00           H  
ATOM   2699  CA  LEU   170      43.189  34.499  69.558  1.00  0.00           C  
ATOM   2700  HA  LEU   170      42.226  34.701  70.028  1.00  0.00           H  
ATOM   2701  CB  LEU   170      44.099  35.635  70.004  1.00  0.00           C  
ATOM   2702  HB2 LEU   170      45.135  35.507  69.689  1.00  0.00           H  
ATOM   2703  HB3 LEU   170      43.814  36.480  69.377  1.00  0.00           H  
ATOM   2704  CG  LEU   170      44.033  36.032  71.502  1.00  0.00           C  
ATOM   2705  HG  LEU   170      43.742  35.110  72.005  1.00  0.00           H  
ATOM   2706  CD1 LEU   170      45.374  36.488  71.943  1.00  0.00           C  
ATOM   2707 HD11 LEU   170      45.727  37.285  71.289  1.00  0.00           H  
ATOM   2708 HD12 LEU   170      45.419  36.664  73.018  1.00  0.00           H  
ATOM   2709 HD13 LEU   170      46.047  35.663  71.707  1.00  0.00           H  
ATOM   2710  CD2 LEU   170      43.045  37.112  71.737  1.00  0.00           C  
ATOM   2711 HD21 LEU   170      42.010  36.846  71.520  1.00  0.00           H  
ATOM   2712 HD22 LEU   170      43.077  37.381  72.793  1.00  0.00           H  
ATOM   2713 HD23 LEU   170      43.372  37.946  71.116  1.00  0.00           H  
ATOM   2714  C   LEU   170      42.924  34.548  68.049  1.00  0.00           C  
ATOM   2715  O   LEU   170      42.018  35.349  67.690  1.00  0.00           O  
ATOM   2716  N   TYR   171      43.478  33.727  67.061  1.00  0.00           N  
ATOM   2717  H   TYR   171      44.099  32.975  67.322  1.00  0.00           H  
ATOM   2718  CA  TYR   171      43.284  33.967  65.655  1.00  0.00           C  
ATOM   2719  HA  TYR   171      43.891  34.854  65.476  1.00  0.00           H  
ATOM   2720  CB  TYR   171      43.967  32.859  64.881  1.00  0.00           C  
ATOM   2721  HB2 TYR   171      45.007  32.943  65.194  1.00  0.00           H  
ATOM   2722  HB3 TYR   171      43.643  31.856  65.157  1.00  0.00           H  
ATOM   2723  CG  TYR   171      43.881  32.853  63.329  1.00  0.00           C  
ATOM   2724  CD1 TYR   171      44.881  33.610  62.635  1.00  0.00           C  
ATOM   2725  HD1 TYR   171      45.595  34.267  63.111  1.00  0.00           H  
ATOM   2726  CE1 TYR   171      44.802  33.704  61.234  1.00  0.00           C  
ATOM   2727  HE1 TYR   171      45.455  34.416  60.752  1.00  0.00           H  
ATOM   2728  CZ  TYR   171      43.820  33.065  60.574  1.00  0.00           C  
ATOM   2729  OH  TYR   171      43.575  33.196  59.237  1.00  0.00           O  
ATOM   2730  HH  TYR   171      44.354  33.565  58.814  1.00  0.00           H  
ATOM   2731  CE2 TYR   171      42.956  32.128  61.236  1.00  0.00           C  
ATOM   2732  HE2 TYR   171      42.173  31.572  60.743  1.00  0.00           H  
ATOM   2733  CD2 TYR   171      42.974  32.118  62.637  1.00  0.00           C  
ATOM   2734  HD2 TYR   171      42.228  31.540  63.162  1.00  0.00           H  
ATOM   2735  C   TYR   171      41.780  34.156  65.207  1.00  0.00           C  
ATOM   2736  O   TYR   171      41.449  35.123  64.506  1.00  0.00           O  
ATOM   2737  N   ASP   172      40.917  33.176  65.650  1.00  0.00           N  
ATOM   2738  H   ASP   172      41.308  32.373  66.121  1.00  0.00           H  
ATOM   2739  CA  ASP   172      39.451  33.312  65.373  1.00  0.00           C  
ATOM   2740  HA  ASP   172      39.351  33.223  64.291  1.00  0.00           H  
ATOM   2741  CB  ASP   172      38.679  32.172  65.992  1.00  0.00           C  
ATOM   2742  HB2 ASP   172      39.313  31.287  66.042  1.00  0.00           H  
ATOM   2743  HB3 ASP   172      38.447  32.466  67.016  1.00  0.00           H  
ATOM   2744  CG  ASP   172      37.267  31.951  65.375  1.00  0.00           C  
ATOM   2745  OD1 ASP   172      36.266  32.146  66.125  1.00  0.00           O  
ATOM   2746  OD2 ASP   172      37.190  31.727  64.140  1.00  0.00           O  
ATOM   2747  C   ASP   172      38.864  34.667  65.799  1.00  0.00           C  
ATOM   2748  O   ASP   172      37.936  35.100  65.141  1.00  0.00           O  
ATOM   2749  N   VAL   173      39.254  35.191  66.982  1.00  0.00           N  
ATOM   2750  H   VAL   173      39.892  34.538  67.415  1.00  0.00           H  
ATOM   2751  CA  VAL   173      38.829  36.376  67.632  1.00  0.00           C  
ATOM   2752  HA  VAL   173      37.750  36.287  67.502  1.00  0.00           H  
ATOM   2753  CB  VAL   173      39.118  36.293  69.171  1.00  0.00           C  
ATOM   2754  HB  VAL   173      40.173  36.206  69.431  1.00  0.00           H  
ATOM   2755  CG1 VAL   173      38.496  37.491  69.822  1.00  0.00           C  
ATOM   2756 HG11 VAL   173      38.822  37.608  70.855  1.00  0.00           H  
ATOM   2757 HG12 VAL   173      38.766  38.464  69.413  1.00  0.00           H  
ATOM   2758 HG13 VAL   173      37.411  37.403  69.756  1.00  0.00           H  
ATOM   2759  CG2 VAL   173      38.378  35.138  69.801  1.00  0.00           C  
ATOM   2760 HG21 VAL   173      38.906  34.267  69.412  1.00  0.00           H  
ATOM   2761 HG22 VAL   173      38.443  35.193  70.887  1.00  0.00           H  
ATOM   2762 HG23 VAL   173      37.334  35.162  69.487  1.00  0.00           H  
ATOM   2763  C   VAL   173      39.446  37.678  67.156  1.00  0.00           C  
ATOM   2764  O   VAL   173      38.676  38.530  66.793  1.00  0.00           O  
ATOM   2765  N   VAL   174      40.746  37.745  66.985  1.00  0.00           N  
ATOM   2766  H   VAL   174      41.389  37.094  67.415  1.00  0.00           H  
ATOM   2767  CA  VAL   174      41.423  38.700  66.094  1.00  0.00           C  
ATOM   2768  HA  VAL   174      41.401  39.701  66.525  1.00  0.00           H  
ATOM   2769  CB  VAL   174      42.968  38.401  65.986  1.00  0.00           C  
ATOM   2770  HB  VAL   174      43.181  37.401  65.606  1.00  0.00           H  
ATOM   2771  CG1 VAL   174      43.731  39.288  65.019  1.00  0.00           C  
ATOM   2772 HG11 VAL   174      43.714  40.350  65.265  1.00  0.00           H  
ATOM   2773 HG12 VAL   174      44.763  39.007  64.811  1.00  0.00           H  
ATOM   2774 HG13 VAL   174      43.267  39.250  64.033  1.00  0.00           H  
ATOM   2775  CG2 VAL   174      43.587  38.748  67.356  1.00  0.00           C  
ATOM   2776 HG21 VAL   174      44.638  38.458  67.376  1.00  0.00           H  
ATOM   2777 HG22 VAL   174      43.568  39.834  67.447  1.00  0.00           H  
ATOM   2778 HG23 VAL   174      42.987  38.302  68.150  1.00  0.00           H  
ATOM   2779  C   VAL   174      40.773  38.845  64.726  1.00  0.00           C  
ATOM   2780  O   VAL   174      40.679  39.954  64.165  1.00  0.00           O  
ATOM   2781  N   SER   175      40.296  37.768  64.119  1.00  0.00           N  
ATOM   2782  H   SER   175      40.579  36.883  64.516  1.00  0.00           H  
ATOM   2783  CA  SER   175      39.705  37.829  62.793  1.00  0.00           C  
ATOM   2784  HA  SER   175      40.382  38.355  62.120  1.00  0.00           H  
ATOM   2785  CB  SER   175      39.416  36.440  62.115  1.00  0.00           C  
ATOM   2786  HB2 SER   175      38.665  36.003  62.773  1.00  0.00           H  
ATOM   2787  HB3 SER   175      38.951  36.688  61.161  1.00  0.00           H  
ATOM   2788  OG  SER   175      40.544  35.583  61.966  1.00  0.00           O  
ATOM   2789  HG  SER   175      40.747  35.013  62.712  1.00  0.00           H  
ATOM   2790  C   SER   175      38.304  38.510  62.839  1.00  0.00           C  
ATOM   2791  O   SER   175      37.920  39.206  61.877  1.00  0.00           O  
ATOM   2792  N   THR   176      37.519  38.084  63.905  1.00  0.00           N  
ATOM   2793  H   THR   176      37.973  37.400  64.493  1.00  0.00           H  
ATOM   2794  CA  THR   176      36.006  38.155  63.875  1.00  0.00           C  
ATOM   2795  HA  THR   176      35.608  38.173  62.860  1.00  0.00           H  
ATOM   2796  CB  THR   176      35.444  36.903  64.410  1.00  0.00           C  
ATOM   2797  HB  THR   176      35.934  36.748  65.371  1.00  0.00           H  
ATOM   2798  CG2 THR   176      33.895  36.829  64.550  1.00  0.00           C  
ATOM   2799 HG21 THR   176      33.690  37.314  65.504  1.00  0.00           H  
ATOM   2800 HG22 THR   176      33.350  37.125  63.654  1.00  0.00           H  
ATOM   2801 HG23 THR   176      33.663  35.772  64.680  1.00  0.00           H  
ATOM   2802  OG1 THR   176      35.895  35.810  63.556  1.00  0.00           O  
ATOM   2803  HG1 THR   176      36.605  35.421  64.072  1.00  0.00           H  
ATOM   2804  C   THR   176      35.547  39.330  64.645  1.00  0.00           C  
ATOM   2805  O   THR   176      34.548  39.925  64.326  1.00  0.00           O  
ATOM   2806  N   LEU   177      36.223  39.689  65.806  1.00  0.00           N  
ATOM   2807  H   LEU   177      37.129  39.288  66.006  1.00  0.00           H  
ATOM   2808  CA  LEU   177      35.430  40.417  66.844  1.00  0.00           C  
ATOM   2809  HA  LEU   177      34.472  39.899  66.895  1.00  0.00           H  
ATOM   2810  CB  LEU   177      35.978  40.254  68.301  1.00  0.00           C  
ATOM   2811  HB2 LEU   177      36.312  39.229  68.466  1.00  0.00           H  
ATOM   2812  HB3 LEU   177      36.868  40.869  68.437  1.00  0.00           H  
ATOM   2813  CG  LEU   177      35.089  40.726  69.457  1.00  0.00           C  
ATOM   2814  HG  LEU   177      34.733  41.723  69.196  1.00  0.00           H  
ATOM   2815  CD1 LEU   177      33.827  39.908  69.516  1.00  0.00           C  
ATOM   2816 HD11 LEU   177      34.111  38.883  69.280  1.00  0.00           H  
ATOM   2817 HD12 LEU   177      33.393  39.894  70.515  1.00  0.00           H  
ATOM   2818 HD13 LEU   177      33.207  40.245  68.685  1.00  0.00           H  
ATOM   2819  CD2 LEU   177      35.756  40.615  70.792  1.00  0.00           C  
ATOM   2820 HD21 LEU   177      35.998  39.584  71.051  1.00  0.00           H  
ATOM   2821 HD22 LEU   177      36.681  41.175  70.654  1.00  0.00           H  
ATOM   2822 HD23 LEU   177      35.251  41.053  71.653  1.00  0.00           H  
ATOM   2823  C   LEU   177      35.249  41.896  66.522  1.00  0.00           C  
ATOM   2824  O   LEU   177      34.081  42.361  66.665  1.00  0.00           O  
ATOM   2825  N   PRO   178      36.317  42.659  66.178  1.00  0.00           N  
ATOM   2826  CD  PRO   178      37.714  42.143  66.184  1.00  0.00           C  
ATOM   2827  HD2 PRO   178      37.908  41.777  65.176  1.00  0.00           H  
ATOM   2828  HD3 PRO   178      38.034  41.425  66.939  1.00  0.00           H  
ATOM   2829  CG  PRO   178      38.507  43.457  66.407  1.00  0.00           C  
ATOM   2830  HG2 PRO   178      39.510  43.484  65.981  1.00  0.00           H  
ATOM   2831  HG3 PRO   178      38.548  43.680  67.473  1.00  0.00           H  
ATOM   2832  CB  PRO   178      37.597  44.523  65.732  1.00  0.00           C  
ATOM   2833  HB2 PRO   178      37.918  44.526  64.691  1.00  0.00           H  
ATOM   2834  HB3 PRO   178      37.600  45.551  66.096  1.00  0.00           H  
ATOM   2835  CA  PRO   178      36.209  44.102  65.964  1.00  0.00           C  
ATOM   2836  HA  PRO   178      35.876  44.636  66.854  1.00  0.00           H  
ATOM   2837  C   PRO   178      35.332  44.516  64.761  1.00  0.00           C  
ATOM   2838  O   PRO   178      34.626  45.495  64.864  1.00  0.00           O  
ATOM   2839  N   GLN   179      35.313  43.801  63.664  1.00  0.00           N  
ATOM   2840  H   GLN   179      35.970  43.037  63.595  1.00  0.00           H  
ATOM   2841  CA  GLN   179      34.313  44.013  62.622  1.00  0.00           C  
ATOM   2842  HA  GLN   179      34.362  44.982  62.127  1.00  0.00           H  
ATOM   2843  CB  GLN   179      34.452  42.951  61.546  1.00  0.00           C  
ATOM   2844  HB2 GLN   179      35.434  42.921  61.074  1.00  0.00           H  
ATOM   2845  HB3 GLN   179      34.121  41.986  61.930  1.00  0.00           H  
ATOM   2846  CG  GLN   179      33.509  43.335  60.363  1.00  0.00           C  
ATOM   2847  HG2 GLN   179      32.502  43.590  60.694  1.00  0.00           H  
ATOM   2848  HG3 GLN   179      33.867  44.157  59.742  1.00  0.00           H  
ATOM   2849  CD  GLN   179      33.414  42.114  59.363  1.00  0.00           C  
ATOM   2850  OE1 GLN   179      33.549  40.947  59.808  1.00  0.00           O  
ATOM   2851  NE2 GLN   179      33.092  42.327  58.072  1.00  0.00           N  
ATOM   2852 HE21 GLN   179      32.907  43.280  57.792  1.00  0.00           H  
ATOM   2853 HE22 GLN   179      32.843  41.521  57.517  1.00  0.00           H  
ATOM   2854  C   GLN   179      32.917  43.744  63.236  1.00  0.00           C  
ATOM   2855  O   GLN   179      32.107  44.632  63.077  1.00  0.00           O  
ATOM   2856  N   VAL   180      32.672  42.747  64.075  1.00  0.00           N  
ATOM   2857  H   VAL   180      33.366  42.029  64.226  1.00  0.00           H  
ATOM   2858  CA  VAL   180      31.314  42.472  64.592  1.00  0.00           C  
ATOM   2859  HA  VAL   180      30.572  42.386  63.797  1.00  0.00           H  
ATOM   2860  CB  VAL   180      31.277  41.048  65.186  1.00  0.00           C  
ATOM   2861  HB  VAL   180      32.154  40.877  65.811  1.00  0.00           H  
ATOM   2862  CG1 VAL   180      29.995  40.820  66.010  1.00  0.00           C  
ATOM   2863 HG11 VAL   180      29.070  41.124  65.521  1.00  0.00           H  
ATOM   2864 HG12 VAL   180      29.797  39.756  66.136  1.00  0.00           H  
ATOM   2865 HG13 VAL   180      30.054  41.203  67.029  1.00  0.00           H  
ATOM   2866  CG2 VAL   180      31.210  40.178  63.946  1.00  0.00           C  
ATOM   2867 HG21 VAL   180      31.159  39.104  64.129  1.00  0.00           H  
ATOM   2868 HG22 VAL   180      30.282  40.335  63.397  1.00  0.00           H  
ATOM   2869 HG23 VAL   180      32.042  40.417  63.283  1.00  0.00           H  
ATOM   2870  C   VAL   180      30.754  43.574  65.478  1.00  0.00           C  
ATOM   2871  O   VAL   180      29.711  44.232  65.247  1.00  0.00           O  
ATOM   2872  N   VAL   181      31.567  43.990  66.463  1.00  0.00           N  
ATOM   2873  H   VAL   181      32.487  43.575  66.506  1.00  0.00           H  
ATOM   2874  CA  VAL   181      31.328  45.017  67.522  1.00  0.00           C  
ATOM   2875  HA  VAL   181      30.339  44.770  67.911  1.00  0.00           H  
ATOM   2876  CB  VAL   181      32.347  44.904  68.670  1.00  0.00           C  
ATOM   2877  HB  VAL   181      33.331  44.939  68.204  1.00  0.00           H  
ATOM   2878  CG1 VAL   181      32.244  46.045  69.749  1.00  0.00           C  
ATOM   2879 HG11 VAL   181      31.959  46.990  69.286  1.00  0.00           H  
ATOM   2880 HG12 VAL   181      31.560  45.806  70.564  1.00  0.00           H  
ATOM   2881 HG13 VAL   181      33.246  46.148  70.166  1.00  0.00           H  
ATOM   2882  CG2 VAL   181      32.277  43.581  69.492  1.00  0.00           C  
ATOM   2883 HG21 VAL   181      31.282  43.298  69.835  1.00  0.00           H  
ATOM   2884 HG22 VAL   181      32.660  42.776  68.865  1.00  0.00           H  
ATOM   2885 HG23 VAL   181      32.888  43.674  70.389  1.00  0.00           H  
ATOM   2886  C   VAL   181      31.188  46.414  66.988  1.00  0.00           C  
ATOM   2887  O   VAL   181      30.269  47.147  67.200  1.00  0.00           O  
ATOM   2888  N   MET   182      32.100  46.835  66.030  1.00  0.00           N  
ATOM   2889  H   MET   182      32.917  46.276  65.826  1.00  0.00           H  
ATOM   2890  CA  MET   182      32.164  48.121  65.338  1.00  0.00           C  
ATOM   2891  HA  MET   182      31.912  48.931  66.021  1.00  0.00           H  
ATOM   2892  CB  MET   182      33.550  48.408  64.795  1.00  0.00           C  
ATOM   2893  HB2 MET   182      33.772  47.617  64.079  1.00  0.00           H  
ATOM   2894  HB3 MET   182      33.567  49.420  64.389  1.00  0.00           H  
ATOM   2895  CG  MET   182      34.588  48.404  65.920  1.00  0.00           C  
ATOM   2896  HG2 MET   182      34.378  49.285  66.526  1.00  0.00           H  
ATOM   2897  HG3 MET   182      34.580  47.539  66.583  1.00  0.00           H  
ATOM   2898  SD  MET   182      36.242  48.471  65.104  1.00  0.00           S  
ATOM   2899  CE  MET   182      36.166  50.089  64.338  1.00  0.00           C  
ATOM   2900  HE1 MET   182      37.168  50.331  63.984  1.00  0.00           H  
ATOM   2901  HE2 MET   182      35.399  50.102  63.563  1.00  0.00           H  
ATOM   2902  HE3 MET   182      35.778  50.751  65.112  1.00  0.00           H  
ATOM   2903  C   MET   182      31.138  48.175  64.189  1.00  0.00           C  
ATOM   2904  O   MET   182      30.567  49.270  63.994  1.00  0.00           O  
ATOM   2905  N   GLY   183      30.825  47.113  63.491  1.00  0.00           N  
ATOM   2906  H   GLY   183      31.355  46.267  63.648  1.00  0.00           H  
ATOM   2907  CA  GLY   183      30.146  46.968  62.246  1.00  0.00           C  
ATOM   2908  HA2 GLY   183      30.233  45.919  61.963  1.00  0.00           H  
ATOM   2909  HA3 GLY   183      29.088  47.205  62.352  1.00  0.00           H  
ATOM   2910  C   GLY   183      30.842  47.714  61.108  1.00  0.00           C  
ATOM   2911  O   GLY   183      31.999  47.390  60.765  1.00  0.00           O  
ATOM   2912  N   SER   184      30.143  48.691  60.481  1.00  0.00           N  
ATOM   2913  H   SER   184      29.224  48.910  60.840  1.00  0.00           H  
ATOM   2914  CA  SER   184      30.493  49.384  59.290  1.00  0.00           C  
ATOM   2915  HA  SER   184      30.718  48.689  58.481  1.00  0.00           H  
ATOM   2916  CB  SER   184      29.298  50.225  58.722  1.00  0.00           C  
ATOM   2917  HB2 SER   184      29.556  50.807  57.837  1.00  0.00           H  
ATOM   2918  HB3 SER   184      28.481  49.563  58.435  1.00  0.00           H  
ATOM   2919  OG  SER   184      28.894  51.198  59.710  1.00  0.00           O  
ATOM   2920  HG  SER   184      28.350  50.746  60.359  1.00  0.00           H  
ATOM   2921  C   SER   184      31.712  50.246  59.500  1.00  0.00           C  
ATOM   2922  O   SER   184      32.578  50.244  58.593  1.00  0.00           O  
ATOM   2923  N   SER   185      31.798  50.932  60.631  1.00  0.00           N  
ATOM   2924  H   SER   185      30.909  50.967  61.111  1.00  0.00           H  
ATOM   2925  CA  SER   185      32.964  51.662  61.153  1.00  0.00           C  
ATOM   2926  HA  SER   185      33.035  52.633  60.662  1.00  0.00           H  
ATOM   2927  CB  SER   185      32.770  51.888  62.673  1.00  0.00           C  
ATOM   2928  HB2 SER   185      31.922  52.534  62.900  1.00  0.00           H  
ATOM   2929  HB3 SER   185      32.718  50.985  63.280  1.00  0.00           H  
ATOM   2930  OG  SER   185      33.935  52.652  62.957  1.00  0.00           O  
ATOM   2931  HG  SER   185      33.886  53.491  62.493  1.00  0.00           H  
ATOM   2932  C   SER   185      34.286  50.926  60.806  1.00  0.00           C  
ATOM   2933  O   SER   185      35.338  51.535  60.541  1.00  0.00           O  
ATOM   2934  N   TYR   186      34.295  49.598  60.881  1.00  0.00           N  
ATOM   2935  H   TYR   186      33.352  49.245  60.963  1.00  0.00           H  
ATOM   2936  CA  TYR   186      35.552  48.822  60.898  1.00  0.00           C  
ATOM   2937  HA  TYR   186      36.188  49.250  61.672  1.00  0.00           H  
ATOM   2938  CB  TYR   186      35.327  47.351  61.306  1.00  0.00           C  
ATOM   2939  HB2 TYR   186      35.075  47.387  62.366  1.00  0.00           H  
ATOM   2940  HB3 TYR   186      34.524  46.889  60.732  1.00  0.00           H  
ATOM   2941  CG  TYR   186      36.628  46.510  61.209  1.00  0.00           C  
ATOM   2942  CD1 TYR   186      37.483  46.519  62.254  1.00  0.00           C  
ATOM   2943  HD1 TYR   186      37.338  47.221  63.062  1.00  0.00           H  
ATOM   2944  CE1 TYR   186      38.620  45.679  62.283  1.00  0.00           C  
ATOM   2945  HE1 TYR   186      39.291  45.714  63.128  1.00  0.00           H  
ATOM   2946  CZ  TYR   186      38.839  44.746  61.267  1.00  0.00           C  
ATOM   2947  OH  TYR   186      39.941  44.048  61.327  1.00  0.00           O  
ATOM   2948  HH  TYR   186      40.482  44.179  62.110  1.00  0.00           H  
ATOM   2949  CE2 TYR   186      37.850  44.655  60.308  1.00  0.00           C  
ATOM   2950  HE2 TYR   186      38.003  43.911  59.540  1.00  0.00           H  
ATOM   2951  CD2 TYR   186      36.808  45.557  60.246  1.00  0.00           C  
ATOM   2952  HD2 TYR   186      36.181  45.416  59.378  1.00  0.00           H  
ATOM   2953  C   TYR   186      36.323  48.862  59.635  1.00  0.00           C  
ATOM   2954  O   TYR   186      35.906  48.291  58.627  1.00  0.00           O  
ATOM   2955  N   GLY   187      37.557  49.443  59.662  1.00  0.00           N  
ATOM   2956  H   GLY   187      37.911  49.897  60.493  1.00  0.00           H  
ATOM   2957  CA  GLY   187      38.156  49.814  58.466  1.00  0.00           C  
ATOM   2958  HA2 GLY   187      37.483  50.543  58.016  1.00  0.00           H  
ATOM   2959  HA3 GLY   187      39.107  50.330  58.594  1.00  0.00           H  
ATOM   2960  C   GLY   187      38.605  48.676  57.544  1.00  0.00           C  
ATOM   2961  O   GLY   187      38.535  48.790  56.309  1.00  0.00           O  
ATOM   2962  N   PHE   188      39.099  47.521  58.048  1.00  0.00           N  
ATOM   2963  H   PHE   188      39.070  47.401  59.051  1.00  0.00           H  
ATOM   2964  CA  PHE   188      39.838  46.533  57.310  1.00  0.00           C  
ATOM   2965  HA  PHE   188      40.433  47.010  56.531  1.00  0.00           H  
ATOM   2966  CB  PHE   188      40.944  45.982  58.242  1.00  0.00           C  
ATOM   2967  HB2 PHE   188      40.502  45.501  59.115  1.00  0.00           H  
ATOM   2968  HB3 PHE   188      41.429  45.123  57.779  1.00  0.00           H  
ATOM   2969  CG  PHE   188      42.030  46.921  58.751  1.00  0.00           C  
ATOM   2970  CD1 PHE   188      43.062  47.361  57.961  1.00  0.00           C  
ATOM   2971  HD1 PHE   188      43.099  46.994  56.946  1.00  0.00           H  
ATOM   2972  CE1 PHE   188      44.106  48.192  58.434  1.00  0.00           C  
ATOM   2973  HE1 PHE   188      44.905  48.598  57.832  1.00  0.00           H  
ATOM   2974  CZ  PHE   188      44.122  48.562  59.784  1.00  0.00           C  
ATOM   2975  HZ  PHE   188      44.871  49.211  60.213  1.00  0.00           H  
ATOM   2976  CE2 PHE   188      43.063  48.155  60.658  1.00  0.00           C  
ATOM   2977  HE2 PHE   188      43.045  48.582  61.650  1.00  0.00           H  
ATOM   2978  CD2 PHE   188      41.995  47.318  60.122  1.00  0.00           C  
ATOM   2979  HD2 PHE   188      41.122  47.169  60.741  1.00  0.00           H  
ATOM   2980  C   PHE   188      39.019  45.462  56.567  1.00  0.00           C  
ATOM   2981  O   PHE   188      39.529  44.611  55.819  1.00  0.00           O  
ATOM   2982  N   GLN   189      37.689  45.590  56.615  1.00  0.00           N  
ATOM   2983  H   GLN   189      37.342  46.483  56.933  1.00  0.00           H  
ATOM   2984  CA  GLN   189      36.739  44.751  55.835  1.00  0.00           C  
ATOM   2985  HA  GLN   189      37.061  43.711  55.773  1.00  0.00           H  
ATOM   2986  CB  GLN   189      35.358  44.603  56.508  1.00  0.00           C  
ATOM   2987  HB2 GLN   189      34.721  43.872  56.011  1.00  0.00           H  
ATOM   2988  HB3 GLN   189      35.495  44.307  57.548  1.00  0.00           H  
ATOM   2989  CG  GLN   189      34.548  45.942  56.444  1.00  0.00           C  
ATOM   2990  HG2 GLN   189      35.287  46.719  56.640  1.00  0.00           H  
ATOM   2991  HG3 GLN   189      34.105  46.143  55.469  1.00  0.00           H  
ATOM   2992  CD  GLN   189      33.452  45.949  57.482  1.00  0.00           C  
ATOM   2993  OE1 GLN   189      32.754  44.974  57.570  1.00  0.00           O  
ATOM   2994  NE2 GLN   189      33.321  46.972  58.271  1.00  0.00           N  
ATOM   2995 HE21 GLN   189      34.074  47.645  58.257  1.00  0.00           H  
ATOM   2996 HE22 GLN   189      32.685  46.881  59.050  1.00  0.00           H  
ATOM   2997  C   GLN   189      36.636  45.263  54.401  1.00  0.00           C  
ATOM   2998  O   GLN   189      36.390  44.478  53.523  1.00  0.00           O  
ATOM   2999  N   TYR   190      36.793  46.570  54.175  1.00  0.00           N  
ATOM   3000  H   TYR   190      37.250  47.043  54.941  1.00  0.00           H  
ATOM   3001  CA  TYR   190      36.790  47.170  52.853  1.00  0.00           C  
ATOM   3002  HA  TYR   190      35.978  46.690  52.307  1.00  0.00           H  
ATOM   3003  CB  TYR   190      36.454  48.712  52.946  1.00  0.00           C  
ATOM   3004  HB2 TYR   190      37.344  49.245  53.282  1.00  0.00           H  
ATOM   3005  HB3 TYR   190      36.283  49.045  51.922  1.00  0.00           H  
ATOM   3006  CG  TYR   190      35.299  49.064  53.849  1.00  0.00           C  
ATOM   3007  CD1 TYR   190      34.097  48.530  53.448  1.00  0.00           C  
ATOM   3008  HD1 TYR   190      34.046  47.844  52.615  1.00  0.00           H  
ATOM   3009  CE1 TYR   190      32.886  48.842  54.077  1.00  0.00           C  
ATOM   3010  HE1 TYR   190      31.977  48.430  53.663  1.00  0.00           H  
ATOM   3011  CZ  TYR   190      32.977  49.588  55.294  1.00  0.00           C  
ATOM   3012  OH  TYR   190      31.839  50.078  55.829  1.00  0.00           O  
ATOM   3013  HH  TYR   190      31.919  50.956  56.209  1.00  0.00           H  
ATOM   3014  CE2 TYR   190      34.188  50.139  55.679  1.00  0.00           C  
ATOM   3015  HE2 TYR   190      34.195  50.638  56.636  1.00  0.00           H  
ATOM   3016  CD2 TYR   190      35.421  49.932  54.939  1.00  0.00           C  
ATOM   3017  HD2 TYR   190      36.310  50.293  55.436  1.00  0.00           H  
ATOM   3018  C   TYR   190      38.089  46.939  52.044  1.00  0.00           C  
ATOM   3019  O   TYR   190      39.218  47.179  52.503  1.00  0.00           O  
ATOM   3020  N   SER   191      37.915  46.567  50.765  1.00  0.00           N  
ATOM   3021  H   SER   191      37.007  46.196  50.522  1.00  0.00           H  
ATOM   3022  CA  SER   191      38.925  46.843  49.632  1.00  0.00           C  
ATOM   3023  HA  SER   191      39.941  46.653  49.978  1.00  0.00           H  
ATOM   3024  CB  SER   191      38.531  45.923  48.477  1.00  0.00           C  
ATOM   3025  HB2 SER   191      39.460  45.864  47.911  1.00  0.00           H  
ATOM   3026  HB3 SER   191      38.136  44.972  48.836  1.00  0.00           H  
ATOM   3027  OG  SER   191      37.520  46.470  47.630  1.00  0.00           O  
ATOM   3028  HG  SER   191      37.196  45.795  47.030  1.00  0.00           H  
ATOM   3029  C   SER   191      38.956  48.368  49.192  1.00  0.00           C  
ATOM   3030  O   SER   191      37.975  49.079  49.387  1.00  0.00           O  
ATOM   3031  N   PRO   192      40.023  48.854  48.596  1.00  0.00           N  
ATOM   3032  CD  PRO   192      41.187  48.165  48.139  1.00  0.00           C  
ATOM   3033  HD2 PRO   192      40.888  47.706  47.196  1.00  0.00           H  
ATOM   3034  HD3 PRO   192      41.624  47.462  48.848  1.00  0.00           H  
ATOM   3035  CG  PRO   192      42.313  49.176  47.832  1.00  0.00           C  
ATOM   3036  HG2 PRO   192      42.949  48.782  47.039  1.00  0.00           H  
ATOM   3037  HG3 PRO   192      42.824  49.224  48.794  1.00  0.00           H  
ATOM   3038  CB  PRO   192      41.448  50.309  47.363  1.00  0.00           C  
ATOM   3039  HB2 PRO   192      41.309  50.188  46.289  1.00  0.00           H  
ATOM   3040  HB3 PRO   192      41.943  51.276  47.460  1.00  0.00           H  
ATOM   3041  CA  PRO   192      40.129  50.213  48.137  1.00  0.00           C  
ATOM   3042  HA  PRO   192      40.187  50.692  49.114  1.00  0.00           H  
ATOM   3043  C   PRO   192      38.939  50.796  47.380  1.00  0.00           C  
ATOM   3044  O   PRO   192      38.373  51.774  47.877  1.00  0.00           O  
ATOM   3045  N   GLY   193      38.375  50.210  46.316  1.00  0.00           N  
ATOM   3046  H   GLY   193      38.720  49.290  46.080  1.00  0.00           H  
ATOM   3047  CA  GLY   193      37.080  50.588  45.788  1.00  0.00           C  
ATOM   3048  HA2 GLY   193      37.170  51.588  45.363  1.00  0.00           H  
ATOM   3049  HA3 GLY   193      36.726  49.836  45.083  1.00  0.00           H  
ATOM   3050  C   GLY   193      36.006  50.633  46.815  1.00  0.00           C  
ATOM   3051  O   GLY   193      35.320  51.607  46.914  1.00  0.00           O  
ATOM   3052  N   GLN   194      35.824  49.626  47.681  1.00  0.00           N  
ATOM   3053  H   GLN   194      36.534  48.909  47.726  1.00  0.00           H  
ATOM   3054  CA  GLN   194      34.870  49.714  48.801  1.00  0.00           C  
ATOM   3055  HA  GLN   194      33.950  50.116  48.377  1.00  0.00           H  
ATOM   3056  CB  GLN   194      34.769  48.336  49.472  1.00  0.00           C  
ATOM   3057  HB2 GLN   194      35.769  47.907  49.529  1.00  0.00           H  
ATOM   3058  HB3 GLN   194      34.309  48.433  50.456  1.00  0.00           H  
ATOM   3059  CG  GLN   194      33.928  47.260  48.714  1.00  0.00           C  
ATOM   3060  HG2 GLN   194      32.920  47.672  48.653  1.00  0.00           H  
ATOM   3061  HG3 GLN   194      34.319  46.972  47.738  1.00  0.00           H  
ATOM   3062  CD  GLN   194      33.689  46.066  49.630  1.00  0.00           C  
ATOM   3063  OE1 GLN   194      33.879  46.054  50.854  1.00  0.00           O  
ATOM   3064  NE2 GLN   194      33.019  45.124  48.972  1.00  0.00           N  
ATOM   3065 HE21 GLN   194      32.791  45.409  48.031  1.00  0.00           H  
ATOM   3066 HE22 GLN   194      32.824  44.222  49.383  1.00  0.00           H  
ATOM   3067  C   GLN   194      35.118  50.954  49.844  1.00  0.00           C  
ATOM   3068  O   GLN   194      34.115  51.476  50.364  1.00  0.00           O  
ATOM   3069  N   ARG   195      36.383  51.252  50.185  1.00  0.00           N  
ATOM   3070  H   ARG   195      37.116  50.712  49.746  1.00  0.00           H  
ATOM   3071  CA  ARG   195      36.663  52.350  51.133  1.00  0.00           C  
ATOM   3072  HA  ARG   195      36.047  52.313  52.031  1.00  0.00           H  
ATOM   3073  CB  ARG   195      38.144  52.427  51.418  1.00  0.00           C  
ATOM   3074  HB2 ARG   195      38.481  51.461  51.792  1.00  0.00           H  
ATOM   3075  HB3 ARG   195      38.752  52.517  50.517  1.00  0.00           H  
ATOM   3076  CG  ARG   195      38.649  53.505  52.432  1.00  0.00           C  
ATOM   3077  HG2 ARG   195      38.278  54.475  52.102  1.00  0.00           H  
ATOM   3078  HG3 ARG   195      38.204  53.403  53.422  1.00  0.00           H  
ATOM   3079  CD  ARG   195      40.127  53.456  52.536  1.00  0.00           C  
ATOM   3080  HD2 ARG   195      40.428  52.471  52.892  1.00  0.00           H  
ATOM   3081  HD3 ARG   195      40.517  53.677  51.543  1.00  0.00           H  
ATOM   3082  NE  ARG   195      40.605  54.495  53.448  1.00  0.00           N  
ATOM   3083  HE  ARG   195      40.842  55.407  53.086  1.00  0.00           H  
ATOM   3084  CZ  ARG   195      40.724  54.388  54.826  1.00  0.00           C  
ATOM   3085  NH1 ARG   195      40.495  53.227  55.439  1.00  0.00           N  
ATOM   3086 HH11 ARG   195      40.427  52.399  54.865  1.00  0.00           H  
ATOM   3087 HH12 ARG   195      40.392  53.209  56.444  1.00  0.00           H  
ATOM   3088  NH2 ARG   195      41.023  55.431  55.426  1.00  0.00           N  
ATOM   3089 HH21 ARG   195      41.277  56.142  54.755  1.00  0.00           H  
ATOM   3090 HH22 ARG   195      41.302  55.480  56.396  1.00  0.00           H  
ATOM   3091  C   ARG   195      36.290  53.708  50.480  1.00  0.00           C  
ATOM   3092  O   ARG   195      35.682  54.563  51.117  1.00  0.00           O  
ATOM   3093  N   VAL   196      36.556  53.848  49.161  1.00  0.00           N  
ATOM   3094  H   VAL   196      37.046  53.119  48.662  1.00  0.00           H  
ATOM   3095  CA  VAL   196      36.041  54.927  48.308  1.00  0.00           C  
ATOM   3096  HA  VAL   196      36.423  55.902  48.611  1.00  0.00           H  
ATOM   3097  CB  VAL   196      36.490  54.910  46.841  1.00  0.00           C  
ATOM   3098  HB  VAL   196      36.120  54.036  46.304  1.00  0.00           H  
ATOM   3099  CG1 VAL   196      36.019  56.110  46.067  1.00  0.00           C  
ATOM   3100 HG11 VAL   196      36.210  56.984  46.690  1.00  0.00           H  
ATOM   3101 HG12 VAL   196      36.603  56.164  45.148  1.00  0.00           H  
ATOM   3102 HG13 VAL   196      34.970  56.028  45.784  1.00  0.00           H  
ATOM   3103  CG2 VAL   196      38.042  54.897  46.741  1.00  0.00           C  
ATOM   3104 HG21 VAL   196      38.312  55.944  46.877  1.00  0.00           H  
ATOM   3105 HG22 VAL   196      38.450  54.284  47.544  1.00  0.00           H  
ATOM   3106 HG23 VAL   196      38.424  54.574  45.773  1.00  0.00           H  
ATOM   3107  C   VAL   196      34.495  55.034  48.410  1.00  0.00           C  
ATOM   3108  O   VAL   196      34.018  56.000  48.863  1.00  0.00           O  
ATOM   3109  N   GLU   197      33.774  54.020  47.998  1.00  0.00           N  
ATOM   3110  H   GLU   197      34.262  53.237  47.587  1.00  0.00           H  
ATOM   3111  CA  GLU   197      32.328  53.920  48.166  1.00  0.00           C  
ATOM   3112  HA  GLU   197      31.953  54.700  47.503  1.00  0.00           H  
ATOM   3113  CB  GLU   197      31.855  52.562  47.596  1.00  0.00           C  
ATOM   3114  HB2 GLU   197      32.296  52.301  46.635  1.00  0.00           H  
ATOM   3115  HB3 GLU   197      32.070  51.870  48.411  1.00  0.00           H  
ATOM   3116  CG  GLU   197      30.324  52.550  47.397  1.00  0.00           C  
ATOM   3117  HG2 GLU   197      30.105  51.489  47.272  1.00  0.00           H  
ATOM   3118  HG3 GLU   197      29.819  52.985  48.260  1.00  0.00           H  
ATOM   3119  CD  GLU   197      30.001  53.374  46.070  1.00  0.00           C  
ATOM   3120  OE1 GLU   197      30.907  53.407  45.195  1.00  0.00           O  
ATOM   3121  OE2 GLU   197      28.851  53.888  45.854  1.00  0.00           O  
ATOM   3122  C   GLU   197      31.760  54.316  49.534  1.00  0.00           C  
ATOM   3123  O   GLU   197      30.870  55.172  49.494  1.00  0.00           O  
ATOM   3124  N   PHE   198      32.330  53.875  50.677  1.00  0.00           N  
ATOM   3125  H   PHE   198      33.098  53.220  50.645  1.00  0.00           H  
ATOM   3126  CA  PHE   198      31.916  54.280  51.997  1.00  0.00           C  
ATOM   3127  HA  PHE   198      30.845  54.084  52.036  1.00  0.00           H  
ATOM   3128  CB  PHE   198      32.572  53.406  53.082  1.00  0.00           C  
ATOM   3129  HB2 PHE   198      32.486  52.368  52.760  1.00  0.00           H  
ATOM   3130  HB3 PHE   198      33.627  53.679  53.116  1.00  0.00           H  
ATOM   3131  CG  PHE   198      32.040  53.458  54.482  1.00  0.00           C  
ATOM   3132  CD1 PHE   198      30.836  52.817  54.736  1.00  0.00           C  
ATOM   3133  HD1 PHE   198      30.323  52.316  53.929  1.00  0.00           H  
ATOM   3134  CE1 PHE   198      30.158  52.970  56.027  1.00  0.00           C  
ATOM   3135  HE1 PHE   198      29.306  52.333  56.214  1.00  0.00           H  
ATOM   3136  CZ  PHE   198      30.825  53.797  57.018  1.00  0.00           C  
ATOM   3137  HZ  PHE   198      30.381  53.985  57.984  1.00  0.00           H  
ATOM   3138  CE2 PHE   198      31.943  54.568  56.617  1.00  0.00           C  
ATOM   3139  HE2 PHE   198      32.450  55.144  57.378  1.00  0.00           H  
ATOM   3140  CD2 PHE   198      32.612  54.323  55.399  1.00  0.00           C  
ATOM   3141  HD2 PHE   198      33.566  54.798  55.224  1.00  0.00           H  
ATOM   3142  C   PHE   198      32.177  55.808  52.289  1.00  0.00           C  
ATOM   3143  O   PHE   198      31.227  56.427  52.747  1.00  0.00           O  
ATOM   3144  N   LEU   199      33.371  56.317  52.105  1.00  0.00           N  
ATOM   3145  H   LEU   199      34.084  55.698  51.745  1.00  0.00           H  
ATOM   3146  CA  LEU   199      33.638  57.720  52.279  1.00  0.00           C  
ATOM   3147  HA  LEU   199      33.414  58.110  53.272  1.00  0.00           H  
ATOM   3148  CB  LEU   199      35.157  57.919  51.896  1.00  0.00           C  
ATOM   3149  HB2 LEU   199      35.446  57.455  50.953  1.00  0.00           H  
ATOM   3150  HB3 LEU   199      35.340  58.987  51.776  1.00  0.00           H  
ATOM   3151  CG  LEU   199      36.217  57.330  52.885  1.00  0.00           C  
ATOM   3152  HG  LEU   199      35.987  56.287  53.102  1.00  0.00           H  
ATOM   3153  CD1 LEU   199      37.658  57.188  52.212  1.00  0.00           C  
ATOM   3154 HD11 LEU   199      38.253  56.638  52.941  1.00  0.00           H  
ATOM   3155 HD12 LEU   199      37.624  56.729  51.224  1.00  0.00           H  
ATOM   3156 HD13 LEU   199      37.976  58.223  52.082  1.00  0.00           H  
ATOM   3157  CD2 LEU   199      36.268  58.093  54.126  1.00  0.00           C  
ATOM   3158 HD21 LEU   199      35.306  58.165  54.633  1.00  0.00           H  
ATOM   3159 HD22 LEU   199      37.000  57.593  54.761  1.00  0.00           H  
ATOM   3160 HD23 LEU   199      36.610  59.113  53.950  1.00  0.00           H  
ATOM   3161  C   LEU   199      32.798  58.553  51.336  1.00  0.00           C  
ATOM   3162  O   LEU   199      32.067  59.472  51.767  1.00  0.00           O  
ATOM   3163  N   VAL   200      32.814  58.285  50.045  1.00  0.00           N  
ATOM   3164  H   VAL   200      33.282  57.437  49.760  1.00  0.00           H  
ATOM   3165  CA  VAL   200      32.057  59.047  49.006  1.00  0.00           C  
ATOM   3166  HA  VAL   200      32.336  60.080  49.214  1.00  0.00           H  
ATOM   3167  CB  VAL   200      32.287  58.550  47.560  1.00  0.00           C  
ATOM   3168  HB  VAL   200      32.297  57.461  47.599  1.00  0.00           H  
ATOM   3169  CG1 VAL   200      31.349  59.074  46.519  1.00  0.00           C  
ATOM   3170 HG11 VAL   200      30.344  58.662  46.611  1.00  0.00           H  
ATOM   3171 HG12 VAL   200      31.236  60.149  46.655  1.00  0.00           H  
ATOM   3172 HG13 VAL   200      31.837  58.802  45.583  1.00  0.00           H  
ATOM   3173  CG2 VAL   200      33.762  58.984  47.196  1.00  0.00           C  
ATOM   3174 HG21 VAL   200      34.398  58.839  48.070  1.00  0.00           H  
ATOM   3175 HG22 VAL   200      34.095  58.519  46.268  1.00  0.00           H  
ATOM   3176 HG23 VAL   200      33.757  60.067  47.071  1.00  0.00           H  
ATOM   3177  C   VAL   200      30.542  59.054  49.231  1.00  0.00           C  
ATOM   3178  O   VAL   200      29.938  60.111  49.302  1.00  0.00           O  
ATOM   3179  N   ASN   201      29.964  57.861  49.494  1.00  0.00           N  
ATOM   3180  H   ASN   201      30.616  57.099  49.617  1.00  0.00           H  
ATOM   3181  CA  ASN   201      28.572  57.727  49.889  1.00  0.00           C  
ATOM   3182  HA  ASN   201      27.945  58.155  49.107  1.00  0.00           H  
ATOM   3183  CB  ASN   201      28.057  56.302  50.001  1.00  0.00           C  
ATOM   3184  HB2 ASN   201      28.687  55.716  50.671  1.00  0.00           H  
ATOM   3185  HB3 ASN   201      27.153  56.342  50.609  1.00  0.00           H  
ATOM   3186  CG  ASN   201      27.587  55.635  48.696  1.00  0.00           C  
ATOM   3187  OD1 ASN   201      26.491  55.088  48.666  1.00  0.00           O  
ATOM   3188  ND2 ASN   201      28.293  55.884  47.593  1.00  0.00           N  
ATOM   3189 HD21 ASN   201      29.142  56.406  47.758  1.00  0.00           H  
ATOM   3190 HD22 ASN   201      28.227  55.366  46.728  1.00  0.00           H  
ATOM   3191  C   ASN   201      28.278  58.612  51.204  1.00  0.00           C  
ATOM   3192  O   ASN   201      27.188  59.173  51.320  1.00  0.00           O  
ATOM   3193  N   THR   202      29.123  58.529  52.240  1.00  0.00           N  
ATOM   3194  H   THR   202      29.733  57.724  52.229  1.00  0.00           H  
ATOM   3195  CA  THR   202      28.933  59.318  53.428  1.00  0.00           C  
ATOM   3196  HA  THR   202      28.008  59.121  53.969  1.00  0.00           H  
ATOM   3197  CB  THR   202      29.995  58.850  54.524  1.00  0.00           C  
ATOM   3198  HB  THR   202      30.973  59.052  54.088  1.00  0.00           H  
ATOM   3199  CG2 THR   202      29.943  59.636  55.867  1.00  0.00           C  
ATOM   3200 HG21 THR   202      30.173  60.683  55.669  1.00  0.00           H  
ATOM   3201 HG22 THR   202      29.023  59.417  56.408  1.00  0.00           H  
ATOM   3202 HG23 THR   202      30.754  59.239  56.478  1.00  0.00           H  
ATOM   3203  OG1 THR   202      29.901  57.488  54.877  1.00  0.00           O  
ATOM   3204  HG1 THR   202      29.785  56.978  54.072  1.00  0.00           H  
ATOM   3205  C   THR   202      28.940  60.812  53.122  1.00  0.00           C  
ATOM   3206  O   THR   202      28.007  61.480  53.503  1.00  0.00           O  
ATOM   3207  N   TRP   203      30.034  61.294  52.460  1.00  0.00           N  
ATOM   3208  H   TRP   203      30.821  60.668  52.369  1.00  0.00           H  
ATOM   3209  CA  TRP   203      30.064  62.665  51.798  1.00  0.00           C  
ATOM   3210  HA  TRP   203      30.204  63.444  52.548  1.00  0.00           H  
ATOM   3211  CB  TRP   203      31.213  62.830  50.818  1.00  0.00           C  
ATOM   3212  HB2 TRP   203      32.073  62.196  51.033  1.00  0.00           H  
ATOM   3213  HB3 TRP   203      30.926  62.501  49.819  1.00  0.00           H  
ATOM   3214  CG  TRP   203      31.744  64.216  50.797  1.00  0.00           C  
ATOM   3215  CD1 TRP   203      31.475  65.168  49.869  1.00  0.00           C  
ATOM   3216  HD1 TRP   203      30.844  65.078  48.997  1.00  0.00           H  
ATOM   3217  NE1 TRP   203      32.318  66.235  50.091  1.00  0.00           N  
ATOM   3218  HE1 TRP   203      32.173  67.092  49.576  1.00  0.00           H  
ATOM   3219  CE2 TRP   203      32.901  66.109  51.366  1.00  0.00           C  
ATOM   3220  CZ2 TRP   203      33.651  66.976  52.202  1.00  0.00           C  
ATOM   3221  HZ2 TRP   203      33.790  68.008  51.917  1.00  0.00           H  
ATOM   3222  CH2 TRP   203      34.132  66.559  53.456  1.00  0.00           C  
ATOM   3223  HH2 TRP   203      34.476  67.265  54.197  1.00  0.00           H  
ATOM   3224  CZ3 TRP   203      34.203  65.148  53.648  1.00  0.00           C  
ATOM   3225  HZ3 TRP   203      34.732  64.568  54.390  1.00  0.00           H  
ATOM   3226  CE3 TRP   203      33.455  64.335  52.774  1.00  0.00           C  
ATOM   3227  HE3 TRP   203      33.311  63.310  53.080  1.00  0.00           H  
ATOM   3228  CD2 TRP   203      32.652  64.797  51.718  1.00  0.00           C  
ATOM   3229  C   TRP   203      28.710  63.034  51.168  1.00  0.00           C  
ATOM   3230  O   TRP   203      28.102  64.033  51.536  1.00  0.00           O  
ATOM   3231  N   LYS   204      28.247  62.238  50.227  1.00  0.00           N  
ATOM   3232  H   LYS   204      28.794  61.405  50.067  1.00  0.00           H  
ATOM   3233  CA  LYS   204      26.984  62.343  49.549  1.00  0.00           C  
ATOM   3234  HA  LYS   204      27.053  63.320  49.071  1.00  0.00           H  
ATOM   3235  CB  LYS   204      26.934  61.376  48.320  1.00  0.00           C  
ATOM   3236  HB2 LYS   204      27.314  60.395  48.605  1.00  0.00           H  
ATOM   3237  HB3 LYS   204      25.911  61.154  48.016  1.00  0.00           H  
ATOM   3238  CG  LYS   204      27.686  61.792  47.080  1.00  0.00           C  
ATOM   3239  HG2 LYS   204      27.746  62.873  46.955  1.00  0.00           H  
ATOM   3240  HG3 LYS   204      28.695  61.455  47.320  1.00  0.00           H  
ATOM   3241  CD  LYS   204      27.099  61.115  45.850  1.00  0.00           C  
ATOM   3242  HD2 LYS   204      27.431  60.078  45.883  1.00  0.00           H  
ATOM   3243  HD3 LYS   204      26.011  61.118  45.925  1.00  0.00           H  
ATOM   3244  CE  LYS   204      27.585  61.802  44.523  1.00  0.00           C  
ATOM   3245  HE2 LYS   204      27.331  62.862  44.485  1.00  0.00           H  
ATOM   3246  HE3 LYS   204      28.672  61.881  44.541  1.00  0.00           H  
ATOM   3247  NZ  LYS   204      27.144  61.057  43.255  1.00  0.00           N  
ATOM   3248  HZ1 LYS   204      27.782  61.337  42.523  1.00  0.00           H  
ATOM   3249  HZ2 LYS   204      27.258  60.054  43.265  1.00  0.00           H  
ATOM   3250  HZ3 LYS   204      26.192  61.245  42.975  1.00  0.00           H  
ATOM   3251  C   LYS   204      25.709  62.314  50.426  1.00  0.00           C  
ATOM   3252  O   LYS   204      24.711  62.841  50.052  1.00  0.00           O  
ATOM   3253  N   SER   205      25.826  61.594  51.545  1.00  0.00           N  
ATOM   3254  H   SER   205      26.655  61.093  51.830  1.00  0.00           H  
ATOM   3255  CA  SER   205      24.665  61.484  52.452  1.00  0.00           C  
ATOM   3256  HA  SER   205      23.793  61.261  51.838  1.00  0.00           H  
ATOM   3257  CB  SER   205      24.831  60.302  53.447  1.00  0.00           C  
ATOM   3258  HB2 SER   205      25.012  59.434  52.814  1.00  0.00           H  
ATOM   3259  HB3 SER   205      25.620  60.409  54.192  1.00  0.00           H  
ATOM   3260  OG  SER   205      23.514  60.198  54.030  1.00  0.00           O  
ATOM   3261  HG  SER   205      23.248  59.289  54.189  1.00  0.00           H  
ATOM   3262  C   SER   205      24.381  62.793  53.201  1.00  0.00           C  
ATOM   3263  O   SER   205      23.267  63.346  53.171  1.00  0.00           O  
ATOM   3264  N   LYS   206      25.470  63.251  53.860  1.00  0.00           N  
ATOM   3265  H   LYS   206      26.310  62.700  53.759  1.00  0.00           H  
ATOM   3266  CA  LYS   206      25.510  64.385  54.645  1.00  0.00           C  
ATOM   3267  HA  LYS   206      24.799  64.226  55.456  1.00  0.00           H  
ATOM   3268  CB  LYS   206      26.841  64.436  55.316  1.00  0.00           C  
ATOM   3269  HB2 LYS   206      27.631  64.494  54.567  1.00  0.00           H  
ATOM   3270  HB3 LYS   206      26.926  65.334  55.928  1.00  0.00           H  
ATOM   3271  CG  LYS   206      27.064  63.267  56.249  1.00  0.00           C  
ATOM   3272  HG2 LYS   206      26.144  62.978  56.756  1.00  0.00           H  
ATOM   3273  HG3 LYS   206      27.442  62.397  55.712  1.00  0.00           H  
ATOM   3274  CD  LYS   206      28.099  63.432  57.339  1.00  0.00           C  
ATOM   3275  HD2 LYS   206      29.053  63.842  57.008  1.00  0.00           H  
ATOM   3276  HD3 LYS   206      27.689  64.104  58.093  1.00  0.00           H  
ATOM   3277  CE  LYS   206      28.519  62.130  57.971  1.00  0.00           C  
ATOM   3278  HE2 LYS   206      28.776  61.398  57.205  1.00  0.00           H  
ATOM   3279  HE3 LYS   206      29.469  62.341  58.462  1.00  0.00           H  
ATOM   3280  NZ  LYS   206      27.584  61.571  58.966  1.00  0.00           N  
ATOM   3281  HZ1 LYS   206      26.615  61.431  58.718  1.00  0.00           H  
ATOM   3282  HZ2 LYS   206      27.903  60.643  59.206  1.00  0.00           H  
ATOM   3283  HZ3 LYS   206      27.562  62.102  59.825  1.00  0.00           H  
ATOM   3284  C   LYS   206      25.205  65.693  53.789  1.00  0.00           C  
ATOM   3285  O   LYS   206      25.529  65.735  52.627  1.00  0.00           O  
ATOM   3286  N   LYS   207      24.355  66.648  54.286  1.00  0.00           N  
ATOM   3287  H   LYS   207      24.047  66.550  55.243  1.00  0.00           H  
ATOM   3288  CA  LYS   207      23.981  67.780  53.458  1.00  0.00           C  
ATOM   3289  HA  LYS   207      23.628  67.537  52.456  1.00  0.00           H  
ATOM   3290  CB  LYS   207      22.849  68.547  54.201  1.00  0.00           C  
ATOM   3291  HB2 LYS   207      23.382  69.065  54.998  1.00  0.00           H  
ATOM   3292  HB3 LYS   207      22.507  69.281  53.472  1.00  0.00           H  
ATOM   3293  CG  LYS   207      21.636  67.707  54.764  1.00  0.00           C  
ATOM   3294  HG2 LYS   207      21.122  67.275  53.905  1.00  0.00           H  
ATOM   3295  HG3 LYS   207      21.919  66.943  55.488  1.00  0.00           H  
ATOM   3296  CD  LYS   207      20.564  68.528  55.496  1.00  0.00           C  
ATOM   3297  HD2 LYS   207      19.937  68.958  54.715  1.00  0.00           H  
ATOM   3298  HD3 LYS   207      19.930  67.926  56.147  1.00  0.00           H  
ATOM   3299  CE  LYS   207      21.013  69.684  56.312  1.00  0.00           C  
ATOM   3300  HE2 LYS   207      21.735  70.301  55.777  1.00  0.00           H  
ATOM   3301  HE3 LYS   207      20.237  70.380  56.631  1.00  0.00           H  
ATOM   3302  NZ  LYS   207      21.722  69.176  57.452  1.00  0.00           N  
ATOM   3303  HZ1 LYS   207      22.334  68.387  57.306  1.00  0.00           H  
ATOM   3304  HZ2 LYS   207      22.417  69.865  57.702  1.00  0.00           H  
ATOM   3305  HZ3 LYS   207      21.213  68.799  58.239  1.00  0.00           H  
ATOM   3306  C   LYS   207      25.188  68.814  53.337  1.00  0.00           C  
ATOM   3307  O   LYS   207      25.463  69.288  52.243  1.00  0.00           O  
ATOM   3308  N   ASN   208      26.040  68.947  54.369  1.00  0.00           N  
ATOM   3309  H   ASN   208      25.817  68.424  55.204  1.00  0.00           H  
ATOM   3310  CA  ASN   208      27.256  69.829  54.464  1.00  0.00           C  
ATOM   3311  HA  ASN   208      27.621  69.984  53.449  1.00  0.00           H  
ATOM   3312  CB  ASN   208      26.826  71.145  55.066  1.00  0.00           C  
ATOM   3313  HB2 ASN   208      26.608  70.958  56.117  1.00  0.00           H  
ATOM   3314  HB3 ASN   208      27.595  71.917  55.097  1.00  0.00           H  
ATOM   3315  CG  ASN   208      25.572  71.700  54.427  1.00  0.00           C  
ATOM   3316  OD1 ASN   208      24.478  71.655  54.873  1.00  0.00           O  
ATOM   3317  ND2 ASN   208      25.702  72.325  53.261  1.00  0.00           N  
ATOM   3318 HD21 ASN   208      26.559  72.620  52.815  1.00  0.00           H  
ATOM   3319 HD22 ASN   208      24.835  72.636  52.845  1.00  0.00           H  
ATOM   3320  C   ASN   208      28.413  69.169  55.203  1.00  0.00           C  
ATOM   3321  O   ASN   208      28.723  69.400  56.336  1.00  0.00           O  
ATOM   3322  N   PRO   209      29.062  68.116  54.608  1.00  0.00           N  
ATOM   3323  CD  PRO   209      28.762  67.551  53.289  1.00  0.00           C  
ATOM   3324  HD2 PRO   209      28.555  68.413  52.654  1.00  0.00           H  
ATOM   3325  HD3 PRO   209      27.897  66.905  53.436  1.00  0.00           H  
ATOM   3326  CG  PRO   209      29.858  66.598  52.937  1.00  0.00           C  
ATOM   3327  HG2 PRO   209      30.565  67.157  52.324  1.00  0.00           H  
ATOM   3328  HG3 PRO   209      29.460  65.749  52.380  1.00  0.00           H  
ATOM   3329  CB  PRO   209      30.420  66.181  54.281  1.00  0.00           C  
ATOM   3330  HB2 PRO   209      31.503  66.073  54.221  1.00  0.00           H  
ATOM   3331  HB3 PRO   209      30.026  65.221  54.615  1.00  0.00           H  
ATOM   3332  CA  PRO   209      30.109  67.293  55.221  1.00  0.00           C  
ATOM   3333  HA  PRO   209      29.674  66.824  56.103  1.00  0.00           H  
ATOM   3334  C   PRO   209      31.352  68.051  55.652  1.00  0.00           C  
ATOM   3335  O   PRO   209      31.901  68.919  54.879  1.00  0.00           O  
ATOM   3336  N   MET   210      31.854  67.565  56.817  1.00  0.00           N  
ATOM   3337  H   MET   210      31.380  66.824  57.313  1.00  0.00           H  
ATOM   3338  CA  MET   210      33.096  67.985  57.525  1.00  0.00           C  
ATOM   3339  HA  MET   210      33.671  68.632  56.861  1.00  0.00           H  
ATOM   3340  CB  MET   210      32.728  68.641  58.889  1.00  0.00           C  
ATOM   3341  HB2 MET   210      31.821  69.245  58.852  1.00  0.00           H  
ATOM   3342  HB3 MET   210      32.347  67.885  59.576  1.00  0.00           H  
ATOM   3343  CG  MET   210      33.860  69.504  59.525  1.00  0.00           C  
ATOM   3344  HG2 MET   210      34.330  70.129  58.765  1.00  0.00           H  
ATOM   3345  HG3 MET   210      33.347  70.092  60.285  1.00  0.00           H  
ATOM   3346  SD  MET   210      35.041  68.647  60.511  1.00  0.00           S  
ATOM   3347  CE  MET   210      34.200  68.404  62.092  1.00  0.00           C  
ATOM   3348  HE1 MET   210      34.949  68.052  62.802  1.00  0.00           H  
ATOM   3349  HE2 MET   210      33.672  69.279  62.471  1.00  0.00           H  
ATOM   3350  HE3 MET   210      33.492  67.577  62.053  1.00  0.00           H  
ATOM   3351  C   MET   210      33.893  66.673  57.850  1.00  0.00           C  
ATOM   3352  O   MET   210      33.185  65.664  58.017  1.00  0.00           O  
ATOM   3353  N   GLY   211      35.232  66.746  58.028  1.00  0.00           N  
ATOM   3354  H   GLY   211      35.730  67.588  57.776  1.00  0.00           H  
ATOM   3355  CA  GLY   211      35.917  65.551  58.484  1.00  0.00           C  
ATOM   3356  HA2 GLY   211      35.268  65.137  59.256  1.00  0.00           H  
ATOM   3357  HA3 GLY   211      36.112  64.794  57.724  1.00  0.00           H  
ATOM   3358  C   GLY   211      37.268  65.869  59.065  1.00  0.00           C  
ATOM   3359  O   GLY   211      37.934  66.844  58.769  1.00  0.00           O  
ATOM   3360  N   PHE   212      37.885  64.960  59.803  1.00  0.00           N  
ATOM   3361  H   PHE   212      37.412  64.159  60.196  1.00  0.00           H  
ATOM   3362  CA  PHE   212      39.172  65.182  60.374  1.00  0.00           C  
ATOM   3363  HA  PHE   212      39.782  65.639  59.594  1.00  0.00           H  
ATOM   3364  CB  PHE   212      38.986  66.019  61.674  1.00  0.00           C  
ATOM   3365  HB2 PHE   212      39.955  66.229  62.126  1.00  0.00           H  
ATOM   3366  HB3 PHE   212      38.353  66.878  61.452  1.00  0.00           H  
ATOM   3367  CG  PHE   212      38.324  65.353  62.840  1.00  0.00           C  
ATOM   3368  CD1 PHE   212      36.903  65.496  63.032  1.00  0.00           C  
ATOM   3369  HD1 PHE   212      36.362  65.900  62.189  1.00  0.00           H  
ATOM   3370  CE1 PHE   212      36.321  64.933  64.164  1.00  0.00           C  
ATOM   3371  HE1 PHE   212      35.272  65.089  64.367  1.00  0.00           H  
ATOM   3372  CZ  PHE   212      37.100  64.344  65.122  1.00  0.00           C  
ATOM   3373  HZ  PHE   212      36.674  63.984  66.047  1.00  0.00           H  
ATOM   3374  CE2 PHE   212      38.540  64.256  64.958  1.00  0.00           C  
ATOM   3375  HE2 PHE   212      39.194  63.769  65.667  1.00  0.00           H  
ATOM   3376  CD2 PHE   212      39.111  64.742  63.836  1.00  0.00           C  
ATOM   3377  HD2 PHE   212      40.159  64.668  63.586  1.00  0.00           H  
ATOM   3378  C   PHE   212      39.877  63.786  60.616  1.00  0.00           C  
ATOM   3379  O   PHE   212      39.330  62.790  61.082  1.00  0.00           O  
ATOM   3380  N   SER   213      41.168  63.769  60.322  1.00  0.00           N  
ATOM   3381  H   SER   213      41.570  64.514  59.771  1.00  0.00           H  
ATOM   3382  CA  SER   213      42.064  62.678  60.634  1.00  0.00           C  
ATOM   3383  HA  SER   213      41.546  61.727  60.759  1.00  0.00           H  
ATOM   3384  CB  SER   213      43.113  62.567  59.594  1.00  0.00           C  
ATOM   3385  HB2 SER   213      43.815  63.401  59.587  1.00  0.00           H  
ATOM   3386  HB3 SER   213      43.734  61.678  59.706  1.00  0.00           H  
ATOM   3387  OG  SER   213      42.469  62.573  58.338  1.00  0.00           O  
ATOM   3388  HG  SER   213      43.123  62.344  57.673  1.00  0.00           H  
ATOM   3389  C   SER   213      42.740  62.905  62.005  1.00  0.00           C  
ATOM   3390  O   SER   213      43.604  63.816  62.097  1.00  0.00           O  
ATOM   3391  N   TYR   214      42.480  62.030  62.997  1.00  0.00           N  
ATOM   3392  H   TYR   214      42.028  61.147  62.807  1.00  0.00           H  
ATOM   3393  CA  TYR   214      43.049  62.209  64.293  1.00  0.00           C  
ATOM   3394  HA  TYR   214      43.308  63.261  64.410  1.00  0.00           H  
ATOM   3395  CB  TYR   214      41.974  61.815  65.368  1.00  0.00           C  
ATOM   3396  HB2 TYR   214      40.977  62.174  65.114  1.00  0.00           H  
ATOM   3397  HB3 TYR   214      42.011  60.726  65.328  1.00  0.00           H  
ATOM   3398  CG  TYR   214      42.318  62.395  66.703  1.00  0.00           C  
ATOM   3399  CD1 TYR   214      41.729  63.550  67.059  1.00  0.00           C  
ATOM   3400  HD1 TYR   214      40.991  64.083  66.477  1.00  0.00           H  
ATOM   3401  CE1 TYR   214      41.912  63.983  68.386  1.00  0.00           C  
ATOM   3402  HE1 TYR   214      41.383  64.878  68.676  1.00  0.00           H  
ATOM   3403  CZ  TYR   214      42.641  63.293  69.319  1.00  0.00           C  
ATOM   3404  OH  TYR   214      42.816  63.644  70.615  1.00  0.00           O  
ATOM   3405  HH  TYR   214      43.318  62.927  71.009  1.00  0.00           H  
ATOM   3406  CE2 TYR   214      43.207  62.055  68.938  1.00  0.00           C  
ATOM   3407  HE2 TYR   214      43.714  61.465  69.687  1.00  0.00           H  
ATOM   3408  CD2 TYR   214      43.147  61.687  67.587  1.00  0.00           C  
ATOM   3409  HD2 TYR   214      43.457  60.690  67.313  1.00  0.00           H  
ATOM   3410  C   TYR   214      44.301  61.398  64.360  1.00  0.00           C  
ATOM   3411  O   TYR   214      44.292  60.210  64.304  1.00  0.00           O  
ATOM   3412  N   ASP   215      45.437  62.094  64.520  1.00  0.00           N  
ATOM   3413  H   ASP   215      45.283  63.092  64.533  1.00  0.00           H  
ATOM   3414  CA  ASP   215      46.764  61.605  64.841  1.00  0.00           C  
ATOM   3415  HA  ASP   215      46.724  60.530  64.666  1.00  0.00           H  
ATOM   3416  CB  ASP   215      47.842  62.296  63.926  1.00  0.00           C  
ATOM   3417  HB2 ASP   215      47.614  62.197  62.865  1.00  0.00           H  
ATOM   3418  HB3 ASP   215      47.846  63.335  64.259  1.00  0.00           H  
ATOM   3419  CG  ASP   215      49.257  61.745  64.127  1.00  0.00           C  
ATOM   3420  OD1 ASP   215      49.470  60.494  64.183  1.00  0.00           O  
ATOM   3421  OD2 ASP   215      50.197  62.576  64.016  1.00  0.00           O  
ATOM   3422  C   ASP   215      47.125  61.822  66.339  1.00  0.00           C  
ATOM   3423  O   ASP   215      47.019  62.920  66.916  1.00  0.00           O  
ATOM   3424  N   THR   216      47.422  60.731  66.997  1.00  0.00           N  
ATOM   3425  H   THR   216      47.564  59.888  66.460  1.00  0.00           H  
ATOM   3426  CA  THR   216      47.606  60.647  68.431  1.00  0.00           C  
ATOM   3427  HA  THR   216      47.032  61.471  68.855  1.00  0.00           H  
ATOM   3428  CB  THR   216      46.935  59.348  68.809  1.00  0.00           C  
ATOM   3429  HB  THR   216      47.396  58.572  68.197  1.00  0.00           H  
ATOM   3430  CG2 THR   216      47.351  59.049  70.249  1.00  0.00           C  
ATOM   3431 HG21 THR   216      46.791  58.233  70.706  1.00  0.00           H  
ATOM   3432 HG22 THR   216      48.369  58.713  70.445  1.00  0.00           H  
ATOM   3433 HG23 THR   216      47.058  59.711  71.065  1.00  0.00           H  
ATOM   3434  OG1 THR   216      45.531  59.526  68.670  1.00  0.00           O  
ATOM   3435  HG1 THR   216      45.222  59.302  67.790  1.00  0.00           H  
ATOM   3436  C   THR   216      49.128  60.651  68.660  1.00  0.00           C  
ATOM   3437  O   THR   216      49.865  60.108  67.828  1.00  0.00           O  
ATOM   3438  N   ARG   217      49.648  61.176  69.736  1.00  0.00           N  
ATOM   3439  H   ARG   217      48.962  61.567  70.367  1.00  0.00           H  
ATOM   3440  CA  ARG   217      51.045  61.290  70.138  1.00  0.00           C  
ATOM   3441  HA  ARG   217      51.785  61.613  69.406  1.00  0.00           H  
ATOM   3442  CB  ARG   217      51.265  62.496  71.105  1.00  0.00           C  
ATOM   3443  HB2 ARG   217      50.553  63.257  70.786  1.00  0.00           H  
ATOM   3444  HB3 ARG   217      50.960  62.282  72.129  1.00  0.00           H  
ATOM   3445  CG  ARG   217      52.678  63.049  71.125  1.00  0.00           C  
ATOM   3446  HG2 ARG   217      53.242  62.266  71.633  1.00  0.00           H  
ATOM   3447  HG3 ARG   217      53.073  63.206  70.121  1.00  0.00           H  
ATOM   3448  CD  ARG   217      52.855  64.292  71.843  1.00  0.00           C  
ATOM   3449  HD2 ARG   217      52.597  64.131  72.889  1.00  0.00           H  
ATOM   3450  HD3 ARG   217      53.915  64.542  71.879  1.00  0.00           H  
ATOM   3451  NE  ARG   217      52.194  65.444  71.229  1.00  0.00           N  
ATOM   3452  HE  ARG   217      51.559  65.190  70.485  1.00  0.00           H  
ATOM   3453  CZ  ARG   217      52.259  66.721  71.503  1.00  0.00           C  
ATOM   3454  NH1 ARG   217      53.002  67.082  72.464  1.00  0.00           N  
ATOM   3455 HH11 ARG   217      53.630  66.423  72.901  1.00  0.00           H  
ATOM   3456 HH12 ARG   217      52.939  67.988  72.906  1.00  0.00           H  
ATOM   3457  NH2 ARG   217      51.631  67.697  70.921  1.00  0.00           N  
ATOM   3458 HH21 ARG   217      51.105  67.470  70.088  1.00  0.00           H  
ATOM   3459 HH22 ARG   217      51.980  68.614  71.159  1.00  0.00           H  
ATOM   3460  C   ARG   217      51.539  59.929  70.657  1.00  0.00           C  
ATOM   3461  O   ARG   217      51.914  59.796  71.772  1.00  0.00           O  
ATOM   3462  N   CYS   218      51.742  59.033  69.733  1.00  0.00           N  
ATOM   3463  H   CYS   218      51.595  59.277  68.764  1.00  0.00           H  
ATOM   3464  CA  CYS   218      52.445  57.710  69.899  1.00  0.00           C  
ATOM   3465  HA  CYS   218      52.670  57.383  68.884  1.00  0.00           H  
ATOM   3466  CB  CYS   218      53.753  57.901  70.728  1.00  0.00           C  
ATOM   3467  HB2 CYS   218      53.518  58.003  71.788  1.00  0.00           H  
ATOM   3468  HB3 CYS   218      54.347  56.994  70.615  1.00  0.00           H  
ATOM   3469  SG  CYS   218      54.662  59.410  70.133  1.00  0.00           S  
ATOM   3470  HG  CYS   218      54.930  58.824  68.963  1.00  0.00           H  
ATOM   3471  C   CYS   218      51.534  56.671  70.379  1.00  0.00           C  
ATOM   3472  O   CYS   218      51.570  56.449  71.604  1.00  0.00           O  
ATOM   3473  N   PHE   219      50.641  56.073  69.506  1.00  0.00           N  
ATOM   3474  H   PHE   219      50.686  56.180  68.502  1.00  0.00           H  
ATOM   3475  CA  PHE   219      49.340  55.517  69.980  1.00  0.00           C  
ATOM   3476  HA  PHE   219      48.769  56.338  70.413  1.00  0.00           H  
ATOM   3477  CB  PHE   219      48.441  54.994  68.804  1.00  0.00           C  
ATOM   3478  HB2 PHE   219      48.341  55.710  67.988  1.00  0.00           H  
ATOM   3479  HB3 PHE   219      48.989  54.110  68.477  1.00  0.00           H  
ATOM   3480  CG  PHE   219      47.028  54.727  69.178  1.00  0.00           C  
ATOM   3481  CD1 PHE   219      46.667  53.436  69.603  1.00  0.00           C  
ATOM   3482  HD1 PHE   219      47.404  52.647  69.640  1.00  0.00           H  
ATOM   3483  CE1 PHE   219      45.417  53.210  70.228  1.00  0.00           C  
ATOM   3484  HE1 PHE   219      45.169  52.264  70.685  1.00  0.00           H  
ATOM   3485  CZ  PHE   219      44.518  54.280  70.128  1.00  0.00           C  
ATOM   3486  HZ  PHE   219      43.467  54.129  70.325  1.00  0.00           H  
ATOM   3487  CE2 PHE   219      44.830  55.507  69.593  1.00  0.00           C  
ATOM   3488  HE2 PHE   219      44.048  56.245  69.496  1.00  0.00           H  
ATOM   3489  CD2 PHE   219      46.103  55.758  69.094  1.00  0.00           C  
ATOM   3490  HD2 PHE   219      46.330  56.770  68.795  1.00  0.00           H  
ATOM   3491  C   PHE   219      49.467  54.439  71.048  1.00  0.00           C  
ATOM   3492  O   PHE   219      48.915  54.566  72.127  1.00  0.00           O  
ATOM   3493  N   ASP   220      50.288  53.469  70.773  1.00  0.00           N  
ATOM   3494  H   ASP   220      50.760  53.482  69.880  1.00  0.00           H  
ATOM   3495  CA  ASP   220      50.547  52.278  71.645  1.00  0.00           C  
ATOM   3496  HA  ASP   220      49.611  51.748  71.824  1.00  0.00           H  
ATOM   3497  CB  ASP   220      51.305  51.262  70.768  1.00  0.00           C  
ATOM   3498  HB2 ASP   220      51.451  50.353  71.350  1.00  0.00           H  
ATOM   3499  HB3 ASP   220      50.636  51.182  69.911  1.00  0.00           H  
ATOM   3500  CG  ASP   220      52.723  51.663  70.151  1.00  0.00           C  
ATOM   3501  OD1 ASP   220      53.537  50.903  69.632  1.00  0.00           O  
ATOM   3502  OD2 ASP   220      53.007  52.888  70.220  1.00  0.00           O  
ATOM   3503  C   ASP   220      51.317  52.641  72.979  1.00  0.00           C  
ATOM   3504  O   ASP   220      51.163  51.951  74.020  1.00  0.00           O  
ATOM   3505  N   SER   221      52.023  53.802  73.003  1.00  0.00           N  
ATOM   3506  H   SER   221      52.172  54.352  72.169  1.00  0.00           H  
ATOM   3507  CA  SER   221      52.604  54.413  74.226  1.00  0.00           C  
ATOM   3508  HA  SER   221      53.031  53.555  74.744  1.00  0.00           H  
ATOM   3509  CB  SER   221      53.720  55.330  73.945  1.00  0.00           C  
ATOM   3510  HB2 SER   221      54.527  54.765  73.479  1.00  0.00           H  
ATOM   3511  HB3 SER   221      53.256  56.202  73.485  1.00  0.00           H  
ATOM   3512  OG  SER   221      54.236  55.853  75.145  1.00  0.00           O  
ATOM   3513  HG  SER   221      54.552  56.747  74.995  1.00  0.00           H  
ATOM   3514  C   SER   221      51.486  55.057  75.114  1.00  0.00           C  
ATOM   3515  O   SER   221      51.387  54.873  76.334  1.00  0.00           O  
ATOM   3516  N   THR   222      50.476  55.697  74.419  1.00  0.00           N  
ATOM   3517  H   THR   222      50.668  55.813  73.435  1.00  0.00           H  
ATOM   3518  CA  THR   222      49.222  56.199  74.979  1.00  0.00           C  
ATOM   3519  HA  THR   222      49.479  56.845  75.819  1.00  0.00           H  
ATOM   3520  CB  THR   222      48.469  57.173  74.106  1.00  0.00           C  
ATOM   3521  HB  THR   222      47.785  57.706  74.766  1.00  0.00           H  
ATOM   3522  CG2 THR   222      49.490  58.235  73.651  1.00  0.00           C  
ATOM   3523 HG21 THR   222      50.296  58.284  74.384  1.00  0.00           H  
ATOM   3524 HG22 THR   222      49.888  57.837  72.718  1.00  0.00           H  
ATOM   3525 HG23 THR   222      48.928  59.125  73.370  1.00  0.00           H  
ATOM   3526  OG1 THR   222      47.805  56.657  73.053  1.00  0.00           O  
ATOM   3527  HG1 THR   222      48.225  55.822  72.832  1.00  0.00           H  
ATOM   3528  C   THR   222      48.253  55.171  75.560  1.00  0.00           C  
ATOM   3529  O   THR   222      47.525  55.478  76.518  1.00  0.00           O  
ATOM   3530  N   VAL   223      48.237  53.954  75.105  1.00  0.00           N  
ATOM   3531  H   VAL   223      48.925  53.794  74.383  1.00  0.00           H  
ATOM   3532  CA  VAL   223      47.533  52.823  75.582  1.00  0.00           C  
ATOM   3533  HA  VAL   223      46.458  52.999  75.603  1.00  0.00           H  
ATOM   3534  CB  VAL   223      47.757  51.674  74.533  1.00  0.00           C  
ATOM   3535  HB  VAL   223      48.823  51.541  74.349  1.00  0.00           H  
ATOM   3536  CG1 VAL   223      47.267  50.337  75.161  1.00  0.00           C  
ATOM   3537 HG11 VAL   223      47.822  50.183  76.086  1.00  0.00           H  
ATOM   3538 HG12 VAL   223      46.181  50.329  75.256  1.00  0.00           H  
ATOM   3539 HG13 VAL   223      47.423  49.449  74.549  1.00  0.00           H  
ATOM   3540  CG2 VAL   223      46.841  51.970  73.284  1.00  0.00           C  
ATOM   3541 HG21 VAL   223      45.818  52.083  73.641  1.00  0.00           H  
ATOM   3542 HG22 VAL   223      47.098  52.956  72.898  1.00  0.00           H  
ATOM   3543 HG23 VAL   223      46.821  51.218  72.495  1.00  0.00           H  
ATOM   3544  C   VAL   223      48.062  52.532  77.001  1.00  0.00           C  
ATOM   3545  O   VAL   223      49.255  52.392  77.201  1.00  0.00           O  
ATOM   3546  N   THR   224      47.174  52.563  77.974  1.00  0.00           N  
ATOM   3547  H   THR   224      46.209  52.619  77.680  1.00  0.00           H  
ATOM   3548  CA  THR   224      47.364  52.204  79.416  1.00  0.00           C  
ATOM   3549  HA  THR   224      48.430  52.408  79.509  1.00  0.00           H  
ATOM   3550  CB  THR   224      46.502  53.031  80.317  1.00  0.00           C  
ATOM   3551  HB  THR   224      46.768  52.880  81.363  1.00  0.00           H  
ATOM   3552  CG2 THR   224      46.551  54.555  79.937  1.00  0.00           C  
ATOM   3553 HG21 THR   224      46.046  55.042  80.772  1.00  0.00           H  
ATOM   3554 HG22 THR   224      47.593  54.852  80.049  1.00  0.00           H  
ATOM   3555 HG23 THR   224      46.026  54.822  79.020  1.00  0.00           H  
ATOM   3556  OG1 THR   224      45.086  52.673  80.193  1.00  0.00           O  
ATOM   3557  HG1 THR   224      44.504  53.437  80.180  1.00  0.00           H  
ATOM   3558  C   THR   224      47.293  50.718  79.676  1.00  0.00           C  
ATOM   3559  O   THR   224      46.879  49.995  78.799  1.00  0.00           O  
ATOM   3560  N   GLU   225      47.710  50.293  80.867  1.00  0.00           N  
ATOM   3561  H   GLU   225      48.301  50.897  81.420  1.00  0.00           H  
ATOM   3562  CA  GLU   225      47.360  49.050  81.547  1.00  0.00           C  
ATOM   3563  HA  GLU   225      47.802  48.296  80.896  1.00  0.00           H  
ATOM   3564  CB  GLU   225      48.181  48.893  82.908  1.00  0.00           C  
ATOM   3565  HB2 GLU   225      49.258  49.016  82.792  1.00  0.00           H  
ATOM   3566  HB3 GLU   225      47.808  49.619  83.630  1.00  0.00           H  
ATOM   3567  CG  GLU   225      47.923  47.519  83.439  1.00  0.00           C  
ATOM   3568  HG2 GLU   225      46.911  47.452  83.840  1.00  0.00           H  
ATOM   3569  HG3 GLU   225      47.997  46.780  82.641  1.00  0.00           H  
ATOM   3570  CD  GLU   225      48.867  47.102  84.589  1.00  0.00           C  
ATOM   3571  OE1 GLU   225      49.837  47.832  84.919  1.00  0.00           O  
ATOM   3572  OE2 GLU   225      48.497  46.011  85.121  1.00  0.00           O  
ATOM   3573  C   GLU   225      45.794  48.784  81.657  1.00  0.00           C  
ATOM   3574  O   GLU   225      45.311  47.738  81.241  1.00  0.00           O  
ATOM   3575  N   ASN   226      44.959  49.705  82.277  1.00  0.00           N  
ATOM   3576  H   ASN   226      45.284  50.549  82.728  1.00  0.00           H  
ATOM   3577  CA  ASN   226      43.549  49.721  82.119  1.00  0.00           C  
ATOM   3578  HA  ASN   226      43.159  48.969  82.806  1.00  0.00           H  
ATOM   3579  CB  ASN   226      43.102  51.064  82.675  1.00  0.00           C  
ATOM   3580  HB2 ASN   226      43.253  51.102  83.754  1.00  0.00           H  
ATOM   3581  HB3 ASN   226      43.600  51.824  82.073  1.00  0.00           H  
ATOM   3582  CG  ASN   226      41.619  51.226  82.390  1.00  0.00           C  
ATOM   3583  OD1 ASN   226      40.805  50.631  83.045  1.00  0.00           O  
ATOM   3584  ND2 ASN   226      41.308  52.006  81.349  1.00  0.00           N  
ATOM   3585 HD21 ASN   226      42.082  52.356  80.803  1.00  0.00           H  
ATOM   3586 HD22 ASN   226      40.469  51.761  80.842  1.00  0.00           H  
ATOM   3587  C   ASN   226      42.972  49.398  80.770  1.00  0.00           C  
ATOM   3588  O   ASN   226      42.021  48.630  80.672  1.00  0.00           O  
ATOM   3589  N   ASP   227      43.515  50.085  79.779  1.00  0.00           N  
ATOM   3590  H   ASP   227      44.270  50.751  79.856  1.00  0.00           H  
ATOM   3591  CA  ASP   227      43.055  49.849  78.398  1.00  0.00           C  
ATOM   3592  HA  ASP   227      41.995  50.098  78.364  1.00  0.00           H  
ATOM   3593  CB  ASP   227      43.802  50.787  77.404  1.00  0.00           C  
ATOM   3594  HB2 ASP   227      44.873  50.776  77.604  1.00  0.00           H  
ATOM   3595  HB3 ASP   227      43.476  50.513  76.400  1.00  0.00           H  
ATOM   3596  CG  ASP   227      43.379  52.235  77.604  1.00  0.00           C  
ATOM   3597  OD1 ASP   227      42.296  52.468  78.211  1.00  0.00           O  
ATOM   3598  OD2 ASP   227      44.190  53.153  77.242  1.00  0.00           O  
ATOM   3599  C   ASP   227      43.229  48.439  77.868  1.00  0.00           C  
ATOM   3600  O   ASP   227      42.282  47.835  77.405  1.00  0.00           O  
ATOM   3601  N   ILE   228      44.456  47.875  78.092  1.00  0.00           N  
ATOM   3602  H   ILE   228      45.170  48.464  78.495  1.00  0.00           H  
ATOM   3603  CA  ILE   228      44.719  46.402  77.873  1.00  0.00           C  
ATOM   3604  HA  ILE   228      44.543  46.134  76.831  1.00  0.00           H  
ATOM   3605  CB  ILE   228      46.247  46.134  78.172  1.00  0.00           C  
ATOM   3606  HB  ILE   228      46.465  46.274  79.231  1.00  0.00           H  
ATOM   3607  CG2 ILE   228      46.606  44.713  77.753  1.00  0.00           C  
ATOM   3608 HG21 ILE   228      46.442  44.644  76.677  1.00  0.00           H  
ATOM   3609 HG22 ILE   228      47.623  44.484  78.070  1.00  0.00           H  
ATOM   3610 HG23 ILE   228      45.975  44.003  78.286  1.00  0.00           H  
ATOM   3611  CG1 ILE   228      47.106  47.034  77.294  1.00  0.00           C  
ATOM   3612 HG12 ILE   228      46.819  46.930  76.248  1.00  0.00           H  
ATOM   3613 HG13 ILE   228      46.825  48.065  77.509  1.00  0.00           H  
ATOM   3614  CD1 ILE   228      48.598  46.846  77.328  1.00  0.00           C  
ATOM   3615 HD11 ILE   228      48.944  46.663  78.346  1.00  0.00           H  
ATOM   3616 HD12 ILE   228      48.882  46.049  76.641  1.00  0.00           H  
ATOM   3617 HD13 ILE   228      49.101  47.718  76.910  1.00  0.00           H  
ATOM   3618  C   ILE   228      43.810  45.490  78.815  1.00  0.00           C  
ATOM   3619  O   ILE   228      43.480  44.352  78.420  1.00  0.00           O  
ATOM   3620  N   ARG   229      43.521  45.822  80.077  1.00  0.00           N  
ATOM   3621  H   ARG   229      43.920  46.684  80.421  1.00  0.00           H  
ATOM   3622  CA  ARG   229      42.608  45.098  80.973  1.00  0.00           C  
ATOM   3623  HA  ARG   229      42.849  44.038  80.894  1.00  0.00           H  
ATOM   3624  CB  ARG   229      42.805  45.392  82.474  1.00  0.00           C  
ATOM   3625  HB2 ARG   229      42.849  46.468  82.640  1.00  0.00           H  
ATOM   3626  HB3 ARG   229      41.962  45.011  83.051  1.00  0.00           H  
ATOM   3627  CG  ARG   229      44.123  44.819  83.063  1.00  0.00           C  
ATOM   3628  HG2 ARG   229      44.100  43.734  83.169  1.00  0.00           H  
ATOM   3629  HG3 ARG   229      44.891  45.075  82.334  1.00  0.00           H  
ATOM   3630  CD  ARG   229      44.634  45.300  84.369  1.00  0.00           C  
ATOM   3631  HD2 ARG   229      44.799  46.377  84.360  1.00  0.00           H  
ATOM   3632  HD3 ARG   229      43.971  45.067  85.202  1.00  0.00           H  
ATOM   3633  NE  ARG   229      45.920  44.767  84.756  1.00  0.00           N  
ATOM   3634  HE  ARG   229      46.730  45.299  84.474  1.00  0.00           H  
ATOM   3635  CZ  ARG   229      46.346  43.676  85.350  1.00  0.00           C  
ATOM   3636  NH1 ARG   229      45.457  42.799  85.678  1.00  0.00           N  
ATOM   3637 HH11 ARG   229      44.589  42.885  85.170  1.00  0.00           H  
ATOM   3638 HH12 ARG   229      45.850  41.917  85.975  1.00  0.00           H  
ATOM   3639  NH2 ARG   229      47.591  43.511  85.726  1.00  0.00           N  
ATOM   3640 HH21 ARG   229      48.246  44.259  85.550  1.00  0.00           H  
ATOM   3641 HH22 ARG   229      47.855  42.544  85.600  1.00  0.00           H  
ATOM   3642  C   ARG   229      41.109  45.067  80.583  1.00  0.00           C  
ATOM   3643  O   ARG   229      40.409  44.049  80.777  1.00  0.00           O  
ATOM   3644  N   VAL   230      40.768  46.120  79.881  1.00  0.00           N  
ATOM   3645  H   VAL   230      41.437  46.876  79.849  1.00  0.00           H  
ATOM   3646  CA  VAL   230      39.501  46.254  79.131  1.00  0.00           C  
ATOM   3647  HA  VAL   230      38.726  45.825  79.766  1.00  0.00           H  
ATOM   3648  CB  VAL   230      39.159  47.723  78.902  1.00  0.00           C  
ATOM   3649  HB  VAL   230      40.089  48.196  78.586  1.00  0.00           H  
ATOM   3650  CG1 VAL   230      38.184  48.018  77.721  1.00  0.00           C  
ATOM   3651 HG11 VAL   230      37.730  49.008  77.746  1.00  0.00           H  
ATOM   3652 HG12 VAL   230      38.695  47.872  76.769  1.00  0.00           H  
ATOM   3653 HG13 VAL   230      37.388  47.275  77.680  1.00  0.00           H  
ATOM   3654  CG2 VAL   230      38.593  48.482  80.128  1.00  0.00           C  
ATOM   3655 HG21 VAL   230      38.268  49.440  79.723  1.00  0.00           H  
ATOM   3656 HG22 VAL   230      37.828  47.944  80.688  1.00  0.00           H  
ATOM   3657 HG23 VAL   230      39.434  48.694  80.788  1.00  0.00           H  
ATOM   3658  C   VAL   230      39.591  45.540  77.759  1.00  0.00           C  
ATOM   3659  O   VAL   230      38.588  44.868  77.523  1.00  0.00           O  
ATOM   3660  N   GLU   231      40.653  45.545  76.982  1.00  0.00           N  
ATOM   3661  H   GLU   231      41.399  46.184  77.218  1.00  0.00           H  
ATOM   3662  CA  GLU   231      40.848  44.634  75.814  1.00  0.00           C  
ATOM   3663  HA  GLU   231      40.007  44.961  75.202  1.00  0.00           H  
ATOM   3664  CB  GLU   231      42.207  45.016  75.081  1.00  0.00           C  
ATOM   3665  HB2 GLU   231      42.211  46.092  74.908  1.00  0.00           H  
ATOM   3666  HB3 GLU   231      42.991  44.716  75.777  1.00  0.00           H  
ATOM   3667  CG  GLU   231      42.283  44.331  73.749  1.00  0.00           C  
ATOM   3668  HG2 GLU   231      42.101  43.260  73.835  1.00  0.00           H  
ATOM   3669  HG3 GLU   231      41.576  44.683  72.998  1.00  0.00           H  
ATOM   3670  CD  GLU   231      43.717  44.585  73.102  1.00  0.00           C  
ATOM   3671  OE1 GLU   231      44.161  43.656  72.376  1.00  0.00           O  
ATOM   3672  OE2 GLU   231      44.271  45.722  73.243  1.00  0.00           O  
ATOM   3673  C   GLU   231      40.758  43.117  76.139  1.00  0.00           C  
ATOM   3674  O   GLU   231      39.845  42.502  75.689  1.00  0.00           O  
ATOM   3675  N   GLU   232      41.585  42.597  77.028  1.00  0.00           N  
ATOM   3676  H   GLU   232      42.353  43.103  77.445  1.00  0.00           H  
ATOM   3677  CA  GLU   232      41.443  41.282  77.665  1.00  0.00           C  
ATOM   3678  HA  GLU   232      41.627  40.551  76.877  1.00  0.00           H  
ATOM   3679  CB  GLU   232      42.529  41.090  78.809  1.00  0.00           C  
ATOM   3680  HB2 GLU   232      43.491  41.443  78.436  1.00  0.00           H  
ATOM   3681  HB3 GLU   232      42.319  41.731  79.665  1.00  0.00           H  
ATOM   3682  CG  GLU   232      42.797  39.642  79.245  1.00  0.00           C  
ATOM   3683  HG2 GLU   232      42.768  39.104  78.297  1.00  0.00           H  
ATOM   3684  HG3 GLU   232      43.827  39.528  79.581  1.00  0.00           H  
ATOM   3685  CD  GLU   232      41.915  39.058  80.313  1.00  0.00           C  
ATOM   3686  OE1 GLU   232      41.427  39.816  81.139  1.00  0.00           O  
ATOM   3687  OE2 GLU   232      41.806  37.829  80.310  1.00  0.00           O  
ATOM   3688  C   GLU   232      40.014  40.982  78.122  1.00  0.00           C  
ATOM   3689  O   GLU   232      39.495  39.871  77.964  1.00  0.00           O  
ATOM   3690  N   SER   233      39.231  41.899  78.697  1.00  0.00           N  
ATOM   3691  H   SER   233      39.770  42.659  79.087  1.00  0.00           H  
ATOM   3692  CA  SER   233      37.806  41.629  79.217  1.00  0.00           C  
ATOM   3693  HA  SER   233      37.723  40.631  79.648  1.00  0.00           H  
ATOM   3694  CB  SER   233      37.469  42.510  80.404  1.00  0.00           C  
ATOM   3695  HB2 SER   233      38.234  42.388  81.171  1.00  0.00           H  
ATOM   3696  HB3 SER   233      37.569  43.534  80.043  1.00  0.00           H  
ATOM   3697  OG  SER   233      36.095  42.369  80.940  1.00  0.00           O  
ATOM   3698  HG  SER   233      35.918  41.434  81.069  1.00  0.00           H  
ATOM   3699  C   SER   233      36.770  41.663  78.082  1.00  0.00           C  
ATOM   3700  O   SER   233      35.883  40.887  78.050  1.00  0.00           O  
ATOM   3701  N   ILE   234      36.992  42.516  77.069  1.00  0.00           N  
ATOM   3702  H   ILE   234      37.673  43.238  77.256  1.00  0.00           H  
ATOM   3703  CA  ILE   234      36.344  42.412  75.795  1.00  0.00           C  
ATOM   3704  HA  ILE   234      35.268  42.330  75.951  1.00  0.00           H  
ATOM   3705  CB  ILE   234      36.756  43.618  74.898  1.00  0.00           C  
ATOM   3706  HB  ILE   234      37.841  43.630  74.999  1.00  0.00           H  
ATOM   3707  CG2 ILE   234      36.643  43.311  73.392  1.00  0.00           C  
ATOM   3708 HG21 ILE   234      36.428  44.249  72.879  1.00  0.00           H  
ATOM   3709 HG22 ILE   234      37.533  42.798  73.028  1.00  0.00           H  
ATOM   3710 HG23 ILE   234      35.816  42.613  73.260  1.00  0.00           H  
ATOM   3711  CG1 ILE   234      36.151  45.016  75.221  1.00  0.00           C  
ATOM   3712 HG12 ILE   234      35.101  45.052  74.933  1.00  0.00           H  
ATOM   3713 HG13 ILE   234      36.106  45.175  76.299  1.00  0.00           H  
ATOM   3714  CD1 ILE   234      36.784  46.287  74.704  1.00  0.00           C  
ATOM   3715 HD11 ILE   234      36.620  46.415  73.634  1.00  0.00           H  
ATOM   3716 HD12 ILE   234      36.376  47.173  75.190  1.00  0.00           H  
ATOM   3717 HD13 ILE   234      37.829  46.324  75.009  1.00  0.00           H  
ATOM   3718  C   ILE   234      36.633  41.035  75.139  1.00  0.00           C  
ATOM   3719  O   ILE   234      35.703  40.274  74.789  1.00  0.00           O  
ATOM   3720  N   TYR   235      37.875  40.552  75.171  1.00  0.00           N  
ATOM   3721  H   TYR   235      38.598  41.175  75.501  1.00  0.00           H  
ATOM   3722  CA  TYR   235      38.199  39.160  74.744  1.00  0.00           C  
ATOM   3723  HA  TYR   235      37.773  39.129  73.741  1.00  0.00           H  
ATOM   3724  CB  TYR   235      39.736  38.899  74.568  1.00  0.00           C  
ATOM   3725  HB2 TYR   235      40.213  38.892  75.548  1.00  0.00           H  
ATOM   3726  HB3 TYR   235      39.872  37.858  74.274  1.00  0.00           H  
ATOM   3727  CG  TYR   235      40.533  39.775  73.571  1.00  0.00           C  
ATOM   3728  CD1 TYR   235      39.953  40.176  72.303  1.00  0.00           C  
ATOM   3729  HD1 TYR   235      38.909  39.961  72.129  1.00  0.00           H  
ATOM   3730  CE1 TYR   235      40.758  40.916  71.456  1.00  0.00           C  
ATOM   3731  HE1 TYR   235      40.393  41.302  70.515  1.00  0.00           H  
ATOM   3732  CZ  TYR   235      42.112  41.183  71.767  1.00  0.00           C  
ATOM   3733  OH  TYR   235      42.870  41.944  70.899  1.00  0.00           O  
ATOM   3734  HH  TYR   235      43.310  42.641  71.391  1.00  0.00           H  
ATOM   3735  CE2 TYR   235      42.616  40.810  72.980  1.00  0.00           C  
ATOM   3736  HE2 TYR   235      43.659  40.995  73.189  1.00  0.00           H  
ATOM   3737  CD2 TYR   235      41.812  40.072  73.870  1.00  0.00           C  
ATOM   3738  HD2 TYR   235      42.240  39.807  74.825  1.00  0.00           H  
ATOM   3739  C   TYR   235      37.386  38.052  75.518  1.00  0.00           C  
ATOM   3740  O   TYR   235      36.781  37.172  74.964  1.00  0.00           O  
ATOM   3741  N   GLN   236      37.404  38.150  76.844  1.00  0.00           N  
ATOM   3742  H   GLN   236      38.133  38.727  77.239  1.00  0.00           H  
ATOM   3743  CA  GLN   236      36.783  37.188  77.816  1.00  0.00           C  
ATOM   3744  HA  GLN   236      37.222  36.221  77.569  1.00  0.00           H  
ATOM   3745  CB  GLN   236      37.260  37.490  79.207  1.00  0.00           C  
ATOM   3746  HB2 GLN   236      37.017  38.551  79.259  1.00  0.00           H  
ATOM   3747  HB3 GLN   236      36.678  37.019  79.999  1.00  0.00           H  
ATOM   3748  CG  GLN   236      38.783  37.237  79.486  1.00  0.00           C  
ATOM   3749  HG2 GLN   236      39.429  37.376  78.620  1.00  0.00           H  
ATOM   3750  HG3 GLN   236      38.995  37.863  80.353  1.00  0.00           H  
ATOM   3751  CD  GLN   236      38.977  35.811  79.998  1.00  0.00           C  
ATOM   3752  OE1 GLN   236      38.128  35.012  80.257  1.00  0.00           O  
ATOM   3753  NE2 GLN   236      40.170  35.389  80.294  1.00  0.00           N  
ATOM   3754 HE21 GLN   236      40.938  36.019  80.113  1.00  0.00           H  
ATOM   3755 HE22 GLN   236      40.235  34.508  80.783  1.00  0.00           H  
ATOM   3756  C   GLN   236      35.219  37.100  77.840  1.00  0.00           C  
ATOM   3757  O   GLN   236      34.606  36.099  78.292  1.00  0.00           O  
ATOM   3758  N   CYS   237      34.599  38.111  77.258  1.00  0.00           N  
ATOM   3759  H   CYS   237      35.136  38.922  76.986  1.00  0.00           H  
ATOM   3760  CA  CYS   237      33.120  38.082  77.104  1.00  0.00           C  
ATOM   3761  HA  CYS   237      32.614  37.829  78.036  1.00  0.00           H  
ATOM   3762  CB  CYS   237      32.712  39.482  76.589  1.00  0.00           C  
ATOM   3763  HB2 CYS   237      33.383  39.800  75.791  1.00  0.00           H  
ATOM   3764  HB3 CYS   237      31.696  39.461  76.193  1.00  0.00           H  
ATOM   3765  SG  CYS   237      32.794  40.601  78.012  1.00  0.00           S  
ATOM   3766  HG  CYS   237      34.106  40.464  78.224  1.00  0.00           H  
ATOM   3767  C   CYS   237      32.615  37.054  76.145  1.00  0.00           C  
ATOM   3768  O   CYS   237      31.553  36.489  76.220  1.00  0.00           O  
ATOM   3769  N   CYS   238      33.421  36.783  75.068  1.00  0.00           N  
ATOM   3770  H   CYS   238      34.211  37.390  74.901  1.00  0.00           H  
ATOM   3771  CA  CYS   238      33.186  35.749  74.018  1.00  0.00           C  
ATOM   3772  HA  CYS   238      32.182  35.883  73.617  1.00  0.00           H  
ATOM   3773  CB  CYS   238      34.266  35.742  72.857  1.00  0.00           C  
ATOM   3774  HB2 CYS   238      35.238  35.516  73.297  1.00  0.00           H  
ATOM   3775  HB3 CYS   238      34.019  34.969  72.129  1.00  0.00           H  
ATOM   3776  SG  CYS   238      34.389  37.321  72.103  1.00  0.00           S  
ATOM   3777  HG  CYS   238      35.395  37.653  72.917  1.00  0.00           H  
ATOM   3778  C   CYS   238      33.279  34.338  74.754  1.00  0.00           C  
ATOM   3779  O   CYS   238      33.716  34.086  75.846  1.00  0.00           O  
ATOM   3780  N   ASP   239      32.657  33.356  74.077  1.00  0.00           N  
ATOM   3781  H   ASP   239      32.196  33.562  73.203  1.00  0.00           H  
ATOM   3782  CA  ASP   239      32.662  31.926  74.520  1.00  0.00           C  
ATOM   3783  HA  ASP   239      32.615  31.899  75.608  1.00  0.00           H  
ATOM   3784  CB  ASP   239      31.381  31.244  74.048  1.00  0.00           C  
ATOM   3785  HB2 ASP   239      30.588  31.902  74.403  1.00  0.00           H  
ATOM   3786  HB3 ASP   239      31.358  31.313  72.960  1.00  0.00           H  
ATOM   3787  CG  ASP   239      31.153  29.691  74.508  1.00  0.00           C  
ATOM   3788  OD1 ASP   239      30.175  29.111  73.921  1.00  0.00           O  
ATOM   3789  OD2 ASP   239      32.025  29.082  75.187  1.00  0.00           O  
ATOM   3790  C   ASP   239      33.978  31.224  74.103  1.00  0.00           C  
ATOM   3791  O   ASP   239      34.328  31.167  72.939  1.00  0.00           O  
ATOM   3792  N   LEU   240      34.757  30.936  75.101  1.00  0.00           N  
ATOM   3793  H   LEU   240      34.369  31.005  76.031  1.00  0.00           H  
ATOM   3794  CA  LEU   240      36.134  30.549  75.171  1.00  0.00           C  
ATOM   3795  HA  LEU   240      36.404  30.226  74.166  1.00  0.00           H  
ATOM   3796  CB  LEU   240      36.997  31.829  75.548  1.00  0.00           C  
ATOM   3797  HB2 LEU   240      36.494  32.398  76.330  1.00  0.00           H  
ATOM   3798  HB3 LEU   240      37.986  31.510  75.875  1.00  0.00           H  
ATOM   3799  CG  LEU   240      37.358  32.684  74.311  1.00  0.00           C  
ATOM   3800  HG  LEU   240      36.566  32.757  73.565  1.00  0.00           H  
ATOM   3801  CD1 LEU   240      37.739  34.002  74.777  1.00  0.00           C  
ATOM   3802 HD11 LEU   240      38.448  33.929  75.602  1.00  0.00           H  
ATOM   3803 HD12 LEU   240      38.062  34.620  73.939  1.00  0.00           H  
ATOM   3804 HD13 LEU   240      36.856  34.477  75.204  1.00  0.00           H  
ATOM   3805  CD2 LEU   240      38.513  32.166  73.487  1.00  0.00           C  
ATOM   3806 HD21 LEU   240      38.454  31.190  73.006  1.00  0.00           H  
ATOM   3807 HD22 LEU   240      38.642  32.837  72.637  1.00  0.00           H  
ATOM   3808 HD23 LEU   240      39.443  32.177  74.055  1.00  0.00           H  
ATOM   3809  C   LEU   240      36.326  29.441  76.209  1.00  0.00           C  
ATOM   3810  O   LEU   240      35.977  29.574  77.399  1.00  0.00           O  
ATOM   3811  N   ALA   241      37.055  28.342  75.831  1.00  0.00           N  
ATOM   3812  H   ALA   241      37.301  28.306  74.852  1.00  0.00           H  
ATOM   3813  CA  ALA   241      37.349  27.161  76.629  1.00  0.00           C  
ATOM   3814  HA  ALA   241      36.392  26.792  76.997  1.00  0.00           H  
ATOM   3815  CB  ALA   241      37.857  26.114  75.649  1.00  0.00           C  
ATOM   3816  HB1 ALA   241      37.938  25.130  76.111  1.00  0.00           H  
ATOM   3817  HB2 ALA   241      37.106  26.014  74.864  1.00  0.00           H  
ATOM   3818  HB3 ALA   241      38.762  26.387  75.107  1.00  0.00           H  
ATOM   3819  C   ALA   241      38.211  27.422  77.801  1.00  0.00           C  
ATOM   3820  O   ALA   241      38.946  28.357  77.783  1.00  0.00           O  
ATOM   3821  N   PRO   242      38.177  26.616  78.895  1.00  0.00           N  
ATOM   3822  CD  PRO   242      37.369  25.379  79.050  1.00  0.00           C  
ATOM   3823  HD2 PRO   242      37.633  24.656  78.278  1.00  0.00           H  
ATOM   3824  HD3 PRO   242      36.298  25.514  78.901  1.00  0.00           H  
ATOM   3825  CG  PRO   242      37.800  24.692  80.323  1.00  0.00           C  
ATOM   3826  HG2 PRO   242      37.969  23.636  80.115  1.00  0.00           H  
ATOM   3827  HG3 PRO   242      37.018  24.720  81.083  1.00  0.00           H  
ATOM   3828  CB  PRO   242      39.048  25.501  80.843  1.00  0.00           C  
ATOM   3829  HB2 PRO   242      39.909  24.855  80.670  1.00  0.00           H  
ATOM   3830  HB3 PRO   242      38.934  25.760  81.896  1.00  0.00           H  
ATOM   3831  CA  PRO   242      39.099  26.766  80.000  1.00  0.00           C  
ATOM   3832  HA  PRO   242      38.817  27.528  80.727  1.00  0.00           H  
ATOM   3833  C   PRO   242      40.582  27.019  79.681  1.00  0.00           C  
ATOM   3834  O   PRO   242      41.100  28.096  80.107  1.00  0.00           O  
ATOM   3835  N   GLU   243      41.155  26.129  78.835  1.00  0.00           N  
ATOM   3836  H   GLU   243      40.776  25.204  78.690  1.00  0.00           H  
ATOM   3837  CA  GLU   243      42.501  26.315  78.342  1.00  0.00           C  
ATOM   3838  HA  GLU   243      43.114  26.529  79.217  1.00  0.00           H  
ATOM   3839  CB  GLU   243      43.099  25.085  77.721  1.00  0.00           C  
ATOM   3840  HB2 GLU   243      43.969  25.442  77.170  1.00  0.00           H  
ATOM   3841  HB3 GLU   243      43.383  24.416  78.533  1.00  0.00           H  
ATOM   3842  CG  GLU   243      42.320  24.348  76.676  1.00  0.00           C  
ATOM   3843  HG2 GLU   243      41.913  25.060  75.957  1.00  0.00           H  
ATOM   3844  HG3 GLU   243      42.996  23.908  75.942  1.00  0.00           H  
ATOM   3845  CD  GLU   243      41.206  23.382  77.184  1.00  0.00           C  
ATOM   3846  OE1 GLU   243      40.540  23.593  78.209  1.00  0.00           O  
ATOM   3847  OE2 GLU   243      41.060  22.304  76.587  1.00  0.00           O  
ATOM   3848  C   GLU   243      42.638  27.628  77.448  1.00  0.00           C  
ATOM   3849  O   GLU   243      43.582  28.386  77.789  1.00  0.00           O  
ATOM   3850  N   ALA   244      41.833  27.846  76.474  1.00  0.00           N  
ATOM   3851  H   ALA   244      41.068  27.213  76.293  1.00  0.00           H  
ATOM   3852  CA  ALA   244      41.866  29.110  75.671  1.00  0.00           C  
ATOM   3853  HA  ALA   244      42.813  29.093  75.131  1.00  0.00           H  
ATOM   3854  CB  ALA   244      40.760  29.114  74.652  1.00  0.00           C  
ATOM   3855  HB1 ALA   244      40.975  29.917  73.947  1.00  0.00           H  
ATOM   3856  HB2 ALA   244      40.675  28.178  74.100  1.00  0.00           H  
ATOM   3857  HB3 ALA   244      39.798  29.188  75.160  1.00  0.00           H  
ATOM   3858  C   ALA   244      41.919  30.361  76.581  1.00  0.00           C  
ATOM   3859  O   ALA   244      42.857  31.192  76.457  1.00  0.00           O  
ATOM   3860  N   ARG   245      40.972  30.584  77.455  1.00  0.00           N  
ATOM   3861  H   ARG   245      40.245  29.892  77.568  1.00  0.00           H  
ATOM   3862  CA  ARG   245      40.957  31.674  78.418  1.00  0.00           C  
ATOM   3863  HA  ARG   245      40.843  32.602  77.859  1.00  0.00           H  
ATOM   3864  CB  ARG   245      39.754  31.569  79.416  1.00  0.00           C  
ATOM   3865  HB2 ARG   245      39.808  30.649  79.999  1.00  0.00           H  
ATOM   3866  HB3 ARG   245      39.881  32.423  80.081  1.00  0.00           H  
ATOM   3867  CG  ARG   245      38.310  31.695  78.862  1.00  0.00           C  
ATOM   3868  HG2 ARG   245      38.230  32.622  78.294  1.00  0.00           H  
ATOM   3869  HG3 ARG   245      38.047  30.882  78.186  1.00  0.00           H  
ATOM   3870  CD  ARG   245      37.349  31.589  80.042  1.00  0.00           C  
ATOM   3871  HD2 ARG   245      37.416  30.535  80.311  1.00  0.00           H  
ATOM   3872  HD3 ARG   245      37.683  32.306  80.793  1.00  0.00           H  
ATOM   3873  NE  ARG   245      35.896  31.763  79.583  1.00  0.00           N  
ATOM   3874  HE  ARG   245      35.232  31.020  79.750  1.00  0.00           H  
ATOM   3875  CZ  ARG   245      35.369  32.732  78.927  1.00  0.00           C  
ATOM   3876  NH1 ARG   245      36.039  33.849  78.622  1.00  0.00           N  
ATOM   3877 HH11 ARG   245      36.975  34.025  78.959  1.00  0.00           H  
ATOM   3878 HH12 ARG   245      35.489  34.495  78.075  1.00  0.00           H  
ATOM   3879  NH2 ARG   245      34.094  32.662  78.519  1.00  0.00           N  
ATOM   3880 HH21 ARG   245      33.626  31.812  78.801  1.00  0.00           H  
ATOM   3881 HH22 ARG   245      33.656  33.229  77.807  1.00  0.00           H  
ATOM   3882  C   ARG   245      42.189  31.881  79.253  1.00  0.00           C  
ATOM   3883  O   ARG   245      42.650  33.059  79.375  1.00  0.00           O  
ATOM   3884  N   GLN   246      42.782  30.781  79.798  1.00  0.00           N  
ATOM   3885  H   GLN   246      42.539  29.826  79.577  1.00  0.00           H  
ATOM   3886  CA  GLN   246      44.020  30.917  80.587  1.00  0.00           C  
ATOM   3887  HA  GLN   246      43.901  31.526  81.484  1.00  0.00           H  
ATOM   3888  CB  GLN   246      44.325  29.567  81.211  1.00  0.00           C  
ATOM   3889  HB2 GLN   246      43.418  29.225  81.708  1.00  0.00           H  
ATOM   3890  HB3 GLN   246      44.486  28.823  80.431  1.00  0.00           H  
ATOM   3891  CG  GLN   246      45.594  29.390  82.121  1.00  0.00           C  
ATOM   3892  HG2 GLN   246      45.689  28.383  82.528  1.00  0.00           H  
ATOM   3893  HG3 GLN   246      46.405  29.445  81.395  1.00  0.00           H  
ATOM   3894  CD  GLN   246      45.808  30.421  83.190  1.00  0.00           C  
ATOM   3895  OE1 GLN   246      44.893  30.764  83.810  1.00  0.00           O  
ATOM   3896  NE2 GLN   246      47.039  30.803  83.397  1.00  0.00           N  
ATOM   3897 HE21 GLN   246      47.815  30.704  82.757  1.00  0.00           H  
ATOM   3898 HE22 GLN   246      47.300  31.509  84.070  1.00  0.00           H  
ATOM   3899  C   GLN   246      45.187  31.501  79.774  1.00  0.00           C  
ATOM   3900  O   GLN   246      45.950  32.386  80.138  1.00  0.00           O  
ATOM   3901  N   ALA   247      45.467  30.840  78.609  1.00  0.00           N  
ATOM   3902  H   ALA   247      44.980  29.968  78.461  1.00  0.00           H  
ATOM   3903  CA  ALA   247      46.443  31.259  77.615  1.00  0.00           C  
ATOM   3904  HA  ALA   247      47.417  31.255  78.105  1.00  0.00           H  
ATOM   3905  CB  ALA   247      46.570  30.326  76.451  1.00  0.00           C  
ATOM   3906  HB1 ALA   247      47.202  30.858  75.740  1.00  0.00           H  
ATOM   3907  HB2 ALA   247      47.114  29.435  76.765  1.00  0.00           H  
ATOM   3908  HB3 ALA   247      45.550  30.104  76.140  1.00  0.00           H  
ATOM   3909  C   ALA   247      46.207  32.710  77.214  1.00  0.00           C  
ATOM   3910  O   ALA   247      47.159  33.448  77.253  1.00  0.00           O  
ATOM   3911  N   ILE   248      44.944  33.174  76.986  1.00  0.00           N  
ATOM   3912  H   ILE   248      44.209  32.482  76.999  1.00  0.00           H  
ATOM   3913  CA  ILE   248      44.790  34.578  76.618  1.00  0.00           C  
ATOM   3914  HA  ILE   248      45.401  34.830  75.751  1.00  0.00           H  
ATOM   3915  CB  ILE   248      43.309  34.833  76.211  1.00  0.00           C  
ATOM   3916  HB  ILE   248      42.607  34.361  76.899  1.00  0.00           H  
ATOM   3917  CG2 ILE   248      42.758  36.329  76.205  1.00  0.00           C  
ATOM   3918 HG21 ILE   248      43.025  36.861  77.118  1.00  0.00           H  
ATOM   3919 HG22 ILE   248      43.301  36.902  75.454  1.00  0.00           H  
ATOM   3920 HG23 ILE   248      41.676  36.323  76.074  1.00  0.00           H  
ATOM   3921  CG1 ILE   248      43.069  34.244  74.797  1.00  0.00           C  
ATOM   3922 HG12 ILE   248      43.125  35.054  74.069  1.00  0.00           H  
ATOM   3923 HG13 ILE   248      43.762  33.485  74.433  1.00  0.00           H  
ATOM   3924  CD1 ILE   248      41.612  33.624  74.706  1.00  0.00           C  
ATOM   3925 HD11 ILE   248      40.978  34.506  74.795  1.00  0.00           H  
ATOM   3926 HD12 ILE   248      41.486  33.219  73.701  1.00  0.00           H  
ATOM   3927 HD13 ILE   248      41.444  32.798  75.397  1.00  0.00           H  
ATOM   3928  C   ILE   248      45.223  35.445  77.834  1.00  0.00           C  
ATOM   3929  O   ILE   248      45.937  36.495  77.716  1.00  0.00           O  
ATOM   3930  N   LYS   249      44.816  35.026  79.058  1.00  0.00           N  
ATOM   3931  H   LYS   249      44.272  34.178  79.132  1.00  0.00           H  
ATOM   3932  CA  LYS   249      44.901  35.840  80.328  1.00  0.00           C  
ATOM   3933  HA  LYS   249      44.355  36.762  80.132  1.00  0.00           H  
ATOM   3934  CB  LYS   249      44.088  35.183  81.459  1.00  0.00           C  
ATOM   3935  HB2 LYS   249      43.051  35.138  81.128  1.00  0.00           H  
ATOM   3936  HB3 LYS   249      44.481  34.217  81.776  1.00  0.00           H  
ATOM   3937  CG  LYS   249      44.213  35.918  82.691  1.00  0.00           C  
ATOM   3938  HG2 LYS   249      45.179  35.695  83.143  1.00  0.00           H  
ATOM   3939  HG3 LYS   249      44.240  36.994  82.519  1.00  0.00           H  
ATOM   3940  CD  LYS   249      43.125  35.544  83.693  1.00  0.00           C  
ATOM   3941  HD2 LYS   249      43.194  34.471  83.877  1.00  0.00           H  
ATOM   3942  HD3 LYS   249      43.413  36.057  84.611  1.00  0.00           H  
ATOM   3943  CE  LYS   249      41.617  35.885  83.458  1.00  0.00           C  
ATOM   3944  HE2 LYS   249      41.179  35.436  82.567  1.00  0.00           H  
ATOM   3945  HE3 LYS   249      41.015  35.518  84.289  1.00  0.00           H  
ATOM   3946  NZ  LYS   249      41.517  37.408  83.309  1.00  0.00           N  
ATOM   3947  HZ1 LYS   249      40.693  37.807  83.735  1.00  0.00           H  
ATOM   3948  HZ2 LYS   249      42.176  37.897  83.897  1.00  0.00           H  
ATOM   3949  HZ3 LYS   249      41.541  37.728  82.351  1.00  0.00           H  
ATOM   3950  C   LYS   249      46.409  36.178  80.588  1.00  0.00           C  
ATOM   3951  O   LYS   249      46.872  37.334  80.853  1.00  0.00           O  
ATOM   3952  N   SER   250      47.115  35.004  80.494  1.00  0.00           N  
ATOM   3953  H   SER   250      46.565  34.158  80.531  1.00  0.00           H  
ATOM   3954  CA  SER   250      48.533  34.936  80.804  1.00  0.00           C  
ATOM   3955  HA  SER   250      48.750  35.500  81.711  1.00  0.00           H  
ATOM   3956  CB  SER   250      48.977  33.394  80.901  1.00  0.00           C  
ATOM   3957  HB2 SER   250      48.525  32.903  81.763  1.00  0.00           H  
ATOM   3958  HB3 SER   250      48.701  32.947  79.946  1.00  0.00           H  
ATOM   3959  OG  SER   250      50.389  33.278  81.109  1.00  0.00           O  
ATOM   3960  HG  SER   250      50.536  32.717  81.874  1.00  0.00           H  
ATOM   3961  C   SER   250      49.445  35.626  79.727  1.00  0.00           C  
ATOM   3962  O   SER   250      50.270  36.465  80.159  1.00  0.00           O  
ATOM   3963  N   LEU   251      49.179  35.566  78.381  1.00  0.00           N  
ATOM   3964  H   LEU   251      48.361  35.017  78.159  1.00  0.00           H  
ATOM   3965  CA  LEU   251      49.895  36.342  77.372  1.00  0.00           C  
ATOM   3966  HA  LEU   251      50.925  36.029  77.549  1.00  0.00           H  
ATOM   3967  CB  LEU   251      49.303  36.043  75.932  1.00  0.00           C  
ATOM   3968  HB2 LEU   251      48.215  36.000  75.981  1.00  0.00           H  
ATOM   3969  HB3 LEU   251      49.549  36.964  75.404  1.00  0.00           H  
ATOM   3970  CG  LEU   251      49.865  34.744  75.247  1.00  0.00           C  
ATOM   3971  HG  LEU   251      49.979  34.001  76.036  1.00  0.00           H  
ATOM   3972  CD1 LEU   251      48.857  34.229  74.139  1.00  0.00           C  
ATOM   3973 HD11 LEU   251      49.164  33.254  73.759  1.00  0.00           H  
ATOM   3974 HD12 LEU   251      47.855  34.159  74.561  1.00  0.00           H  
ATOM   3975 HD13 LEU   251      48.863  34.926  73.301  1.00  0.00           H  
ATOM   3976  CD2 LEU   251      51.274  35.125  74.581  1.00  0.00           C  
ATOM   3977 HD21 LEU   251      51.959  35.618  75.270  1.00  0.00           H  
ATOM   3978 HD22 LEU   251      51.681  34.163  74.269  1.00  0.00           H  
ATOM   3979 HD23 LEU   251      51.259  35.732  73.676  1.00  0.00           H  
ATOM   3980  C   LEU   251      49.652  37.845  77.731  1.00  0.00           C  
ATOM   3981  O   LEU   251      50.607  38.598  77.869  1.00  0.00           O  
ATOM   3982  N   THR   252      48.420  38.232  77.869  1.00  0.00           N  
ATOM   3983  H   THR   252      47.646  37.588  77.796  1.00  0.00           H  
ATOM   3984  CA  THR   252      48.053  39.584  78.237  1.00  0.00           C  
ATOM   3985  HA  THR   252      48.332  40.169  77.360  1.00  0.00           H  
ATOM   3986  CB  THR   252      46.547  39.839  78.416  1.00  0.00           C  
ATOM   3987  HB  THR   252      46.216  39.343  79.328  1.00  0.00           H  
ATOM   3988  CG2 THR   252      46.233  41.320  78.568  1.00  0.00           C  
ATOM   3989 HG21 THR   252      45.494  41.689  77.856  1.00  0.00           H  
ATOM   3990 HG22 THR   252      45.899  41.496  79.590  1.00  0.00           H  
ATOM   3991 HG23 THR   252      47.091  41.907  78.239  1.00  0.00           H  
ATOM   3992  OG1 THR   252      45.795  39.211  77.409  1.00  0.00           O  
ATOM   3993  HG1 THR   252      45.943  38.271  77.535  1.00  0.00           H  
ATOM   3994  C   THR   252      48.861  40.072  79.454  1.00  0.00           C  
ATOM   3995  O   THR   252      49.380  41.253  79.315  1.00  0.00           O  
ATOM   3996  N   GLU   253      48.822  39.368  80.536  1.00  0.00           N  
ATOM   3997  H   GLU   253      48.235  38.549  80.601  1.00  0.00           H  
ATOM   3998  CA  GLU   253      49.475  39.776  81.787  1.00  0.00           C  
ATOM   3999  HA  GLU   253      49.144  40.735  82.185  1.00  0.00           H  
ATOM   4000  CB  GLU   253      49.050  38.780  82.851  1.00  0.00           C  
ATOM   4001  HB2 GLU   253      49.023  37.781  82.416  1.00  0.00           H  
ATOM   4002  HB3 GLU   253      49.797  38.727  83.643  1.00  0.00           H  
ATOM   4003  CG  GLU   253      47.694  39.032  83.397  1.00  0.00           C  
ATOM   4004  HG2 GLU   253      47.015  39.457  82.657  1.00  0.00           H  
ATOM   4005  HG3 GLU   253      47.385  38.038  83.718  1.00  0.00           H  
ATOM   4006  CD  GLU   253      47.626  40.014  84.618  1.00  0.00           C  
ATOM   4007  OE1 GLU   253      48.574  40.835  84.864  1.00  0.00           O  
ATOM   4008  OE2 GLU   253      46.676  39.971  85.341  1.00  0.00           O  
ATOM   4009  C   GLU   253      50.993  39.768  81.807  1.00  0.00           C  
ATOM   4010  O   GLU   253      51.565  40.630  82.418  1.00  0.00           O  
ATOM   4011  N   ARG   254      51.671  38.800  81.145  1.00  0.00           N  
ATOM   4012  H   ARG   254      51.121  38.148  80.604  1.00  0.00           H  
ATOM   4013  CA  ARG   254      53.088  38.610  81.120  1.00  0.00           C  
ATOM   4014  HA  ARG   254      53.445  39.063  82.044  1.00  0.00           H  
ATOM   4015  CB  ARG   254      53.292  37.104  81.103  1.00  0.00           C  
ATOM   4016  HB2 ARG   254      52.814  36.613  80.255  1.00  0.00           H  
ATOM   4017  HB3 ARG   254      54.361  36.948  80.955  1.00  0.00           H  
ATOM   4018  CG  ARG   254      52.848  36.458  82.466  1.00  0.00           C  
ATOM   4019  HG2 ARG   254      53.244  36.972  83.342  1.00  0.00           H  
ATOM   4020  HG3 ARG   254      51.769  36.611  82.496  1.00  0.00           H  
ATOM   4021  CD  ARG   254      53.048  34.923  82.588  1.00  0.00           C  
ATOM   4022  HD2 ARG   254      52.625  34.541  83.516  1.00  0.00           H  
ATOM   4023  HD3 ARG   254      52.587  34.384  81.760  1.00  0.00           H  
ATOM   4024  NE  ARG   254      54.467  34.553  82.553  1.00  0.00           N  
ATOM   4025  HE  ARG   254      55.172  35.275  82.524  1.00  0.00           H  
ATOM   4026  CZ  ARG   254      54.822  33.442  81.882  1.00  0.00           C  
ATOM   4027  NH1 ARG   254      54.100  32.345  81.958  1.00  0.00           N  
ATOM   4028 HH11 ARG   254      53.218  32.212  82.432  1.00  0.00           H  
ATOM   4029 HH12 ARG   254      54.489  31.591  81.409  1.00  0.00           H  
ATOM   4030  NH2 ARG   254      55.853  33.466  81.104  1.00  0.00           N  
ATOM   4031 HH21 ARG   254      56.375  34.329  81.070  1.00  0.00           H  
ATOM   4032 HH22 ARG   254      56.243  32.558  80.896  1.00  0.00           H  
ATOM   4033  C   ARG   254      53.823  39.252  79.860  1.00  0.00           C  
ATOM   4034  O   ARG   254      54.996  39.619  80.013  1.00  0.00           O  
ATOM   4035  N   LEU   255      53.203  39.453  78.685  1.00  0.00           N  
ATOM   4036  H   LEU   255      52.201  39.359  78.601  1.00  0.00           H  
ATOM   4037  CA  LEU   255      53.797  39.890  77.464  1.00  0.00           C  
ATOM   4038  HA  LEU   255      54.873  40.059  77.502  1.00  0.00           H  
ATOM   4039  CB  LEU   255      53.703  38.675  76.412  1.00  0.00           C  
ATOM   4040  HB2 LEU   255      54.453  37.960  76.749  1.00  0.00           H  
ATOM   4041  HB3 LEU   255      52.734  38.193  76.541  1.00  0.00           H  
ATOM   4042  CG  LEU   255      54.019  38.969  74.952  1.00  0.00           C  
ATOM   4043  HG  LEU   255      53.292  39.722  74.647  1.00  0.00           H  
ATOM   4044  CD1 LEU   255      55.389  39.464  74.683  1.00  0.00           C  
ATOM   4045 HD11 LEU   255      55.562  40.473  75.058  1.00  0.00           H  
ATOM   4046 HD12 LEU   255      56.093  38.657  74.886  1.00  0.00           H  
ATOM   4047 HD13 LEU   255      55.459  39.646  73.610  1.00  0.00           H  
ATOM   4048  CD2 LEU   255      53.931  37.765  73.962  1.00  0.00           C  
ATOM   4049 HD21 LEU   255      54.274  38.110  72.986  1.00  0.00           H  
ATOM   4050 HD22 LEU   255      54.609  36.978  74.294  1.00  0.00           H  
ATOM   4051 HD23 LEU   255      52.889  37.451  73.903  1.00  0.00           H  
ATOM   4052  C   LEU   255      53.239  41.244  76.949  1.00  0.00           C  
ATOM   4053  O   LEU   255      54.001  42.155  76.692  1.00  0.00           O  
ATOM   4054  N   TYR   256      51.879  41.394  76.821  1.00  0.00           N  
ATOM   4055  H   TYR   256      51.319  40.631  77.176  1.00  0.00           H  
ATOM   4056  CA  TYR   256      51.194  42.575  76.269  1.00  0.00           C  
ATOM   4057  HA  TYR   256      51.713  42.908  75.370  1.00  0.00           H  
ATOM   4058  CB  TYR   256      49.723  42.335  75.927  1.00  0.00           C  
ATOM   4059  HB2 TYR   256      49.123  42.074  76.799  1.00  0.00           H  
ATOM   4060  HB3 TYR   256      49.280  43.263  75.565  1.00  0.00           H  
ATOM   4061  CG  TYR   256      49.419  41.335  74.892  1.00  0.00           C  
ATOM   4062  CD1 TYR   256      50.461  40.814  74.038  1.00  0.00           C  
ATOM   4063  HD1 TYR   256      51.423  41.305  74.032  1.00  0.00           H  
ATOM   4064  CE1 TYR   256      50.263  39.747  73.195  1.00  0.00           C  
ATOM   4065  HE1 TYR   256      51.044  39.324  72.580  1.00  0.00           H  
ATOM   4066  CZ  TYR   256      48.997  39.181  73.194  1.00  0.00           C  
ATOM   4067  OH  TYR   256      48.796  38.093  72.347  1.00  0.00           O  
ATOM   4068  HH  TYR   256      49.540  37.853  71.789  1.00  0.00           H  
ATOM   4069  CE2 TYR   256      47.924  39.697  73.953  1.00  0.00           C  
ATOM   4070  HE2 TYR   256      46.987  39.164  74.019  1.00  0.00           H  
ATOM   4071  CD2 TYR   256      48.154  40.763  74.822  1.00  0.00           C  
ATOM   4072  HD2 TYR   256      47.466  41.219  75.519  1.00  0.00           H  
ATOM   4073  C   TYR   256      51.372  43.690  77.283  1.00  0.00           C  
ATOM   4074  O   TYR   256      51.845  44.746  76.912  1.00  0.00           O  
ATOM   4075  N   ILE   257      50.956  43.557  78.585  1.00  0.00           N  
ATOM   4076  H   ILE   257      50.720  42.612  78.853  1.00  0.00           H  
ATOM   4077  CA  ILE   257      51.050  44.663  79.565  1.00  0.00           C  
ATOM   4078  HA  ILE   257      50.495  45.561  79.295  1.00  0.00           H  
ATOM   4079  CB  ILE   257      50.499  44.118  80.902  1.00  0.00           C  
ATOM   4080  HB  ILE   257      50.844  43.090  81.014  1.00  0.00           H  
ATOM   4081  CG2 ILE   257      50.834  44.877  82.224  1.00  0.00           C  
ATOM   4082 HG21 ILE   257      50.677  45.935  82.017  1.00  0.00           H  
ATOM   4083 HG22 ILE   257      50.152  44.602  83.029  1.00  0.00           H  
ATOM   4084 HG23 ILE   257      51.848  44.740  82.598  1.00  0.00           H  
ATOM   4085  CG1 ILE   257      49.027  44.072  80.732  1.00  0.00           C  
ATOM   4086 HG12 ILE   257      48.618  45.082  80.714  1.00  0.00           H  
ATOM   4087 HG13 ILE   257      48.751  43.834  79.705  1.00  0.00           H  
ATOM   4088  CD1 ILE   257      48.289  43.206  81.837  1.00  0.00           C  
ATOM   4089 HD11 ILE   257      47.571  43.774  82.429  1.00  0.00           H  
ATOM   4090 HD12 ILE   257      47.668  42.393  81.460  1.00  0.00           H  
ATOM   4091 HD13 ILE   257      48.995  42.804  82.563  1.00  0.00           H  
ATOM   4092  C   ILE   257      52.461  45.134  79.779  1.00  0.00           C  
ATOM   4093  O   ILE   257      52.701  46.372  79.724  1.00  0.00           O  
ATOM   4094  N   GLY   258      53.472  44.262  79.895  1.00  0.00           N  
ATOM   4095  H   GLY   258      53.263  43.277  79.824  1.00  0.00           H  
ATOM   4096  CA  GLY   258      54.926  44.664  79.855  1.00  0.00           C  
ATOM   4097  HA2 GLY   258      55.112  45.259  78.961  1.00  0.00           H  
ATOM   4098  HA3 GLY   258      55.229  45.349  80.647  1.00  0.00           H  
ATOM   4099  C   GLY   258      56.027  43.577  79.758  1.00  0.00           C  
ATOM   4100  O   GLY   258      55.682  42.470  79.524  1.00  0.00           O  
ATOM   4101  N   GLY   259      57.302  43.949  80.027  1.00  0.00           N  
ATOM   4102  H   GLY   259      57.410  44.920  80.283  1.00  0.00           H  
ATOM   4103  CA  GLY   259      58.468  43.067  80.194  1.00  0.00           C  
ATOM   4104  HA2 GLY   259      58.464  42.803  81.251  1.00  0.00           H  
ATOM   4105  HA3 GLY   259      58.430  42.108  79.677  1.00  0.00           H  
ATOM   4106  C   GLY   259      59.762  43.809  79.891  1.00  0.00           C  
ATOM   4107  O   GLY   259      59.729  44.924  79.371  1.00  0.00           O  
ATOM   4108  N   PRO   260      60.879  43.064  80.010  1.00  0.00           N  
ATOM   4109  CD  PRO   260      61.033  41.984  81.011  1.00  0.00           C  
ATOM   4110  HD2 PRO   260      60.916  41.012  80.532  1.00  0.00           H  
ATOM   4111  HD3 PRO   260      60.327  42.132  81.828  1.00  0.00           H  
ATOM   4112  CG  PRO   260      62.533  42.022  81.398  1.00  0.00           C  
ATOM   4113  HG2 PRO   260      62.929  41.007  81.439  1.00  0.00           H  
ATOM   4114  HG3 PRO   260      62.646  42.511  82.366  1.00  0.00           H  
ATOM   4115  CB  PRO   260      63.202  42.762  80.276  1.00  0.00           C  
ATOM   4116  HB2 PRO   260      63.515  42.107  79.463  1.00  0.00           H  
ATOM   4117  HB3 PRO   260      64.108  43.251  80.634  1.00  0.00           H  
ATOM   4118  CA  PRO   260      62.186  43.670  79.719  1.00  0.00           C  
ATOM   4119  HA  PRO   260      62.232  44.651  80.192  1.00  0.00           H  
ATOM   4120  C   PRO   260      62.405  43.958  78.192  1.00  0.00           C  
ATOM   4121  O   PRO   260      61.829  43.281  77.340  1.00  0.00           O  
ATOM   4122  N   LEU   261      63.310  44.867  77.870  1.00  0.00           N  
ATOM   4123  H   LEU   261      63.874  45.263  78.609  1.00  0.00           H  
ATOM   4124  CA  LEU   261      63.841  45.217  76.547  1.00  0.00           C  
ATOM   4125  HA  LEU   261      63.246  44.587  75.884  1.00  0.00           H  
ATOM   4126  CB  LEU   261      63.590  46.721  76.196  1.00  0.00           C  
ATOM   4127  HB2 LEU   261      64.286  47.191  76.890  1.00  0.00           H  
ATOM   4128  HB3 LEU   261      64.009  46.978  75.223  1.00  0.00           H  
ATOM   4129  CG  LEU   261      62.298  47.392  76.408  1.00  0.00           C  
ATOM   4130  HG  LEU   261      61.749  47.097  77.302  1.00  0.00           H  
ATOM   4131  CD1 LEU   261      62.453  48.908  76.614  1.00  0.00           C  
ATOM   4132 HD11 LEU   261      62.819  49.310  75.669  1.00  0.00           H  
ATOM   4133 HD12 LEU   261      61.597  49.405  77.071  1.00  0.00           H  
ATOM   4134 HD13 LEU   261      63.242  49.000  77.360  1.00  0.00           H  
ATOM   4135  CD2 LEU   261      61.353  47.123  75.220  1.00  0.00           C  
ATOM   4136 HD21 LEU   261      61.027  46.082  75.226  1.00  0.00           H  
ATOM   4137 HD22 LEU   261      60.520  47.819  75.323  1.00  0.00           H  
ATOM   4138 HD23 LEU   261      61.906  47.346  74.308  1.00  0.00           H  
ATOM   4139  C   LEU   261      65.258  44.830  76.499  1.00  0.00           C  
ATOM   4140  O   LEU   261      66.167  45.507  77.033  1.00  0.00           O  
ATOM   4141  N   THR   262      65.530  43.706  75.789  1.00  0.00           N  
ATOM   4142  H   THR   262      64.701  43.262  75.422  1.00  0.00           H  
ATOM   4143  CA  THR   262      66.861  43.270  75.392  1.00  0.00           C  
ATOM   4144  HA  THR   262      67.592  43.594  76.133  1.00  0.00           H  
ATOM   4145  CB  THR   262      67.019  41.782  75.517  1.00  0.00           C  
ATOM   4146  HB  THR   262      66.403  41.225  74.810  1.00  0.00           H  
ATOM   4147  CG2 THR   262      68.430  41.207  75.253  1.00  0.00           C  
ATOM   4148 HG21 THR   262      69.187  41.552  75.957  1.00  0.00           H  
ATOM   4149 HG22 THR   262      68.281  40.141  75.428  1.00  0.00           H  
ATOM   4150 HG23 THR   262      68.795  41.312  74.231  1.00  0.00           H  
ATOM   4151  OG1 THR   262      66.775  41.368  76.884  1.00  0.00           O  
ATOM   4152  HG1 THR   262      65.864  41.065  76.905  1.00  0.00           H  
ATOM   4153  C   THR   262      67.360  43.786  74.021  1.00  0.00           C  
ATOM   4154  O   THR   262      66.746  43.677  72.996  1.00  0.00           O  
ATOM   4155  N   ASN   263      68.538  44.375  73.974  1.00  0.00           N  
ATOM   4156  H   ASN   263      69.036  44.450  74.850  1.00  0.00           H  
ATOM   4157  CA  ASN   263      69.182  44.821  72.744  1.00  0.00           C  
ATOM   4158  HA  ASN   263      68.423  45.395  72.212  1.00  0.00           H  
ATOM   4159  CB  ASN   263      70.186  45.951  73.098  1.00  0.00           C  
ATOM   4160  HB2 ASN   263      70.363  46.500  72.173  1.00  0.00           H  
ATOM   4161  HB3 ASN   263      69.878  46.704  73.823  1.00  0.00           H  
ATOM   4162  CG  ASN   263      71.595  45.482  73.555  1.00  0.00           C  
ATOM   4163  OD1 ASN   263      71.816  44.234  73.610  1.00  0.00           O  
ATOM   4164  ND2 ASN   263      72.423  46.426  74.043  1.00  0.00           N  
ATOM   4165 HD21 ASN   263      72.062  47.354  74.210  1.00  0.00           H  
ATOM   4166 HD22 ASN   263      73.305  46.055  74.369  1.00  0.00           H  
ATOM   4167  C   ASN   263      69.757  43.769  71.764  1.00  0.00           C  
ATOM   4168  O   ASN   263      69.773  42.532  72.034  1.00  0.00           O  
ATOM   4169  N   SER   264      70.280  44.185  70.587  1.00  0.00           N  
ATOM   4170  H   SER   264      70.418  45.179  70.474  1.00  0.00           H  
ATOM   4171  CA  SER   264      70.740  43.196  69.554  1.00  0.00           C  
ATOM   4172  HA  SER   264      70.009  42.389  69.508  1.00  0.00           H  
ATOM   4173  CB  SER   264      70.850  43.720  68.149  1.00  0.00           C  
ATOM   4174  HB2 SER   264      71.208  42.945  67.472  1.00  0.00           H  
ATOM   4175  HB3 SER   264      69.848  44.026  67.851  1.00  0.00           H  
ATOM   4176  OG  SER   264      71.747  44.750  68.106  1.00  0.00           O  
ATOM   4177  HG  SER   264      71.826  45.043  67.195  1.00  0.00           H  
ATOM   4178  C   SER   264      72.008  42.477  70.001  1.00  0.00           C  
ATOM   4179  O   SER   264      72.142  41.263  69.694  1.00  0.00           O  
ATOM   4180  N   LYS   265      72.928  43.066  70.792  1.00  0.00           N  
ATOM   4181  H   LYS   265      72.643  43.952  71.183  1.00  0.00           H  
ATOM   4182  CA  LYS   265      74.181  42.454  71.225  1.00  0.00           C  
ATOM   4183  HA  LYS   265      74.502  41.849  70.377  1.00  0.00           H  
ATOM   4184  CB  LYS   265      75.187  43.511  71.697  1.00  0.00           C  
ATOM   4185  HB2 LYS   265      75.298  44.184  70.846  1.00  0.00           H  
ATOM   4186  HB3 LYS   265      74.790  44.067  72.546  1.00  0.00           H  
ATOM   4187  CG  LYS   265      76.512  42.949  72.017  1.00  0.00           C  
ATOM   4188  HG2 LYS   265      77.206  43.756  72.251  1.00  0.00           H  
ATOM   4189  HG3 LYS   265      76.472  42.267  72.867  1.00  0.00           H  
ATOM   4190  CD  LYS   265      77.039  42.169  70.787  1.00  0.00           C  
ATOM   4191  HD2 LYS   265      76.555  41.194  70.715  1.00  0.00           H  
ATOM   4192  HD3 LYS   265      76.963  42.672  69.823  1.00  0.00           H  
ATOM   4193  CE  LYS   265      78.544  41.885  71.062  1.00  0.00           C  
ATOM   4194  HE2 LYS   265      79.074  42.821  71.234  1.00  0.00           H  
ATOM   4195  HE3 LYS   265      78.636  41.310  71.983  1.00  0.00           H  
ATOM   4196  NZ  LYS   265      79.163  41.119  69.929  1.00  0.00           N  
ATOM   4197  HZ1 LYS   265      78.727  40.233  69.720  1.00  0.00           H  
ATOM   4198  HZ2 LYS   265      79.343  41.685  69.112  1.00  0.00           H  
ATOM   4199  HZ3 LYS   265      80.137  40.923  70.108  1.00  0.00           H  
ATOM   4200  C   LYS   265      73.961  41.394  72.314  1.00  0.00           C  
ATOM   4201  O   LYS   265      74.493  40.285  72.384  1.00  0.00           O  
ATOM   4202  N   GLY   266      73.139  41.846  73.235  1.00  0.00           N  
ATOM   4203  H   GLY   266      72.830  42.800  73.111  1.00  0.00           H  
ATOM   4204  CA  GLY   266      72.448  40.961  74.193  1.00  0.00           C  
ATOM   4205  HA2 GLY   266      71.449  40.789  73.793  1.00  0.00           H  
ATOM   4206  HA3 GLY   266      72.861  39.956  74.271  1.00  0.00           H  
ATOM   4207  C   GLY   266      72.313  41.413  75.665  1.00  0.00           C  
ATOM   4208  O   GLY   266      72.374  40.573  76.534  1.00  0.00           O  
ATOM   4209  N   GLN   267      72.284  42.718  75.989  1.00  0.00           N  
ATOM   4210  H   GLN   267      72.024  43.390  75.281  1.00  0.00           H  
ATOM   4211  CA  GLN   267      72.293  43.321  77.357  1.00  0.00           C  
ATOM   4212  HA  GLN   267      72.407  42.554  78.123  1.00  0.00           H  
ATOM   4213  CB  GLN   267      73.429  44.281  77.452  1.00  0.00           C  
ATOM   4214  HB2 GLN   267      73.295  45.077  76.720  1.00  0.00           H  
ATOM   4215  HB3 GLN   267      73.350  44.762  78.427  1.00  0.00           H  
ATOM   4216  CG  GLN   267      74.803  43.733  77.330  1.00  0.00           C  
ATOM   4217  HG2 GLN   267      74.917  43.008  78.136  1.00  0.00           H  
ATOM   4218  HG3 GLN   267      74.918  43.242  76.363  1.00  0.00           H  
ATOM   4219  CD  GLN   267      75.837  44.836  77.475  1.00  0.00           C  
ATOM   4220  OE1 GLN   267      75.540  45.937  77.924  1.00  0.00           O  
ATOM   4221  NE2 GLN   267      77.050  44.614  77.084  1.00  0.00           N  
ATOM   4222 HE21 GLN   267      77.138  43.707  76.647  1.00  0.00           H  
ATOM   4223 HE22 GLN   267      77.808  45.279  77.138  1.00  0.00           H  
ATOM   4224  C   GLN   267      70.952  43.982  77.500  1.00  0.00           C  
ATOM   4225  O   GLN   267      70.417  44.627  76.573  1.00  0.00           O  
ATOM   4226  N   ASN   268      70.414  43.903  78.706  1.00  0.00           N  
ATOM   4227  H   ASN   268      71.038  43.637  79.455  1.00  0.00           H  
ATOM   4228  CA  ASN   268      69.276  44.668  79.126  1.00  0.00           C  
ATOM   4229  HA  ASN   268      68.410  44.352  78.544  1.00  0.00           H  
ATOM   4230  CB  ASN   268      69.103  44.394  80.669  1.00  0.00           C  
ATOM   4231  HB2 ASN   268      68.996  43.343  80.938  1.00  0.00           H  
ATOM   4232  HB3 ASN   268      69.947  44.871  81.168  1.00  0.00           H  
ATOM   4233  CG  ASN   268      67.859  45.047  81.150  1.00  0.00           C  
ATOM   4234  OD1 ASN   268      67.866  45.917  81.991  1.00  0.00           O  
ATOM   4235  ND2 ASN   268      66.694  44.774  80.591  1.00  0.00           N  
ATOM   4236 HD21 ASN   268      66.544  43.897  80.115  1.00  0.00           H  
ATOM   4237 HD22 ASN   268      65.880  45.292  80.892  1.00  0.00           H  
ATOM   4238  C   ASN   268      69.467  46.214  78.856  1.00  0.00           C  
ATOM   4239  O   ASN   268      70.297  46.867  79.558  1.00  0.00           O  
ATOM   4240  N   CYS   269      68.640  46.772  78.024  1.00  0.00           N  
ATOM   4241  H   CYS   269      67.990  46.199  77.504  1.00  0.00           H  
ATOM   4242  CA  CYS   269      68.431  48.223  77.790  1.00  0.00           C  
ATOM   4243  HA  CYS   269      69.344  48.729  78.103  1.00  0.00           H  
ATOM   4244  CB  CYS   269      68.194  48.473  76.277  1.00  0.00           C  
ATOM   4245  HB2 CYS   269      69.109  48.089  75.826  1.00  0.00           H  
ATOM   4246  HB3 CYS   269      67.305  47.899  76.015  1.00  0.00           H  
ATOM   4247  SG  CYS   269      68.024  50.210  75.799  1.00  0.00           S  
ATOM   4248  HG  CYS   269      68.972  50.619  76.648  1.00  0.00           H  
ATOM   4249  C   CYS   269      67.431  48.936  78.622  1.00  0.00           C  
ATOM   4250  O   CYS   269      67.697  49.951  79.226  1.00  0.00           O  
ATOM   4251  N   GLY   270      66.221  48.357  78.626  1.00  0.00           N  
ATOM   4252  H   GLY   270      66.057  47.451  78.212  1.00  0.00           H  
ATOM   4253  CA  GLY   270      65.211  48.934  79.413  1.00  0.00           C  
ATOM   4254  HA2 GLY   270      65.707  49.227  80.338  1.00  0.00           H  
ATOM   4255  HA3 GLY   270      64.827  49.806  78.884  1.00  0.00           H  
ATOM   4256  C   GLY   270      64.081  47.914  79.748  1.00  0.00           C  
ATOM   4257  O   GLY   270      64.320  46.721  79.586  1.00  0.00           O  
ATOM   4258  N   TYR   271      63.007  48.380  80.294  1.00  0.00           N  
ATOM   4259  H   TYR   271      62.975  49.389  80.256  1.00  0.00           H  
ATOM   4260  CA  TYR   271      61.792  47.703  80.647  1.00  0.00           C  
ATOM   4261  HA  TYR   271      61.852  46.695  80.236  1.00  0.00           H  
ATOM   4262  CB  TYR   271      61.637  47.497  82.180  1.00  0.00           C  
ATOM   4263  HB2 TYR   271      62.563  47.047  82.537  1.00  0.00           H  
ATOM   4264  HB3 TYR   271      61.446  48.474  82.623  1.00  0.00           H  
ATOM   4265  CG  TYR   271      60.510  46.525  82.618  1.00  0.00           C  
ATOM   4266  CD1 TYR   271      60.750  45.168  83.044  1.00  0.00           C  
ATOM   4267  HD1 TYR   271      61.776  44.832  83.049  1.00  0.00           H  
ATOM   4268  CE1 TYR   271      59.659  44.303  83.241  1.00  0.00           C  
ATOM   4269  HE1 TYR   271      59.832  43.323  83.661  1.00  0.00           H  
ATOM   4270  CZ  TYR   271      58.331  44.848  83.224  1.00  0.00           C  
ATOM   4271  OH  TYR   271      57.237  44.061  83.432  1.00  0.00           O  
ATOM   4272  HH  TYR   271      56.438  44.428  83.048  1.00  0.00           H  
ATOM   4273  CE2 TYR   271      58.084  46.264  83.019  1.00  0.00           C  
ATOM   4274  HE2 TYR   271      57.070  46.634  82.973  1.00  0.00           H  
ATOM   4275  CD2 TYR   271      59.186  47.046  82.739  1.00  0.00           C  
ATOM   4276  HD2 TYR   271      59.001  48.086  82.514  1.00  0.00           H  
ATOM   4277  C   TYR   271      60.691  48.546  80.204  1.00  0.00           C  
ATOM   4278  O   TYR   271      60.770  49.769  80.248  1.00  0.00           O  
ATOM   4279  N   ARG   272      59.740  47.865  79.492  1.00  0.00           N  
ATOM   4280  H   ARG   272      59.974  46.941  79.158  1.00  0.00           H  
ATOM   4281  CA  ARG   272      58.440  48.286  78.906  1.00  0.00           C  
ATOM   4282  HA  ARG   272      58.539  49.371  78.941  1.00  0.00           H  
ATOM   4283  CB  ARG   272      58.304  47.970  77.433  1.00  0.00           C  
ATOM   4284  HB2 ARG   272      57.540  48.602  76.981  1.00  0.00           H  
ATOM   4285  HB3 ARG   272      59.322  48.174  77.099  1.00  0.00           H  
ATOM   4286  CG  ARG   272      57.822  46.470  77.205  1.00  0.00           C  
ATOM   4287  HG2 ARG   272      58.494  45.781  77.717  1.00  0.00           H  
ATOM   4288  HG3 ARG   272      56.810  46.372  77.598  1.00  0.00           H  
ATOM   4289  CD  ARG   272      57.826  45.922  75.760  1.00  0.00           C  
ATOM   4290  HD2 ARG   272      56.914  46.282  75.285  1.00  0.00           H  
ATOM   4291  HD3 ARG   272      58.748  46.218  75.259  1.00  0.00           H  
ATOM   4292  NE  ARG   272      57.820  44.416  75.739  1.00  0.00           N  
ATOM   4293  HE  ARG   272      58.674  43.923  75.523  1.00  0.00           H  
ATOM   4294  CZ  ARG   272      56.945  43.651  76.272  1.00  0.00           C  
ATOM   4295  NH1 ARG   272      55.735  44.137  76.387  1.00  0.00           N  
ATOM   4296 HH11 ARG   272      55.427  45.072  76.158  1.00  0.00           H  
ATOM   4297 HH12 ARG   272      55.010  43.447  76.520  1.00  0.00           H  
ATOM   4298  NH2 ARG   272      57.271  42.537  76.841  1.00  0.00           N  
ATOM   4299 HH21 ARG   272      58.215  42.180  76.797  1.00  0.00           H  
ATOM   4300 HH22 ARG   272      56.519  42.078  77.335  1.00  0.00           H  
ATOM   4301  C   ARG   272      57.240  47.932  79.730  1.00  0.00           C  
ATOM   4302  O   ARG   272      56.946  46.852  80.179  1.00  0.00           O  
ATOM   4303  N   ARG   273      56.406  48.972  79.822  1.00  0.00           N  
ATOM   4304  H   ARG   273      56.777  49.853  79.495  1.00  0.00           H  
ATOM   4305  CA  ARG   273      54.940  48.967  80.141  1.00  0.00           C  
ATOM   4306  HA  ARG   273      54.593  47.950  80.320  1.00  0.00           H  
ATOM   4307  CB  ARG   273      54.746  49.782  81.455  1.00  0.00           C  
ATOM   4308  HB2 ARG   273      55.209  50.747  81.246  1.00  0.00           H  
ATOM   4309  HB3 ARG   273      53.671  49.829  81.630  1.00  0.00           H  
ATOM   4310  CG  ARG   273      55.337  48.978  82.597  1.00  0.00           C  
ATOM   4311  HG2 ARG   273      54.909  47.977  82.552  1.00  0.00           H  
ATOM   4312  HG3 ARG   273      56.421  49.069  82.521  1.00  0.00           H  
ATOM   4313  CD  ARG   273      55.031  49.574  83.938  1.00  0.00           C  
ATOM   4314  HD2 ARG   273      55.608  50.482  84.115  1.00  0.00           H  
ATOM   4315  HD3 ARG   273      53.978  49.818  83.797  1.00  0.00           H  
ATOM   4316  NE  ARG   273      55.289  48.616  85.033  1.00  0.00           N  
ATOM   4317  HE  ARG   273      54.525  48.014  85.306  1.00  0.00           H  
ATOM   4318  CZ  ARG   273      56.423  48.025  85.344  1.00  0.00           C  
ATOM   4319  NH1 ARG   273      57.589  48.488  85.009  1.00  0.00           N  
ATOM   4320 HH11 ARG   273      57.751  49.304  84.437  1.00  0.00           H  
ATOM   4321 HH12 ARG   273      58.297  47.784  85.165  1.00  0.00           H  
ATOM   4322  NH2 ARG   273      56.506  47.009  86.046  1.00  0.00           N  
ATOM   4323 HH21 ARG   273      55.613  46.704  86.405  1.00  0.00           H  
ATOM   4324 HH22 ARG   273      57.363  46.873  86.562  1.00  0.00           H  
ATOM   4325  C   ARG   273      54.113  49.487  78.970  1.00  0.00           C  
ATOM   4326  O   ARG   273      53.276  50.375  79.054  1.00  0.00           O  
ATOM   4327  N   CYS   274      54.335  48.877  77.819  1.00  0.00           N  
ATOM   4328  H   CYS   274      55.121  48.247  77.876  1.00  0.00           H  
ATOM   4329  CA  CYS   274      53.809  49.109  76.484  1.00  0.00           C  
ATOM   4330  HA  CYS   274      52.850  49.604  76.642  1.00  0.00           H  
ATOM   4331  CB  CYS   274      54.842  49.986  75.809  1.00  0.00           C  
ATOM   4332  HB2 CYS   274      55.131  50.882  76.357  1.00  0.00           H  
ATOM   4333  HB3 CYS   274      55.775  49.497  75.527  1.00  0.00           H  
ATOM   4334  SG  CYS   274      54.082  50.603  74.263  1.00  0.00           S  
ATOM   4335  HG  CYS   274      53.040  51.201  74.848  1.00  0.00           H  
ATOM   4336  C   CYS   274      53.707  47.773  75.759  1.00  0.00           C  
ATOM   4337  O   CYS   274      54.643  46.920  75.698  1.00  0.00           O  
ATOM   4338  N   ARG   275      52.517  47.507  75.177  1.00  0.00           N  
ATOM   4339  H   ARG   275      51.772  48.166  75.351  1.00  0.00           H  
ATOM   4340  CA  ARG   275      52.301  46.505  74.202  1.00  0.00           C  
ATOM   4341  HA  ARG   275      52.416  45.533  74.683  1.00  0.00           H  
ATOM   4342  CB  ARG   275      50.941  46.554  73.435  1.00  0.00           C  
ATOM   4343  HB2 ARG   275      50.150  46.693  74.172  1.00  0.00           H  
ATOM   4344  HB3 ARG   275      50.895  47.246  72.594  1.00  0.00           H  
ATOM   4345  CG  ARG   275      50.749  45.177  72.774  1.00  0.00           C  
ATOM   4346  HG2 ARG   275      51.715  44.757  72.493  1.00  0.00           H  
ATOM   4347  HG3 ARG   275      50.255  44.524  73.495  1.00  0.00           H  
ATOM   4348  CD  ARG   275      49.806  45.102  71.478  1.00  0.00           C  
ATOM   4349  HD2 ARG   275      50.296  45.286  70.522  1.00  0.00           H  
ATOM   4350  HD3 ARG   275      49.485  44.063  71.406  1.00  0.00           H  
ATOM   4351  NE  ARG   275      48.568  45.904  71.548  1.00  0.00           N  
ATOM   4352  HE  ARG   275      48.764  46.882  71.390  1.00  0.00           H  
ATOM   4353  CZ  ARG   275      47.391  45.638  72.086  1.00  0.00           C  
ATOM   4354  NH1 ARG   275      46.922  44.458  72.291  1.00  0.00           N  
ATOM   4355 HH11 ARG   275      47.417  43.620  72.020  1.00  0.00           H  
ATOM   4356 HH12 ARG   275      45.961  44.299  72.560  1.00  0.00           H  
ATOM   4357  NH2 ARG   275      46.606  46.610  72.326  1.00  0.00           N  
ATOM   4358 HH21 ARG   275      46.881  47.568  72.164  1.00  0.00           H  
ATOM   4359 HH22 ARG   275      45.730  46.422  72.793  1.00  0.00           H  
ATOM   4360  C   ARG   275      53.440  46.640  73.193  1.00  0.00           C  
ATOM   4361  O   ARG   275      53.664  47.670  72.550  1.00  0.00           O  
ATOM   4362  N   ALA   276      54.157  45.537  72.930  1.00  0.00           N  
ATOM   4363  H   ALA   276      53.876  44.725  73.461  1.00  0.00           H  
ATOM   4364  CA  ALA   276      55.112  45.335  71.900  1.00  0.00           C  
ATOM   4365  HA  ALA   276      55.969  46.000  72.009  1.00  0.00           H  
ATOM   4366  CB  ALA   276      55.596  43.859  72.042  1.00  0.00           C  
ATOM   4367  HB1 ALA   276      56.222  43.781  72.930  1.00  0.00           H  
ATOM   4368  HB2 ALA   276      54.730  43.240  72.277  1.00  0.00           H  
ATOM   4369  HB3 ALA   276      55.997  43.426  71.125  1.00  0.00           H  
ATOM   4370  C   ALA   276      54.492  45.502  70.505  1.00  0.00           C  
ATOM   4371  O   ALA   276      53.330  45.198  70.326  1.00  0.00           O  
ATOM   4372  N   SER   277      55.259  45.824  69.481  1.00  0.00           N  
ATOM   4373  H   SER   277      56.242  46.015  69.611  1.00  0.00           H  
ATOM   4374  CA  SER   277      54.912  45.936  68.064  1.00  0.00           C  
ATOM   4375  HA  SER   277      54.078  46.616  67.894  1.00  0.00           H  
ATOM   4376  CB  SER   277      56.103  46.383  67.244  1.00  0.00           C  
ATOM   4377  HB2 SER   277      56.760  45.517  67.324  1.00  0.00           H  
ATOM   4378  HB3 SER   277      55.887  46.513  66.184  1.00  0.00           H  
ATOM   4379  OG  SER   277      56.796  47.402  67.767  1.00  0.00           O  
ATOM   4380  HG  SER   277      56.233  48.170  67.650  1.00  0.00           H  
ATOM   4381  C   SER   277      54.491  44.547  67.489  1.00  0.00           C  
ATOM   4382  O   SER   277      53.354  44.325  67.122  1.00  0.00           O  
ATOM   4383  N   GLY   278      55.401  43.543  67.492  1.00  0.00           N  
ATOM   4384  H   GLY   278      56.229  43.716  68.044  1.00  0.00           H  
ATOM   4385  CA  GLY   278      55.208  42.317  66.827  1.00  0.00           C  
ATOM   4386  HA2 GLY   278      54.706  42.532  65.884  1.00  0.00           H  
ATOM   4387  HA3 GLY   278      56.112  41.872  66.411  1.00  0.00           H  
ATOM   4388  C   GLY   278      54.478  41.271  67.627  1.00  0.00           C  
ATOM   4389  O   GLY   278      55.018  40.218  67.941  1.00  0.00           O  
ATOM   4390  N   VAL   279      53.185  41.492  67.809  1.00  0.00           N  
ATOM   4391  H   VAL   279      52.704  42.313  67.471  1.00  0.00           H  
ATOM   4392  CA  VAL   279      52.231  40.516  68.320  1.00  0.00           C  
ATOM   4393  HA  VAL   279      52.722  39.560  68.137  1.00  0.00           H  
ATOM   4394  CB  VAL   279      52.212  40.711  69.888  1.00  0.00           C  
ATOM   4395  HB  VAL   279      51.708  39.804  70.224  1.00  0.00           H  
ATOM   4396  CG1 VAL   279      53.593  40.724  70.618  1.00  0.00           C  
ATOM   4397 HG11 VAL   279      53.433  40.882  71.684  1.00  0.00           H  
ATOM   4398 HG12 VAL   279      54.167  39.817  70.427  1.00  0.00           H  
ATOM   4399 HG13 VAL   279      54.099  41.626  70.274  1.00  0.00           H  
ATOM   4400  CG2 VAL   279      51.302  41.841  70.303  1.00  0.00           C  
ATOM   4401 HG21 VAL   279      51.166  41.970  71.377  1.00  0.00           H  
ATOM   4402 HG22 VAL   279      51.638  42.802  69.913  1.00  0.00           H  
ATOM   4403 HG23 VAL   279      50.276  41.574  70.049  1.00  0.00           H  
ATOM   4404  C   VAL   279      50.862  40.614  67.699  1.00  0.00           C  
ATOM   4405  O   VAL   279      50.475  41.579  67.084  1.00  0.00           O  
ATOM   4406  N   LEU   280      50.154  39.510  67.692  1.00  0.00           N  
ATOM   4407  H   LEU   280      50.586  38.653  68.007  1.00  0.00           H  
ATOM   4408  CA  LEU   280      48.928  39.269  66.850  1.00  0.00           C  
ATOM   4409  HA  LEU   280      49.149  39.663  65.858  1.00  0.00           H  
ATOM   4410  CB  LEU   280      48.632  37.783  66.819  1.00  0.00           C  
ATOM   4411  HB2 LEU   280      49.484  37.394  66.260  1.00  0.00           H  
ATOM   4412  HB3 LEU   280      48.714  37.434  67.849  1.00  0.00           H  
ATOM   4413  CG  LEU   280      47.331  37.335  66.205  1.00  0.00           C  
ATOM   4414  HG  LEU   280      46.547  37.784  66.816  1.00  0.00           H  
ATOM   4415  CD1 LEU   280      47.263  37.680  64.739  1.00  0.00           C  
ATOM   4416 HD11 LEU   280      46.373  37.173  64.367  1.00  0.00           H  
ATOM   4417 HD12 LEU   280      47.188  38.754  64.566  1.00  0.00           H  
ATOM   4418 HD13 LEU   280      48.151  37.332  64.212  1.00  0.00           H  
ATOM   4419  CD2 LEU   280      47.118  35.777  66.263  1.00  0.00           C  
ATOM   4420 HD21 LEU   280      47.839  35.229  65.657  1.00  0.00           H  
ATOM   4421 HD22 LEU   280      47.184  35.373  67.274  1.00  0.00           H  
ATOM   4422 HD23 LEU   280      46.114  35.698  65.846  1.00  0.00           H  
ATOM   4423  C   LEU   280      47.731  40.167  67.250  1.00  0.00           C  
ATOM   4424  O   LEU   280      46.750  40.283  66.451  1.00  0.00           O  
ATOM   4425  N   THR   281      47.780  40.808  68.406  1.00  0.00           N  
ATOM   4426  H   THR   281      48.577  40.658  69.009  1.00  0.00           H  
ATOM   4427  CA  THR   281      46.806  41.768  68.849  1.00  0.00           C  
ATOM   4428  HA  THR   281      45.915  41.703  68.224  1.00  0.00           H  
ATOM   4429  CB  THR   281      46.518  41.436  70.302  1.00  0.00           C  
ATOM   4430  HB  THR   281      45.855  42.112  70.842  1.00  0.00           H  
ATOM   4431  CG2 THR   281      45.928  40.049  70.595  1.00  0.00           C  
ATOM   4432 HG21 THR   281      45.364  39.807  69.695  1.00  0.00           H  
ATOM   4433 HG22 THR   281      46.708  39.317  70.804  1.00  0.00           H  
ATOM   4434 HG23 THR   281      45.138  39.976  71.342  1.00  0.00           H  
ATOM   4435  OG1 THR   281      47.704  41.599  71.073  1.00  0.00           O  
ATOM   4436  HG1 THR   281      47.677  40.959  71.787  1.00  0.00           H  
ATOM   4437  C   THR   281      47.216  43.196  68.762  1.00  0.00           C  
ATOM   4438  O   THR   281      46.412  43.995  69.246  1.00  0.00           O  
ATOM   4439  N   THR   282      48.253  43.559  68.034  1.00  0.00           N  
ATOM   4440  H   THR   282      48.881  42.862  67.658  1.00  0.00           H  
ATOM   4441  CA  THR   282      48.738  44.985  67.947  1.00  0.00           C  
ATOM   4442  HA  THR   282      48.838  45.408  68.947  1.00  0.00           H  
ATOM   4443  CB  THR   282      50.039  45.179  67.293  1.00  0.00           C  
ATOM   4444  HB  THR   282      50.101  44.536  66.415  1.00  0.00           H  
ATOM   4445  CG2 THR   282      50.467  46.638  66.921  1.00  0.00           C  
ATOM   4446 HG21 THR   282      50.415  47.250  67.821  1.00  0.00           H  
ATOM   4447 HG22 THR   282      51.519  46.684  66.638  1.00  0.00           H  
ATOM   4448 HG23 THR   282      49.816  47.034  66.141  1.00  0.00           H  
ATOM   4449  OG1 THR   282      50.990  44.762  68.174  1.00  0.00           O  
ATOM   4450  HG1 THR   282      51.808  44.499  67.746  1.00  0.00           H  
ATOM   4451  C   THR   282      47.630  45.782  67.373  1.00  0.00           C  
ATOM   4452  O   THR   282      47.022  46.629  68.051  1.00  0.00           O  
ATOM   4453  N   SER   283      47.312  45.654  66.077  1.00  0.00           N  
ATOM   4454  H   SER   283      47.732  44.907  65.543  1.00  0.00           H  
ATOM   4455  CA  SER   283      46.309  46.494  65.363  1.00  0.00           C  
ATOM   4456  HA  SER   283      46.551  47.554  65.432  1.00  0.00           H  
ATOM   4457  CB  SER   283      46.431  46.275  63.862  1.00  0.00           C  
ATOM   4458  HB2 SER   283      47.492  46.283  63.615  1.00  0.00           H  
ATOM   4459  HB3 SER   283      46.202  45.225  63.680  1.00  0.00           H  
ATOM   4460  OG  SER   283      45.601  47.145  63.072  1.00  0.00           O  
ATOM   4461  HG  SER   283      45.855  48.070  63.045  1.00  0.00           H  
ATOM   4462  C   SER   283      44.911  46.266  65.852  1.00  0.00           C  
ATOM   4463  O   SER   283      44.149  47.271  65.999  1.00  0.00           O  
ATOM   4464  N   CYS   284      44.523  44.941  66.036  1.00  0.00           N  
ATOM   4465  H   CYS   284      45.225  44.249  65.815  1.00  0.00           H  
ATOM   4466  CA  CYS   284      43.289  44.621  66.736  1.00  0.00           C  
ATOM   4467  HA  CYS   284      42.440  44.778  66.070  1.00  0.00           H  
ATOM   4468  CB  CYS   284      43.325  43.110  67.041  1.00  0.00           C  
ATOM   4469  HB2 CYS   284      43.506  42.570  66.111  1.00  0.00           H  
ATOM   4470  HB3 CYS   284      44.097  42.937  67.791  1.00  0.00           H  
ATOM   4471  SG  CYS   284      41.780  42.533  67.752  1.00  0.00           S  
ATOM   4472  HG  CYS   284      41.965  42.793  69.049  1.00  0.00           H  
ATOM   4473  C   CYS   284      43.029  45.536  67.993  1.00  0.00           C  
ATOM   4474  O   CYS   284      42.138  46.420  67.981  1.00  0.00           O  
ATOM   4475  N   GLY   285      43.823  45.398  69.072  1.00  0.00           N  
ATOM   4476  H   GLY   285      44.440  44.598  69.093  1.00  0.00           H  
ATOM   4477  CA  GLY   285      43.843  46.221  70.282  1.00  0.00           C  
ATOM   4478  HA2 GLY   285      42.923  45.840  70.726  1.00  0.00           H  
ATOM   4479  HA3 GLY   285      44.708  45.988  70.902  1.00  0.00           H  
ATOM   4480  C   GLY   285      43.754  47.655  69.991  1.00  0.00           C  
ATOM   4481  O   GLY   285      42.814  48.297  70.411  1.00  0.00           O  
ATOM   4482  N   ASN   286      44.713  48.250  69.298  1.00  0.00           N  
ATOM   4483  H   ASN   286      45.597  47.784  69.151  1.00  0.00           H  
ATOM   4484  CA  ASN   286      44.710  49.705  68.860  1.00  0.00           C  
ATOM   4485  HA  ASN   286      44.812  50.264  69.791  1.00  0.00           H  
ATOM   4486  CB  ASN   286      45.803  50.053  67.876  1.00  0.00           C  
ATOM   4487  HB2 ASN   286      45.735  49.455  66.967  1.00  0.00           H  
ATOM   4488  HB3 ASN   286      45.587  51.008  67.398  1.00  0.00           H  
ATOM   4489  CG  ASN   286      47.142  50.071  68.500  1.00  0.00           C  
ATOM   4490  OD1 ASN   286      47.286  49.934  69.719  1.00  0.00           O  
ATOM   4491  ND2 ASN   286      48.201  50.511  67.855  1.00  0.00           N  
ATOM   4492 HD21 ASN   286      48.074  50.900  66.931  1.00  0.00           H  
ATOM   4493 HD22 ASN   286      49.097  50.456  68.316  1.00  0.00           H  
ATOM   4494  C   ASN   286      43.348  50.095  68.303  1.00  0.00           C  
ATOM   4495  O   ASN   286      42.739  51.063  68.725  1.00  0.00           O  
ATOM   4496  N   THR   287      42.905  49.293  67.335  1.00  0.00           N  
ATOM   4497  H   THR   287      43.326  48.380  67.233  1.00  0.00           H  
ATOM   4498  CA  THR   287      41.507  49.435  66.750  1.00  0.00           C  
ATOM   4499  HA  THR   287      41.647  50.429  66.324  1.00  0.00           H  
ATOM   4500  CB  THR   287      41.196  48.389  65.639  1.00  0.00           C  
ATOM   4501  HB  THR   287      41.274  47.354  65.973  1.00  0.00           H  
ATOM   4502  CG2 THR   287      39.692  48.589  65.151  1.00  0.00           C  
ATOM   4503 HG21 THR   287      39.332  49.613  65.250  1.00  0.00           H  
ATOM   4504 HG22 THR   287      39.536  48.478  64.078  1.00  0.00           H  
ATOM   4505 HG23 THR   287      38.983  47.993  65.727  1.00  0.00           H  
ATOM   4506  OG1 THR   287      42.089  48.585  64.500  1.00  0.00           O  
ATOM   4507  HG1 THR   287      42.917  48.256  64.858  1.00  0.00           H  
ATOM   4508  C   THR   287      40.379  49.469  67.885  1.00  0.00           C  
ATOM   4509  O   THR   287      39.724  50.530  67.967  1.00  0.00           O  
ATOM   4510  N   LEU   288      40.148  48.400  68.632  1.00  0.00           N  
ATOM   4511  H   LEU   288      40.687  47.565  68.454  1.00  0.00           H  
ATOM   4512  CA  LEU   288      39.226  48.425  69.735  1.00  0.00           C  
ATOM   4513  HA  LEU   288      38.249  48.585  69.278  1.00  0.00           H  
ATOM   4514  CB  LEU   288      39.169  47.091  70.477  1.00  0.00           C  
ATOM   4515  HB2 LEU   288      40.222  46.877  70.662  1.00  0.00           H  
ATOM   4516  HB3 LEU   288      38.712  47.228  71.457  1.00  0.00           H  
ATOM   4517  CG  LEU   288      38.551  45.899  69.641  1.00  0.00           C  
ATOM   4518  HG  LEU   288      38.939  45.844  68.624  1.00  0.00           H  
ATOM   4519  CD1 LEU   288      38.865  44.457  70.154  1.00  0.00           C  
ATOM   4520 HD11 LEU   288      38.411  43.722  69.490  1.00  0.00           H  
ATOM   4521 HD12 LEU   288      39.937  44.285  70.255  1.00  0.00           H  
ATOM   4522 HD13 LEU   288      38.430  44.341  71.146  1.00  0.00           H  
ATOM   4523  CD2 LEU   288      37.038  46.052  69.783  1.00  0.00           C  
ATOM   4524 HD21 LEU   288      36.749  45.817  70.807  1.00  0.00           H  
ATOM   4525 HD22 LEU   288      36.865  47.097  69.525  1.00  0.00           H  
ATOM   4526 HD23 LEU   288      36.481  45.414  69.097  1.00  0.00           H  
ATOM   4527  C   LEU   288      39.364  49.619  70.615  1.00  0.00           C  
ATOM   4528  O   LEU   288      38.490  50.444  70.741  1.00  0.00           O  
ATOM   4529  N   THR   289      40.524  49.701  71.293  1.00  0.00           N  
ATOM   4530  H   THR   289      41.188  48.945  71.200  1.00  0.00           H  
ATOM   4531  CA  THR   289      40.815  50.814  72.138  1.00  0.00           C  
ATOM   4532  HA  THR   289      40.350  50.783  73.124  1.00  0.00           H  
ATOM   4533  CB  THR   289      42.301  50.883  72.494  1.00  0.00           C  
ATOM   4534  HB  THR   289      42.893  50.993  71.586  1.00  0.00           H  
ATOM   4535  CG2 THR   289      42.636  51.843  73.600  1.00  0.00           C  
ATOM   4536 HG21 THR   289      41.792  51.801  74.288  1.00  0.00           H  
ATOM   4537 HG22 THR   289      43.606  51.585  74.027  1.00  0.00           H  
ATOM   4538 HG23 THR   289      42.591  52.884  73.282  1.00  0.00           H  
ATOM   4539  OG1 THR   289      42.748  49.641  73.046  1.00  0.00           O  
ATOM   4540  HG1 THR   289      43.192  49.168  72.338  1.00  0.00           H  
ATOM   4541  C   THR   289      40.507  52.241  71.528  1.00  0.00           C  
ATOM   4542  O   THR   289      40.009  53.125  72.216  1.00  0.00           O  
ATOM   4543  N   CYS   290      40.877  52.552  70.296  1.00  0.00           N  
ATOM   4544  H   CYS   290      41.200  51.817  69.683  1.00  0.00           H  
ATOM   4545  CA  CYS   290      40.638  53.857  69.654  1.00  0.00           C  
ATOM   4546  HA  CYS   290      40.921  54.607  70.394  1.00  0.00           H  
ATOM   4547  CB  CYS   290      41.469  54.052  68.337  1.00  0.00           C  
ATOM   4548  HB2 CYS   290      42.532  53.827  68.420  1.00  0.00           H  
ATOM   4549  HB3 CYS   290      41.055  53.333  67.630  1.00  0.00           H  
ATOM   4550  SG  CYS   290      41.270  55.744  67.689  1.00  0.00           S  
ATOM   4551  HG  CYS   290      39.939  55.707  67.583  1.00  0.00           H  
ATOM   4552  C   CYS   290      39.118  53.966  69.437  1.00  0.00           C  
ATOM   4553  O   CYS   290      38.556  54.933  69.879  1.00  0.00           O  
ATOM   4554  N   TYR   291      38.500  52.913  69.002  1.00  0.00           N  
ATOM   4555  H   TYR   291      39.014  52.114  68.660  1.00  0.00           H  
ATOM   4556  CA  TYR   291      37.071  52.937  68.689  1.00  0.00           C  
ATOM   4557  HA  TYR   291      36.915  53.783  68.019  1.00  0.00           H  
ATOM   4558  CB  TYR   291      36.636  51.589  68.034  1.00  0.00           C  
ATOM   4559  HB2 TYR   291      37.079  51.442  67.049  1.00  0.00           H  
ATOM   4560  HB3 TYR   291      36.877  50.736  68.669  1.00  0.00           H  
ATOM   4561  CG  TYR   291      35.085  51.564  67.804  1.00  0.00           C  
ATOM   4562  CD1 TYR   291      34.290  50.898  68.783  1.00  0.00           C  
ATOM   4563  HD1 TYR   291      34.738  50.725  69.751  1.00  0.00           H  
ATOM   4564  CE1 TYR   291      32.923  50.824  68.651  1.00  0.00           C  
ATOM   4565  HE1 TYR   291      32.346  50.419  69.469  1.00  0.00           H  
ATOM   4566  CZ  TYR   291      32.411  51.297  67.472  1.00  0.00           C  
ATOM   4567  OH  TYR   291      31.104  51.235  67.307  1.00  0.00           O  
ATOM   4568  HH  TYR   291      30.743  50.817  68.092  1.00  0.00           H  
ATOM   4569  CE2 TYR   291      33.130  51.940  66.447  1.00  0.00           C  
ATOM   4570  HE2 TYR   291      32.570  52.379  65.634  1.00  0.00           H  
ATOM   4571  CD2 TYR   291      34.536  52.081  66.657  1.00  0.00           C  
ATOM   4572  HD2 TYR   291      35.097  52.666  65.942  1.00  0.00           H  
ATOM   4573  C   TYR   291      36.278  53.180  70.010  1.00  0.00           C  
ATOM   4574  O   TYR   291      35.536  54.146  69.959  1.00  0.00           O  
ATOM   4575  N   LEU   292      36.524  52.540  71.156  1.00  0.00           N  
ATOM   4576  H   LEU   292      37.254  51.843  71.122  1.00  0.00           H  
ATOM   4577  CA  LEU   292      36.087  52.923  72.456  1.00  0.00           C  
ATOM   4578  HA  LEU   292      35.018  52.724  72.525  1.00  0.00           H  
ATOM   4579  CB  LEU   292      36.948  51.988  73.365  1.00  0.00           C  
ATOM   4580  HB2 LEU   292      36.608  50.980  73.131  1.00  0.00           H  
ATOM   4581  HB3 LEU   292      37.987  52.022  73.038  1.00  0.00           H  
ATOM   4582  CG  LEU   292      36.918  52.204  74.853  1.00  0.00           C  
ATOM   4583  HG  LEU   292      37.380  53.153  75.125  1.00  0.00           H  
ATOM   4584  CD1 LEU   292      35.638  52.094  75.598  1.00  0.00           C  
ATOM   4585 HD11 LEU   292      35.148  51.226  75.157  1.00  0.00           H  
ATOM   4586 HD12 LEU   292      35.814  51.938  76.663  1.00  0.00           H  
ATOM   4587 HD13 LEU   292      35.028  52.992  75.494  1.00  0.00           H  
ATOM   4588  CD2 LEU   292      37.974  51.230  75.326  1.00  0.00           C  
ATOM   4589 HD21 LEU   292      38.104  51.397  76.395  1.00  0.00           H  
ATOM   4590 HD22 LEU   292      37.690  50.205  75.090  1.00  0.00           H  
ATOM   4591 HD23 LEU   292      38.894  51.447  74.784  1.00  0.00           H  
ATOM   4592  C   LEU   292      36.233  54.367  72.879  1.00  0.00           C  
ATOM   4593  O   LEU   292      35.216  54.993  73.228  1.00  0.00           O  
ATOM   4594  N   LYS   293      37.444  54.961  72.844  1.00  0.00           N  
ATOM   4595  H   LYS   293      38.177  54.363  72.489  1.00  0.00           H  
ATOM   4596  CA  LYS   293      37.775  56.357  73.227  1.00  0.00           C  
ATOM   4597  HA  LYS   293      37.360  56.526  74.220  1.00  0.00           H  
ATOM   4598  CB  LYS   293      39.307  56.524  73.129  1.00  0.00           C  
ATOM   4599  HB2 LYS   293      39.548  56.216  72.111  1.00  0.00           H  
ATOM   4600  HB3 LYS   293      39.564  57.571  73.286  1.00  0.00           H  
ATOM   4601  CG  LYS   293      40.110  55.687  74.113  1.00  0.00           C  
ATOM   4602  HG2 LYS   293      39.609  55.780  75.077  1.00  0.00           H  
ATOM   4603  HG3 LYS   293      39.973  54.616  73.963  1.00  0.00           H  
ATOM   4604  CD  LYS   293      41.576  55.915  74.313  1.00  0.00           C  
ATOM   4605  HD2 LYS   293      42.083  55.618  73.395  1.00  0.00           H  
ATOM   4606  HD3 LYS   293      41.610  56.996  74.449  1.00  0.00           H  
ATOM   4607  CE  LYS   293      42.290  54.991  75.392  1.00  0.00           C  
ATOM   4608  HE2 LYS   293      41.884  55.061  76.401  1.00  0.00           H  
ATOM   4609  HE3 LYS   293      42.225  53.934  75.136  1.00  0.00           H  
ATOM   4610  NZ  LYS   293      43.750  55.228  75.590  1.00  0.00           N  
ATOM   4611  HZ1 LYS   293      43.934  56.171  75.902  1.00  0.00           H  
ATOM   4612  HZ2 LYS   293      44.062  54.506  76.224  1.00  0.00           H  
ATOM   4613  HZ3 LYS   293      44.333  55.148  74.769  1.00  0.00           H  
ATOM   4614  C   LYS   293      37.009  57.320  72.256  1.00  0.00           C  
ATOM   4615  O   LYS   293      36.138  58.058  72.713  1.00  0.00           O  
ATOM   4616  N   ALA   294      37.096  57.123  70.918  1.00  0.00           N  
ATOM   4617  H   ALA   294      37.671  56.337  70.651  1.00  0.00           H  
ATOM   4618  CA  ALA   294      36.351  57.968  69.991  1.00  0.00           C  
ATOM   4619  HA  ALA   294      36.676  58.991  70.184  1.00  0.00           H  
ATOM   4620  CB  ALA   294      36.818  57.618  68.562  1.00  0.00           C  
ATOM   4621  HB1 ALA   294      36.403  56.633  68.353  1.00  0.00           H  
ATOM   4622  HB2 ALA   294      36.430  58.437  67.957  1.00  0.00           H  
ATOM   4623  HB3 ALA   294      37.907  57.679  68.541  1.00  0.00           H  
ATOM   4624  C   ALA   294      34.761  57.898  70.187  1.00  0.00           C  
ATOM   4625  O   ALA   294      34.176  58.957  70.174  1.00  0.00           O  
ATOM   4626  N   SER   295      34.174  56.702  70.233  1.00  0.00           N  
ATOM   4627  H   SER   295      34.638  55.859  69.927  1.00  0.00           H  
ATOM   4628  CA  SER   295      32.842  56.516  70.664  1.00  0.00           C  
ATOM   4629  HA  SER   295      32.167  56.819  69.864  1.00  0.00           H  
ATOM   4630  CB  SER   295      32.579  54.993  70.800  1.00  0.00           C  
ATOM   4631  HB2 SER   295      33.211  54.590  71.591  1.00  0.00           H  
ATOM   4632  HB3 SER   295      31.542  54.927  71.128  1.00  0.00           H  
ATOM   4633  OG  SER   295      32.824  54.283  69.574  1.00  0.00           O  
ATOM   4634  HG  SER   295      33.726  53.967  69.485  1.00  0.00           H  
ATOM   4635  C   SER   295      32.407  57.206  71.986  1.00  0.00           C  
ATOM   4636  O   SER   295      31.386  57.904  71.993  1.00  0.00           O  
ATOM   4637  N   ALA   296      33.110  56.938  73.112  1.00  0.00           N  
ATOM   4638  H   ALA   296      33.793  56.195  73.154  1.00  0.00           H  
ATOM   4639  CA  ALA   296      32.835  57.703  74.366  1.00  0.00           C  
ATOM   4640  HA  ALA   296      31.834  57.528  74.759  1.00  0.00           H  
ATOM   4641  CB  ALA   296      33.819  57.203  75.476  1.00  0.00           C  
ATOM   4642  HB1 ALA   296      33.726  57.763  76.407  1.00  0.00           H  
ATOM   4643  HB2 ALA   296      33.674  56.150  75.718  1.00  0.00           H  
ATOM   4644  HB3 ALA   296      34.862  57.247  75.163  1.00  0.00           H  
ATOM   4645  C   ALA   296      33.013  59.274  74.213  1.00  0.00           C  
ATOM   4646  O   ALA   296      32.052  59.992  74.602  1.00  0.00           O  
ATOM   4647  N   ALA   297      34.025  59.767  73.505  1.00  0.00           N  
ATOM   4648  H   ALA   297      34.705  59.165  73.063  1.00  0.00           H  
ATOM   4649  CA  ALA   297      34.254  61.158  73.134  1.00  0.00           C  
ATOM   4650  HA  ALA   297      34.226  61.707  74.075  1.00  0.00           H  
ATOM   4651  CB  ALA   297      35.643  61.449  72.527  1.00  0.00           C  
ATOM   4652  HB1 ALA   297      35.685  60.940  71.564  1.00  0.00           H  
ATOM   4653  HB2 ALA   297      35.777  62.522  72.393  1.00  0.00           H  
ATOM   4654  HB3 ALA   297      36.381  61.049  73.222  1.00  0.00           H  
ATOM   4655  C   ALA   297      33.114  61.799  72.341  1.00  0.00           C  
ATOM   4656  O   ALA   297      32.727  62.970  72.597  1.00  0.00           O  
ATOM   4657  N   CYS   298      32.562  61.110  71.304  1.00  0.00           N  
ATOM   4658  H   CYS   298      33.049  60.269  71.029  1.00  0.00           H  
ATOM   4659  CA  CYS   298      31.464  61.629  70.469  1.00  0.00           C  
ATOM   4660  HA  CYS   298      31.746  62.621  70.117  1.00  0.00           H  
ATOM   4661  CB  CYS   298      31.147  60.701  69.336  1.00  0.00           C  
ATOM   4662  HB2 CYS   298      32.082  60.600  68.786  1.00  0.00           H  
ATOM   4663  HB3 CYS   298      30.896  59.711  69.717  1.00  0.00           H  
ATOM   4664  SG  CYS   298      29.879  61.251  68.231  1.00  0.00           S  
ATOM   4665  HG  CYS   298      30.653  60.835  67.224  1.00  0.00           H  
ATOM   4666  C   CYS   298      30.194  61.747  71.359  1.00  0.00           C  
ATOM   4667  O   CYS   298      29.540  62.821  71.452  1.00  0.00           O  
ATOM   4668  N   ARG   299      30.000  60.745  72.172  1.00  0.00           N  
ATOM   4669  H   ARG   299      30.620  59.950  72.109  1.00  0.00           H  
ATOM   4670  CA  ARG   299      28.913  60.764  73.139  1.00  0.00           C  
ATOM   4671  HA  ARG   299      28.025  61.015  72.559  1.00  0.00           H  
ATOM   4672  CB  ARG   299      28.712  59.403  73.816  1.00  0.00           C  
ATOM   4673  HB2 ARG   299      29.541  59.152  74.479  1.00  0.00           H  
ATOM   4674  HB3 ARG   299      27.877  59.613  74.485  1.00  0.00           H  
ATOM   4675  CG  ARG   299      28.250  58.343  72.790  1.00  0.00           C  
ATOM   4676  HG2 ARG   299      27.242  58.635  72.493  1.00  0.00           H  
ATOM   4677  HG3 ARG   299      28.838  58.325  71.873  1.00  0.00           H  
ATOM   4678  CD  ARG   299      28.119  56.892  73.414  1.00  0.00           C  
ATOM   4679  HD2 ARG   299      29.104  56.446  73.547  1.00  0.00           H  
ATOM   4680  HD3 ARG   299      27.597  56.754  74.361  1.00  0.00           H  
ATOM   4681  NE  ARG   299      27.405  56.010  72.512  1.00  0.00           N  
ATOM   4682  HE  ARG   299      27.500  56.283  71.544  1.00  0.00           H  
ATOM   4683  CZ  ARG   299      26.949  54.768  72.751  1.00  0.00           C  
ATOM   4684  NH1 ARG   299      26.753  54.284  73.926  1.00  0.00           N  
ATOM   4685 HH11 ARG   299      26.918  54.834  74.757  1.00  0.00           H  
ATOM   4686 HH12 ARG   299      26.536  53.302  74.014  1.00  0.00           H  
ATOM   4687  NH2 ARG   299      26.660  53.951  71.776  1.00  0.00           N  
ATOM   4688 HH21 ARG   299      26.867  54.254  70.834  1.00  0.00           H  
ATOM   4689 HH22 ARG   299      26.437  53.018  72.091  1.00  0.00           H  
ATOM   4690  C   ARG   299      29.064  61.942  74.155  1.00  0.00           C  
ATOM   4691  O   ARG   299      28.211  62.833  74.224  1.00  0.00           O  
ATOM   4692  N   ALA   300      30.195  62.038  74.876  1.00  0.00           N  
ATOM   4693  H   ALA   300      30.778  61.214  74.873  1.00  0.00           H  
ATOM   4694  CA  ALA   300      30.535  63.125  75.776  1.00  0.00           C  
ATOM   4695  HA  ALA   300      29.820  63.177  76.597  1.00  0.00           H  
ATOM   4696  CB  ALA   300      31.892  62.830  76.368  1.00  0.00           C  
ATOM   4697  HB1 ALA   300      32.661  63.264  75.729  1.00  0.00           H  
ATOM   4698  HB2 ALA   300      32.063  63.272  77.350  1.00  0.00           H  
ATOM   4699  HB3 ALA   300      32.146  61.782  76.526  1.00  0.00           H  
ATOM   4700  C   ALA   300      30.408  64.525  75.044  1.00  0.00           C  
ATOM   4701  O   ALA   300      29.838  65.351  75.696  1.00  0.00           O  
ATOM   4702  N   ALA   301      30.977  64.800  73.884  1.00  0.00           N  
ATOM   4703  H   ALA   301      31.522  64.120  73.373  1.00  0.00           H  
ATOM   4704  CA  ALA   301      30.666  66.106  73.217  1.00  0.00           C  
ATOM   4705  HA  ALA   301      30.978  66.853  73.947  1.00  0.00           H  
ATOM   4706  CB  ALA   301      31.496  66.136  71.899  1.00  0.00           C  
ATOM   4707  HB1 ALA   301      32.576  66.196  72.030  1.00  0.00           H  
ATOM   4708  HB2 ALA   301      31.203  65.267  71.310  1.00  0.00           H  
ATOM   4709  HB3 ALA   301      31.192  66.987  71.289  1.00  0.00           H  
ATOM   4710  C   ALA   301      29.154  66.446  72.860  1.00  0.00           C  
ATOM   4711  O   ALA   301      28.630  67.517  73.012  1.00  0.00           O  
ATOM   4712  N   LYS   302      28.433  65.412  72.322  1.00  0.00           N  
ATOM   4713  H   LYS   302      28.911  64.523  72.277  1.00  0.00           H  
ATOM   4714  CA  LYS   302      27.098  65.384  71.600  1.00  0.00           C  
ATOM   4715  HA  LYS   302      26.788  64.340  71.553  1.00  0.00           H  
ATOM   4716  CB  LYS   302      25.983  66.097  72.363  1.00  0.00           C  
ATOM   4717  HB2 LYS   302      26.229  67.138  72.570  1.00  0.00           H  
ATOM   4718  HB3 LYS   302      24.978  66.029  71.948  1.00  0.00           H  
ATOM   4719  CG  LYS   302      25.895  65.474  73.754  1.00  0.00           C  
ATOM   4720  HG2 LYS   302      25.471  64.473  73.667  1.00  0.00           H  
ATOM   4721  HG3 LYS   302      26.860  65.388  74.254  1.00  0.00           H  
ATOM   4722  CD  LYS   302      25.021  66.288  74.755  1.00  0.00           C  
ATOM   4723  HD2 LYS   302      24.036  66.439  74.314  1.00  0.00           H  
ATOM   4724  HD3 LYS   302      24.863  65.656  75.629  1.00  0.00           H  
ATOM   4725  CE  LYS   302      25.655  67.634  75.219  1.00  0.00           C  
ATOM   4726  HE2 LYS   302      26.272  67.644  76.117  1.00  0.00           H  
ATOM   4727  HE3 LYS   302      26.358  67.873  74.421  1.00  0.00           H  
ATOM   4728  NZ  LYS   302      24.673  68.631  75.419  1.00  0.00           N  
ATOM   4729  HZ1 LYS   302      24.012  68.759  74.666  1.00  0.00           H  
ATOM   4730  HZ2 LYS   302      24.137  68.447  76.255  1.00  0.00           H  
ATOM   4731  HZ3 LYS   302      25.214  69.484  75.415  1.00  0.00           H  
ATOM   4732  C   LYS   302      27.243  65.758  70.116  1.00  0.00           C  
ATOM   4733  O   LYS   302      26.484  66.615  69.634  1.00  0.00           O  
ATOM   4734  N   LEU   303      28.238  65.189  69.412  1.00  0.00           N  
ATOM   4735  H   LEU   303      28.639  64.397  69.893  1.00  0.00           H  
ATOM   4736  CA  LEU   303      28.798  65.539  68.152  1.00  0.00           C  
ATOM   4737  HA  LEU   303      28.819  66.626  68.225  1.00  0.00           H  
ATOM   4738  CB  LEU   303      30.244  64.986  68.173  1.00  0.00           C  
ATOM   4739  HB2 LEU   303      30.846  65.467  68.944  1.00  0.00           H  
ATOM   4740  HB3 LEU   303      30.170  63.909  68.325  1.00  0.00           H  
ATOM   4741  CG  LEU   303      30.905  65.029  66.715  1.00  0.00           C  
ATOM   4742  HG  LEU   303      30.208  64.447  66.111  1.00  0.00           H  
ATOM   4743  CD1 LEU   303      31.198  66.425  66.159  1.00  0.00           C  
ATOM   4744 HD11 LEU   303      31.676  66.435  65.180  1.00  0.00           H  
ATOM   4745 HD12 LEU   303      30.261  66.983  66.154  1.00  0.00           H  
ATOM   4746 HD13 LEU   303      31.793  66.933  66.917  1.00  0.00           H  
ATOM   4747  CD2 LEU   303      32.326  64.363  66.730  1.00  0.00           C  
ATOM   4748 HD21 LEU   303      32.185  63.328  67.039  1.00  0.00           H  
ATOM   4749 HD22 LEU   303      32.654  64.334  65.691  1.00  0.00           H  
ATOM   4750 HD23 LEU   303      32.986  64.880  67.427  1.00  0.00           H  
ATOM   4751  C   LEU   303      27.888  65.107  66.965  1.00  0.00           C  
ATOM   4752  O   LEU   303      27.626  63.924  66.747  1.00  0.00           O  
ATOM   4753  N   GLN   304      27.331  66.135  66.229  1.00  0.00           N  
ATOM   4754  H   GLN   304      27.587  67.049  66.573  1.00  0.00           H  
ATOM   4755  CA  GLN   304      26.388  65.984  65.148  1.00  0.00           C  
ATOM   4756  HA  GLN   304      25.419  65.625  65.494  1.00  0.00           H  
ATOM   4757  CB  GLN   304      26.119  67.331  64.515  1.00  0.00           C  
ATOM   4758  HB2 GLN   304      25.776  68.024  65.284  1.00  0.00           H  
ATOM   4759  HB3 GLN   304      27.024  67.785  64.112  1.00  0.00           H  
ATOM   4760  CG  GLN   304      25.039  67.269  63.466  1.00  0.00           C  
ATOM   4761  HG2 GLN   304      25.314  66.821  62.511  1.00  0.00           H  
ATOM   4762  HG3 GLN   304      24.248  66.589  63.781  1.00  0.00           H  
ATOM   4763  CD  GLN   304      24.470  68.623  63.244  1.00  0.00           C  
ATOM   4764  OE1 GLN   304      23.476  69.092  63.770  1.00  0.00           O  
ATOM   4765  NE2 GLN   304      25.194  69.431  62.453  1.00  0.00           N  
ATOM   4766 HE21 GLN   304      25.981  69.021  61.970  1.00  0.00           H  
ATOM   4767 HE22 GLN   304      24.824  70.370  62.418  1.00  0.00           H  
ATOM   4768  C   GLN   304      26.779  64.965  63.983  1.00  0.00           C  
ATOM   4769  O   GLN   304      27.751  65.121  63.233  1.00  0.00           O  
ATOM   4770  N   ASP   305      25.940  63.893  63.926  1.00  0.00           N  
ATOM   4771  H   ASP   305      25.287  63.816  64.692  1.00  0.00           H  
ATOM   4772  CA  ASP   305      26.014  62.843  62.873  1.00  0.00           C  
ATOM   4773  HA  ASP   305      25.428  61.956  63.115  1.00  0.00           H  
ATOM   4774  CB  ASP   305      25.188  63.419  61.683  1.00  0.00           C  
ATOM   4775  HB2 ASP   305      24.200  63.784  61.964  1.00  0.00           H  
ATOM   4776  HB3 ASP   305      25.680  64.281  61.232  1.00  0.00           H  
ATOM   4777  CG  ASP   305      24.958  62.451  60.527  1.00  0.00           C  
ATOM   4778  OD1 ASP   305      24.998  61.203  60.604  1.00  0.00           O  
ATOM   4779  OD2 ASP   305      24.753  63.011  59.428  1.00  0.00           O  
ATOM   4780  C   ASP   305      27.449  62.416  62.588  1.00  0.00           C  
ATOM   4781  O   ASP   305      27.909  62.545  61.420  1.00  0.00           O  
ATOM   4782  N   CYS   306      28.112  61.801  63.555  1.00  0.00           N  
ATOM   4783  H   CYS   306      27.625  61.534  64.399  1.00  0.00           H  
ATOM   4784  CA  CYS   306      29.335  61.099  63.354  1.00  0.00           C  
ATOM   4785  HA  CYS   306      29.855  61.714  62.618  1.00  0.00           H  
ATOM   4786  CB  CYS   306      30.049  61.104  64.713  1.00  0.00           C  
ATOM   4787  HB2 CYS   306      30.325  62.151  64.837  1.00  0.00           H  
ATOM   4788  HB3 CYS   306      29.379  60.840  65.531  1.00  0.00           H  
ATOM   4789  SG  CYS   306      31.519  60.107  64.562  1.00  0.00           S  
ATOM   4790  HG  CYS   306      30.918  58.979  64.952  1.00  0.00           H  
ATOM   4791  C   CYS   306      29.296  59.753  62.542  1.00  0.00           C  
ATOM   4792  O   CYS   306      28.660  58.758  62.854  1.00  0.00           O  
ATOM   4793  N   THR   307      30.051  59.706  61.511  1.00  0.00           N  
ATOM   4794  H   THR   307      30.477  60.528  61.105  1.00  0.00           H  
ATOM   4795  CA  THR   307      30.533  58.525  60.789  1.00  0.00           C  
ATOM   4796  HA  THR   307      30.115  57.643  61.276  1.00  0.00           H  
ATOM   4797  CB  THR   307      30.144  58.484  59.312  1.00  0.00           C  
ATOM   4798  HB  THR   307      30.668  59.278  58.780  1.00  0.00           H  
ATOM   4799  CG2 THR   307      30.591  57.211  58.577  1.00  0.00           C  
ATOM   4800 HG21 THR   307      30.136  56.429  59.184  1.00  0.00           H  
ATOM   4801 HG22 THR   307      30.081  57.248  57.614  1.00  0.00           H  
ATOM   4802 HG23 THR   307      31.677  57.148  58.503  1.00  0.00           H  
ATOM   4803  OG1 THR   307      28.741  58.638  59.299  1.00  0.00           O  
ATOM   4804  HG1 THR   307      28.361  57.969  59.873  1.00  0.00           H  
ATOM   4805  C   THR   307      32.023  58.464  61.024  1.00  0.00           C  
ATOM   4806  O   THR   307      32.766  59.097  60.305  1.00  0.00           O  
ATOM   4807  N   MET   308      32.649  57.501  61.812  1.00  0.00           N  
ATOM   4808  H   MET   308      32.125  56.817  62.339  1.00  0.00           H  
ATOM   4809  CA  MET   308      34.100  57.265  61.925  1.00  0.00           C  
ATOM   4810  HA  MET   308      34.592  58.082  61.397  1.00  0.00           H  
ATOM   4811  CB  MET   308      34.556  57.381  63.457  1.00  0.00           C  
ATOM   4812  HB2 MET   308      35.613  57.130  63.541  1.00  0.00           H  
ATOM   4813  HB3 MET   308      34.391  58.420  63.741  1.00  0.00           H  
ATOM   4814  CG  MET   308      33.894  56.434  64.351  1.00  0.00           C  
ATOM   4815  HG2 MET   308      32.814  56.491  64.215  1.00  0.00           H  
ATOM   4816  HG3 MET   308      34.173  55.411  64.097  1.00  0.00           H  
ATOM   4817  SD  MET   308      34.426  56.627  66.064  1.00  0.00           S  
ATOM   4818  CE  MET   308      33.259  57.848  66.562  1.00  0.00           C  
ATOM   4819  HE1 MET   308      33.171  58.002  67.637  1.00  0.00           H  
ATOM   4820  HE2 MET   308      33.507  58.785  66.064  1.00  0.00           H  
ATOM   4821  HE3 MET   308      32.321  57.507  66.123  1.00  0.00           H  
ATOM   4822  C   MET   308      34.466  55.960  61.259  1.00  0.00           C  
ATOM   4823  O   MET   308      33.909  54.910  61.577  1.00  0.00           O  
ATOM   4824  N   LEU   309      35.509  55.924  60.466  1.00  0.00           N  
ATOM   4825  H   LEU   309      35.826  56.871  60.317  1.00  0.00           H  
ATOM   4826  CA  LEU   309      36.205  54.759  59.855  1.00  0.00           C  
ATOM   4827  HA  LEU   309      35.494  53.946  59.998  1.00  0.00           H  
ATOM   4828  CB  LEU   309      36.073  55.066  58.339  1.00  0.00           C  
ATOM   4829  HB2 LEU   309      35.029  54.992  58.035  1.00  0.00           H  
ATOM   4830  HB3 LEU   309      36.362  56.110  58.219  1.00  0.00           H  
ATOM   4831  CG  LEU   309      37.034  54.297  57.465  1.00  0.00           C  
ATOM   4832  HG  LEU   309      37.950  54.185  58.044  1.00  0.00           H  
ATOM   4833  CD1 LEU   309      36.520  52.895  57.058  1.00  0.00           C  
ATOM   4834 HD11 LEU   309      36.319  52.308  57.954  1.00  0.00           H  
ATOM   4835 HD12 LEU   309      35.589  53.044  56.511  1.00  0.00           H  
ATOM   4836 HD13 LEU   309      37.337  52.414  56.520  1.00  0.00           H  
ATOM   4837  CD2 LEU   309      37.347  54.967  56.187  1.00  0.00           C  
ATOM   4838 HD21 LEU   309      37.999  55.832  56.311  1.00  0.00           H  
ATOM   4839 HD22 LEU   309      37.943  54.258  55.611  1.00  0.00           H  
ATOM   4840 HD23 LEU   309      36.477  55.260  55.600  1.00  0.00           H  
ATOM   4841  C   LEU   309      37.639  54.615  60.445  1.00  0.00           C  
ATOM   4842  O   LEU   309      38.478  55.499  60.424  1.00  0.00           O  
ATOM   4843  N   VAL   310      37.854  53.487  61.095  1.00  0.00           N  
ATOM   4844  H   VAL   310      37.185  52.731  61.110  1.00  0.00           H  
ATOM   4845  CA  VAL   310      39.009  53.340  62.045  1.00  0.00           C  
ATOM   4846  HA  VAL   310      39.606  54.252  62.057  1.00  0.00           H  
ATOM   4847  CB  VAL   310      38.349  53.154  63.431  1.00  0.00           C  
ATOM   4848  HB  VAL   310      37.601  52.363  63.377  1.00  0.00           H  
ATOM   4849  CG1 VAL   310      39.210  52.695  64.590  1.00  0.00           C  
ATOM   4850 HG11 VAL   310      38.570  52.616  65.469  1.00  0.00           H  
ATOM   4851 HG12 VAL   310      39.648  51.724  64.359  1.00  0.00           H  
ATOM   4852 HG13 VAL   310      40.028  53.394  64.759  1.00  0.00           H  
ATOM   4853  CG2 VAL   310      37.562  54.387  63.924  1.00  0.00           C  
ATOM   4854 HG21 VAL   310      37.018  54.080  64.817  1.00  0.00           H  
ATOM   4855 HG22 VAL   310      38.263  55.149  64.266  1.00  0.00           H  
ATOM   4856 HG23 VAL   310      36.947  54.730  63.091  1.00  0.00           H  
ATOM   4857  C   VAL   310      39.884  52.159  61.640  1.00  0.00           C  
ATOM   4858  O   VAL   310      39.438  51.012  61.410  1.00  0.00           O  
ATOM   4859  N   ASN   311      41.138  52.472  61.325  1.00  0.00           N  
ATOM   4860  H   ASN   311      41.469  53.414  61.478  1.00  0.00           H  
ATOM   4861  CA  ASN   311      42.232  51.516  60.965  1.00  0.00           C  
ATOM   4862  HA  ASN   311      41.771  50.532  60.874  1.00  0.00           H  
ATOM   4863  CB  ASN   311      42.770  51.911  59.583  1.00  0.00           C  
ATOM   4864  HB2 ASN   311      42.982  52.973  59.453  1.00  0.00           H  
ATOM   4865  HB3 ASN   311      43.757  51.467  59.450  1.00  0.00           H  
ATOM   4866  CG  ASN   311      41.972  51.657  58.376  1.00  0.00           C  
ATOM   4867  OD1 ASN   311      40.923  52.257  58.048  1.00  0.00           O  
ATOM   4868  ND2 ASN   311      42.427  50.786  57.554  1.00  0.00           N  
ATOM   4869 HD21 ASN   311      43.318  50.362  57.769  1.00  0.00           H  
ATOM   4870 HD22 ASN   311      41.830  50.470  56.803  1.00  0.00           H  
ATOM   4871  C   ASN   311      43.362  51.434  61.975  1.00  0.00           C  
ATOM   4872  O   ASN   311      44.513  51.698  61.686  1.00  0.00           O  
ATOM   4873  N   GLY   312      43.070  50.892  63.195  1.00  0.00           N  
ATOM   4874  H   GLY   312      42.121  50.595  63.372  1.00  0.00           H  
ATOM   4875  CA  GLY   312      44.020  50.856  64.277  1.00  0.00           C  
ATOM   4876  HA2 GLY   312      43.750  50.216  65.116  1.00  0.00           H  
ATOM   4877  HA3 GLY   312      44.953  50.475  63.863  1.00  0.00           H  
ATOM   4878  C   GLY   312      44.246  52.273  64.786  1.00  0.00           C  
ATOM   4879  O   GLY   312      43.358  52.945  65.285  1.00  0.00           O  
ATOM   4880  N   ASP   313      45.497  52.658  64.734  1.00  0.00           N  
ATOM   4881  H   ASP   313      46.219  52.035  64.400  1.00  0.00           H  
ATOM   4882  CA  ASP   313      45.893  54.075  64.986  1.00  0.00           C  
ATOM   4883  HA  ASP   313      45.564  54.305  65.999  1.00  0.00           H  
ATOM   4884  CB  ASP   313      47.387  54.333  64.927  1.00  0.00           C  
ATOM   4885  HB2 ASP   313      47.546  54.337  63.849  1.00  0.00           H  
ATOM   4886  HB3 ASP   313      47.604  55.284  65.413  1.00  0.00           H  
ATOM   4887  CG  ASP   313      48.348  53.241  65.533  1.00  0.00           C  
ATOM   4888  OD1 ASP   313      49.577  53.511  65.672  1.00  0.00           O  
ATOM   4889  OD2 ASP   313      47.959  52.053  65.556  1.00  0.00           O  
ATOM   4890  C   ASP   313      45.202  55.138  64.078  1.00  0.00           C  
ATOM   4891  O   ASP   313      44.903  56.222  64.577  1.00  0.00           O  
ATOM   4892  N   ASP   314      44.921  54.841  62.825  1.00  0.00           N  
ATOM   4893  H   ASP   314      45.142  53.924  62.463  1.00  0.00           H  
ATOM   4894  CA  ASP   314      44.285  55.731  61.894  1.00  0.00           C  
ATOM   4895  HA  ASP   314      44.596  56.773  61.974  1.00  0.00           H  
ATOM   4896  CB  ASP   314      44.726  55.401  60.482  1.00  0.00           C  
ATOM   4897  HB2 ASP   314      44.394  54.416  60.156  1.00  0.00           H  
ATOM   4898  HB3 ASP   314      44.137  56.067  59.851  1.00  0.00           H  
ATOM   4899  CG  ASP   314      46.272  55.583  60.405  1.00  0.00           C  
ATOM   4900  OD1 ASP   314      46.678  56.720  60.091  1.00  0.00           O  
ATOM   4901  OD2 ASP   314      47.030  54.655  60.570  1.00  0.00           O  
ATOM   4902  C   ASP   314      42.741  55.925  62.041  1.00  0.00           C  
ATOM   4903  O   ASP   314      41.944  55.227  61.317  1.00  0.00           O  
ATOM   4904  N   LEU   315      42.310  56.841  62.916  1.00  0.00           N  
ATOM   4905  H   LEU   315      42.989  57.205  63.569  1.00  0.00           H  
ATOM   4906  CA  LEU   315      40.979  57.379  63.040  1.00  0.00           C  
ATOM   4907  HA  LEU   315      40.275  56.566  62.862  1.00  0.00           H  
ATOM   4908  CB  LEU   315      40.875  57.759  64.573  1.00  0.00           C  
ATOM   4909  HB2 LEU   315      41.007  56.768  65.007  1.00  0.00           H  
ATOM   4910  HB3 LEU   315      41.742  58.393  64.756  1.00  0.00           H  
ATOM   4911  CG  LEU   315      39.612  58.484  65.036  1.00  0.00           C  
ATOM   4912  HG  LEU   315      39.550  59.392  64.436  1.00  0.00           H  
ATOM   4913  CD1 LEU   315      38.308  57.722  64.911  1.00  0.00           C  
ATOM   4914 HD11 LEU   315      38.197  56.844  65.547  1.00  0.00           H  
ATOM   4915 HD12 LEU   315      37.558  58.467  65.176  1.00  0.00           H  
ATOM   4916 HD13 LEU   315      38.152  57.226  63.953  1.00  0.00           H  
ATOM   4917  CD2 LEU   315      39.723  58.938  66.522  1.00  0.00           C  
ATOM   4918 HD21 LEU   315      39.009  59.750  66.660  1.00  0.00           H  
ATOM   4919 HD22 LEU   315      39.585  58.020  67.094  1.00  0.00           H  
ATOM   4920 HD23 LEU   315      40.711  59.329  66.765  1.00  0.00           H  
ATOM   4921  C   LEU   315      40.700  58.521  62.065  1.00  0.00           C  
ATOM   4922  O   LEU   315      41.267  59.581  62.138  1.00  0.00           O  
ATOM   4923  N   VAL   316      39.672  58.278  61.219  1.00  0.00           N  
ATOM   4924  H   VAL   316      39.121  57.435  61.299  1.00  0.00           H  
ATOM   4925  CA  VAL   316      39.128  59.337  60.340  1.00  0.00           C  
ATOM   4926  HA  VAL   316      39.498  60.301  60.688  1.00  0.00           H  
ATOM   4927  CB  VAL   316      39.592  59.178  58.879  1.00  0.00           C  
ATOM   4928  HB  VAL   316      40.643  58.892  58.850  1.00  0.00           H  
ATOM   4929  CG1 VAL   316      38.721  58.149  58.184  1.00  0.00           C  
ATOM   4930 HG11 VAL   316      38.740  57.201  58.722  1.00  0.00           H  
ATOM   4931 HG12 VAL   316      37.712  58.561  58.151  1.00  0.00           H  
ATOM   4932 HG13 VAL   316      39.186  57.901  57.229  1.00  0.00           H  
ATOM   4933  CG2 VAL   316      39.408  60.656  58.281  1.00  0.00           C  
ATOM   4934 HG21 VAL   316      39.967  61.355  58.903  1.00  0.00           H  
ATOM   4935 HG22 VAL   316      39.881  60.684  57.299  1.00  0.00           H  
ATOM   4936 HG23 VAL   316      38.389  61.009  58.116  1.00  0.00           H  
ATOM   4937  C   VAL   316      37.620  59.469  60.669  1.00  0.00           C
[truncated: 305,082 more chars]
