# Supplementary material for: FMOPhore for hotspot identification and efficient fragment-to-lead growth strategies
Source: Nat Commun. 2026 Apr 28;17:5813. doi: 10.1038/s41467-026-72384-x (PMC13328607; doi:10.1038/s41467-026-72384-x)
Supplement: Supplementary file 3 — Supplementary Dataset 1 [file 41467_2026_72384_MOESM3_ESM.zip › Hepatitis_C/Initial_pose.pdb]

ATOM      1  N   HIE     1       4.408   7.969  28.822  1.00  0.00
ATOM      2  H1  HIE     1       5.123   8.527  28.377  1.00  0.00
ATOM      3  H2  HIE     1       4.849   7.337  29.475  1.00  0.00
ATOM      4  H3  HIE     1       3.666   8.580  29.133  1.00  0.00
ATOM      5  CA  HIE     1       3.802   7.113  27.806  1.00  0.00
ATOM      6  HA  HIE     1       3.921   6.061  28.068  1.00  0.00
ATOM      7  CB  HIE     1       2.295   7.434  27.715  1.00  0.00
ATOM      8  HB2 HIE     1       2.165   8.490  27.476  1.00  0.00
ATOM      9  HB3 HIE     1       1.829   6.873  26.903  1.00  0.00
ATOM     10  CG  HIE     1       1.509   7.143  28.967  1.00  0.00
ATOM     11  ND1 HIE     1       1.307   5.860  29.447  1.00  0.00
ATOM     12  CE1 HIE     1       0.586   5.969  30.566  1.00  0.00
ATOM     13  HE1 HIE     1       0.278   5.121  31.160  1.00  0.00
ATOM     14  NE2 HIE     1       0.289   7.224  30.879  1.00  0.00
ATOM     15  HE2 HIE     1      -0.236   7.605  31.653  1.00  0.00
ATOM     16  CD2 HIE     1       0.876   7.978  29.860  1.00  0.00
ATOM     17  HD2 HIE     1       0.802   9.056  29.850  1.00  0.00
ATOM     18  C   HIE     1       4.519   7.324  26.465  1.00  0.00
ATOM     19  O   HIE     1       3.876   7.574  25.445  1.00  0.00
ATOM     20  N   MET     2       5.859   7.227  26.466  1.00  0.00
ATOM     21  H   MET     2       6.315   7.023  27.343  1.00  0.00
ATOM     22  CA  MET     2       6.713   7.404  25.292  1.00  0.00
ATOM     23  HA  MET     2       6.440   8.327  24.785  1.00  0.00
ATOM     24  CB  MET     2       8.190   7.473  25.735  1.00  0.00
ATOM     25  HB2 MET     2       8.446   6.581  26.308  1.00  0.00
ATOM     26  HB3 MET     2       8.835   7.447  24.857  1.00  0.00
ATOM     27  CG  MET     2       8.551   8.715  26.565  1.00  0.00
ATOM     28  HG2 MET     2       7.977   8.713  27.490  1.00  0.00
ATOM     29  HG3 MET     2       9.598   8.653  26.863  1.00  0.00
ATOM     30  SD  MET     2       8.303  10.325  25.763  1.00  0.00
ATOM     31  CE  MET     2       9.433  10.192  24.354  1.00  0.00
ATOM     32  HE1 MET     2       9.481  11.145  23.826  1.00  0.00
ATOM     33  HE2 MET     2      10.437   9.929  24.687  1.00  0.00
ATOM     34  HE3 MET     2       9.085   9.435  23.652  1.00  0.00
ATOM     35  C   MET     2       6.554   6.225  24.320  1.00  0.00
ATOM     36  O   MET     2       6.575   5.071  24.745  1.00  0.00
ATOM     37  N   SER     3       6.422   6.528  23.018  1.00  0.00
ATOM     38  H   SER     3       6.403   7.507  22.761  1.00  0.00
ATOM     39  CA  SER     3       6.346   5.567  21.911  1.00  0.00
ATOM     40  HA  SER     3       5.544   4.859  22.119  1.00  0.00
ATOM     41  CB  SER     3       6.003   6.341  20.620  1.00  0.00
ATOM     42  HB2 SER     3       5.890   5.652  19.782  1.00  0.00
ATOM     43  HB3 SER     3       5.055   6.860  20.719  1.00  0.00
ATOM     44  OG  SER     3       7.002   7.284  20.290  1.00  0.00
ATOM     45  HG  SER     3       6.831   7.627  19.424  1.00  0.00
ATOM     46  C   SER     3       7.641   4.763  21.712  1.00  0.00
ATOM     47  O   SER     3       7.587   3.631  21.232  1.00  0.00
ATOM     48  N   TYR     4       8.785   5.352  22.092  1.00  0.00
ATOM     49  H   TYR     4       8.723   6.280  22.485  1.00  0.00
ATOM     50  CA  TYR     4      10.122   4.792  21.978  1.00  0.00
ATOM     51  HA  TYR     4      10.048   3.707  22.058  1.00  0.00
ATOM     52  CB  TYR     4      10.746   5.143  20.614  1.00  0.00
ATOM     53  HB2 TYR     4      10.710   6.222  20.472  1.00  0.00
ATOM     54  HB3 TYR     4      11.805   4.882  20.626  1.00  0.00
ATOM     55  CG  TYR     4      10.141   4.461  19.403  1.00  0.00
ATOM     56  CD1 TYR     4      10.374   3.090  19.184  1.00  0.00
ATOM     57  HD1 TYR     4      10.965   2.533  19.895  1.00  0.00
ATOM     58  CE1 TYR     4       9.842   2.452  18.046  1.00  0.00
ATOM     59  HE1 TYR     4      10.022   1.401  17.879  1.00  0.00
ATOM     60  CZ  TYR     4       9.072   3.187  17.125  1.00  0.00
ATOM     61  OH  TYR     4       8.552   2.566  16.027  1.00  0.00
ATOM     62  HH  TYR     4       7.988   3.127  15.516  1.00  0.00
ATOM     63  CE2 TYR     4       8.834   4.557  17.345  1.00  0.00
ATOM     64  HE2 TYR     4       8.246   5.123  16.640  1.00  0.00
ATOM     65  CD2 TYR     4       9.363   5.194  18.484  1.00  0.00
ATOM     66  HD2 TYR     4       9.176   6.245  18.646  1.00  0.00
ATOM     67  C   TYR     4      11.008   5.269  23.130  1.00  0.00
ATOM     68  O   TYR     4      10.905   6.410  23.580  1.00  0.00
ATOM     69  N   THR     5      11.935   4.394  23.535  1.00  0.00
ATOM     70  H   THR     5      11.907   3.469  23.127  1.00  0.00
ATOM     71  CA  THR     5      13.131   4.686  24.320  1.00  0.00
ATOM     72  HA  THR     5      13.247   5.768  24.413  1.00  0.00
ATOM     73  CB  THR     5      13.019   4.084  25.744  1.00  0.00
ATOM     74  HB  THR     5      13.917   4.372  26.293  1.00  0.00
ATOM     75  CG2 THR     5      11.808   4.593  26.542  1.00  0.00
ATOM     76 HG21 THR     5      11.830   4.223  27.568  1.00  0.00
ATOM     77 HG22 THR     5      11.798   5.682  26.585  1.00  0.00
ATOM     78 HG23 THR     5      10.866   4.270  26.096  1.00  0.00
ATOM     79  OG1 THR     5      13.006   2.669  25.721  1.00  0.00
ATOM     80  HG1 THR     5      13.063   2.353  26.610  1.00  0.00
ATOM     81  C   THR     5      14.334   4.169  23.515  1.00  0.00
ATOM     82  O   THR     5      14.182   3.240  22.720  1.00  0.00
ATOM     83  N   TRP     6      15.514   4.785  23.697  1.00  0.00
ATOM     84  H   TRP     6      15.569   5.526  24.381  1.00  0.00
ATOM     85  CA  TRP     6      16.737   4.501  22.942  1.00  0.00
ATOM     86  HA  TRP     6      16.626   3.533  22.454  1.00  0.00
ATOM     87  CB  TRP     6      16.962   5.550  21.829  1.00  0.00
ATOM     88  HB2 TRP     6      17.231   6.502  22.288  1.00  0.00
ATOM     89  HB3 TRP     6      17.820   5.262  21.220  1.00  0.00
ATOM     90  CG  TRP     6      15.811   5.804  20.899  1.00  0.00
ATOM     91  CD1 TRP     6      15.028   6.906  20.913  1.00  0.00
ATOM     92  HD1 TRP     6      15.143   7.732  21.600  1.00  0.00
ATOM     93  NE1 TRP     6      14.060   6.795  19.940  1.00  0.00
ATOM     94  HE1 TRP     6      13.338   7.495  19.800  1.00  0.00
ATOM     95  CE2 TRP     6      14.167   5.615  19.237  1.00  0.00
ATOM     96  CZ2 TRP     6      13.426   5.048  18.185  1.00  0.00
ATOM     97  HZ2 TRP     6      12.578   5.572  17.770  1.00  0.00
ATOM     98  CH2 TRP     6      13.802   3.790  17.682  1.00  0.00
ATOM     99  HH2 TRP     6      13.242   3.340  16.876  1.00  0.00
ATOM    100  CZ3 TRP     6      14.914   3.122  18.233  1.00  0.00
ATOM    101  HZ3 TRP     6      15.212   2.158  17.850  1.00  0.00
ATOM    102  CE3 TRP     6      15.643   3.700  19.290  1.00  0.00
ATOM    103  HE3 TRP     6      16.491   3.174  19.694  1.00  0.00
ATOM    104  CD2 TRP     6      15.290   4.958  19.827  1.00  0.00
ATOM    105  C   TRP     6      17.946   4.385  23.876  1.00  0.00
ATOM    106  O   TRP     6      18.061   5.141  24.841  1.00  0.00
ATOM    107  N   THR     7      18.859   3.456  23.555  1.00  0.00
ATOM    108  H   THR     7      18.683   2.874  22.745  1.00  0.00
ATOM    109  CA  THR     7      20.136   3.236  24.244  1.00  0.00
ATOM    110  HA  THR     7      20.019   3.416  25.314  1.00  0.00
ATOM    111  CB  THR     7      20.569   1.762  24.014  1.00  0.00
ATOM    112  HB  THR     7      21.516   1.597  24.531  1.00  0.00
ATOM    113  CG2 THR     7      19.574   0.729  24.558  1.00  0.00
ATOM    114 HG21 THR     7      19.972  -0.281  24.462  1.00  0.00
ATOM    115 HG22 THR     7      19.366   0.902  25.614  1.00  0.00
ATOM    116 HG23 THR     7      18.626   0.758  24.023  1.00  0.00
ATOM    117  OG1 THR     7      20.809   1.499  22.643  1.00  0.00
ATOM    118  HG1 THR     7      20.975   0.572  22.532  1.00  0.00
ATOM    119  C   THR     7      21.254   4.154  23.703  1.00  0.00
ATOM    120  O   THR     7      22.282   4.303  24.362  1.00  0.00
ATOM    121  N   GLY     8      21.063   4.739  22.508  1.00  0.00
ATOM    122  H   GLY     8      20.184   4.566  22.042  1.00  0.00
ATOM    123  CA  GLY     8      22.060   5.509  21.770  1.00  0.00
ATOM    124  HA2 GLY     8      21.546   6.329  21.268  1.00  0.00
ATOM    125  HA3 GLY     8      22.783   5.969  22.447  1.00  0.00
ATOM    126  C   GLY     8      22.815   4.692  20.711  1.00  0.00
ATOM    127  O   GLY     8      23.619   5.269  19.980  1.00  0.00
ATOM    128  N   ALA     9      22.550   3.375  20.597  1.00  0.00
ATOM    129  H   ALA     9      21.882   2.964  21.236  1.00  0.00
ATOM    130  CA  ALA     9      23.086   2.511  19.545  1.00  0.00
ATOM    131  HA  ALA     9      24.144   2.732  19.391  1.00  0.00
ATOM    132  CB  ALA     9      22.939   1.041  19.969  1.00  0.00
ATOM    133  HB1 ALA     9      23.326   0.365  19.205  1.00  0.00
ATOM    134  HB2 ALA     9      23.491   0.843  20.888  1.00  0.00
ATOM    135  HB3 ALA     9      21.901   0.773  20.149  1.00  0.00
ATOM    136  C   ALA     9      22.299   2.743  18.245  1.00  0.00
ATOM    137  O   ALA     9      21.070   2.830  18.254  1.00  0.00
ATOM    138  N   LEU    10      23.040   2.865  17.134  1.00  0.00
ATOM    139  H   LEU    10      24.039   2.753  17.231  1.00  0.00
ATOM    140  CA  LEU    10      22.562   3.254  15.807  1.00  0.00
ATOM    141  HA  LEU    10      21.941   4.148  15.892  1.00  0.00
ATOM    142  CB  LEU    10      23.803   3.529  14.922  1.00  0.00
ATOM    143  HB2 LEU    10      24.408   2.621  14.890  1.00  0.00
ATOM    144  HB3 LEU    10      23.496   3.706  13.890  1.00  0.00
ATOM    145  CG  LEU    10      24.693   4.706  15.384  1.00  0.00
ATOM    146  HG  LEU    10      24.855   4.633  16.460  1.00  0.00
ATOM    147  CD1 LEU    10      26.081   4.628  14.728  1.00  0.00
ATOM    148 HD11 LEU    10      26.722   5.442  15.067  1.00  0.00
ATOM    149 HD12 LEU    10      26.583   3.692  14.976  1.00  0.00
ATOM    150 HD13 LEU    10      26.009   4.690  13.642  1.00  0.00
ATOM    151  CD2 LEU    10      24.038   6.066  15.099  1.00  0.00
ATOM    152 HD21 LEU    10      24.676   6.886  15.429  1.00  0.00
ATOM    153 HD22 LEU    10      23.851   6.200  14.033  1.00  0.00
ATOM    154 HD23 LEU    10      23.087   6.168  15.620  1.00  0.00
ATOM    155  C   LEU    10      21.750   2.134  15.140  1.00  0.00
ATOM    156  O   LEU    10      22.007   0.957  15.380  1.00  0.00
ATOM    157  N   ILE    11      20.811   2.499  14.251  1.00  0.00
ATOM    158  H   ILE    11      20.654   3.484  14.096  1.00  0.00
ATOM    159  CA  ILE    11      20.147   1.569  13.333  1.00  0.00
ATOM    160  HA  ILE    11      19.970   0.607  13.818  1.00  0.00
ATOM    161  CB  ILE    11      18.778   2.165  12.873  1.00  0.00
ATOM    162  HB  ILE    11      18.960   3.156  12.453  1.00  0.00
ATOM    163  CG2 ILE    11      18.108   1.308  11.774  1.00  0.00
ATOM    164 HG21 ILE    11      17.175   1.751  11.429  1.00  0.00
ATOM    165 HG22 ILE    11      18.730   1.201  10.886  1.00  0.00
ATOM    166 HG23 ILE    11      17.883   0.306  12.141  1.00  0.00
ATOM    167  CG1 ILE    11      17.814   2.331  14.077  1.00  0.00
ATOM    168 HG12 ILE    11      17.563   1.351  14.485  1.00  0.00
ATOM    169 HG13 ILE    11      18.315   2.864  14.884  1.00  0.00
ATOM    170  CD1 ILE    11      16.519   3.094  13.758  1.00  0.00
ATOM    171 HD11 ILE    11      15.944   3.269  14.667  1.00  0.00
ATOM    172 HD12 ILE    11      16.728   4.064  13.308  1.00  0.00
ATOM    173 HD13 ILE    11      15.879   2.543  13.072  1.00  0.00
ATOM    174  C   ILE    11      21.121   1.390  12.152  1.00  0.00
ATOM    175  O   ILE    11      21.256   2.284  11.317  1.00  0.00
ATOM    176  N   THR    12      21.832   0.251  12.132  1.00  0.00
ATOM    177  H   THR    12      21.671  -0.428  12.863  1.00  0.00
ATOM    178  CA  THR    12      22.887  -0.070  11.169  1.00  0.00
ATOM    179  HA  THR    12      23.355   0.863  10.855  1.00  0.00
ATOM    180  CB  THR    12      23.963  -0.945  11.873  1.00  0.00
ATOM    181  HB  THR    12      24.738  -1.188  11.144  1.00  0.00
ATOM    182  CG2 THR    12      24.654  -0.230  13.044  1.00  0.00
ATOM    183 HG21 THR    12      25.463  -0.838  13.449  1.00  0.00
ATOM    184 HG22 THR    12      25.081   0.722  12.727  1.00  0.00
ATOM    185 HG23 THR    12      23.960  -0.028  13.859  1.00  0.00
ATOM    186  OG1 THR    12      23.462  -2.184  12.338  1.00  0.00
ATOM    187  HG1 THR    12      23.207  -2.716  11.594  1.00  0.00
ATOM    188  C   THR    12      22.301  -0.823   9.952  1.00  0.00
ATOM    189  O   THR    12      21.324  -1.559  10.109  1.00  0.00
ATOM    190  N   PRO    13      22.890  -0.668   8.744  1.00  0.00
ATOM    191  CD  PRO    13      24.016   0.226   8.449  1.00  0.00
ATOM    192  HD2 PRO    13      24.897  -0.021   9.043  1.00  0.00
ATOM    193  HD3 PRO    13      23.737   1.256   8.671  1.00  0.00
ATOM    194  CG  PRO    13      24.304   0.067   6.955  1.00  0.00
ATOM    195  HG2 PRO    13      25.091  -0.672   6.801  1.00  0.00
ATOM    196  HG3 PRO    13      24.619   0.998   6.483  1.00  0.00
ATOM    197  CB  PRO    13      22.989  -0.459   6.399  1.00  0.00
ATOM    198  HB2 PRO    13      23.098  -0.973   5.446  1.00  0.00
ATOM    199  HB3 PRO    13      22.306   0.374   6.239  1.00  0.00
ATOM    200  CA  PRO    13      22.431  -1.341   7.520  1.00  0.00
ATOM    201  HA  PRO    13      21.342  -1.361   7.468  1.00  0.00
ATOM    202  C   PRO    13      22.993  -2.774   7.406  1.00  0.00
ATOM    203  O   PRO    13      23.980  -3.120   8.057  1.00  0.00
ATOM    204  N   CYS    14      22.360  -3.603   6.560  1.00  0.00
ATOM    205  H   CYS    14      21.555  -3.249   6.064  1.00  0.00
ATOM    206  CA  CYS    14      22.760  -4.987   6.281  1.00  0.00
ATOM    207  HA  CYS    14      23.190  -5.453   7.170  1.00  0.00
ATOM    208  CB  CYS    14      21.511  -5.773   5.823  1.00  0.00
ATOM    209  HB2 CYS    14      20.874  -5.175   5.169  1.00  0.00
ATOM    210  HB3 CYS    14      21.785  -6.669   5.264  1.00  0.00
ATOM    211  SG  CYS    14      20.563  -6.335   7.262  1.00  0.00
ATOM    212  HG  CYS    14      19.614  -6.967   6.566  1.00  0.00
ATOM    213  C   CYS    14      23.801  -5.081   5.146  1.00  0.00
ATOM    214  O   CYS    14      24.506  -6.085   5.057  1.00  0.00
ATOM    215  N   ALA    15      23.890  -4.051   4.288  1.00  0.00
ATOM    216  H   ALA    15      23.300  -3.248   4.456  1.00  0.00
ATOM    217  CA  ALA    15      24.777  -3.958   3.129  1.00  0.00
ATOM    218  HA  ALA    15      25.734  -4.407   3.398  1.00  0.00
ATOM    219  CB  ALA    15      24.186  -4.754   1.949  1.00  0.00
ATOM    220  HB1 ALA    15      24.850  -4.744   1.084  1.00  0.00
ATOM    221  HB2 ALA    15      24.026  -5.799   2.217  1.00  0.00
ATOM    222  HB3 ALA    15      23.226  -4.342   1.634  1.00  0.00
ATOM    223  C   ALA    15      25.079  -2.489   2.794  1.00  0.00
ATOM    224  O   ALA    15      24.601  -1.580   3.474  1.00  0.00
ATOM    225  N   ALA    16      25.872  -2.254   1.735  1.00  0.00
ATOM    226  H   ALA    16      26.224  -3.046   1.218  1.00  0.00
ATOM    227  CA  ALA    16      26.212  -0.925   1.225  1.00  0.00
ATOM    228  HA  ALA    16      26.531  -0.287   2.052  1.00  0.00
ATOM    229  CB  ALA    16      27.370  -1.067   0.223  1.00  0.00
ATOM    230  HB1 ALA    16      27.650  -0.099  -0.195  1.00  0.00
ATOM    231  HB2 ALA    16      28.255  -1.479   0.708  1.00  0.00
ATOM    232  HB3 ALA    16      27.112  -1.725  -0.608  1.00  0.00
ATOM    233  C   ALA    16      24.998  -0.305   0.512  1.00  0.00
ATOM    234  O   ALA    16      24.483  -0.871  -0.453  1.00  0.00
ATOM    235  N   GLU    17      24.538   0.849   1.020  1.00  0.00
ATOM    236  H   GLU    17      25.018   1.243   1.816  1.00  0.00
ATOM    237  CA  GLU    17      23.347   1.552   0.554  1.00  0.00
ATOM    238  HA  GLU    17      22.639   0.865   0.087  1.00  0.00
ATOM    239  CB  GLU    17      22.683   2.237   1.764  1.00  0.00
ATOM    240  HB2 GLU    17      23.381   2.940   2.224  1.00  0.00
ATOM    241  HB3 GLU    17      21.843   2.832   1.408  1.00  0.00
ATOM    242  CG  GLU    17      22.149   1.266   2.831  1.00  0.00
ATOM    243  HG2 GLU    17      21.365   0.633   2.413  1.00  0.00
ATOM    244  HG3 GLU    17      22.938   0.601   3.182  1.00  0.00
ATOM    245  CD  GLU    17      21.617   2.033   4.038  1.00  0.00
ATOM    246  OE1 GLU    17      22.433   2.740   4.668  1.00  0.00
ATOM    247  OE2 GLU    17      20.400   1.934   4.299  1.00  0.00
ATOM    248  C   GLU    17      23.743   2.670  -0.422  1.00  0.00
ATOM    249  O   GLU    17      24.576   3.521  -0.099  1.00  0.00
ATOM    250  N   GLU    18      23.080   2.698  -1.587  1.00  0.00
ATOM    251  H   GLU    18      22.410   1.964  -1.769  1.00  0.00
ATOM    252  CA  GLU    18      23.128   3.794  -2.552  1.00  0.00
ATOM    253  HA  GLU    18      24.101   4.289  -2.545  1.00  0.00
ATOM    254  CB  GLU    18      22.825   3.232  -3.957  1.00  0.00
ATOM    255  HB2 GLU    18      21.892   2.668  -3.942  1.00  0.00
ATOM    256  HB3 GLU    18      22.667   4.060  -4.652  1.00  0.00
ATOM    257  CG  GLU    18      23.952   2.338  -4.504  1.00  0.00
ATOM    258  HG2 GLU    18      24.907   2.860  -4.431  1.00  0.00
ATOM    259  HG3 GLU    18      24.045   1.432  -3.905  1.00  0.00
ATOM    260  CD  GLU    18      23.719   1.936  -5.961  1.00  0.00
ATOM    261  OE1 GLU    18      22.690   1.276  -6.227  1.00  0.00
ATOM    262  OE2 GLU    18      24.586   2.280  -6.793  1.00  0.00
ATOM    263  C   GLU    18      22.014   4.792  -2.193  1.00  0.00
ATOM    264  O   GLU    18      20.887   4.383  -1.917  1.00  0.00
ATOM    265  N   SER    19      22.341   6.094  -2.212  1.00  0.00
ATOM    266  H   SER    19      23.301   6.334  -2.408  1.00  0.00
ATOM    267  CA  SER    19      21.423   7.217  -1.981  1.00  0.00
ATOM    268  HA  SER    19      20.438   6.836  -1.718  1.00  0.00
ATOM    269  CB  SER    19      21.932   8.047  -0.785  1.00  0.00
ATOM    270  HB2 SER    19      21.199   8.811  -0.521  1.00  0.00
ATOM    271  HB3 SER    19      22.041   7.416   0.092  1.00  0.00
ATOM    272  OG  SER    19      23.169   8.688  -1.044  1.00  0.00
ATOM    273  HG  SER    19      23.041   9.328  -1.728  1.00  0.00
ATOM    274  C   SER    19      21.248   8.097  -3.230  1.00  0.00
ATOM    275  O   SER    19      20.266   8.825  -3.328  1.00  0.00
ATOM    276  N   LYS    20      22.196   8.023  -4.171  1.00  0.00
ATOM    277  H   LYS    20      22.948   7.372  -4.007  1.00  0.00
ATOM    278  CA  LYS    20      22.219   8.690  -5.471  1.00  0.00
ATOM    279  HA  LYS    20      21.637   9.613  -5.445  1.00  0.00
ATOM    280  CB  LYS    20      23.700   9.000  -5.804  1.00  0.00
ATOM    281  HB2 LYS    20      23.769   9.514  -6.764  1.00  0.00
ATOM    282  HB3 LYS    20      24.049   9.724  -5.067  1.00  0.00
ATOM    283  CG  LYS    20      24.654   7.779  -5.808  1.00  0.00
ATOM    284  HG2 LYS    20      24.335   7.052  -5.063  1.00  0.00
ATOM    285  HG3 LYS    20      24.589   7.256  -6.763  1.00  0.00
ATOM    286  CD  LYS    20      26.116   8.146  -5.512  1.00  0.00
ATOM    287  HD2 LYS    20      26.542   8.635  -6.390  1.00  0.00
ATOM    288  HD3 LYS    20      26.171   8.877  -4.704  1.00  0.00
ATOM    289  CE  LYS    20      26.969   6.924  -5.135  1.00  0.00
ATOM    290  HE2 LYS    20      26.851   6.129  -5.872  1.00  0.00
ATOM    291  HE3 LYS    20      28.024   7.199  -5.127  1.00  0.00
ATOM    292  NZ  LYS    20      26.620   6.410  -3.796  1.00  0.00
ATOM    293  HZ1 LYS    20      27.215   5.625  -3.573  1.00  0.00
ATOM    294  HZ2 LYS    20      26.754   7.138  -3.109  1.00  0.00
ATOM    295  HZ3 LYS    20      25.656   6.111  -3.791  1.00  0.00
ATOM    296  C   LYS    20      21.652   7.737  -6.533  1.00  0.00
ATOM    297  O   LYS    20      21.825   6.523  -6.417  1.00  0.00
ATOM    298  N   LEU    21      21.001   8.291  -7.571  1.00  0.00
ATOM    299  H   LEU    21      20.906   9.296  -7.595  1.00  0.00
ATOM    300  CA  LEU    21      20.428   7.548  -8.695  1.00  0.00
ATOM    301  HA  LEU    21      19.723   6.832  -8.283  1.00  0.00
ATOM    302  CB  LEU    21      19.640   8.539  -9.590  1.00  0.00
ATOM    303  HB2 LEU    21      18.896   9.054  -8.981  1.00  0.00
ATOM    304  HB3 LEU    21      20.318   9.319  -9.937  1.00  0.00
ATOM    305  CG  LEU    21      18.934   7.912 -10.819  1.00  0.00
ATOM    306  HG  LEU    21      19.655   7.332 -11.391  1.00  0.00
ATOM    307  CD1 LEU    21      17.802   6.964 -10.417  1.00  0.00
ATOM    308 HD11 LEU    21      17.249   6.644 -11.294  1.00  0.00
ATOM    309 HD12 LEU    21      18.171   6.071  -9.922  1.00  0.00
ATOM    310 HD13 LEU    21      17.103   7.445  -9.744  1.00  0.00
ATOM    311  CD2 LEU    21      18.401   8.987 -11.776  1.00  0.00
ATOM    312 HD21 LEU    21      17.942   8.539 -12.658  1.00  0.00
ATOM    313 HD22 LEU    21      17.656   9.623 -11.302  1.00  0.00
ATOM    314 HD23 LEU    21      19.210   9.623 -12.126  1.00  0.00
ATOM    315  C   LEU    21      21.546   6.856  -9.507  1.00  0.00
ATOM    316  O   LEU    21      22.388   7.566 -10.059  1.00  0.00
ATOM    317  N   PRO    22      21.568   5.506  -9.613  1.00  0.00
ATOM    318  CD  PRO    22      20.699   4.565  -8.902  1.00  0.00
ATOM    319  HD2 PRO    22      19.642   4.746  -9.077  1.00  0.00
ATOM    320  HD3 PRO    22      20.882   4.628  -7.831  1.00  0.00
ATOM    321  CG  PRO    22      21.071   3.176  -9.403  1.00  0.00
ATOM    322  HG2 PRO    22      20.374   2.872 -10.185  1.00  0.00
ATOM    323  HG3 PRO    22      21.038   2.439  -8.603  1.00  0.00
ATOM    324  CB  PRO    22      22.464   3.336  -9.985  1.00  0.00
ATOM    325  HB2 PRO    22      22.679   2.600 -10.762  1.00  0.00
ATOM    326  HB3 PRO    22      23.197   3.196  -9.191  1.00  0.00
ATOM    327  CA  PRO    22      22.522   4.789 -10.469  1.00  0.00
ATOM    328  HA  PRO    22      23.532   5.181 -10.329  1.00  0.00
ATOM    329  C   PRO    22      22.115   4.921 -11.946  1.00  0.00
ATOM    330  O   PRO    22      20.926   4.913 -12.268  1.00  0.00
ATOM    331  N   ILE    23      23.116   5.092 -12.822  1.00  0.00
ATOM    332  H   ILE    23      24.063   5.051 -12.474  1.00  0.00
ATOM    333  CA  ILE    23      22.955   5.476 -14.224  1.00  0.00
ATOM    334  HA  ILE    23      21.896   5.572 -14.458  1.00  0.00
ATOM    335  CB  ILE    23      23.633   6.861 -14.467  1.00  0.00
ATOM    336  HB  ILE    23      24.690   6.747 -14.222  1.00  0.00
ATOM    337  CG2 ILE    23      23.588   7.339 -15.934  1.00  0.00
ATOM    338 HG21 ILE    23      24.037   8.327 -16.039  1.00  0.00
ATOM    339 HG22 ILE    23      24.140   6.675 -16.599  1.00  0.00
ATOM    340 HG23 ILE    23      22.566   7.404 -16.302  1.00  0.00
ATOM    341  CG1 ILE    23      23.097   7.972 -13.533  1.00  0.00
ATOM    342 HG12 ILE    23      23.362   7.741 -12.502  1.00  0.00
ATOM    343 HG13 ILE    23      23.613   8.908 -13.752  1.00  0.00
ATOM    344  CD1 ILE    23      21.583   8.212 -13.616  1.00  0.00
ATOM    345 HD11 ILE    23      21.298   9.013 -12.938  1.00  0.00
ATOM    346 HD12 ILE    23      21.274   8.494 -14.621  1.00  0.00
ATOM    347 HD13 ILE    23      21.007   7.336 -13.329  1.00  0.00
ATOM    348  C   ILE    23      23.513   4.378 -15.137  1.00  0.00
ATOM    349  O   ILE    23      24.541   3.767 -14.841  1.00  0.00
ATOM    350  N   ASN    24      22.837   4.185 -16.278  1.00  0.00
ATOM    351  H   ASN    24      21.992   4.724 -16.415  1.00  0.00
ATOM    352  CA  ASN    24      23.241   3.340 -17.400  1.00  0.00
ATOM    353  HA  ASN    24      24.331   3.289 -17.388  1.00  0.00
ATOM    354  CB  ASN    24      22.731   1.883 -17.236  1.00  0.00
ATOM    355  HB2 ASN    24      23.188   1.251 -17.998  1.00  0.00
ATOM    356  HB3 ASN    24      23.079   1.488 -16.280  1.00  0.00
ATOM    357  CG  ASN    24      21.208   1.684 -17.291  1.00  0.00
ATOM    358  OD1 ASN    24      20.426   2.628 -17.219  1.00  0.00
ATOM    359  ND2 ASN    24      20.781   0.432 -17.453  1.00  0.00
ATOM    360 HD21 ASN    24      21.440  -0.330 -17.519  1.00  0.00
ATOM    361 HD22 ASN    24      19.786   0.248 -17.455  1.00  0.00
ATOM    362  C   ASN    24      22.918   4.031 -18.737  1.00  0.00
ATOM    363  O   ASN    24      22.563   5.211 -18.762  1.00  0.00
ATOM    364  N   ALA    25      23.033   3.293 -19.852  1.00  0.00
ATOM    365  H   ALA    25      23.339   2.335 -19.760  1.00  0.00
ATOM    366  CA  ALA    25      22.741   3.768 -21.208  1.00  0.00
ATOM    367  HA  ALA    25      23.282   4.701 -21.379  1.00  0.00
ATOM    368  CB  ALA    25      23.245   2.707 -22.199  1.00  0.00
ATOM    369  HB1 ALA    25      23.078   3.017 -23.232  1.00  0.00
ATOM    370  HB2 ALA    25      24.316   2.539 -22.081  1.00  0.00
ATOM    371  HB3 ALA    25      22.741   1.749 -22.055  1.00  0.00
ATOM    372  C   ALA    25      21.241   4.020 -21.468  1.00  0.00
ATOM    373  O   ALA    25      20.904   4.758 -22.393  1.00  0.00
ATOM    374  N   LEU    26      20.352   3.428 -20.652  1.00  0.00
ATOM    375  H   LEU    26      20.712   2.850 -19.906  1.00  0.00
ATOM    376  CA  LEU    26      18.897   3.536 -20.756  1.00  0.00
ATOM    377  HA  LEU    26      18.593   3.687 -21.793  1.00  0.00
ATOM    378  CB  LEU    26      18.282   2.225 -20.206  1.00  0.00
ATOM    379  HB2 LEU    26      18.591   2.105 -19.167  1.00  0.00
ATOM    380  HB3 LEU    26      17.194   2.308 -20.185  1.00  0.00
ATOM    381  CG  LEU    26      18.652   0.935 -20.969  1.00  0.00
ATOM    382  HG  LEU    26      19.735   0.887 -21.086  1.00  0.00
ATOM    383  CD1 LEU    26      18.238  -0.302 -20.157  1.00  0.00
ATOM    384 HD11 LEU    26      18.456  -1.225 -20.696  1.00  0.00
ATOM    385 HD12 LEU    26      18.770  -0.347 -19.208  1.00  0.00
ATOM    386 HD13 LEU    26      17.174  -0.290 -19.929  1.00  0.00
ATOM    387  CD2 LEU    26      18.026   0.895 -22.372  1.00  0.00
ATOM    388 HD21 LEU    26      18.271  -0.035 -22.885  1.00  0.00
ATOM    389 HD22 LEU    26      16.939   0.970 -22.323  1.00  0.00
ATOM    390 HD23 LEU    26      18.389   1.712 -22.996  1.00  0.00
ATOM    391  C   LEU    26      18.328   4.693 -19.908  1.00  0.00
ATOM    392  O   LEU    26      17.164   5.049 -20.097  1.00  0.00
ATOM    393  N   SER    27      19.111   5.270 -18.977  1.00  0.00
ATOM    394  H   SER    27      20.057   4.926 -18.878  1.00  0.00
ATOM    395  CA  SER    27      18.659   6.243 -17.977  1.00  0.00
ATOM    396  HA  SER    27      17.807   5.814 -17.445  1.00  0.00
ATOM    397  CB  SER    27      19.790   6.506 -16.967  1.00  0.00
ATOM    398  HB2 SER    27      20.742   6.657 -17.476  1.00  0.00
ATOM    399  HB3 SER    27      19.597   7.406 -16.380  1.00  0.00
ATOM    400  OG  SER    27      19.892   5.429 -16.061  1.00  0.00
ATOM    401  HG  SER    27      19.088   5.368 -15.568  1.00  0.00
ATOM    402  C   SER    27      18.188   7.580 -18.574  1.00  0.00
ATOM    403  O   SER    27      17.086   8.018 -18.249  1.00  0.00
ATOM    404  N   ASN    28      18.992   8.203 -19.457  1.00  0.00
ATOM    405  H   ASN    28      19.872   7.762 -19.683  1.00  0.00
ATOM    406  CA  ASN    28      18.716   9.509 -20.078  1.00  0.00
ATOM    407  HA  ASN    28      18.481  10.217 -19.283  1.00  0.00
ATOM    408  CB  ASN    28      19.960  10.016 -20.846  1.00  0.00
ATOM    409  HB2 ASN    28      20.343   9.240 -21.511  1.00  0.00
ATOM    410  HB3 ASN    28      19.694  10.858 -21.489  1.00  0.00
ATOM    411  CG  ASN    28      21.069  10.517 -19.920  1.00  0.00
ATOM    412  OD1 ASN    28      20.923  11.559 -19.286  1.00  0.00
ATOM    413  ND2 ASN    28      22.180   9.782 -19.839  1.00  0.00
ATOM    414 HD21 ASN    28      22.268   8.928 -20.370  1.00  0.00
ATOM    415 HD22 ASN    28      22.932  10.084 -19.236  1.00  0.00
ATOM    416  C   ASN    28      17.512   9.519 -21.036  1.00  0.00
ATOM    417  O   ASN    28      16.970  10.594 -21.300  1.00  0.00
ATOM    418  N   SER    29      17.075   8.347 -21.535  1.00  0.00
ATOM    419  H   SER    29      17.564   7.503 -21.274  1.00  0.00
ATOM    420  CA  SER    29      15.876   8.212 -22.361  1.00  0.00
ATOM    421  HA  SER    29      15.892   9.010 -23.106  1.00  0.00
ATOM    422  CB  SER    29      15.915   6.862 -23.119  1.00  0.00
ATOM    423  HB2 SER    29      15.230   6.912 -23.967  1.00  0.00
ATOM    424  HB3 SER    29      16.906   6.684 -23.539  1.00  0.00
ATOM    425  OG  SER    29      15.531   5.740 -22.347  1.00  0.00
ATOM    426  HG  SER    29      16.155   5.618 -21.644  1.00  0.00
ATOM    427  C   SER    29      14.585   8.354 -21.528  1.00  0.00
ATOM    428  O   SER    29      13.579   8.802 -22.074  1.00  0.00
ATOM    429  N   LEU    30      14.613   8.020 -20.224  1.00  0.00
ATOM    430  H   LEU    30      15.479   7.679 -19.830  1.00  0.00
ATOM    431  CA  LEU    30      13.476   8.172 -19.320  1.00  0.00
ATOM    432  HA  LEU    30      12.551   8.199 -19.893  1.00  0.00
ATOM    433  CB  LEU    30      13.412   6.961 -18.361  1.00  0.00
ATOM    434  HB2 LEU    30      13.322   6.058 -18.961  1.00  0.00
ATOM    435  HB3 LEU    30      14.362   6.868 -17.831  1.00  0.00
ATOM    436  CG  LEU    30      12.255   6.972 -17.325  1.00  0.00
ATOM    437  HG  LEU    30      12.384   7.831 -16.667  1.00  0.00
ATOM    438  CD1 LEU    30      10.861   7.076 -17.968  1.00  0.00
ATOM    439 HD11 LEU    30      10.082   7.016 -17.208  1.00  0.00
ATOM    440 HD12 LEU    30      10.723   8.023 -18.489  1.00  0.00
ATOM    441 HD13 LEU    30      10.691   6.270 -18.682  1.00  0.00
ATOM    442  CD2 LEU    30      12.316   5.737 -16.423  1.00  0.00
ATOM    443 HD21 LEU    30      11.682   5.862 -15.546  1.00  0.00
ATOM    444 HD22 LEU    30      11.986   4.840 -16.943  1.00  0.00
ATOM    445 HD23 LEU    30      13.331   5.557 -16.082  1.00  0.00
ATOM    446  C   LEU    30      13.582   9.464 -18.499  1.00  0.00
ATOM    447  O   LEU    30      12.560  10.110 -18.315  1.00  0.00
ATOM    448  N   LEU    31      14.763   9.818 -17.964  1.00  0.00
ATOM    449  H   LEU    31      15.575   9.245 -18.159  1.00  0.00
ATOM    450  CA  LEU    31      14.926  10.854 -16.939  1.00  0.00
ATOM    451  HA  LEU    31      14.225  11.665 -17.150  1.00  0.00
ATOM    452  CB  LEU    31      14.568  10.226 -15.563  1.00  0.00
ATOM    453  HB2 LEU    31      13.638   9.671 -15.685  1.00  0.00
ATOM    454  HB3 LEU    31      15.307   9.473 -15.284  1.00  0.00
ATOM    455  CG  LEU    31      14.355  11.217 -14.400  1.00  0.00
ATOM    456  HG  LEU    31      13.916  12.114 -14.826  1.00  0.00
ATOM    457  CD1 LEU    31      13.333  10.688 -13.382  1.00  0.00
ATOM    458 HD11 LEU    31      13.120  11.437 -12.620  1.00  0.00
ATOM    459 HD12 LEU    31      12.389  10.428 -13.861  1.00  0.00
ATOM    460 HD13 LEU    31      13.702   9.803 -12.868  1.00  0.00
ATOM    461  CD2 LEU    31      15.660  11.587 -13.675  1.00  0.00
ATOM    462 HD21 LEU    31      15.459  12.278 -12.857  1.00  0.00
ATOM    463 HD22 LEU    31      16.144  10.708 -13.251  1.00  0.00
ATOM    464 HD23 LEU    31      16.375  12.074 -14.333  1.00  0.00
ATOM    465  C   LEU    31      16.343  11.434 -17.026  1.00  0.00
ATOM    466  O   LEU    31      17.300  10.666 -16.977  1.00  0.00
ATOM    467  N   ARG    32      16.485  12.769 -17.137  1.00  0.00
ATOM    468  H   ARG    32      15.653  13.339 -17.180  1.00  0.00
ATOM    469  CA  ARG    32      17.779  13.448 -17.299  1.00  0.00
ATOM    470  HA  ARG    32      18.569  12.720 -17.494  1.00  0.00
ATOM    471  CB  ARG    32      17.721  14.402 -18.510  1.00  0.00
ATOM    472  HB2 ARG    32      16.884  15.095 -18.416  1.00  0.00
ATOM    473  HB3 ARG    32      18.620  15.020 -18.516  1.00  0.00
ATOM    474  CG  ARG    32      17.650  13.663 -19.857  1.00  0.00
ATOM    475  HG2 ARG    32      18.400  12.870 -19.868  1.00  0.00
ATOM    476  HG3 ARG    32      16.687  13.159 -19.949  1.00  0.00
ATOM    477  CD  ARG    32      17.861  14.602 -21.057  1.00  0.00
ATOM    478  HD2 ARG    32      16.913  14.751 -21.575  1.00  0.00
ATOM    479  HD3 ARG    32      18.192  15.593 -20.745  1.00  0.00
ATOM    480  NE  ARG    32      18.838  14.050 -22.008  1.00  0.00
ATOM    481  HE  ARG    32      18.446  13.553 -22.795  1.00  0.00
ATOM    482  CZ  ARG    32      20.177  14.124 -21.894  1.00  0.00
ATOM    483  NH1 ARG    32      20.760  14.717 -20.842  1.00  0.00
ATOM    484 HH11 ARG    32      20.190  15.108 -20.107  1.00  0.00
ATOM    485 HH12 ARG    32      21.766  14.754 -20.761  1.00  0.00
ATOM    486  NH2 ARG    32      20.946  13.586 -22.849  1.00  0.00
ATOM    487 HH21 ARG    32      20.528  13.139 -23.652  1.00  0.00
ATOM    488 HH22 ARG    32      21.952  13.629 -22.779  1.00  0.00
ATOM    489  C   ARG    32      18.238  14.248 -16.066  1.00  0.00
ATOM    490  O   ARG    32      19.442  14.477 -15.944  1.00  0.00
ATOM    491  N   HIE    33      17.340  14.669 -15.156  1.00  0.00
ATOM    492  H   HIE    33      16.362  14.483 -15.327  1.00  0.00
ATOM    493  CA  HIE    33      17.706  15.412 -13.940  1.00  0.00
ATOM    494  HA  HIE    33      18.625  15.981 -14.092  1.00  0.00
ATOM    495  CB  HIE    33      16.589  16.411 -13.558  1.00  0.00
ATOM    496  HB2 HIE    33      15.668  15.890 -13.305  1.00  0.00
ATOM    497  HB3 HIE    33      16.879  16.947 -12.653  1.00  0.00
ATOM    498  CG  HIE    33      16.272  17.454 -14.606  1.00  0.00
ATOM    499  ND1 HIE    33      15.181  18.298 -14.504  1.00  0.00
ATOM    500  CE1 HIE    33      15.177  19.080 -15.586  1.00  0.00
ATOM    501  HE1 HIE    33      14.420  19.827 -15.777  1.00  0.00
ATOM    502  NE2 HIE    33      16.194  18.843 -16.406  1.00  0.00
ATOM    503  HE2 HIE    33      16.455  19.277 -17.280  1.00  0.00
ATOM    504  CD2 HIE    33      16.900  17.813 -15.781  1.00  0.00
ATOM    505  HD2 HIE    33      17.795  17.406 -16.229  1.00  0.00
ATOM    506  C   HIE    33      17.938  14.396 -12.810  1.00  0.00
ATOM    507  O   HIE    33      17.084  14.175 -11.951  1.00  0.00
ATOM    508  N   HIE    34      19.112  13.748 -12.858  1.00  0.00
ATOM    509  H   HIE    34      19.779  14.109 -13.525  1.00  0.00
ATOM    510  CA  HIE    34      19.494  12.587 -12.054  1.00  0.00
ATOM    511  HA  HIE    34      18.707  11.838 -12.150  1.00  0.00
ATOM    512  CB  HIE    34      20.823  12.037 -12.611  1.00  0.00
ATOM    513  HB2 HIE    34      21.593  12.806 -12.537  1.00  0.00
ATOM    514  HB3 HIE    34      21.173  11.203 -12.000  1.00  0.00
ATOM    515  CG  HIE    34      20.781  11.563 -14.045  1.00  0.00
ATOM    516  ND1 HIE    34      21.917  11.486 -14.832  1.00  0.00
ATOM    517  CE1 HIE    34      21.543  11.012 -16.023  1.00  0.00
ATOM    518  HE1 HIE    34      22.228  10.848 -16.842  1.00  0.00
ATOM    519  NE2 HIE    34      20.245  10.748 -16.096  1.00  0.00
ATOM    520  HE2 HIE    34      19.687  10.386 -16.856  1.00  0.00
ATOM    521  CD2 HIE    34      19.753  11.098 -14.837  1.00  0.00
ATOM    522  HD2 HIE    34      18.706  10.982 -14.599  1.00  0.00
ATOM    523  C   HIE    34      19.688  12.890 -10.560  1.00  0.00
ATOM    524  O   HIE    34      19.459  12.008  -9.733  1.00  0.00
ATOM    525  N   ASN    35      20.083  14.128 -10.218  1.00  0.00
ATOM    526  H   ASN    35      20.240  14.796 -10.959  1.00  0.00
ATOM    527  CA  ASN    35      20.343  14.576  -8.844  1.00  0.00
ATOM    528  HA  ASN    35      20.901  13.801  -8.314  1.00  0.00
ATOM    529  CB  ASN    35      21.168  15.886  -8.865  1.00  0.00
ATOM    530  HB2 ASN    35      20.600  16.676  -9.361  1.00  0.00
ATOM    531  HB3 ASN    35      21.346  16.232  -7.845  1.00  0.00
ATOM    532  CG  ASN    35      22.540  15.745  -9.533  1.00  0.00
ATOM    533  OD1 ASN    35      23.249  14.768  -9.308  1.00  0.00
ATOM    534  ND2 ASN    35      22.908  16.708 -10.381  1.00  0.00
ATOM    535 HD21 ASN    35      22.304  17.500 -10.547  1.00  0.00
ATOM    536 HD22 ASN    35      23.803  16.645 -10.844  1.00  0.00
ATOM    537  C   ASN    35      19.049  14.850  -8.055  1.00  0.00
ATOM    538  O   ASN    35      19.104  14.949  -6.829  1.00  0.00
ATOM    539  N   MET    36      17.896  14.951  -8.740  1.00  0.00
ATOM    540  H   MET    36      17.925  14.847  -9.745  1.00  0.00
ATOM    541  CA  MET    36      16.590  15.158  -8.123  1.00  0.00
ATOM    542  HA  MET    36      16.690  15.820  -7.262  1.00  0.00
ATOM    543  CB  MET    36      15.637  15.799  -9.150  1.00  0.00
ATOM    544  HB2 MET    36      15.595  15.212 -10.068  1.00  0.00
ATOM    545  HB3 MET    36      14.622  15.792  -8.752  1.00  0.00
ATOM    546  CG  MET    36      16.020  17.251  -9.465  1.00  0.00
ATOM    547  HG2 MET    36      16.196  17.806  -8.544  1.00  0.00
ATOM    548  HG3 MET    36      16.960  17.264 -10.017  1.00  0.00
ATOM    549  SD  MET    36      14.799  18.164 -10.438  1.00  0.00
ATOM    550  CE  MET    36      13.525  18.457  -9.182  1.00  0.00
ATOM    551  HE1 MET    36      12.734  19.082  -9.595  1.00  0.00
ATOM    552  HE2 MET    36      13.080  17.519  -8.848  1.00  0.00
ATOM    553  HE3 MET    36      13.949  18.969  -8.319  1.00  0.00
ATOM    554  C   MET    36      15.959  13.845  -7.639  1.00  0.00
ATOM    555  O   MET    36      15.071  13.904  -6.796  1.00  0.00
ATOM    556  N   VAL    37      16.415  12.678  -8.124  1.00  0.00
ATOM    557  H   VAL    37      17.167  12.696  -8.799  1.00  0.00
ATOM    558  CA  VAL    37      15.982  11.365  -7.644  1.00  0.00
ATOM    559  HA  VAL    37      15.008  11.437  -7.159  1.00  0.00
ATOM    560  CB  VAL    37      15.863  10.380  -8.833  1.00  0.00
ATOM    561  HB  VAL    37      16.846  10.267  -9.291  1.00  0.00
ATOM    562  CG1 VAL    37      15.393   8.987  -8.374  1.00  0.00
ATOM    563 HG11 VAL    37      15.159   8.355  -9.228  1.00  0.00
ATOM    564 HG12 VAL    37      16.154   8.471  -7.788  1.00  0.00
ATOM    565 HG13 VAL    37      14.496   9.053  -7.760  1.00  0.00
ATOM    566  CG2 VAL    37      14.910  10.903  -9.925  1.00  0.00
ATOM    567 HG21 VAL    37      14.824  10.188 -10.743  1.00  0.00
ATOM    568 HG22 VAL    37      13.908  11.075  -9.529  1.00  0.00
ATOM    569 HG23 VAL    37      15.261  11.839 -10.359  1.00  0.00
ATOM    570  C   VAL    37      17.030  10.863  -6.636  1.00  0.00
ATOM    571  O   VAL    37      18.235  10.961  -6.875  1.00  0.00
ATOM    572  N   TYR    38      16.548  10.320  -5.510  1.00  0.00
ATOM    573  H   TYR    38      15.543  10.271  -5.397  1.00  0.00
ATOM    574  CA  TYR    38      17.349   9.824  -4.395  1.00  0.00
ATOM    575  HA  TYR    38      18.271   9.420  -4.816  1.00  0.00
ATOM    576  CB  TYR    38      17.712  10.982  -3.432  1.00  0.00
ATOM    577  HB2 TYR    38      18.522  10.654  -2.784  1.00  0.00
ATOM    578  HB3 TYR    38      18.107  11.831  -3.991  1.00  0.00
ATOM    579  CG  TYR    38      16.568  11.459  -2.546  1.00  0.00
ATOM    580  CD1 TYR    38      15.546  12.263  -3.088  1.00  0.00
ATOM    581  HD1 TYR    38      15.596  12.594  -4.115  1.00  0.00
ATOM    582  CE1 TYR    38      14.422  12.586  -2.308  1.00  0.00
ATOM    583  HE1 TYR    38      13.625  13.168  -2.731  1.00  0.00
ATOM    584  CZ  TYR    38      14.313  12.123  -0.986  1.00  0.00
ATOM    585  OH  TYR    38      13.186  12.401  -0.272  1.00  0.00
ATOM    586  HH  TYR    38      12.536  12.854  -0.788  1.00  0.00
ATOM    587  CE2 TYR    38      15.354  11.362  -0.422  1.00  0.00
ATOM    588  HE2 TYR    38      15.278  11.010   0.596  1.00  0.00
ATOM    589  CD2 TYR    38      16.479  11.030  -1.202  1.00  0.00
ATOM    590  HD2 TYR    38      17.255  10.409  -0.778  1.00  0.00
ATOM    591  C   TYR    38      16.635   8.668  -3.688  1.00  0.00
ATOM    592  O   TYR    38      15.410   8.686  -3.591  1.00  0.00
ATOM    593  N   ALA    39      17.408   7.732  -3.118  1.00  0.00
ATOM    594  H   ALA    39      18.409   7.814  -3.230  1.00  0.00
ATOM    595  CA  ALA    39      16.937   6.762  -2.131  1.00  0.00
ATOM    596  HA  ALA    39      15.863   6.616  -2.193  1.00  0.00
ATOM    597  CB  ALA    39      17.636   5.416  -2.358  1.00  0.00
ATOM    598  HB1 ALA    39      17.392   4.698  -1.573  1.00  0.00
ATOM    599  HB2 ALA    39      17.333   4.969  -3.302  1.00  0.00
ATOM    600  HB3 ALA    39      18.716   5.530  -2.384  1.00  0.00
ATOM    601  C   ALA    39      17.303   7.246  -0.723  1.00  0.00
ATOM    602  O   ALA    39      18.366   7.834  -0.512  1.00  0.00
ATOM    603  N   THR    40      16.427   6.949   0.246  1.00  0.00
ATOM    604  H   THR    40      15.565   6.487  -0.014  1.00  0.00
ATOM    605  CA  THR    40      16.667   7.119   1.679  1.00  0.00
ATOM    606  HA  THR    40      17.158   8.079   1.849  1.00  0.00
ATOM    607  CB  THR    40      15.308   7.107   2.423  1.00  0.00
ATOM    608  HB  THR    40      15.516   7.270   3.478  1.00  0.00
ATOM    609  CG2 THR    40      14.364   8.233   1.984  1.00  0.00
ATOM    610 HG21 THR    40      13.476   8.272   2.615  1.00  0.00
ATOM    611 HG22 THR    40      14.861   9.199   2.051  1.00  0.00
ATOM    612 HG23 THR    40      14.038   8.102   0.954  1.00  0.00
ATOM    613  OG1 THR    40      14.626   5.870   2.313  1.00  0.00
ATOM    614  HG1 THR    40      15.119   5.202   2.770  1.00  0.00
ATOM    615  C   THR    40      17.583   5.988   2.191  1.00  0.00
ATOM    616  O   THR    40      17.603   4.896   1.623  1.00  0.00
ATOM    617  N   THR    41      18.363   6.266   3.246  1.00  0.00
ATOM    618  H   THR    41      18.297   7.185   3.660  1.00  0.00
ATOM    619  CA  THR    41      19.373   5.369   3.818  1.00  0.00
ATOM    620  HA  THR    41      19.075   4.343   3.599  1.00  0.00
ATOM    621  CB  THR    41      20.761   5.599   3.157  1.00  0.00
ATOM    622  HB  THR    41      21.451   4.865   3.568  1.00  0.00
ATOM    623  CG2 THR    41      20.790   5.427   1.630  1.00  0.00
ATOM    624 HG21 THR    41      21.813   5.404   1.256  1.00  0.00
ATOM    625 HG22 THR    41      20.313   4.494   1.331  1.00  0.00
ATOM    626 HG23 THR    41      20.266   6.237   1.122  1.00  0.00
ATOM    627  OG1 THR    41      21.300   6.860   3.507  1.00  0.00
ATOM    628  HG1 THR    41      22.183   6.908   3.176  1.00  0.00
ATOM    629  C   THR    41      19.384   5.445   5.352  1.00  0.00
ATOM    630  O   THR    41      18.801   6.355   5.942  1.00  0.00
ATOM    631  N   SER    42      20.086   4.494   5.994  1.00  0.00
ATOM    632  H   SER    42      20.514   3.767   5.431  1.00  0.00
ATOM    633  CA  SER    42      20.300   4.396   7.443  1.00  0.00
ATOM    634  HA  SER    42      19.312   4.355   7.897  1.00  0.00
ATOM    635  CB  SER    42      21.017   3.064   7.755  1.00  0.00
ATOM    636  HB2 SER    42      20.948   2.856   8.820  1.00  0.00
ATOM    637  HB3 SER    42      20.534   2.228   7.246  1.00  0.00
ATOM    638  OG  SER    42      22.387   3.091   7.409  1.00  0.00
ATOM    639  HG  SER    42      22.458   3.050   6.460  1.00  0.00
ATOM    640  C   SER    42      21.034   5.596   8.084  1.00  0.00
ATOM    641  O   SER    42      20.999   5.742   9.305  1.00  0.00
ATOM    642  N   ARG    43      21.652   6.471   7.271  1.00  0.00
ATOM    643  H   ARG    43      21.635   6.275   6.280  1.00  0.00
ATOM    644  CA  ARG    43      22.307   7.713   7.689  1.00  0.00
ATOM    645  HA  ARG    43      22.945   7.510   8.552  1.00  0.00
ATOM    646  CB  ARG    43      23.171   8.235   6.520  1.00  0.00
ATOM    647  HB2 ARG    43      22.542   8.460   5.657  1.00  0.00
ATOM    648  HB3 ARG    43      23.633   9.179   6.813  1.00  0.00
ATOM    649  CG  ARG    43      24.281   7.254   6.102  1.00  0.00
ATOM    650  HG2 ARG    43      24.835   6.946   6.989  1.00  0.00
ATOM    651  HG3 ARG    43      23.841   6.342   5.694  1.00  0.00
ATOM    652  CD  ARG    43      25.274   7.845   5.089  1.00  0.00
ATOM    653  HD2 ARG    43      25.571   8.850   5.389  1.00  0.00
ATOM    654  HD3 ARG    43      26.189   7.252   5.076  1.00  0.00
ATOM    655  NE  ARG    43      24.723   7.889   3.726  1.00  0.00
ATOM    656  HE  ARG    43      24.342   8.780   3.441  1.00  0.00
ATOM    657  CZ  ARG    43      24.717   6.874   2.843  1.00  0.00
ATOM    658  NH1 ARG    43      25.159   5.651   3.170  1.00  0.00
ATOM    659 HH11 ARG    43      25.502   5.470   4.102  1.00  0.00
ATOM    660 HH12 ARG    43      25.147   4.899   2.495  1.00  0.00
ATOM    661  NH2 ARG    43      24.255   7.081   1.605  1.00  0.00
ATOM    662 HH21 ARG    43      23.945   7.997   1.311  1.00  0.00
ATOM    663 HH22 ARG    43      24.254   6.326   0.934  1.00  0.00
ATOM    664  C   ARG    43      21.296   8.813   8.076  1.00  0.00
ATOM    665  O   ARG    43      21.659   9.739   8.799  1.00  0.00
ATOM    666  N   SER    44      20.037   8.692   7.621  1.00  0.00
ATOM    667  H   SER    44      19.831   7.890   7.041  1.00  0.00
ATOM    668  CA  SER    44      18.919   9.587   7.923  1.00  0.00
ATOM    669  HA  SER    44      19.288  10.500   8.392  1.00  0.00
ATOM    670  CB  SER    44      18.250   9.981   6.588  1.00  0.00
ATOM    671  HB2 SER    44      17.577  10.823   6.751  1.00  0.00
ATOM    672  HB3 SER    44      18.999  10.324   5.873  1.00  0.00
ATOM    673  OG  SER    44      17.508   8.926   6.004  1.00  0.00
ATOM    674  HG  SER    44      18.083   8.183   5.875  1.00  0.00
ATOM    675  C   SER    44      17.911   8.949   8.903  1.00  0.00
ATOM    676  O   SER    44      16.905   9.581   9.230  1.00  0.00
ATOM    677  N   ALA    45      18.185   7.728   9.401  1.00  0.00
ATOM    678  H   ALA    45      19.038   7.275   9.103  1.00  0.00
ATOM    679  CA  ALA    45      17.350   7.005  10.363  1.00  0.00
ATOM    680  HA  ALA    45      16.318   7.012  10.007  1.00  0.00
ATOM    681  CB  ALA    45      17.837   5.553  10.455  1.00  0.00
ATOM    682  HB1 ALA    45      17.187   4.956  11.095  1.00  0.00
ATOM    683  HB2 ALA    45      17.830   5.089   9.471  1.00  0.00
ATOM    684  HB3 ALA    45      18.850   5.483  10.853  1.00  0.00
ATOM    685  C   ALA    45      17.396   7.623  11.769  1.00  0.00
ATOM    686  O   ALA    45      16.429   7.478  12.511  1.00  0.00
ATOM    687  N   GLY    46      18.471   8.353  12.116  1.00  0.00
ATOM    688  H   GLY    46      19.230   8.424  11.454  1.00  0.00
ATOM    689  CA  GLY    46      18.594   9.115  13.358  1.00  0.00
ATOM    690  HA2 GLY    46      18.372   8.474  14.212  1.00  0.00
ATOM    691  HA3 GLY    46      19.632   9.432  13.468  1.00  0.00
ATOM    692  C   GLY    46      17.698  10.361  13.400  1.00  0.00
ATOM    693  O   GLY    46      17.256  10.750  14.478  1.00  0.00
ATOM    694  N   LEU    47      17.386  10.946  12.230  1.00  0.00
ATOM    695  H   LEU    47      17.778  10.552  11.386  1.00  0.00
ATOM    696  CA  LEU    47      16.473  12.080  12.070  1.00  0.00
ATOM    697  HA  LEU    47      16.648  12.792  12.878  1.00  0.00
ATOM    698  CB  LEU    47      16.752  12.744  10.697  1.00  0.00
ATOM    699  HB2 LEU    47      17.731  12.423  10.338  1.00  0.00
ATOM    700  HB3 LEU    47      16.053  12.388   9.940  1.00  0.00
ATOM    701  CG  LEU    47      16.762  14.289  10.709  1.00  0.00
ATOM    702  HG  LEU    47      17.521  14.612  11.424  1.00  0.00
ATOM    703  CD1 LEU    47      17.175  14.829   9.332  1.00  0.00
ATOM    704 HD11 LEU    47      17.243  15.917   9.337  1.00  0.00
ATOM    705 HD12 LEU    47      18.151  14.444   9.034  1.00  0.00
ATOM    706 HD13 LEU    47      16.456  14.545   8.563  1.00  0.00
ATOM    707  CD2 LEU    47      15.424  14.912  11.143  1.00  0.00
ATOM    708 HD21 LEU    47      15.452  15.998  11.056  1.00  0.00
ATOM    709 HD22 LEU    47      14.599  14.549  10.530  1.00  0.00
ATOM    710 HD23 LEU    47      15.198  14.687  12.185  1.00  0.00
ATOM    711  C   LEU    47      15.008  11.597  12.113  1.00  0.00
ATOM    712  O   LEU    47      14.140  12.332  12.586  1.00  0.00
ATOM    713  N   ARG    48      14.735  10.351  11.678  1.00  0.00
ATOM    714  H   ARG    48      15.489   9.801  11.291  1.00  0.00
ATOM    715  CA  ARG    48      13.434   9.702  11.838  1.00  0.00
ATOM    716  HA  ARG    48      12.670  10.415  11.524  1.00  0.00
ATOM    717  CB  ARG    48      13.342   8.448  10.939  1.00  0.00
ATOM    718  HB2 ARG    48      13.545   8.736   9.908  1.00  0.00
ATOM    719  HB3 ARG    48      14.134   7.748  11.204  1.00  0.00
ATOM    720  CG  ARG    48      11.991   7.694  10.989  1.00  0.00
ATOM    721  HG2 ARG    48      12.055   6.800  10.374  1.00  0.00
ATOM    722  HG3 ARG    48      11.799   7.324  11.996  1.00  0.00
ATOM    723  CD  ARG    48      10.779   8.503  10.505  1.00  0.00
ATOM    724  HD2 ARG    48       9.876   7.937  10.731  1.00  0.00
ATOM    725  HD3 ARG    48      10.690   9.455  11.026  1.00  0.00
ATOM    726  NE  ARG    48      10.817   8.731   9.053  1.00  0.00
ATOM    727  HE  ARG    48      11.688   8.503   8.591  1.00  0.00
ATOM    728  CZ  ARG    48       9.798   9.209   8.318  1.00  0.00
ATOM    729  NH1 ARG    48       8.613   9.503   8.873  1.00  0.00
ATOM    730 HH11 ARG    48       8.466   9.345   9.860  1.00  0.00
ATOM    731 HH12 ARG    48       7.846   9.841   8.310  1.00  0.00
ATOM    732  NH2 ARG    48       9.968   9.398   7.004  1.00  0.00
ATOM    733 HH21 ARG    48      10.862   9.194   6.568  1.00  0.00
ATOM    734 HH22 ARG    48       9.209   9.734   6.429  1.00  0.00
ATOM    735  C   ARG    48      13.188   9.335  13.311  1.00  0.00
ATOM    736  O   ARG    48      12.070   9.534  13.774  1.00  0.00
ATOM    737  N   GLN    49      14.220   8.876  14.050  1.00  0.00
ATOM    738  H   GLN    49      15.105   8.729  13.583  1.00  0.00
ATOM    739  CA  GLN    49      14.176   8.575  15.489  1.00  0.00
ATOM    740  HA  GLN    49      13.412   7.813  15.642  1.00  0.00
ATOM    741  CB  GLN    49      15.514   7.981  15.975  1.00  0.00
ATOM    742  HB2 GLN    49      16.341   8.591  15.614  1.00  0.00
ATOM    743  HB3 GLN    49      15.563   8.037  17.065  1.00  0.00
ATOM    744  CG  GLN    49      15.727   6.510  15.576  1.00  0.00
ATOM    745  HG2 GLN    49      14.968   5.889  16.048  1.00  0.00
ATOM    746  HG3 GLN    49      15.595   6.359  14.508  1.00  0.00
ATOM    747  CD  GLN    49      17.101   6.009  16.024  1.00  0.00
ATOM    748  OE1 GLN    49      17.339   5.821  17.213  1.00  0.00
ATOM    749  NE2 GLN    49      18.012   5.787  15.075  1.00  0.00
ATOM    750 HE21 GLN    49      17.781   5.953  14.106  1.00  0.00
ATOM    751 HE22 GLN    49      18.928   5.456  15.337  1.00  0.00
ATOM    752  C   GLN    49      13.797   9.789  16.358  1.00  0.00
ATOM    753  O   GLN    49      13.113   9.601  17.359  1.00  0.00
ATOM    754  N   LYS    50      14.170  11.021  15.964  1.00  0.00
ATOM    755  H   LYS    50      14.740  11.106  15.133  1.00  0.00
ATOM    756  CA  LYS    50      13.744  12.262  16.623  1.00  0.00
ATOM    757  HA  LYS    50      13.930  12.179  17.696  1.00  0.00
ATOM    758  CB  LYS    50      14.533  13.468  16.045  1.00  0.00
ATOM    759  HB2 LYS    50      14.824  13.288  15.009  1.00  0.00
ATOM    760  HB3 LYS    50      13.881  14.343  15.996  1.00  0.00
ATOM    761  CG  LYS    50      15.751  13.913  16.874  1.00  0.00
ATOM    762  HG2 LYS    50      15.975  14.949  16.614  1.00  0.00
ATOM    763  HG3 LYS    50      15.500  13.921  17.935  1.00  0.00
ATOM    764  CD  LYS    50      17.012  13.077  16.615  1.00  0.00
ATOM    765  HD2 LYS    50      16.842  12.038  16.900  1.00  0.00
ATOM    766  HD3 LYS    50      17.202  13.078  15.542  1.00  0.00
ATOM    767  CE  LYS    50      18.267  13.624  17.310  1.00  0.00
ATOM    768  HE2 LYS    50      19.147  13.086  16.955  1.00  0.00
ATOM    769  HE3 LYS    50      18.418  14.675  17.063  1.00  0.00
ATOM    770  NZ  LYS    50      18.196  13.471  18.773  1.00  0.00
ATOM    771  HZ1 LYS    50      19.042  13.829  19.192  1.00  0.00
ATOM    772  HZ2 LYS    50      17.403  13.984  19.129  1.00  0.00
ATOM    773  HZ3 LYS    50      18.095  12.493  19.006  1.00  0.00
ATOM    774  C   LYS    50      12.237  12.531  16.432  1.00  0.00
ATOM    775  O   LYS    50      11.568  12.971  17.366  1.00  0.00
ATOM    776  N   LYS    51      11.724  12.283  15.217  1.00  0.00
ATOM    777  H   LYS    51      12.342  11.892  14.521  1.00  0.00
ATOM    778  CA  LYS    51      10.385  12.661  14.770  1.00  0.00
ATOM    779  HA  LYS    51      10.141  13.647  15.170  1.00  0.00
ATOM    780  CB  LYS    51      10.447  12.739  13.228  1.00  0.00
ATOM    781  HB2 LYS    51      11.273  13.403  12.965  1.00  0.00
ATOM    782  HB3 LYS    51      10.706  11.767  12.806  1.00  0.00
ATOM    783  CG  LYS    51       9.170  13.269  12.551  1.00  0.00
ATOM    784  HG2 LYS    51       8.440  12.466  12.464  1.00  0.00
ATOM    785  HG3 LYS    51       8.713  14.026  13.188  1.00  0.00
ATOM    786  CD  LYS    51       9.420  13.906  11.174  1.00  0.00
ATOM    787  HD2 LYS    51       8.473  14.295  10.797  1.00  0.00
ATOM    788  HD3 LYS    51      10.073  14.772  11.296  1.00  0.00
ATOM    789  CE  LYS    51      10.024  12.951  10.134  1.00  0.00
ATOM    790  HE2 LYS    51      10.990  12.574  10.469  1.00  0.00
ATOM    791  HE3 LYS    51       9.374  12.088   9.986  1.00  0.00
ATOM    792  NZ  LYS    51      10.215  13.637   8.845  1.00  0.00
ATOM    793  HZ1 LYS    51      10.629  13.000   8.179  1.00  0.00
ATOM    794  HZ2 LYS    51       9.324  13.960   8.496  1.00  0.00
ATOM    795  HZ3 LYS    51      10.829  14.429   8.974  1.00  0.00
ATOM    796  C   LYS    51       9.292  11.665  15.210  1.00  0.00
ATOM    797  O   LYS    51       8.146  12.079  15.395  1.00  0.00
ATOM    798  N   VAL    52       9.634  10.378  15.395  1.00  0.00
ATOM    799  H   VAL    52      10.591  10.108  15.208  1.00  0.00
ATOM    800  CA  VAL    52       8.704   9.317  15.799  1.00  0.00
ATOM    801  HA  VAL    52       7.698   9.554  15.449  1.00  0.00
ATOM    802  CB  VAL    52       9.139   7.968  15.156  1.00  0.00
ATOM    803  HB  VAL    52       8.415   7.212  15.445  1.00  0.00
ATOM    804  CG1 VAL    52       9.052   8.018  13.621  1.00  0.00
ATOM    805 HG11 VAL    52       9.315   7.057  13.180  1.00  0.00
ATOM    806 HG12 VAL    52       8.038   8.258  13.298  1.00  0.00
ATOM    807 HG13 VAL    52       9.713   8.771  13.199  1.00  0.00
ATOM    808  CG2 VAL    52      10.495   7.426  15.649  1.00  0.00
ATOM    809 HG21 VAL    52      10.850   6.598  15.034  1.00  0.00
ATOM    810 HG22 VAL    52      11.253   8.200  15.652  1.00  0.00
ATOM    811 HG23 VAL    52      10.431   7.058  16.672  1.00  0.00
ATOM    812  C   VAL    52       8.636   9.145  17.330  1.00  0.00
ATOM    813  O   VAL    52       7.703   8.501  17.803  1.00  0.00
ATOM    814  N   THR    53       9.595   9.694  18.098  1.00  0.00
ATOM    815  H   THR    53      10.315  10.242  17.650  1.00  0.00
ATOM    816  CA  THR    53       9.677   9.541  19.553  1.00  0.00
ATOM    817  HA  THR    53       9.208   8.610  19.875  1.00  0.00
ATOM    818  CB  THR    53      11.166   9.504  19.967  1.00  0.00
ATOM    819  HB  THR    53      11.703  10.370  19.575  1.00  0.00
ATOM    820  CG2 THR    53      11.408   9.398  21.482  1.00  0.00
ATOM    821 HG21 THR    53      12.465   9.241  21.702  1.00  0.00
ATOM    822 HG22 THR    53      11.107  10.308  22.000  1.00  0.00
ATOM    823 HG23 THR    53      10.852   8.566  21.914  1.00  0.00
ATOM    824  OG1 THR    53      11.719   8.336  19.405  1.00  0.00
ATOM    825  HG1 THR    53      11.783   8.466  18.469  1.00  0.00
ATOM    826  C   THR    53       8.973  10.737  20.209  1.00  0.00
ATOM    827  O   THR    53       9.434  11.874  20.101  1.00  0.00
ATOM    828  N   PHE    54       7.848  10.457  20.881  1.00  0.00
ATOM    829  H   PHE    54       7.542   9.493  20.910  1.00  0.00
ATOM    830  CA  PHE    54       7.001  11.417  21.586  1.00  0.00
ATOM    831  HA  PHE    54       7.663  12.067  22.161  1.00  0.00
ATOM    832  CB  PHE    54       6.218  12.311  20.594  1.00  0.00
ATOM    833  HB2 PHE    54       5.554  12.977  21.147  1.00  0.00
ATOM    834  HB3 PHE    54       6.914  12.975  20.082  1.00  0.00
ATOM    835  CG  PHE    54       5.388  11.586  19.544  1.00  0.00
ATOM    836  CD1 PHE    54       4.099  11.102  19.851  1.00  0.00
ATOM    837  HD1 PHE    54       3.691  11.232  20.843  1.00  0.00
ATOM    838  CE1 PHE    54       3.336  10.448  18.863  1.00  0.00
ATOM    839  HE1 PHE    54       2.350  10.077  19.101  1.00  0.00
ATOM    840  CZ  PHE    54       3.855  10.286  17.564  1.00  0.00
ATOM    841  HZ  PHE    54       3.271   9.787  16.805  1.00  0.00
ATOM    842  CE2 PHE    54       5.142  10.763  17.255  1.00  0.00
ATOM    843  HE2 PHE    54       5.546  10.630  16.262  1.00  0.00
ATOM    844  CD2 PHE    54       5.907  11.410  18.243  1.00  0.00
ATOM    845  HD2 PHE    54       6.896  11.770  18.000  1.00  0.00
ATOM    846  C   PHE    54       6.116  10.713  22.623  1.00  0.00
ATOM    847  O   PHE    54       5.885   9.506  22.531  1.00  0.00
ATOM    848  N   ASP    55       5.614  11.486  23.599  1.00  0.00
ATOM    849  H   ASP    55       5.853  12.467  23.598  1.00  0.00
ATOM    850  CA  ASP    55       4.673  11.051  24.631  1.00  0.00
ATOM    851  HA  ASP    55       4.897  10.025  24.921  1.00  0.00
ATOM    852  CB  ASP    55       4.831  11.986  25.855  1.00  0.00
ATOM    853  HB2 ASP    55       5.887  12.099  26.101  1.00  0.00
ATOM    854  HB3 ASP    55       4.467  12.991  25.634  1.00  0.00
ATOM    855  CG  ASP    55       4.127  11.454  27.105  1.00  0.00
ATOM    856  OD1 ASP    55       4.728  10.577  27.759  1.00  0.00
ATOM    857  OD2 ASP    55       3.001  11.919  27.381  1.00  0.00
ATOM    858  C   ASP    55       3.235  11.154  24.092  1.00  0.00
ATOM    859  O   ASP    55       2.884  12.152  23.460  1.00  0.00
ATOM    860  N   ARG    56       2.417  10.117  24.335  1.00  0.00
ATOM    861  H   ARG    56       2.772   9.348  24.887  1.00  0.00
ATOM    862  CA  ARG    56       1.016  10.052  23.925  1.00  0.00
ATOM    863  HA  ARG    56       0.766  10.848  23.221  1.00  0.00
ATOM    864  CB  ARG    56       0.698   8.694  23.262  1.00  0.00
ATOM    865  HB2 ARG    56       0.951   7.867  23.928  1.00  0.00
ATOM    866  HB3 ARG    56      -0.384   8.630  23.135  1.00  0.00
ATOM    867  CG  ARG    56       1.319   8.478  21.869  1.00  0.00
ATOM    868  HG2 ARG    56       0.793   7.663  21.371  1.00  0.00
ATOM    869  HG3 ARG    56       1.139   9.359  21.251  1.00  0.00
ATOM    870  CD  ARG    56       2.818   8.155  21.872  1.00  0.00
ATOM    871  HD2 ARG    56       3.163   7.954  20.866  1.00  0.00
ATOM    872  HD3 ARG    56       3.386   9.024  22.188  1.00  0.00
ATOM    873  NE  ARG    56       3.133   7.040  22.775  1.00  0.00
ATOM    874  HE  ARG    56       3.463   7.314  23.695  1.00  0.00
ATOM    875  CZ  ARG    56       2.944   5.730  22.553  1.00  0.00
ATOM    876  NH1 ARG    56       2.480   5.279  21.383  1.00  0.00
ATOM    877 HH11 ARG    56       2.326   5.923  20.616  1.00  0.00
ATOM    878 HH12 ARG    56       2.294   4.296  21.236  1.00  0.00
ATOM    879  NH2 ARG    56       3.219   4.859  23.531  1.00  0.00
ATOM    880 HH21 ARG    56       3.568   5.189  24.420  1.00  0.00
ATOM    881 HH22 ARG    56       3.134   3.862  23.370  1.00  0.00
ATOM    882  C   ARG    56       0.138  10.184  25.171  1.00  0.00
ATOM    883  O   ARG    56       0.127   9.300  26.029  1.00  0.00
ATOM    884  N   LEU    57      -0.634  11.275  25.225  1.00  0.00
ATOM    885  H   LEU    57      -0.547  11.952  24.481  1.00  0.00
ATOM    886  CA  LEU    57      -1.732  11.479  26.160  1.00  0.00
ATOM    887  HA  LEU    57      -1.645  10.827  27.032  1.00  0.00
ATOM    888  CB  LEU    57      -1.755  12.954  26.614  1.00  0.00
ATOM    889  HB2 LEU    57      -1.898  13.626  25.765  1.00  0.00
ATOM    890  HB3 LEU    57      -2.640  13.088  27.238  1.00  0.00
ATOM    891  CG  LEU    57      -0.505  13.381  27.424  1.00  0.00
ATOM    892  HG  LEU    57      -0.089  12.498  27.911  1.00  0.00
ATOM    893  CD1 LEU    57       0.595  13.992  26.536  1.00  0.00
ATOM    894 HD11 LEU    57       1.456  14.290  27.135  1.00  0.00
ATOM    895 HD12 LEU    57       0.961  13.288  25.790  1.00  0.00
ATOM    896 HD13 LEU    57       0.237  14.878  26.012  1.00  0.00
ATOM    897  CD2 LEU    57      -0.879  14.364  28.543  1.00  0.00
ATOM    898 HD21 LEU    57      -0.002  14.647  29.126  1.00  0.00
ATOM    899 HD22 LEU    57      -1.320  15.276  28.140  1.00  0.00
ATOM    900 HD23 LEU    57      -1.598  13.922  29.234  1.00  0.00
ATOM    901  C   LEU    57      -3.023  11.162  25.391  1.00  0.00
ATOM    902  O   LEU    57      -3.186  11.601  24.249  1.00  0.00
ATOM    903  N   GLN    58      -3.922  10.383  26.011  1.00  0.00
ATOM    904  H   GLN    58      -3.727  10.079  26.955  1.00  0.00
ATOM    905  CA  GLN    58      -5.116   9.834  25.377  1.00  0.00
ATOM    906  HA  GLN    58      -5.329  10.418  24.482  1.00  0.00
ATOM    907  CB  GLN    58      -4.828   8.400  24.890  1.00  0.00
ATOM    908  HB2 GLN    58      -3.920   8.407  24.285  1.00  0.00
ATOM    909  HB3 GLN    58      -4.612   7.762  25.748  1.00  0.00
ATOM    910  CG  GLN    58      -5.969   7.791  24.058  1.00  0.00
ATOM    911  HG2 GLN    58      -6.863   7.687  24.672  1.00  0.00
ATOM    912  HG3 GLN    58      -6.229   8.463  23.241  1.00  0.00
ATOM    913  CD  GLN    58      -5.615   6.411  23.503  1.00  0.00
ATOM    914  OE1 GLN    58      -5.056   5.578  24.210  1.00  0.00
ATOM    915  NE2 GLN    58      -5.945   6.161  22.236  1.00  0.00
ATOM    916 HE21 GLN    58      -6.367   6.887  21.673  1.00  0.00
ATOM    917 HE22 GLN    58      -5.764   5.248  21.828  1.00  0.00
ATOM    918  C   GLN    58      -6.333   9.983  26.298  1.00  0.00
ATOM    919  O   GLN    58      -6.352   9.442  27.403  1.00  0.00
ATOM    920  N   VAL    59      -7.340  10.723  25.814  1.00  0.00
ATOM    921  H   VAL    59      -7.222  11.105  24.882  1.00  0.00
ATOM    922  CA  VAL    59      -8.605  11.043  26.464  1.00  0.00
ATOM    923  HA  VAL    59      -8.642  10.618  27.469  1.00  0.00
ATOM    924  CB  VAL    59      -8.746  12.590  26.564  1.00  0.00
ATOM    925  HB  VAL    59      -8.683  13.006  25.558  1.00  0.00
ATOM    926  CG1 VAL    59     -10.101  13.033  27.152  1.00  0.00
ATOM    927 HG11 VAL    59     -10.156  14.119  27.231  1.00  0.00
ATOM    928 HG12 VAL    59     -10.940  12.719  26.532  1.00  0.00
ATOM    929 HG13 VAL    59     -10.251  12.621  28.150  1.00  0.00
ATOM    930  CG2 VAL    59      -7.601  13.223  27.378  1.00  0.00
ATOM    931 HG21 VAL    59      -7.721  14.304  27.449  1.00  0.00
ATOM    932 HG22 VAL    59      -7.571  12.824  28.392  1.00  0.00
ATOM    933 HG23 VAL    59      -6.628  13.042  26.920  1.00  0.00
ATOM    934  C   VAL    59      -9.711  10.413  25.605  1.00  0.00
ATOM    935  O   VAL    59      -9.958  10.856  24.482  1.00  0.00
ATOM    936  N   LEU    60     -10.356   9.369  26.143  1.00  0.00
ATOM    937  H   LEU    60     -10.095   9.079  27.074  1.00  0.00
ATOM    938  CA  LEU    60     -11.400   8.588  25.484  1.00  0.00
ATOM    939  HA  LEU    60     -11.422   8.777  24.409  1.00  0.00
ATOM    940  CB  LEU    60     -11.128   7.087  25.739  1.00  0.00
ATOM    941  HB2 LEU    60     -11.243   6.870  26.802  1.00  0.00
ATOM    942  HB3 LEU    60     -11.889   6.493  25.231  1.00  0.00
ATOM    943  CG  LEU    60      -9.727   6.601  25.302  1.00  0.00
ATOM    944  HG  LEU    60      -8.974   7.177  25.839  1.00  0.00
ATOM    945  CD1 LEU    60      -9.510   5.140  25.711  1.00  0.00
ATOM    946 HD11 LEU    60      -8.471   4.857  25.554  1.00  0.00
ATOM    947 HD12 LEU    60      -9.725   4.986  26.769  1.00  0.00
ATOM    948 HD13 LEU    60     -10.142   4.461  25.138  1.00  0.00
ATOM    949  CD2 LEU    60      -9.479   6.797  23.799  1.00  0.00
ATOM    950 HD21 LEU    60      -8.565   6.298  23.480  1.00  0.00
ATOM    951 HD22 LEU    60     -10.295   6.386  23.210  1.00  0.00
ATOM    952 HD23 LEU    60      -9.382   7.852  23.542  1.00  0.00
ATOM    953  C   LEU    60     -12.751   8.968  26.103  1.00  0.00
ATOM    954  O   LEU    60     -12.952   8.811  27.309  1.00  0.00
ATOM    955  N   ASP    61     -13.672   9.460  25.263  1.00  0.00
ATOM    956  H   ASP    61     -13.438   9.538  24.283  1.00  0.00
ATOM    957  CA  ASP    61     -15.034   9.856  25.627  1.00  0.00
ATOM    958  HA  ASP    61     -15.096  10.079  26.694  1.00  0.00
ATOM    959  CB  ASP    61     -15.394  11.142  24.824  1.00  0.00
ATOM    960  HB2 ASP    61     -16.332  11.549  25.203  1.00  0.00
ATOM    961  HB3 ASP    61     -14.647  11.909  25.031  1.00  0.00
ATOM    962  CG  ASP    61     -15.525  11.033  23.295  1.00  0.00
ATOM    963  OD1 ASP    61     -15.179   9.969  22.734  1.00  0.00
ATOM    964  OD2 ASP    61     -15.991  12.034  22.710  1.00  0.00
ATOM    965  C   ASP    61     -16.010   8.700  25.314  1.00  0.00
ATOM    966  O   ASP    61     -15.598   7.582  24.999  1.00  0.00
ATOM    967  N   ASP    62     -17.319   8.979  25.414  1.00  0.00
ATOM    968  H   ASP    62     -17.594   9.911  25.691  1.00  0.00
ATOM    969  CA  ASP    62     -18.391   8.021  25.143  1.00  0.00
ATOM    970  HA  ASP    62     -18.119   7.061  25.587  1.00  0.00
ATOM    971  CB  ASP    62     -19.709   8.504  25.787  1.00  0.00
ATOM    972  HB2 ASP    62     -20.013   9.462  25.362  1.00  0.00
ATOM    973  HB3 ASP    62     -20.516   7.801  25.572  1.00  0.00
ATOM    974  CG  ASP    62     -19.595   8.638  27.307  1.00  0.00
ATOM    975  OD1 ASP    62     -19.354   7.593  27.954  1.00  0.00
ATOM    976  OD2 ASP    62     -19.704   9.782  27.795  1.00  0.00
ATOM    977  C   ASP    62     -18.618   7.778  23.642  1.00  0.00
ATOM    978  O   ASP    62     -19.069   6.688  23.302  1.00  0.00
ATOM    979  N   HIE    63     -18.249   8.712  22.740  1.00  0.00
ATOM    980  H   HIE    63     -17.931   9.607  23.083  1.00  0.00
ATOM    981  CA  HIE    63     -18.316   8.507  21.285  1.00  0.00
ATOM    982  HA  HIE    63     -19.320   8.161  21.031  1.00  0.00
ATOM    983  CB  HIE    63     -18.031   9.817  20.522  1.00  0.00
ATOM    984  HB2 HIE    63     -17.054  10.217  20.794  1.00  0.00
ATOM    985  HB3 HIE    63     -17.975   9.606  19.454  1.00  0.00
ATOM    986  CG  HIE    63     -19.058  10.911  20.673  1.00  0.00
ATOM    987  ND1 HIE    63     -20.415  10.704  20.492  1.00  0.00
ATOM    988  CE1 HIE    63     -21.018  11.886  20.644  1.00  0.00
ATOM    989  HE1 HIE    63     -22.085  12.026  20.556  1.00  0.00
ATOM    990  NE2 HIE    63     -20.174  12.873  20.919  1.00  0.00
ATOM    991  HE2 HIE    63     -20.339  13.853  21.098  1.00  0.00
ATOM    992  CD2 HIE    63     -18.923  12.254  20.944  1.00  0.00
ATOM    993  HD2 HIE    63     -18.025  12.823  21.136  1.00  0.00
ATOM    994  C   HIE    63     -17.320   7.440  20.800  1.00  0.00
ATOM    995  O   HIE    63     -17.635   6.704  19.868  1.00  0.00
ATOM    996  N   TYR    64     -16.153   7.324  21.458  1.00  0.00
ATOM    997  H   TYR    64     -15.951   8.003  22.182  1.00  0.00
ATOM    998  CA  TYR    64     -15.162   6.272  21.237  1.00  0.00
ATOM    999  HA  TYR    64     -14.915   6.232  20.177  1.00  0.00
ATOM   1000  CB  TYR    64     -13.885   6.630  22.031  1.00  0.00
ATOM   1001  HB2 TYR    64     -13.548   7.625  21.738  1.00  0.00
ATOM   1002  HB3 TYR    64     -14.110   6.704  23.094  1.00  0.00
ATOM   1003  CG  TYR    64     -12.716   5.672  21.860  1.00  0.00
ATOM   1004  CD1 TYR    64     -11.793   5.859  20.810  1.00  0.00
ATOM   1005  HD1 TYR    64     -11.915   6.679  20.118  1.00  0.00
ATOM   1006  CE1 TYR    64     -10.699   4.981  20.668  1.00  0.00
ATOM   1007  HE1 TYR    64      -9.990   5.132  19.867  1.00  0.00
ATOM   1008  CZ  TYR    64     -10.533   3.907  21.565  1.00  0.00
ATOM   1009  OH  TYR    64      -9.473   3.061  21.422  1.00  0.00
ATOM   1010  HH  TYR    64      -9.474   2.344  22.038  1.00  0.00
ATOM   1011  CE2 TYR    64     -11.461   3.709  22.606  1.00  0.00
ATOM   1012  HE2 TYR    64     -11.341   2.886  23.295  1.00  0.00
ATOM   1013  CD2 TYR    64     -12.545   4.595  22.758  1.00  0.00
ATOM   1014  HD2 TYR    64     -13.249   4.444  23.564  1.00  0.00
ATOM   1015  C   TYR    64     -15.700   4.890  21.655  1.00  0.00
ATOM   1016  O   TYR    64     -15.494   3.919  20.930  1.00  0.00
ATOM   1017  N   ARG    65     -16.403   4.808  22.798  1.00  0.00
ATOM   1018  H   ARG    65     -16.560   5.656  23.324  1.00  0.00
ATOM   1019  CA  ARG    65     -16.929   3.562  23.359  1.00  0.00
ATOM   1020  HA  ARG    65     -16.171   2.782  23.264  1.00  0.00
ATOM   1021  CB  ARG    65     -17.241   3.772  24.854  1.00  0.00
ATOM   1022  HB2 ARG    65     -17.928   4.610  24.984  1.00  0.00
ATOM   1023  HB3 ARG    65     -17.759   2.892  25.241  1.00  0.00
ATOM   1024  CG  ARG    65     -15.975   3.998  25.698  1.00  0.00
ATOM   1025  HG2 ARG    65     -15.267   3.191  25.504  1.00  0.00
ATOM   1026  HG3 ARG    65     -15.473   4.913  25.383  1.00  0.00
ATOM   1027  CD  ARG    65     -16.253   4.048  27.207  1.00  0.00
ATOM   1028  HD2 ARG    65     -16.991   3.297  27.488  1.00  0.00
ATOM   1029  HD3 ARG    65     -15.348   3.804  27.763  1.00  0.00
ATOM   1030  NE  ARG    65     -16.728   5.373  27.632  1.00  0.00
ATOM   1031  HE  ARG    65     -17.731   5.514  27.623  1.00  0.00
ATOM   1032  CZ  ARG    65     -15.957   6.403  28.021  1.00  0.00
ATOM   1033  NH1 ARG    65     -14.619   6.333  27.996  1.00  0.00
ATOM   1034 HH11 ARG    65     -14.165   5.489  27.680  1.00  0.00
ATOM   1035 HH12 ARG    65     -14.057   7.140  28.233  1.00  0.00
ATOM   1036  NH2 ARG    65     -16.544   7.529  28.439  1.00  0.00
ATOM   1037 HH21 ARG    65     -17.560   7.608  28.419  1.00  0.00
ATOM   1038 HH22 ARG    65     -15.996   8.320  28.743  1.00  0.00
ATOM   1039  C   ARG    65     -18.204   3.073  22.649  1.00  0.00
ATOM   1040  O   ARG    65     -18.404   1.861  22.572  1.00  0.00
ATOM   1041  N   ASP    66     -19.033   3.979  22.097  1.00  0.00
ATOM   1042  H   ASP    66     -18.838   4.961  22.242  1.00  0.00
ATOM   1043  CA  ASP    66     -20.224   3.643  21.304  1.00  0.00
ATOM   1044  HA  ASP    66     -20.803   2.887  21.839  1.00  0.00
ATOM   1045  CB  ASP    66     -21.112   4.890  21.065  1.00  0.00
ATOM   1046  HB2 ASP    66     -20.532   5.670  20.569  1.00  0.00
ATOM   1047  HB3 ASP    66     -21.929   4.637  20.388  1.00  0.00
ATOM   1048  CG  ASP    66     -21.750   5.498  22.319  1.00  0.00
ATOM   1049  OD1 ASP    66     -21.819   4.796  23.352  1.00  0.00
ATOM   1050  OD2 ASP    66     -22.176   6.669  22.209  1.00  0.00
ATOM   1051  C   ASP    66     -19.831   3.056  19.941  1.00  0.00
ATOM   1052  O   ASP    66     -20.377   2.025  19.552  1.00  0.00
ATOM   1053  N   VAL    67     -18.849   3.667  19.253  1.00  0.00
ATOM   1054  H   VAL    67     -18.449   4.508  19.647  1.00  0.00
ATOM   1055  CA  VAL    67     -18.282   3.190  17.988  1.00  0.00
ATOM   1056  HA  VAL    67     -19.104   3.023  17.288  1.00  0.00
ATOM   1057  CB  VAL    67     -17.346   4.283  17.403  1.00  0.00
ATOM   1058  HB  VAL    67     -16.650   4.582  18.188  1.00  0.00
ATOM   1059  CG1 VAL    67     -16.498   3.825  16.198  1.00  0.00
ATOM   1060 HG11 VAL    67     -15.823   4.624  15.899  1.00  0.00
ATOM   1061 HG12 VAL    67     -15.870   2.964  16.418  1.00  0.00
ATOM   1062 HG13 VAL    67     -17.122   3.568  15.342  1.00  0.00
ATOM   1063  CG2 VAL    67     -18.145   5.527  16.981  1.00  0.00
ATOM   1064 HG21 VAL    67     -17.478   6.347  16.726  1.00  0.00
ATOM   1065 HG22 VAL    67     -18.763   5.318  16.107  1.00  0.00
ATOM   1066 HG23 VAL    67     -18.809   5.882  17.767  1.00  0.00
ATOM   1067  C   VAL    67     -17.551   1.846  18.173  1.00  0.00
ATOM   1068  O   VAL    67     -17.670   0.980  17.310  1.00  0.00
ATOM   1069  N   LEU    68     -16.838   1.651  19.298  1.00  0.00
ATOM   1070  H   LEU    68     -16.769   2.411  19.962  1.00  0.00
ATOM   1071  CA  LEU    68     -16.146   0.404  19.627  1.00  0.00
ATOM   1072  HA  LEU    68     -15.536   0.139  18.762  1.00  0.00
ATOM   1073  CB  LEU    68     -15.222   0.633  20.846  1.00  0.00
ATOM   1074  HB2 LEU    68     -14.539   1.448  20.616  1.00  0.00
ATOM   1075  HB3 LEU    68     -15.821   0.982  21.689  1.00  0.00
ATOM   1076  CG  LEU    68     -14.378  -0.582  21.303  1.00  0.00
ATOM   1077  HG  LEU    68     -15.051  -1.354  21.676  1.00  0.00
ATOM   1078  CD1 LEU    68     -13.558  -1.194  20.156  1.00  0.00
ATOM   1079 HD11 LEU    68     -12.947  -2.024  20.510  1.00  0.00
ATOM   1080 HD12 LEU    68     -14.190  -1.597  19.366  1.00  0.00
ATOM   1081 HD13 LEU    68     -12.896  -0.454  19.707  1.00  0.00
ATOM   1082  CD2 LEU    68     -13.458  -0.189  22.468  1.00  0.00
ATOM   1083 HD21 LEU    68     -12.898  -1.049  22.836  1.00  0.00
ATOM   1084 HD22 LEU    68     -12.737   0.572  22.165  1.00  0.00
ATOM   1085 HD23 LEU    68     -14.032   0.213  23.304  1.00  0.00
ATOM   1086  C   LEU    68     -17.128  -0.749  19.903  1.00  0.00
ATOM   1087  O   LEU    68     -16.841  -1.881  19.521  1.00  0.00
ATOM   1088  N   LYS    69     -18.291  -0.470  20.518  1.00  0.00
ATOM   1089  H   LYS    69     -18.463   0.482  20.812  1.00  0.00
ATOM   1090  CA  LYS    69     -19.336  -1.459  20.790  1.00  0.00
ATOM   1091  HA  LYS    69     -18.867  -2.335  21.242  1.00  0.00
ATOM   1092  CB  LYS    69     -20.336  -0.854  21.799  1.00  0.00
ATOM   1093  HB2 LYS    69     -19.776  -0.440  22.637  1.00  0.00
ATOM   1094  HB3 LYS    69     -20.870  -0.014  21.352  1.00  0.00
ATOM   1095  CG  LYS    69     -21.342  -1.875  22.362  1.00  0.00
ATOM   1096  HG2 LYS    69     -21.982  -2.251  21.563  1.00  0.00
ATOM   1097  HG3 LYS    69     -20.798  -2.736  22.753  1.00  0.00
ATOM   1098  CD  LYS    69     -22.224  -1.289  23.473  1.00  0.00
ATOM   1099  HD2 LYS    69     -21.590  -0.898  24.270  1.00  0.00
ATOM   1100  HD3 LYS    69     -22.785  -0.441  23.078  1.00  0.00
ATOM   1101  CE  LYS    69     -23.193  -2.330  24.052  1.00  0.00
ATOM   1102  HE2 LYS    69     -23.848  -2.715  23.269  1.00  0.00
ATOM   1103  HE3 LYS    69     -22.641  -3.179  24.456  1.00  0.00
ATOM   1104  NZ  LYS    69     -24.022  -1.753  25.122  1.00  0.00
ATOM   1105  HZ1 LYS    69     -24.648  -2.458  25.484  1.00  0.00
ATOM   1106  HZ2 LYS    69     -23.428  -1.418  25.867  1.00  0.00
ATOM   1107  HZ3 LYS    69     -24.563  -0.982  24.754  1.00  0.00
ATOM   1108  C   LYS    69     -20.066  -1.896  19.502  1.00  0.00
ATOM   1109  O   LYS    69     -20.450  -3.060  19.396  1.00  0.00
ATOM   1110  N   GLU    70     -20.205  -0.994  18.514  1.00  0.00
ATOM   1111  H   GLU    70     -19.877  -0.052  18.684  1.00  0.00
ATOM   1112  CA  GLU    70     -20.792  -1.263  17.197  1.00  0.00
ATOM   1113  HA  GLU    70     -21.717  -1.833  17.311  1.00  0.00
ATOM   1114  CB  GLU    70     -21.089   0.083  16.505  1.00  0.00
ATOM   1115  HB2 GLU    70     -20.195   0.708  16.523  1.00  0.00
ATOM   1116  HB3 GLU    70     -21.309  -0.086  15.449  1.00  0.00
ATOM   1117  CG  GLU    70     -22.279   0.849  17.118  1.00  0.00
ATOM   1118  HG2 GLU    70     -23.217   0.372  16.834  1.00  0.00
ATOM   1119  HG3 GLU    70     -22.237   0.815  18.206  1.00  0.00
ATOM   1120  CD  GLU    70     -22.317   2.315  16.678  1.00  0.00
ATOM   1121  OE1 GLU    70     -22.038   2.571  15.486  1.00  0.00
ATOM   1122  OE2 GLU    70     -22.620   3.172  17.538  1.00  0.00
ATOM   1123  C   GLU    70     -19.824  -2.058  16.300  1.00  0.00
ATOM   1124  O   GLU    70     -20.273  -2.889  15.510  1.00  0.00
ATOM   1125  N   MET    71     -18.506  -1.831  16.444  1.00  0.00
ATOM   1126  H   MET    71     -18.221  -1.110  17.094  1.00  0.00
ATOM   1127  CA  MET    71     -17.441  -2.546  15.739  1.00  0.00
ATOM   1128  HA  MET    71     -17.694  -2.629  14.680  1.00  0.00
ATOM   1129  CB  MET    71     -16.118  -1.772  15.909  1.00  0.00
ATOM   1130  HB2 MET    71     -16.009  -1.440  16.942  1.00  0.00
ATOM   1131  HB3 MET    71     -15.275  -2.440  15.727  1.00  0.00
ATOM   1132  CG  MET    71     -15.979  -0.571  14.962  1.00  0.00
ATOM   1133  HG2 MET    71     -15.970  -0.898  13.922  1.00  0.00
ATOM   1134  HG3 MET    71     -16.843   0.083  15.061  1.00  0.00
ATOM   1135  SD  MET    71     -14.498   0.424  15.275  1.00  0.00
ATOM   1136  CE  MET    71     -13.222  -0.666  14.589  1.00  0.00
ATOM   1137  HE1 MET    71     -12.234  -0.249  14.772  1.00  0.00
ATOM   1138  HE2 MET    71     -13.259  -1.651  15.051  1.00  0.00
ATOM   1139  HE3 MET    71     -13.354  -0.783  13.513  1.00  0.00
ATOM   1140  C   MET    71     -17.241  -3.961  16.307  1.00  0.00
ATOM   1141  O   MET    71     -16.962  -4.881  15.542  1.00  0.00
ATOM   1142  N   LYS    72     -17.418  -4.140  17.628  1.00  0.00
ATOM   1143  H   LYS    72     -17.618  -3.324  18.191  1.00  0.00
ATOM   1144  CA  LYS    72     -17.348  -5.423  18.326  1.00  0.00
ATOM   1145  HA  LYS    72     -16.461  -5.967  17.997  1.00  0.00
ATOM   1146  CB  LYS    72     -17.257  -5.166  19.843  1.00  0.00
ATOM   1147  HB2 LYS    72     -17.924  -4.352  20.130  1.00  0.00
ATOM   1148  HB3 LYS    72     -17.609  -6.040  20.395  1.00  0.00
ATOM   1149  CG  LYS    72     -15.824  -4.878  20.312  1.00  0.00
ATOM   1150  HG2 LYS    72     -15.193  -5.733  20.070  1.00  0.00
ATOM   1151  HG3 LYS    72     -15.404  -4.035  19.762  1.00  0.00
ATOM   1152  CD  LYS    72     -15.756  -4.601  21.818  1.00  0.00
ATOM   1153  HD2 LYS    72     -16.259  -3.659  22.039  1.00  0.00
ATOM   1154  HD3 LYS    72     -16.298  -5.379  22.356  1.00  0.00
ATOM   1155  CE  LYS    72     -14.311  -4.562  22.321  1.00  0.00
ATOM   1156  HE2 LYS    72     -13.826  -5.517  22.115  1.00  0.00
ATOM   1157  HE3 LYS    72     -13.744  -3.793  21.797  1.00  0.00
ATOM   1158  NZ  LYS    72     -14.241  -4.303  23.767  1.00  0.00
ATOM   1159  HZ1 LYS    72     -13.270  -4.293  24.050  1.00  0.00
ATOM   1160  HZ2 LYS    72     -14.661  -3.409  23.973  1.00  0.00
ATOM   1161  HZ3 LYS    72     -14.730  -5.032  24.266  1.00  0.00
ATOM   1162  C   LYS    72     -18.578  -6.304  18.054  1.00  0.00
ATOM   1163  O   LYS    72     -18.444  -7.525  18.022  1.00  0.00
ATOM   1164  N   ALA    73     -19.755  -5.694  17.827  1.00  0.00
ATOM   1165  H   ALA    73     -19.787  -4.686  17.892  1.00  0.00
ATOM   1166  CA  ALA    73     -21.004  -6.379  17.493  1.00  0.00
ATOM   1167  HA  ALA    73     -21.155  -7.211  18.184  1.00  0.00
ATOM   1168  CB  ALA    73     -22.161  -5.379  17.642  1.00  0.00
ATOM   1169  HB1 ALA    73     -23.118  -5.841  17.397  1.00  0.00
ATOM   1170  HB2 ALA    73     -22.232  -5.017  18.668  1.00  0.00
ATOM   1171  HB3 ALA    73     -22.034  -4.512  16.993  1.00  0.00
ATOM   1172  C   ALA    73     -21.003  -6.922  16.053  1.00  0.00
ATOM   1173  O   ALA    73     -21.642  -7.941  15.791  1.00  0.00
ATOM   1174  N   LYS    74     -20.258  -6.275  15.141  1.00  0.00
ATOM   1175  H   LYS    74     -19.775  -5.437  15.432  1.00  0.00
ATOM   1176  CA  LYS    74     -20.035  -6.729  13.769  1.00  0.00
ATOM   1177  HA  LYS    74     -20.915  -7.251  13.387  1.00  0.00
ATOM   1178  CB  LYS    74     -19.740  -5.502  12.890  1.00  0.00
ATOM   1179  HB2 LYS    74     -19.003  -4.858  13.373  1.00  0.00
ATOM   1180  HB3 LYS    74     -19.299  -5.833  11.950  1.00  0.00
ATOM   1181  CG  LYS    74     -21.000  -4.698  12.539  1.00  0.00
ATOM   1182  HG2 LYS    74     -21.679  -5.338  11.974  1.00  0.00
ATOM   1183  HG3 LYS    74     -21.527  -4.415  13.451  1.00  0.00
ATOM   1184  CD  LYS    74     -20.676  -3.438  11.720  1.00  0.00
ATOM   1185  HD2 LYS    74     -20.123  -2.728  12.336  1.00  0.00
ATOM   1186  HD3 LYS    74     -20.009  -3.710  10.902  1.00  0.00
ATOM   1187  CE  LYS    74     -21.915  -2.767  11.113  1.00  0.00
ATOM   1188  HE2 LYS    74     -21.607  -1.954  10.455  1.00  0.00
ATOM   1189  HE3 LYS    74     -22.473  -3.476  10.500  1.00  0.00
ATOM   1190  NZ  LYS    74     -22.800  -2.215  12.151  1.00  0.00
ATOM   1191  HZ1 LYS    74     -23.602  -1.780  11.717  1.00  0.00
ATOM   1192  HZ2 LYS    74     -23.108  -2.959  12.762  1.00  0.00
ATOM   1193  HZ3 LYS    74     -22.297  -1.526  12.692  1.00  0.00
ATOM   1194  C   LYS    74     -18.832  -7.686  13.673  1.00  0.00
ATOM   1195  O   LYS    74     -18.802  -8.518  12.771  1.00  0.00
ATOM   1196  N   ALA    75     -17.870  -7.619  14.609  1.00  0.00
ATOM   1197  H   ALA    75     -17.931  -6.897  15.313  1.00  0.00
ATOM   1198  CA  ALA    75     -16.753  -8.562  14.708  1.00  0.00
ATOM   1199  HA  ALA    75     -16.330  -8.740  13.718  1.00  0.00
ATOM   1200  CB  ALA    75     -15.672  -7.954  15.611  1.00  0.00
ATOM   1201  HB1 ALA    75     -14.816  -8.621  15.685  1.00  0.00
ATOM   1202  HB2 ALA    75     -15.308  -7.007  15.217  1.00  0.00
ATOM   1203  HB3 ALA    75     -16.042  -7.773  16.619  1.00  0.00
ATOM   1204  C   ALA    75     -17.184  -9.906  15.323  1.00  0.00
ATOM   1205  O   ALA    75     -16.477 -10.899  15.159  1.00  0.00
ATOM   1206  N   SER    76     -18.347  -9.946  15.999  1.00  0.00
ATOM   1207  H   SER    76     -18.853  -9.079  16.111  1.00  0.00
ATOM   1208  CA  SER    76     -18.937 -11.137  16.607  1.00  0.00
ATOM   1209  HA  SER    76     -18.159 -11.715  17.093  1.00  0.00
ATOM   1210  CB  SER    76     -19.985 -10.700  17.653  1.00  0.00
ATOM   1211  HB2 SER    76     -20.570  -9.848  17.308  1.00  0.00
ATOM   1212  HB3 SER    76     -20.692 -11.503  17.866  1.00  0.00
ATOM   1213  OG  SER    76     -19.348 -10.384  18.875  1.00  0.00
ATOM   1214  HG  SER    76     -20.007 -10.125  19.500  1.00  0.00
ATOM   1215  C   SER    76     -19.607 -12.075  15.588  1.00  0.00
ATOM   1216  O   SER    76     -19.794 -13.252  15.896  1.00  0.00
ATOM   1217  N   THR    77     -19.939 -11.582  14.380  1.00  0.00
ATOM   1218  H   THR    77     -19.751 -10.608  14.187  1.00  0.00
ATOM   1219  CA  THR    77     -20.527 -12.370  13.291  1.00  0.00
ATOM   1220  HA  THR    77     -21.156 -13.158  13.710  1.00  0.00
ATOM   1221  CB  THR    77     -21.422 -11.448  12.418  1.00  0.00
ATOM   1222  HB  THR    77     -21.939 -12.077  11.692  1.00  0.00
ATOM   1223  CG2 THR    77     -22.498 -10.695  13.218  1.00  0.00
ATOM   1224 HG21 THR    77     -23.174 -10.153  12.555  1.00  0.00
ATOM   1225 HG22 THR    77     -23.100 -11.385  13.808  1.00  0.00
ATOM   1226 HG23 THR    77     -22.059  -9.967  13.901  1.00  0.00
ATOM   1227  OG1 THR    77     -20.675 -10.513  11.664  1.00  0.00
ATOM   1228  HG1 THR    77     -21.265 -10.036  11.101  1.00  0.00
ATOM   1229  C   THR    77     -19.448 -13.040  12.411  1.00  0.00
ATOM   1230  O   THR    77     -19.788 -13.883  11.581  1.00  0.00
ATOM   1231  N   VAL    78     -18.161 -12.690  12.596  1.00  0.00
ATOM   1232  H   VAL    78     -17.958 -12.005  13.311  1.00  0.00
ATOM   1233  CA  VAL    78     -17.018 -13.253  11.879  1.00  0.00
ATOM   1234  HA  VAL    78     -17.278 -13.402  10.829  1.00  0.00
ATOM   1235  CB  VAL    78     -15.811 -12.275  11.985  1.00  0.00
ATOM   1236  HB  VAL    78     -15.566 -12.156  13.040  1.00  0.00
ATOM   1237  CG1 VAL    78     -14.542 -12.798  11.277  1.00  0.00
ATOM   1238 HG11 VAL    78     -13.746 -12.055  11.299  1.00  0.00
ATOM   1239 HG12 VAL    78     -14.145 -13.695  11.752  1.00  0.00
ATOM   1240 HG13 VAL    78     -14.743 -13.035  10.232  1.00  0.00
ATOM   1241  CG2 VAL    78     -16.142 -10.869  11.453  1.00  0.00
ATOM   1242 HG21 VAL    78     -15.306 -10.186  11.605  1.00  0.00
ATOM   1243 HG22 VAL    78     -16.360 -10.895  10.386  1.00  0.00
ATOM   1244 HG23 VAL    78     -17.001 -10.428  11.958  1.00  0.00
ATOM   1245  C   VAL    78     -16.643 -14.594  12.533  1.00  0.00
ATOM   1246  O   VAL    78     -16.524 -14.684  13.755  1.00  0.00
ATOM   1247  N   LYS    79     -16.412 -15.616  11.697  1.00  0.00
ATOM   1248  H   LYS    79     -16.546 -15.457  10.709  1.00  0.00
ATOM   1249  CA  LYS    79     -15.774 -16.873  12.066  1.00  0.00
ATOM   1250  HA  LYS    79     -15.529 -16.885  13.128  1.00  0.00
ATOM   1251  CB  LYS    79     -16.725 -18.048  11.755  1.00  0.00
ATOM   1252  HB2 LYS    79     -17.668 -17.873  12.275  1.00  0.00
ATOM   1253  HB3 LYS    79     -16.968 -18.067  10.691  1.00  0.00
ATOM   1254  CG  LYS    79     -16.176 -19.423  12.184  1.00  0.00
ATOM   1255  HG2 LYS    79     -15.276 -19.662  11.617  1.00  0.00
ATOM   1256  HG3 LYS    79     -15.873 -19.370  13.228  1.00  0.00
ATOM   1257  CD  LYS    79     -17.204 -20.552  12.007  1.00  0.00
ATOM   1258  HD2 LYS    79     -18.126 -20.299  12.533  1.00  0.00
ATOM   1259  HD3 LYS    79     -17.468 -20.623  10.951  1.00  0.00
ATOM   1260  CE  LYS    79     -16.701 -21.924  12.485  1.00  0.00
ATOM   1261  HE2 LYS    79     -17.435 -22.688  12.228  1.00  0.00
ATOM   1262  HE3 LYS    79     -15.772 -22.193  11.982  1.00  0.00
ATOM   1263  NZ  LYS    79     -16.498 -21.959  13.943  1.00  0.00
ATOM   1264  HZ1 LYS    79     -16.294 -22.899  14.249  1.00  0.00
ATOM   1265  HZ2 LYS    79     -15.732 -21.350  14.195  1.00  0.00
ATOM   1266  HZ3 LYS    79     -17.328 -21.619  14.414  1.00  0.00
ATOM   1267  C   LYS    79     -14.475 -16.952  11.261  1.00  0.00
ATOM   1268  O   LYS    79     -14.508 -16.915  10.031  1.00  0.00
ATOM   1269  N   ALA    80     -13.343 -17.050  11.972  1.00  0.00
ATOM   1270  H   ALA    80     -13.415 -17.111  12.978  1.00  0.00
ATOM   1271  CA  ALA    80     -12.001 -17.120  11.407  1.00  0.00
ATOM   1272  HA  ALA    80     -12.045 -17.094  10.317  1.00  0.00
ATOM   1273  CB  ALA    80     -11.192 -15.903  11.868  1.00  0.00
ATOM   1274  HB1 ALA    80     -10.172 -15.943  11.483  1.00  0.00
ATOM   1275  HB2 ALA    80     -11.640 -14.977  11.506  1.00  0.00
ATOM   1276  HB3 ALA    80     -11.141 -15.842  12.955  1.00  0.00
ATOM   1277  C   ALA    80     -11.344 -18.434  11.837  1.00  0.00
ATOM   1278  O   ALA    80     -11.377 -18.807  13.011  1.00  0.00
ATOM   1279  N   LYS    81     -10.755 -19.129  10.857  1.00  0.00
ATOM   1280  H   LYS    81     -10.748 -18.718   9.928  1.00  0.00
ATOM   1281  CA  LYS    81     -10.113 -20.430  10.990  1.00  0.00
ATOM   1282  HA  LYS    81     -10.576 -20.987  11.807  1.00  0.00
ATOM   1283  CB  LYS    81     -10.282 -21.188   9.646  1.00  0.00
ATOM   1284  HB2 LYS    81     -10.854 -20.579   8.946  1.00  0.00
ATOM   1285  HB3 LYS    81      -9.324 -21.353   9.148  1.00  0.00
ATOM   1286  CG  LYS    81     -10.987 -22.544   9.818  1.00  0.00
ATOM   1287  HG2 LYS    81     -10.377 -23.177  10.464  1.00  0.00
ATOM   1288  HG3 LYS    81     -11.936 -22.405  10.338  1.00  0.00
ATOM   1289  CD  LYS    81     -11.239 -23.282   8.492  1.00  0.00
ATOM   1290  HD2 LYS    81     -10.301 -23.380   7.944  1.00  0.00
ATOM   1291  HD3 LYS    81     -11.563 -24.298   8.721  1.00  0.00
ATOM   1292  CE  LYS    81     -12.302 -22.611   7.606  1.00  0.00
ATOM   1293  HE2 LYS    81     -13.240 -22.503   8.152  1.00  0.00
ATOM   1294  HE3 LYS    81     -11.987 -21.612   7.306  1.00  0.00
ATOM   1295  NZ  LYS    81     -12.553 -23.394   6.384  1.00  0.00
ATOM   1296  HZ1 LYS    81     -13.248 -22.925   5.821  1.00  0.00
ATOM   1297  HZ2 LYS    81     -11.696 -23.477   5.856  1.00  0.00
ATOM   1298  HZ3 LYS    81     -12.885 -24.314   6.633  1.00  0.00
ATOM   1299  C   LYS    81      -8.615 -20.253  11.272  1.00  0.00
ATOM   1300  O   LYS    81      -7.984 -19.303  10.804  1.00  0.00
ATOM   1301  N   LEU    82      -8.049 -21.222  12.005  1.00  0.00
ATOM   1302  H   LEU    82      -8.638 -21.970  12.338  1.00  0.00
ATOM   1303  CA  LEU    82      -6.618 -21.363  12.244  1.00  0.00
ATOM   1304  HA  LEU    82      -6.175 -20.381  12.415  1.00  0.00
ATOM   1305  CB  LEU    82      -6.445 -22.274  13.488  1.00  0.00
ATOM   1306  HB2 LEU    82      -7.065 -21.898  14.303  1.00  0.00
ATOM   1307  HB3 LEU    82      -6.842 -23.265  13.260  1.00  0.00
ATOM   1308  CG  LEU    82      -4.997 -22.420  14.006  1.00  0.00
ATOM   1309  HG  LEU    82      -4.343 -22.602  13.153  1.00  0.00
ATOM   1310  CD1 LEU    82      -4.504 -21.150  14.713  1.00  0.00
ATOM   1311 HD11 LEU    82      -4.793 -21.135  15.763  1.00  0.00
ATOM   1312 HD12 LEU    82      -3.418 -21.100  14.663  1.00  0.00
ATOM   1313 HD13 LEU    82      -4.893 -20.241  14.259  1.00  0.00
ATOM   1314  CD2 LEU    82      -4.861 -23.628  14.946  1.00  0.00
ATOM   1315 HD21 LEU    82      -3.833 -23.747  15.289  1.00  0.00
ATOM   1316 HD22 LEU    82      -5.494 -23.523  15.828  1.00  0.00
ATOM   1317 HD23 LEU    82      -5.144 -24.554  14.444  1.00  0.00
ATOM   1318  C   LEU    82      -6.005 -22.033  11.000  1.00  0.00
ATOM   1319  O   LEU    82      -6.427 -23.125  10.613  1.00  0.00
ATOM   1320  N   LEU    83      -5.015 -21.373  10.379  1.00  0.00
ATOM   1321  H   LEU    83      -4.710 -20.492  10.772  1.00  0.00
ATOM   1322  CA  LEU    83      -4.262 -21.887   9.233  1.00  0.00
ATOM   1323  HA  LEU    83      -4.946 -22.366   8.529  1.00  0.00
ATOM   1324  CB  LEU    83      -3.505 -20.720   8.542  1.00  0.00
ATOM   1325  HB2 LEU    83      -3.434 -19.862   9.209  1.00  0.00
ATOM   1326  HB3 LEU    83      -2.472 -21.008   8.334  1.00  0.00
ATOM   1327  CG  LEU    83      -4.134 -20.258   7.214  1.00  0.00
ATOM   1328  HG  LEU    83      -4.354 -21.141   6.615  1.00  0.00
ATOM   1329  CD1 LEU    83      -5.450 -19.496   7.440  1.00  0.00
ATOM   1330 HD11 LEU    83      -5.902 -19.203   6.492  1.00  0.00
ATOM   1331 HD12 LEU    83      -6.178 -20.109   7.970  1.00  0.00
ATOM   1332 HD13 LEU    83      -5.291 -18.592   8.027  1.00  0.00
ATOM   1333  CD2 LEU    83      -3.138 -19.414   6.404  1.00  0.00
ATOM   1334 HD21 LEU    83      -3.565 -19.121   5.445  1.00  0.00
ATOM   1335 HD22 LEU    83      -2.852 -18.508   6.937  1.00  0.00
ATOM   1336 HD23 LEU    83      -2.224 -19.971   6.197  1.00  0.00
ATOM   1337  C   LEU    83      -3.240 -22.926   9.716  1.00  0.00
ATOM   1338  O   LEU    83      -2.676 -22.792  10.804  1.00  0.00
ATOM   1339  N   SER    84      -2.986 -23.946   8.880  1.00  0.00
ATOM   1340  H   SER    84      -3.478 -23.974   7.994  1.00  0.00
ATOM   1341  CA  SER    84      -1.961 -24.964   9.104  1.00  0.00
ATOM   1342  HA  SER    84      -2.028 -25.301  10.141  1.00  0.00
ATOM   1343  CB  SER    84      -2.245 -26.165   8.168  1.00  0.00
ATOM   1344  HB2 SER    84      -1.714 -27.045   8.532  1.00  0.00
ATOM   1345  HB3 SER    84      -3.306 -26.420   8.188  1.00  0.00
ATOM   1346  OG  SER    84      -1.848 -25.959   6.824  1.00  0.00
ATOM   1347  HG  SER    84      -2.135 -26.699   6.310  1.00  0.00
ATOM   1348  C   SER    84      -0.555 -24.384   8.854  1.00  0.00
ATOM   1349  O   SER    84      -0.411 -23.314   8.257  1.00  0.00
ATOM   1350  N   VAL    85       0.485 -25.118   9.289  1.00  0.00
ATOM   1351  H   VAL    85       0.288 -25.971   9.791  1.00  0.00
ATOM   1352  CA  VAL    85       1.896 -24.809   9.030  1.00  0.00
ATOM   1353  HA  VAL    85       2.099 -23.826   9.458  1.00  0.00
ATOM   1354  CB  VAL    85       2.818 -25.848   9.733  1.00  0.00
ATOM   1355  HB  VAL    85       2.548 -26.841   9.369  1.00  0.00
ATOM   1356  CG1 VAL    85       4.317 -25.643   9.424  1.00  0.00
ATOM   1357 HG11 VAL    85       4.937 -26.306  10.024  1.00  0.00
ATOM   1358 HG12 VAL    85       4.553 -25.850   8.380  1.00  0.00
ATOM   1359 HG13 VAL    85       4.628 -24.621   9.638  1.00  0.00
ATOM   1360  CG2 VAL    85       2.622 -25.858  11.258  1.00  0.00
ATOM   1361 HG21 VAL    85       3.237 -26.628  11.720  1.00  0.00
ATOM   1362 HG22 VAL    85       2.919 -24.907  11.698  1.00  0.00
ATOM   1363 HG23 VAL    85       1.589 -26.057  11.543  1.00  0.00
ATOM   1364  C   VAL    85       2.179 -24.720   7.518  1.00  0.00
ATOM   1365  O   VAL    85       2.863 -23.797   7.092  1.00  0.00
ATOM   1366  N   GLU    86       1.604 -25.634   6.718  1.00  0.00
ATOM   1367  H   GLU    86       1.016 -26.331   7.153  1.00  0.00
ATOM   1368  CA  GLU    86       1.777 -25.743   5.268  1.00  0.00
ATOM   1369  HA  GLU    86       2.844 -25.789   5.061  1.00  0.00
ATOM   1370  CB  GLU    86       1.114 -27.048   4.783  1.00  0.00
ATOM   1371  HB2 GLU    86       0.034 -26.981   4.921  1.00  0.00
ATOM   1372  HB3 GLU    86       1.275 -27.151   3.708  1.00  0.00
ATOM   1373  CG  GLU    86       1.639 -28.314   5.490  1.00  0.00
ATOM   1374  HG2 GLU    86       2.725 -28.366   5.397  1.00  0.00
ATOM   1375  HG3 GLU    86       1.419 -28.283   6.558  1.00  0.00
ATOM   1376  CD  GLU    86       1.022 -29.594   4.928  1.00  0.00
ATOM   1377  OE1 GLU    86       1.807 -30.517   4.623  1.00  0.00
ATOM   1378  OE2 GLU    86      -0.224 -29.633   4.824  1.00  0.00
ATOM   1379  C   GLU    86       1.181 -24.556   4.489  1.00  0.00
ATOM   1380  O   GLU    86       1.776 -24.116   3.506  1.00  0.00
ATOM   1381  N   GLU    87       0.033 -24.024   4.945  1.00  0.00
ATOM   1382  H   GLU    87      -0.395 -24.447   5.758  1.00  0.00
ATOM   1383  CA  GLU    87      -0.666 -22.885   4.347  1.00  0.00
ATOM   1384  HA  GLU    87      -0.687 -22.984   3.260  1.00  0.00
ATOM   1385  CB  GLU    87      -2.107 -22.856   4.897  1.00  0.00
ATOM   1386  HB2 GLU    87      -2.078 -22.913   5.987  1.00  0.00
ATOM   1387  HB3 GLU    87      -2.580 -21.902   4.658  1.00  0.00
ATOM   1388  CG  GLU    87      -2.989 -23.981   4.313  1.00  0.00
ATOM   1389  HG2 GLU    87      -3.155 -23.799   3.251  1.00  0.00
ATOM   1390  HG3 GLU    87      -2.477 -24.940   4.380  1.00  0.00
ATOM   1391  CD  GLU    87      -4.345 -24.143   5.009  1.00  0.00
ATOM   1392  OE1 GLU    87      -4.445 -23.789   6.205  1.00  0.00
ATOM   1393  OE2 GLU    87      -5.264 -24.645   4.327  1.00  0.00
ATOM   1394  C   GLU    87       0.028 -21.560   4.711  1.00  0.00
ATOM   1395  O   GLU    87       0.142 -20.682   3.857  1.00  0.00
ATOM   1396  N   ALA    88       0.532 -21.439   5.951  1.00  0.00
ATOM   1397  H   ALA    88       0.388 -22.206   6.594  1.00  0.00
ATOM   1398  CA  ALA    88       1.280 -20.287   6.455  1.00  0.00
ATOM   1399  HA  ALA    88       0.748 -19.368   6.207  1.00  0.00
ATOM   1400  CB  ALA    88       1.358 -20.423   7.982  1.00  0.00
ATOM   1401  HB1 ALA    88       1.908 -19.595   8.425  1.00  0.00
ATOM   1402  HB2 ALA    88       0.361 -20.421   8.425  1.00  0.00
ATOM   1403  HB3 ALA    88       1.852 -21.347   8.285  1.00  0.00
ATOM   1404  C   ALA    88       2.709 -20.205   5.878  1.00  0.00
ATOM   1405  O   ALA    88       3.254 -19.109   5.746  1.00  0.00
ATOM   1406  N   CYS    89       3.293 -21.353   5.494  1.00  0.00
ATOM   1407  H   CYS    89       2.793 -22.213   5.677  1.00  0.00
ATOM   1408  CA  CYS    89       4.604 -21.478   4.859  1.00  0.00
ATOM   1409  HA  CYS    89       5.321 -20.819   5.353  1.00  0.00
ATOM   1410  CB  CYS    89       5.061 -22.947   4.964  1.00  0.00
ATOM   1411  HB2 CYS    89       4.222 -23.632   4.844  1.00  0.00
ATOM   1412  HB3 CYS    89       5.766 -23.194   4.172  1.00  0.00
ATOM   1413  SG  CYS    89       5.893 -23.260   6.547  1.00  0.00
ATOM   1414  HG  CYS    89       6.187 -24.539   6.300  1.00  0.00
ATOM   1415  C   CYS    89       4.563 -21.110   3.365  1.00  0.00
ATOM   1416  O   CYS    89       5.540 -20.570   2.847  1.00  0.00
ATOM   1417  N   LYS    90       3.433 -21.371   2.683  1.00  0.00
ATOM   1418  H   LYS    90       2.677 -21.825   3.177  1.00  0.00
ATOM   1419  CA  LYS    90       3.198 -21.033   1.276  1.00  0.00
ATOM   1420  HA  LYS    90       4.093 -21.269   0.699  1.00  0.00
ATOM   1421  CB  LYS    90       2.021 -21.902   0.775  1.00  0.00
ATOM   1422  HB2 LYS    90       2.241 -22.939   1.030  1.00  0.00
ATOM   1423  HB3 LYS    90       1.109 -21.652   1.320  1.00  0.00
ATOM   1424  CG  LYS    90       1.759 -21.817  -0.744  1.00  0.00
ATOM   1425  HG2 LYS    90       1.413 -20.813  -0.991  1.00  0.00
ATOM   1426  HG3 LYS    90       2.690 -21.960  -1.293  1.00  0.00
ATOM   1427  CD  LYS    90       0.701 -22.810  -1.251  1.00  0.00
ATOM   1428  HD2 LYS    90      -0.193 -22.744  -0.629  1.00  0.00
ATOM   1429  HD3 LYS    90       0.396 -22.503  -2.252  1.00  0.00
ATOM   1430  CE  LYS    90       1.199 -24.263  -1.315  1.00  0.00
ATOM   1431  HE2 LYS    90       2.096 -24.329  -1.933  1.00  0.00
ATOM   1432  HE3 LYS    90       1.464 -24.627  -0.322  1.00  0.00
ATOM   1433  NZ  LYS    90       0.171 -25.155  -1.878  1.00  0.00
ATOM   1434  HZ1 LYS    90       0.525 -26.101  -1.905  1.00  0.00
ATOM   1435  HZ2 LYS    90      -0.655 -25.125  -1.297  1.00  0.00
ATOM   1436  HZ3 LYS    90      -0.064 -24.857  -2.814  1.00  0.00
ATOM   1437  C   LYS    90       2.869 -19.535   1.093  1.00  0.00
ATOM   1438  O   LYS    90       3.035 -19.006  -0.006  1.00  0.00
ATOM   1439  N   LEU    91       2.453 -18.844   2.168  1.00  0.00
ATOM   1440  H   LEU    91       2.324 -19.352   3.032  1.00  0.00
ATOM   1441  CA  LEU    91       2.208 -17.403   2.203  1.00  0.00
ATOM   1442  HA  LEU    91       1.827 -17.068   1.240  1.00  0.00
ATOM   1443  CB  LEU    91       1.173 -17.112   3.314  1.00  0.00
ATOM   1444  HB2 LEU    91       1.451 -17.685   4.198  1.00  0.00
ATOM   1445  HB3 LEU    91       1.204 -16.064   3.618  1.00  0.00
ATOM   1446  CG  LEU    91      -0.285 -17.448   2.944  1.00  0.00
ATOM   1447  HG  LEU    91      -0.316 -18.449   2.514  1.00  0.00
ATOM   1448  CD1 LEU    91      -1.158 -17.461   4.206  1.00  0.00
ATOM   1449 HD11 LEU    91      -2.193 -17.704   3.963  1.00  0.00
ATOM   1450 HD12 LEU    91      -0.810 -18.204   4.921  1.00  0.00
ATOM   1451 HD13 LEU    91      -1.148 -16.492   4.704  1.00  0.00
ATOM   1452  CD2 LEU    91      -0.868 -16.474   1.908  1.00  0.00
ATOM   1453 HD21 LEU    91      -1.911 -16.710   1.693  1.00  0.00
ATOM   1454 HD22 LEU    91      -0.831 -15.444   2.262  1.00  0.00
ATOM   1455 HD23 LEU    91      -0.330 -16.523   0.963  1.00  0.00
ATOM   1456  C   LEU    91       3.482 -16.586   2.501  1.00  0.00
ATOM   1457  O   LEU    91       3.416 -15.361   2.454  1.00  0.00
ATOM   1458  N   THR    92       4.633 -17.220   2.786  1.00  0.00
ATOM   1459  H   THR    92       4.638 -18.230   2.786  1.00  0.00
ATOM   1460  CA  THR    92       5.907 -16.540   3.050  1.00  0.00
ATOM   1461  HA  THR    92       5.730 -15.613   3.595  1.00  0.00
ATOM   1462  CB  THR    92       6.775 -17.470   3.935  1.00  0.00
ATOM   1463  HB  THR    92       6.879 -18.452   3.475  1.00  0.00
ATOM   1464  CG2 THR    92       8.184 -16.923   4.234  1.00  0.00
ATOM   1465 HG21 THR    92       8.730 -17.605   4.882  1.00  0.00
ATOM   1466 HG22 THR    92       8.780 -16.814   3.330  1.00  0.00
ATOM   1467 HG23 THR    92       8.142 -15.950   4.726  1.00  0.00
ATOM   1468  OG1 THR    92       6.129 -17.631   5.185  1.00  0.00
ATOM   1469  HG1 THR    92       5.297 -18.059   5.043  1.00  0.00
ATOM   1470  C   THR    92       6.626 -16.315   1.697  1.00  0.00
ATOM   1471  O   THR    92       6.817 -17.294   0.976  1.00  0.00
ATOM   1472  N   PRO    93       7.040 -15.072   1.337  1.00  0.00
ATOM   1473  CD  PRO    93       6.683 -13.850   2.052  1.00  0.00
ATOM   1474  HD2 PRO    93       7.154 -13.843   3.036  1.00  0.00
ATOM   1475  HD3 PRO    93       5.604 -13.790   2.177  1.00  0.00
ATOM   1476  CG  PRO    93       7.168 -12.670   1.214  1.00  0.00
ATOM   1477  HG2 PRO    93       7.652 -11.905   1.824  1.00  0.00
ATOM   1478  HG3 PRO    93       6.318 -12.196   0.722  1.00  0.00
ATOM   1479  CB  PRO    93       8.105 -13.255   0.170  1.00  0.00
ATOM   1480  HB2 PRO    93       9.135 -13.059   0.472  1.00  0.00
ATOM   1481  HB3 PRO    93       7.967 -12.780  -0.802  1.00  0.00
ATOM   1482  CA  PRO    93       7.800 -14.763   0.111  1.00  0.00
ATOM   1483  HA  PRO    93       7.129 -14.963  -0.718  1.00  0.00
ATOM   1484  C   PRO    93       9.125 -15.550  -0.027  1.00  0.00
ATOM   1485  O   PRO    93       9.798 -15.741   0.985  1.00  0.00
ATOM   1486  N   PRO    94       9.528 -15.979  -1.248  1.00  0.00
ATOM   1487  CD  PRO    94       8.699 -15.933  -2.455  1.00  0.00
ATOM   1488  HD2 PRO    94       8.569 -14.894  -2.762  1.00  0.00
ATOM   1489  HD3 PRO    94       7.714 -16.374  -2.296  1.00  0.00
ATOM   1490  CG  PRO    94       9.449 -16.716  -3.529  1.00  0.00
ATOM   1491  HG2 PRO    94       9.333 -16.283  -4.524  1.00  0.00
ATOM   1492  HG3 PRO    94       9.062 -17.735  -3.567  1.00  0.00
ATOM   1493  CB  PRO    94      10.892 -16.749  -3.061  1.00  0.00
ATOM   1494  HB2 PRO    94      11.416 -15.898  -3.501  1.00  0.00
ATOM   1495  HB3 PRO    94      11.411 -17.651  -3.386  1.00  0.00
ATOM   1496  CA  PRO    94      10.823 -16.634  -1.528  1.00  0.00
ATOM   1497  HA  PRO    94      10.797 -17.630  -1.084  1.00  0.00
ATOM   1498  C   PRO    94      12.074 -15.889  -1.016  1.00  0.00
ATOM   1499  O   PRO    94      13.026 -16.532  -0.575  1.00  0.00
ATOM   1500  N   HIE    95      12.052 -14.546  -1.076  1.00  0.00
ATOM   1501  H   HIE    95      11.199 -14.143  -1.437  1.00  0.00
ATOM   1502  CA  HIE    95      13.150 -13.644  -0.718  1.00  0.00
ATOM   1503  HA  HIE    95      14.078 -14.207  -0.606  1.00  0.00
ATOM   1504  CB  HIE    95      13.341 -12.619  -1.858  1.00  0.00
ATOM   1505  HB2 HIE    95      12.459 -11.984  -1.955  1.00  0.00
ATOM   1506  HB3 HIE    95      14.173 -11.952  -1.628  1.00  0.00
ATOM   1507  CG  HIE    95      13.643 -13.241  -3.200  1.00  0.00
ATOM   1508  ND1 HIE    95      12.736 -13.265  -4.246  1.00  0.00
ATOM   1509  CE1 HIE    95      13.322 -13.908  -5.260  1.00  0.00
ATOM   1510  HE1 HIE    95      12.844 -14.068  -6.215  1.00  0.00
ATOM   1511  NE2 HIE    95      14.551 -14.326  -4.977  1.00  0.00
ATOM   1512  HE2 HIE    95      15.225 -14.827  -5.538  1.00  0.00
ATOM   1513  CD2 HIE    95      14.761 -13.901  -3.663  1.00  0.00
ATOM   1514  HD2 HIE    95      15.690 -14.109  -3.154  1.00  0.00
ATOM   1515  C   HIE    95      12.903 -12.918   0.619  1.00  0.00
ATOM   1516  O   HIE    95      13.557 -11.912   0.895  1.00  0.00
ATOM   1517  N   SER    96      11.996 -13.438   1.467  1.00  0.00
ATOM   1518  H   SER    96      11.504 -14.270   1.171  1.00  0.00
ATOM   1519  CA  SER    96      11.744 -12.981   2.837  1.00  0.00
ATOM   1520  HA  SER    96      11.525 -11.912   2.810  1.00  0.00
ATOM   1521  CB  SER    96      10.509 -13.740   3.368  1.00  0.00
ATOM   1522  HB2 SER    96       9.643 -13.549   2.735  1.00  0.00
ATOM   1523  HB3 SER    96      10.674 -14.811   3.349  1.00  0.00
ATOM   1524  OG  SER    96      10.159 -13.391   4.686  1.00  0.00
ATOM   1525  HG  SER    96       9.546 -12.663   4.650  1.00  0.00
ATOM   1526  C   SER    96      12.984 -13.218   3.728  1.00  0.00
ATOM   1527  O   SER    96      13.756 -14.149   3.489  1.00  0.00
ATOM   1528  N   ALA    97      13.178 -12.356   4.742  1.00  0.00
ATOM   1529  H   ALA    97      12.489 -11.629   4.876  1.00  0.00
ATOM   1530  CA  ALA    97      14.324 -12.354   5.656  1.00  0.00
ATOM   1531  HA  ALA    97      15.227 -12.209   5.060  1.00  0.00
ATOM   1532  CB  ALA    97      14.177 -11.171   6.626  1.00  0.00
ATOM   1533  HB1 ALA    97      15.016 -11.122   7.320  1.00  0.00
ATOM   1534  HB2 ALA    97      14.145 -10.224   6.085  1.00  0.00
ATOM   1535  HB3 ALA    97      13.262 -11.244   7.216  1.00  0.00
ATOM   1536  C   ALA    97      14.440 -13.671   6.439  1.00  0.00
ATOM   1537  O   ALA    97      13.462 -14.120   7.036  1.00  0.00
ATOM   1538  N   LYS    98      15.635 -14.284   6.419  1.00  0.00
ATOM   1539  H   LYS    98      16.381 -13.842   5.903  1.00  0.00
ATOM   1540  CA  LYS    98      15.949 -15.563   7.062  1.00  0.00
ATOM   1541  HA  LYS    98      15.244 -16.299   6.674  1.00  0.00
ATOM   1542  CB  LYS    98      17.371 -16.012   6.652  1.00  0.00
ATOM   1543  HB2 LYS    98      17.537 -17.025   7.018  1.00  0.00
ATOM   1544  HB3 LYS    98      17.417 -16.086   5.565  1.00  0.00
ATOM   1545  CG  LYS    98      18.529 -15.123   7.146  1.00  0.00
ATOM   1546  HG2 LYS    98      18.413 -14.112   6.755  1.00  0.00
ATOM   1547  HG3 LYS    98      18.502 -15.040   8.232  1.00  0.00
ATOM   1548  CD  LYS    98      19.899 -15.681   6.734  1.00  0.00
ATOM   1549  HD2 LYS    98      20.002 -16.697   7.117  1.00  0.00
ATOM   1550  HD3 LYS    98      19.949 -15.753   5.646  1.00  0.00
ATOM   1551  CE  LYS    98      21.060 -14.821   7.250  1.00  0.00
ATOM   1552  HE2 LYS    98      20.985 -13.807   6.856  1.00  0.00
ATOM   1553  HE3 LYS    98      21.022 -14.748   8.338  1.00  0.00
ATOM   1554  NZ  LYS    98      22.362 -15.388   6.860  1.00  0.00
ATOM   1555  HZ1 LYS    98      23.105 -14.800   7.211  1.00  0.00
ATOM   1556  HZ2 LYS    98      22.457 -16.315   7.250  1.00  0.00
ATOM   1557  HZ3 LYS    98      22.422 -15.439   5.853  1.00  0.00
ATOM   1558  C   LYS    98      15.801 -15.522   8.594  1.00  0.00
ATOM   1559  O   LYS    98      15.868 -14.457   9.210  1.00  0.00
ATOM   1560  N   SER    99      15.633 -16.706   9.200  1.00  0.00
ATOM   1561  H   SER    99      15.626 -17.542   8.630  1.00  0.00
ATOM   1562  CA  SER    99      15.604 -16.899  10.644  1.00  0.00
ATOM   1563  HA  SER    99      14.971 -16.134  11.097  1.00  0.00
ATOM   1564  CB  SER    99      15.026 -18.300  10.942  1.00  0.00
ATOM   1565  HB2 SER    99      14.066 -18.442  10.450  1.00  0.00
ATOM   1566  HB3 SER    99      15.684 -19.085  10.567  1.00  0.00
ATOM   1567  OG  SER    99      14.842 -18.511  12.326  1.00  0.00
ATOM   1568  HG  SER    99      14.208 -17.883  12.654  1.00  0.00
ATOM   1569  C   SER    99      17.034 -16.819  11.205  1.00  0.00
ATOM   1570  O   SER    99      17.995 -17.240  10.558  1.00  0.00
ATOM   1571  N   LYS   100      17.145 -16.334  12.450  1.00  0.00
ATOM   1572  H   LYS   100      16.295 -16.008  12.901  1.00  0.00
ATOM   1573  CA  LYS   100      18.356 -16.333  13.272  1.00  0.00
ATOM   1574  HA  LYS   100      19.178 -15.912  12.691  1.00  0.00
ATOM   1575  CB  LYS   100      18.059 -15.434  14.496  1.00  0.00
ATOM   1576  HB2 LYS   100      17.589 -14.513  14.147  1.00  0.00
ATOM   1577  HB3 LYS   100      17.315 -15.921  15.128  1.00  0.00
ATOM   1578  CG  LYS   100      19.290 -15.042  15.336  1.00  0.00
ATOM   1579  HG2 LYS   100      19.771 -15.925  15.756  1.00  0.00
ATOM   1580  HG3 LYS   100      20.029 -14.587  14.676  1.00  0.00
ATOM   1581  CD  LYS   100      18.975 -14.048  16.470  1.00  0.00
ATOM   1582  HD2 LYS   100      19.912 -13.686  16.895  1.00  0.00
ATOM   1583  HD3 LYS   100      18.484 -13.170  16.049  1.00  0.00
ATOM   1584  CE  LYS   100      18.100 -14.620  17.600  1.00  0.00
ATOM   1585  HE2 LYS   100      17.875 -13.832  18.320  1.00  0.00
ATOM   1586  HE3 LYS   100      17.143 -14.972  17.218  1.00  0.00
ATOM   1587  NZ  LYS   100      18.777 -15.717  18.315  1.00  0.00
ATOM   1588  HZ1 LYS   100      18.181 -16.052  19.058  1.00  0.00
ATOM   1589  HZ2 LYS   100      18.963 -16.471  17.670  1.00  0.00
ATOM   1590  HZ3 LYS   100      19.646 -15.381  18.704  1.00  0.00
ATOM   1591  C   LYS   100      18.737 -17.760  13.737  1.00  0.00
ATOM   1592  O   LYS   100      19.844 -17.970  14.231  1.00  0.00
ATOM   1593  N   PHE   101      17.827 -18.735  13.563  1.00  0.00
ATOM   1594  H   PHE   101      16.953 -18.472  13.127  1.00  0.00
ATOM   1595  CA  PHE   101      17.900 -20.101  14.072  1.00  0.00
ATOM   1596  HA  PHE   101      18.721 -20.191  14.785  1.00  0.00
ATOM   1597  CB  PHE   101      16.584 -20.391  14.823  1.00  0.00
ATOM   1598  HB2 PHE   101      15.737 -20.351  14.138  1.00  0.00
ATOM   1599  HB3 PHE   101      16.592 -21.406  15.223  1.00  0.00
ATOM   1600  CG  PHE   101      16.331 -19.440  15.986  1.00  0.00
ATOM   1601  CD1 PHE   101      16.950 -19.665  17.233  1.00  0.00
ATOM   1602  HD1 PHE   101      17.603 -20.514  17.369  1.00  0.00
ATOM   1603  CE1 PHE   101      16.715 -18.785  18.308  1.00  0.00
ATOM   1604  HE1 PHE   101      17.185 -18.966  19.264  1.00  0.00
ATOM   1605  CZ  PHE   101      15.861 -17.677  18.141  1.00  0.00
ATOM   1606  HZ  PHE   101      15.674 -17.007  18.968  1.00  0.00
ATOM   1607  CE2 PHE   101      15.246 -17.446  16.897  1.00  0.00
ATOM   1608  HE2 PHE   101      14.590 -16.598  16.763  1.00  0.00
ATOM   1609  CD2 PHE   101      15.482 -18.325  15.823  1.00  0.00
ATOM   1610  HD2 PHE   101      15.001 -18.140  14.876  1.00  0.00
ATOM   1611  C   PHE   101      18.182 -21.127  12.952  1.00  0.00
ATOM   1612  O   PHE   101      17.813 -22.296  13.077  1.00  0.00
ATOM   1613  N   GLY   102      18.903 -20.710  11.896  1.00  0.00
ATOM   1614  H   GLY   102      19.143 -19.730  11.855  1.00  0.00
ATOM   1615  CA  GLY   102      19.602 -21.601  10.968  1.00  0.00
ATOM   1616  HA2 GLY   102      20.496 -21.079  10.628  1.00  0.00
ATOM   1617  HA3 GLY   102      19.958 -22.484  11.501  1.00  0.00
ATOM   1618  C   GLY   102      18.831 -22.053   9.722  1.00  0.00
ATOM   1619  O   GLY   102      19.200 -23.077   9.148  1.00  0.00
ATOM   1620  N   TYR   103      17.789 -21.319   9.297  1.00  0.00
ATOM   1621  H   TYR   103      17.541 -20.489   9.816  1.00  0.00
ATOM   1622  CA  TYR   103      16.991 -21.616   8.102  1.00  0.00
ATOM   1623  HA  TYR   103      17.654 -22.111   7.388  1.00  0.00
ATOM   1624  CB  TYR   103      15.863 -22.625   8.421  1.00  0.00
ATOM   1625  HB2 TYR   103      15.395 -22.948   7.490  1.00  0.00
ATOM   1626  HB3 TYR   103      16.285 -23.531   8.859  1.00  0.00
ATOM   1627  CG  TYR   103      14.780 -22.096   9.343  1.00  0.00
ATOM   1628  CD1 TYR   103      13.625 -21.491   8.805  1.00  0.00
ATOM   1629  HD1 TYR   103      13.500 -21.427   7.735  1.00  0.00
ATOM   1630  CE1 TYR   103      12.648 -20.948   9.659  1.00  0.00
ATOM   1631  HE1 TYR   103      11.774 -20.466   9.248  1.00  0.00
ATOM   1632  CZ  TYR   103      12.828 -21.003  11.053  1.00  0.00
ATOM   1633  OH  TYR   103      11.912 -20.426  11.877  1.00  0.00
ATOM   1634  HH  TYR   103      12.221 -20.393  12.770  1.00  0.00
ATOM   1635  CE2 TYR   103      13.969 -21.625  11.594  1.00  0.00
ATOM   1636  HE2 TYR   103      14.118 -21.663  12.663  1.00  0.00
ATOM   1637  CD2 TYR   103      14.941 -22.177  10.741  1.00  0.00
ATOM   1638  HD2 TYR   103      15.823 -22.639  11.161  1.00  0.00
ATOM   1639  C   TYR   103      16.528 -20.337   7.388  1.00  0.00
ATOM   1640  O   TYR   103      16.293 -19.312   8.026  1.00  0.00
ATOM   1641  N   GLY   104      16.384 -20.416   6.057  1.00  0.00
ATOM   1642  H   GLY   104      16.577 -21.310   5.613  1.00  0.00
ATOM   1643  CA  GLY   104      15.905 -19.352   5.180  1.00  0.00
ATOM   1644  HA2 GLY   104      16.113 -18.370   5.605  1.00  0.00
ATOM   1645  HA3 GLY   104      16.460 -19.412   4.243  1.00  0.00
ATOM   1646  C   GLY   104      14.410 -19.466   4.874  1.00  0.00
ATOM   1647  O   GLY   104      13.744 -20.413   5.289  1.00  0.00
ATOM   1648  N   ALA   105      13.882 -18.492   4.118  1.00  0.00
ATOM   1649  H   ALA   105      14.483 -17.740   3.813  1.00  0.00
ATOM   1650  CA  ALA   105      12.477 -18.427   3.712  1.00  0.00
ATOM   1651  HA  ALA   105      11.834 -18.637   4.567  1.00  0.00
ATOM   1652  CB  ALA   105      12.194 -17.011   3.214  1.00  0.00
ATOM   1653  HB1 ALA   105      11.167 -16.929   2.862  1.00  0.00
ATOM   1654  HB2 ALA   105      12.323 -16.296   4.026  1.00  0.00
ATOM   1655  HB3 ALA   105      12.854 -16.719   2.395  1.00  0.00
ATOM   1656  C   ALA   105      12.116 -19.405   2.583  1.00  0.00
ATOM   1657  O   ALA   105      10.941 -19.727   2.420  1.00  0.00
ATOM   1658  N   LYS   106      13.110 -19.911   1.835  1.00  0.00
ATOM   1659  H   LYS   106      14.052 -19.597   2.015  1.00  0.00
ATOM   1660  CA  LYS   106      12.925 -20.954   0.828  1.00  0.00
ATOM   1661  HA  LYS   106      12.002 -20.756   0.280  1.00  0.00
ATOM   1662  CB  LYS   106      14.119 -20.903  -0.149  1.00  0.00
ATOM   1663  HB2 LYS   106      14.377 -19.858  -0.332  1.00  0.00
ATOM   1664  HB3 LYS   106      15.007 -21.354   0.297  1.00  0.00
ATOM   1665  CG  LYS   106      13.816 -21.553  -1.510  1.00  0.00
ATOM   1666  HG2 LYS   106      13.625 -22.618  -1.381  1.00  0.00
ATOM   1667  HG3 LYS   106      12.898 -21.122  -1.912  1.00  0.00
ATOM   1668  CD  LYS   106      14.948 -21.351  -2.528  1.00  0.00
ATOM   1669  HD2 LYS   106      15.187 -20.288  -2.595  1.00  0.00
ATOM   1670  HD3 LYS   106      15.850 -21.849  -2.169  1.00  0.00
ATOM   1671  CE  LYS   106      14.581 -21.873  -3.924  1.00  0.00
ATOM   1672  HE2 LYS   106      14.353 -22.938  -3.884  1.00  0.00
ATOM   1673  HE3 LYS   106      13.689 -21.366  -4.294  1.00  0.00
ATOM   1674  NZ  LYS   106      15.677 -21.656  -4.883  1.00  0.00
ATOM   1675  HZ1 LYS   106      15.404 -21.999  -5.793  1.00  0.00
ATOM   1676  HZ2 LYS   106      15.881 -20.668  -4.946  1.00  0.00
ATOM   1677  HZ3 LYS   106      16.502 -22.149  -4.573  1.00  0.00
ATOM   1678  C   LYS   106      12.835 -22.343   1.496  1.00  0.00
ATOM   1679  O   LYS   106      12.139 -23.213   0.978  1.00  0.00
ATOM   1680  N   ASP   107      13.463 -22.524   2.674  1.00  0.00
ATOM   1681  H   ASP   107      14.008 -21.758   3.041  1.00  0.00
ATOM   1682  CA  ASP   107      13.365 -23.721   3.519  1.00  0.00
ATOM   1683  HA  ASP   107      13.497 -24.607   2.893  1.00  0.00
ATOM   1684  CB  ASP   107      14.466 -23.694   4.609  1.00  0.00
ATOM   1685  HB2 ASP   107      14.300 -22.864   5.293  1.00  0.00
ATOM   1686  HB3 ASP   107      14.409 -24.588   5.221  1.00  0.00
ATOM   1687  CG  ASP   107      15.898 -23.612   4.076  1.00  0.00
ATOM   1688  OD1 ASP   107      16.171 -24.267   3.046  1.00  0.00
ATOM   1689  OD2 ASP   107      16.704 -22.911   4.725  1.00  0.00
ATOM   1690  C   ASP   107      11.994 -23.821   4.212  1.00  0.00
ATOM   1691  O   ASP   107      11.498 -24.929   4.412  1.00  0.00
ATOM   1692  N   VAL   108      11.366 -22.670   4.523  1.00  0.00
ATOM   1693  H   VAL   108      11.863 -21.809   4.345  1.00  0.00
ATOM   1694  CA  VAL   108       9.983 -22.547   4.991  1.00  0.00
ATOM   1695  HA  VAL   108       9.844 -23.219   5.840  1.00  0.00
ATOM   1696  CB  VAL   108       9.731 -21.084   5.467  1.00  0.00
ATOM   1697  HB  VAL   108      10.098 -20.407   4.699  1.00  0.00
ATOM   1698  CG1 VAL   108       8.258 -20.703   5.700  1.00  0.00
ATOM   1699 HG11 VAL   108       8.169 -19.656   5.986  1.00  0.00
ATOM   1700 HG12 VAL   108       7.645 -20.836   4.810  1.00  0.00
ATOM   1701 HG13 VAL   108       7.832 -21.288   6.512  1.00  0.00
ATOM   1702  CG2 VAL   108      10.514 -20.791   6.752  1.00  0.00
ATOM   1703 HG21 VAL   108      10.343 -19.771   7.091  1.00  0.00
ATOM   1704 HG22 VAL   108      10.213 -21.456   7.560  1.00  0.00
ATOM   1705 HG23 VAL   108      11.584 -20.915   6.604  1.00  0.00
ATOM   1706  C   VAL   108       9.008 -22.994   3.886  1.00  0.00
ATOM   1707  O   VAL   108       8.170 -23.854   4.146  1.00  0.00
ATOM   1708  N   ARG   109       9.151 -22.461   2.658  1.00  0.00
ATOM   1709  H   ARG   109       9.879 -21.772   2.524  1.00  0.00
ATOM   1710  CA  ARG   109       8.303 -22.767   1.500  1.00  0.00
ATOM   1711  HA  ARG   109       7.268 -22.553   1.776  1.00  0.00
ATOM   1712  CB  ARG   109       8.699 -21.871   0.311  1.00  0.00
ATOM   1713  HB2 ARG   109       9.778 -21.903   0.159  1.00  0.00
ATOM   1714  HB3 ARG   109       8.260 -22.278  -0.601  1.00  0.00
ATOM   1715  CG  ARG   109       8.232 -20.414   0.447  1.00  0.00
ATOM   1716  HG2 ARG   109       7.163 -20.399   0.656  1.00  0.00
ATOM   1717  HG3 ARG   109       8.700 -19.937   1.305  1.00  0.00
ATOM   1718  CD  ARG   109       8.517 -19.593  -0.821  1.00  0.00
ATOM   1719  HD2 ARG   109       8.388 -18.530  -0.633  1.00  0.00
ATOM   1720  HD3 ARG   109       9.554 -19.728  -1.132  1.00  0.00
ATOM   1721  NE  ARG   109       7.628 -19.994  -1.922  1.00  0.00
ATOM   1722  HE  ARG   109       8.038 -20.606  -2.613  1.00  0.00
ATOM   1723  CZ  ARG   109       6.322 -19.693  -2.026  1.00  0.00
ATOM   1724  NH1 ARG   109       5.713 -18.905  -1.132  1.00  0.00
ATOM   1725 HH11 ARG   109       6.244 -18.487  -0.375  1.00  0.00
ATOM   1726 HH12 ARG   109       4.714 -18.747  -1.166  1.00  0.00
ATOM   1727  NH2 ARG   109       5.609 -20.201  -3.038  1.00  0.00
ATOM   1728 HH21 ARG   109       6.045 -20.802  -3.721  1.00  0.00
ATOM   1729 HH22 ARG   109       4.624 -19.992  -3.119  1.00  0.00
ATOM   1730  C   ARG   109       8.354 -24.239   1.049  1.00  0.00
ATOM   1731  O   ARG   109       7.318 -24.780   0.665  1.00  0.00
ATOM   1732  N   ASN   110       9.533 -24.883   1.109  1.00  0.00
ATOM   1733  H   ASN   110      10.347 -24.368   1.418  1.00  0.00
ATOM   1734  CA  ASN   110       9.722 -26.294   0.747  1.00  0.00
ATOM   1735  HA  ASN   110       9.076 -26.546  -0.096  1.00  0.00
ATOM   1736  CB  ASN   110      11.200 -26.545   0.354  1.00  0.00
ATOM   1737  HB2 ASN   110      11.862 -26.188   1.146  1.00  0.00
ATOM   1738  HB3 ASN   110      11.396 -27.614   0.255  1.00  0.00
ATOM   1739  CG  ASN   110      11.598 -25.911  -0.984  1.00  0.00
ATOM   1740  OD1 ASN   110      10.831 -25.926  -1.944  1.00  0.00
ATOM   1741  ND2 ASN   110      12.800 -25.336  -1.055  1.00  0.00
ATOM   1742 HD21 ASN   110      13.399 -25.315  -0.242  1.00  0.00
ATOM   1743 HD22 ASN   110      13.095 -24.909  -1.919  1.00  0.00
ATOM   1744  C   ASN   110       9.354 -27.263   1.887  1.00  0.00
ATOM   1745  O   ASN   110       9.322 -28.470   1.651  1.00  0.00
ATOM   1746  N   LEU   111       9.065 -26.753   3.100  1.00  0.00
ATOM   1747  H   LEU   111       9.119 -25.749   3.202  1.00  0.00
ATOM   1748  CA  LEU   111       8.573 -27.492   4.269  1.00  0.00
ATOM   1749  HA  LEU   111       8.373 -26.732   5.024  1.00  0.00
ATOM   1750  CB  LEU   111       7.240 -28.246   3.992  1.00  0.00
ATOM   1751  HB2 LEU   111       7.433 -29.073   3.308  1.00  0.00
ATOM   1752  HB3 LEU   111       6.894 -28.714   4.915  1.00  0.00
ATOM   1753  CG  LEU   111       6.087 -27.390   3.425  1.00  0.00
ATOM   1754  HG  LEU   111       6.446 -26.855   2.545  1.00  0.00
ATOM   1755  CD1 LEU   111       4.925 -28.280   2.960  1.00  0.00
ATOM   1756 HD11 LEU   111       4.109 -27.683   2.550  1.00  0.00
ATOM   1757 HD12 LEU   111       5.246 -28.974   2.184  1.00  0.00
ATOM   1758 HD13 LEU   111       4.522 -28.870   3.784  1.00  0.00
ATOM   1759  CD2 LEU   111       5.585 -26.350   4.432  1.00  0.00
ATOM   1760 HD21 LEU   111       4.824 -25.721   3.970  1.00  0.00
ATOM   1761 HD22 LEU   111       5.150 -26.818   5.315  1.00  0.00
ATOM   1762 HD23 LEU   111       6.384 -25.692   4.763  1.00  0.00
ATOM   1763  C   LEU   111       9.661 -28.381   4.896  1.00  0.00
ATOM   1764  O   LEU   111       9.374 -29.504   5.312  1.00  0.00
ATOM   1765  N   SER   112      10.913 -27.888   4.949  1.00  0.00
ATOM   1766  H   SER   112      11.069 -26.949   4.608  1.00  0.00
ATOM   1767  CA  SER   112      12.071 -28.593   5.505  1.00  0.00
ATOM   1768  HA  SER   112      12.139 -29.548   4.981  1.00  0.00
ATOM   1769  CB  SER   112      13.359 -27.786   5.208  1.00  0.00
ATOM   1770  HB2 SER   112      14.214 -28.463   5.211  1.00  0.00
ATOM   1771  HB3 SER   112      13.321 -27.346   4.210  1.00  0.00
ATOM   1772  OG  SER   112      13.628 -26.771   6.156  1.00  0.00
ATOM   1773  HG  SER   112      14.415 -26.318   5.892  1.00  0.00
ATOM   1774  C   SER   112      11.897 -28.861   7.010  1.00  0.00
ATOM   1775  O   SER   112      11.279 -28.061   7.715  1.00  0.00
ATOM   1776  N   SER   113      12.448 -29.987   7.489  1.00  0.00
ATOM   1777  H   SER   113      12.948 -30.583   6.845  1.00  0.00
ATOM   1778  CA  SER   113      12.375 -30.447   8.876  1.00  0.00
ATOM   1779  HA  SER   113      11.316 -30.622   9.078  1.00  0.00
ATOM   1780  CB  SER   113      13.089 -31.808   9.001  1.00  0.00
ATOM   1781  HB2 SER   113      12.902 -32.236   9.987  1.00  0.00
ATOM   1782  HB3 SER   113      12.692 -32.518   8.275  1.00  0.00
ATOM   1783  OG  SER   113      14.490 -31.704   8.828  1.00  0.00
ATOM   1784  HG  SER   113      14.871 -32.564   8.924  1.00  0.00
ATOM   1785  C   SER   113      12.859 -29.415   9.913  1.00  0.00
ATOM   1786  O   SER   113      12.176 -29.218  10.913  1.00  0.00
ATOM   1787  N   LYS   114      13.976 -28.710   9.655  1.00  0.00
ATOM   1788  H   LYS   114      14.477 -28.913   8.802  1.00  0.00
ATOM   1789  CA  LYS   114      14.536 -27.683  10.542  1.00  0.00
ATOM   1790  HA  LYS   114      14.654 -28.125  11.534  1.00  0.00
ATOM   1791  CB  LYS   114      15.927 -27.262  10.017  1.00  0.00
ATOM   1792  HB2 LYS   114      16.536 -28.157   9.889  1.00  0.00
ATOM   1793  HB3 LYS   114      15.830 -26.819   9.024  1.00  0.00
ATOM   1794  CG  LYS   114      16.672 -26.278  10.947  1.00  0.00
ATOM   1795  HG2 LYS   114      16.085 -25.366  11.061  1.00  0.00
ATOM   1796  HG3 LYS   114      16.760 -26.703  11.948  1.00  0.00
ATOM   1797  CD  LYS   114      18.055 -25.857  10.437  1.00  0.00
ATOM   1798  HD2 LYS   114      17.978 -25.531   9.398  1.00  0.00
ATOM   1799  HD3 LYS   114      18.372 -24.982  11.006  1.00  0.00
ATOM   1800  CE  LYS   114      19.129 -26.944  10.575  1.00  0.00
ATOM   1801  HE2 LYS   114      19.205 -27.273  11.612  1.00  0.00
ATOM   1802  HE3 LYS   114      18.874 -27.818   9.976  1.00  0.00
ATOM   1803  NZ  LYS   114      20.443 -26.441  10.141  1.00  0.00
ATOM   1804  HZ1 LYS   114      21.135 -27.170  10.238  1.00  0.00
ATOM   1805  HZ2 LYS   114      20.390 -26.153   9.174  1.00  0.00
ATOM   1806  HZ3 LYS   114      20.705 -25.648  10.709  1.00  0.00
ATOM   1807  C   LYS   114      13.622 -26.450  10.666  1.00  0.00
ATOM   1808  O   LYS   114      13.465 -25.927  11.769  1.00  0.00
ATOM   1809  N   ALA   115      13.012 -26.007   9.553  1.00  0.00
ATOM   1810  H   ALA   115      13.172 -26.502   8.686  1.00  0.00
ATOM   1811  CA  ALA   115      12.099 -24.869   9.512  1.00  0.00
ATOM   1812  HA  ALA   115      12.563 -24.024  10.022  1.00  0.00
ATOM   1813  CB  ALA   115      11.834 -24.486   8.046  1.00  0.00
ATOM   1814  HB1 ALA   115      11.158 -23.633   7.981  1.00  0.00
ATOM   1815  HB2 ALA   115      12.759 -24.203   7.543  1.00  0.00
ATOM   1816  HB3 ALA   115      11.389 -25.304   7.478  1.00  0.00
ATOM   1817  C   ALA   115      10.774 -25.201  10.213  1.00  0.00
ATOM   1818  O   ALA   115      10.361 -24.460  11.102  1.00  0.00
ATOM   1819  N   VAL   116      10.140 -26.327   9.841  1.00  0.00
ATOM   1820  H   VAL   116      10.570 -26.884   9.112  1.00  0.00
ATOM   1821  CA  VAL   116       8.856 -26.811  10.355  1.00  0.00
ATOM   1822  HA  VAL   116       8.132 -26.001  10.240  1.00  0.00
ATOM   1823  CB  VAL   116       8.377 -28.004   9.479  1.00  0.00
ATOM   1824  HB  VAL   116       9.203 -28.711   9.388  1.00  0.00
ATOM   1825  CG1 VAL   116       7.186 -28.792  10.062  1.00  0.00
ATOM   1826 HG11 VAL   116       6.841 -29.555   9.363  1.00  0.00
ATOM   1827 HG12 VAL   116       7.450 -29.311  10.983  1.00  0.00
ATOM   1828 HG13 VAL   116       6.342 -28.136  10.273  1.00  0.00
ATOM   1829  CG2 VAL   116       8.012 -27.525   8.060  1.00  0.00
ATOM   1830 HG21 VAL   116       7.748 -28.365   7.418  1.00  0.00
ATOM   1831 HG22 VAL   116       7.160 -26.845   8.079  1.00  0.00
ATOM   1832 HG23 VAL   116       8.837 -26.999   7.580  1.00  0.00
ATOM   1833  C   VAL   116       8.903 -27.149  11.858  1.00  0.00
ATOM   1834  O   VAL   116       7.974 -26.775  12.572  1.00  0.00
ATOM   1835  N   ASN   117       9.972 -27.801  12.356  1.00  0.00
ATOM   1836  H   ASN   117      10.708 -28.088  11.723  1.00  0.00
ATOM   1837  CA  ASN   117      10.141 -28.113  13.785  1.00  0.00
ATOM   1838  HA  ASN   117       9.219 -28.574  14.143  1.00  0.00
ATOM   1839  CB  ASN   117      11.321 -29.091  14.025  1.00  0.00
ATOM   1840  HB2 ASN   117      12.227 -28.702  13.557  1.00  0.00
ATOM   1841  HB3 ASN   117      11.538 -29.155  15.093  1.00  0.00
ATOM   1842  CG  ASN   117      11.069 -30.530  13.556  1.00  0.00
ATOM   1843  OD1 ASN   117       9.935 -31.003  13.540  1.00  0.00
ATOM   1844  ND2 ASN   117      12.131 -31.234  13.159  1.00  0.00
ATOM   1845 HD21 ASN   117      13.049 -30.814  13.166  1.00  0.00
ATOM   1846 HD22 ASN   117      12.007 -32.186  12.844  1.00  0.00
ATOM   1847  C   ASN   117      10.368 -26.861  14.649  1.00  0.00
ATOM   1848  O   ASN   117       9.968 -26.863  15.813  1.00  0.00
ATOM   1849  N   HIE   118      10.956 -25.789  14.085  1.00  0.00
ATOM   1850  H   HIE   118      11.317 -25.881  13.146  1.00  0.00
ATOM   1851  CA  HIE   118      11.131 -24.510  14.773  1.00  0.00
ATOM   1852  HA  HIE   118      11.428 -24.706  15.803  1.00  0.00
ATOM   1853  CB  HIE   118      12.253 -23.701  14.096  1.00  0.00
ATOM   1854  HB2 HIE   118      13.145 -24.322  14.017  1.00  0.00
ATOM   1855  HB3 HIE   118      11.986 -23.424  13.075  1.00  0.00
ATOM   1856  CG  HIE   118      12.646 -22.461  14.865  1.00  0.00
ATOM   1857  ND1 HIE   118      11.969 -21.257  14.759  1.00  0.00
ATOM   1858  CE1 HIE   118      12.552 -20.400  15.600  1.00  0.00
ATOM   1859  HE1 HIE   118      12.230 -19.377  15.733  1.00  0.00
ATOM   1860  NE2 HIE   118      13.547 -20.944  16.287  1.00  0.00
ATOM   1861  HE2 HIE   118      14.157 -20.545  16.986  1.00  0.00
ATOM   1862  CD2 HIE   118      13.623 -22.253  15.812  1.00  0.00
ATOM   1863  HD2 HIE   118      14.355 -22.944  16.201  1.00  0.00
ATOM   1864  C   HIE   118       9.827 -23.691  14.771  1.00  0.00
ATOM   1865  O   HIE   118       9.535 -23.036  15.766  1.00  0.00
ATOM   1866  N   ILE   119       9.022 -23.746  13.695  1.00  0.00
ATOM   1867  H   ILE   119       9.329 -24.281  12.893  1.00  0.00
ATOM   1868  CA  ILE   119       7.694 -23.124  13.620  1.00  0.00
ATOM   1869  HA  ILE   119       7.796 -22.073  13.896  1.00  0.00
ATOM   1870  CB  ILE   119       7.168 -23.189  12.155  1.00  0.00
ATOM   1871  HB  ILE   119       7.299 -24.213  11.803  1.00  0.00
ATOM   1872  CG2 ILE   119       5.666 -22.848  12.023  1.00  0.00
ATOM   1873 HG21 ILE   119       5.347 -22.827  10.983  1.00  0.00
ATOM   1874 HG22 ILE   119       5.034 -23.584  12.518  1.00  0.00
ATOM   1875 HG23 ILE   119       5.445 -21.869  12.451  1.00  0.00
ATOM   1876  CG1 ILE   119       7.989 -22.254  11.232  1.00  0.00
ATOM   1877 HG12 ILE   119       7.636 -21.229  11.347  1.00  0.00
ATOM   1878 HG13 ILE   119       9.034 -22.229  11.537  1.00  0.00
ATOM   1879  CD1 ILE   119       7.945 -22.651   9.748  1.00  0.00
ATOM   1880 HD11 ILE   119       8.464 -21.915   9.136  1.00  0.00
ATOM   1881 HD12 ILE   119       8.417 -23.616   9.575  1.00  0.00
ATOM   1882 HD13 ILE   119       6.928 -22.735   9.375  1.00  0.00
ATOM   1883  C   ILE   119       6.727 -23.762  14.644  1.00  0.00
ATOM   1884  O   ILE   119       5.933 -23.042  15.244  1.00  0.00
ATOM   1885  N   HIE   120       6.843 -25.078  14.897  1.00  0.00
ATOM   1886  H   HIE   120       7.475 -25.606  14.312  1.00  0.00
ATOM   1887  CA  HIE   120       6.098 -25.793  15.936  1.00  0.00
ATOM   1888  HA  HIE   120       5.043 -25.519  15.867  1.00  0.00
ATOM   1889  CB  HIE   120       6.235 -27.316  15.727  1.00  0.00
ATOM   1890  HB2 HIE   120       7.265 -27.583  15.488  1.00  0.00
ATOM   1891  HB3 HIE   120       6.003 -27.845  16.653  1.00  0.00
ATOM   1892  CG  HIE   120       5.307 -27.899  14.691  1.00  0.00
ATOM   1893  ND1 HIE   120       5.747 -28.427  13.491  1.00  0.00
ATOM   1894  CE1 HIE   120       4.674 -28.879  12.838  1.00  0.00
ATOM   1895  HE1 HIE   120       4.721 -29.342  11.863  1.00  0.00
ATOM   1896  NE2 HIE   120       3.540 -28.688  13.501  1.00  0.00
ATOM   1897  HE2 HIE   120       2.586 -28.912  13.257  1.00  0.00
ATOM   1898  CD2 HIE   120       3.938 -28.057  14.682  1.00  0.00
ATOM   1899  HD2 HIE   120       3.214 -27.778  15.433  1.00  0.00
ATOM   1900  C   HIE   120       6.571 -25.452  17.362  1.00  0.00
ATOM   1901  O   HIE   120       5.739 -25.445  18.268  1.00  0.00
ATOM   1902  N   SER   121       7.870 -25.162  17.576  1.00  0.00
ATOM   1903  H   SER   121       8.511 -25.179  16.795  1.00  0.00
ATOM   1904  CA  SER   121       8.420 -24.820  18.894  1.00  0.00
ATOM   1905  HA  SER   121       7.952 -25.473  19.633  1.00  0.00
ATOM   1906  CB  SER   121       9.940 -25.112  18.923  1.00  0.00
ATOM   1907  HB2 SER   121      10.270 -25.167  19.961  1.00  0.00
ATOM   1908  HB3 SER   121      10.152 -26.087  18.485  1.00  0.00
ATOM   1909  OG  SER   121      10.738 -24.134  18.286  1.00  0.00
ATOM   1910  HG  SER   121      11.648 -24.359  18.407  1.00  0.00
ATOM   1911  C   SER   121       8.123 -23.358  19.287  1.00  0.00
ATOM   1912  O   SER   121       7.924 -23.092  20.471  1.00  0.00
ATOM   1913  N   VAL   122       8.036 -22.433  18.311  1.00  0.00
ATOM   1914  H   VAL   122       8.259 -22.719  17.367  1.00  0.00
ATOM   1915  CA  VAL   122       7.613 -21.042  18.509  1.00  0.00
ATOM   1916  HA  VAL   122       8.089 -20.650  19.410  1.00  0.00
ATOM   1917  CB  VAL   122       8.057 -20.173  17.297  1.00  0.00
ATOM   1918  HB  VAL   122       7.710 -20.655  16.381  1.00  0.00
ATOM   1919  CG1 VAL   122       7.488 -18.737  17.311  1.00  0.00
ATOM   1920 HG11 VAL   122       7.905 -18.151  16.494  1.00  0.00
ATOM   1921 HG12 VAL   122       6.405 -18.710  17.194  1.00  0.00
ATOM   1922 HG13 VAL   122       7.735 -18.224  18.241  1.00  0.00
ATOM   1923  CG2 VAL   122       9.589 -20.070  17.223  1.00  0.00
ATOM   1924 HG21 VAL   122       9.895 -19.542  16.320  1.00  0.00
ATOM   1925 HG22 VAL   122       9.988 -19.522  18.078  1.00  0.00
ATOM   1926 HG23 VAL   122      10.075 -21.043  17.216  1.00  0.00
ATOM   1927  C   VAL   122       6.086 -20.973  18.704  1.00  0.00
ATOM   1928  O   VAL   122       5.626 -20.162  19.505  1.00  0.00
ATOM   1929  N   TRP   123       5.310 -21.839  18.024  1.00  0.00
ATOM   1930  H   TRP   123       5.751 -22.468  17.367  1.00  0.00
ATOM   1931  CA  TRP   123       3.860 -21.954  18.195  1.00  0.00
ATOM   1932  HA  TRP   123       3.423 -20.961  18.087  1.00  0.00
ATOM   1933  CB  TRP   123       3.268 -22.882  17.116  1.00  0.00
ATOM   1934  HB2 TRP   123       3.546 -22.520  16.128  1.00  0.00
ATOM   1935  HB3 TRP   123       3.687 -23.885  17.203  1.00  0.00
ATOM   1936  CG  TRP   123       1.771 -22.974  17.131  1.00  0.00
ATOM   1937  CD1 TRP   123       1.045 -24.063  17.467  1.00  0.00
ATOM   1938  HD1 TRP   123       1.465 -25.015  17.756  1.00  0.00
ATOM   1939  NE1 TRP   123      -0.298 -23.755  17.412  1.00  0.00
ATOM   1940  HE1 TRP   123      -1.022 -24.421  17.677  1.00  0.00
ATOM   1941  CE2 TRP   123      -0.509 -22.445  17.035  1.00  0.00
ATOM   1942  CZ2 TRP   123      -1.663 -21.664  16.844  1.00  0.00
ATOM   1943  HZ2 TRP   123      -2.644 -22.091  16.983  1.00  0.00
ATOM   1944  CH2 TRP   123      -1.523 -20.318  16.464  1.00  0.00
ATOM   1945  HH2 TRP   123      -2.398 -19.702  16.322  1.00  0.00
ATOM   1946  CZ3 TRP   123      -0.239 -19.772  16.280  1.00  0.00
ATOM   1947  HZ3 TRP   123      -0.122 -18.738  16.004  1.00  0.00
ATOM   1948  CE3 TRP   123       0.908 -20.563  16.470  1.00  0.00
ATOM   1949  HE3 TRP   123       1.883 -20.125  16.329  1.00  0.00
ATOM   1950  CD2 TRP   123       0.805 -21.920  16.850  1.00  0.00
ATOM   1951  C   TRP   123       3.507 -22.497  19.587  1.00  0.00
ATOM   1952  O   TRP   123       2.608 -21.962  20.232  1.00  0.00
ATOM   1953  N   LYS   124       4.251 -23.512  20.061  1.00  0.00
ATOM   1954  H   LYS   124       4.955 -23.904  19.450  1.00  0.00
ATOM   1955  CA  LYS   124       4.164 -24.070  21.407  1.00  0.00
ATOM   1956  HA  LYS   124       3.134 -24.392  21.571  1.00  0.00
ATOM   1957  CB  LYS   124       5.084 -25.306  21.497  1.00  0.00
ATOM   1958  HB2 LYS   124       4.746 -26.033  20.759  1.00  0.00
ATOM   1959  HB3 LYS   124       6.100 -25.036  21.208  1.00  0.00
ATOM   1960  CG  LYS   124       5.122 -25.991  22.877  1.00  0.00
ATOM   1961  HG2 LYS   124       5.626 -25.341  23.593  1.00  0.00
ATOM   1962  HG3 LYS   124       4.104 -26.129  23.245  1.00  0.00
ATOM   1963  CD  LYS   124       5.845 -27.346  22.831  1.00  0.00
ATOM   1964  HD2 LYS   124       5.291 -28.040  22.198  1.00  0.00
ATOM   1965  HD3 LYS   124       6.814 -27.209  22.349  1.00  0.00
ATOM   1966  CE  LYS   124       6.081 -27.973  24.214  1.00  0.00
ATOM   1967  HE2 LYS   124       6.668 -28.885  24.104  1.00  0.00
ATOM   1968  HE3 LYS   124       6.656 -27.300  24.850  1.00  0.00
ATOM   1969  NZ  LYS   124       4.821 -28.318  24.894  1.00  0.00
ATOM   1970  HZ1 LYS   124       5.026 -28.852  25.727  1.00  0.00
ATOM   1971  HZ2 LYS   124       4.359 -27.464  25.182  1.00  0.00
ATOM   1972  HZ3 LYS   124       4.221 -28.851  24.282  1.00  0.00
ATOM   1973  C   LYS   124       4.510 -23.014  22.468  1.00  0.00
ATOM   1974  O   LYS   124       3.742 -22.852  23.409  1.00  0.00
ATOM   1975  N   ASP   125       5.610 -22.263  22.288  1.00  0.00
ATOM   1976  H   ASP   125       6.191 -22.458  21.483  1.00  0.00
ATOM   1977  CA  ASP   125       6.055 -21.180  23.171  1.00  0.00
ATOM   1978  HA  ASP   125       6.204 -21.625  24.157  1.00  0.00
ATOM   1979  CB  ASP   125       7.429 -20.665  22.679  1.00  0.00
ATOM   1980  HB2 ASP   125       8.151 -21.482  22.681  1.00  0.00
ATOM   1981  HB3 ASP   125       7.351 -20.331  21.645  1.00  0.00
ATOM   1982  CG  ASP   125       8.016 -19.524  23.515  1.00  0.00
ATOM   1983  OD1 ASP   125       8.401 -19.803  24.670  1.00  0.00
ATOM   1984  OD2 ASP   125       8.053 -18.390  22.990  1.00  0.00
ATOM   1985  C   ASP   125       5.015 -20.049  23.345  1.00  0.00
ATOM   1986  O   ASP   125       4.882 -19.522  24.447  1.00  0.00
ATOM   1987  N   LEU   126       4.247 -19.717  22.290  1.00  0.00
ATOM   1988  H   LEU   126       4.421 -20.183  21.409  1.00  0.00
ATOM   1989  CA  LEU   126       3.154 -18.739  22.328  1.00  0.00
ATOM   1990  HA  LEU   126       3.511 -17.842  22.832  1.00  0.00
ATOM   1991  CB  LEU   126       2.718 -18.380  20.886  1.00  0.00
ATOM   1992  HB2 LEU   126       2.540 -19.305  20.337  1.00  0.00
ATOM   1993  HB3 LEU   126       1.756 -17.865  20.900  1.00  0.00
ATOM   1994  CG  LEU   126       3.719 -17.502  20.100  1.00  0.00
ATOM   1995  HG  LEU   126       4.724 -17.896  20.248  1.00  0.00
ATOM   1996  CD1 LEU   126       3.425 -17.560  18.593  1.00  0.00
ATOM   1997 HD11 LEU   126       4.155 -16.980  18.027  1.00  0.00
ATOM   1998 HD12 LEU   126       3.470 -18.584  18.222  1.00  0.00
ATOM   1999 HD13 LEU   126       2.435 -17.165  18.364  1.00  0.00
ATOM   2000  CD2 LEU   126       3.729 -16.041  20.578  1.00  0.00
ATOM   2001 HD21 LEU   126       4.386 -15.433  19.957  1.00  0.00
ATOM   2002 HD22 LEU   126       2.734 -15.599  20.535  1.00  0.00
ATOM   2003 HD23 LEU   126       4.090 -15.958  21.602  1.00  0.00
ATOM   2004  C   LEU   126       1.923 -19.245  23.109  1.00  0.00
ATOM   2005  O   LEU   126       1.178 -18.427  23.644  1.00  0.00
ATOM   2006  N   LEU   127       1.715 -20.568  23.216  1.00  0.00
ATOM   2007  H   LEU   127       2.358 -21.199  22.756  1.00  0.00
ATOM   2008  CA  LEU   127       0.632 -21.162  24.005  1.00  0.00
ATOM   2009  HA  LEU   127      -0.241 -20.516  23.987  1.00  0.00
ATOM   2010  CB  LEU   127       0.257 -22.539  23.409  1.00  0.00
ATOM   2011  HB2 LEU   127       1.131 -23.190  23.435  1.00  0.00
ATOM   2012  HB3 LEU   127      -0.487 -23.024  24.044  1.00  0.00
ATOM   2013  CG  LEU   127      -0.290 -22.493  21.963  1.00  0.00
ATOM   2014  HG  LEU   127       0.401 -21.921  21.348  1.00  0.00
ATOM   2015  CD1 LEU   127      -0.357 -23.903  21.358  1.00  0.00
ATOM   2016 HD11 LEU   127      -0.688 -23.868  20.320  1.00  0.00
ATOM   2017 HD12 LEU   127       0.622 -24.383  21.367  1.00  0.00
ATOM   2018 HD13 LEU   127      -1.049 -24.541  21.908  1.00  0.00
ATOM   2019  CD2 LEU   127      -1.651 -21.789  21.855  1.00  0.00
ATOM   2020 HD21 LEU   127      -2.004 -21.802  20.825  1.00  0.00
ATOM   2021 HD22 LEU   127      -2.406 -22.275  22.474  1.00  0.00
ATOM   2022 HD23 LEU   127      -1.588 -20.743  22.153  1.00  0.00
ATOM   2023  C   LEU   127       1.045 -21.364  25.477  1.00  0.00
ATOM   2024  O   LEU   127       0.184 -21.295  26.355  1.00  0.00
ATOM   2025  N   GLU   128       2.343 -21.587  25.746  1.00  0.00
ATOM   2026  H   GLU   128       2.978 -21.640  24.961  1.00  0.00
ATOM   2027  CA  GLU   128       2.918 -21.862  27.069  1.00  0.00
ATOM   2028  HA  GLU   128       2.239 -22.479  27.660  1.00  0.00
ATOM   2029  CB  GLU   128       4.264 -22.598  26.858  1.00  0.00
ATOM   2030  HB2 GLU   128       4.915 -21.976  26.242  1.00  0.00
ATOM   2031  HB3 GLU   128       4.787 -22.699  27.811  1.00  0.00
ATOM   2032  CG  GLU   128       4.158 -23.990  26.193  1.00  0.00
ATOM   2033  HG2 GLU   128       3.310 -24.043  25.515  1.00  0.00
ATOM   2034  HG3 GLU   128       5.051 -24.154  25.589  1.00  0.00
ATOM   2035  CD  GLU   128       4.019 -25.167  27.154  1.00  0.00
ATOM   2036  OE1 GLU   128       3.272 -25.030  28.146  1.00  0.00
ATOM   2037  OE2 GLU   128       4.640 -26.209  26.849  1.00  0.00
ATOM   2038  C   GLU   128       3.238 -20.564  27.839  1.00  0.00
ATOM   2039  O   GLU   128       3.198 -20.568  29.069  1.00  0.00
ATOM   2040  N   ASP   129       3.552 -19.470  27.126  1.00  0.00
ATOM   2041  H   ASP   129       3.564 -19.554  26.118  1.00  0.00
ATOM   2042  CA  ASP   129       3.972 -18.176  27.662  1.00  0.00
ATOM   2043  HA  ASP   129       3.588 -18.091  28.681  1.00  0.00
ATOM   2044  CB  ASP   129       5.524 -18.123  27.780  1.00  0.00
ATOM   2045  HB2 ASP   129       5.836 -18.636  28.690  1.00  0.00
ATOM   2046  HB3 ASP   129       5.955 -18.699  26.959  1.00  0.00
ATOM   2047  CG  ASP   129       6.210 -16.746  27.753  1.00  0.00
ATOM   2048  OD1 ASP   129       5.688 -15.797  28.382  1.00  0.00
ATOM   2049  OD2 ASP   129       7.289 -16.671  27.130  1.00  0.00
ATOM   2050  C   ASP   129       3.275 -17.058  26.875  1.00  0.00
ATOM   2051  O   ASP   129       3.224 -17.098  25.646  1.00  0.00
ATOM   2052  N   THR   130       2.740 -16.072  27.610  1.00  0.00
ATOM   2053  H   THR   130       2.857 -16.130  28.611  1.00  0.00
ATOM   2054  CA  THR   130       1.942 -14.947  27.125  1.00  0.00
ATOM   2055  HA  THR   130       2.053 -14.873  26.044  1.00  0.00
ATOM   2056  CB  THR   130       0.433 -15.200  27.404  1.00  0.00
ATOM   2057  HB  THR   130      -0.136 -14.399  26.929  1.00  0.00
ATOM   2058  CG2 THR   130      -0.112 -16.530  26.859  1.00  0.00
ATOM   2059 HG21 THR   130      -1.198 -16.568  26.941  1.00  0.00
ATOM   2060 HG22 THR   130       0.143 -16.664  25.811  1.00  0.00
ATOM   2061 HG23 THR   130       0.290 -17.386  27.402  1.00  0.00
ATOM   2062  OG1 THR   130       0.150 -15.136  28.790  1.00  0.00
ATOM   2063  HG1 THR   130      -0.781 -15.241  28.912  1.00  0.00
ATOM   2064  C   THR   130       2.466 -13.603  27.672  1.00  0.00
ATOM   2065  O   THR   130       1.723 -12.623  27.660  1.00  0.00
ATOM   2066  N   VAL   131       3.718 -13.556  28.171  1.00  0.00
ATOM   2067  H   VAL   131       4.279 -14.400  28.128  1.00  0.00
ATOM   2068  CA  VAL   131       4.261 -12.452  28.971  1.00  0.00
ATOM   2069  HA  VAL   131       3.579 -11.602  28.911  1.00  0.00
ATOM   2070  CB  VAL   131       4.332 -12.861  30.474  1.00  0.00
ATOM   2071  HB  VAL   131       5.011 -13.711  30.555  1.00  0.00
ATOM   2072  CG1 VAL   131       4.895 -11.746  31.380  1.00  0.00
ATOM   2073 HG11 VAL   131       4.890 -12.051  32.426  1.00  0.00
ATOM   2074 HG12 VAL   131       5.927 -11.498  31.132  1.00  0.00
ATOM   2075 HG13 VAL   131       4.302 -10.835  31.298  1.00  0.00
ATOM   2076  CG2 VAL   131       2.972 -13.325  31.032  1.00  0.00
ATOM   2077 HG21 VAL   131       3.043 -13.564  32.094  1.00  0.00
ATOM   2078 HG22 VAL   131       2.212 -12.551  30.917  1.00  0.00
ATOM   2079 HG23 VAL   131       2.611 -14.224  30.532  1.00  0.00
ATOM   2080  C   VAL   131       5.600 -11.924  28.427  1.00  0.00
ATOM   2081  O   VAL   131       5.773 -10.707  28.366  1.00  0.00
ATOM   2082  N   THR   132       6.549 -12.808  28.063  1.00  0.00
ATOM   2083  H   THR   132       6.325 -13.795  28.108  1.00  0.00
ATOM   2084  CA  THR   132       7.953 -12.450  27.805  1.00  0.00
ATOM   2085  HA  THR   132       8.306 -11.836  28.632  1.00  0.00
ATOM   2086  CB  THR   132       8.804 -13.748  27.777  1.00  0.00
ATOM   2087  HB  THR   132       8.450 -14.414  26.990  1.00  0.00
ATOM   2088  CG2 THR   132      10.310 -13.502  27.567  1.00  0.00
ATOM   2089 HG21 THR   132      10.870 -14.435  27.628  1.00  0.00
ATOM   2090 HG22 THR   132      10.522 -13.068  26.590  1.00  0.00
ATOM   2091 HG23 THR   132      10.710 -12.826  28.324  1.00  0.00
ATOM   2092  OG1 THR   132       8.677 -14.422  29.014  1.00  0.00
ATOM   2093  HG1 THR   132       7.828 -14.841  29.038  1.00  0.00
ATOM   2094  C   THR   132       8.090 -11.731  26.439  1.00  0.00
ATOM   2095  O   THR   132       7.749 -12.344  25.429  1.00  0.00
ATOM   2096  N   PRO   133       8.588 -10.471  26.371  1.00  0.00
ATOM   2097  CD  PRO   133       8.916  -9.636  27.530  1.00  0.00
ATOM   2098  HD2 PRO   133       9.808 -10.039  28.013  1.00  0.00
ATOM   2099  HD3 PRO   133       8.115  -9.602  28.268  1.00  0.00
ATOM   2100  CG  PRO   133       9.198  -8.236  26.990  1.00  0.00
ATOM   2101  HG2 PRO   133       9.981  -7.715  27.542  1.00  0.00
ATOM   2102  HG3 PRO   133       8.291  -7.634  27.060  1.00  0.00
ATOM   2103  CB  PRO   133       9.542  -8.441  25.529  1.00  0.00
ATOM   2104  HB2 PRO   133      10.623  -8.561  25.440  1.00  0.00
ATOM   2105  HB3 PRO   133       9.253  -7.586  24.920  1.00  0.00
ATOM   2106  CA  PRO   133       8.794  -9.719  25.118  1.00  0.00
ATOM   2107  HA  PRO   133       7.807  -9.451  24.740  1.00  0.00
ATOM   2108  C   PRO   133       9.596 -10.476  24.038  1.00  0.00
ATOM   2109  O   PRO   133      10.701 -10.952  24.299  1.00  0.00
ATOM   2110  N   ILE   134       9.025 -10.569  22.828  1.00  0.00
ATOM   2111  H   ILE   134       8.118 -10.135  22.704  1.00  0.00
ATOM   2112  CA  ILE   134       9.634 -11.141  21.628  1.00  0.00
ATOM   2113  HA  ILE   134      10.291 -11.972  21.896  1.00  0.00
ATOM   2114  CB  ILE   134       8.506 -11.655  20.681  1.00  0.00
ATOM   2115  HB  ILE   134       7.748 -10.873  20.609  1.00  0.00
ATOM   2116  CG2 ILE   134       8.984 -11.951  19.240  1.00  0.00
ATOM   2117 HG21 ILE   134       8.182 -12.360  18.630  1.00  0.00
ATOM   2118 HG22 ILE   134       9.323 -11.054  18.723  1.00  0.00
ATOM   2119 HG23 ILE   134       9.804 -12.671  19.232  1.00  0.00
ATOM   2120  CG1 ILE   134       7.840 -12.918  21.279  1.00  0.00
ATOM   2121 HG12 ILE   134       8.508 -13.774  21.171  1.00  0.00
ATOM   2122 HG13 ILE   134       7.709 -12.797  22.353  1.00  0.00
ATOM   2123  CD1 ILE   134       6.469 -13.263  20.680  1.00  0.00
ATOM   2124 HD11 ILE   134       6.016 -14.092  21.224  1.00  0.00
ATOM   2125 HD12 ILE   134       5.784 -12.418  20.740  1.00  0.00
ATOM   2126 HD13 ILE   134       6.542 -13.561  19.634  1.00  0.00
ATOM   2127  C   ILE   134      10.455 -10.028  20.958  1.00  0.00
ATOM   2128  O   ILE   134       9.954  -8.924  20.732  1.00  0.00
ATOM   2129  N   ASP   135      11.718 -10.350  20.635  1.00  0.00
ATOM   2130  H   ASP   135      12.035 -11.282  20.857  1.00  0.00
ATOM   2131  CA  ASP   135      12.682  -9.477  19.971  1.00  0.00
ATOM   2132  HA  ASP   135      12.712  -8.534  20.516  1.00  0.00
ATOM   2133  CB  ASP   135      14.075 -10.154  20.046  1.00  0.00
ATOM   2134  HB2 ASP   135      14.362 -10.285  21.090  1.00  0.00
ATOM   2135  HB3 ASP   135      14.020 -11.157  19.618  1.00  0.00
ATOM   2136  CG  ASP   135      15.210  -9.392  19.348  1.00  0.00
ATOM   2137  OD1 ASP   135      15.377  -8.195  19.672  1.00  0.00
ATOM   2138  OD2 ASP   135      15.897 -10.023  18.515  1.00  0.00
ATOM   2139  C   ASP   135      12.264  -9.179  18.521  1.00  0.00
ATOM   2140  O   ASP   135      11.801 -10.068  17.804  1.00  0.00
ATOM   2141  N   THR   136      12.453  -7.917  18.112  1.00  0.00
ATOM   2142  H   THR   136      12.852  -7.259  18.770  1.00  0.00
ATOM   2143  CA  THR   136      12.197  -7.405  16.773  1.00  0.00
ATOM   2144  HA  THR   136      12.002  -8.246  16.109  1.00  0.00
ATOM   2145  CB  THR   136      10.942  -6.502  16.748  1.00  0.00
ATOM   2146  HB  THR   136      10.831  -6.128  15.729  1.00  0.00
ATOM   2147  CG2 THR   136       9.639  -7.225  17.113  1.00  0.00
ATOM   2148 HG21 THR   136       8.777  -6.575  16.968  1.00  0.00
ATOM   2149 HG22 THR   136       9.495  -8.101  16.483  1.00  0.00
ATOM   2150 HG23 THR   136       9.638  -7.558  18.151  1.00  0.00
ATOM   2151  OG1 THR   136      11.094  -5.367  17.578  1.00  0.00
ATOM   2152  HG1 THR   136      10.444  -4.728  17.333  1.00  0.00
ATOM   2153  C   THR   136      13.456  -6.720  16.237  1.00  0.00
ATOM   2154  O   THR   136      14.142  -5.991  16.954  1.00  0.00
ATOM   2155  N   THR   137      13.739  -6.959  14.950  1.00  0.00
ATOM   2156  H   THR   137      13.119  -7.567  14.429  1.00  0.00
ATOM   2157  CA  THR   137      14.856  -6.388  14.216  1.00  0.00
ATOM   2158  HA  THR   137      15.703  -6.272  14.884  1.00  0.00
ATOM   2159  CB  THR   137      15.234  -7.356  13.065  1.00  0.00
ATOM   2160  HB  THR   137      14.366  -7.560  12.436  1.00  0.00
ATOM   2161  CG2 THR   137      16.393  -6.850  12.189  1.00  0.00
ATOM   2162 HG21 THR   137      16.680  -7.593  11.445  1.00  0.00
ATOM   2163 HG22 THR   137      16.112  -5.950  11.647  1.00  0.00
ATOM   2164 HG23 THR   137      17.275  -6.617  12.788  1.00  0.00
ATOM   2165  OG1 THR   137      15.667  -8.582  13.621  1.00  0.00
ATOM   2166  HG1 THR   137      15.866  -9.180  12.916  1.00  0.00
ATOM   2167  C   THR   137      14.379  -5.043  13.640  1.00  0.00
ATOM   2168  O   THR   137      13.450  -5.022  12.830  1.00  0.00
ATOM   2169  N   ILE   138      15.017  -3.935  14.052  1.00  0.00
ATOM   2170  H   ILE   138      15.789  -4.045  14.697  1.00  0.00
ATOM   2171  CA  ILE   138      14.781  -2.595  13.515  1.00  0.00
ATOM   2172  HA  ILE   138      13.775  -2.552  13.096  1.00  0.00
ATOM   2173  CB  ILE   138      14.858  -1.519  14.638  1.00  0.00
ATOM   2174  HB  ILE   138      14.110  -1.813  15.374  1.00  0.00
ATOM   2175  CG2 ILE   138      16.206  -1.445  15.387  1.00  0.00
ATOM   2176 HG21 ILE   138      16.174  -0.722  16.200  1.00  0.00
ATOM   2177 HG22 ILE   138      16.451  -2.400  15.840  1.00  0.00
ATOM   2178 HG23 ILE   138      17.031  -1.155  14.737  1.00  0.00
ATOM   2179  CG1 ILE   138      14.445  -0.126  14.108  1.00  0.00
ATOM   2180 HG12 ILE   138      15.264   0.309  13.533  1.00  0.00
ATOM   2181 HG13 ILE   138      13.615  -0.227  13.408  1.00  0.00
ATOM   2182  CD1 ILE   138      14.013   0.850  15.207  1.00  0.00
ATOM   2183 HD11 ILE   138      13.740   1.812  14.781  1.00  0.00
ATOM   2184 HD12 ILE   138      13.147   0.476  15.752  1.00  0.00
ATOM   2185 HD13 ILE   138      14.813   1.033  15.920  1.00  0.00
ATOM   2186  C   ILE   138      15.805  -2.322  12.401  1.00  0.00
ATOM   2187  O   ILE   138      17.001  -2.576  12.551  1.00  0.00
ATOM   2188  N   MET   139      15.298  -1.798  11.279  1.00  0.00
ATOM   2189  H   MET   139      14.299  -1.643  11.249  1.00  0.00
ATOM   2190  CA  MET   139      16.030  -1.448  10.068  1.00  0.00
ATOM   2191  HA  MET   139      17.077  -1.265  10.317  1.00  0.00
ATOM   2192  CB  MET   139      15.941  -2.598   9.042  1.00  0.00
ATOM   2193  HB2 MET   139      14.906  -2.917   8.964  1.00  0.00
ATOM   2194  HB3 MET   139      16.208  -2.240   8.047  1.00  0.00
ATOM   2195  CG  MET   139      16.789  -3.831   9.374  1.00  0.00
ATOM   2196  HG2 MET   139      16.507  -4.217  10.350  1.00  0.00
ATOM   2197  HG3 MET   139      16.564  -4.626   8.663  1.00  0.00
ATOM   2198  SD  MET   139      18.580  -3.572   9.368  1.00  0.00
ATOM   2199  CE  MET   139      18.830  -3.168   7.622  1.00  0.00
ATOM   2200  HE1 MET   139      19.893  -3.156   7.403  1.00  0.00
ATOM   2201  HE2 MET   139      18.356  -3.912   6.982  1.00  0.00
ATOM   2202  HE3 MET   139      18.423  -2.185   7.389  1.00  0.00
ATOM   2203  C   MET   139      15.487  -0.135   9.502  1.00  0.00
ATOM   2204  O   MET   139      14.341   0.226   9.762  1.00  0.00
ATOM   2205  N   ALA   140      16.305   0.550   8.691  1.00  0.00
ATOM   2206  H   ALA   140      17.229   0.180   8.524  1.00  0.00
ATOM   2207  CA  ALA   140      15.903   1.689   7.873  1.00  0.00
ATOM   2208  HA  ALA   140      15.061   2.227   8.313  1.00  0.00
ATOM   2209  CB  ALA   140      17.115   2.625   7.750  1.00  0.00
ATOM   2210  HB1 ALA   140      16.874   3.518   7.174  1.00  0.00
ATOM   2211  HB2 ALA   140      17.445   2.948   8.737  1.00  0.00
ATOM   2212  HB3 ALA   140      17.964   2.139   7.268  1.00  0.00
ATOM   2213  C   ALA   140      15.555   1.167   6.471  1.00  0.00
ATOM   2214  O   ALA   140      16.344   0.433   5.873  1.00  0.00
ATOM   2215  N   LYS   141      14.382   1.553   5.946  1.00  0.00
ATOM   2216  H   LYS   141      13.777   2.150   6.497  1.00  0.00
ATOM   2217  CA  LYS   141      13.921   1.207   4.602  1.00  0.00
ATOM   2218  HA  LYS   141      14.114   0.151   4.401  1.00  0.00
ATOM   2219  CB  LYS   141      12.412   1.502   4.458  1.00  0.00
ATOM   2220  HB2 LYS   141      12.195   2.541   4.714  1.00  0.00
ATOM   2221  HB3 LYS   141      12.152   1.397   3.405  1.00  0.00
ATOM   2222  CG  LYS   141      11.471   0.569   5.235  1.00  0.00
ATOM   2223  HG2 LYS   141      11.775  -0.467   5.084  1.00  0.00
ATOM   2224  HG3 LYS   141      11.550   0.764   6.305  1.00  0.00
ATOM   2225  CD  LYS   141      10.017   0.745   4.762  1.00  0.00
ATOM   2226  HD2 LYS   141       9.724   1.790   4.857  1.00  0.00
ATOM   2227  HD3 LYS   141       9.964   0.511   3.698  1.00  0.00
ATOM   2228  CE  LYS   141       9.011  -0.133   5.514  1.00  0.00
ATOM   2229  HE2 LYS   141       9.305  -1.182   5.453  1.00  0.00
ATOM   2230  HE3 LYS   141       8.979   0.144   6.568  1.00  0.00
ATOM   2231  NZ  LYS   141       7.657   0.005   4.953  1.00  0.00
ATOM   2232  HZ1 LYS   141       7.016  -0.579   5.470  1.00  0.00
ATOM   2233  HZ2 LYS   141       7.364   0.970   5.018  1.00  0.00
ATOM   2234  HZ3 LYS   141       7.666  -0.278   3.984  1.00  0.00
ATOM   2235  C   LYS   141      14.639   2.080   3.561  1.00  0.00
ATOM   2236  O   LYS   141      14.816   3.282   3.768  1.00  0.00
ATOM   2237  N   ASN   142      15.007   1.465   2.427  1.00  0.00
ATOM   2238  H   ASN   142      14.830   0.475   2.337  1.00  0.00
ATOM   2239  CA  ASN   142      15.554   2.147   1.257  1.00  0.00
ATOM   2240  HA  ASN   142      15.946   3.123   1.528  1.00  0.00
ATOM   2241  CB  ASN   142      16.686   1.297   0.624  1.00  0.00
ATOM   2242  HB2 ASN   142      16.300   0.338   0.275  1.00  0.00
ATOM   2243  HB3 ASN   142      17.087   1.804  -0.254  1.00  0.00
ATOM   2244  CG  ASN   142      17.845   1.020   1.591  1.00  0.00
ATOM   2245  OD1 ASN   142      18.090  -0.127   1.956  1.00  0.00
ATOM   2246  ND2 ASN   142      18.570   2.064   1.995  1.00  0.00
ATOM   2247 HD21 ASN   142      18.337   2.998   1.685  1.00  0.00
ATOM   2248 HD22 ASN   142      19.310   1.923   2.675  1.00  0.00
ATOM   2249  C   ASN   142      14.403   2.331   0.259  1.00  0.00
ATOM   2250  O   ASN   142      13.961   1.371  -0.373  1.00  0.00
ATOM   2251  N   GLU   143      13.899   3.572   0.164  1.00  0.00
ATOM   2252  H   GLU   143      14.316   4.297   0.732  1.00  0.00
ATOM   2253  CA  GLU   143      12.745   3.973  -0.640  1.00  0.00
ATOM   2254  HA  GLU   143      12.468   3.173  -1.329  1.00  0.00
ATOM   2255  CB  GLU   143      11.542   4.263   0.281  1.00  0.00
ATOM   2256  HB2 GLU   143      11.835   4.983   1.046  1.00  0.00
ATOM   2257  HB3 GLU   143      10.750   4.739  -0.298  1.00  0.00
ATOM   2258  CG  GLU   143      10.974   2.994   0.943  1.00  0.00
ATOM   2259  HG2 GLU   143      10.704   2.269   0.174  1.00  0.00
ATOM   2260  HG3 GLU   143      11.740   2.524   1.555  1.00  0.00
ATOM   2261  CD  GLU   143       9.755   3.250   1.829  1.00  0.00
ATOM   2262  OE1 GLU   143       9.712   4.307   2.498  1.00  0.00
ATOM   2263  OE2 GLU   143       8.873   2.365   1.844  1.00  0.00
ATOM   2264  C   GLU   143      13.126   5.196  -1.476  1.00  0.00
ATOM   2265  O   GLU   143      13.653   6.170  -0.939  1.00  0.00
ATOM   2266  N   VAL   144      12.854   5.133  -2.789  1.00  0.00
ATOM   2267  H   VAL   144      12.408   4.301  -3.147  1.00  0.00
ATOM   2268  CA  VAL   144      13.222   6.158  -3.763  1.00  0.00
ATOM   2269  HA  VAL   144      14.110   6.670  -3.416  1.00  0.00
ATOM   2270  CB  VAL   144      13.560   5.483  -5.118  1.00  0.00
ATOM   2271  HB  VAL   144      12.716   4.874  -5.416  1.00  0.00
ATOM   2272  CG1 VAL   144      13.844   6.485  -6.255  1.00  0.00
ATOM   2273 HG11 VAL   144      14.150   5.969  -7.164  1.00  0.00
ATOM   2274 HG12 VAL   144      12.967   7.078  -6.513  1.00  0.00
ATOM   2275 HG13 VAL   144      14.646   7.173  -5.983  1.00  0.00
ATOM   2276  CG2 VAL   144      14.750   4.520  -4.988  1.00  0.00
ATOM   2277 HG21 VAL   144      14.894   3.965  -5.914  1.00  0.00
ATOM   2278 HG22 VAL   144      15.668   5.066  -4.780  1.00  0.00
ATOM   2279 HG23 VAL   144      14.610   3.782  -4.198  1.00  0.00
ATOM   2280  C   VAL   144      12.079   7.180  -3.903  1.00  0.00
ATOM   2281  O   VAL   144      10.905   6.816  -3.992  1.00  0.00
ATOM   2282  N   PHE   145      12.461   8.465  -3.922  1.00  0.00
ATOM   2283  H   PHE   145      13.455   8.649  -3.857  1.00  0.00
ATOM   2284  CA  PHE   145      11.605   9.645  -4.021  1.00  0.00
ATOM   2285  HA  PHE   145      10.661   9.366  -4.494  1.00  0.00
ATOM   2286  CB  PHE   145      11.320  10.219  -2.615  1.00  0.00
ATOM   2287  HB2 PHE   145      12.254  10.582  -2.187  1.00  0.00
ATOM   2288  HB3 PHE   145      10.677  11.096  -2.698  1.00  0.00
ATOM   2289  CG  PHE   145      10.677   9.278  -1.614  1.00  0.00
ATOM   2290  CD1 PHE   145       9.306   8.959  -1.708  1.00  0.00
ATOM   2291  HD1 PHE   145       8.705   9.378  -2.502  1.00  0.00
ATOM   2292  CE1 PHE   145       8.719   8.090  -0.767  1.00  0.00
ATOM   2293  HE1 PHE   145       7.669   7.846  -0.840  1.00  0.00
ATOM   2294  CZ  PHE   145       9.500   7.535   0.267  1.00  0.00
ATOM   2295  HZ  PHE   145       9.052   6.864   0.985  1.00  0.00
ATOM   2296  CE2 PHE   145      10.868   7.853   0.362  1.00  0.00
ATOM   2297  HE2 PHE   145      11.468   7.427   1.152  1.00  0.00
ATOM   2298  CD2 PHE   145      11.454   8.723  -0.576  1.00  0.00
ATOM   2299  HD2 PHE   145      12.505   8.960  -0.503  1.00  0.00
ATOM   2300  C   PHE   145      12.273  10.699  -4.917  1.00  0.00
ATOM   2301  O   PHE   145      13.473  10.623  -5.188  1.00  0.00
ATOM   2302  N   CYS   146      11.499  11.721  -5.316  1.00  0.00
ATOM   2303  H   CYS   146      10.524  11.709  -5.054  1.00  0.00
ATOM   2304  CA  CYS   146      12.003  12.966  -5.897  1.00  0.00
ATOM   2305  HA  CYS   146      12.963  12.786  -6.374  1.00  0.00
ATOM   2306  CB  CYS   146      10.993  13.456  -6.949  1.00  0.00
ATOM   2307  HB2 CYS   146      10.694  12.635  -7.602  1.00  0.00
ATOM   2308  HB3 CYS   146      10.093  13.837  -6.466  1.00  0.00
ATOM   2309  SG  CYS   146      11.702  14.763  -7.994  1.00  0.00
ATOM   2310  HG  CYS   146      10.643  14.889  -8.799  1.00  0.00
ATOM   2311  C   CYS   146      12.112  14.020  -4.774  1.00  0.00
ATOM   2312  O   CYS   146      11.294  14.023  -3.851  1.00  0.00
ATOM   2313  N   VAL   147      13.133  14.895  -4.845  1.00  0.00
ATOM   2314  H   VAL   147      13.766  14.801  -5.629  1.00  0.00
ATOM   2315  CA  VAL   147      13.441  15.963  -3.882  1.00  0.00
ATOM   2316  HA  VAL   147      13.622  15.473  -2.924  1.00  0.00
ATOM   2317  CB  VAL   147      14.746  16.710  -4.279  1.00  0.00
ATOM   2318  HB  VAL   147      14.862  17.545  -3.586  1.00  0.00
ATOM   2319  CG1 VAL   147      15.997  15.837  -4.075  1.00  0.00
ATOM   2320 HG11 VAL   147      16.907  16.397  -4.288  1.00  0.00
ATOM   2321 HG12 VAL   147      16.065  15.484  -3.047  1.00  0.00
ATOM   2322 HG13 VAL   147      15.996  14.960  -4.717  1.00  0.00
ATOM   2323  CG2 VAL   147      14.716  17.323  -5.693  1.00  0.00
ATOM   2324 HG21 VAL   147      15.663  17.807  -5.931  1.00  0.00
ATOM   2325 HG22 VAL   147      14.529  16.571  -6.458  1.00  0.00
ATOM   2326 HG23 VAL   147      13.940  18.082  -5.787  1.00  0.00
ATOM   2327  C   VAL   147      12.274  16.948  -3.669  1.00  0.00
ATOM   2328  O   VAL   147      11.650  17.400  -4.629  1.00  0.00
ATOM   2329  N   GLN   148      11.999  17.253  -2.389  1.00  0.00
ATOM   2330  H   GLN   148      12.569  16.804  -1.688  1.00  0.00
ATOM   2331  CA  GLN   148      10.991  18.182  -1.876  1.00  0.00
ATOM   2332  HA  GLN   148      11.170  18.218  -0.801  1.00  0.00
ATOM   2333  CB  GLN   148      11.186  19.620  -2.414  1.00  0.00
ATOM   2334  HB2 GLN   148      12.236  19.894  -2.301  1.00  0.00
ATOM   2335  HB3 GLN   148      10.979  19.655  -3.485  1.00  0.00
ATOM   2336  CG  GLN   148      10.316  20.673  -1.694  1.00  0.00
ATOM   2337  HG2 GLN   148       9.260  20.505  -1.906  1.00  0.00
ATOM   2338  HG3 GLN   148      10.439  20.571  -0.615  1.00  0.00
ATOM   2339  CD  GLN   148      10.663  22.108  -2.102  1.00  0.00
ATOM   2340  OE1 GLN   148      10.974  22.378  -3.260  1.00  0.00
ATOM   2341  NE2 GLN   148      10.615  23.039  -1.148  1.00  0.00
ATOM   2342 HE21 GLN   148      10.359  22.789  -0.204  1.00  0.00
ATOM   2343 HE22 GLN   148      10.839  23.997  -1.378  1.00  0.00
ATOM   2344  C   GLN   148       9.572  17.634  -2.082  1.00  0.00
ATOM   2345  O   GLN   148       9.011  16.876  -1.292  1.00  0.00
ATOM   2346  N   ARG   149      14.336  16.711   1.319  1.00  0.00
ATOM   2347  H   ARG   149      14.705  17.160   0.493  1.00  0.00
ATOM   2348  CA  ARG   149      14.634  15.279   1.348  1.00  0.00
ATOM   2349  HA  ARG   149      14.151  14.824   0.484  1.00  0.00
ATOM   2350  CB  ARG   149      16.154  15.036   1.248  1.00  0.00
ATOM   2351  HB2 ARG   149      16.672  15.684   1.958  1.00  0.00
ATOM   2352  HB3 ARG   149      16.392  14.013   1.544  1.00  0.00
ATOM   2353  CG  ARG   149      16.700  15.268  -0.173  1.00  0.00
ATOM   2354  HG2 ARG   149      16.301  14.508  -0.845  1.00  0.00
ATOM   2355  HG3 ARG   149      16.335  16.223  -0.552  1.00  0.00
ATOM   2356  CD  ARG   149      18.233  15.283  -0.249  1.00  0.00
ATOM   2357  HD2 ARG   149      18.543  15.809  -1.151  1.00  0.00
ATOM   2358  HD3 ARG   149      18.652  15.850   0.583  1.00  0.00
ATOM   2359  NE  ARG   149      18.800  13.924  -0.237  1.00  0.00
ATOM   2360  HE  ARG   149      18.710  13.432   0.641  1.00  0.00
ATOM   2361  CZ  ARG   149      19.449  13.308  -1.242  1.00  0.00
ATOM   2362  NH1 ARG   149      19.589  13.875  -2.449  1.00  0.00
ATOM   2363 HH11 ARG   149      19.195  14.787  -2.627  1.00  0.00
ATOM   2364 HH12 ARG   149      20.079  13.398  -3.193  1.00  0.00
ATOM   2365  NH2 ARG   149      19.970  12.093  -1.029  1.00  0.00
ATOM   2366 HH21 ARG   149      19.876  11.647  -0.128  1.00  0.00
ATOM   2367 HH22 ARG   149      20.455  11.607  -1.770  1.00  0.00
ATOM   2368  C   ARG   149      14.059  14.635   2.617  1.00  0.00
ATOM   2369  O   ARG   149      14.269  15.130   3.725  1.00  0.00
ATOM   2370  N   LYS   150      13.325  13.526   2.440  1.00  0.00
ATOM   2371  H   LYS   150      13.234  13.163   1.499  1.00  0.00
ATOM   2372  CA  LYS   150      12.684  12.757   3.503  1.00  0.00
ATOM   2373  HA  LYS   150      12.191  13.446   4.188  1.00  0.00
ATOM   2374  CB  LYS   150      11.645  11.801   2.871  1.00  0.00
ATOM   2375  HB2 LYS   150      12.117  11.195   2.094  1.00  0.00
ATOM   2376  HB3 LYS   150      11.302  11.093   3.628  1.00  0.00
ATOM   2377  CG  LYS   150      10.406  12.499   2.290  1.00  0.00
ATOM   2378  HG2 LYS   150       9.916  13.074   3.077  1.00  0.00
ATOM   2379  HG3 LYS   150      10.709  13.215   1.526  1.00  0.00
ATOM   2380  CD  LYS   150       9.412  11.489   1.690  1.00  0.00
ATOM   2381  HD2 LYS   150       9.881  10.949   0.866  1.00  0.00
ATOM   2382  HD3 LYS   150       9.179  10.736   2.444  1.00  0.00
ATOM   2383  CE  LYS   150       8.093  12.120   1.220  1.00  0.00
ATOM   2384  HE2 LYS   150       7.382  11.334   0.964  1.00  0.00
ATOM   2385  HE3 LYS   150       7.641  12.707   2.020  1.00  0.00
ATOM   2386  NZ  LYS   150       8.281  12.972   0.033  1.00  0.00
ATOM   2387  HZ1 LYS   150       7.392  13.363  -0.246  1.00  0.00
ATOM   2388  HZ2 LYS   150       8.918  13.724   0.253  1.00  0.00
ATOM   2389  HZ3 LYS   150       8.659  12.421  -0.724  1.00  0.00
ATOM   2390  C   LYS   150      13.720  11.866   4.215  1.00  0.00
ATOM   2391  O   LYS   150      14.577  11.294   3.539  1.00  0.00
ATOM   2392  N   PRO   151      13.621  11.675   5.550  1.00  0.00
ATOM   2393  CD  PRO   151      12.765  12.425   6.474  1.00  0.00
ATOM   2394  HD2 PRO   151      11.714  12.373   6.187  1.00  0.00
ATOM   2395  HD3 PRO   151      13.073  13.472   6.477  1.00  0.00
ATOM   2396  CG  PRO   151      12.983  11.799   7.856  1.00  0.00
ATOM   2397  HG2 PRO   151      12.199  11.069   8.062  1.00  0.00
ATOM   2398  HG3 PRO   151      12.976  12.532   8.662  1.00  0.00
ATOM   2399  CB  PRO   151      14.320  11.087   7.732  1.00  0.00
ATOM   2400  HB2 PRO   151      14.427  10.263   8.438  1.00  0.00
ATOM   2401  HB3 PRO   151      15.126  11.792   7.931  1.00  0.00
ATOM   2402  CA  PRO   151      14.395  10.655   6.263  1.00  0.00
ATOM   2403  HA  PRO   151      15.430  10.650   5.923  1.00  0.00
ATOM   2404  C   PRO   151      13.773   9.261   6.049  1.00  0.00
ATOM   2405  O   PRO   151      12.573   9.144   5.791  1.00  0.00
ATOM   2406  N   ALA   152      14.595   8.206   6.161  1.00  0.00
ATOM   2407  H   ALA   152      15.571   8.388   6.359  1.00  0.00
ATOM   2408  CA  ALA   152      14.210   6.806   5.969  1.00  0.00
ATOM   2409  HA  ALA   152      13.794   6.694   4.967  1.00  0.00
ATOM   2410  CB  ALA   152      15.463   5.925   6.100  1.00  0.00
ATOM   2411  HB1 ALA   152      15.214   4.869   5.991  1.00  0.00
ATOM   2412  HB2 ALA   152      16.197   6.162   5.331  1.00  0.00
ATOM   2413  HB3 ALA   152      15.949   6.053   7.068  1.00  0.00
ATOM   2414  C   ALA   152      13.166   6.352   6.994  1.00  0.00
ATOM   2415  O   ALA   152      13.318   6.617   8.186  1.00  0.00
ATOM   2416  N   ARG   153      12.118   5.657   6.521  1.00  0.00
ATOM   2417  H   ARG   153      12.072   5.472   5.529  1.00  0.00
ATOM   2418  CA  ARG   153      11.094   5.041   7.364  1.00  0.00
ATOM   2419  HA  ARG   153      10.780   5.746   8.137  1.00  0.00
ATOM   2420  CB  ARG   153       9.876   4.631   6.510  1.00  0.00
ATOM   2421  HB2 ARG   153      10.169   3.909   5.747  1.00  0.00
ATOM   2422  HB3 ARG   153       9.164   4.113   7.155  1.00  0.00
ATOM   2423  CG  ARG   153       9.157   5.812   5.834  1.00  0.00
ATOM   2424  HG2 ARG   153       9.157   6.665   6.514  1.00  0.00
ATOM   2425  HG3 ARG   153       9.710   6.132   4.950  1.00  0.00
ATOM   2426  CD  ARG   153       7.695   5.506   5.470  1.00  0.00
ATOM   2427  HD2 ARG   153       7.153   5.210   6.368  1.00  0.00
ATOM   2428  HD3 ARG   153       7.211   6.406   5.090  1.00  0.00
ATOM   2429  NE  ARG   153       7.578   4.456   4.446  1.00  0.00
ATOM   2430  HE  ARG   153       8.369   4.360   3.811  1.00  0.00
ATOM   2431  CZ  ARG   153       6.484   3.708   4.212  1.00  0.00
ATOM   2432  NH1 ARG   153       5.365   3.853   4.937  1.00  0.00
ATOM   2433 HH11 ARG   153       5.326   4.542   5.674  1.00  0.00
ATOM   2434 HH12 ARG   153       4.544   3.298   4.742  1.00  0.00
ATOM   2435  NH2 ARG   153       6.508   2.800   3.230  1.00  0.00
ATOM   2436 HH21 ARG   153       7.355   2.680   2.672  1.00  0.00
ATOM   2437 HH22 ARG   153       5.686   2.262   3.001  1.00  0.00
ATOM   2438  C   ARG   153      11.668   3.777   8.017  1.00  0.00
ATOM   2439  O   ARG   153      12.446   3.052   7.400  1.00  0.00
ATOM   2440  N   LEU   154      11.278   3.520   9.270  1.00  0.00
ATOM   2441  H   LEU   154      10.628   4.153   9.712  1.00  0.00
ATOM   2442  CA  LEU   154      11.706   2.361  10.048  1.00  0.00
ATOM   2443  HA  LEU   154      12.725   2.087   9.784  1.00  0.00
ATOM   2444  CB  LEU   154      11.625   2.739  11.549  1.00  0.00
ATOM   2445  HB2 LEU   154      10.821   3.463  11.696  1.00  0.00
ATOM   2446  HB3 LEU   154      11.327   1.873  12.143  1.00  0.00
ATOM   2447  CG  LEU   154      12.937   3.281  12.174  1.00  0.00
ATOM   2448  HG  LEU   154      13.559   2.415  12.401  1.00  0.00
ATOM   2449  CD1 LEU   154      13.778   4.192  11.259  1.00  0.00
ATOM   2450 HD11 LEU   154      14.629   4.612  11.797  1.00  0.00
ATOM   2451 HD12 LEU   154      14.186   3.654  10.404  1.00  0.00
ATOM   2452 HD13 LEU   154      13.192   5.022  10.878  1.00  0.00
ATOM   2453  CD2 LEU   154      12.636   4.005  13.498  1.00  0.00
ATOM   2454 HD21 LEU   154      13.556   4.284  14.015  1.00  0.00
ATOM   2455 HD22 LEU   154      12.063   4.917  13.330  1.00  0.00
ATOM   2456 HD23 LEU   154      12.059   3.373  14.174  1.00  0.00
ATOM   2457  C   LEU   154      10.791   1.159   9.755  1.00  0.00
ATOM   2458  O   LEU   154       9.583   1.318   9.568  1.00  0.00
ATOM   2459  N   ILE   155      11.390  -0.043   9.748  1.00  0.00
ATOM   2460  H   ILE   155      12.391  -0.064   9.897  1.00  0.00
ATOM   2461  CA  ILE   155      10.736  -1.342   9.598  1.00  0.00
ATOM   2462  HA  ILE   155       9.668  -1.181   9.688  1.00  0.00
ATOM   2463  CB  ILE   155      10.952  -1.937   8.177  1.00  0.00
ATOM   2464  HB  ILE   155      10.584  -1.192   7.478  1.00  0.00
ATOM   2465  CG2 ILE   155      12.425  -2.169   7.804  1.00  0.00
ATOM   2466 HG21 ILE   155      12.525  -2.417   6.747  1.00  0.00
ATOM   2467 HG22 ILE   155      13.038  -1.287   7.984  1.00  0.00
ATOM   2468 HG23 ILE   155      12.834  -3.003   8.369  1.00  0.00
ATOM   2469  CG1 ILE   155      10.156  -3.237   7.914  1.00  0.00
ATOM   2470 HG12 ILE   155      10.376  -3.586   6.904  1.00  0.00
ATOM   2471 HG13 ILE   155      10.496  -4.031   8.579  1.00  0.00
ATOM   2472  CD1 ILE   155       8.636  -3.093   8.039  1.00  0.00
ATOM   2473 HD11 ILE   155       8.134  -4.006   7.721  1.00  0.00
ATOM   2474 HD12 ILE   155       8.345  -2.906   9.071  1.00  0.00
ATOM   2475 HD13 ILE   155       8.254  -2.275   7.428  1.00  0.00
ATOM   2476  C   ILE   155      11.154  -2.222  10.781  1.00  0.00
ATOM   2477  O   ILE   155      12.333  -2.540  10.935  1.00  0.00
ATOM   2478  N   VAL   156      10.175  -2.565  11.633  1.00  0.00
ATOM   2479  H   VAL   156       9.238  -2.253  11.419  1.00  0.00
ATOM   2480  CA  VAL   156      10.343  -3.298  12.886  1.00  0.00
ATOM   2481  HA  VAL   156      11.395  -3.516  13.067  1.00  0.00
ATOM   2482  CB  VAL   156       9.824  -2.426  14.064  1.00  0.00
ATOM   2483  HB  VAL   156       8.774  -2.186  13.886  1.00  0.00
ATOM   2484  CG1 VAL   156       9.907  -3.164  15.410  1.00  0.00
ATOM   2485 HG11 VAL   156       9.619  -2.508  16.228  1.00  0.00
ATOM   2486 HG12 VAL   156       9.248  -4.032  15.447  1.00  0.00
ATOM   2487 HG13 VAL   156      10.926  -3.500  15.599  1.00  0.00
ATOM   2488  CG2 VAL   156      10.582  -1.089  14.176  1.00  0.00
ATOM   2489 HG21 VAL   156      10.210  -0.493  15.010  1.00  0.00
ATOM   2490 HG22 VAL   156      11.646  -1.258  14.340  1.00  0.00
ATOM   2491 HG23 VAL   156      10.475  -0.481  13.277  1.00  0.00
ATOM   2492  C   VAL   156       9.577  -4.620  12.750  1.00  0.00
ATOM   2493  O   VAL   156       8.346  -4.614  12.720  1.00  0.00
ATOM   2494  N   PHE   157      10.312  -5.740  12.663  1.00  0.00
ATOM   2495  H   PHE   157      11.318  -5.650  12.722  1.00  0.00
ATOM   2496  CA  PHE   157       9.801  -7.070  12.323  1.00  0.00
ATOM   2497  HA  PHE   157       8.729  -7.059  12.507  1.00  0.00
ATOM   2498  CB  PHE   157       9.995  -7.329  10.809  1.00  0.00
ATOM   2499  HB2 PHE   157       9.504  -8.266  10.542  1.00  0.00
ATOM   2500  HB3 PHE   157       9.476  -6.562  10.236  1.00  0.00
ATOM   2501  CG  PHE   157      11.438  -7.380  10.318  1.00  0.00
ATOM   2502  CD1 PHE   157      12.148  -6.186  10.068  1.00  0.00
ATOM   2503  HD1 PHE   157      11.673  -5.229  10.227  1.00  0.00
ATOM   2504  CE1 PHE   157      13.486  -6.230   9.632  1.00  0.00
ATOM   2505  HE1 PHE   157      14.025  -5.311   9.456  1.00  0.00
ATOM   2506  CZ  PHE   157      14.120  -7.471   9.434  1.00  0.00
ATOM   2507  HZ  PHE   157      15.147  -7.506   9.101  1.00  0.00
ATOM   2508  CE2 PHE   157      13.416  -8.667   9.674  1.00  0.00
ATOM   2509  HE2 PHE   157      13.902  -9.620   9.524  1.00  0.00
ATOM   2510  CD2 PHE   157      12.079  -8.621  10.115  1.00  0.00
ATOM   2511  HD2 PHE   157      11.547  -9.540  10.305  1.00  0.00
ATOM   2512  C   PHE   157      10.428  -8.161  13.209  1.00  0.00
ATOM   2513  O   PHE   157      11.638  -8.114  13.425  1.00  0.00
ATOM   2514  N   PRO   158       9.666  -9.175  13.684  1.00  0.00
ATOM   2515  CD  PRO   158       8.210  -9.297  13.555  1.00  0.00
ATOM   2516  HD2 PRO   158       7.887  -9.278  12.514  1.00  0.00
ATOM   2517  HD3 PRO   158       7.734  -8.470  14.082  1.00  0.00
ATOM   2518  CG  PRO   158       7.840 -10.627  14.217  1.00  0.00
ATOM   2519  HG2 PRO   158       7.791 -11.419  13.470  1.00  0.00
ATOM   2520  HG3 PRO   158       6.877 -10.594  14.723  1.00  0.00
ATOM   2521  CB  PRO   158       8.995 -10.897  15.164  1.00  0.00
ATOM   2522  HB2 PRO   158       9.094 -11.950  15.424  1.00  0.00
ATOM   2523  HB3 PRO   158       8.839 -10.357  16.098  1.00  0.00
ATOM   2524  CA  PRO   158      10.214 -10.315  14.437  1.00  0.00
ATOM   2525  HA  PRO   158      10.962  -9.996  15.162  1.00  0.00
ATOM   2526  C   PRO   158      10.846 -11.361  13.497  1.00  0.00
ATOM   2527  O   PRO   158      10.775 -11.232  12.273  1.00  0.00
ATOM   2528  N   ASP   159      11.456 -12.405  14.086  1.00  0.00
ATOM   2529  H   ASP   159      11.471 -12.423  15.096  1.00  0.00
ATOM   2530  CA  ASP   159      12.061 -13.558  13.408  1.00  0.00
ATOM   2531  HA  ASP   159      12.867 -13.166  12.783  1.00  0.00
ATOM   2532  CB  ASP   159      12.682 -14.491  14.479  1.00  0.00
ATOM   2533  HB2 ASP   159      13.332 -13.912  15.138  1.00  0.00
ATOM   2534  HB3 ASP   159      11.899 -14.903  15.117  1.00  0.00
ATOM   2535  CG  ASP   159      13.507 -15.648  13.906  1.00  0.00
ATOM   2536  OD1 ASP   159      14.723 -15.436  13.714  1.00  0.00
ATOM   2537  OD2 ASP   159      12.916 -16.721  13.648  1.00  0.00
ATOM   2538  C   ASP   159      11.068 -14.302  12.489  1.00  0.00
ATOM   2539  O   ASP   159       9.870 -14.323  12.761  1.00  0.00
ATOM   2540  N   LEU   160      11.582 -14.920  11.413  1.00  0.00
ATOM   2541  H   LEU   160      12.582 -14.861  11.291  1.00  0.00
ATOM   2542  CA  LEU   160      10.863 -15.724  10.417  1.00  0.00
ATOM   2543  HA  LEU   160      10.220 -15.032   9.871  1.00  0.00
ATOM   2544  CB  LEU   160      11.913 -16.285   9.435  1.00  0.00
ATOM   2545  HB2 LEU   160      12.426 -15.449   8.961  1.00  0.00
ATOM   2546  HB3 LEU   160      12.675 -16.791  10.024  1.00  0.00
ATOM   2547  CG  LEU   160      11.426 -17.261   8.341  1.00  0.00
ATOM   2548  HG  LEU   160      10.959 -18.120   8.823  1.00  0.00
ATOM   2549  CD1 LEU   160      10.399 -16.634   7.387  1.00  0.00
ATOM   2550 HD11 LEU   160      10.038 -17.380   6.681  1.00  0.00
ATOM   2551 HD12 LEU   160       9.530 -16.242   7.914  1.00  0.00
ATOM   2552 HD13 LEU   160      10.839 -15.823   6.806  1.00  0.00
ATOM   2553  CD2 LEU   160      12.621 -17.798   7.542  1.00  0.00
ATOM   2554 HD21 LEU   160      12.305 -18.548   6.823  1.00  0.00
ATOM   2555 HD22 LEU   160      13.111 -16.999   6.988  1.00  0.00
ATOM   2556 HD23 LEU   160      13.363 -18.266   8.188  1.00  0.00
ATOM   2557  C   LEU   160       9.943 -16.813  11.007  1.00  0.00
ATOM   2558  O   LEU   160       8.859 -17.038  10.470  1.00  0.00
ATOM   2559  N   GLY   161      10.338 -17.446  12.126  1.00  0.00
ATOM   2560  H   GLY   161      11.235 -17.198  12.528  1.00  0.00
ATOM   2561  CA  GLY   161       9.542 -18.449  12.833  1.00  0.00
ATOM   2562  HA2 GLY   161       9.246 -19.237  12.140  1.00  0.00
ATOM   2563  HA3 GLY   161      10.170 -18.915  13.591  1.00  0.00
ATOM   2564  C   GLY   161       8.298 -17.876  13.526  1.00  0.00
ATOM   2565  O   GLY   161       7.280 -18.561  13.600  1.00  0.00
ATOM   2566  N   VAL   162       8.367 -16.613  13.985  1.00  0.00
ATOM   2567  H   VAL   162       9.235 -16.112  13.857  1.00  0.00
ATOM   2568  CA  VAL   162       7.259 -15.866  14.586  1.00  0.00
ATOM   2569  HA  VAL   162       6.696 -16.527  15.247  1.00  0.00
ATOM   2570  CB  VAL   162       7.809 -14.671  15.418  1.00  0.00
ATOM   2571  HB  VAL   162       8.342 -14.004  14.743  1.00  0.00
ATOM   2572  CG1 VAL   162       6.698 -13.830  16.084  1.00  0.00
ATOM   2573 HG11 VAL   162       7.126 -13.032  16.688  1.00  0.00
ATOM   2574 HG12 VAL   162       6.048 -13.347  15.354  1.00  0.00
ATOM   2575 HG13 VAL   162       6.074 -14.441  16.737  1.00  0.00
ATOM   2576  CG2 VAL   162       8.814 -15.121  16.495  1.00  0.00
ATOM   2577 HG21 VAL   162       9.212 -14.264  17.040  1.00  0.00
ATOM   2578 HG22 VAL   162       8.345 -15.784  17.222  1.00  0.00
ATOM   2579 HG23 VAL   162       9.668 -15.645  16.065  1.00  0.00
ATOM   2580  C   VAL   162       6.316 -15.342  13.487  1.00  0.00
ATOM   2581  O   VAL   162       5.108 -15.354  13.700  1.00  0.00
ATOM   2582  N   ARG   163       6.836 -14.920  12.318  1.00  0.00
ATOM   2583  H   ARG   163       7.840 -14.931  12.208  1.00  0.00
ATOM   2584  CA  ARG   163       6.032 -14.386  11.211  1.00  0.00
ATOM   2585  HA  ARG   163       5.344 -13.643  11.617  1.00  0.00
ATOM   2586  CB  ARG   163       6.936 -13.694  10.168  1.00  0.00
ATOM   2587  HB2 ARG   163       7.661 -14.405   9.769  1.00  0.00
ATOM   2588  HB3 ARG   163       6.323 -13.378   9.322  1.00  0.00
ATOM   2589  CG  ARG   163       7.664 -12.453  10.717  1.00  0.00
ATOM   2590  HG2 ARG   163       6.955 -11.859  11.295  1.00  0.00
ATOM   2591  HG3 ARG   163       8.442 -12.749  11.417  1.00  0.00
ATOM   2592  CD  ARG   163       8.266 -11.534   9.642  1.00  0.00
ATOM   2593  HD2 ARG   163       7.461 -10.997   9.141  1.00  0.00
ATOM   2594  HD3 ARG   163       8.904 -10.774  10.094  1.00  0.00
ATOM   2595  NE  ARG   163       8.998 -12.278   8.607  1.00  0.00
ATOM   2596  HE  ARG   163       8.432 -12.611   7.831  1.00  0.00
ATOM   2597  CZ  ARG   163      10.313 -12.545   8.576  1.00  0.00
ATOM   2598  NH1 ARG   163      11.142 -12.186   9.563  1.00  0.00
ATOM   2599 HH11 ARG   163      10.784 -11.729  10.395  1.00  0.00
ATOM   2600 HH12 ARG   163      12.127 -12.398   9.505  1.00  0.00
ATOM   2601  NH2 ARG   163      10.808 -13.195   7.521  1.00  0.00
ATOM   2602 HH21 ARG   163      10.212 -13.433   6.736  1.00  0.00
ATOM   2603 HH22 ARG   163      11.790 -13.444   7.472  1.00  0.00
ATOM   2604  C   ARG   163       5.181 -15.457  10.504  1.00  0.00
ATOM   2605  O   ARG   163       4.156 -15.104   9.925  1.00  0.00
ATOM   2606  N   VAL   164       5.554 -16.748  10.578  1.00  0.00
ATOM   2607  H   VAL   164       6.424 -16.969  11.043  1.00  0.00
ATOM   2608  CA  VAL   164       4.728 -17.871  10.116  1.00  0.00
ATOM   2609  HA  VAL   164       4.182 -17.581   9.217  1.00  0.00
ATOM   2610  CB  VAL   164       5.638 -19.083   9.766  1.00  0.00
ATOM   2611  HB  VAL   164       6.241 -19.327  10.642  1.00  0.00
ATOM   2612  CG1 VAL   164       4.845 -20.345   9.367  1.00  0.00
ATOM   2613 HG11 VAL   164       5.508 -21.131   9.017  1.00  0.00
ATOM   2614 HG12 VAL   164       4.268 -20.758  10.194  1.00  0.00
ATOM   2615 HG13 VAL   164       4.160 -20.130   8.549  1.00  0.00
ATOM   2616  CG2 VAL   164       6.600 -18.750   8.609  1.00  0.00
ATOM   2617 HG21 VAL   164       7.320 -19.555   8.456  1.00  0.00
ATOM   2618 HG22 VAL   164       6.051 -18.617   7.678  1.00  0.00
ATOM   2619 HG23 VAL   164       7.167 -17.838   8.781  1.00  0.00
ATOM   2620  C   VAL   164       3.692 -18.250  11.199  1.00  0.00
ATOM   2621  O   VAL   164       2.598 -18.687  10.851  1.00  0.00
ATOM   2622  N   CYS   165       3.991 -18.034  12.494  1.00  0.00
ATOM   2623  H   CYS   165       4.908 -17.675  12.723  1.00  0.00
ATOM   2624  CA  CYS   165       3.052 -18.234  13.603  1.00  0.00
ATOM   2625  HA  CYS   165       2.516 -19.172  13.457  1.00  0.00
ATOM   2626  CB  CYS   165       3.823 -18.293  14.935  1.00  0.00
ATOM   2627  HB2 CYS   165       4.564 -17.501  15.018  1.00  0.00
ATOM   2628  HB3 CYS   165       3.146 -18.186  15.782  1.00  0.00
ATOM   2629  SG  CYS   165       4.634 -19.906  15.086  1.00  0.00
ATOM   2630  HG  CYS   165       5.197 -19.673  16.274  1.00  0.00
ATOM   2631  C   CYS   165       1.985 -17.125  13.687  1.00  0.00
ATOM   2632  O   CYS   165       0.880 -17.389  14.158  1.00  0.00
ATOM   2633  N   GLU   166       2.276 -15.919  13.166  1.00  0.00
ATOM   2634  H   GLU   166       3.219 -15.757  12.838  1.00  0.00
ATOM   2635  CA  GLU   166       1.307 -14.841  12.970  1.00  0.00
ATOM   2636  HA  GLU   166       0.749 -14.671  13.893  1.00  0.00
ATOM   2637  CB  GLU   166       2.035 -13.547  12.554  1.00  0.00
ATOM   2638  HB2 GLU   166       2.720 -13.751  11.730  1.00  0.00
ATOM   2639  HB3 GLU   166       1.302 -12.841  12.159  1.00  0.00
ATOM   2640  CG  GLU   166       2.790 -12.847  13.697  1.00  0.00
ATOM   2641  HG2 GLU   166       2.096 -12.564  14.487  1.00  0.00
ATOM   2642  HG3 GLU   166       3.513 -13.514  14.160  1.00  0.00
ATOM   2643  CD  GLU   166       3.502 -11.590  13.201  1.00  0.00
ATOM   2644  OE1 GLU   166       2.783 -10.686  12.723  1.00  0.00
ATOM   2645  OE2 GLU   166       4.748 -11.555  13.291  1.00  0.00
ATOM   2646  C   GLU   166       0.316 -15.218  11.857  1.00  0.00
ATOM   2647  O   GLU   166      -0.878 -14.984  12.013  1.00  0.00
ATOM   2648  N   LYS   167       0.796 -15.840  10.764  1.00  0.00
ATOM   2649  H   LYS   167       1.791 -16.008  10.713  1.00  0.00
ATOM   2650  CA  LYS   167      -0.021 -16.297   9.638  1.00  0.00
ATOM   2651  HA  LYS   167      -0.665 -15.481   9.314  1.00  0.00
ATOM   2652  CB  LYS   167       0.898 -16.705   8.472  1.00  0.00
ATOM   2653  HB2 LYS   167       1.645 -17.408   8.833  1.00  0.00
ATOM   2654  HB3 LYS   167       0.324 -17.239   7.712  1.00  0.00
ATOM   2655  CG  LYS   167       1.610 -15.525   7.792  1.00  0.00
ATOM   2656  HG2 LYS   167       0.873 -14.881   7.309  1.00  0.00
ATOM   2657  HG3 LYS   167       2.101 -14.905   8.537  1.00  0.00
ATOM   2658  CD  LYS   167       2.633 -16.016   6.757  1.00  0.00
ATOM   2659  HD2 LYS   167       3.259 -16.804   7.176  1.00  0.00
ATOM   2660  HD3 LYS   167       2.078 -16.480   5.947  1.00  0.00
ATOM   2661  CE  LYS   167       3.519 -14.910   6.174  1.00  0.00
ATOM   2662  HE2 LYS   167       3.832 -15.192   5.170  1.00  0.00
ATOM   2663  HE3 LYS   167       2.972 -13.970   6.093  1.00  0.00
ATOM   2664  NZ  LYS   167       4.740 -14.694   6.968  1.00  0.00
ATOM   2665  HZ1 LYS   167       5.295 -13.956   6.553  1.00  0.00
ATOM   2666  HZ2 LYS   167       4.489 -14.440   7.915  1.00  0.00
ATOM   2667  HZ3 LYS   167       5.288 -15.543   6.984  1.00  0.00
ATOM   2668  C   LYS   167      -0.927 -17.486  10.006  1.00  0.00
ATOM   2669  O   LYS   167      -2.013 -17.603   9.443  1.00  0.00
ATOM   2670  N   MET   168      -0.524 -18.333  10.971  1.00  0.00
ATOM   2671  H   MET   168       0.386 -18.195  11.386  1.00  0.00
ATOM   2672  CA  MET   168      -1.353 -19.420  11.491  1.00  0.00
ATOM   2673  HA  MET   168      -1.794 -19.964  10.658  1.00  0.00
ATOM   2674  CB  MET   168      -0.492 -20.409  12.303  1.00  0.00
ATOM   2675  HB2 MET   168       0.148 -19.883  13.013  1.00  0.00
ATOM   2676  HB3 MET   168      -1.148 -21.042  12.903  1.00  0.00
ATOM   2677  CG  MET   168       0.342 -21.338  11.406  1.00  0.00
ATOM   2678  HG2 MET   168      -0.281 -21.720  10.599  1.00  0.00
ATOM   2679  HG3 MET   168       1.149 -20.790  10.924  1.00  0.00
ATOM   2680  SD  MET   168       1.034 -22.786  12.243  1.00  0.00
ATOM   2681  CE  MET   168       2.352 -22.017  13.212  1.00  0.00
ATOM   2682  HE1 MET   168       2.943 -22.780  13.716  1.00  0.00
ATOM   2683  HE2 MET   168       3.011 -21.435  12.567  1.00  0.00
ATOM   2684  HE3 MET   168       1.927 -21.359  13.968  1.00  0.00
ATOM   2685  C   MET   168      -2.499 -18.888  12.371  1.00  0.00
ATOM   2686  O   MET   168      -3.629 -19.347  12.220  1.00  0.00
ATOM   2687  N   ALA   169      -2.220 -17.908  13.249  1.00  0.00
ATOM   2688  H   ALA   169      -1.268 -17.570  13.297  1.00  0.00
ATOM   2689  CA  ALA   169      -3.172 -17.357  14.217  1.00  0.00
ATOM   2690  HA  ALA   169      -3.750 -18.164  14.671  1.00  0.00
ATOM   2691  CB  ALA   169      -2.373 -16.626  15.311  1.00  0.00
ATOM   2692  HB1 ALA   169      -3.031 -16.167  16.050  1.00  0.00
ATOM   2693  HB2 ALA   169      -1.729 -17.312  15.854  1.00  0.00
ATOM   2694  HB3 ALA   169      -1.739 -15.840  14.897  1.00  0.00
ATOM   2695  C   ALA   169      -4.134 -16.315  13.624  1.00  0.00
ATOM   2696  O   ALA   169      -5.265 -16.215  14.099  1.00  0.00
ATOM   2697  N   LEU   170      -3.675 -15.509  12.649  1.00  0.00
ATOM   2698  H   LEU   170      -2.734 -15.675  12.316  1.00  0.00
ATOM   2699  CA  LEU   170      -4.262 -14.211  12.308  1.00  0.00
ATOM   2700  HA  LEU   170      -5.289 -14.189  12.676  1.00  0.00
ATOM   2701  CB  LEU   170      -3.499 -13.071  13.036  1.00  0.00
ATOM   2702  HB2 LEU   170      -2.433 -13.288  13.001  1.00  0.00
ATOM   2703  HB3 LEU   170      -3.595 -12.124  12.502  1.00  0.00
ATOM   2704  CG  LEU   170      -3.924 -12.843  14.500  1.00  0.00
ATOM   2705  HG  LEU   170      -4.176 -13.808  14.936  1.00  0.00
ATOM   2706  CD1 LEU   170      -2.770 -12.276  15.333  1.00  0.00
ATOM   2707 HD11 LEU   170      -3.058 -12.139  16.375  1.00  0.00
ATOM   2708 HD12 LEU   170      -1.909 -12.945  15.318  1.00  0.00
ATOM   2709 HD13 LEU   170      -2.458 -11.310  14.944  1.00  0.00
ATOM   2710  CD2 LEU   170      -5.156 -11.928  14.591  1.00  0.00
ATOM   2711 HD21 LEU   170      -5.421 -11.702  15.623  1.00  0.00
ATOM   2712 HD22 LEU   170      -4.987 -10.976  14.087  1.00  0.00
ATOM   2713 HD23 LEU   170      -6.022 -12.399  14.134  1.00  0.00
ATOM   2714  C   LEU   170      -4.451 -13.928  10.814  1.00  0.00
ATOM   2715  O   LEU   170      -5.038 -12.892  10.515  1.00  0.00
ATOM   2716  N   TYR   171      -4.013 -14.792   9.873  1.00  0.00
ATOM   2717  H   TYR   171      -3.547 -15.642  10.160  1.00  0.00
ATOM   2718  CA  TYR   171      -4.180 -14.541   8.430  1.00  0.00
ATOM   2719  HA  TYR   171      -3.713 -13.582   8.210  1.00  0.00
ATOM   2720  CB  TYR   171      -3.457 -15.594   7.569  1.00  0.00
ATOM   2721  HB2 TYR   171      -2.390 -15.579   7.787  1.00  0.00
ATOM   2722  HB3 TYR   171      -3.815 -16.589   7.832  1.00  0.00
ATOM   2723  CG  TYR   171      -3.618 -15.388   6.069  1.00  0.00
ATOM   2724  CD1 TYR   171      -2.968 -14.315   5.420  1.00  0.00
ATOM   2725  HD1 TYR   171      -2.323 -13.654   5.980  1.00  0.00
ATOM   2726  CE1 TYR   171      -3.177 -14.088   4.044  1.00  0.00
ATOM   2727  HE1 TYR   171      -2.684 -13.261   3.555  1.00  0.00
ATOM   2728  CZ  TYR   171      -4.036 -14.933   3.315  1.00  0.00
ATOM   2729  OH  TYR   171      -4.253 -14.719   1.985  1.00  0.00
ATOM   2730  HH  TYR   171      -3.717 -14.032   1.616  1.00  0.00
ATOM   2731  CE2 TYR   171      -4.682 -16.005   3.958  1.00  0.00
ATOM   2732  HE2 TYR   171      -5.345 -16.652   3.401  1.00  0.00
ATOM   2733  CD2 TYR   171      -4.474 -16.231   5.330  1.00  0.00
ATOM   2734  HD2 TYR   171      -4.991 -17.043   5.820  1.00  0.00
ATOM   2735  C   TYR   171      -5.655 -14.433   8.010  1.00  0.00
ATOM   2736  O   TYR   171      -6.013 -13.470   7.336  1.00  0.00
ATOM   2737  N   ASP   172      -6.508 -15.383   8.430  1.00  0.00
ATOM   2738  H   ASP   172      -6.154 -16.144   8.992  1.00  0.00
ATOM   2739  CA  ASP   172      -7.935 -15.382   8.106  1.00  0.00
ATOM   2740  HA  ASP   172      -8.009 -15.204   7.031  1.00  0.00
ATOM   2741  CB  ASP   172      -8.528 -16.776   8.429  1.00  0.00
ATOM   2742  HB2 ASP   172      -7.840 -17.553   8.095  1.00  0.00
ATOM   2743  HB3 ASP   172      -8.628 -16.905   9.509  1.00  0.00
ATOM   2744  CG  ASP   172      -9.877 -17.074   7.758  1.00  0.00
ATOM   2745  OD1 ASP   172     -10.182 -16.438   6.725  1.00  0.00
ATOM   2746  OD2 ASP   172     -10.579 -17.965   8.280  1.00  0.00
ATOM   2747  C   ASP   172      -8.709 -14.264   8.837  1.00  0.00
ATOM   2748  O   ASP   172      -9.721 -13.793   8.321  1.00  0.00
ATOM   2749  N   VAL   173      -8.205 -13.792   9.995  1.00  0.00
ATOM   2750  H   VAL   173      -7.356 -14.212  10.345  1.00  0.00
ATOM   2751  CA  VAL   173      -8.749 -12.659  10.746  1.00  0.00
ATOM   2752  HA  VAL   173      -9.828 -12.798  10.837  1.00  0.00
ATOM   2753  CB  VAL   173      -8.143 -12.600  12.178  1.00  0.00
ATOM   2754  HB  VAL   173      -7.068 -12.449  12.086  1.00  0.00
ATOM   2755  CG1 VAL   173      -8.697 -11.425  13.015  1.00  0.00
ATOM   2756 HG11 VAL   173      -8.296 -11.439  14.028  1.00  0.00
ATOM   2757 HG12 VAL   173      -8.437 -10.456  12.589  1.00  0.00
ATOM   2758 HG13 VAL   173      -9.784 -11.473  13.092  1.00  0.00
ATOM   2759  CG2 VAL   173      -8.353 -13.914  12.954  1.00  0.00
ATOM   2760 HG21 VAL   173      -7.898 -13.867  13.944  1.00  0.00
ATOM   2761 HG22 VAL   173      -9.413 -14.116  13.095  1.00  0.00
ATOM   2762 HG23 VAL   173      -7.909 -14.769  12.443  1.00  0.00
ATOM   2763  C   VAL   173      -8.492 -11.347   9.979  1.00  0.00
ATOM   2764  O   VAL   173      -9.455 -10.647   9.681  1.00  0.00
ATOM   2765  N   VAL   174      -7.232 -11.028   9.618  1.00  0.00
ATOM   2766  H   VAL   174      -6.481 -11.658   9.867  1.00  0.00
ATOM   2767  CA  VAL   174      -6.870  -9.794   8.898  1.00  0.00
ATOM   2768  HA  VAL   174      -7.327  -8.968   9.442  1.00  0.00
ATOM   2769  CB  VAL   174      -5.328  -9.565   8.895  1.00  0.00
ATOM   2770  HB  VAL   174      -5.164  -8.592   8.433  1.00  0.00
ATOM   2771  CG1 VAL   174      -4.739  -9.469  10.316  1.00  0.00
ATOM   2772 HG11 VAL   174      -3.691  -9.170  10.285  1.00  0.00
ATOM   2773 HG12 VAL   174      -5.268  -8.737  10.922  1.00  0.00
ATOM   2774 HG13 VAL   174      -4.789 -10.416  10.848  1.00  0.00
ATOM   2775  CG2 VAL   174      -4.518 -10.549   8.033  1.00  0.00
ATOM   2776 HG21 VAL   174      -3.464 -10.276   8.018  1.00  0.00
ATOM   2777 HG22 VAL   174      -4.590 -11.557   8.423  1.00  0.00
ATOM   2778 HG23 VAL   174      -4.852 -10.569   6.996  1.00  0.00
ATOM   2779  C   VAL   174      -7.435  -9.727   7.461  1.00  0.00
ATOM   2780  O   VAL   174      -7.561  -8.632   6.915  1.00  0.00
ATOM   2781  N   SER   175      -7.791 -10.881   6.870  1.00  0.00
ATOM   2782  H   SER   175      -7.620 -11.741   7.373  1.00  0.00
ATOM   2783  CA  SER   175      -8.363 -11.003   5.532  1.00  0.00
ATOM   2784  HA  SER   175      -7.909 -10.278   4.856  1.00  0.00
ATOM   2785  CB  SER   175      -8.096 -12.432   5.015  1.00  0.00
ATOM   2786  HB2 SER   175      -8.348 -13.183   5.764  1.00  0.00
ATOM   2787  HB3 SER   175      -8.700 -12.649   4.132  1.00  0.00
ATOM   2788  OG  SER   175      -6.744 -12.570   4.632  1.00  0.00
ATOM   2789  HG  SER   175      -6.600 -13.455   4.336  1.00  0.00
ATOM   2790  C   SER   175      -9.890 -10.800   5.523  1.00  0.00
ATOM   2791  O   SER   175     -10.415 -10.336   4.510  1.00  0.00
ATOM   2792  N   THR   176     -10.598 -11.155   6.614  1.00  0.00
ATOM   2793  H   THR   176     -10.095 -11.511   7.415  1.00  0.00
ATOM   2794  CA  THR   176     -12.065 -11.195   6.669  1.00  0.00
ATOM   2795  HA  THR   176     -12.488 -11.083   5.669  1.00  0.00
ATOM   2796  CB  THR   176     -12.533 -12.568   7.226  1.00  0.00
ATOM   2797  HB  THR   176     -12.114 -12.742   8.218  1.00  0.00
ATOM   2798  CG2 THR   176     -14.063 -12.723   7.306  1.00  0.00
ATOM   2799 HG21 THR   176     -14.336 -13.723   7.643  1.00  0.00
ATOM   2800 HG22 THR   176     -14.511 -12.018   8.006  1.00  0.00
ATOM   2801 HG23 THR   176     -14.528 -12.563   6.333  1.00  0.00
ATOM   2802  OG1 THR   176     -12.085 -13.600   6.368  1.00  0.00
ATOM   2803  HG1 THR   176     -11.158 -13.729   6.506  1.00  0.00
ATOM   2804  C   THR   176     -12.615 -10.045   7.532  1.00  0.00
ATOM   2805  O   THR   176     -13.422  -9.262   7.032  1.00  0.00
ATOM   2806  N   LEU   177     -12.214  -9.972   8.819  1.00  0.00
ATOM   2807  H   LEU   177     -11.512 -10.635   9.119  1.00  0.00
ATOM   2808  CA  LEU   177     -12.704  -9.050   9.854  1.00  0.00
ATOM   2809  HA  LEU   177     -13.719  -9.407  10.037  1.00  0.00
ATOM   2810  CB  LEU   177     -11.964  -9.255  11.204  1.00  0.00
ATOM   2811  HB2 LEU   177     -12.182 -10.268  11.544  1.00  0.00
ATOM   2812  HB3 LEU   177     -10.887  -9.241  11.070  1.00  0.00
ATOM   2813  CG  LEU   177     -12.319  -8.253  12.332  1.00  0.00
ATOM   2814  HG  LEU   177     -13.278  -7.797  12.105  1.00  0.00
ATOM   2815  CD1 LEU   177     -12.527  -8.947  13.678  1.00  0.00
ATOM   2816 HD11 LEU   177     -12.742  -8.224  14.462  1.00  0.00
ATOM   2817 HD12 LEU   177     -13.387  -9.611  13.622  1.00  0.00
ATOM   2818 HD13 LEU   177     -11.651  -9.523  13.978  1.00  0.00
ATOM   2819  CD2 LEU   177     -11.273  -7.136  12.469  1.00  0.00
ATOM   2820 HD21 LEU   177     -11.582  -6.399  13.209  1.00  0.00
ATOM   2821 HD22 LEU   177     -10.306  -7.534  12.778  1.00  0.00
ATOM   2822 HD23 LEU   177     -11.122  -6.600  11.534  1.00  0.00
ATOM   2823  C   LEU   177     -12.900  -7.573   9.442  1.00  0.00
ATOM   2824  O   LEU   177     -14.012  -7.083   9.637  1.00  0.00
ATOM   2825  N   PRO   178     -11.881  -6.850   8.914  1.00  0.00
ATOM   2826  CD  PRO   178     -10.508  -7.330   8.715  1.00  0.00
ATOM   2827  HD2 PRO   178     -10.484  -8.022   7.873  1.00  0.00
ATOM   2828  HD3 PRO   178     -10.098  -7.840   9.585  1.00  0.00
ATOM   2829  CG  PRO   178      -9.672  -6.096   8.387  1.00  0.00
ATOM   2830  HG2 PRO   178      -8.860  -6.297   7.689  1.00  0.00
ATOM   2831  HG3 PRO   178      -9.238  -5.700   9.303  1.00  0.00
ATOM   2832  CB  PRO   178     -10.667  -5.083   7.875  1.00  0.00
ATOM   2833  HB2 PRO   178     -10.774  -5.231   6.802  1.00  0.00
ATOM   2834  HB3 PRO   178     -10.346  -4.056   8.051  1.00  0.00
ATOM   2835  CA  PRO   178     -11.977  -5.414   8.590  1.00  0.00
ATOM   2836  HA  PRO   178     -12.034  -4.863   9.530  1.00  0.00
ATOM   2837  C   PRO   178     -13.153  -5.006   7.685  1.00  0.00
ATOM   2838  O   PRO   178     -13.755  -3.959   7.913  1.00  0.00
ATOM   2839  N   GLN   179     -13.494  -5.844   6.691  1.00  0.00
ATOM   2840  H   GLN   179     -12.961  -6.696   6.584  1.00  0.00
ATOM   2841  CA  GLN   179     -14.583  -5.621   5.742  1.00  0.00
ATOM   2842  HA  GLN   179     -14.489  -4.609   5.345  1.00  0.00
ATOM   2843  CB  GLN   179     -14.424  -6.636   4.584  1.00  0.00
ATOM   2844  HB2 GLN   179     -13.388  -6.596   4.244  1.00  0.00
ATOM   2845  HB3 GLN   179     -14.559  -7.657   4.948  1.00  0.00
ATOM   2846  CG  GLN   179     -15.313  -6.376   3.345  1.00  0.00
ATOM   2847  HG2 GLN   179     -15.329  -5.306   3.143  1.00  0.00
ATOM   2848  HG3 GLN   179     -14.854  -6.844   2.473  1.00  0.00
ATOM   2849  CD  GLN   179     -16.750  -6.906   3.430  1.00  0.00
ATOM   2850  OE1 GLN   179     -17.027  -7.898   4.101  1.00  0.00
ATOM   2851  NE2 GLN   179     -17.680  -6.228   2.755  1.00  0.00
ATOM   2852 HE21 GLN   179     -17.409  -5.436   2.188  1.00  0.00
ATOM   2853 HE22 GLN   179     -18.641  -6.533   2.787  1.00  0.00
ATOM   2854  C   GLN   179     -15.960  -5.761   6.414  1.00  0.00
ATOM   2855  O   GLN   179     -16.873  -5.013   6.073  1.00  0.00
ATOM   2856  N   VAL   180     -16.111  -6.696   7.367  1.00  0.00
ATOM   2857  H   VAL   180     -15.313  -7.268   7.604  1.00  0.00
ATOM   2858  CA  VAL   180     -17.365  -6.967   8.075  1.00  0.00
ATOM   2859  HA  VAL   180     -18.190  -6.937   7.360  1.00  0.00
ATOM   2860  CB  VAL   180     -17.298  -8.389   8.707  1.00  0.00
ATOM   2861  HB  VAL   180     -16.487  -8.407   9.437  1.00  0.00
ATOM   2862  CG1 VAL   180     -18.594  -8.775   9.447  1.00  0.00
ATOM   2863 HG11 VAL   180     -18.518  -9.770   9.884  1.00  0.00
ATOM   2864 HG12 VAL   180     -18.825  -8.089  10.260  1.00  0.00
ATOM   2865 HG13 VAL   180     -19.448  -8.777   8.770  1.00  0.00
ATOM   2866  CG2 VAL   180     -16.993  -9.472   7.653  1.00  0.00
ATOM   2867 HG21 VAL   180     -16.962 -10.466   8.102  1.00  0.00
ATOM   2868 HG22 VAL   180     -17.754  -9.487   6.873  1.00  0.00
ATOM   2869 HG23 VAL   180     -16.031  -9.315   7.169  1.00  0.00
ATOM   2870  C   VAL   180     -17.614  -5.900   9.163  1.00  0.00
ATOM   2871  O   VAL   180     -18.757  -5.481   9.344  1.00  0.00
ATOM   2872  N   VAL   181     -16.556  -5.451   9.860  1.00  0.00
ATOM   2873  H   VAL   181     -15.652  -5.852   9.644  1.00  0.00
ATOM   2874  CA  VAL   181     -16.596  -4.468  10.948  1.00  0.00
ATOM   2875  HA  VAL   181     -17.404  -4.730  11.627  1.00  0.00
ATOM   2876  CB  VAL   181     -15.255  -4.550  11.734  1.00  0.00
ATOM   2877  HB  VAL   181     -14.430  -4.564  11.019  1.00  0.00
ATOM   2878  CG1 VAL   181     -14.993  -3.375  12.697  1.00  0.00
ATOM   2879 HG11 VAL   181     -14.111  -3.557  13.310  1.00  0.00
ATOM   2880 HG12 VAL   181     -14.823  -2.437  12.168  1.00  0.00
ATOM   2881 HG13 VAL   181     -15.836  -3.239  13.371  1.00  0.00
ATOM   2882  CG2 VAL   181     -15.207  -5.857  12.541  1.00  0.00
ATOM   2883 HG21 VAL   181     -14.269  -5.952  13.088  1.00  0.00
ATOM   2884 HG22 VAL   181     -16.017  -5.886  13.267  1.00  0.00
ATOM   2885 HG23 VAL   181     -15.319  -6.735  11.907  1.00  0.00
ATOM   2886  C   VAL   181     -16.884  -3.041  10.446  1.00  0.00
ATOM   2887  O   VAL   181     -17.603  -2.300  11.117  1.00  0.00
ATOM   2888  N   MET   182     -16.320  -2.659   9.292  1.00  0.00
ATOM   2889  H   MET   182     -15.734  -3.322   8.802  1.00  0.00
ATOM   2890  CA  MET   182     -16.399  -1.306   8.743  1.00  0.00
ATOM   2891  HA  MET   182     -16.654  -0.578   9.515  1.00  0.00
ATOM   2892  CB  MET   182     -15.023  -0.960   8.154  1.00  0.00
ATOM   2893  HB2 MET   182     -14.776  -1.670   7.365  1.00  0.00
ATOM   2894  HB3 MET   182     -15.086   0.013   7.671  1.00  0.00
ATOM   2895  CG  MET   182     -13.891  -0.922   9.195  1.00  0.00
ATOM   2896  HG2 MET   182     -14.011  -0.060   9.845  1.00  0.00
ATOM   2897  HG3 MET   182     -13.929  -1.799   9.840  1.00  0.00
ATOM   2898  SD  MET   182     -12.231  -0.899   8.483  1.00  0.00
ATOM   2899  CE  MET   182     -12.291   0.658   7.563  1.00  0.00
ATOM   2900  HE1 MET   182     -11.434   0.737   6.898  1.00  0.00
ATOM   2901  HE2 MET   182     -13.178   0.712   6.943  1.00  0.00
ATOM   2902  HE3 MET   182     -12.296   1.509   8.238  1.00  0.00
ATOM   2903  C   MET   182     -17.420  -1.194   7.599  1.00  0.00
ATOM   2904  O   MET   182     -17.842  -0.083   7.276  1.00  0.00
ATOM   2905  N   GLY   183     -17.797  -2.320   6.973  1.00  0.00
ATOM   2906  H   GLY   183     -17.404  -3.196   7.286  1.00  0.00
ATOM   2907  CA  GLY   183     -18.655  -2.376   5.796  1.00  0.00
ATOM   2908  HA2 GLY   183     -18.978  -3.406   5.642  1.00  0.00
ATOM   2909  HA3 GLY   183     -19.559  -1.788   5.968  1.00  0.00
ATOM   2910  C   GLY   183     -17.922  -1.895   4.539  1.00  0.00
ATOM   2911  O   GLY   183     -16.796  -2.311   4.264  1.00  0.00
ATOM   2912  N   SER   184     -18.582  -1.001   3.788  1.00  0.00
ATOM   2913  H   SER   184     -19.496  -0.709   4.105  1.00  0.00
ATOM   2914  CA  SER   184     -18.100  -0.355   2.567  1.00  0.00
ATOM   2915  HA  SER   184     -17.718  -1.129   1.901  1.00  0.00
ATOM   2916  CB  SER   184     -19.320   0.303   1.888  1.00  0.00
ATOM   2917  HB2 SER   184     -19.051   0.659   0.895  1.00  0.00
ATOM   2918  HB3 SER   184     -20.116  -0.429   1.741  1.00  0.00
ATOM   2919  OG  SER   184     -19.833   1.391   2.635  1.00  0.00
ATOM   2920  HG  SER   184     -20.576   1.751   2.174  1.00  0.00
ATOM   2921  C   SER   184     -16.972   0.679   2.795  1.00  0.00
ATOM   2922  O   SER   184     -16.374   1.138   1.821  1.00  0.00
ATOM   2923  N   SER   185     -16.658   1.029   4.055  1.00  0.00
ATOM   2924  H   SER   185     -17.198   0.628   4.809  1.00  0.00
ATOM   2925  CA  SER   185     -15.613   1.988   4.418  1.00  0.00
ATOM   2926  HA  SER   185     -15.591   2.797   3.688  1.00  0.00
ATOM   2927  CB  SER   185     -15.921   2.554   5.819  1.00  0.00
ATOM   2928  HB2 SER   185     -16.101   1.759   6.540  1.00  0.00
ATOM   2929  HB3 SER   185     -15.084   3.143   6.198  1.00  0.00
ATOM   2930  OG  SER   185     -17.043   3.413   5.772  1.00  0.00
ATOM   2931  HG  SER   185     -17.226   3.722   6.646  1.00  0.00
ATOM   2932  C   SER   185     -14.205   1.362   4.451  1.00  0.00
ATOM   2933  O   SER   185     -13.229   2.101   4.577  1.00  0.00
ATOM   2934  N   TYR   186     -14.071   0.029   4.321  1.00  0.00
ATOM   2935  H   TYR   186     -14.906  -0.532   4.222  1.00  0.00
ATOM   2936  CA  TYR   186     -12.780  -0.648   4.182  1.00  0.00
ATOM   2937  HA  TYR   186     -12.034  -0.158   4.808  1.00  0.00
ATOM   2938  CB  TYR   186     -12.935  -2.130   4.599  1.00  0.00
ATOM   2939  HB2 TYR   186     -13.372  -2.176   5.596  1.00  0.00
ATOM   2940  HB3 TYR   186     -13.642  -2.647   3.948  1.00  0.00
ATOM   2941  CG  TYR   186     -11.629  -2.908   4.662  1.00  0.00
ATOM   2942  CD1 TYR   186     -10.583  -2.439   5.481  1.00  0.00
ATOM   2943  HD1 TYR   186     -10.721  -1.541   6.059  1.00  0.00
ATOM   2944  CE1 TYR   186      -9.367  -3.142   5.563  1.00  0.00
ATOM   2945  HE1 TYR   186      -8.576  -2.779   6.202  1.00  0.00
ATOM   2946  CZ  TYR   186      -9.195  -4.333   4.837  1.00  0.00
ATOM   2947  OH  TYR   186      -8.025  -5.024   4.947  1.00  0.00
ATOM   2948  HH  TYR   186      -7.457  -4.677   5.618  1.00  0.00
ATOM   2949  CE2 TYR   186     -10.240  -4.813   4.022  1.00  0.00
ATOM   2950  HE2 TYR   186     -10.119  -5.736   3.479  1.00  0.00
ATOM   2951  CD2 TYR   186     -11.453  -4.100   3.930  1.00  0.00
ATOM   2952  HD2 TYR   186     -12.251  -4.481   3.310  1.00  0.00
ATOM   2953  C   TYR   186     -12.366  -0.558   2.708  1.00  0.00
ATOM   2954  O   TYR   186     -13.043  -1.108   1.843  1.00  0.00
ATOM   2955  N   GLY   187     -11.285   0.177   2.413  1.00  0.00
ATOM   2956  H   GLY   187     -10.769   0.617   3.164  1.00  0.00
ATOM   2957  CA  GLY   187     -10.908   0.516   1.044  1.00  0.00
ATOM   2958  HA2 GLY   187     -11.806   0.663   0.446  1.00  0.00
ATOM   2959  HA3 GLY   187     -10.396   1.474   1.054  1.00  0.00
ATOM   2960  C   GLY   187     -10.033  -0.512   0.325  1.00  0.00
ATOM   2961  O   GLY   187      -9.842  -0.382  -0.884  1.00  0.00
ATOM   2962  N   PHE   188      -9.499  -1.516   1.041  1.00  0.00
ATOM   2963  H   PHE   188      -9.692  -1.556   2.032  1.00  0.00
ATOM   2964  CA  PHE   188      -8.640  -2.557   0.475  1.00  0.00
ATOM   2965  HA  PHE   188      -8.024  -2.132  -0.318  1.00  0.00
ATOM   2966  CB  PHE   188      -7.725  -3.121   1.580  1.00  0.00
ATOM   2967  HB2 PHE   188      -8.327  -3.468   2.416  1.00  0.00
ATOM   2968  HB3 PHE   188      -7.212  -4.001   1.197  1.00  0.00
ATOM   2969  CG  PHE   188      -6.620  -2.206   2.089  1.00  0.00
ATOM   2970  CD1 PHE   188      -5.650  -1.697   1.201  1.00  0.00
ATOM   2971  HD1 PHE   188      -5.719  -1.907   0.147  1.00  0.00
ATOM   2972  CE1 PHE   188      -4.578  -0.919   1.680  1.00  0.00
ATOM   2973  HE1 PHE   188      -3.837  -0.539   0.992  1.00  0.00
ATOM   2974  CZ  PHE   188      -4.470  -0.646   3.056  1.00  0.00
ATOM   2975  HZ  PHE   188      -3.647  -0.053   3.428  1.00  0.00
ATOM   2976  CE2 PHE   188      -5.439  -1.143   3.947  1.00  0.00
ATOM   2977  HE2 PHE   188      -5.356  -0.934   5.003  1.00  0.00
ATOM   2978  CD2 PHE   188      -6.512  -1.915   3.465  1.00  0.00
ATOM   2979  HD2 PHE   188      -7.239  -2.299   4.161  1.00  0.00
ATOM   2980  C   PHE   188      -9.441  -3.728  -0.138  1.00  0.00
ATOM   2981  O   PHE   188      -8.834  -4.585  -0.780  1.00  0.00
ATOM   2982  N   GLN   189     -10.782  -3.752  -0.003  1.00  0.00
ATOM   2983  H   GLN   189     -11.220  -3.020   0.539  1.00  0.00
ATOM   2984  CA  GLN   189     -11.672  -4.699  -0.692  1.00  0.00
ATOM   2985  HA  GLN   189     -11.216  -5.689  -0.678  1.00  0.00
ATOM   2986  CB  GLN   189     -13.029  -4.765   0.058  1.00  0.00
ATOM   2987  HB2 GLN   189     -13.531  -5.691  -0.229  1.00  0.00
ATOM   2988  HB3 GLN   189     -12.837  -4.869   1.126  1.00  0.00
ATOM   2989  CG  GLN   189     -14.007  -3.590  -0.186  1.00  0.00
ATOM   2990  HG2 GLN   189     -13.496  -2.637  -0.066  1.00  0.00
ATOM   2991  HG3 GLN   189     -14.373  -3.608  -1.212  1.00  0.00
ATOM   2992  CD  GLN   189     -15.243  -3.656   0.712  1.00  0.00
ATOM   2993  OE1 GLN   189     -16.010  -4.613   0.654  1.00  0.00
ATOM   2994  NE2 GLN   189     -15.449  -2.633   1.540  1.00  0.00
ATOM   2995 HE21 GLN   189     -14.781  -1.872   1.566  1.00  0.00
ATOM   2996 HE22 GLN   189     -16.236  -2.642   2.174  1.00  0.00
ATOM   2997  C   GLN   189     -11.922  -4.295  -2.161  1.00  0.00
ATOM   2998  O   GLN   189     -12.482  -5.085  -2.919  1.00  0.00
ATOM   2999  N   TYR   190     -11.553  -3.061  -2.543  1.00  0.00
ATOM   3000  H   TYR   190     -11.089  -2.475  -1.865  1.00  0.00
ATOM   3001  CA  TYR   190     -11.797  -2.481  -3.856  1.00  0.00
ATOM   3002  HA  TYR   190     -12.597  -3.006  -4.377  1.00  0.00
ATOM   3003  CB  TYR   190     -12.163  -0.992  -3.666  1.00  0.00
ATOM   3004  HB2 TYR   190     -11.341  -0.462  -3.183  1.00  0.00
ATOM   3005  HB3 TYR   190     -12.277  -0.524  -4.641  1.00  0.00
ATOM   3006  CG  TYR   190     -13.445  -0.714  -2.897  1.00  0.00
ATOM   3007  CD1 TYR   190     -14.618  -1.455  -3.157  1.00  0.00
ATOM   3008  HD1 TYR   190     -14.625  -2.236  -3.901  1.00  0.00
ATOM   3009  CE1 TYR   190     -15.797  -1.195  -2.436  1.00  0.00
ATOM   3010  HE1 TYR   190     -16.688  -1.771  -2.637  1.00  0.00
ATOM   3011  CZ  TYR   190     -15.811  -0.193  -1.450  1.00  0.00
ATOM   3012  OH  TYR   190     -16.953   0.044  -0.747  1.00  0.00
ATOM   3013  HH  TYR   190     -16.828   0.682  -0.057  1.00  0.00
ATOM   3014  CE2 TYR   190     -14.648   0.559  -1.192  1.00  0.00
ATOM   3015  HE2 TYR   190     -14.660   1.333  -0.439  1.00  0.00
ATOM   3016  CD2 TYR   190     -13.470   0.303  -1.919  1.00  0.00
ATOM   3017  HD2 TYR   190     -12.585   0.889  -1.725  1.00  0.00
ATOM   3018  C   TYR   190     -10.522  -2.527  -4.702  1.00  0.00
ATOM   3019  O   TYR   190      -9.428  -2.253  -4.209  1.00  0.00
ATOM   3020  N   SER   191     -10.699  -2.782  -6.007  1.00  0.00
ATOM   3021  H   SER   191     -11.628  -3.048  -6.308  1.00  0.00
ATOM   3022  CA  SER   191      -9.748  -2.467  -7.073  1.00  0.00
ATOM   3023  HA  SER   191      -8.756  -2.770  -6.750  1.00  0.00
ATOM   3024  CB  SER   191     -10.162  -3.284  -8.324  1.00  0.00
ATOM   3025  HB2 SER   191      -9.322  -3.379  -9.010  1.00  0.00
ATOM   3026  HB3 SER   191     -10.423  -4.305  -8.041  1.00  0.00
ATOM   3027  OG  SER   191     -11.243  -2.718  -9.045  1.00  0.00
ATOM   3028  HG  SER   191     -11.423  -3.266  -9.795  1.00  0.00
ATOM   3029  C   SER   191      -9.768  -0.941  -7.348  1.00  0.00
ATOM   3030  O   SER   191     -10.689  -0.265  -6.887  1.00  0.00
ATOM   3031  N   PRO   192      -8.790  -0.370  -8.089  1.00  0.00
ATOM   3032  CD  PRO   192      -7.568  -1.047  -8.521  1.00  0.00
ATOM   3033  HD2 PRO   192      -7.803  -1.786  -9.287  1.00  0.00
ATOM   3034  HD3 PRO   192      -7.062  -1.549  -7.697  1.00  0.00
ATOM   3035  CG  PRO   192      -6.672   0.033  -9.119  1.00  0.00
ATOM   3036  HG2 PRO   192      -6.095  -0.333  -9.968  1.00  0.00
ATOM   3037  HG3 PRO   192      -5.966   0.379  -8.364  1.00  0.00
ATOM   3038  CB  PRO   192      -7.608   1.171  -9.481  1.00  0.00
ATOM   3039  HB2 PRO   192      -7.957   1.035 -10.505  1.00  0.00
ATOM   3040  HB3 PRO   192      -7.113   2.140  -9.434  1.00  0.00
ATOM   3041  CA  PRO   192      -8.774   1.050  -8.492  1.00  0.00
ATOM   3042  HA  PRO   192      -8.556   1.631  -7.595  1.00  0.00
ATOM   3043  C   PRO   192     -10.073   1.586  -9.133  1.00  0.00
ATOM   3044  O   PRO   192     -10.443   2.729  -8.875  1.00  0.00
ATOM   3045  N   GLY   193     -10.780   0.756  -9.920  1.00  0.00
ATOM   3046  H   GLY   193     -10.424  -0.177 -10.074  1.00  0.00
ATOM   3047  CA  GLY   193     -12.054   1.093 -10.554  1.00  0.00
ATOM   3048  HA2 GLY   193     -12.003   2.093 -10.988  1.00  0.00
ATOM   3049  HA3 GLY   193     -12.216   0.404 -11.383  1.00  0.00
ATOM   3050  C   GLY   193     -13.262   1.003  -9.610  1.00  0.00
ATOM   3051  O   GLY   193     -14.200   1.786  -9.756  1.00  0.00
ATOM   3052  N   GLN   194     -13.227   0.090  -8.624  1.00  0.00
ATOM   3053  H   GLN   194     -12.418  -0.515  -8.566  1.00  0.00
ATOM   3054  CA  GLN   194     -14.258  -0.079  -7.595  1.00  0.00
ATOM   3055  HA  GLN   194     -15.249   0.011  -8.041  1.00  0.00
ATOM   3056  CB  GLN   194     -14.107  -1.477  -6.967  1.00  0.00
ATOM   3057  HB2 GLN   194     -13.077  -1.619  -6.643  1.00  0.00
ATOM   3058  HB3 GLN   194     -14.722  -1.540  -6.069  1.00  0.00
ATOM   3059  CG  GLN   194     -14.534  -2.621  -7.905  1.00  0.00
ATOM   3060  HG2 GLN   194     -15.589  -2.507  -8.162  1.00  0.00
ATOM   3061  HG3 GLN   194     -13.981  -2.571  -8.843  1.00  0.00
ATOM   3062  CD  GLN   194     -14.296  -4.004  -7.291  1.00  0.00
ATOM   3063  OE1 GLN   194     -13.285  -4.237  -6.632  1.00  0.00
ATOM   3064  NE2 GLN   194     -15.230  -4.932  -7.503  1.00  0.00
ATOM   3065 HE21 GLN   194     -16.052  -4.709  -8.045  1.00  0.00
ATOM   3066 HE22 GLN   194     -15.112  -5.854  -7.109  1.00  0.00
ATOM   3067  C   GLN   194     -14.120   0.964  -6.468  1.00  0.00
ATOM   3068  O   GLN   194     -15.112   1.284  -5.813  1.00  0.00
ATOM   3069  N   ARG   195     -12.910   1.518  -6.266  1.00  0.00
ATOM   3070  H   ARG   195     -12.139   1.172  -6.822  1.00  0.00
ATOM   3071  CA  ARG   195     -12.618   2.599  -5.326  1.00  0.00
ATOM   3072  HA  ARG   195     -13.081   2.373  -4.363  1.00  0.00
ATOM   3073  CB  ARG   195     -11.084   2.718  -5.150  1.00  0.00
ATOM   3074  HB2 ARG   195     -10.681   1.752  -4.843  1.00  0.00
ATOM   3075  HB3 ARG   195     -10.616   2.945  -6.109  1.00  0.00
ATOM   3076  CG  ARG   195     -10.667   3.780  -4.115  1.00  0.00
ATOM   3077  HG2 ARG   195     -11.124   4.743  -4.341  1.00  0.00
ATOM   3078  HG3 ARG   195     -11.060   3.478  -3.145  1.00  0.00
ATOM   3079  CD  ARG   195      -9.153   3.996  -4.009  1.00  0.00
ATOM   3080  HD2 ARG   195      -8.641   3.079  -3.716  1.00  0.00
ATOM   3081  HD3 ARG   195      -8.752   4.280  -4.981  1.00  0.00
ATOM   3082  NE  ARG   195      -8.859   5.082  -3.060  1.00  0.00
ATOM   3083  HE  ARG   195      -8.788   6.011  -3.452  1.00  0.00
ATOM   3084  CZ  ARG   195      -8.731   4.943  -1.729  1.00  0.00
ATOM   3085  NH1 ARG   195      -8.838   3.741  -1.149  1.00  0.00
ATOM   3086 HH11 ARG   195      -9.018   2.923  -1.712  1.00  0.00
ATOM   3087 HH12 ARG   195      -8.737   3.639  -0.144  1.00  0.00
ATOM   3088  NH2 ARG   195      -8.503   6.020  -0.967  1.00  0.00
ATOM   3089 HH21 ARG   195      -8.442   6.946  -1.374  1.00  0.00
ATOM   3090 HH22 ARG   195      -8.375   5.921   0.031  1.00  0.00
ATOM   3091  C   ARG   195     -13.178   3.925  -5.866  1.00  0.00
ATOM   3092  O   ARG   195     -13.761   4.695  -5.106  1.00  0.00
ATOM   3093  N   VAL   196     -13.030   4.160  -7.181  1.00  0.00
ATOM   3094  H   VAL   196     -12.528   3.474  -7.726  1.00  0.00
ATOM   3095  CA  VAL   196     -13.586   5.297  -7.913  1.00  0.00
ATOM   3096  HA  VAL   196     -13.308   6.217  -7.395  1.00  0.00
ATOM   3097  CB  VAL   196     -12.979   5.317  -9.337  1.00  0.00
ATOM   3098  HB  VAL   196     -13.030   4.305  -9.741  1.00  0.00
ATOM   3099  CG1 VAL   196     -13.707   6.235 -10.334  1.00  0.00
ATOM   3100 HG11 VAL   196     -13.143   6.301 -11.261  1.00  0.00
ATOM   3101 HG12 VAL   196     -14.700   5.865 -10.591  1.00  0.00
ATOM   3102 HG13 VAL   196     -13.814   7.245  -9.937  1.00  0.00
ATOM   3103  CG2 VAL   196     -11.502   5.717  -9.286  1.00  0.00
ATOM   3104 HG21 VAL   196     -11.024   5.435 -10.220  1.00  0.00
ATOM   3105 HG22 VAL   196     -11.373   6.791  -9.146  1.00  0.00
ATOM   3106 HG23 VAL   196     -10.967   5.217  -8.481  1.00  0.00
ATOM   3107  C   VAL   196     -15.117   5.223  -7.955  1.00  0.00
ATOM   3108  O   VAL   196     -15.761   6.244  -7.737  1.00  0.00
ATOM   3109  N   GLU   197     -15.692   4.030  -8.189  1.00  0.00
ATOM   3110  H   GLU   197     -15.094   3.238  -8.384  1.00  0.00
ATOM   3111  CA  GLU   197     -17.133   3.782  -8.157  1.00  0.00
ATOM   3112  HA  GLU   197     -17.595   4.448  -8.889  1.00  0.00
ATOM   3113  CB  GLU   197     -17.422   2.330  -8.590  1.00  0.00
ATOM   3114  HB2 GLU   197     -17.043   2.183  -9.603  1.00  0.00
ATOM   3115  HB3 GLU   197     -16.856   1.649  -7.955  1.00  0.00
ATOM   3116  CG  GLU   197     -18.911   1.930  -8.539  1.00  0.00
ATOM   3117  HG2 GLU   197     -19.272   1.899  -7.510  1.00  0.00
ATOM   3118  HG3 GLU   197     -19.511   2.675  -9.063  1.00  0.00
ATOM   3119  CD  GLU   197     -19.162   0.559  -9.163  1.00  0.00
ATOM   3120  OE1 GLU   197     -18.545  -0.413  -8.674  1.00  0.00
ATOM   3121  OE2 GLU   197     -19.973   0.507 -10.113  1.00  0.00
ATOM   3122  C   GLU   197     -17.742   4.112  -6.783  1.00  0.00
ATOM   3123  O   GLU   197     -18.765   4.791  -6.730  1.00  0.00
ATOM   3124  N   PHE   198     -17.074   3.705  -5.687  1.00  0.00
ATOM   3125  H   PHE   198     -16.242   3.144  -5.814  1.00  0.00
ATOM   3126  CA  PHE   198     -17.452   4.047  -4.317  1.00  0.00
ATOM   3127  HA  PHE   198     -18.489   3.733  -4.177  1.00  0.00
ATOM   3128  CB  PHE   198     -16.574   3.280  -3.303  1.00  0.00
ATOM   3129  HB2 PHE   198     -16.672   2.207  -3.469  1.00  0.00
ATOM   3130  HB3 PHE   198     -15.519   3.507  -3.459  1.00  0.00
ATOM   3131  CG  PHE   198     -16.938   3.567  -1.853  1.00  0.00
ATOM   3132  CD1 PHE   198     -18.121   3.028  -1.307  1.00  0.00
ATOM   3133  HD1 PHE   198     -18.745   2.377  -1.902  1.00  0.00
ATOM   3134  CE1 PHE   198     -18.507   3.354   0.007  1.00  0.00
ATOM   3135  HE1 PHE   198     -19.422   2.953   0.415  1.00  0.00
ATOM   3136  CZ  PHE   198     -17.708   4.211   0.785  1.00  0.00
ATOM   3137  HZ  PHE   198     -18.002   4.457   1.795  1.00  0.00
ATOM   3138  CE2 PHE   198     -16.530   4.755   0.242  1.00  0.00
ATOM   3139  HE2 PHE   198     -15.936   5.431   0.834  1.00  0.00
ATOM   3140  CD2 PHE   198     -16.141   4.432  -1.073  1.00  0.00
ATOM   3141  HD2 PHE   198     -15.245   4.868  -1.488  1.00  0.00
ATOM   3142  C   PHE   198     -17.379   5.563  -4.063  1.00  0.00
ATOM   3143  O   PHE   198     -18.356   6.125  -3.578  1.00  0.00
ATOM   3144  N   LEU   199     -16.255   6.217  -4.408  1.00  0.00
ATOM   3145  H   LEU   199     -15.498   5.680  -4.811  1.00  0.00
ATOM   3146  CA  LEU   199     -16.010   7.646  -4.185  1.00  0.00
ATOM   3147  HA  LEU   199     -16.187   7.852  -3.130  1.00  0.00
ATOM   3148  CB  LEU   199     -14.543   7.985  -4.540  1.00  0.00
ATOM   3149  HB2 LEU   199     -14.302   7.524  -5.499  1.00  0.00
ATOM   3150  HB3 LEU   199     -14.430   9.056  -4.705  1.00  0.00
ATOM   3151  CG  LEU   199     -13.505   7.554  -3.480  1.00  0.00
ATOM   3152  HG  LEU   199     -13.711   6.523  -3.194  1.00  0.00
ATOM   3153  CD1 LEU   199     -12.086   7.592  -4.068  1.00  0.00
ATOM   3154 HD11 LEU   199     -11.351   7.230  -3.348  1.00  0.00
ATOM   3155 HD12 LEU   199     -12.009   6.966  -4.957  1.00  0.00
ATOM   3156 HD13 LEU   199     -11.801   8.606  -4.353  1.00  0.00
ATOM   3157  CD2 LEU   199     -13.573   8.420  -2.210  1.00  0.00
ATOM   3158 HD21 LEU   199     -12.803   8.131  -1.494  1.00  0.00
ATOM   3159 HD22 LEU   199     -13.421   9.474  -2.442  1.00  0.00
ATOM   3160 HD23 LEU   199     -14.531   8.325  -1.701  1.00  0.00
ATOM   3161  C   LEU   199     -16.958   8.562  -4.979  1.00  0.00
ATOM   3162  O   LEU   199     -17.408   9.563  -4.429  1.00  0.00
ATOM   3163  N   VAL   200     -17.285   8.212  -6.236  1.00  0.00
ATOM   3164  H   VAL   200     -16.858   7.379  -6.623  1.00  0.00
ATOM   3165  CA  VAL   200     -18.211   8.944  -7.106  1.00  0.00
ATOM   3166  HA  VAL   200     -17.975  10.008  -7.050  1.00  0.00
ATOM   3167  CB  VAL   200     -18.017   8.476  -8.580  1.00  0.00
ATOM   3168  HB  VAL   200     -18.031   7.385  -8.592  1.00  0.00
ATOM   3169  CG1 VAL   200     -19.120   8.944  -9.553  1.00  0.00
ATOM   3170 HG11 VAL   200     -18.884   8.657 -10.578  1.00  0.00
ATOM   3171 HG12 VAL   200     -20.088   8.500  -9.321  1.00  0.00
ATOM   3172 HG13 VAL   200     -19.232  10.029  -9.533  1.00  0.00
ATOM   3173  CG2 VAL   200     -16.654   8.938  -9.133  1.00  0.00
ATOM   3174 HG21 VAL   200     -16.445   8.475 -10.098  1.00  0.00
ATOM   3175 HG22 VAL   200     -16.635  10.019  -9.278  1.00  0.00
ATOM   3176 HG23 VAL   200     -15.827   8.690  -8.469  1.00  0.00
ATOM   3177  C   VAL   200     -19.667   8.778  -6.631  1.00  0.00
ATOM   3178  O   VAL   200     -20.392   9.770  -6.594  1.00  0.00
ATOM   3179  N   ASN   201     -20.093   7.564  -6.232  1.00  0.00
ATOM   3180  H   ASN   201     -19.457   6.779  -6.286  1.00  0.00
ATOM   3181  CA  ASN   201     -21.446   7.313  -5.716  1.00  0.00
ATOM   3182  HA  ASN   201     -22.165   7.818  -6.366  1.00  0.00
ATOM   3183  CB  ASN   201     -21.764   5.798  -5.697  1.00  0.00
ATOM   3184  HB2 ASN   201     -20.985   5.262  -5.150  1.00  0.00
ATOM   3185  HB3 ASN   201     -22.694   5.618  -5.156  1.00  0.00
ATOM   3186  CG  ASN   201     -21.942   5.174  -7.089  1.00  0.00
ATOM   3187  OD1 ASN   201     -22.332   5.846  -8.042  1.00  0.00
ATOM   3188  ND2 ASN   201     -21.642   3.879  -7.216  1.00  0.00
ATOM   3189 HD21 ASN   201     -21.302   3.358  -6.421  1.00  0.00
ATOM   3190 HD22 ASN   201     -21.733   3.431  -8.116  1.00  0.00
ATOM   3191  C   ASN   201     -21.660   7.882  -4.301  1.00  0.00
ATOM   3192  O   ASN   201     -22.781   8.273  -3.983  1.00  0.00
ATOM   3193  N   THR   202     -20.597   7.983  -3.482  1.00  0.00
ATOM   3194  H   THR   202     -19.711   7.618  -3.806  1.00  0.00
ATOM   3195  CA  THR   202     -20.613   8.609  -2.156  1.00  0.00
ATOM   3196  HA  THR   202     -21.506   8.293  -1.612  1.00  0.00
ATOM   3197  CB  THR   202     -19.348   8.169  -1.369  1.00  0.00
ATOM   3198  HB  THR   202     -18.457   8.284  -1.986  1.00  0.00
ATOM   3199  CG2 THR   202     -19.117   8.911  -0.043  1.00  0.00
ATOM   3200 HG21 THR   202     -18.283   8.480   0.513  1.00  0.00
ATOM   3201 HG22 THR   202     -18.872   9.956  -0.215  1.00  0.00
ATOM   3202 HG23 THR   202     -20.005   8.878   0.588  1.00  0.00
ATOM   3203  OG1 THR   202     -19.487   6.805  -1.023  1.00  0.00
ATOM   3204  HG1 THR   202     -19.428   6.292  -1.816  1.00  0.00
ATOM   3205  C   THR   202     -20.648  10.145  -2.279  1.00  0.00
ATOM   3206  O   THR   202     -21.253  10.802  -1.437  1.00  0.00
ATOM   3207  N   TRP   203     -20.033  10.720  -3.326  1.00  0.00
ATOM   3208  H   TRP   203     -19.536  10.127  -3.976  1.00  0.00
ATOM   3209  CA  TRP   203     -20.028  12.158  -3.595  1.00  0.00
ATOM   3210  HA  TRP   203     -19.776  12.695  -2.679  1.00  0.00
ATOM   3211  CB  TRP   203     -18.953  12.436  -4.664  1.00  0.00
ATOM   3212  HB2 TRP   203     -18.013  11.983  -4.357  1.00  0.00
ATOM   3213  HB3 TRP   203     -19.219  11.966  -5.612  1.00  0.00
ATOM   3214  CG  TRP   203     -18.637  13.877  -4.909  1.00  0.00
ATOM   3215  CD1 TRP   203     -19.029  14.606  -5.978  1.00  0.00
ATOM   3216  HD1 TRP   203     -19.629  14.224  -6.792  1.00  0.00
ATOM   3217  NE1 TRP   203     -18.562  15.897  -5.848  1.00  0.00
ATOM   3218  HE1 TRP   203     -18.754  16.618  -6.529  1.00  0.00
ATOM   3219  CE2 TRP   203     -17.842  16.063  -4.684  1.00  0.00
ATOM   3220  CZ2 TRP   203     -17.197  17.164  -4.098  1.00  0.00
ATOM   3221  HZ2 TRP   203     -17.225  18.123  -4.588  1.00  0.00
ATOM   3222  CH2 TRP   203     -16.526  16.998  -2.873  1.00  0.00
ATOM   3223  HH2 TRP   203     -16.024  17.834  -2.411  1.00  0.00
ATOM   3224  CZ3 TRP   203     -16.513  15.736  -2.250  1.00  0.00
ATOM   3225  HZ3 TRP   203     -16.003  15.604  -1.310  1.00  0.00
ATOM   3226  CE3 TRP   203     -17.170  14.640  -2.841  1.00  0.00
ATOM   3227  HE3 TRP   203     -17.157  13.683  -2.343  1.00  0.00
ATOM   3228  CD2 TRP   203     -17.858  14.776  -4.069  1.00  0.00
ATOM   3229  C   TRP   203     -21.400  12.639  -4.104  1.00  0.00
ATOM   3230  O   TRP   203     -21.847  13.721  -3.731  1.00  0.00
ATOM   3231  N   LYS   204     -22.072  11.820  -4.928  1.00  0.00
ATOM   3232  H   LYS   204     -21.630  10.948  -5.187  1.00  0.00
ATOM   3233  CA  LYS   204     -23.365  12.114  -5.542  1.00  0.00
ATOM   3234  HA  LYS   204     -23.413  13.166  -5.832  1.00  0.00
ATOM   3235  CB  LYS   204     -23.503  11.224  -6.793  1.00  0.00
ATOM   3236  HB2 LYS   204     -23.275  10.191  -6.524  1.00  0.00
ATOM   3237  HB3 LYS   204     -24.540  11.220  -7.129  1.00  0.00
ATOM   3238  CG  LYS   204     -22.618  11.665  -7.978  1.00  0.00
ATOM   3239  HG2 LYS   204     -22.971  12.613  -8.385  1.00  0.00
ATOM   3240  HG3 LYS   204     -21.604  11.854  -7.625  1.00  0.00
ATOM   3241  CD  LYS   204     -22.559  10.594  -9.079  1.00  0.00
ATOM   3242  HD2 LYS   204     -21.723  10.803  -9.747  1.00  0.00
ATOM   3243  HD3 LYS   204     -22.333   9.632  -8.615  1.00  0.00
ATOM   3244  CE  LYS   204     -23.849  10.493  -9.909  1.00  0.00
ATOM   3245  HE2 LYS   204     -24.733  10.641  -9.290  1.00  0.00
ATOM   3246  HE3 LYS   204     -23.866  11.271 -10.673  1.00  0.00
ATOM   3247  NZ  LYS   204     -23.973   9.171 -10.544  1.00  0.00
ATOM   3248  HZ1 LYS   204     -24.812   9.143 -11.105  1.00  0.00
ATOM   3249  HZ2 LYS   204     -23.169   8.991 -11.129  1.00  0.00
ATOM   3250  HZ3 LYS   204     -24.029   8.462  -9.826  1.00  0.00
ATOM   3251  C   LYS   204     -24.560  11.812  -4.616  1.00  0.00
ATOM   3252  O   LYS   204     -25.658  12.291  -4.901  1.00  0.00
ATOM   3253  N   SER   205     -24.373  11.045  -3.523  1.00  0.00
ATOM   3254  H   SER   205     -23.452  10.670  -3.346  1.00  0.00
ATOM   3255  CA  SER   205     -25.424  10.730  -2.548  1.00  0.00
ATOM   3256  HA  SER   205     -26.353  10.540  -3.089  1.00  0.00
ATOM   3257  CB  SER   205     -25.052   9.439  -1.784  1.00  0.00
ATOM   3258  HB2 SER   205     -25.909   9.105  -1.199  1.00  0.00
ATOM   3259  HB3 SER   205     -24.834   8.631  -2.481  1.00  0.00
ATOM   3260  OG  SER   205     -23.965   9.595  -0.892  1.00  0.00
ATOM   3261  HG  SER   205     -23.800   8.763  -0.475  1.00  0.00
ATOM   3262  C   SER   205     -25.682  11.880  -1.551  1.00  0.00
ATOM   3263  O   SER   205     -26.765  11.927  -0.967  1.00  0.00
ATOM   3264  N   LYS   206     -24.730  12.817  -1.391  1.00  0.00
ATOM   3265  H   LYS   206     -23.872  12.715  -1.913  1.00  0.00
ATOM   3266  CA  LYS   206     -24.894  14.051  -0.618  1.00  0.00
ATOM   3267  HA  LYS   206     -25.527  13.873   0.254  1.00  0.00
ATOM   3268  CB  LYS   206     -23.513  14.594  -0.165  1.00  0.00
ATOM   3269  HB2 LYS   206     -23.031  15.107  -0.997  1.00  0.00
ATOM   3270  HB3 LYS   206     -23.668  15.361   0.595  1.00  0.00
ATOM   3271  CG  LYS   206     -22.511  13.552   0.374  1.00  0.00
ATOM   3272  HG2 LYS   206     -22.197  12.920  -0.453  1.00  0.00
ATOM   3273  HG3 LYS   206     -21.608  14.065   0.706  1.00  0.00
ATOM   3274  CD  LYS   206     -23.046  12.676   1.520  1.00  0.00
ATOM   3275  HD2 LYS   206     -23.242  13.293   2.399  1.00  0.00
ATOM   3276  HD3 LYS   206     -24.004  12.246   1.229  1.00  0.00
ATOM   3277  CE  LYS   206     -22.097  11.524   1.881  1.00  0.00
ATOM   3278  HE2 LYS   206     -21.835  10.952   0.995  1.00  0.00
ATOM   3279  HE3 LYS   206     -21.170  11.907   2.305  1.00  0.00
ATOM   3280  NZ  LYS   206     -22.723  10.596   2.834  1.00  0.00
ATOM   3281  HZ1 LYS   206     -22.125   9.795   2.996  1.00  0.00
ATOM   3282  HZ2 LYS   206     -22.878  11.077   3.712  1.00  0.00
ATOM   3283  HZ3 LYS   206     -23.616  10.287   2.475  1.00  0.00
ATOM   3284  C   LYS   206     -25.533  15.100  -1.545  1.00  0.00
ATOM   3285  O   LYS   206     -25.246  15.125  -2.745  1.00  0.00
ATOM   3286  N   LYS   207     -26.384  15.976  -0.987  1.00  0.00
ATOM   3287  H   LYS   207     -26.523  15.937   0.016  1.00  0.00
ATOM   3288  CA  LYS   207     -27.056  17.055  -1.719  1.00  0.00
ATOM   3289  HA  LYS   207     -27.499  16.652  -2.632  1.00  0.00
ATOM   3290  CB  LYS   207     -28.167  17.665  -0.839  1.00  0.00
ATOM   3291  HB2 LYS   207     -27.773  17.922   0.144  1.00  0.00
ATOM   3292  HB3 LYS   207     -28.504  18.605  -1.280  1.00  0.00
ATOM   3293  CG  LYS   207     -29.392  16.750  -0.676  1.00  0.00
ATOM   3294  HG2 LYS   207     -29.806  16.526  -1.659  1.00  0.00
ATOM   3295  HG3 LYS   207     -29.086  15.796  -0.244  1.00  0.00
ATOM   3296  CD  LYS   207     -30.474  17.388   0.207  1.00  0.00
ATOM   3297  HD2 LYS   207     -30.065  17.564   1.203  1.00  0.00
ATOM   3298  HD3 LYS   207     -30.738  18.368  -0.195  1.00  0.00
ATOM   3299  CE  LYS   207     -31.738  16.525   0.311  1.00  0.00
ATOM   3300  HE2 LYS   207     -32.176  16.375  -0.676  1.00  0.00
ATOM   3301  HE3 LYS   207     -31.492  15.538   0.708  1.00  0.00
ATOM   3302  NZ  LYS   207     -32.742  17.150   1.187  1.00  0.00
ATOM   3303  HZ1 LYS   207     -33.564  16.565   1.230  1.00  0.00
ATOM   3304  HZ2 LYS   207     -32.359  17.258   2.116  1.00  0.00
ATOM   3305  HZ3 LYS   207     -32.994  18.057   0.821  1.00  0.00
ATOM   3306  C   LYS   207     -26.057  18.157  -2.111  1.00  0.00
ATOM   3307  O   LYS   207     -26.044  18.594  -3.260  1.00  0.00
ATOM   3308  N   ASN   208     -25.200  18.555  -1.159  1.00  0.00
ATOM   3309  H   ASN   208     -25.329  18.176  -0.227  1.00  0.00
ATOM   3310  CA  ASN   208     -24.060  19.451  -1.322  1.00  0.00
ATOM   3311  HA  ASN   208     -23.873  19.638  -2.379  1.00  0.00
ATOM   3312  CB  ASN   208     -24.341  20.819  -0.651  1.00  0.00
ATOM   3313  HB2 ASN   208     -24.495  20.694   0.423  1.00  0.00
ATOM   3314  HB3 ASN   208     -23.468  21.463  -0.758  1.00  0.00
ATOM   3315  CG  ASN   208     -25.543  21.563  -1.239  1.00  0.00
ATOM   3316  OD1 ASN   208     -25.532  21.944  -2.407  1.00  0.00
ATOM   3317  ND2 ASN   208     -26.591  21.755  -0.437  1.00  0.00
ATOM   3318 HD21 ASN   208     -26.568  21.405   0.511  1.00  0.00
ATOM   3319 HD22 ASN   208     -27.407  22.235  -0.786  1.00  0.00
ATOM   3320  C   ASN   208     -22.855  18.735  -0.689  1.00  0.00
ATOM   3321  O   ASN   208     -22.732  18.767   0.534  1.00  0.00
ATOM   3322  N   PRO   209     -21.981  18.055  -1.461  1.00  0.00
ATOM   3323  CD  PRO   209     -22.079  17.867  -2.910  1.00  0.00
ATOM   3324  HD2 PRO   209     -22.081  18.816  -3.448  1.00  0.00
ATOM   3325  HD3 PRO   209     -23.002  17.333  -3.143  1.00  0.00
ATOM   3326  CG  PRO   209     -20.864  17.029  -3.304  1.00  0.00
ATOM   3327  HG2 PRO   209     -20.062  17.692  -3.630  1.00  0.00
ATOM   3328  HG3 PRO   209     -21.071  16.336  -4.119  1.00  0.00
ATOM   3329  CB  PRO   209     -20.452  16.330  -2.017  1.00  0.00
ATOM   3330  HB2 PRO   209     -19.394  16.073  -2.001  1.00  0.00
ATOM   3331  HB3 PRO   209     -21.000  15.397  -1.910  1.00  0.00
ATOM   3332  CA  PRO   209     -20.856  17.297  -0.898  1.00  0.00
ATOM   3333  HA  PRO   209     -21.182  16.721  -0.030  1.00  0.00
ATOM   3334  C   PRO   209     -19.664  18.191  -0.509  1.00  0.00
ATOM   3335  O   PRO   209     -19.236  19.052  -1.279  1.00  0.00
ATOM   3336  N   MET   210     -19.109  17.922   0.681  1.00  0.00
ATOM   3337  H   MET   210     -19.555  17.213   1.250  1.00  0.00
ATOM   3338  CA  MET   210     -17.793  18.354   1.144  1.00  0.00
ATOM   3339  HA  MET   210     -17.289  18.924   0.363  1.00  0.00
ATOM   3340  CB  MET   210     -17.941  19.231   2.409  1.00  0.00
ATOM   3341  HB2 MET   210     -18.624  20.042   2.166  1.00  0.00
ATOM   3342  HB3 MET   210     -18.424  18.678   3.217  1.00  0.00
ATOM   3343  CG  MET   210     -16.632  19.885   2.902  1.00  0.00
ATOM   3344  HG2 MET   210     -16.035  20.195   2.044  1.00  0.00
ATOM   3345  HG3 MET   210     -16.867  20.801   3.442  1.00  0.00
ATOM   3346  SD  MET   210     -15.576  18.883   3.993  1.00  0.00
ATOM   3347  CE  MET   210     -16.479  18.998   5.559  1.00  0.00
ATOM   3348  HE1 MET   210     -16.075  18.283   6.276  1.00  0.00
ATOM   3349  HE2 MET   210     -16.383  19.993   5.988  1.00  0.00
ATOM   3350  HE3 MET   210     -17.537  18.786   5.415  1.00  0.00
ATOM   3351  C   MET   210     -16.999  17.079   1.443  1.00  0.00
ATOM   3352  O   MET   210     -17.525  16.158   2.069  1.00  0.00
ATOM   3353  N   GLY   211     -15.729  17.039   1.025  1.00  0.00
ATOM   3354  H   GLY   211     -15.355  17.839   0.530  1.00  0.00
ATOM   3355  CA  GLY   211     -14.802  15.963   1.352  1.00  0.00
ATOM   3356  HA2 GLY   211     -15.194  15.358   2.165  1.00  0.00
ATOM   3357  HA3 GLY   211     -14.681  15.304   0.497  1.00  0.00
ATOM   3358  C   GLY   211     -13.445  16.500   1.790  1.00  0.00
ATOM   3359  O   GLY   211     -13.070  17.621   1.456  1.00  0.00
ATOM   3360  N   PHE   212     -12.708  15.680   2.546  1.00  0.00
ATOM   3361  H   PHE   212     -13.097  14.779   2.794  1.00  0.00
ATOM   3362  CA  PHE   212     -11.385  15.985   3.075  1.00  0.00
ATOM   3363  HA  PHE   212     -10.836  16.524   2.299  1.00  0.00
ATOM   3364  CB  PHE   212     -11.479  16.899   4.318  1.00  0.00
ATOM   3365  HB2 PHE   212     -10.483  17.272   4.560  1.00  0.00
ATOM   3366  HB3 PHE   212     -12.069  17.788   4.092  1.00  0.00
ATOM   3367  CG  PHE   212     -12.053  16.239   5.563  1.00  0.00
ATOM   3368  CD1 PHE   212     -13.450  16.155   5.743  1.00  0.00
ATOM   3369  HD1 PHE   212     -14.119  16.544   4.990  1.00  0.00
ATOM   3370  CE1 PHE   212     -13.979  15.572   6.910  1.00  0.00
ATOM   3371  HE1 PHE   212     -15.049  15.512   7.037  1.00  0.00
ATOM   3372  CZ  PHE   212     -13.115  15.054   7.896  1.00  0.00
ATOM   3373  HZ  PHE   212     -13.521  14.600   8.788  1.00  0.00
ATOM   3374  CE2 PHE   212     -11.721  15.110   7.704  1.00  0.00
ATOM   3375  HE2 PHE   212     -11.054  14.701   8.445  1.00  0.00
ATOM   3376  CD2 PHE   212     -11.190  15.707   6.545  1.00  0.00
ATOM   3377  HD2 PHE   212     -10.120  15.753   6.412  1.00  0.00
ATOM   3378  C   PHE   212     -10.623  14.691   3.354  1.00  0.00
ATOM   3379  O   PHE   212     -11.212  13.717   3.824  1.00  0.00
ATOM   3380  N   SER   213      -9.303  14.719   3.135  1.00  0.00
ATOM   3381  H   SER   213      -8.895  15.559   2.750  1.00  0.00
ATOM   3382  CA  SER   213      -8.363  13.726   3.640  1.00  0.00
ATOM   3383  HA  SER   213      -8.886  12.804   3.880  1.00  0.00
ATOM   3384  CB  SER   213      -7.327  13.416   2.540  1.00  0.00
ATOM   3385  HB2 SER   213      -6.686  12.592   2.855  1.00  0.00
ATOM   3386  HB3 SER   213      -7.842  13.077   1.639  1.00  0.00
ATOM   3387  OG  SER   213      -6.501  14.516   2.208  1.00  0.00
ATOM   3388  HG  SER   213      -5.910  14.244   1.521  1.00  0.00
ATOM   3389  C   SER   213      -7.705  14.274   4.918  1.00  0.00
ATOM   3390  O   SER   213      -7.478  15.480   5.041  1.00  0.00
ATOM   3391  N   TYR   214      -7.423  13.375   5.873  1.00  0.00
ATOM   3392  H   TYR   214      -7.630  12.402   5.688  1.00  0.00
ATOM   3393  CA  TYR   214      -6.779  13.682   7.146  1.00  0.00
ATOM   3394  HA  TYR   214      -6.529  14.744   7.203  1.00  0.00
ATOM   3395  CB  TYR   214      -7.741  13.367   8.308  1.00  0.00
ATOM   3396  HB2 TYR   214      -8.682  13.895   8.149  1.00  0.00
ATOM   3397  HB3 TYR   214      -7.997  12.308   8.305  1.00  0.00
ATOM   3398  CG  TYR   214      -7.216  13.760   9.682  1.00  0.00
ATOM   3399  CD1 TYR   214      -7.299  15.104  10.099  1.00  0.00
ATOM   3400  HD1 TYR   214      -7.727  15.839   9.439  1.00  0.00
ATOM   3401  CE1 TYR   214      -6.836  15.487  11.372  1.00  0.00
ATOM   3402  HE1 TYR   214      -6.910  16.517  11.684  1.00  0.00
ATOM   3403  CZ  TYR   214      -6.273  14.527  12.233  1.00  0.00
ATOM   3404  OH  TYR   214      -5.836  14.896  13.470  1.00  0.00
ATOM   3405  HH  TYR   214      -5.483  14.171  13.969  1.00  0.00
ATOM   3406  CE2 TYR   214      -6.167  13.187  11.814  1.00  0.00
ATOM   3407  HE2 TYR   214      -5.726  12.450  12.468  1.00  0.00
ATOM   3408  CD2 TYR   214      -6.642  12.802  10.543  1.00  0.00
ATOM   3409  HD2 TYR   214      -6.560  11.771  10.231  1.00  0.00
ATOM   3410  C   TYR   214      -5.483  12.876   7.241  1.00  0.00
ATOM   3411  O   TYR   214      -5.513  11.651   7.369  1.00  0.00
ATOM   3412  N   ASP   215      -4.351  13.592   7.201  1.00  0.00
ATOM   3413  H   ASP   215      -4.427  14.593   7.092  1.00  0.00
ATOM   3414  CA  ASP   215      -3.010  13.068   7.420  1.00  0.00
ATOM   3415  HA  ASP   215      -2.934  12.026   7.100  1.00  0.00
ATOM   3416  CB  ASP   215      -2.027  13.938   6.589  1.00  0.00
ATOM   3417  HB2 ASP   215      -2.156  13.725   5.527  1.00  0.00
ATOM   3418  HB3 ASP   215      -2.274  14.995   6.712  1.00  0.00
ATOM   3419  CG  ASP   215      -0.543  13.763   6.933  1.00  0.00
ATOM   3420  OD1 ASP   215      -0.075  12.606   6.863  1.00  0.00
ATOM   3421  OD2 ASP   215       0.089  14.787   7.271  1.00  0.00
ATOM   3422  C   ASP   215      -2.712  13.183   8.926  1.00  0.00
ATOM   3423  O   ASP   215      -2.698  14.290   9.463  1.00  0.00
ATOM   3424  N   THR   216      -2.463  12.042   9.587  1.00  0.00
ATOM   3425  H   THR   216      -2.469  11.180   9.060  1.00  0.00
ATOM   3426  CA  THR   216      -2.015  11.968  10.979  1.00  0.00
ATOM   3427  HA  THR   216      -2.402  12.809  11.557  1.00  0.00
ATOM   3428  CB  THR   216      -2.499  10.632  11.596  1.00  0.00
ATOM   3429  HB  THR   216      -2.172   9.799  10.973  1.00  0.00
ATOM   3430  CG2 THR   216      -2.029  10.403  13.048  1.00  0.00
ATOM   3431 HG21 THR   216      -2.491   9.520  13.489  1.00  0.00
ATOM   3432 HG22 THR   216      -0.950  10.260  13.110  1.00  0.00
ATOM   3433 HG23 THR   216      -2.286  11.252  13.680  1.00  0.00
ATOM   3434  OG1 THR   216      -3.913  10.628  11.633  1.00  0.00
ATOM   3435  HG1 THR   216      -4.234  10.716  10.747  1.00  0.00
ATOM   3436  C   THR   216      -0.476  11.976  10.968  1.00  0.00
ATOM   3437  O   THR   216       0.144  11.277  10.164  1.00  0.00
ATOM   3438  N   ARG   217       0.133  12.739  11.889  1.00  0.00
ATOM   3439  H   ARG   217      -0.448  13.260  12.534  1.00  0.00
ATOM   3440  CA  ARG   217       1.580  12.855  12.054  1.00  0.00
ATOM   3441  HA  ARG   217       2.043  13.014  11.077  1.00  0.00
ATOM   3442  CB  ARG   217       1.876  14.071  12.960  1.00  0.00
ATOM   3443  HB2 ARG   217       1.412  14.954  12.535  1.00  0.00
ATOM   3444  HB3 ARG   217       1.405  13.939  13.936  1.00  0.00
ATOM   3445  CG  ARG   217       3.376  14.366  13.143  1.00  0.00
ATOM   3446  HG2 ARG   217       3.894  13.488  13.527  1.00  0.00
ATOM   3447  HG3 ARG   217       3.822  14.580  12.171  1.00  0.00
ATOM   3448  CD  ARG   217       3.630  15.541  14.094  1.00  0.00
ATOM   3449  HD2 ARG   217       3.212  16.456  13.674  1.00  0.00
ATOM   3450  HD3 ARG   217       3.136  15.383  15.053  1.00  0.00
ATOM   3451  NE  ARG   217       5.071  15.737  14.307  1.00  0.00
ATOM   3452  HE  ARG   217       5.504  16.449  13.737  1.00  0.00
ATOM   3453  CZ  ARG   217       5.843  15.039  15.160  1.00  0.00
ATOM   3454  NH1 ARG   217       5.340  14.056  15.921  1.00  0.00
ATOM   3455 HH11 ARG   217       4.358  13.829  15.869  1.00  0.00
ATOM   3456 HH12 ARG   217       5.936  13.528  16.543  1.00  0.00
ATOM   3457  NH2 ARG   217       7.148  15.326  15.249  1.00  0.00
ATOM   3458 HH21 ARG   217       7.546  16.072  14.698  1.00  0.00
ATOM   3459 HH22 ARG   217       7.742  14.799  15.873  1.00  0.00
ATOM   3460  C   ARG   217       2.134  11.579  12.706  1.00  0.00
ATOM   3461  O   ARG   217       1.968  11.376  13.910  1.00  0.00
ATOM   3462  N   CYS   218       2.803  10.739  11.896  1.00  0.00
ATOM   3463  H   CYS   218       2.845  10.986  10.918  1.00  0.00
ATOM   3464  CA  CYS   218       3.541   9.533  12.290  1.00  0.00
ATOM   3465  HA  CYS   218       3.923   9.078  11.375  1.00  0.00
ATOM   3466  CB  CYS   218       4.748   9.888  13.202  1.00  0.00
ATOM   3467  HB2 CYS   218       4.435  10.422  14.099  1.00  0.00
ATOM   3468  HB3 CYS   218       5.256   8.983  13.538  1.00  0.00
ATOM   3469  SG  CYS   218       5.974  10.888  12.315  1.00  0.00
ATOM   3470  HG  CYS   218       6.804  11.037  13.352  1.00  0.00
ATOM   3471  C   CYS   218       2.613   8.489  12.938  1.00  0.00
ATOM   3472  O   CYS   218       2.847   8.118  14.086  1.00  0.00
ATOM   3473  N   PHE   219       1.535   8.077  12.235  1.00  0.00
ATOM   3474  H   PHE   219       1.424   8.448  11.302  1.00  0.00
ATOM   3475  CA  PHE   219       0.426   7.248  12.738  1.00  0.00
ATOM   3476  HA  PHE   219      -0.133   7.913  13.397  1.00  0.00
ATOM   3477  CB  PHE   219      -0.541   6.843  11.605  1.00  0.00
ATOM   3478  HB2 PHE   219      -0.801   7.729  11.026  1.00  0.00
ATOM   3479  HB3 PHE   219      -0.028   6.174  10.913  1.00  0.00
ATOM   3480  CG  PHE   219      -1.838   6.175  12.070  1.00  0.00
ATOM   3481  CD1 PHE   219      -1.863   4.802  12.402  1.00  0.00
ATOM   3482  HD1 PHE   219      -0.971   4.200  12.300  1.00  0.00
ATOM   3483  CE1 PHE   219      -3.036   4.214  12.913  1.00  0.00
ATOM   3484  HE1 PHE   219      -3.039   3.177  13.204  1.00  0.00
ATOM   3485  CZ  PHE   219      -4.204   4.982  13.063  1.00  0.00
ATOM   3486  HZ  PHE   219      -5.100   4.527  13.457  1.00  0.00
ATOM   3487  CE2 PHE   219      -4.204   6.337  12.685  1.00  0.00
ATOM   3488  HE2 PHE   219      -5.104   6.925  12.781  1.00  0.00
ATOM   3489  CD2 PHE   219      -3.026   6.927  12.189  1.00  0.00
ATOM   3490  HD2 PHE   219      -3.044   7.965  11.906  1.00  0.00
ATOM   3491  C   PHE   219       0.834   6.042  13.598  1.00  0.00
ATOM   3492  O   PHE   219       0.264   5.866  14.668  1.00  0.00
ATOM   3493  N   ASP   220       1.827   5.244  13.164  1.00  0.00
ATOM   3494  H   ASP   220       2.234   5.440  12.261  1.00  0.00
ATOM   3495  CA  ASP   220       2.359   4.084  13.896  1.00  0.00
ATOM   3496  HA  ASP   220       1.534   3.378  14.012  1.00  0.00
ATOM   3497  CB  ASP   220       3.490   3.395  13.090  1.00  0.00
ATOM   3498  HB2 ASP   220       4.280   4.118  12.881  1.00  0.00
ATOM   3499  HB3 ASP   220       3.958   2.610  13.684  1.00  0.00
ATOM   3500  CG  ASP   220       3.068   2.759  11.757  1.00  0.00
ATOM   3501  OD1 ASP   220       1.850   2.706  11.478  1.00  0.00
ATOM   3502  OD2 ASP   220       3.986   2.299  11.046  1.00  0.00
ATOM   3503  C   ASP   220       2.842   4.424  15.320  1.00  0.00
ATOM   3504  O   ASP   220       2.616   3.648  16.246  1.00  0.00
ATOM   3505  N   SER   221       3.441   5.606  15.515  1.00  0.00
ATOM   3506  H   SER   221       3.565   6.225  14.725  1.00  0.00
ATOM   3507  CA  SER   221       3.869   6.088  16.823  1.00  0.00
ATOM   3508  HA  SER   221       4.308   5.269  17.393  1.00  0.00
ATOM   3509  CB  SER   221       4.928   7.181  16.638  1.00  0.00
ATOM   3510  HB2 SER   221       4.636   7.938  15.911  1.00  0.00
ATOM   3511  HB3 SER   221       5.118   7.693  17.582  1.00  0.00
ATOM   3512  OG  SER   221       6.134   6.577  16.245  1.00  0.00
ATOM   3513  HG  SER   221       6.834   7.192  16.410  1.00  0.00
ATOM   3514  C   SER   221       2.714   6.660  17.659  1.00  0.00
ATOM   3515  O   SER   221       2.828   6.646  18.880  1.00  0.00
ATOM   3516  N   THR   222       1.603   7.116  17.049  1.00  0.00
ATOM   3517  H   THR   222       1.544   7.071  16.040  1.00  0.00
ATOM   3518  CA  THR   222       0.418   7.604  17.770  1.00  0.00
ATOM   3519  HA  THR   222       0.757   8.154  18.650  1.00  0.00
ATOM   3520  CB  THR   222      -0.405   8.596  16.897  1.00  0.00
ATOM   3521  HB  THR   222      -1.079   9.113  17.574  1.00  0.00
ATOM   3522  CG2 THR   222       0.414   9.697  16.216  1.00  0.00
ATOM   3523 HG21 THR   222      -0.225  10.369  15.643  1.00  0.00
ATOM   3524 HG22 THR   222       0.949  10.298  16.950  1.00  0.00
ATOM   3525 HG23 THR   222       1.141   9.286  15.521  1.00  0.00
ATOM   3526  OG1 THR   222      -1.231   7.973  15.932  1.00  0.00
ATOM   3527  HG1 THR   222      -1.793   8.626  15.544  1.00  0.00
ATOM   3528  C   THR   222      -0.480   6.444  18.265  1.00  0.00
ATOM   3529  O   THR   222      -1.339   6.685  19.114  1.00  0.00
ATOM   3530  N   VAL   223      -0.267   5.198  17.790  1.00  0.00
ATOM   3531  H   VAL   223       0.439   5.076  17.078  1.00  0.00
ATOM   3532  CA  VAL   223      -0.923   3.987  18.293  1.00  0.00
ATOM   3533  HA  VAL   223      -1.992   4.177  18.389  1.00  0.00
ATOM   3534  CB  VAL   223      -0.714   2.796  17.308  1.00  0.00
ATOM   3535  HB  VAL   223       0.358   2.632  17.197  1.00  0.00
ATOM   3536  CG1 VAL   223      -1.326   1.481  17.821  1.00  0.00
ATOM   3537 HG11 VAL   223      -1.062   0.645  17.174  1.00  0.00
ATOM   3538 HG12 VAL   223      -0.970   1.235  18.816  1.00  0.00
ATOM   3539 HG13 VAL   223      -2.414   1.538  17.861  1.00  0.00
ATOM   3540  CG2 VAL   223      -1.292   3.061  15.910  1.00  0.00
ATOM   3541 HG21 VAL   223      -1.162   2.196  15.259  1.00  0.00
ATOM   3542 HG22 VAL   223      -2.357   3.290  15.953  1.00  0.00
ATOM   3543 HG23 VAL   223      -0.797   3.890  15.423  1.00  0.00
ATOM   3544  C   VAL   223      -0.313   3.657  19.669  1.00  0.00
ATOM   3545  O   VAL   223       0.877   3.355  19.769  1.00  0.00
ATOM   3546  N   THR   224      -1.143   3.716  20.719  1.00  0.00
ATOM   3547  H   THR   224      -2.111   3.959  20.543  1.00  0.00
ATOM   3548  CA  THR   224      -0.790   3.431  22.111  1.00  0.00
ATOM   3549  HA  THR   224       0.257   3.675  22.295  1.00  0.00
ATOM   3550  CB  THR   224      -1.695   4.307  23.021  1.00  0.00
ATOM   3551  HB  THR   224      -1.405   4.143  24.059  1.00  0.00
ATOM   3552  CG2 THR   224      -1.567   5.814  22.750  1.00  0.00
ATOM   3553 HG21 THR   224      -2.124   6.396  23.485  1.00  0.00
ATOM   3554 HG22 THR   224      -0.525   6.124  22.803  1.00  0.00
ATOM   3555 HG23 THR   224      -1.947   6.085  21.765  1.00  0.00
ATOM   3556  OG1 THR   224      -3.054   3.934  22.920  1.00  0.00
ATOM   3557  HG1 THR   224      -3.578   4.538  23.431  1.00  0.00
ATOM   3558  C   THR   224      -1.021   1.938  22.428  1.00  0.00
ATOM   3559  O   THR   224      -1.600   1.203  21.627  1.00  0.00
ATOM   3560  N   GLU   225      -0.597   1.504  23.630  1.00  0.00
ATOM   3561  H   GLU   225      -0.111   2.157  24.226  1.00  0.00
ATOM   3562  CA  GLU   225      -0.882   0.182  24.200  1.00  0.00
ATOM   3563  HA  GLU   225      -0.480  -0.564  23.511  1.00  0.00
ATOM   3564  CB  GLU   225      -0.127   0.027  25.543  1.00  0.00
ATOM   3565  HB2 GLU   225       0.938  -0.054  25.321  1.00  0.00
ATOM   3566  HB3 GLU   225      -0.239   0.940  26.130  1.00  0.00
ATOM   3567  CG  GLU   225      -0.582  -1.164  26.421  1.00  0.00
ATOM   3568  HG2 GLU   225      -1.572  -0.970  26.837  1.00  0.00
ATOM   3569  HG3 GLU   225      -0.673  -2.059  25.804  1.00  0.00
ATOM   3570  CD  GLU   225       0.351  -1.507  27.585  1.00  0.00
ATOM   3571  OE1 GLU   225       1.411  -0.858  27.717  1.00  0.00
ATOM   3572  OE2 GLU   225      -0.025  -2.441  28.327  1.00  0.00
ATOM   3573  C   GLU   225      -2.392  -0.108  24.334  1.00  0.00
ATOM   3574  O   GLU   225      -2.810  -1.237  24.086  1.00  0.00
ATOM   3575  N   ASN   226      -3.201   0.917  24.670  1.00  0.00
ATOM   3576  H   ASN   226      -2.768   1.812  24.840  1.00  0.00
ATOM   3577  CA  ASN   226      -4.666   0.877  24.723  1.00  0.00
ATOM   3578  HA  ASN   226      -4.956   0.127  25.462  1.00  0.00
ATOM   3579  CB  ASN   226      -5.195   2.260  25.175  1.00  0.00
ATOM   3580  HB2 ASN   226      -4.814   2.489  26.171  1.00  0.00
ATOM   3581  HB3 ASN   226      -4.808   3.038  24.522  1.00  0.00
ATOM   3582  CG  ASN   226      -6.725   2.369  25.212  1.00  0.00
ATOM   3583  OD1 ASN   226      -7.365   1.918  26.159  1.00  0.00
ATOM   3584  ND2 ASN   226      -7.315   2.955  24.166  1.00  0.00
ATOM   3585 HD21 ASN   226      -6.760   3.304  23.395  1.00  0.00
ATOM   3586 HD22 ASN   226      -8.318   3.055  24.152  1.00  0.00
ATOM   3587  C   ASN   226      -5.264   0.476  23.366  1.00  0.00
ATOM   3588  O   ASN   226      -6.103  -0.418  23.329  1.00  0.00
ATOM   3589  N   ASP   227      -4.823   1.117  22.271  1.00  0.00
ATOM   3590  H   ASP   227      -4.124   1.838  22.388  1.00  0.00
ATOM   3591  CA  ASP   227      -5.309   0.879  20.908  1.00  0.00
ATOM   3592  HA  ASP   227      -6.389   1.040  20.910  1.00  0.00
ATOM   3593  CB  ASP   227      -4.667   1.881  19.921  1.00  0.00
ATOM   3594  HB2 ASP   227      -3.589   1.720  19.887  1.00  0.00
ATOM   3595  HB3 ASP   227      -5.037   1.695  18.913  1.00  0.00
ATOM   3596  CG  ASP   227      -4.917   3.356  20.247  1.00  0.00
ATOM   3597  OD1 ASP   227      -5.983   3.661  20.824  1.00  0.00
ATOM   3598  OD2 ASP   227      -4.042   4.175  19.891  1.00  0.00
ATOM   3599  C   ASP   227      -5.058  -0.556  20.421  1.00  0.00
ATOM   3600  O   ASP   227      -5.894  -1.100  19.707  1.00  0.00
ATOM   3601  N   ILE   228      -3.947  -1.176  20.847  1.00  0.00
ATOM   3602  H   ILE   228      -3.322  -0.659  21.450  1.00  0.00
ATOM   3603  CA  ILE   228      -3.525  -2.519  20.442  1.00  0.00
ATOM   3604  HA  ILE   228      -3.817  -2.691  19.408  1.00  0.00
ATOM   3605  CB  ILE   228      -1.974  -2.595  20.527  1.00  0.00
ATOM   3606  HB  ILE   228      -1.686  -2.392  21.560  1.00  0.00
ATOM   3607  CG2 ILE   228      -1.439  -3.986  20.136  1.00  0.00
ATOM   3608 HG21 ILE   228      -0.355  -3.999  20.143  1.00  0.00
ATOM   3609 HG22 ILE   228      -1.763  -4.765  20.822  1.00  0.00
ATOM   3610 HG23 ILE   228      -1.765  -4.268  19.134  1.00  0.00
ATOM   3611  CG1 ILE   228      -1.307  -1.524  19.625  1.00  0.00
ATOM   3612 HG12 ILE   228      -1.350  -1.836  18.582  1.00  0.00
ATOM   3613 HG13 ILE   228      -1.867  -0.595  19.664  1.00  0.00
ATOM   3614  CD1 ILE   228       0.138  -1.180  20.008  1.00  0.00
ATOM   3615 HD11 ILE   228       0.530  -0.373  19.392  1.00  0.00
ATOM   3616 HD12 ILE   228       0.213  -0.868  21.050  1.00  0.00
ATOM   3617 HD13 ILE   228       0.794  -2.029  19.861  1.00  0.00
ATOM   3618  C   ILE   228      -4.203  -3.601  21.315  1.00  0.00
ATOM   3619  O   ILE   228      -4.419  -4.714  20.835  1.00  0.00
ATOM   3620  N   ARG   229      -4.607  -3.271  22.556  1.00  0.00
ATOM   3621  H   ARG   229      -4.385  -2.345  22.897  1.00  0.00
ATOM   3622  CA  ARG   229      -5.458  -4.113  23.403  1.00  0.00
ATOM   3623  HA  ARG   229      -5.133  -5.153  23.341  1.00  0.00
ATOM   3624  CB  ARG   229      -5.360  -3.629  24.866  1.00  0.00
ATOM   3625  HB2 ARG   229      -5.534  -2.554  24.923  1.00  0.00
ATOM   3626  HB3 ARG   229      -6.146  -4.096  25.462  1.00  0.00
ATOM   3627  CG  ARG   229      -4.008  -3.971  25.510  1.00  0.00
ATOM   3628  HG2 ARG   229      -3.877  -5.053  25.470  1.00  0.00
ATOM   3629  HG3 ARG   229      -3.192  -3.556  24.922  1.00  0.00
ATOM   3630  CD  ARG   229      -3.888  -3.492  26.965  1.00  0.00
ATOM   3631  HD2 ARG   229      -4.007  -2.409  27.009  1.00  0.00
ATOM   3632  HD3 ARG   229      -4.672  -3.925  27.586  1.00  0.00
ATOM   3633  NE  ARG   229      -2.573  -3.833  27.527  1.00  0.00
ATOM   3634  HE  ARG   229      -1.909  -3.074  27.635  1.00  0.00
ATOM   3635  CZ  ARG   229      -2.150  -5.067  27.851  1.00  0.00
ATOM   3636  NH1 ARG   229      -2.953  -6.133  27.739  1.00  0.00
ATOM   3637 HH11 ARG   229      -3.906  -6.021  27.430  1.00  0.00
ATOM   3638 HH12 ARG   229      -2.596  -7.071  27.917  1.00  0.00
ATOM   3639  NH2 ARG   229      -0.893  -5.234  28.276  1.00  0.00
ATOM   3640 HH21 ARG   229      -0.291  -4.423  28.385  1.00  0.00
ATOM   3641 HH22 ARG   229      -0.520  -6.168  28.417  1.00  0.00
ATOM   3642  C   ARG   229      -6.931  -4.036  22.957  1.00  0.00
ATOM   3643  O   ARG   229      -7.652  -5.027  23.065  1.00  0.00
ATOM   3644  N   VAL   230      -7.361  -2.883  22.416  1.00  0.00
ATOM   3645  H   VAL   230      -6.714  -2.105  22.405  1.00  0.00
ATOM   3646  CA  VAL   230      -8.665  -2.653  21.795  1.00  0.00
ATOM   3647  HA  VAL   230      -9.432  -3.061  22.453  1.00  0.00
ATOM   3648  CB  VAL   230      -8.895  -1.118  21.677  1.00  0.00
ATOM   3649  HB  VAL   230      -7.962  -0.657  21.358  1.00  0.00
ATOM   3650  CG1 VAL   230      -9.958  -0.690  20.653  1.00  0.00
ATOM   3651 HG11 VAL   230     -10.133   0.383  20.705  1.00  0.00
ATOM   3652 HG12 VAL   230      -9.663  -0.915  19.628  1.00  0.00
ATOM   3653 HG13 VAL   230     -10.901  -1.191  20.856  1.00  0.00
ATOM   3654  CG2 VAL   230      -9.265  -0.524  23.051  1.00  0.00
ATOM   3655 HG21 VAL   230      -9.266   0.566  23.022  1.00  0.00
ATOM   3656 HG22 VAL   230     -10.257  -0.849  23.364  1.00  0.00
ATOM   3657 HG23 VAL   230      -8.569  -0.828  23.831  1.00  0.00
ATOM   3658  C   VAL   230      -8.777  -3.392  20.444  1.00  0.00
ATOM   3659  O   VAL   230      -9.853  -3.905  20.143  1.00  0.00
ATOM   3660  N   GLU   231      -7.676  -3.523  19.679  1.00  0.00
ATOM   3661  H   GLU   231      -6.833  -3.048  19.972  1.00  0.00
ATOM   3662  CA  GLU   231      -7.599  -4.326  18.453  1.00  0.00
ATOM   3663  HA  GLU   231      -8.410  -4.051  17.776  1.00  0.00
ATOM   3664  CB  GLU   231      -6.242  -4.101  17.760  1.00  0.00
ATOM   3665  HB2 GLU   231      -5.447  -4.163  18.502  1.00  0.00
ATOM   3666  HB3 GLU   231      -6.043  -4.914  17.059  1.00  0.00
ATOM   3667  CG  GLU   231      -6.140  -2.789  16.965  1.00  0.00
ATOM   3668  HG2 GLU   231      -6.618  -2.898  15.992  1.00  0.00
ATOM   3669  HG3 GLU   231      -6.675  -1.989  17.475  1.00  0.00
ATOM   3670  CD  GLU   231      -4.683  -2.368  16.769  1.00  0.00
ATOM   3671  OE1 GLU   231      -3.850  -3.258  16.486  1.00  0.00
ATOM   3672  OE2 GLU   231      -4.406  -1.157  16.905  1.00  0.00
ATOM   3673  C   GLU   231      -7.706  -5.823  18.776  1.00  0.00
ATOM   3674  O   GLU   231      -8.400  -6.539  18.058  1.00  0.00
ATOM   3675  N   GLU   232      -7.054  -6.286  19.859  1.00  0.00
ATOM   3676  H   GLU   232      -6.490  -5.637  20.390  1.00  0.00
ATOM   3677  CA  GLU   232      -7.103  -7.670  20.326  1.00  0.00
ATOM   3678  HA  GLU   232      -6.867  -8.310  19.477  1.00  0.00
ATOM   3679  CB  GLU   232      -6.013  -7.892  21.398  1.00  0.00
ATOM   3680  HB2 GLU   232      -5.075  -7.530  20.978  1.00  0.00
ATOM   3681  HB3 GLU   232      -6.193  -7.255  22.265  1.00  0.00
ATOM   3682  CG  GLU   232      -5.791  -9.368  21.825  1.00  0.00
ATOM   3683  HG2 GLU   232      -5.957 -10.025  20.973  1.00  0.00
ATOM   3684  HG3 GLU   232      -4.751  -9.507  22.105  1.00  0.00
ATOM   3685  CD  GLU   232      -6.584  -9.881  23.029  1.00  0.00
ATOM   3686  OE1 GLU   232      -7.233  -9.062  23.715  1.00  0.00
ATOM   3687  OE2 GLU   232      -6.503 -11.109  23.255  1.00  0.00
ATOM   3688  C   GLU   232      -8.503  -8.054  20.825  1.00  0.00
ATOM   3689  O   GLU   232      -8.965  -9.144  20.510  1.00  0.00
ATOM   3690  N   SER   233      -9.205  -7.150  21.528  1.00  0.00
ATOM   3691  H   SER   233      -8.750  -6.281  21.776  1.00  0.00
ATOM   3692  CA  SER   233     -10.584  -7.349  21.982  1.00  0.00
ATOM   3693  HA  SER   233     -10.620  -8.324  22.473  1.00  0.00
ATOM   3694  CB  SER   233     -10.924  -6.283  23.048  1.00  0.00
ATOM   3695  HB2 SER   233     -11.799  -6.605  23.613  1.00  0.00
ATOM   3696  HB3 SER   233     -10.112  -6.192  23.770  1.00  0.00
ATOM   3697  OG  SER   233     -11.213  -5.008  22.511  1.00  0.00
ATOM   3698  HG  SER   233     -10.483  -4.731  21.975  1.00  0.00
ATOM   3699  C   SER   233     -11.611  -7.368  20.824  1.00  0.00
ATOM   3700  O   SER   233     -12.654  -8.002  20.969  1.00  0.00
ATOM   3701  N   ILE   234     -11.301  -6.735  19.674  1.00  0.00
ATOM   3702  H   ILE   234     -10.432  -6.220  19.639  1.00  0.00
ATOM   3703  CA  ILE   234     -12.065  -6.826  18.424  1.00  0.00
ATOM   3704  HA  ILE   234     -13.133  -6.811  18.652  1.00  0.00
ATOM   3705  CB  ILE   234     -11.733  -5.595  17.516  1.00  0.00
ATOM   3706  HB  ILE   234     -10.652  -5.466  17.513  1.00  0.00
ATOM   3707  CG2 ILE   234     -12.161  -5.767  16.040  1.00  0.00
ATOM   3708 HG21 ILE   234     -11.992  -4.868  15.450  1.00  0.00
ATOM   3709 HG22 ILE   234     -11.584  -6.551  15.552  1.00  0.00
ATOM   3710 HG23 ILE   234     -13.219  -6.018  15.959  1.00  0.00
ATOM   3711  CG1 ILE   234     -12.351  -4.294  18.084  1.00  0.00
ATOM   3712 HG12 ILE   234     -13.425  -4.279  17.890  1.00  0.00
ATOM   3713 HG13 ILE   234     -12.254  -4.275  19.169  1.00  0.00
ATOM   3714  CD1 ILE   234     -11.707  -3.011  17.527  1.00  0.00
ATOM   3715 HD11 ILE   234     -12.143  -2.124  17.981  1.00  0.00
ATOM   3716 HD12 ILE   234     -10.636  -2.986  17.727  1.00  0.00
ATOM   3717 HD13 ILE   234     -11.842  -2.915  16.452  1.00  0.00
ATOM   3718  C   ILE   234     -11.760  -8.163  17.707  1.00  0.00
ATOM   3719  O   ILE   234     -12.676  -8.746  17.131  1.00  0.00
ATOM   3720  N   TYR   235     -10.515  -8.677  17.763  1.00  0.00
ATOM   3721  H   TYR   235      -9.793  -8.145  18.229  1.00  0.00
ATOM   3722  CA  TYR   235     -10.128  -9.964  17.163  1.00  0.00
ATOM   3723  HA  TYR   235     -10.511 -10.016  16.142  1.00  0.00
ATOM   3724  CB  TYR   235      -8.586 -10.124  17.148  1.00  0.00
ATOM   3725  HB2 TYR   235      -8.217 -10.150  18.174  1.00  0.00
ATOM   3726  HB3 TYR   235      -8.334 -11.097  16.724  1.00  0.00
ATOM   3727  CG  TYR   235      -7.759  -9.098  16.383  1.00  0.00
ATOM   3728  CD1 TYR   235      -8.295  -8.358  15.305  1.00  0.00
ATOM   3729  HD1 TYR   235      -9.312  -8.512  14.977  1.00  0.00
ATOM   3730  CE1 TYR   235      -7.511  -7.385  14.653  1.00  0.00
ATOM   3731  HE1 TYR   235      -7.935  -6.815  13.842  1.00  0.00
ATOM   3732  CZ  TYR   235      -6.187  -7.145  15.068  1.00  0.00
ATOM   3733  OH  TYR   235      -5.446  -6.177  14.453  1.00  0.00
ATOM   3734  HH  TYR   235      -4.630  -5.993  14.895  1.00  0.00
ATOM   3735  CE2 TYR   235      -5.636  -7.901  16.120  1.00  0.00
ATOM   3736  HE2 TYR   235      -4.618  -7.731  16.440  1.00  0.00
ATOM   3737  CD2 TYR   235      -6.417  -8.878  16.767  1.00  0.00
ATOM   3738  HD2 TYR   235      -5.986  -9.447  17.578  1.00  0.00
ATOM   3739  C   TYR   235     -10.715 -11.153  17.947  1.00  0.00
ATOM   3740  O   TYR   235     -11.050 -12.166  17.339  1.00  0.00
ATOM   3741  N   GLN   236     -10.870 -11.021  19.276  1.00  0.00
ATOM   3742  H   GLN   236     -10.548 -10.162  19.702  1.00  0.00
ATOM   3743  CA  GLN   236     -11.410 -12.041  20.178  1.00  0.00
ATOM   3744  HA  GLN   236     -11.066 -13.025  19.861  1.00  0.00
ATOM   3745  CB  GLN   236     -10.924 -11.742  21.614  1.00  0.00
ATOM   3746  HB2 GLN   236     -11.162 -10.707  21.862  1.00  0.00
ATOM   3747  HB3 GLN   236     -11.471 -12.345  22.342  1.00  0.00
ATOM   3748  CG  GLN   236      -9.417 -11.971  21.840  1.00  0.00
ATOM   3749  HG2 GLN   236      -8.827 -11.518  21.047  1.00  0.00
ATOM   3750  HG3 GLN   236      -9.135 -11.468  22.765  1.00  0.00
ATOM   3751  CD  GLN   236      -8.972 -13.431  21.941  1.00  0.00
ATOM   3752  OE1 GLN   236      -9.705 -14.363  21.616  1.00  0.00
ATOM   3753  NE2 GLN   236      -7.737 -13.615  22.406  1.00  0.00
ATOM   3754 HE21 GLN   236      -7.189 -12.805  22.684  1.00  0.00
ATOM   3755 HE22 GLN   236      -7.343 -14.543  22.481  1.00  0.00
ATOM   3756  C   GLN   236     -12.949 -12.072  20.202  1.00  0.00
ATOM   3757  O   GLN   236     -13.512 -12.998  20.785  1.00  0.00
ATOM   3758  N   CYS   237     -13.637 -11.122  19.541  1.00  0.00
ATOM   3759  H   CYS   237     -13.123 -10.380  19.087  1.00  0.00
ATOM   3760  CA  CYS   237     -15.085 -11.183  19.315  1.00  0.00
ATOM   3761  HA  CYS   237     -15.591 -11.425  20.252  1.00  0.00
ATOM   3762  CB  CYS   237     -15.604  -9.831  18.791  1.00  0.00
ATOM   3763  HB2 CYS   237     -14.940  -9.407  18.043  1.00  0.00
ATOM   3764  HB3 CYS   237     -16.580  -9.945  18.320  1.00  0.00
ATOM   3765  SG  CYS   237     -15.829  -8.666  20.159  1.00  0.00
ATOM   3766  HG  CYS   237     -16.419  -7.716  19.428  1.00  0.00
ATOM   3767  C   CYS   237     -15.447 -12.282  18.301  1.00  0.00
ATOM   3768  O   CYS   237     -16.521 -12.869  18.415  1.00  0.00
ATOM   3769  N   CYS   238     -14.529 -12.607  17.369  1.00  0.00
ATOM   3770  H   CYS   238     -13.662 -12.089  17.367  1.00  0.00
ATOM   3771  CA  CYS   238     -14.655 -13.661  16.361  1.00  0.00
ATOM   3772  HA  CYS   238     -15.518 -13.425  15.738  1.00  0.00
ATOM   3773  CB  CYS   238     -13.379 -13.724  15.495  1.00  0.00
ATOM   3774  HB2 CYS   238     -12.502 -13.913  16.111  1.00  0.00
ATOM   3775  HB3 CYS   238     -13.441 -14.539  14.772  1.00  0.00
ATOM   3776  SG  CYS   238     -13.099 -12.200  14.573  1.00  0.00
ATOM   3777  HG  CYS   238     -11.953 -12.588  14.009  1.00  0.00
ATOM   3778  C   CYS   238     -14.843 -15.046  16.990  1.00  0.00
ATOM   3779  O   CYS   238     -14.304 -15.319  18.064  1.00  0.00
ATOM   3780  N   ASP   239     -15.550 -15.934  16.274  1.00  0.00
ATOM   3781  H   ASP   239     -15.969 -15.619  15.407  1.00  0.00
ATOM   3782  CA  ASP   239     -15.626 -17.362  16.564  1.00  0.00
ATOM   3783  HA  ASP   239     -15.741 -17.512  17.640  1.00  0.00
ATOM   3784  CB  ASP   239     -16.884 -17.938  15.863  1.00  0.00
ATOM   3785  HB2 ASP   239     -17.769 -17.444  16.265  1.00  0.00
ATOM   3786  HB3 ASP   239     -16.868 -17.689  14.802  1.00  0.00
ATOM   3787  CG  ASP   239     -17.115 -19.453  15.981  1.00  0.00
ATOM   3788  OD1 ASP   239     -16.335 -20.139  16.677  1.00  0.00
ATOM   3789  OD2 ASP   239     -18.085 -19.918  15.345  1.00  0.00
ATOM   3790  C   ASP   239     -14.303 -18.003  16.095  1.00  0.00
ATOM   3791  O   ASP   239     -14.107 -18.285  14.912  1.00  0.00
ATOM   3792  N   LEU   240     -13.388 -18.166  17.060  1.00  0.00
ATOM   3793  H   LEU   240     -13.653 -17.877  17.990  1.00  0.00
ATOM   3794  CA  LEU   240     -12.045 -18.714  16.927  1.00  0.00
ATOM   3795  HA  LEU   240     -11.771 -18.857  15.880  1.00  0.00
ATOM   3796  CB  LEU   240     -11.064 -17.751  17.634  1.00  0.00
ATOM   3797  HB2 LEU   240     -11.423 -17.590  18.651  1.00  0.00
ATOM   3798  HB3 LEU   240     -10.082 -18.213  17.741  1.00  0.00
ATOM   3799  CG  LEU   240     -10.882 -16.377  16.963  1.00  0.00
ATOM   3800  HG  LEU   240     -11.864 -15.982  16.711  1.00  0.00
ATOM   3801  CD1 LEU   240     -10.232 -15.393  17.945  1.00  0.00
ATOM   3802 HD11 LEU   240      -9.957 -14.462  17.452  1.00  0.00
ATOM   3803 HD12 LEU   240     -10.911 -15.149  18.761  1.00  0.00
ATOM   3804 HD13 LEU   240      -9.328 -15.813  18.384  1.00  0.00
ATOM   3805  CD2 LEU   240     -10.065 -16.465  15.666  1.00  0.00
ATOM   3806 HD21 LEU   240      -9.956 -15.483  15.207  1.00  0.00
ATOM   3807 HD22 LEU   240      -9.065 -16.857  15.852  1.00  0.00
ATOM   3808 HD23 LEU   240     -10.548 -17.113  14.936  1.00  0.00
ATOM   3809  C   LEU   240     -11.962 -20.057  17.663  1.00  0.00
ATOM   3810  O   LEU   240     -12.718 -20.311  18.605  1.00  0.00
ATOM   3811  N   ALA   241     -10.959 -20.868  17.290  1.00  0.00
ATOM   3812  H   ALA   241     -10.383 -20.581  16.511  1.00  0.00
ATOM   3813  CA  ALA   241     -10.514 -22.038  18.045  1.00  0.00
ATOM   3814  HA  ALA   241     -11.380 -22.661  18.260  1.00  0.00
ATOM   3815  CB  ALA   241      -9.527 -22.825  17.166  1.00  0.00
ATOM   3816  HB1 ALA   241      -9.166 -23.717  17.679  1.00  0.00
ATOM   3817  HB2 ALA   241     -10.003 -23.152  16.241  1.00  0.00
ATOM   3818  HB3 ALA   241      -8.656 -22.226  16.893  1.00  0.00
ATOM   3819  C   ALA   241      -9.773 -21.570  19.320  1.00  0.00
ATOM   3820  O   ALA   241      -9.031 -20.594  19.228  1.00  0.00
ATOM   3821  N   PRO   242      -9.940 -22.223  20.496  1.00  0.00
ATOM   3822  CD  PRO   242     -10.902 -23.307  20.708  1.00  0.00
ATOM   3823  HD2 PRO   242     -10.578 -24.188  20.152  1.00  0.00
ATOM   3824  HD3 PRO   242     -11.906 -23.038  20.376  1.00  0.00
ATOM   3825  CG  PRO   242     -10.907 -23.592  22.209  1.00  0.00
ATOM   3826  HG2 PRO   242     -11.042 -24.650  22.438  1.00  0.00
ATOM   3827  HG3 PRO   242     -11.727 -23.046  22.677  1.00  0.00
ATOM   3828  CB  PRO   242      -9.589 -23.040  22.719  1.00  0.00
ATOM   3829  HB2 PRO   242      -8.837 -23.829  22.669  1.00  0.00
ATOM   3830  HB3 PRO   242      -9.651 -22.713  23.757  1.00  0.00
ATOM   3831  CA  PRO   242      -9.247 -21.888  21.762  1.00  0.00
ATOM   3832  HA  PRO   242      -9.688 -20.963  22.136  1.00  0.00
ATOM   3833  C   PRO   242      -7.715 -21.712  21.686  1.00  0.00
ATOM   3834  O   PRO   242      -7.157 -20.892  22.415  1.00  0.00
ATOM   3835  N   GLU   243      -7.052 -22.456  20.784  1.00  0.00
ATOM   3836  H   GLU   243      -7.589 -23.111  20.234  1.00  0.00
ATOM   3837  CA  GLU   243      -5.618 -22.396  20.506  1.00  0.00
ATOM   3838  HA  GLU   243      -5.071 -22.429  21.451  1.00  0.00
ATOM   3839  CB  GLU   243      -5.266 -23.642  19.664  1.00  0.00
ATOM   3840  HB2 GLU   243      -5.657 -24.530  20.162  1.00  0.00
ATOM   3841  HB3 GLU   243      -5.792 -23.582  18.708  1.00  0.00
ATOM   3842  CG  GLU   243      -3.758 -23.853  19.415  1.00  0.00
ATOM   3843  HG2 GLU   243      -3.312 -22.974  18.955  1.00  0.00
ATOM   3844  HG3 GLU   243      -3.251 -23.994  20.370  1.00  0.00
ATOM   3845  CD  GLU   243      -3.444 -25.053  18.516  1.00  0.00
ATOM   3846  OE1 GLU   243      -4.359 -25.514  17.799  1.00  0.00
ATOM   3847  OE2 GLU   243      -2.270 -25.479  18.546  1.00  0.00
ATOM   3848  C   GLU   243      -5.233 -21.111  19.743  1.00  0.00
ATOM   3849  O   GLU   243      -4.182 -20.532  20.014  1.00  0.00
ATOM   3850  N   ALA   244      -6.108 -20.640  18.835  1.00  0.00
ATOM   3851  H   ALA   244      -6.968 -21.150  18.697  1.00  0.00
ATOM   3852  CA  ALA   244      -5.954 -19.391  18.091  1.00  0.00
ATOM   3853  HA  ALA   244      -4.940 -19.341  17.688  1.00  0.00
ATOM   3854  CB  ALA   244      -6.958 -19.362  16.925  1.00  0.00
ATOM   3855  HB1 ALA   244      -6.775 -18.505  16.275  1.00  0.00
ATOM   3856  HB2 ALA   244      -6.880 -20.258  16.310  1.00  0.00
ATOM   3857  HB3 ALA   244      -7.990 -19.294  17.268  1.00  0.00
ATOM   3858  C   ALA   244      -6.206 -18.165  18.986  1.00  0.00
ATOM   3859  O   ALA   244      -5.542 -17.152  18.792  1.00  0.00
ATOM   3860  N   ARG   245      -7.098 -18.267  19.991  1.00  0.00
ATOM   3861  H   ARG   245      -7.604 -19.137  20.086  1.00  0.00
ATOM   3862  CA  ARG   245      -7.376 -17.214  20.975  1.00  0.00
ATOM   3863  HA  ARG   245      -7.599 -16.285  20.446  1.00  0.00
ATOM   3864  CB  ARG   245      -8.584 -17.603  21.853  1.00  0.00
ATOM   3865  HB2 ARG   245      -8.390 -18.542  22.372  1.00  0.00
ATOM   3866  HB3 ARG   245      -8.708 -16.852  22.635  1.00  0.00
ATOM   3867  CG  ARG   245      -9.907 -17.714  21.090  1.00  0.00
ATOM   3868  HG2 ARG   245     -10.070 -16.797  20.527  1.00  0.00
ATOM   3869  HG3 ARG   245      -9.855 -18.515  20.358  1.00  0.00
ATOM   3870  CD  ARG   245     -11.094 -17.951  22.030  1.00  0.00
ATOM   3871  HD2 ARG   245     -10.934 -18.862  22.607  1.00  0.00
ATOM   3872  HD3 ARG   245     -11.192 -17.137  22.749  1.00  0.00
ATOM   3873  NE  ARG   245     -12.346 -18.103  21.279  1.00  0.00
ATOM   3874  HE  ARG   245     -12.640 -19.052  21.093  1.00  0.00
ATOM   3875  CZ  ARG   245     -13.092 -17.094  20.799  1.00  0.00
ATOM   3876  NH1 ARG   245     -12.710 -15.817  20.937  1.00  0.00
ATOM   3877 HH11 ARG   245     -11.838 -15.593  21.396  1.00  0.00
ATOM   3878 HH12 ARG   245     -13.282 -15.059  20.583  1.00  0.00
ATOM   3879  NH2 ARG   245     -14.236 -17.376  20.166  1.00  0.00
ATOM   3880 HH21 ARG   245     -14.553 -18.331  20.071  1.00  0.00
ATOM   3881 HH22 ARG   245     -14.782 -16.626  19.761  1.00  0.00
ATOM   3882  C   ARG   245      -6.180 -16.974  21.909  1.00  0.00
ATOM   3883  O   ARG   245      -5.861 -15.824  22.205  1.00  0.00
ATOM   3884  N   GLN   246      -5.506 -18.051  22.347  1.00  0.00
ATOM   3885  H   GLN   246      -5.834 -18.966  22.069  1.00  0.00
ATOM   3886  CA  GLN   246      -4.321 -17.995  23.201  1.00  0.00
ATOM   3887  HA  GLN   246      -4.531 -17.313  24.026  1.00  0.00
ATOM   3888  CB  GLN   246      -4.056 -19.417  23.752  1.00  0.00
ATOM   3889  HB2 GLN   246      -4.949 -19.775  24.266  1.00  0.00
ATOM   3890  HB3 GLN   246      -3.921 -20.099  22.911  1.00  0.00
ATOM   3891  CG  GLN   246      -2.841 -19.573  24.699  1.00  0.00
ATOM   3892  HG2 GLN   246      -2.634 -20.637  24.819  1.00  0.00
ATOM   3893  HG3 GLN   246      -1.945 -19.142  24.256  1.00  0.00
ATOM   3894  CD  GLN   246      -3.015 -18.970  26.098  1.00  0.00
ATOM   3895  OE1 GLN   246      -3.904 -18.159  26.351  1.00  0.00
ATOM   3896  NE2 GLN   246      -2.151 -19.378  27.028  1.00  0.00
ATOM   3897 HE21 GLN   246      -1.426 -20.045  26.792  1.00  0.00
ATOM   3898 HE22 GLN   246      -2.222 -19.022  27.970  1.00  0.00
ATOM   3899  C   GLN   246      -3.096 -17.462  22.434  1.00  0.00
ATOM   3900  O   GLN   246      -2.282 -16.754  23.023  1.00  0.00
ATOM   3901  N   ALA   247      -2.992 -17.752  21.125  1.00  0.00
ATOM   3902  H   ALA   247      -3.693 -18.351  20.712  1.00  0.00
ATOM   3903  CA  ALA   247      -1.937 -17.254  20.244  1.00  0.00
ATOM   3904  HA  ALA   247      -0.970 -17.383  20.735  1.00  0.00
ATOM   3905  CB  ALA   247      -1.951 -18.077  18.950  1.00  0.00
ATOM   3906  HB1 ALA   247      -1.163 -17.750  18.271  1.00  0.00
ATOM   3907  HB2 ALA   247      -1.779 -19.133  19.162  1.00  0.00
ATOM   3908  HB3 ALA   247      -2.902 -17.996  18.422  1.00  0.00
ATOM   3909  C   ALA   247      -2.129 -15.768  19.892  1.00  0.00
ATOM   3910  O   ALA   247      -1.142 -15.039  19.843  1.00  0.00
ATOM   3911  N   ILE   248      -3.381 -15.309  19.702  1.00  0.00
ATOM   3912  H   ILE   248      -4.136 -15.982  19.735  1.00  0.00
ATOM   3913  CA  ILE   248      -3.766 -13.906  19.483  1.00  0.00
ATOM   3914  HA  ILE   248      -3.154 -13.513  18.669  1.00  0.00
ATOM   3915  CB  ILE   248      -5.268 -13.847  19.054  1.00  0.00
ATOM   3916  HB  ILE   248      -5.821 -14.566  19.660  1.00  0.00
ATOM   3917  CG2 ILE   248      -5.950 -12.474  19.270  1.00  0.00
ATOM   3918 HG21 ILE   248      -6.977 -12.469  18.908  1.00  0.00
ATOM   3919 HG22 ILE   248      -6.013 -12.223  20.328  1.00  0.00
ATOM   3920 HG23 ILE   248      -5.413 -11.674  18.760  1.00  0.00
ATOM   3921  CG1 ILE   248      -5.388 -14.263  17.573  1.00  0.00
ATOM   3922 HG12 ILE   248      -4.988 -13.457  16.968  1.00  0.00
ATOM   3923 HG13 ILE   248      -4.751 -15.124  17.371  1.00  0.00
ATOM   3924  CD1 ILE   248      -6.805 -14.602  17.093  1.00  0.00
ATOM   3925 HD11 ILE   248      -6.787 -14.932  16.054  1.00  0.00
ATOM   3926 HD12 ILE   248      -7.231 -15.410  17.684  1.00  0.00
ATOM   3927 HD13 ILE   248      -7.477 -13.747  17.147  1.00  0.00
ATOM   3928  C   ILE   248      -3.461 -13.038  20.719  1.00  0.00
ATOM   3929  O   ILE   248      -2.939 -11.934  20.565  1.00  0.00
ATOM   3930  N   LYS   249      -3.741 -13.556  21.928  1.00  0.00
ATOM   3931  H   LYS   249      -4.185 -14.464  21.960  1.00  0.00
ATOM   3932  CA  LYS   249      -3.432 -12.925  23.211  1.00  0.00
ATOM   3933  HA  LYS   249      -3.859 -11.921  23.219  1.00  0.00
ATOM   3934  CB  LYS   249      -4.081 -13.767  24.334  1.00  0.00
ATOM   3935  HB2 LYS   249      -5.154 -13.834  24.150  1.00  0.00
ATOM   3936  HB3 LYS   249      -3.707 -14.791  24.283  1.00  0.00
ATOM   3937  CG  LYS   249      -3.862 -13.222  25.759  1.00  0.00
ATOM   3938  HG2 LYS   249      -2.798 -13.100  25.961  1.00  0.00
ATOM   3939  HG3 LYS   249      -4.306 -12.229  25.841  1.00  0.00
ATOM   3940  CD  LYS   249      -4.441 -14.147  26.837  1.00  0.00
ATOM   3941  HD2 LYS   249      -5.521 -14.231  26.703  1.00  0.00
ATOM   3942  HD3 LYS   249      -4.033 -15.151  26.707  1.00  0.00
ATOM   3943  CE  LYS   249      -4.124 -13.650  28.254  1.00  0.00
ATOM   3944  HE2 LYS   249      -3.045 -13.569  28.394  1.00  0.00
ATOM   3945  HE3 LYS   249      -4.544 -12.656  28.412  1.00  0.00
ATOM   3946  NZ  LYS   249      -4.663 -14.564  29.274  1.00  0.00
ATOM   3947  HZ1 LYS   249      -4.432 -14.218  30.194  1.00  0.00
ATOM   3948  HZ2 LYS   249      -5.667 -14.621  29.178  1.00  0.00
ATOM   3949  HZ3 LYS   249      -4.263 -15.484  29.149  1.00  0.00
ATOM   3950  C   LYS   249      -1.912 -12.820  23.431  1.00  0.00
ATOM   3951  O   LYS   249      -1.432 -11.784  23.887  1.00  0.00
ATOM   3952  N   SER   250      -1.163 -13.880  23.092  1.00  0.00
ATOM   3953  H   SER   250      -1.633 -14.698  22.727  1.00  0.00
ATOM   3954  CA  SER   250       0.279 -13.977  23.287  1.00  0.00
ATOM   3955  HA  SER   250       0.508 -13.696  24.317  1.00  0.00
ATOM   3956  CB  SER   250       0.690 -15.437  23.063  1.00  0.00
ATOM   3957  HB2 SER   250       0.089 -16.082  23.699  1.00  0.00
ATOM   3958  HB3 SER   250       0.518 -15.760  22.035  1.00  0.00
ATOM   3959  OG  SER   250       2.042 -15.639  23.395  1.00  0.00
ATOM   3960  HG  SER   250       2.151 -16.552  23.625  1.00  0.00
ATOM   3961  C   SER   250       1.056 -13.057  22.333  1.00  0.00
ATOM   3962  O   SER   250       1.953 -12.350  22.782  1.00  0.00
ATOM   3963  N   LEU   251       0.674 -13.015  21.044  1.00  0.00
ATOM   3964  H   LEU   251      -0.074 -13.627  20.744  1.00  0.00
ATOM   3965  CA  LEU   251       1.255 -12.128  20.033  1.00  0.00
ATOM   3966  HA  LEU   251       2.342 -12.213  20.077  1.00  0.00
ATOM   3967  CB  LEU   251       0.756 -12.541  18.628  1.00  0.00
ATOM   3968  HB2 LEU   251      -0.334 -12.596  18.647  1.00  0.00
ATOM   3969  HB3 LEU   251       0.995 -11.759  17.907  1.00  0.00
ATOM   3970  CG  LEU   251       1.334 -13.869  18.085  1.00  0.00
ATOM   3971  HG  LEU   251       1.281 -14.621  18.872  1.00  0.00
ATOM   3972  CD1 LEU   251       0.491 -14.386  16.907  1.00  0.00
ATOM   3973 HD11 LEU   251       0.876 -15.335  16.533  1.00  0.00
ATOM   3974 HD12 LEU   251      -0.547 -14.548  17.200  1.00  0.00
ATOM   3975 HD13 LEU   251       0.493 -13.676  16.081  1.00  0.00
ATOM   3976  CD2 LEU   251       2.807 -13.734  17.662  1.00  0.00
ATOM   3977 HD21 LEU   251       3.195 -14.682  17.289  1.00  0.00
ATOM   3978 HD22 LEU   251       2.925 -12.999  16.866  1.00  0.00
ATOM   3979 HD23 LEU   251       3.444 -13.430  18.492  1.00  0.00
ATOM   3980  C   LEU   251       0.906 -10.647  20.274  1.00  0.00
ATOM   3981  O   LEU   251       1.631  -9.781  19.794  1.00  0.00
ATOM   3982  N   THR   252      -0.156 -10.340  21.039  1.00  0.00
ATOM   3983  H   THR   252      -0.724 -11.092  21.404  1.00  0.00
ATOM   3984  CA  THR   252      -0.502  -8.976  21.439  1.00  0.00
ATOM   3985  HA  THR   252      -0.331  -8.298  20.606  1.00  0.00
ATOM   3986  CB  THR   252      -2.002  -8.914  21.819  1.00  0.00
ATOM   3987  HB  THR   252      -2.282  -9.770  22.432  1.00  0.00
ATOM   3988  CG2 THR   252      -2.445  -7.627  22.542  1.00  0.00
ATOM   3989 HG21 THR   252      -3.521  -7.604  22.703  1.00  0.00
ATOM   3990 HG22 THR   252      -1.993  -7.552  23.531  1.00  0.00
ATOM   3991 HG23 THR   252      -2.176  -6.737  21.976  1.00  0.00
ATOM   3992  OG1 THR   252      -2.730  -8.974  20.608  1.00  0.00
ATOM   3993  HG1 THR   252      -2.632  -9.845  20.248  1.00  0.00
ATOM   3994  C   THR   252       0.398  -8.514  22.598  1.00  0.00
ATOM   3995  O   THR   252       1.011  -7.454  22.492  1.00  0.00
ATOM   3996  N   GLU   253       0.494  -9.311  23.677  1.00  0.00
ATOM   3997  H   GLU   253      -0.032 -10.174  23.680  1.00  0.00
ATOM   3998  CA  GLU   253       1.223  -8.981  24.905  1.00  0.00
ATOM   3999  HA  GLU   253       0.911  -8.000  25.257  1.00  0.00
ATOM   4000  CB  GLU   253       0.896 -10.052  25.971  1.00  0.00
ATOM   4001  HB2 GLU   253       1.077 -11.041  25.548  1.00  0.00
ATOM   4002  HB3 GLU   253       1.589  -9.968  26.812  1.00  0.00
ATOM   4003  CG  GLU   253      -0.546 -10.014  26.521  1.00  0.00
ATOM   4004  HG2 GLU   253      -1.266 -10.001  25.703  1.00  0.00
ATOM   4005  HG3 GLU   253      -0.734 -10.933  27.077  1.00  0.00
ATOM   4006  CD  GLU   253      -0.875  -8.841  27.449  1.00  0.00
ATOM   4007  OE1 GLU   253       0.023  -8.019  27.740  1.00  0.00
ATOM   4008  OE2 GLU   253      -2.053  -8.778  27.860  1.00  0.00
ATOM   4009  C   GLU   253       2.747  -8.946  24.705  1.00  0.00
ATOM   4010  O   GLU   253       3.414  -8.076  25.265  1.00  0.00
ATOM   4011  N   ARG   254       3.290  -9.889  23.920  1.00  0.00
ATOM   4012  H   ARG   254       2.672 -10.567  23.493  1.00  0.00
ATOM   4013  CA  ARG   254       4.726 -10.106  23.759  1.00  0.00
ATOM   4014  HA  ARG   254       5.269  -9.770  24.645  1.00  0.00
ATOM   4015  CB  ARG   254       4.962 -11.616  23.566  1.00  0.00
ATOM   4016  HB2 ARG   254       4.475 -11.956  22.651  1.00  0.00
ATOM   4017  HB3 ARG   254       6.027 -11.786  23.415  1.00  0.00
ATOM   4018  CG  ARG   254       4.503 -12.489  24.748  1.00  0.00
ATOM   4019  HG2 ARG   254       5.041 -12.197  25.647  1.00  0.00
ATOM   4020  HG3 ARG   254       3.450 -12.314  24.968  1.00  0.00
ATOM   4021  CD  ARG   254       4.693 -13.987  24.481  1.00  0.00
ATOM   4022  HD2 ARG   254       4.197 -14.571  25.252  1.00  0.00
ATOM   4023  HD3 ARG   254       4.250 -14.257  23.523  1.00  0.00
ATOM   4024  NE  ARG   254       6.109 -14.361  24.477  1.00  0.00
ATOM   4025  HE  ARG   254       6.758 -13.623  24.735  1.00  0.00
ATOM   4026  CZ  ARG   254       6.608 -15.570  24.185  1.00  0.00
ATOM   4027  NH1 ARG   254       5.808 -16.607  23.917  1.00  0.00
ATOM   4028 HH11 ARG   254       4.806 -16.522  24.014  1.00  0.00
ATOM   4029 HH12 ARG   254       6.220 -17.509  23.706  1.00  0.00
ATOM   4030  NH2 ARG   254       7.932 -15.747  24.154  1.00  0.00
ATOM   4031 HH21 ARG   254       8.566 -14.996  24.385  1.00  0.00
ATOM   4032 HH22 ARG   254       8.296 -16.667  23.920  1.00  0.00
ATOM   4033  C   ARG   254       5.309  -9.404  22.520  1.00  0.00
ATOM   4034  O   ARG   254       6.528  -9.263  22.454  1.00  0.00
ATOM   4035  N   LEU   255       4.486  -8.981  21.544  1.00  0.00
ATOM   4036  H   LEU   255       3.491  -9.092  21.674  1.00  0.00
ATOM   4037  CA  LEU   255       4.950  -8.506  20.238  1.00  0.00
ATOM   4038  HA  LEU   255       6.003  -8.235  20.327  1.00  0.00
ATOM   4039  CB  LEU   255       4.926  -9.659  19.200  1.00  0.00
ATOM   4040  HB2 LEU   255       5.661 -10.408  19.491  1.00  0.00
ATOM   4041  HB3 LEU   255       3.972 -10.173  19.265  1.00  0.00
ATOM   4042  CG  LEU   255       5.173  -9.275  17.723  1.00  0.00
ATOM   4043  HG  LEU   255       4.515  -8.453  17.448  1.00  0.00
ATOM   4044  CD1 LEU   255       6.618  -8.818  17.483  1.00  0.00
ATOM   4045 HD11 LEU   255       6.784  -8.571  16.435  1.00  0.00
ATOM   4046 HD12 LEU   255       6.856  -7.930  18.068  1.00  0.00
ATOM   4047 HD13 LEU   255       7.330  -9.596  17.761  1.00  0.00
ATOM   4048  CD2 LEU   255       4.797 -10.438  16.794  1.00  0.00
ATOM   4049 HD21 LEU   255       4.883 -10.148  15.747  1.00  0.00
ATOM   4050 HD22 LEU   255       5.435 -11.305  16.961  1.00  0.00
ATOM   4051 HD23 LEU   255       3.765 -10.748  16.955  1.00  0.00
ATOM   4052  C   LEU   255       4.290  -7.191  19.813  1.00  0.00
ATOM   4053  O   LEU   255       5.005  -6.211  19.610  1.00  0.00
ATOM   4054  N   TYR   256       2.959  -7.154  19.628  1.00  0.00
ATOM   4055  H   TYR   256       2.417  -7.994  19.791  1.00  0.00
ATOM   4056  CA  TYR   256       2.284  -6.019  18.986  1.00  0.00
ATOM   4057  HA  TYR   256       2.838  -5.761  18.081  1.00  0.00
ATOM   4058  CB  TYR   256       0.839  -6.391  18.585  1.00  0.00
ATOM   4059  HB2 TYR   256       0.241  -6.544  19.481  1.00  0.00
ATOM   4060  HB3 TYR   256       0.382  -5.540  18.078  1.00  0.00
ATOM   4061  CG  TYR   256       0.665  -7.590  17.657  1.00  0.00
ATOM   4062  CD1 TYR   256       1.667  -7.961  16.731  1.00  0.00
ATOM   4063  HD1 TYR   256       2.581  -7.396  16.644  1.00  0.00
ATOM   4064  CE1 TYR   256       1.496  -9.089  15.908  1.00  0.00
ATOM   4065  HE1 TYR   256       2.274  -9.374  15.215  1.00  0.00
ATOM   4066  CZ  TYR   256       0.315  -9.847  15.987  1.00  0.00
ATOM   4067  OH  TYR   256       0.157 -10.935  15.183  1.00  0.00
ATOM   4068  HH  TYR   256      -0.670 -11.373  15.308  1.00  0.00
ATOM   4069  CE2 TYR   256      -0.696  -9.477  16.895  1.00  0.00
ATOM   4070  HE2 TYR   256      -1.606 -10.054  16.965  1.00  0.00
ATOM   4071  CD2 TYR   256      -0.524  -8.349  17.720  1.00  0.00
ATOM   4072  HD2 TYR   256      -1.306  -8.074  18.412  1.00  0.00
ATOM   4073  C   TYR   256       2.270  -4.759  19.868  1.00  0.00
ATOM   4074  O   TYR   256       2.529  -3.681  19.338  1.00  0.00
ATOM   4075  N   ILE   257       2.026  -4.888  21.189  1.00  0.00
ATOM   4076  H   ILE   257       1.826  -5.814  21.546  1.00  0.00
ATOM   4077  CA  ILE   257       2.046  -3.792  22.174  1.00  0.00
ATOM   4078  HA  ILE   257       1.381  -3.005  21.820  1.00  0.00
ATOM   4079  CB  ILE   257       1.493  -4.298  23.546  1.00  0.00
ATOM   4080  HB  ILE   257       1.951  -5.265  23.759  1.00  0.00
ATOM   4081  CG2 ILE   257       1.834  -3.379  24.744  1.00  0.00
ATOM   4082 HG21 ILE   257       1.404  -3.743  25.676  1.00  0.00
ATOM   4083 HG22 ILE   257       2.907  -3.319  24.927  1.00  0.00
ATOM   4084 HG23 ILE   257       1.467  -2.366  24.579  1.00  0.00
ATOM   4085  CG1 ILE   257      -0.039  -4.503  23.451  1.00  0.00
ATOM   4086 HG12 ILE   257      -0.529  -3.543  23.281  1.00  0.00
ATOM   4087 HG13 ILE   257      -0.265  -5.114  22.578  1.00  0.00
ATOM   4088  CD1 ILE   257      -0.682  -5.179  24.666  1.00  0.00
ATOM   4089 HD11 ILE   257      -1.724  -5.418  24.460  1.00  0.00
ATOM   4090 HD12 ILE   257      -0.177  -6.107  24.921  1.00  0.00
ATOM   4091 HD13 ILE   257      -0.670  -4.534  25.542  1.00  0.00
ATOM   4092  C   ILE   257       3.445  -3.157  22.300  1.00  0.00
ATOM   4093  O   ILE   257       3.554  -1.937  22.419  1.00  0.00
ATOM   4094  N   GLY   258       4.500  -3.981  22.263  1.00  0.00
ATOM   4095  H   GLY   258       4.344  -4.974  22.158  1.00  0.00
ATOM   4096  CA  GLY   258       5.875  -3.540  22.415  1.00  0.00
ATOM   4097  HA2 GLY   258       6.130  -2.847  21.612  1.00  0.00
ATOM   4098  HA3 GLY   258       5.976  -3.004  23.360  1.00  0.00
ATOM   4099  C   GLY   258       6.855  -4.710  22.409  1.00  0.00
ATOM   4100  O   GLY   258       6.461  -5.877  22.386  1.00  0.00
ATOM   4101  N   GLY   259       8.148  -4.371  22.437  1.00  0.00
ATOM   4102  H   GLY   259       8.392  -3.390  22.461  1.00  0.00
ATOM   4103  CA  GLY   259       9.250  -5.322  22.456  1.00  0.00
ATOM   4104  HA2 GLY   259       9.239  -5.830  23.419  1.00  0.00
ATOM   4105  HA3 GLY   259       9.114  -6.076  21.679  1.00  0.00
ATOM   4106  C   GLY   259      10.597  -4.620  22.239  1.00  0.00
ATOM   4107  O   GLY   259      10.619  -3.464  21.806  1.00  0.00
ATOM   4108  N   PRO   260      11.728  -5.302  22.528  1.00  0.00
ATOM   4109  CD  PRO   260      11.783  -6.656  23.083  1.00  0.00
ATOM   4110  HD2 PRO   260      11.239  -7.375  22.470  1.00  0.00
ATOM   4111  HD3 PRO   260      11.341  -6.651  24.079  1.00  0.00
ATOM   4112  CG  PRO   260      13.266  -7.018  23.181  1.00  0.00
ATOM   4113  HG2 PRO   260      13.573  -7.591  22.308  1.00  0.00
ATOM   4114  HG3 PRO   260      13.496  -7.618  24.062  1.00  0.00
ATOM   4115  CB  PRO   260      13.986  -5.680  23.171  1.00  0.00
ATOM   4116  HB2 PRO   260      14.996  -5.762  22.768  1.00  0.00
ATOM   4117  HB3 PRO   260      14.072  -5.307  24.192  1.00  0.00
ATOM   4118  CA  PRO   260      13.074  -4.747  22.362  1.00  0.00
ATOM   4119  HA  PRO   260      13.121  -3.744  22.789  1.00  0.00
ATOM   4120  C   PRO   260      13.478  -4.699  20.880  1.00  0.00
ATOM   4121  O   PRO   260      13.254  -5.647  20.128  1.00  0.00
ATOM   4122  N   LEU   261      14.064  -3.561  20.488  1.00  0.00
ATOM   4123  H   LEU   261      14.231  -2.855  21.192  1.00  0.00
ATOM   4124  CA  LEU   261      14.529  -3.251  19.142  1.00  0.00
ATOM   4125  HA  LEU   261      13.975  -3.814  18.391  1.00  0.00
ATOM   4126  CB  LEU   261      14.359  -1.732  18.920  1.00  0.00
ATOM   4127  HB2 LEU   261      14.958  -1.190  19.654  1.00  0.00
ATOM   4128  HB3 LEU   261      14.764  -1.454  17.948  1.00  0.00
ATOM   4129  CG  LEU   261      12.900  -1.236  19.012  1.00  0.00
ATOM   4130  HG  LEU   261      12.460  -1.586  19.946  1.00  0.00
ATOM   4131  CD1 LEU   261      12.853   0.293  19.064  1.00  0.00
ATOM   4132 HD11 LEU   261      11.831   0.630  19.211  1.00  0.00
ATOM   4133 HD12 LEU   261      13.447   0.685  19.891  1.00  0.00
ATOM   4134 HD13 LEU   261      13.225   0.736  18.142  1.00  0.00
ATOM   4135  CD2 LEU   261      12.037  -1.768  17.858  1.00  0.00
ATOM   4136 HD21 LEU   261      11.026  -1.369  17.895  1.00  0.00
ATOM   4137 HD22 LEU   261      12.452  -1.496  16.890  1.00  0.00
ATOM   4138 HD23 LEU   261      11.956  -2.853  17.892  1.00  0.00
ATOM   4139  C   LEU   261      16.023  -3.580  19.066  1.00  0.00
ATOM   4140  O   LEU   261      16.779  -3.201  19.960  1.00  0.00
ATOM   4141  N   THR   262      16.439  -4.277  17.999  1.00  0.00
ATOM   4142  H   THR   262      15.742  -4.572  17.329  1.00  0.00
ATOM   4143  CA  THR   262      17.798  -4.778  17.783  1.00  0.00
ATOM   4144  HA  THR   262      18.487  -4.236  18.429  1.00  0.00
ATOM   4145  CB  THR   262      17.845  -6.284  18.161  1.00  0.00
ATOM   4146  HB  THR   262      17.038  -6.814  17.653  1.00  0.00
ATOM   4147  CG2 THR   262      19.169  -6.989  17.835  1.00  0.00
ATOM   4148 HG21 THR   262      19.165  -8.018  18.196  1.00  0.00
ATOM   4149 HG22 THR   262      19.346  -7.032  16.762  1.00  0.00
ATOM   4150 HG23 THR   262      20.010  -6.475  18.298  1.00  0.00
ATOM   4151  OG1 THR   262      17.648  -6.433  19.555  1.00  0.00
ATOM   4152  HG1 THR   262      16.843  -6.924  19.684  1.00  0.00
ATOM   4153  C   THR   262      18.215  -4.481  16.334  1.00  0.00
ATOM   4154  O   THR   262      17.459  -4.783  15.417  1.00  0.00
ATOM   4155  N   ASN   263      19.406  -3.905  16.101  1.00  0.00
ATOM   4156  H   ASN   263      20.008  -3.695  16.886  1.00  0.00
ATOM   4157  CA  ASN   263      19.924  -3.641  14.747  1.00  0.00
ATOM   4158  HA  ASN   263      19.103  -3.293  14.118  1.00  0.00
ATOM   4159  CB  ASN   263      20.992  -2.514  14.774  1.00  0.00
ATOM   4160  HB2 ASN   263      21.359  -2.326  13.767  1.00  0.00
ATOM   4161  HB3 ASN   263      20.497  -1.586  15.052  1.00  0.00
ATOM   4162  CG  ASN   263      22.201  -2.711  15.701  1.00  0.00
ATOM   4163  OD1 ASN   263      22.606  -3.830  15.998  1.00  0.00
ATOM   4164  ND2 ASN   263      22.787  -1.612  16.172  1.00  0.00
ATOM   4165 HD21 ASN   263      22.433  -0.696  15.918  1.00  0.00
ATOM   4166 HD22 ASN   263      23.604  -1.690  16.763  1.00  0.00
ATOM   4167  C   ASN   263      20.496  -4.915  14.082  1.00  0.00
ATOM   4168  O   ASN   263      20.547  -5.980  14.699  1.00  0.00
ATOM   4169  N   SER   264      20.958  -4.796  12.824  1.00  0.00
ATOM   4170  H   SER   264      20.887  -3.895  12.374  1.00  0.00
ATOM   4171  CA  SER   264      21.610  -5.862  12.052  1.00  0.00
ATOM   4172  HA  SER   264      20.916  -6.704  12.021  1.00  0.00
ATOM   4173  CB  SER   264      21.824  -5.370  10.604  1.00  0.00
ATOM   4174  HB2 SER   264      22.130  -6.206   9.974  1.00  0.00
ATOM   4175  HB3 SER   264      20.896  -4.990  10.183  1.00  0.00
ATOM   4176  OG  SER   264      22.821  -4.372  10.510  1.00  0.00
ATOM   4177  HG  SER   264      22.969  -4.173   9.595  1.00  0.00
ATOM   4178  C   SER   264      22.937  -6.380  12.653  1.00  0.00
ATOM   4179  O   SER   264      23.344  -7.495  12.327  1.00  0.00
ATOM   4180  N   LYS   265      23.592  -5.597  13.530  1.00  0.00
ATOM   4181  H   LYS   265      23.189  -4.697  13.749  1.00  0.00
ATOM   4182  CA  LYS   265      24.833  -5.952  14.224  1.00  0.00
ATOM   4183  HA  LYS   265      25.422  -6.598  13.572  1.00  0.00
ATOM   4184  CB  LYS   265      25.609  -4.633  14.486  1.00  0.00
ATOM   4185  HB2 LYS   265      25.682  -4.087  13.544  1.00  0.00
ATOM   4186  HB3 LYS   265      25.034  -3.986  15.148  1.00  0.00
ATOM   4187  CG  LYS   265      27.036  -4.765  15.060  1.00  0.00
ATOM   4188  HG2 LYS   265      27.472  -3.767  15.116  1.00  0.00
ATOM   4189  HG3 LYS   265      26.996  -5.116  16.091  1.00  0.00
ATOM   4190  CD  LYS   265      27.965  -5.672  14.234  1.00  0.00
ATOM   4191  HD2 LYS   265      27.567  -6.686  14.216  1.00  0.00
ATOM   4192  HD3 LYS   265      27.985  -5.326  13.200  1.00  0.00
ATOM   4193  CE  LYS   265      29.392  -5.722  14.793  1.00  0.00
ATOM   4194  HE2 LYS   265      29.842  -4.729  14.778  1.00  0.00
ATOM   4195  HE3 LYS   265      29.380  -6.056  15.831  1.00  0.00
ATOM   4196  NZ  LYS   265      30.237  -6.643  14.013  1.00  0.00
ATOM   4197  HZ1 LYS   265      31.169  -6.657  14.402  1.00  0.00
ATOM   4198  HZ2 LYS   265      29.845  -7.573  14.049  1.00  0.00
ATOM   4199  HZ3 LYS   265      30.278  -6.333  13.052  1.00  0.00
ATOM   4200  C   LYS   265      24.570  -6.709  15.549  1.00  0.00
ATOM   4201  O   LYS   265      25.516  -7.205  16.160  1.00  0.00
ATOM   4202  N   GLY   266      23.302  -6.846  15.974  1.00  0.00
ATOM   4203  H   GLY   266      22.568  -6.418  15.425  1.00  0.00
ATOM   4204  CA  GLY   266      22.885  -7.604  17.153  1.00  0.00
ATOM   4205  HA2 GLY   266      21.866  -7.951  16.980  1.00  0.00
ATOM   4206  HA3 GLY   266      23.496  -8.501  17.264  1.00  0.00
ATOM   4207  C   GLY   266      22.903  -6.818  18.471  1.00  0.00
ATOM   4208  O   GLY   266      22.685  -7.413  19.526  1.00  0.00
ATOM   4209  N   GLN   267      23.139  -5.497  18.423  1.00  0.00
ATOM   4210  H   GLN   267      23.271  -5.075  17.512  1.00  0.00
ATOM   4211  CA  GLN   267      23.091  -4.588  19.568  1.00  0.00
ATOM   4212  HA  GLN   267      23.486  -5.067  20.466  1.00  0.00
ATOM   4213  CB  GLN   267      23.888  -3.307  19.237  1.00  0.00
ATOM   4214  HB2 GLN   267      23.419  -2.801  18.398  1.00  0.00
ATOM   4215  HB3 GLN   267      23.807  -2.611  20.074  1.00  0.00
ATOM   4216  CG  GLN   267      25.382  -3.527  18.937  1.00  0.00
ATOM   4217  HG2 GLN   267      25.893  -3.888  19.831  1.00  0.00
ATOM   4218  HG3 GLN   267      25.511  -4.293  18.172  1.00  0.00
ATOM   4219  CD  GLN   267      26.047  -2.250  18.414  1.00  0.00
ATOM   4220  OE1 GLN   267      25.544  -1.611  17.491  1.00  0.00
ATOM   4221  NE2 GLN   267      27.185  -1.870  18.998  1.00  0.00
ATOM   4222 HE21 GLN   267      27.573  -2.415  19.754  1.00  0.00
ATOM   4223 HE22 GLN   267      27.649  -1.031  18.684  1.00  0.00
ATOM   4224  C   GLN   267      21.638  -4.137  19.775  1.00  0.00
ATOM   4225  O   GLN   267      20.929  -3.875  18.802  1.00  0.00
ATOM   4226  N   ASN   268      21.218  -3.989  21.043  1.00  0.00
ATOM   4227  H   ASN   268      21.857  -4.214  21.792  1.00  0.00
ATOM   4228  CA  ASN   268      19.921  -3.427  21.416  1.00  0.00
ATOM   4229  HA  ASN   268      19.147  -3.912  20.817  1.00  0.00
ATOM   4230  CB  ASN   268      19.664  -3.711  22.916  1.00  0.00
ATOM   4231  HB2 ASN   268      19.774  -4.778  23.112  1.00  0.00
ATOM   4232  HB3 ASN   268      20.411  -3.213  23.537  1.00  0.00
ATOM   4233  CG  ASN   268      18.264  -3.284  23.378  1.00  0.00
ATOM   4234  OD1 ASN   268      18.112  -2.266  24.048  1.00  0.00
ATOM   4235  ND2 ASN   268      17.239  -4.063  23.031  1.00  0.00
ATOM   4236 HD21 ASN   268      17.391  -4.887  22.468  1.00  0.00
ATOM   4237 HD22 ASN   268      16.303  -3.798  23.304  1.00  0.00
ATOM   4238  C   ASN   268      19.948  -1.911  21.149  1.00  0.00
ATOM   4239  O   ASN   268      20.776  -1.193  21.708  1.00  0.00
ATOM   4240  N   CYS   269      19.025  -1.453  20.292  1.00  0.00
ATOM   4241  H   CYS   269      18.384  -2.128  19.894  1.00  0.00
ATOM   4242  CA  CYS   269      18.814  -0.055  19.926  1.00  0.00
ATOM   4243  HA  CYS   269      19.758   0.485  19.872  1.00  0.00
ATOM   4244  CB  CYS   269      18.097  -0.002  18.561  1.00  0.00
ATOM   4245  HB2 CYS   269      17.294  -0.736  18.494  1.00  0.00
ATOM   4246  HB3 CYS   269      17.652   0.978  18.381  1.00  0.00
ATOM   4247  SG  CYS   269      19.297  -0.283  17.237  1.00  0.00
ATOM   4248  HG  CYS   269      18.425  -0.167  16.231  1.00  0.00
ATOM   4249  C   CYS   269      17.909   0.662  20.934  1.00  0.00
ATOM   4250  O   CYS   269      18.056   1.869  21.111  1.00  0.00
ATOM   4251  N   GLY   270      16.986  -0.063  21.587  1.00  0.00
ATOM   4252  H   GLY   270      16.939  -1.060  21.425  1.00  0.00
ATOM   4253  CA  GLY   270      15.970   0.523  22.445  1.00  0.00
ATOM   4254  HA2 GLY   270      16.401   0.828  23.398  1.00  0.00
ATOM   4255  HA3 GLY   270      15.592   1.414  21.947  1.00  0.00
ATOM   4256  C   GLY   270      14.797  -0.421  22.694  1.00  0.00
ATOM   4257  O   GLY   270      14.944  -1.643  22.635  1.00  0.00
ATOM   4258  N   TYR   271      13.631   0.173  22.988  1.00  0.00
ATOM   4259  H   TYR   271      13.608   1.184  23.008  1.00  0.00
ATOM   4260  CA  TYR   271      12.374  -0.510  23.277  1.00  0.00
ATOM   4261  HA  TYR   271      12.392  -1.470  22.759  1.00  0.00
ATOM   4262  CB  TYR   271      12.262  -0.794  24.793  1.00  0.00
ATOM   4263  HB2 TYR   271      13.230  -1.123  25.175  1.00  0.00
ATOM   4264  HB3 TYR   271      12.038   0.128  25.330  1.00  0.00
ATOM   4265  CG  TYR   271      11.236  -1.844  25.182  1.00  0.00
ATOM   4266  CD1 TYR   271      11.646  -3.171  25.428  1.00  0.00
ATOM   4267  HD1 TYR   271      12.688  -3.443  25.344  1.00  0.00
ATOM   4268  CE1 TYR   271      10.699  -4.154  25.776  1.00  0.00
ATOM   4269  HE1 TYR   271      11.019  -5.169  25.957  1.00  0.00
ATOM   4270  CZ  TYR   271       9.335  -3.818  25.866  1.00  0.00
ATOM   4271  OH  TYR   271       8.417  -4.780  26.171  1.00  0.00
ATOM   4272  HH  TYR   271       7.527  -4.465  26.171  1.00  0.00
ATOM   4273  CE2 TYR   271       8.922  -2.491  25.636  1.00  0.00
ATOM   4274  HE2 TYR   271       7.878  -2.225  25.703  1.00  0.00
ATOM   4275  CD2 TYR   271       9.872  -1.505  25.305  1.00  0.00
ATOM   4276  HD2 TYR   271       9.548  -0.490  25.125  1.00  0.00
ATOM   4277  C   TYR   271      11.207   0.296  22.695  1.00  0.00
ATOM   4278  O   TYR   271      11.120   1.505  22.901  1.00  0.00
ATOM   4279  N   ARG   272      10.310  -0.394  21.980  1.00  0.00
ATOM   4280  H   ARG   272      10.457  -1.391  21.885  1.00  0.00
ATOM   4281  CA  ARG   272       9.097   0.140  21.367  1.00  0.00
ATOM   4282  HA  ARG   272       9.211   1.198  21.126  1.00  0.00
ATOM   4283  CB  ARG   272       8.870  -0.676  20.079  1.00  0.00
ATOM   4284  HB2 ARG   272       9.703  -0.478  19.410  1.00  0.00
ATOM   4285  HB3 ARG   272       8.923  -1.739  20.321  1.00  0.00
ATOM   4286  CG  ARG   272       7.560  -0.396  19.317  1.00  0.00
ATOM   4287  HG2 ARG   272       6.697  -0.665  19.925  1.00  0.00
ATOM   4288  HG3 ARG   272       7.480   0.673  19.124  1.00  0.00
ATOM   4289  CD  ARG   272       7.463  -1.153  17.988  1.00  0.00
ATOM   4290  HD2 ARG   272       6.485  -1.005  17.539  1.00  0.00
ATOM   4291  HD3 ARG   272       8.195  -0.758  17.284  1.00  0.00
ATOM   4292  NE  ARG   272       7.722  -2.588  18.171  1.00  0.00
ATOM   4293  HE  ARG   272       8.677  -2.874  18.019  1.00  0.00
ATOM   4294  CZ  ARG   272       6.850  -3.513  18.600  1.00  0.00
ATOM   4295  NH1 ARG   272       5.572  -3.214  18.874  1.00  0.00
ATOM   4296 HH11 ARG   272       5.223  -2.269  18.773  1.00  0.00
ATOM   4297 HH12 ARG   272       4.938  -3.933  19.199  1.00  0.00
ATOM   4298  NH2 ARG   272       7.278  -4.768  18.773  1.00  0.00
ATOM   4299 HH21 ARG   272       8.239  -5.026  18.605  1.00  0.00
ATOM   4300 HH22 ARG   272       6.626  -5.472  19.106  1.00  0.00
ATOM   4301  C   ARG   272       7.900  -0.066  22.306  1.00  0.00
ATOM   4302  O   ARG   272       7.786  -1.110  22.946  1.00  0.00
ATOM   4303  N   ARG   273       6.992   0.922  22.339  1.00  0.00
ATOM   4304  H   ARG   273       7.185   1.753  21.793  1.00  0.00
ATOM   4305  CA  ARG   273       5.725   0.915  23.078  1.00  0.00
ATOM   4306  HA  ARG   273       5.463  -0.118  23.310  1.00  0.00
ATOM   4307  CB  ARG   273       5.857   1.666  24.419  1.00  0.00
ATOM   4308  HB2 ARG   273       6.007   2.723  24.218  1.00  0.00
ATOM   4309  HB3 ARG   273       4.917   1.588  24.967  1.00  0.00
ATOM   4310  CG  ARG   273       6.995   1.154  25.314  1.00  0.00
ATOM   4311  HG2 ARG   273       6.917   0.070  25.404  1.00  0.00
ATOM   4312  HG3 ARG   273       7.956   1.358  24.841  1.00  0.00
ATOM   4313  CD  ARG   273       6.993   1.775  26.714  1.00  0.00
ATOM   4314  HD2 ARG   273       7.086   2.859  26.636  1.00  0.00
ATOM   4315  HD3 ARG   273       6.058   1.576  27.236  1.00  0.00
ATOM   4316  NE  ARG   273       8.130   1.268  27.494  1.00  0.00
ATOM   4317  HE  ARG   273       8.962   1.840  27.475  1.00  0.00
ATOM   4318  CZ  ARG   273       8.164   0.107  28.171  1.00  0.00
ATOM   4319  NH1 ARG   273       7.103  -0.712  28.219  1.00  0.00
ATOM   4320 HH11 ARG   273       6.246  -0.454  27.751  1.00  0.00
ATOM   4321 HH12 ARG   273       7.143  -1.580  28.732  1.00  0.00
ATOM   4322  NH2 ARG   273       9.289  -0.244  28.807  1.00  0.00
ATOM   4323 HH21 ARG   273      10.099   0.358  28.784  1.00  0.00
ATOM   4324 HH22 ARG   273       9.338  -1.115  29.315  1.00  0.00
ATOM   4325  C   ARG   273       4.573   1.421  22.192  1.00  0.00
ATOM   4326  O   ARG   273       3.640   2.066  22.672  1.00  0.00
ATOM   4327  N   CYS   274       4.662   1.133  20.887  1.00  0.00
ATOM   4328  H   CYS   274       5.451   0.580  20.589  1.00  0.00
ATOM   4329  CA  CYS   274       3.734   1.538  19.838  1.00  0.00
ATOM   4330  HA  CYS   274       2.746   1.625  20.290  1.00  0.00
ATOM   4331  CB  CYS   274       4.135   2.933  19.302  1.00  0.00
ATOM   4332  HB2 CYS   274       3.349   3.339  18.668  1.00  0.00
ATOM   4333  HB3 CYS   274       4.255   3.637  20.125  1.00  0.00
ATOM   4334  SG  CYS   274       5.690   2.892  18.363  1.00  0.00
ATOM   4335  HG  CYS   274       5.711   4.193  18.060  1.00  0.00
ATOM   4336  C   CYS   274       3.585   0.418  18.796  1.00  0.00
ATOM   4337  O   CYS   274       3.963  -0.727  19.053  1.00  0.00
ATOM   4338  N   ARG   275       3.039   0.750  17.615  1.00  0.00
ATOM   4339  H   ARG   275       2.764   1.712  17.471  1.00  0.00
ATOM   4340  CA  ARG   275       2.884  -0.149  16.473  1.00  0.00
ATOM   4341  HA  ARG   275       2.311  -1.020  16.797  1.00  0.00
ATOM   4342  CB  ARG   275       2.105   0.608  15.377  1.00  0.00
ATOM   4343  HB2 ARG   275       1.132   0.916  15.759  1.00  0.00
ATOM   4344  HB3 ARG   275       2.647   1.519  15.160  1.00  0.00
ATOM   4345  CG  ARG   275       1.929  -0.093  14.019  1.00  0.00
ATOM   4346  HG2 ARG   275       1.512   0.631  13.317  1.00  0.00
ATOM   4347  HG3 ARG   275       2.886  -0.368  13.582  1.00  0.00
ATOM   4348  CD  ARG   275       0.995  -1.298  14.086  1.00  0.00
ATOM   4349  HD2 ARG   275       1.100  -1.864  13.168  1.00  0.00
ATOM   4350  HD3 ARG   275       1.258  -1.965  14.906  1.00  0.00
ATOM   4351  NE  ARG   275      -0.380  -0.811  14.191  1.00  0.00
ATOM   4352  HE  ARG   275      -0.598  -0.020  13.592  1.00  0.00
ATOM   4353  CZ  ARG   275      -1.356  -1.243  14.996  1.00  0.00
ATOM   4354  NH1 ARG   275      -1.238  -2.346  15.743  1.00  0.00
ATOM   4355 HH11 ARG   275      -0.398  -2.903  15.712  1.00  0.00
ATOM   4356 HH12 ARG   275      -2.048  -2.681  16.261  1.00  0.00
ATOM   4357  NH2 ARG   275      -2.478  -0.523  15.044  1.00  0.00
ATOM   4358 HH21 ARG   275      -2.581   0.303  14.473  1.00  0.00
ATOM   4359 HH22 ARG   275      -3.229  -0.792  15.682  1.00  0.00
ATOM   4360  C   ARG   275       4.247  -0.592  15.920  1.00  0.00
ATOM   4361  O   ARG   275       5.086   0.246  15.586  1.00  0.00
ATOM   4362  N   ALA   276       4.416  -1.913  15.755  1.00  0.00
ATOM   4363  H   ALA   276       3.681  -2.528  16.072  1.00  0.00
ATOM   4364  CA  ALA   276       5.445  -2.503  14.905  1.00  0.00
ATOM   4365  HA  ALA   276       6.396  -1.978  15.017  1.00  0.00
ATOM   4366  CB  ALA   276       5.616  -3.984  15.278  1.00  0.00
ATOM   4367  HB1 ALA   276       6.329  -4.478  14.617  1.00  0.00
ATOM   4368  HB2 ALA   276       5.996  -4.091  16.292  1.00  0.00
ATOM   4369  HB3 ALA   276       4.675  -4.533  15.223  1.00  0.00
ATOM   4370  C   ALA   276       4.928  -2.416  13.464  1.00  0.00
ATOM   4371  O   ALA   276       3.802  -2.825  13.185  1.00  0.00
ATOM   4372  N   SER   277       5.732  -1.838  12.566  1.00  0.00
ATOM   4373  H   SER   277       6.637  -1.506  12.867  1.00  0.00
ATOM   4374  CA  SER   277       5.382  -1.588  11.166  1.00  0.00
ATOM   4375  HA  SER   277       4.317  -1.361  11.089  1.00  0.00
ATOM   4376  CB  SER   277       6.174  -0.339  10.727  1.00  0.00
ATOM   4377  HB2 SER   277       5.906  -0.049   9.711  1.00  0.00
ATOM   4378  HB3 SER   277       5.925   0.508  11.368  1.00  0.00
ATOM   4379  OG  SER   277       7.570  -0.548  10.790  1.00  0.00
ATOM   4380  HG  SER   277       8.005   0.234  10.478  1.00  0.00
ATOM   4381  C   SER   277       5.687  -2.789  10.242  1.00  0.00
ATOM   4382  O   SER   277       5.504  -2.679   9.030  1.00  0.00
ATOM   4383  N   GLY   278       6.147  -3.918  10.807  1.00  0.00
ATOM   4384  H   GLY   278       6.271  -3.916  11.810  1.00  0.00
ATOM   4385  CA  GLY   278       6.559  -5.135  10.117  1.00  0.00
ATOM   4386  HA2 GLY   278       6.300  -5.096   9.059  1.00  0.00
ATOM   4387  HA3 GLY   278       7.645  -5.199  10.163  1.00  0.00
ATOM   4388  C   GLY   278       5.944  -6.406  10.715  1.00  0.00
ATOM   4389  O   GLY   278       6.640  -7.415  10.823  1.00  0.00
ATOM   4390  N   VAL   279       4.653  -6.362  11.083  1.00  0.00
ATOM   4391  H   VAL   279       4.152  -5.494  10.941  1.00  0.00
ATOM   4392  CA  VAL   279       3.845  -7.499  11.542  1.00  0.00
ATOM   4393  HA  VAL   279       4.404  -8.424  11.382  1.00  0.00
ATOM   4394  CB  VAL   279       3.536  -7.399  13.062  1.00  0.00
ATOM   4395  HB  VAL   279       2.896  -8.242  13.318  1.00  0.00
ATOM   4396  CG1 VAL   279       4.801  -7.552  13.922  1.00  0.00
ATOM   4397 HG11 VAL   279       4.558  -7.560  14.985  1.00  0.00
ATOM   4398 HG12 VAL   279       5.308  -8.491  13.698  1.00  0.00
ATOM   4399 HG13 VAL   279       5.508  -6.741  13.750  1.00  0.00
ATOM   4400  CG2 VAL   279       2.743  -6.146  13.463  1.00  0.00
ATOM   4401 HG21 VAL   279       2.504  -6.152  14.526  1.00  0.00
ATOM   4402 HG22 VAL   279       3.321  -5.250  13.263  1.00  0.00
ATOM   4403 HG23 VAL   279       1.801  -6.071  12.921  1.00  0.00
ATOM   4404  C   VAL   279       2.589  -7.638  10.663  1.00  0.00
ATOM   4405  O   VAL   279       2.254  -6.739   9.891  1.00  0.00
ATOM   4406  N   LEU   280       1.894  -8.783  10.762  1.00  0.00
ATOM   4407  H   LEU   280       2.224  -9.484  11.420  1.00  0.00
ATOM   4408  CA  LEU   280       0.710  -9.122   9.964  1.00  0.00
ATOM   4409  HA  LEU   280       0.945  -8.958   8.917  1.00  0.00
ATOM   4410  CB  LEU   280       0.405 -10.618  10.181  1.00  0.00
ATOM   4411  HB2 LEU   280       1.320 -11.188  10.011  1.00  0.00
ATOM   4412  HB3 LEU   280       0.153 -10.778  11.231  1.00  0.00
ATOM   4413  CG  LEU   280      -0.711 -11.215   9.296  1.00  0.00
ATOM   4414  HG  LEU   280      -1.643 -10.684   9.489  1.00  0.00
ATOM   4415  CD1 LEU   280      -0.407 -11.111   7.791  1.00  0.00
ATOM   4416 HD11 LEU   280      -1.188 -11.592   7.201  1.00  0.00
ATOM   4417 HD12 LEU   280      -0.355 -10.076   7.457  1.00  0.00
ATOM   4418 HD13 LEU   280       0.540 -11.592   7.545  1.00  0.00
ATOM   4419  CD2 LEU   280      -0.947 -12.673   9.687  1.00  0.00
ATOM   4420 HD21 LEU   280      -1.688 -13.143   9.046  1.00  0.00
ATOM   4421 HD22 LEU   280      -0.025 -13.248   9.604  1.00  0.00
ATOM   4422 HD23 LEU   280      -1.304 -12.745  10.714  1.00  0.00
ATOM   4423  C   LEU   280      -0.516  -8.256  10.306  1.00  0.00
ATOM   4424  O   LEU   280      -1.317  -7.952   9.421  1.00  0.00
ATOM   4425  N   THR   281      -0.629  -7.822  11.570  1.00  0.00
ATOM   4426  H   THR   281       0.079  -8.106  12.233  1.00  0.00
ATOM   4427  CA  THR   281      -1.679  -6.942  12.080  1.00  0.00
ATOM   4428  HA  THR   281      -2.601  -7.107  11.522  1.00  0.00
ATOM   4429  CB  THR   281      -1.934  -7.296  13.569  1.00  0.00
ATOM   4430  HB  THR   281      -2.701  -6.630  13.965  1.00  0.00
ATOM   4431  CG2 THR   281      -2.454  -8.727  13.767  1.00  0.00
ATOM   4432 HG21 THR   281      -2.709  -8.906  14.811  1.00  0.00
ATOM   4433 HG22 THR   281      -3.356  -8.900  13.179  1.00  0.00
ATOM   4434 HG23 THR   281      -1.714  -9.471  13.469  1.00  0.00
ATOM   4435  OG1 THR   281      -0.775  -7.089  14.356  1.00  0.00
ATOM   4436  HG1 THR   281      -0.973  -7.308  15.255  1.00  0.00
ATOM   4437  C   THR   281      -1.314  -5.447  11.940  1.00  0.00
ATOM   4438  O   THR   281      -1.991  -4.615  12.544  1.00  0.00
ATOM   4439  N   THR   282      -0.288  -5.081  11.142  1.00  0.00
ATOM   4440  H   THR   282       0.252  -5.804  10.686  1.00  0.00
ATOM   4441  CA  THR   282       0.097  -3.689  10.885  1.00  0.00
ATOM   4442  HA  THR   282       0.197  -3.196  11.846  1.00  0.00
ATOM   4443  CB  THR   282       1.445  -3.615  10.118  1.00  0.00
ATOM   4444  HB  THR   282       1.419  -4.284   9.258  1.00  0.00
ATOM   4445  CG2 THR   282       1.847  -2.204   9.643  1.00  0.00
ATOM   4446 HG21 THR   282       2.834  -2.216   9.181  1.00  0.00
ATOM   4447 HG22 THR   282       1.163  -1.815   8.889  1.00  0.00
ATOM   4448 HG23 THR   282       1.872  -1.494  10.471  1.00  0.00
ATOM   4449  OG1 THR   282       2.486  -4.038  10.970  1.00  0.00
ATOM   4450  HG1 THR   282       2.574  -3.426  11.688  1.00  0.00
ATOM   4451  C   THR   282      -1.005  -2.960  10.105  1.00  0.00
ATOM   4452  O   THR   282      -1.498  -1.934  10.570  1.00  0.00
ATOM   4453  N   SER   283      -1.395  -3.501   8.939  1.00  0.00
ATOM   4454  H   SER   283      -0.945  -4.352   8.633  1.00  0.00
ATOM   4455  CA  SER   283      -2.388  -2.907   8.051  1.00  0.00
ATOM   4456  HA  SER   283      -2.137  -1.854   7.910  1.00  0.00
ATOM   4457  CB  SER   283      -2.316  -3.618   6.686  1.00  0.00
ATOM   4458  HB2 SER   283      -1.298  -3.576   6.298  1.00  0.00
ATOM   4459  HB3 SER   283      -2.577  -4.673   6.774  1.00  0.00
ATOM   4460  OG  SER   283      -3.168  -3.001   5.742  1.00  0.00
ATOM   4461  HG  SER   283      -4.062  -3.088   6.036  1.00  0.00
ATOM   4462  C   SER   283      -3.801  -3.004   8.652  1.00  0.00
ATOM   4463  O   SER   283      -4.483  -1.986   8.724  1.00  0.00
ATOM   4464  N   CYS   284      -4.210  -4.195   9.128  1.00  0.00
ATOM   4465  H   CYS   284      -3.571  -4.972   9.049  1.00  0.00
ATOM   4466  CA  CYS   284      -5.502  -4.470   9.769  1.00  0.00
ATOM   4467  HA  CYS   284      -6.293  -4.228   9.057  1.00  0.00
ATOM   4468  CB  CYS   284      -5.569  -5.977  10.092  1.00  0.00
ATOM   4469  HB2 CYS   284      -5.495  -6.543   9.166  1.00  0.00
ATOM   4470  HB3 CYS   284      -4.728  -6.276  10.719  1.00  0.00
ATOM   4471  SG  CYS   284      -7.107  -6.466  10.933  1.00  0.00
ATOM   4472  HG  CYS   284      -6.800  -7.761  11.055  1.00  0.00
ATOM   4473  C   CYS   284      -5.717  -3.625  11.034  1.00  0.00
ATOM   4474  O   CYS   284      -6.761  -2.988  11.170  1.00  0.00
ATOM   4475  N   GLY   285      -4.712  -3.594  11.923  1.00  0.00
ATOM   4476  H   GLY   285      -3.874  -4.125  11.727  1.00  0.00
ATOM   4477  CA  GLY   285      -4.736  -2.865  13.182  1.00  0.00
ATOM   4478  HA2 GLY   285      -5.587  -3.200  13.778  1.00  0.00
ATOM   4479  HA3 GLY   285      -3.838  -3.109  13.749  1.00  0.00
ATOM   4480  C   GLY   285      -4.794  -1.350  12.993  1.00  0.00
ATOM   4481  O   GLY   285      -5.573  -0.697  13.684  1.00  0.00
ATOM   4482  N   ASN   286      -4.024  -0.798  12.035  1.00  0.00
ATOM   4483  H   ASN   286      -3.401  -1.396  11.508  1.00  0.00
ATOM   4484  CA  ASN   286      -4.060   0.623  11.681  1.00  0.00
ATOM   4485  HA  ASN   286      -3.961   1.197  12.603  1.00  0.00
ATOM   4486  CB  ASN   286      -2.919   1.011  10.704  1.00  0.00
ATOM   4487  HB2 ASN   286      -2.862   0.293   9.884  1.00  0.00
ATOM   4488  HB3 ASN   286      -3.141   1.976  10.244  1.00  0.00
ATOM   4489  CG  ASN   286      -1.537   1.183  11.342  1.00  0.00
ATOM   4490  OD1 ASN   286      -1.399   1.266  12.560  1.00  0.00
ATOM   4491  ND2 ASN   286      -0.500   1.267  10.508  1.00  0.00
ATOM   4492 HD21 ASN   286      -0.640   1.204   9.511  1.00  0.00
ATOM   4493 HD22 ASN   286       0.421   1.487  10.876  1.00  0.00
ATOM   4494  C   ASN   286      -5.395   1.046  11.056  1.00  0.00
ATOM   4495  O   ASN   286      -5.843   2.151  11.344  1.00  0.00
ATOM   4496  N   THR   287      -6.040   0.189  10.241  1.00  0.00
ATOM   4497  H   THR   287      -5.628  -0.715  10.059  1.00  0.00
ATOM   4498  CA  THR   287      -7.292   0.530   9.557  1.00  0.00
ATOM   4499  HA  THR   287      -7.187   1.526   9.124  1.00  0.00
ATOM   4500  CB  THR   287      -7.612  -0.478   8.423  1.00  0.00
ATOM   4501  HB  THR   287      -7.882  -1.455   8.826  1.00  0.00
ATOM   4502  CG2 THR   287      -8.724   0.054   7.517  1.00  0.00
ATOM   4503 HG21 THR   287      -8.854  -0.561   6.631  1.00  0.00
ATOM   4504 HG22 THR   287      -9.663   0.087   8.055  1.00  0.00
ATOM   4505 HG23 THR   287      -8.504   1.063   7.170  1.00  0.00
ATOM   4506  OG1 THR   287      -6.527  -0.656   7.544  1.00  0.00
ATOM   4507  HG1 THR   287      -5.815  -1.068   8.017  1.00  0.00
ATOM   4508  C   THR   287      -8.471   0.554  10.551  1.00  0.00
ATOM   4509  O   THR   287      -9.331   1.426  10.437  1.00  0.00
ATOM   4510  N   LEU   288      -8.486  -0.359  11.540  1.00  0.00
ATOM   4511  H   LEU   288      -7.744  -1.046  11.566  1.00  0.00
ATOM   4512  CA  LEU   288      -9.493  -0.430  12.601  1.00  0.00
ATOM   4513  HA  LEU   288     -10.488  -0.385  12.155  1.00  0.00
ATOM   4514  CB  LEU   288      -9.323  -1.749  13.390  1.00  0.00
ATOM   4515  HB2 LEU   288      -8.278  -1.838  13.694  1.00  0.00
ATOM   4516  HB3 LEU   288      -9.892  -1.708  14.321  1.00  0.00
ATOM   4517  CG  LEU   288      -9.737  -3.024  12.625  1.00  0.00
ATOM   4518  HG  LEU   288      -9.318  -2.983  11.620  1.00  0.00
ATOM   4519  CD1 LEU   288      -9.153  -4.267  13.313  1.00  0.00
ATOM   4520 HD11 LEU   288      -9.362  -5.164  12.732  1.00  0.00
ATOM   4521 HD12 LEU   288      -8.069  -4.196  13.410  1.00  0.00
ATOM   4522 HD13 LEU   288      -9.567  -4.407  14.312  1.00  0.00
ATOM   4523  CD2 LEU   288     -11.263  -3.155  12.486  1.00  0.00
ATOM   4524 HD21 LEU   288     -11.531  -4.066  11.952  1.00  0.00
ATOM   4525 HD22 LEU   288     -11.744  -3.190  13.464  1.00  0.00
ATOM   4526 HD23 LEU   288     -11.693  -2.321  11.932  1.00  0.00
ATOM   4527  C   LEU   288      -9.356   0.742  13.584  1.00  0.00
ATOM   4528  O   LEU   288     -10.362   1.351  13.936  1.00  0.00
ATOM   4529  N   THR   289      -8.122   1.071  14.001  1.00  0.00
ATOM   4530  H   THR   289      -7.346   0.506  13.680  1.00  0.00
ATOM   4531  CA  THR   289      -7.808   2.125  14.968  1.00  0.00
ATOM   4532  HA  THR   289      -8.495   2.048  15.814  1.00  0.00
ATOM   4533  CB  THR   289      -6.359   1.887  15.469  1.00  0.00
ATOM   4534  HB  THR   289      -5.690   1.717  14.624  1.00  0.00
ATOM   4535  CG2 THR   289      -5.754   2.981  16.362  1.00  0.00
ATOM   4536 HG21 THR   289      -4.750   2.707  16.688  1.00  0.00
ATOM   4537 HG22 THR   289      -5.669   3.939  15.847  1.00  0.00
ATOM   4538 HG23 THR   289      -6.362   3.119  17.254  1.00  0.00
ATOM   4539  OG1 THR   289      -6.415   0.727  16.276  1.00  0.00
ATOM   4540  HG1 THR   289      -5.539   0.397  16.438  1.00  0.00
ATOM   4541  C   THR   289      -7.981   3.531  14.360  1.00  0.00
ATOM   4542  O   THR   289      -8.384   4.445  15.077  1.00  0.00
ATOM   4543  N   CYS   290      -7.742   3.702  13.047  1.00  0.00
ATOM   4544  H   CYS   290      -7.400   2.915  12.512  1.00  0.00
ATOM   4545  CA  CYS   290      -7.966   4.956  12.325  1.00  0.00
ATOM   4546  HA  CYS   290      -7.571   5.782  12.922  1.00  0.00
ATOM   4547  CB  CYS   290      -7.207   4.898  10.983  1.00  0.00
ATOM   4548  HB2 CYS   290      -6.169   4.621  11.146  1.00  0.00
ATOM   4549  HB3 CYS   290      -7.632   4.151  10.313  1.00  0.00
ATOM   4550  SG  CYS   290      -7.163   6.514  10.164  1.00  0.00
ATOM   4551  HG  CYS   290      -6.420   6.124   9.123  1.00  0.00
ATOM   4552  C   CYS   290      -9.470   5.183  12.077  1.00  0.00
ATOM   4553  O   CYS   290      -9.932   6.313  12.212  1.00  0.00
ATOM   4554  N   TYR   291     -10.236   4.116  11.777  1.00  0.00
ATOM   4555  H   TYR   291      -9.781   3.219  11.681  1.00  0.00
ATOM   4556  CA  TYR   291     -11.689   4.142  11.587  1.00  0.00
ATOM   4557  HA  TYR   291     -11.937   4.937  10.880  1.00  0.00
ATOM   4558  CB  TYR   291     -12.130   2.787  10.995  1.00  0.00
ATOM   4559  HB2 TYR   291     -11.650   2.663  10.026  1.00  0.00
ATOM   4560  HB3 TYR   291     -11.755   1.970  11.612  1.00  0.00
ATOM   4561  CG  TYR   291     -13.628   2.588  10.807  1.00  0.00
ATOM   4562  CD1 TYR   291     -14.365   1.866  11.769  1.00  0.00
ATOM   4563  HD1 TYR   291     -13.866   1.467  12.639  1.00  0.00
ATOM   4564  CE1 TYR   291     -15.747   1.659  11.600  1.00  0.00
ATOM   4565  HE1 TYR   291     -16.302   1.101  12.339  1.00  0.00
ATOM   4566  CZ  TYR   291     -16.400   2.177  10.465  1.00  0.00
ATOM   4567  OH  TYR   291     -17.737   1.961  10.295  1.00  0.00
ATOM   4568  HH  TYR   291     -18.074   2.319   9.488  1.00  0.00
ATOM   4569  CE2 TYR   291     -15.671   2.909   9.507  1.00  0.00
ATOM   4570  HE2 TYR   291     -16.169   3.315   8.640  1.00  0.00
ATOM   4571  CD2 TYR   291     -14.288   3.114   9.677  1.00  0.00
ATOM   4572  HD2 TYR   291     -13.738   3.674   8.936  1.00  0.00
ATOM   4573  C   TYR   291     -12.437   4.407  12.905  1.00  0.00
ATOM   4574  O   TYR   291     -13.389   5.183  12.902  1.00  0.00
ATOM   4575  N   LEU   292     -11.999   3.785  14.014  1.00  0.00
ATOM   4576  H   LEU   292     -11.224   3.143  13.911  1.00  0.00
ATOM   4577  CA  LEU   292     -12.546   3.922  15.367  1.00  0.00
ATOM   4578  HA  LEU   292     -13.599   3.638  15.331  1.00  0.00
ATOM   4579  CB  LEU   292     -11.792   2.935  16.292  1.00  0.00
ATOM   4580  HB2 LEU   292     -12.021   1.921  15.968  1.00  0.00
ATOM   4581  HB3 LEU   292     -10.720   3.057  16.131  1.00  0.00
ATOM   4582  CG  LEU   292     -12.050   3.033  17.813  1.00  0.00
ATOM   4583  HG  LEU   292     -11.690   4.000  18.164  1.00  0.00
ATOM   4584  CD1 LEU   292     -13.532   2.929  18.194  1.00  0.00
ATOM   4585 HD11 LEU   292     -13.647   3.012  19.273  1.00  0.00
ATOM   4586 HD12 LEU   292     -14.119   3.734  17.758  1.00  0.00
ATOM   4587 HD13 LEU   292     -13.964   1.979  17.880  1.00  0.00
ATOM   4588  CD2 LEU   292     -11.242   1.959  18.553  1.00  0.00
ATOM   4589 HD21 LEU   292     -11.434   1.999  19.624  1.00  0.00
ATOM   4590 HD22 LEU   292     -11.502   0.957  18.209  1.00  0.00
ATOM   4591 HD23 LEU   292     -10.171   2.095  18.402  1.00  0.00
ATOM   4592  C   LEU   292     -12.455   5.367  15.879  1.00  0.00
ATOM   4593  O   LEU   292     -13.450   5.914  16.354  1.00  0.00
ATOM   4594  N   LYS   293     -11.272   5.985  15.744  1.00  0.00
ATOM   4595  H   LYS   293     -10.505   5.467  15.337  1.00  0.00
ATOM   4596  CA  LYS   293     -11.002   7.355  16.169  1.00  0.00
ATOM   4597  HA  LYS   293     -11.393   7.502  17.179  1.00  0.00
ATOM   4598  CB  LYS   293      -9.477   7.581  16.178  1.00  0.00
ATOM   4599  HB2 LYS   293      -9.053   7.319  15.207  1.00  0.00
ATOM   4600  HB3 LYS   293      -9.261   8.640  16.327  1.00  0.00
ATOM   4601  CG  LYS   293      -8.773   6.787  17.292  1.00  0.00
ATOM   4602  HG2 LYS   293      -9.199   7.062  18.255  1.00  0.00
ATOM   4603  HG3 LYS   293      -8.987   5.725  17.181  1.00  0.00
ATOM   4604  CD  LYS   293      -7.253   7.001  17.307  1.00  0.00
ATOM   4605  HD2 LYS   293      -6.849   6.788  16.316  1.00  0.00
ATOM   4606  HD3 LYS   293      -7.030   8.048  17.515  1.00  0.00
ATOM   4607  CE  LYS   293      -6.560   6.102  18.339  1.00  0.00
ATOM   4608  HE2 LYS   293      -6.945   6.293  19.340  1.00  0.00
ATOM   4609  HE3 LYS   293      -6.780   5.059  18.130  1.00  0.00
ATOM   4610  NZ  LYS   293      -5.099   6.290  18.332  1.00  0.00
ATOM   4611  HZ1 LYS   293      -4.676   5.628  18.977  1.00  0.00
ATOM   4612  HZ2 LYS   293      -4.733   6.123  17.407  1.00  0.00
ATOM   4613  HZ3 LYS   293      -4.865   7.231  18.620  1.00  0.00
ATOM   4614  C   LYS   293     -11.671   8.384  15.244  1.00  0.00
ATOM   4615  O   LYS   293     -12.126   9.413  15.737  1.00  0.00
ATOM   4616  N   ALA   294     -11.772   8.105  13.931  1.00  0.00
ATOM   4617  H   ALA   294     -11.369   7.243  13.589  1.00  0.00
ATOM   4618  CA  ALA   294     -12.398   8.988  12.944  1.00  0.00
ATOM   4619  HA  ALA   294     -12.015  10.002  13.074  1.00  0.00
ATOM   4620  CB  ALA   294     -12.044   8.506  11.531  1.00  0.00
ATOM   4621  HB1 ALA   294     -12.494   9.143  10.769  1.00  0.00
ATOM   4622  HB2 ALA   294     -10.967   8.538  11.382  1.00  0.00
ATOM   4623  HB3 ALA   294     -12.375   7.482  11.349  1.00  0.00
ATOM   4624  C   ALA   294     -13.925   9.014  13.084  1.00  0.00
ATOM   4625  O   ALA   294     -14.510  10.093  13.061  1.00  0.00
ATOM   4626  N   SER   295     -14.566   7.846  13.266  1.00  0.00
ATOM   4627  H   SER   295     -14.016   6.996  13.274  1.00  0.00
ATOM   4628  CA  SER   295     -16.014   7.700  13.450  1.00  0.00
ATOM   4629  HA  SER   295     -16.543   8.231  12.660  1.00  0.00
ATOM   4630  CB  SER   295     -16.389   6.207  13.381  1.00  0.00
ATOM   4631  HB2 SER   295     -15.698   5.599  13.960  1.00  0.00
ATOM   4632  HB3 SER   295     -17.386   6.034  13.788  1.00  0.00
ATOM   4633  OG  SER   295     -16.398   5.762  12.041  1.00  0.00
ATOM   4634  HG  SER   295     -15.513   5.794  11.709  1.00  0.00
ATOM   4635  C   SER   295     -16.499   8.295  14.782  1.00  0.00
ATOM   4636  O   SER   295     -17.619   8.799  14.846  1.00  0.00
ATOM   4637  N   ALA   296     -15.643   8.291  15.816  1.00  0.00
ATOM   4638  H   ALA   296     -14.745   7.844  15.688  1.00  0.00
ATOM   4639  CA  ALA   296     -15.894   8.908  17.115  1.00  0.00
ATOM   4640  HA  ALA   296     -16.920   8.714  17.430  1.00  0.00
ATOM   4641  CB  ALA   296     -14.921   8.273  18.116  1.00  0.00
ATOM   4642  HB1 ALA   296     -15.067   8.666  19.122  1.00  0.00
ATOM   4643  HB2 ALA   296     -15.080   7.196  18.159  1.00  0.00
ATOM   4644  HB3 ALA   296     -13.879   8.438  17.839  1.00  0.00
ATOM   4645  C   ALA   296     -15.644  10.427  17.090  1.00  0.00
ATOM   4646  O   ALA   296     -16.295  11.157  17.836  1.00  0.00
ATOM   4647  N   ALA   297     -14.732  10.909  16.227  1.00  0.00
ATOM   4648  H   ALA   297     -14.221  10.249  15.656  1.00  0.00
ATOM   4649  CA  ALA   297     -14.397  12.325  16.063  1.00  0.00
ATOM   4650  HA  ALA   297     -14.377  12.813  17.038  1.00  0.00
ATOM   4651  CB  ALA   297     -13.012  12.444  15.407  1.00  0.00
ATOM   4652  HB1 ALA   297     -12.770  13.480  15.168  1.00  0.00
ATOM   4653  HB2 ALA   297     -12.225  12.085  16.070  1.00  0.00
ATOM   4654  HB3 ALA   297     -12.949  11.870  14.484  1.00  0.00
ATOM   4655  C   ALA   297     -15.406  13.058  15.168  1.00  0.00
ATOM   4656  O   ALA   297     -15.588  14.262  15.334  1.00  0.00
ATOM   4657  N   CYS   298     -16.080  12.344  14.251  1.00  0.00
ATOM   4658  H   CYS   298     -15.835  11.369  14.139  1.00  0.00
ATOM   4659  CA  CYS   298     -17.136  12.868  13.381  1.00  0.00
ATOM   4660  HA  CYS   298     -16.872  13.869  13.034  1.00  0.00
ATOM   4661  CB  CYS   298     -17.302  11.923  12.176  1.00  0.00
ATOM   4662  HB2 CYS   298     -17.242  10.873  12.466  1.00  0.00
ATOM   4663  HB3 CYS   298     -18.265  12.068  11.685  1.00  0.00
ATOM   4664  SG  CYS   298     -16.018  12.316  10.961  1.00  0.00
ATOM   4665  HG  CYS   298     -16.414  11.435  10.038  1.00  0.00
ATOM   4666  C   CYS   298     -18.490  12.976  14.104  1.00  0.00
ATOM   4667  O   CYS   298     -19.328  13.772  13.685  1.00  0.00
ATOM   4668  N   ARG   299     -18.683  12.225  15.203  1.00  0.00
ATOM   4669  H   ARG   299     -17.950  11.585  15.472  1.00  0.00
ATOM   4670  CA  ARG   299     -19.825  12.345  16.113  1.00  0.00
ATOM   4671  HA  ARG   299     -20.740  12.553  15.554  1.00  0.00
ATOM   4672  CB  ARG   299     -19.982  11.028  16.902  1.00  0.00
ATOM   4673  HB2 ARG   299     -19.027  10.748  17.349  1.00  0.00
ATOM   4674  HB3 ARG   299     -20.675  11.172  17.733  1.00  0.00
ATOM   4675  CG  ARG   299     -20.515   9.870  16.047  1.00  0.00
ATOM   4676  HG2 ARG   299     -21.530  10.106  15.724  1.00  0.00
ATOM   4677  HG3 ARG   299     -19.929   9.781  15.134  1.00  0.00
ATOM   4678  CD  ARG   299     -20.521   8.529  16.796  1.00  0.00
ATOM   4679  HD2 ARG   299     -19.546   8.338  17.248  1.00  0.00
ATOM   4680  HD3 ARG   299     -21.253   8.555  17.604  1.00  0.00
ATOM   4681  NE  ARG   299     -20.823   7.431  15.870  1.00  0.00
ATOM   4682  HE  ARG   299     -20.567   7.602  14.908  1.00  0.00
ATOM   4683  CZ  ARG   299     -21.317   6.219  16.178  1.00  0.00
ATOM   4684  NH1 ARG   299     -21.627   5.868  17.433  1.00  0.00
ATOM   4685 HH11 ARG   299     -21.501   6.512  18.200  1.00  0.00
ATOM   4686 HH12 ARG   299     -22.000   4.937  17.613  1.00  0.00
ATOM   4687  NH2 ARG   299     -21.496   5.334  15.191  1.00  0.00
ATOM   4688 HH21 ARG   299     -21.283   5.572  14.235  1.00  0.00
ATOM   4689 HH22 ARG   299     -21.817   4.388  15.400  1.00  0.00
ATOM   4690  C   ARG   299     -19.597  13.474  17.133  1.00  0.00
ATOM   4691  O   ARG   299     -20.563  14.119  17.537  1.00  0.00
ATOM   4692  N   ALA   300     -18.334  13.736  17.516  1.00  0.00
ATOM   4693  H   ALA   300     -17.597  13.147  17.156  1.00  0.00
ATOM   4694  CA  ALA   300     -17.939  14.812  18.426  1.00  0.00
ATOM   4695  HA  ALA   300     -18.621  14.842  19.278  1.00  0.00
ATOM   4696  CB  ALA   300     -16.512  14.520  18.921  1.00  0.00
ATOM   4697  HB1 ALA   300     -16.182  15.272  19.638  1.00  0.00
ATOM   4698  HB2 ALA   300     -16.459  13.552  19.421  1.00  0.00
ATOM   4699  HB3 ALA   300     -15.793  14.506  18.102  1.00  0.00
ATOM   4700  C   ALA   300     -17.937  16.184  17.727  1.00  0.00
ATOM   4701  O   ALA   300     -18.226  17.194  18.367  1.00  0.00
ATOM   4702  N   ALA   301     -17.638  16.211  16.417  1.00  0.00
ATOM   4703  H   ALA   301     -17.377  15.339  15.979  1.00  0.00
ATOM   4704  CA  ALA   301     -17.635  17.401  15.569  1.00  0.00
ATOM   4705  HA  ALA   301     -17.415  18.294  16.151  1.00  0.00
ATOM   4706  CB  ALA   301     -16.552  17.199  14.506  1.00  0.00
ATOM   4707  HB1 ALA   301     -16.527  18.021  13.793  1.00  0.00
ATOM   4708  HB2 ALA   301     -15.574  17.139  14.977  1.00  0.00
ATOM   4709  HB3 ALA   301     -16.698  16.271  13.956  1.00  0.00
ATOM   4710  C   ALA   301     -18.974  17.626  14.851  1.00  0.00
ATOM   4711  O   ALA   301     -19.214  18.737  14.381  1.00  0.00
ATOM   4712  N   LYS   302     -19.841  16.598  14.779  1.00  0.00
ATOM   4713  H   LYS   302     -19.539  15.717  15.168  1.00  0.00
ATOM   4714  CA  LYS   302     -21.234  16.653  14.322  1.00  0.00
ATOM   4715  HA  LYS   302     -21.629  15.652  14.500  1.00  0.00
ATOM   4716  CB  LYS   302     -22.088  17.623  15.181  1.00  0.00
ATOM   4717  HB2 LYS   302     -21.619  18.605  15.228  1.00  0.00
ATOM   4718  HB3 LYS   302     -23.059  17.794  14.716  1.00  0.00
ATOM   4719  CG  LYS   302     -22.344  17.075  16.599  1.00  0.00
ATOM   4720  HG2 LYS   302     -23.172  16.367  16.551  1.00  0.00
ATOM   4721  HG3 LYS   302     -21.487  16.500  16.947  1.00  0.00
ATOM   4722  CD  LYS   302     -22.656  18.161  17.639  1.00  0.00
ATOM   4723  HD2 LYS   302     -23.335  18.902  17.215  1.00  0.00
ATOM   4724  HD3 LYS   302     -23.187  17.701  18.473  1.00  0.00
ATOM   4725  CE  LYS   302     -21.381  18.828  18.178  1.00  0.00
ATOM   4726  HE2 LYS   302     -20.736  18.082  18.642  1.00  0.00
ATOM   4727  HE3 LYS   302     -20.810  19.286  17.370  1.00  0.00
ATOM   4728  NZ  LYS   302     -21.691  19.859  19.182  1.00  0.00
ATOM   4729  HZ1 LYS   302     -20.830  20.264  19.522  1.00  0.00
ATOM   4730  HZ2 LYS   302     -22.259  20.581  18.762  1.00  0.00
ATOM   4731  HZ3 LYS   302     -22.192  19.440  19.953  1.00  0.00
ATOM   4732  C   LYS   302     -21.362  16.825  12.796  1.00  0.00
ATOM   4733  O   LYS   302     -22.174  17.620  12.321  1.00  0.00
ATOM   4734  N   LEU   303     -20.551  16.071  12.032  1.00  0.00
ATOM   4735  H   LEU   303     -19.919  15.438  12.502  1.00  0.00
ATOM   4736  CA  LEU   303     -20.565  16.027  10.569  1.00  0.00
ATOM   4737  HA  LEU   303     -20.627  17.042  10.170  1.00  0.00
ATOM   4738  CB  LEU   303     -19.271  15.348  10.054  1.00  0.00
ATOM   4739  HB2 LEU   303     -18.980  14.531  10.715  1.00  0.00
ATOM   4740  HB3 LEU   303     -19.470  14.880   9.088  1.00  0.00
ATOM   4741  CG  LEU   303     -18.087  16.321   9.848  1.00  0.00
ATOM   4742  HG  LEU   303     -18.401  17.088   9.140  1.00  0.00
ATOM   4743  CD1 LEU   303     -17.657  17.022  11.143  1.00  0.00
ATOM   4744 HD11 LEU   303     -16.759  17.622  10.993  1.00  0.00
ATOM   4745 HD12 LEU   303     -18.432  17.687  11.523  1.00  0.00
ATOM   4746 HD13 LEU   303     -17.440  16.282  11.909  1.00  0.00
ATOM   4747  CD2 LEU   303     -16.880  15.601   9.233  1.00  0.00
ATOM   4748 HD21 LEU   303     -16.103  16.315   8.960  1.00  0.00
ATOM   4749 HD22 LEU   303     -16.440  14.900   9.938  1.00  0.00
ATOM   4750 HD23 LEU   303     -17.152  15.044   8.336  1.00  0.00
ATOM   4751  C   LEU   303     -21.793  15.227  10.107  1.00  0.00
ATOM   4752  O   LEU   303     -21.984  14.077  10.506  1.00  0.00
ATOM   4753  N   GLN   304     -22.632  15.876   9.288  1.00  0.00
ATOM   4754  H   GLN   304     -22.374  16.806   8.991  1.00  0.00
ATOM   4755  CA  GLN   304     -23.952  15.409   8.876  1.00  0.00
ATOM   4756  HA  GLN   304     -24.446  14.890   9.700  1.00  0.00
ATOM   4757  CB  GLN   304     -24.771  16.651   8.445  1.00  0.00
ATOM   4758  HB2 GLN   304     -24.277  17.147   7.609  1.00  0.00
ATOM   4759  HB3 GLN   304     -25.746  16.335   8.069  1.00  0.00
ATOM   4760  CG  GLN   304     -24.971  17.709   9.553  1.00  0.00
ATOM   4761  HG2 GLN   304     -24.009  18.112   9.870  1.00  0.00
ATOM   4762  HG3 GLN   304     -25.526  18.553   9.144  1.00  0.00
ATOM   4763  CD  GLN   304     -25.745  17.187  10.765  1.00  0.00
ATOM   4764  OE1 GLN   304     -26.802  16.578  10.620  1.00  0.00
ATOM   4765  NE2 GLN   304     -25.220  17.420  11.969  1.00  0.00
ATOM   4766 HE21 GLN   304     -24.328  17.891  12.050  1.00  0.00
ATOM   4767 HE22 GLN   304     -25.703  17.098  12.795  1.00  0.00
ATOM   4768  C   GLN   304     -23.812  14.471   7.669  1.00  0.00
ATOM   4769  O   GLN   304     -23.165  14.830   6.686  1.00  0.00
ATOM   4770  N   ASP   305     -24.399  13.263   7.768  1.00  0.00
ATOM   4771  H   ASP   305     -24.900  13.067   8.622  1.00  0.00
ATOM   4772  CA  ASP   305     -24.423  12.197   6.754  1.00  0.00
ATOM   4773  HA  ASP   305     -24.868  11.327   7.240  1.00  0.00
ATOM   4774  CB  ASP   305     -25.342  12.594   5.563  1.00  0.00
ATOM   4775  HB2 ASP   305     -26.345  12.808   5.934  1.00  0.00
ATOM   4776  HB3 ASP   305     -24.985  13.518   5.108  1.00  0.00
ATOM   4777  CG  ASP   305     -25.479  11.543   4.451  1.00  0.00
ATOM   4778  OD1 ASP   305     -25.302  10.341   4.748  1.00  0.00
ATOM   4779  OD2 ASP   305     -25.733  11.964   3.303  1.00  0.00
ATOM   4780  C   ASP   305     -22.989  11.792   6.354  1.00  0.00
ATOM   4781  O   ASP   305     -22.536  12.089   5.249  1.00  0.00
ATOM   4782  N   CYS   306     -22.251  11.198   7.299  1.00  0.00
ATOM   4783  H   CYS   306     -22.690  10.979   8.182  1.00  0.00
ATOM   4784  CA  CYS   306     -20.812  10.992   7.201  1.00  0.00
ATOM   4785  HA  CYS   306     -20.376  11.740   6.535  1.00  0.00
ATOM   4786  CB  CYS   306     -20.247  11.184   8.621  1.00  0.00
ATOM   4787  HB2 CYS   306     -20.707  12.050   9.099  1.00  0.00
ATOM   4788  HB3 CYS   306     -20.434  10.326   9.267  1.00  0.00
ATOM   4789  SG  CYS   306     -18.476  11.517   8.530  1.00  0.00
ATOM   4790  HG  CYS   306     -18.312  11.739   9.837  1.00  0.00
ATOM   4791  C   CYS   306     -20.506   9.575   6.682  1.00  0.00
ATOM   4792  O   CYS   306     -20.941   8.585   7.271  1.00  0.00
ATOM   4793  N   THR   307     -19.739   9.502   5.583  1.00  0.00
ATOM   4794  H   THR   307     -19.431  10.371   5.165  1.00  0.00
ATOM   4795  CA  THR   307     -19.238   8.281   4.946  1.00  0.00
ATOM   4796  HA  THR   307     -19.512   7.404   5.535  1.00  0.00
ATOM   4797  CB  THR   307     -19.840   8.151   3.524  1.00  0.00
ATOM   4798  HB  THR   307     -19.585   9.034   2.935  1.00  0.00
ATOM   4799  CG2 THR   307     -19.389   6.885   2.770  1.00  0.00
ATOM   4800 HG21 THR   307     -19.924   6.775   1.827  1.00  0.00
ATOM   4801 HG22 THR   307     -18.326   6.913   2.530  1.00  0.00
ATOM   4802 HG23 THR   307     -19.574   5.985   3.356  1.00  0.00
ATOM   4803  OG1 THR   307     -21.251   8.082   3.611  1.00  0.00
ATOM   4804  HG1 THR   307     -21.486   7.316   4.114  1.00  0.00
ATOM   4805  C   THR   307     -17.704   8.369   4.910  1.00  0.00
ATOM   4806  O   THR   307     -17.149   9.461   4.779  1.00  0.00
ATOM   4807  N   MET   308     -17.021   7.219   5.029  1.00  0.00
ATOM   4808  H   MET   308     -17.539   6.353   5.090  1.00  0.00
ATOM   4809  CA  MET   308     -15.565   7.117   5.133  1.00  0.00
ATOM   4810  HA  MET   308     -15.119   8.075   4.865  1.00  0.00
ATOM   4811  CB  MET   308     -15.143   6.798   6.583  1.00  0.00
ATOM   4812  HB2 MET   308     -15.452   5.789   6.860  1.00  0.00
ATOM   4813  HB3 MET   308     -14.054   6.815   6.652  1.00  0.00
ATOM   4814  CG  MET   308     -15.710   7.798   7.592  1.00  0.00
ATOM   4815  HG2 MET   308     -15.566   8.810   7.215  1.00  0.00
ATOM   4816  HG3 MET   308     -16.787   7.654   7.689  1.00  0.00
ATOM   4817  SD  MET   308     -15.000   7.721   9.248  1.00  0.00
ATOM   4818  CE  MET   308     -16.051   9.010   9.948  1.00  0.00
ATOM   4819  HE1 MET   308     -15.686   9.310  10.922  1.00  0.00
ATOM   4820  HE2 MET   308     -16.039   9.886   9.303  1.00  0.00
ATOM   4821  HE3 MET   308     -17.079   8.661  10.047  1.00  0.00
ATOM   4822  C   MET   308     -14.991   6.109   4.138  1.00  0.00
ATOM   4823  O   MET   308     -15.713   5.299   3.560  1.00  0.00
ATOM   4824  N   LEU   309     -13.666   6.176   3.971  1.00  0.00
ATOM   4825  H   LEU   309     -13.174   6.917   4.451  1.00  0.00
ATOM   4826  CA  LEU   309     -12.835   5.258   3.211  1.00  0.00
ATOM   4827  HA  LEU   309     -13.268   4.265   3.300  1.00  0.00
ATOM   4828  CB  LEU   309     -12.841   5.663   1.724  1.00  0.00
ATOM   4829  HB2 LEU   309     -13.866   5.791   1.384  1.00  0.00
ATOM   4830  HB3 LEU   309     -12.393   6.646   1.639  1.00  0.00
ATOM   4831  CG  LEU   309     -12.119   4.706   0.761  1.00  0.00
ATOM   4832  HG  LEU   309     -11.108   4.522   1.126  1.00  0.00
ATOM   4833  CD1 LEU   309     -12.844   3.358   0.651  1.00  0.00
ATOM   4834 HD11 LEU   309     -12.405   2.752  -0.140  1.00  0.00
ATOM   4835 HD12 LEU   309     -12.785   2.790   1.579  1.00  0.00
ATOM   4836 HD13 LEU   309     -13.898   3.491   0.412  1.00  0.00
ATOM   4837  CD2 LEU   309     -11.993   5.360  -0.622  1.00  0.00
ATOM   4838 HD21 LEU   309     -11.466   4.712  -1.318  1.00  0.00
ATOM   4839 HD22 LEU   309     -12.972   5.578  -1.048  1.00  0.00
ATOM   4840 HD23 LEU   309     -11.436   6.296  -0.566  1.00  0.00
ATOM   4841  C   LEU   309     -11.461   5.265   3.887  1.00  0.00
ATOM   4842  O   LEU   309     -10.796   6.301   3.908  1.00  0.00
ATOM   4843  N   VAL   310     -11.070   4.127   4.483  1.00  0.00
ATOM   4844  H   VAL   310     -11.677   3.321   4.418  1.00  0.00
ATOM   4845  CA  VAL   310      -9.890   3.995   5.339  1.00  0.00
ATOM   4846  HA  VAL   310      -9.306   4.913   5.276  1.00  0.00
ATOM   4847  CB  VAL   310     -10.294   3.808   6.830  1.00  0.00
ATOM   4848  HB  VAL   310     -10.587   2.771   6.971  1.00  0.00
ATOM   4849  CG1 VAL   310      -9.108   4.060   7.778  1.00  0.00
ATOM   4850 HG11 VAL   310      -9.387   3.846   8.809  1.00  0.00
ATOM   4851 HG12 VAL   310      -8.251   3.431   7.538  1.00  0.00
ATOM   4852 HG13 VAL   310      -8.778   5.098   7.731  1.00  0.00
ATOM   4853  CG2 VAL   310     -11.500   4.663   7.264  1.00  0.00
ATOM   4854 HG21 VAL   310     -11.651   4.620   8.342  1.00  0.00
ATOM   4855 HG22 VAL   310     -11.362   5.706   6.989  1.00  0.00
ATOM   4856 HG23 VAL   310     -12.424   4.318   6.797  1.00  0.00
ATOM   4857  C   VAL   310      -9.016   2.852   4.807  1.00  0.00
ATOM   4858  O   VAL   310      -9.512   1.758   4.526  1.00  0.00
ATOM   4859  N   ASN   311      -7.710   3.131   4.678  1.00  0.00
ATOM   4860  H   ASN   311      -7.408   4.057   4.958  1.00  0.00
ATOM   4861  CA  ASN   311      -6.667   2.255   4.147  1.00  0.00
ATOM   4862  HA  ASN   311      -7.001   1.217   4.203  1.00  0.00
ATOM   4863  CB  ASN   311      -6.355   2.591   2.672  1.00  0.00
ATOM   4864  HB2 ASN   311      -6.138   3.656   2.584  1.00  0.00
ATOM   4865  HB3 ASN   311      -5.449   2.075   2.350  1.00  0.00
ATOM   4866  CG  ASN   311      -7.473   2.261   1.688  1.00  0.00
ATOM   4867  OD1 ASN   311      -8.456   2.992   1.591  1.00  0.00
ATOM   4868  ND2 ASN   311      -7.305   1.180   0.925  1.00  0.00
ATOM   4869 HD21 ASN   311      -6.483   0.605   1.043  1.00  0.00
ATOM   4870 HD22 ASN   311      -8.006   0.926   0.244  1.00  0.00
ATOM   4871  C   ASN   311      -5.428   2.368   5.038  1.00  0.00
ATOM   4872  O   ASN   311      -4.463   3.046   4.684  1.00  0.00
ATOM   4873  N   GLY   312      -5.463   1.725   6.213  1.00  0.00
ATOM   4874  H   GLY   312      -6.279   1.174   6.445  1.00  0.00
ATOM   4875  CA  GLY   312      -4.425   1.830   7.229  1.00  0.00
ATOM   4876  HA2 GLY   312      -4.536   1.024   7.953  1.00  0.00
ATOM   4877  HA3 GLY   312      -3.437   1.708   6.779  1.00  0.00
ATOM   4878  C   GLY   312      -4.540   3.168   7.957  1.00  0.00
ATOM   4879  O   GLY   312      -5.599   3.500   8.488  1.00  0.00
ATOM   4880  N   ASP   313      -3.442   3.932   7.954  1.00  0.00
ATOM   4881  H   ASP   313      -2.620   3.600   7.466  1.00  0.00
ATOM   4882  CA  ASP   313      -3.355   5.290   8.487  1.00  0.00
ATOM   4883  HA  ASP   313      -3.886   5.336   9.440  1.00  0.00
ATOM   4884  CB  ASP   313      -1.864   5.634   8.731  1.00  0.00
ATOM   4885  HB2 ASP   313      -1.818   6.614   9.205  1.00  0.00
ATOM   4886  HB3 ASP   313      -1.447   4.924   9.445  1.00  0.00
ATOM   4887  CG  ASP   313      -0.917   5.666   7.520  1.00  0.00
ATOM   4888  OD1 ASP   313      -1.034   4.770   6.654  1.00  0.00
ATOM   4889  OD2 ASP   313      -0.068   6.583   7.503  1.00  0.00
ATOM   4890  C   ASP   313      -3.970   6.333   7.529  1.00  0.00
ATOM   4891  O   ASP   313      -4.326   7.418   7.990  1.00  0.00
ATOM   4892  N   ASP   314      -4.120   6.011   6.228  1.00  0.00
ATOM   4893  H   ASP   314      -3.799   5.103   5.923  1.00  0.00
ATOM   4894  CA  ASP   314      -4.762   6.864   5.228  1.00  0.00
ATOM   4895  HA  ASP   314      -4.351   7.871   5.331  1.00  0.00
ATOM   4896  CB  ASP   314      -4.440   6.338   3.808  1.00  0.00
ATOM   4897  HB2 ASP   314      -3.368   6.159   3.715  1.00  0.00
ATOM   4898  HB3 ASP   314      -4.924   5.378   3.636  1.00  0.00
ATOM   4899  CG  ASP   314      -4.863   7.300   2.690  1.00  0.00
ATOM   4900  OD1 ASP   314      -6.047   7.249   2.291  1.00  0.00
ATOM   4901  OD2 ASP   314      -3.987   8.068   2.235  1.00  0.00
ATOM   4902  C   ASP   314      -6.279   6.893   5.475  1.00  0.00
ATOM   4903  O   ASP   314      -6.900   5.853   5.699  1.00  0.00
ATOM   4904  N   LEU   315      -6.843   8.106   5.452  1.00  0.00
ATOM   4905  H   LEU   315      -6.253   8.894   5.227  1.00  0.00
ATOM   4906  CA  LEU   315      -8.219   8.417   5.804  1.00  0.00
ATOM   4907  HA  LEU   315      -8.833   7.528   5.642  1.00  0.00
ATOM   4908  CB  LEU   315      -8.278   8.775   7.307  1.00  0.00
ATOM   4909  HB2 LEU   315      -8.014   7.885   7.873  1.00  0.00
ATOM   4910  HB3 LEU   315      -7.491   9.501   7.516  1.00  0.00
ATOM   4911  CG  LEU   315      -9.608   9.340   7.859  1.00  0.00
ATOM   4912  HG  LEU   315      -9.871  10.237   7.298  1.00  0.00
ATOM   4913  CD1 LEU   315     -10.772   8.344   7.742  1.00  0.00
ATOM   4914 HD11 LEU   315     -11.696   8.771   8.132  1.00  0.00
ATOM   4915 HD12 LEU   315     -10.960   8.061   6.707  1.00  0.00
ATOM   4916 HD13 LEU   315     -10.564   7.438   8.311  1.00  0.00
ATOM   4917  CD2 LEU   315      -9.431   9.763   9.323  1.00  0.00
ATOM   4918 HD21 LEU   315     -10.341  10.220   9.710  1.00  0.00
ATOM   4919 HD22 LEU   315      -9.188   8.907   9.953  1.00  0.00
ATOM   4920 HD23 LEU   315      -8.625  10.486   9.441  1.00  0.00
ATOM   4921  C   LEU   315      -8.741   9.505   4.871  1.00  0.00
ATOM   4922  O   LEU   315      -8.084  10.529   4.682  1.00  0.00
ATOM   4923  N   VAL   316      -9.956   9.290   4.353  1.00  0.00
ATOM   4924  H   VAL   316     -10.402   8.403   4.544  1.00  0.00
ATOM   4925  CA  VAL   316     -10.755  10.262   3.624  1.00  0.00
ATOM   4926  HA  VAL   316     -10.432  11.245   3.961  1.00  0.00
ATOM   4927  CB  VAL   316     -10.485  10.193   2.099  1.00  0.00
ATOM   4928  HB  VAL   316      -9.405  10.253   1.973  1.00  0.00
ATOM   4929  CG1 VAL   316     -10.951   8.882   1.452  1.00  0.00
ATOM   4930 HG11 VAL   316     -10.684   8.841   0.397  1.00  0.00
ATOM   4931 HG12 VAL   316     -10.496   8.017   1.933  1.00  0.00
ATOM   4932 HG13 VAL   316     -12.035   8.790   1.509  1.00  0.00
ATOM   4933  CG2 VAL   316     -11.083  11.381   1.332  1.00  0.00
ATOM   4934 HG21 VAL   316     -10.887  11.272   0.266  1.00  0.00
ATOM   4935 HG22 VAL   316     -12.163  11.455   1.461  1.00  0.00
ATOM   4936 HG23 VAL   316     -10.636  12.320   1.648  1.00  0.00
ATOM   4937  C   VAL   316     -12.210  10.128   4.075  1.00  0.00
ATOM   4938  O   VAL   316     -12.733   9.021   4.202  1.00  0.00
ATOM   4939  N   VAL   317     -12.840  11.278   4.336  1.00  0.00
ATOM   4940  H   VAL   317     -12.325  12.138   4.190  1.00  0.00
ATOM   4941  CA  VAL   317     -14.209  11.426   4.803  1.00  0.00
ATOM   4942  HA  VAL   317     -14.703  10.456   4.850  1.00  0.00
ATOM   4943  CB  VAL   317     -14.200  12.056   6.221  1.00  0.00
ATOM   4944  HB  VAL   317     -13.711  13.024   6.137  1.00  0.00
ATOM   4945  CG1 VAL   317     -15.617  12.297   6.769  1.00  0.00
ATOM   4946 HG11 VAL   317     -15.585  12.695   7.783  1.00  0.00
ATOM   4947 HG12 VAL   317     -16.177  13.013   6.167  1.00  0.00
ATOM   4948 HG13 VAL   317     -16.179  11.364   6.789  1.00  0.00
ATOM   4949  CG2 VAL   317     -13.381  11.239   7.240  1.00  0.00
ATOM   4950 HG21 VAL   317     -13.423  11.690   8.232  1.00  0.00
ATOM   4951 HG22 VAL   317     -13.751  10.218   7.323  1.00  0.00
ATOM   4952 HG23 VAL   317     -12.328  11.186   6.963  1.00  0.00
ATOM   4953  C   VAL   317     -14.938  12.305   3.779  1.00  0.00
ATOM   4954  O   VAL   317     -14.405  13.334   3.367  1.00  0.00
ATOM   4955  N   ILE   318     -16.162  11.906   3.403  1.00  0.00
ATOM   4956  H   ILE   318     -16.522  11.050   3.807  1.00  0.00
ATOM   4957  CA  ILE   318     -17.094  12.668   2.573  1.00  0.00
ATOM   4958  HA  ILE   318     -16.713  13.678   2.431  1.00  0.00
ATOM   4959  CB  ILE   318     -17.264  12.028   1.163  1.00  0.00
ATOM   4960  HB  ILE   318     -17.575  10.995   1.323  1.00  0.00
ATOM   4961  CG2 ILE   318     -18.363  12.739   0.336  1.00  0.00
ATOM   4962 HG21 ILE   318     -18.481  12.297  -0.652  1.00  0.00
ATOM   4963 HG22 ILE   318     -19.342  12.675   0.809  1.00  0.00
ATOM   4964 HG23 ILE   318     -18.132  13.796   0.197  1.00  0.00
ATOM   4965  CG1 ILE   318     -15.935  12.000   0.367  1.00  0.00
ATOM   4966 HG12 ILE   318     -15.650  13.015   0.089  1.00  0.00
ATOM   4967 HG13 ILE   318     -15.128  11.629   0.997  1.00  0.00
ATOM   4968  CD1 ILE   318     -15.959  11.109  -0.886  1.00  0.00
ATOM   4969 HD11 ILE   318     -14.977  11.089  -1.357  1.00  0.00
ATOM   4970 HD12 ILE   318     -16.225  10.082  -0.635  1.00  0.00
ATOM   4971 HD13 ILE   318     -16.665  11.462  -1.637  1.00  0.00
ATOM   4972  C   ILE   318     -18.400  12.782   3.370  1.00  0.00
ATOM   4973  O   ILE   318     -18.926  11.784   3.864  1.00  0.00
ATOM   4974  N   CYS   319     -18.912  14.013   3.487  1.00  0.00
ATOM   4975  H   CYS   319     -18.429  14.774   3.024  1.00  0.00
ATOM   4976  CA  CYS   319     -20.086  14.386   4.267  1.00  0.00
ATOM   4977  HA  CYS   319     -20.762  13.534   4.257  1.00  0.00
ATOM   4978  CB  CYS   319     -19.690  14.643   5.740  1.00  0.00
ATOM   4979  HB2 CYS   319     -20.569  14.827   6.355  1.00  0.00
ATOM   4980  HB3 CYS   319     -19.197  13.767   6.162  1.00  0.00
ATOM   4981  SG  CYS   319     -18.569  16.062   5.900  1.00  0.00
ATOM   4982  HG  CYS   319     -18.457  16.003   7.230  1.00  0.00
ATOM   4983  C   CYS   319     -20.882  15.505   3.581  1.00  0.00
ATOM   4984  O   CYS   319     -20.480  16.021   2.537  1.00  0.00
ATOM   4985  N   GLU   320     -22.028  15.871   4.171  1.00  0.00
ATOM   4986  H   GLU   320     -22.304  15.402   5.025  1.00  0.00
ATOM   4987  CA  GLU   320     -22.895  16.952   3.715  1.00  0.00
ATOM   4988  HA  GLU   320     -22.951  16.933   2.625  1.00  0.00
ATOM   4989  CB  GLU   320     -24.297  16.707   4.319  1.00  0.00
ATOM   4990  HB2 GLU   320     -24.600  15.679   4.116  1.00  0.00
ATOM   4991  HB3 GLU   320     -24.243  16.781   5.403  1.00  0.00
ATOM   4992  CG  GLU   320     -25.412  17.657   3.844  1.00  0.00
ATOM   4993  HG2 GLU   320     -26.324  17.449   4.404  1.00  0.00
ATOM   4994  HG3 GLU   320     -25.154  18.695   4.059  1.00  0.00
ATOM   4995  CD  GLU   320     -25.737  17.501   2.360  1.00  0.00
ATOM   4996  OE1 GLU   320     -25.975  16.350   1.930  1.00  0.00
ATOM   4997  OE2 GLU   320     -25.748  18.544   1.674  1.00  0.00
ATOM   4998  C   GLU   320     -22.330  18.300   4.204  1.00  0.00
ATOM   4999  O   GLU   320     -21.999  18.451   5.381  1.00  0.00
ATOM   5000  N   SER   321     -22.224  19.268   3.282  1.00  0.00
ATOM   5001  H   SER   321     -22.531  19.050   2.341  1.00  0.00
ATOM   5002  CA  SER   321     -21.691  20.612   3.490  1.00  0.00
ATOM   5003  HA  SER   321     -20.770  20.544   4.072  1.00  0.00
ATOM   5004  CB  SER   321     -21.391  21.223   2.101  1.00  0.00
ATOM   5005  HB2 SER   321     -20.706  20.587   1.542  1.00  0.00
ATOM   5006  HB3 SER   321     -22.303  21.287   1.507  1.00  0.00
ATOM   5007  OG  SER   321     -20.838  22.523   2.184  1.00  0.00
ATOM   5008  HG  SER   321     -20.058  22.491   2.729  1.00  0.00
ATOM   5009  C   SER   321     -22.716  21.502   4.213  1.00  0.00
ATOM   5010  O   SER   321     -23.916  21.431   3.940  1.00  0.00
ATOM   5011  N   ALA   322     -22.209  22.371   5.099  1.00  0.00
ATOM   5012  H   ALA   322     -21.211  22.329   5.279  1.00  0.00
ATOM   5013  CA  ALA   322     -22.949  23.400   5.826  1.00  0.00
ATOM   5014  HA  ALA   322     -24.004  23.372   5.551  1.00  0.00
ATOM   5015  CB  ALA   322     -22.841  23.100   7.330  1.00  0.00
ATOM   5016  HB1 ALA   322     -23.433  23.802   7.918  1.00  0.00
ATOM   5017  HB2 ALA   322     -23.212  22.100   7.555  1.00  0.00
ATOM   5018  HB3 ALA   322     -21.808  23.153   7.676  1.00  0.00
ATOM   5019  C   ALA   322     -22.446  24.816   5.479  1.00  0.00
ATOM   5020  O   ALA   322     -22.749  25.767   6.200  1.00  0.00
ATOM   5021  N   GLY   323     -21.689  24.961   4.377  1.00  0.00
ATOM   5022  H   GLY   323     -21.485  24.128   3.842  1.00  0.00
ATOM   5023  CA  GLY   323     -21.050  26.196   3.929  1.00  0.00
ATOM   5024  HA2 GLY   323     -21.106  26.228   2.840  1.00  0.00
ATOM   5025  HA3 GLY   323     -21.578  27.076   4.299  1.00  0.00
ATOM   5026  C   GLY   323     -19.585  26.261   4.369  1.00  0.00
ATOM   5027  O   GLY   323     -19.218  25.693   5.396  1.00  0.00
ATOM   5028  N   THR   324     -18.751  26.962   3.582  1.00  0.00
ATOM   5029  H   THR   324     -19.153  27.422   2.778  1.00  0.00
ATOM   5030  CA  THR   324     -17.287  27.039   3.688  1.00  0.00
ATOM   5031  HA  THR   324     -16.929  26.028   3.514  1.00  0.00
ATOM   5032  CB  THR   324     -16.721  27.931   2.554  1.00  0.00
ATOM   5033  HB  THR   324     -15.632  27.906   2.620  1.00  0.00
ATOM   5034  CG2 THR   324     -17.105  27.461   1.141  1.00  0.00
ATOM   5035 HG21 THR   324     -16.603  28.058   0.379  1.00  0.00
ATOM   5036 HG22 THR   324     -16.817  26.422   0.984  1.00  0.00
ATOM   5037 HG23 THR   324     -18.178  27.538   0.964  1.00  0.00
ATOM   5038  OG1 THR   324     -17.105  29.284   2.720  1.00  0.00
ATOM   5039  HG1 THR   324     -16.674  29.804   2.059  1.00  0.00
ATOM   5040  C   THR   324     -16.723  27.443   5.066  1.00  0.00
ATOM   5041  O   THR   324     -15.663  26.949   5.450  1.00  0.00
ATOM   5042  N   GLN   325     -17.435  28.306   5.808  1.00  0.00
ATOM   5043  H   GLN   325     -18.294  28.665   5.419  1.00  0.00
ATOM   5044  CA  GLN   325     -17.040  28.795   7.130  1.00  0.00
ATOM   5045  HA  GLN   325     -15.964  28.969   7.155  1.00  0.00
ATOM   5046  CB  GLN   325     -17.823  30.098   7.424  1.00  0.00
ATOM   5047  HB2 GLN   325     -18.894  29.897   7.353  1.00  0.00
ATOM   5048  HB3 GLN   325     -17.656  30.405   8.458  1.00  0.00
ATOM   5049  CG  GLN   325     -17.496  31.292   6.499  1.00  0.00
ATOM   5050  HG2 GLN   325     -17.501  30.987   5.452  1.00  0.00
ATOM   5051  HG3 GLN   325     -18.295  32.027   6.601  1.00  0.00
ATOM   5052  CD  GLN   325     -16.166  31.989   6.809  1.00  0.00
ATOM   5053  OE1 GLN   325     -15.196  31.366   7.233  1.00  0.00
ATOM   5054  NE2 GLN   325     -16.116  33.306   6.604  1.00  0.00
ATOM   5055 HE21 GLN   325     -16.928  33.798   6.261  1.00  0.00
ATOM   5056 HE22 GLN   325     -15.262  33.806   6.800  1.00  0.00
ATOM   5057  C   GLN   325     -17.394  27.785   8.235  1.00  0.00
ATOM   5058  O   GLN   325     -16.640  27.653   9.198  1.00  0.00
ATOM   5059  N   GLU   326     -18.523  27.072   8.088  1.00  0.00
ATOM   5060  H   GLU   326     -19.068  27.211   7.249  1.00  0.00
ATOM   5061  CA  GLU   326     -19.047  26.118   9.063  1.00  0.00
ATOM   5062  HA  GLU   326     -18.865  26.505  10.066  1.00  0.00
ATOM   5063  CB  GLU   326     -20.564  25.968   8.797  1.00  0.00
ATOM   5064  HB2 GLU   326     -20.984  26.934   8.512  1.00  0.00
ATOM   5065  HB3 GLU   326     -20.718  25.332   7.925  1.00  0.00
ATOM   5066  CG  GLU   326     -21.391  25.415   9.977  1.00  0.00
ATOM   5067  HG2 GLU   326     -22.327  25.014   9.589  1.00  0.00
ATOM   5068  HG3 GLU   326     -20.884  24.581  10.462  1.00  0.00
ATOM   5069  CD  GLU   326     -21.742  26.479  11.025  1.00  0.00
ATOM   5070  OE1 GLU   326     -22.949  26.597  11.329  1.00  0.00
ATOM   5071  OE2 GLU   326     -20.808  27.155  11.509  1.00  0.00
ATOM   5072  C   GLU   326     -18.368  24.743   8.923  1.00  0.00
ATOM   5073  O   GLU   326     -18.194  24.047   9.921  1.00  0.00
ATOM   5074  N   ASP   327     -17.941  24.379   7.701  1.00  0.00
ATOM   5075  H   ASP   327     -18.165  24.992   6.927  1.00  0.00
ATOM   5076  CA  ASP   327     -17.177  23.172   7.380  1.00  0.00
ATOM   5077  HA  ASP   327     -17.609  22.318   7.905  1.00  0.00
ATOM   5078  CB  ASP   327     -17.225  22.928   5.851  1.00  0.00
ATOM   5079  HB2 ASP   327     -16.909  23.833   5.330  1.00  0.00
ATOM   5080  HB3 ASP   327     -16.515  22.156   5.560  1.00  0.00
ATOM   5081  CG  ASP   327     -18.603  22.522   5.311  1.00  0.00
ATOM   5082  OD1 ASP   327     -19.456  22.088   6.115  1.00  0.00
ATOM   5083  OD2 ASP   327     -18.785  22.634   4.080  1.00  0.00
ATOM   5084  C   ASP   327     -15.708  23.292   7.814  1.00  0.00
ATOM   5085  O   ASP   327     -15.123  22.291   8.223  1.00  0.00
ATOM   5086  N   ALA   328     -15.131  24.507   7.787  1.00  0.00
ATOM   5087  H   ALA   328     -15.671  25.283   7.431  1.00  0.00
ATOM   5088  CA  ALA   328     -13.789  24.801   8.294  1.00  0.00
ATOM   5089  HA  ALA   328     -13.091  24.039   7.944  1.00  0.00
ATOM   5090  CB  ALA   328     -13.356  26.172   7.752  1.00  0.00
ATOM   5091  HB1 ALA   328     -12.365  26.449   8.115  1.00  0.00
ATOM   5092  HB2 ALA   328     -13.307  26.158   6.662  1.00  0.00
ATOM   5093  HB3 ALA   328     -14.050  26.962   8.042  1.00  0.00
ATOM   5094  C   ALA   328     -13.753  24.847   9.834  1.00  0.00
ATOM   5095  O   ALA   328     -12.730  24.503  10.427  1.00  0.00
ATOM   5096  N   ALA   329     -14.875  25.221  10.476  1.00  0.00
ATOM   5097  H   ALA   329     -15.667  25.508   9.917  1.00  0.00
ATOM   5098  CA  ALA   329     -15.052  25.222  11.928  1.00  0.00
ATOM   5099  HA  ALA   329     -14.164  25.639  12.406  1.00  0.00
ATOM   5100  CB  ALA   329     -16.272  26.092  12.273  1.00  0.00
ATOM   5101  HB1 ALA   329     -16.436  26.132  13.351  1.00  0.00
ATOM   5102  HB2 ALA   329     -16.127  27.118  11.931  1.00  0.00
ATOM   5103  HB3 ALA   329     -17.187  25.719  11.812  1.00  0.00
ATOM   5104  C   ALA   329     -15.299  23.801  12.462  1.00  0.00
ATOM   5105  O   ALA   329     -14.757  23.451  13.509  1.00  0.00
ATOM   5106  N   SER   330     -16.056  22.970  11.722  1.00  0.00
ATOM   5107  H   SER   330     -16.481  23.340  10.882  1.00  0.00
ATOM   5108  CA  SER   330     -16.331  21.566  12.042  1.00  0.00
ATOM   5109  HA  SER   330     -16.680  21.491  13.074  1.00  0.00
ATOM   5110  CB  SER   330     -17.420  21.033  11.089  1.00  0.00
ATOM   5111  HB2 SER   330     -17.199  21.274  10.049  1.00  0.00
ATOM   5112  HB3 SER   330     -17.488  19.947  11.154  1.00  0.00
ATOM   5113  OG  SER   330     -18.689  21.541  11.443  1.00  0.00
ATOM   5114  HG  SER   330     -18.702  22.469  11.252  1.00  0.00
ATOM   5115  C   SER   330     -15.079  20.683  11.898  1.00  0.00
ATOM   5116  O   SER   330     -14.950  19.692  12.615  1.00  0.00
ATOM   5117  N   LEU   331     -14.144  21.062  11.009  1.00  0.00
ATOM   5118  H   LEU   331     -14.326  21.880  10.443  1.00  0.00
ATOM   5119  CA  LEU   331     -12.874  20.375  10.798  1.00  0.00
ATOM   5120  HA  LEU   331     -13.064  19.305  10.805  1.00  0.00
ATOM   5121  CB  LEU   331     -12.266  20.811   9.449  1.00  0.00
ATOM   5122  HB2 LEU   331     -12.463  21.872   9.284  1.00  0.00
ATOM   5123  HB3 LEU   331     -11.178  20.721   9.462  1.00  0.00
ATOM   5124  CG  LEU   331     -12.789  19.986   8.262  1.00  0.00
ATOM   5125  HG  LEU   331     -13.880  19.996   8.273  1.00  0.00
ATOM   5126  CD1 LEU   331     -12.338  20.599   6.933  1.00  0.00
ATOM   5127 HD11 LEU   331     -12.693  20.012   6.086  1.00  0.00
ATOM   5128 HD12 LEU   331     -12.732  21.609   6.824  1.00  0.00
ATOM   5129 HD13 LEU   331     -11.251  20.651   6.867  1.00  0.00
ATOM   5130  CD2 LEU   331     -12.339  18.524   8.346  1.00  0.00
ATOM   5131 HD21 LEU   331     -12.580  18.024   7.417  1.00  0.00
ATOM   5132 HD22 LEU   331     -11.266  18.437   8.505  1.00  0.00
ATOM   5133 HD23 LEU   331     -12.842  17.968   9.136  1.00  0.00
ATOM   5134  C   LEU   331     -11.851  20.638  11.909  1.00  0.00
ATOM   5135  O   LEU   331     -11.029  19.759  12.159  1.00  0.00
ATOM   5136  N   ARG   332     -11.917  21.787  12.607  1.00  0.00
ATOM   5137  H   ARG   332     -12.614  22.473  12.354  1.00  0.00
ATOM   5138  CA  ARG   332     -11.098  22.044  13.793  1.00  0.00
ATOM   5139  HA  ARG   332     -10.067  21.758  13.578  1.00  0.00
ATOM   5140  CB  ARG   332     -11.128  23.539  14.174  1.00  0.00
ATOM   5141  HB2 ARG   332     -12.129  23.953  14.054  1.00  0.00
ATOM   5142  HB3 ARG   332     -10.887  23.645  15.234  1.00  0.00
ATOM   5143  CG  ARG   332     -10.104  24.370  13.383  1.00  0.00
ATOM   5144  HG2 ARG   332      -9.132  23.878  13.429  1.00  0.00
ATOM   5145  HG3 ARG   332     -10.386  24.390  12.329  1.00  0.00
ATOM   5146  CD  ARG   332      -9.969  25.806  13.914  1.00  0.00
ATOM   5147  HD2 ARG   332     -10.724  26.443  13.451  1.00  0.00
ATOM   5148  HD3 ARG   332     -10.158  25.849  14.986  1.00  0.00
ATOM   5149  NE  ARG   332      -8.633  26.357  13.634  1.00  0.00
ATOM   5150  HE  ARG   332      -8.509  26.744  12.709  1.00  0.00
ATOM   5151  CZ  ARG   332      -7.584  26.374  14.479  1.00  0.00
ATOM   5152  NH1 ARG   332      -7.660  25.846  15.710  1.00  0.00
ATOM   5153 HH11 ARG   332      -8.519  25.416  16.024  1.00  0.00
ATOM   5154 HH12 ARG   332      -6.865  25.866  16.332  1.00  0.00
ATOM   5155  NH2 ARG   332      -6.432  26.927  14.078  1.00  0.00
ATOM   5156 HH21 ARG   332      -6.351  27.329  13.156  1.00  0.00
ATOM   5157 HH22 ARG   332      -5.633  26.948  14.696  1.00  0.00
ATOM   5158  C   ARG   332     -11.562  21.197  14.987  1.00  0.00
ATOM   5159  O   ARG   332     -10.708  20.657  15.684  1.00  0.00
ATOM   5160  N   VAL   333     -12.881  21.019  15.192  1.00  0.00
ATOM   5161  H   VAL   333     -13.532  21.487  14.578  1.00  0.00
ATOM   5162  CA  VAL   333     -13.439  20.186  16.267  1.00  0.00
ATOM   5163  HA  VAL   333     -12.927  20.445  17.195  1.00  0.00
ATOM   5164  CB  VAL   333     -14.952  20.492  16.454  1.00  0.00
ATOM   5165  HB  VAL   333     -15.478  20.219  15.537  1.00  0.00
ATOM   5166  CG1 VAL   333     -15.580  19.696  17.618  1.00  0.00
ATOM   5167 HG11 VAL   333     -16.630  19.958  17.753  1.00  0.00
ATOM   5168 HG12 VAL   333     -15.542  18.619  17.458  1.00  0.00
ATOM   5169 HG13 VAL   333     -15.067  19.905  18.558  1.00  0.00
ATOM   5170  CG2 VAL   333     -15.205  21.990  16.710  1.00  0.00
ATOM   5171 HG21 VAL   333     -16.269  22.194  16.827  1.00  0.00
ATOM   5172 HG22 VAL   333     -14.701  22.323  17.618  1.00  0.00
ATOM   5173 HG23 VAL   333     -14.850  22.615  15.894  1.00  0.00
ATOM   5174  C   VAL   333     -13.201  18.683  15.995  1.00  0.00
ATOM   5175  O   VAL   333     -13.015  17.923  16.946  1.00  0.00
ATOM   5176  N   PHE   334     -13.138  18.265  14.715  1.00  0.00
ATOM   5177  H   PHE   334     -13.326  18.941  13.988  1.00  0.00
ATOM   5178  CA  PHE   334     -12.746  16.916  14.292  1.00  0.00
ATOM   5179  HA  PHE   334     -13.335  16.183  14.846  1.00  0.00
ATOM   5180  CB  PHE   334     -13.024  16.746  12.779  1.00  0.00
ATOM   5181  HB2 PHE   334     -14.097  16.822  12.593  1.00  0.00
ATOM   5182  HB3 PHE   334     -12.571  17.565  12.222  1.00  0.00
ATOM   5183  CG  PHE   334     -12.524  15.438  12.181  1.00  0.00
ATOM   5184  CD1 PHE   334     -13.274  14.255  12.334  1.00  0.00
ATOM   5185  HD1 PHE   334     -14.232  14.284  12.830  1.00  0.00
ATOM   5186  CE1 PHE   334     -12.765  13.029  11.864  1.00  0.00
ATOM   5187  HE1 PHE   334     -13.330  12.121  11.996  1.00  0.00
ATOM   5188  CZ  PHE   334     -11.511  12.979  11.230  1.00  0.00
ATOM   5189  HZ  PHE   334     -11.120  12.037  10.878  1.00  0.00
ATOM   5190  CE2 PHE   334     -10.768  14.160  11.061  1.00  0.00
ATOM   5191  HE2 PHE   334      -9.806  14.122  10.575  1.00  0.00
ATOM   5192  CD2 PHE   334     -11.274  15.389  11.526  1.00  0.00
ATOM   5193  HD2 PHE   334     -10.684  16.287  11.406  1.00  0.00
ATOM   5194  C   PHE   334     -11.257  16.666  14.587  1.00  0.00
ATOM   5195  O   PHE   334     -10.911  15.600  15.091  1.00  0.00
ATOM   5196  N   THR   335     -10.389  17.650  14.293  1.00  0.00
ATOM   5197  H   THR   335     -10.756  18.499  13.885  1.00  0.00
ATOM   5198  CA  THR   335      -8.941  17.584  14.499  1.00  0.00
ATOM   5199  HA  THR   335      -8.567  16.652  14.069  1.00  0.00
ATOM   5200  CB  THR   335      -8.278  18.781  13.773  1.00  0.00
ATOM   5201  HB  THR   335      -8.748  19.718  14.069  1.00  0.00
ATOM   5202  CG2 THR   335      -6.763  18.897  13.985  1.00  0.00
ATOM   5203 HG21 THR   335      -6.347  19.695  13.369  1.00  0.00
ATOM   5204 HG22 THR   335      -6.507  19.127  15.020  1.00  0.00
ATOM   5205 HG23 THR   335      -6.265  17.965  13.715  1.00  0.00
ATOM   5206  OG1 THR   335      -8.449  18.616  12.380  1.00  0.00
ATOM   5207  HG1 THR   335      -9.363  18.755  12.173  1.00  0.00
ATOM   5208  C   THR   335      -8.593  17.591  16.001  1.00  0.00
ATOM   5209  O   THR   335      -7.670  16.886  16.400  1.00  0.00
ATOM   5210  N   GLU   336      -9.357  18.328  16.829  1.00  0.00
ATOM   5211  H   GLU   336     -10.082  18.900  16.415  1.00  0.00
ATOM   5212  CA  GLU   336      -9.229  18.388  18.286  1.00  0.00
ATOM   5213  HA  GLU   336      -8.191  18.591  18.557  1.00  0.00
ATOM   5214  CB  GLU   336     -10.140  19.510  18.826  1.00  0.00
ATOM   5215  HB2 GLU   336     -11.125  19.424  18.365  1.00  0.00
ATOM   5216  HB3 GLU   336     -10.304  19.372  19.895  1.00  0.00
ATOM   5217  CG  GLU   336      -9.573  20.930  18.632  1.00  0.00
ATOM   5218  HG2 GLU   336      -8.791  21.124  19.366  1.00  0.00
ATOM   5219  HG3 GLU   336      -9.097  21.018  17.655  1.00  0.00
ATOM   5220  CD  GLU   336     -10.646  22.018  18.748  1.00  0.00
ATOM   5221  OE1 GLU   336     -11.610  21.805  19.517  1.00  0.00
ATOM   5222  OE2 GLU   336     -10.480  23.051  18.061  1.00  0.00
ATOM   5223  C   GLU   336      -9.664  17.066  18.939  1.00  0.00
ATOM   5224  O   GLU   336      -9.031  16.636  19.901  1.00  0.00
ATOM   5225  N   ALA   337     -10.707  16.406  18.403  1.00  0.00
ATOM   5226  H   ALA   337     -11.187  16.827  17.618  1.00  0.00
ATOM   5227  CA  ALA   337     -11.185  15.104  18.860  1.00  0.00
ATOM   5228  HA  ALA   337     -11.290  15.123  19.946  1.00  0.00
ATOM   5229  CB  ALA   337     -12.559  14.822  18.237  1.00  0.00
ATOM   5230  HB1 ALA   337     -12.943  13.854  18.561  1.00  0.00
ATOM   5231  HB2 ALA   337     -13.288  15.575  18.538  1.00  0.00
ATOM   5232  HB3 ALA   337     -12.521  14.822  17.148  1.00  0.00
ATOM   5233  C   ALA   337     -10.205  13.981  18.487  1.00  0.00
ATOM   5234  O   ALA   337      -9.939  13.123  19.325  1.00  0.00
ATOM   5235  N   MET   338      -9.615  14.028  17.278  1.00  0.00
ATOM   5236  H   MET   338      -9.898  14.760  16.640  1.00  0.00
ATOM   5237  CA  MET   338      -8.571  13.110  16.814  1.00  0.00
ATOM   5238  HA  MET   338      -8.923  12.087  16.953  1.00  0.00
ATOM   5239  CB  MET   338      -8.281  13.354  15.315  1.00  0.00
ATOM   5240  HB2 MET   338      -8.176  14.424  15.132  1.00  0.00
ATOM   5241  HB3 MET   338      -7.324  12.914  15.042  1.00  0.00
ATOM   5242  CG  MET   338      -9.342  12.779  14.365  1.00  0.00
ATOM   5243  HG2 MET   338     -10.326  13.149  14.643  1.00  0.00
ATOM   5244  HG3 MET   338      -9.159  13.138  13.352  1.00  0.00
ATOM   5245  SD  MET   338      -9.439  10.970  14.313  1.00  0.00
ATOM   5246  CE  MET   338      -8.022  10.556  13.266  1.00  0.00
ATOM   5247  HE1 MET   338      -7.945   9.474  13.154  1.00  0.00
ATOM   5248  HE2 MET   338      -8.144  10.995  12.276  1.00  0.00
ATOM   5249  HE3 MET   338      -7.097  10.924  13.706  1.00  0.00
ATOM   5250  C   MET   338      -7.269  13.261  17.621  1.00  0.00
ATOM   5251  O   MET   338      -6.648  12.251  17.943  1.00  0.00
ATOM   5252  N   THR   339      -6.889  14.498  17.994  1.00  0.00
ATOM   5253  H   THR   339      -7.454  15.276  17.678  1.00  0.00
ATOM   5254  CA  THR   339      -5.727  14.822  18.832  1.00  0.00
ATOM   5255  HA  THR   339      -4.846  14.341  18.403  1.00  0.00
ATOM   5256  CB  THR   339      -5.510  16.362  18.841  1.00  0.00
ATOM   5257  HB  THR   339      -6.446  16.873  19.066  1.00  0.00
ATOM   5258  CG2 THR   339      -4.432  16.866  19.819  1.00  0.00
ATOM   5259 HG21 THR   339      -4.256  17.935  19.690  1.00  0.00
ATOM   5260 HG22 THR   339      -4.726  16.719  20.859  1.00  0.00
ATOM   5261 HG23 THR   339      -3.482  16.353  19.666  1.00  0.00
ATOM   5262  OG1 THR   339      -5.081  16.771  17.559  1.00  0.00
ATOM   5263  HG1 THR   339      -5.804  16.663  16.956  1.00  0.00
ATOM   5264  C   THR   339      -5.903  14.284  20.267  1.00  0.00
ATOM   5265  O   THR   339      -4.938  13.768  20.832  1.00  0.00
ATOM   5266  N   ARG   340      -7.126  14.354  20.829  1.00  0.00
ATOM   5267  H   ARG   340      -7.868  14.798  20.305  1.00  0.00
ATOM   5268  CA  ARG   340      -7.475  13.801  22.141  1.00  0.00
ATOM   5269  HA  ARG   340      -6.739  14.146  22.871  1.00  0.00
ATOM   5270  CB  ARG   340      -8.876  14.282  22.574  1.00  0.00
ATOM   5271  HB2 ARG   340      -9.574  14.200  21.741  1.00  0.00
ATOM   5272  HB3 ARG   340      -9.270  13.622  23.349  1.00  0.00
ATOM   5273  CG  ARG   340      -8.887  15.714  23.134  1.00  0.00
ATOM   5274  HG2 ARG   340      -8.154  15.784  23.938  1.00  0.00
ATOM   5275  HG3 ARG   340      -8.560  16.427  22.379  1.00  0.00
ATOM   5276  CD  ARG   340     -10.254  16.132  23.697  1.00  0.00
ATOM   5277  HD2 ARG   340     -10.605  15.388  24.413  1.00  0.00
ATOM   5278  HD3 ARG   340     -10.162  17.064  24.255  1.00  0.00
ATOM   5279  NE  ARG   340     -11.267  16.273  22.637  1.00  0.00
ATOM   5280  HE  ARG   340     -11.671  15.405  22.313  1.00  0.00
ATOM   5281  CZ  ARG   340     -11.700  17.419  22.081  1.00  0.00
ATOM   5282  NH1 ARG   340     -11.193  18.609  22.432  1.00  0.00
ATOM   5283 HH11 ARG   340     -10.463  18.660  23.127  1.00  0.00
ATOM   5284 HH12 ARG   340     -11.524  19.460  21.998  1.00  0.00
ATOM   5285  NH2 ARG   340     -12.661  17.374  21.150  1.00  0.00
ATOM   5286 HH21 ARG   340     -13.067  16.491  20.874  1.00  0.00
ATOM   5287 HH22 ARG   340     -12.991  18.223  20.713  1.00  0.00
ATOM   5288  C   ARG   340      -7.452  12.265  22.161  1.00  0.00
ATOM   5289  O   ARG   340      -7.097  11.699  23.189  1.00  0.00
ATOM   5290  N   TYR   341      -7.766  11.588  21.044  1.00  0.00
ATOM   5291  H   TYR   341      -8.065  12.107  20.230  1.00  0.00
ATOM   5292  CA  TYR   341      -7.688  10.127  20.929  1.00  0.00
ATOM   5293  HA  TYR   341      -7.987   9.657  21.867  1.00  0.00
ATOM   5294  CB  TYR   341      -8.613   9.645  19.788  1.00  0.00
ATOM   5295  HB2 TYR   341      -8.247  10.028  18.833  1.00  0.00
ATOM   5296  HB3 TYR   341      -8.555   8.560  19.725  1.00  0.00
ATOM   5297  CG  TYR   341     -10.092   9.968  19.904  1.00  0.00
ATOM   5298  CD1 TYR   341     -10.751   9.978  21.153  1.00  0.00
ATOM   5299  HD1 TYR   341     -10.221   9.734  22.061  1.00  0.00
ATOM   5300  CE1 TYR   341     -12.112  10.334  21.233  1.00  0.00
ATOM   5301  HE1 TYR   341     -12.603  10.362  22.194  1.00  0.00
ATOM   5302  CZ  TYR   341     -12.822  10.667  20.063  1.00  0.00
ATOM   5303  OH  TYR   341     -14.130  11.045  20.133  1.00  0.00
ATOM   5304  HH  TYR   341     -14.526  11.230  19.296  1.00  0.00
ATOM   5305  CE2 TYR   341     -12.176  10.620  18.817  1.00  0.00
ATOM   5306  HE2 TYR   341     -12.715  10.869  17.920  1.00  0.00
ATOM   5307  CD2 TYR   341     -10.820  10.264  18.734  1.00  0.00
ATOM   5308  HD2 TYR   341     -10.335  10.251  17.769  1.00  0.00
ATOM   5309  C   TYR   341      -6.263   9.640  20.594  1.00  0.00
ATOM   5310  O   TYR   341      -6.078   8.441  20.403  1.00  0.00
ATOM   5311  N   SER   342      -5.268  10.540  20.502  1.00  0.00
ATOM   5312  H   SER   342      -5.504  11.507  20.675  1.00  0.00
ATOM   5313  CA  SER   342      -3.869  10.266  20.174  1.00  0.00
ATOM   5314  HA  SER   342      -3.352  11.216  20.322  1.00  0.00
ATOM   5315  CB  SER   342      -3.208   9.256  21.150  1.00  0.00
ATOM   5316  HB2 SER   342      -3.295   9.619  22.174  1.00  0.00
ATOM   5317  HB3 SER   342      -3.682   8.275  21.118  1.00  0.00
ATOM   5318  OG  SER   342      -1.837   9.077  20.859  1.00  0.00
ATOM   5319  HG  SER   342      -1.769   8.580  20.055  1.00  0.00
ATOM   5320  C   SER   342      -3.733   9.946  18.676  1.00  0.00
ATOM   5321  O   SER   342      -3.417   8.820  18.297  1.00  0.00
ATOM   5322  N   ALA   343      -4.036  10.946  17.839  1.00  0.00
ATOM   5323  H   ALA   343      -4.375  11.804  18.251  1.00  0.00
ATOM   5324  CA  ALA   343      -3.881  10.958  16.389  1.00  0.00
ATOM   5325  HA  ALA   343      -2.908  10.529  16.147  1.00  0.00
ATOM   5326  CB  ALA   343      -4.951  10.068  15.718  1.00  0.00
ATOM   5327  HB1 ALA   343      -4.853  10.086  14.632  1.00  0.00
ATOM   5328  HB2 ALA   343      -4.858   9.028  16.028  1.00  0.00
ATOM   5329  HB3 ALA   343      -5.960  10.398  15.966  1.00  0.00
ATOM   5330  C   ALA   343      -3.860  12.414  15.879  1.00  0.00
ATOM   5331  O   ALA   343      -4.752  12.789  15.117  1.00  0.00
ATOM   5332  N   PRO   344      -2.875  13.256  16.277  1.00  0.00
ATOM   5333  CD  PRO   344      -1.757  12.919  17.165  1.00  0.00
ATOM   5334  HD2 PRO   344      -1.211  12.039  16.831  1.00  0.00
ATOM   5335  HD3 PRO   344      -2.135  12.728  18.170  1.00  0.00
ATOM   5336  CG  PRO   344      -0.855  14.152  17.199  1.00  0.00
ATOM   5337  HG2 PRO   344      -0.075  14.056  16.442  1.00  0.00
ATOM   5338  HG3 PRO   344      -0.367  14.295  18.164  1.00  0.00
ATOM   5339  CB  PRO   344      -1.781  15.296  16.826  1.00  0.00
ATOM   5340  HB2 PRO   344      -1.240  16.147  16.410  1.00  0.00
ATOM   5341  HB3 PRO   344      -2.303  15.647  17.716  1.00  0.00
ATOM   5342  CA  PRO   344      -2.794  14.666  15.858  1.00  0.00
ATOM   5343  HA  PRO   344      -3.773  15.127  15.985  1.00  0.00
ATOM   5344  C   PRO   344      -2.340  14.813  14.391  1.00  0.00
ATOM   5345  O   PRO   344      -1.718  13.892  13.860  1.00  0.00
ATOM   5346  N   PRO   345      -2.639  15.948  13.723  1.00  0.00
ATOM   5347  CD  PRO   345      -3.282  17.140  14.285  1.00  0.00
ATOM   5348  HD2 PRO   345      -2.746  17.530  15.150  1.00  0.00
ATOM   5349  HD3 PRO   345      -4.298  16.894  14.596  1.00  0.00
ATOM   5350  CG  PRO   345      -3.314  18.163  13.145  1.00  0.00
ATOM   5351  HG2 PRO   345      -2.415  18.780  13.185  1.00  0.00
ATOM   5352  HG3 PRO   345      -4.165  18.837  13.181  1.00  0.00
ATOM   5353  CB  PRO   345      -3.279  17.306  11.890  1.00  0.00
ATOM   5354  HB2 PRO   345      -2.913  17.852  11.020  1.00  0.00
ATOM   5355  HB3 PRO   345      -4.285  16.956  11.656  1.00  0.00
ATOM   5356  CA  PRO   345      -2.395  16.116  12.287  1.00  0.00
ATOM   5357  HA  PRO   345      -2.716  15.223  11.755  1.00  0.00
ATOM   5358  C   PRO   345      -0.923  16.424  11.971  1.00  0.00
ATOM   5359  O   PRO   345      -0.232  17.071  12.760  1.00  0.00
ATOM   5360  N   GLY   346      -0.473  15.995  10.782  1.00  0.00
ATOM   5361  H   GLY   346      -1.107  15.464  10.199  1.00  0.00
ATOM   5362  CA  GLY   346       0.779  16.422  10.163  1.00  0.00
ATOM   5363  HA2 GLY   346       1.565  16.576  10.904  1.00  0.00
ATOM   5364  HA3 GLY   346       1.134  15.652   9.479  1.00  0.00
ATOM   5365  C   GLY   346       0.506  17.727   9.422  1.00  0.00
ATOM   5366  O   GLY   346       0.714  18.806   9.976  1.00  0.00
ATOM   5367  N   ASP   347      -0.046  17.609   8.206  1.00  0.00
ATOM   5368  H   ASP   347      -0.141  16.678   7.816  1.00  0.00
ATOM   5369  CA  ASP   347      -0.756  18.688   7.521  1.00  0.00
ATOM   5370  HA  ASP   347      -0.255  19.634   7.724  1.00  0.00
ATOM   5371  CB  ASP   347      -0.767  18.430   5.995  1.00  0.00
ATOM   5372  HB2 ASP   347      -1.261  17.482   5.773  1.00  0.00
ATOM   5373  HB3 ASP   347      -1.346  19.204   5.491  1.00  0.00
ATOM   5374  CG  ASP   347       0.629  18.416   5.365  1.00  0.00
ATOM   5375  OD1 ASP   347       1.376  19.390   5.606  1.00  0.00
ATOM   5376  OD2 ASP   347       0.919  17.443   4.634  1.00  0.00
ATOM   5377  C   ASP   347      -2.220  18.680   8.018  1.00  0.00
ATOM   5378  O   ASP   347      -2.828  17.607   8.061  1.00  0.00
ATOM   5379  N   PRO   348      -2.809  19.842   8.386  1.00  0.00
ATOM   5380  CD  PRO   348      -2.170  21.161   8.401  1.00  0.00
ATOM   5381  HD2 PRO   348      -1.746  21.419   7.429  1.00  0.00
ATOM   5382  HD3 PRO   348      -1.367  21.161   9.139  1.00  0.00
ATOM   5383  CG  PRO   348      -3.260  22.154   8.807  1.00  0.00
ATOM   5384  HG2 PRO   348      -3.711  22.587   7.913  1.00  0.00
ATOM   5385  HG3 PRO   348      -2.880  22.974   9.417  1.00  0.00
ATOM   5386  CB  PRO   348      -4.292  21.304   9.531  1.00  0.00
ATOM   5387  HB2 PRO   348      -5.291  21.742   9.499  1.00  0.00
ATOM   5388  HB3 PRO   348      -4.013  21.209  10.580  1.00  0.00
ATOM   5389  CA  PRO   348      -4.200  19.927   8.856  1.00  0.00
ATOM   5390  HA  PRO   348      -4.376  19.145   9.595  1.00  0.00
ATOM   5391  C   PRO   348      -5.202  19.794   7.685  1.00  0.00
ATOM   5392  O   PRO   348      -4.851  20.122   6.550  1.00  0.00
ATOM   5393  N   PRO   349      -6.441  19.313   7.932  1.00  0.00
ATOM   5394  CD  PRO   349      -6.976  18.962   9.252  1.00  0.00
ATOM   5395  HD2 PRO   349      -6.908  19.790   9.959  1.00  0.00
ATOM   5396  HD3 PRO   349      -6.416  18.118   9.658  1.00  0.00
ATOM   5397  CG  PRO   349      -8.430  18.551   9.012  1.00  0.00
ATOM   5398  HG2 PRO   349      -9.074  19.422   9.139  1.00  0.00
ATOM   5399  HG3 PRO   349      -8.785  17.787   9.701  1.00  0.00
ATOM   5400  CB  PRO   349      -8.451  18.113   7.555  1.00  0.00
ATOM   5401  HB2 PRO   349      -9.442  18.175   7.105  1.00  0.00
ATOM   5402  HB3 PRO   349      -8.129  17.073   7.478  1.00  0.00
ATOM   5403  CA  PRO   349      -7.414  19.014   6.872  1.00  0.00
ATOM   5404  HA  PRO   349      -6.931  18.459   6.064  1.00  0.00
ATOM   5405  C   PRO   349      -8.076  20.283   6.304  1.00  0.00
ATOM   5406  O   PRO   349      -8.536  21.145   7.054  1.00  0.00
ATOM   5407  N   GLN   350      -8.129  20.364   4.966  1.00  0.00
ATOM   5408  H   GLN   350      -7.723  19.608   4.433  1.00  0.00
ATOM   5409  CA  GLN   350      -8.804  21.404   4.192  1.00  0.00
ATOM   5410  HA  GLN   350      -9.007  22.265   4.828  1.00  0.00
ATOM   5411  CB  GLN   350      -7.852  21.838   3.054  1.00  0.00
ATOM   5412  HB2 GLN   350      -6.926  22.202   3.502  1.00  0.00
ATOM   5413  HB3 GLN   350      -7.571  20.968   2.455  1.00  0.00
ATOM   5414  CG  GLN   350      -8.420  22.929   2.118  1.00  0.00
ATOM   5415  HG2 GLN   350      -9.266  22.546   1.547  1.00  0.00
ATOM   5416  HG3 GLN   350      -8.790  23.762   2.716  1.00  0.00
ATOM   5417  CD  GLN   350      -7.390  23.469   1.123  1.00  0.00
ATOM   5418  OE1 GLN   350      -6.392  22.820   0.818  1.00  0.00
ATOM   5419  NE2 GLN   350      -7.624  24.683   0.619  1.00  0.00
ATOM   5420 HE21 GLN   350      -8.455  25.190   0.885  1.00  0.00
ATOM   5421 HE22 GLN   350      -6.974  25.075  -0.046  1.00  0.00
ATOM   5422  C   GLN   350     -10.095  20.807   3.590  1.00  0.00
ATOM   5423  O   GLN   350     -10.037  19.697   3.054  1.00  0.00
ATOM   5424  N   PRO   351     -11.245  21.518   3.628  1.00  0.00
ATOM   5425  CD  PRO   351     -11.451  22.796   4.320  1.00  0.00
ATOM   5426  HD2 PRO   351     -10.787  23.570   3.935  1.00  0.00
ATOM   5427  HD3 PRO   351     -11.248  22.684   5.385  1.00  0.00
ATOM   5428  CG  PRO   351     -12.913  23.185   4.082  1.00  0.00
ATOM   5429  HG2 PRO   351     -12.979  23.895   3.257  1.00  0.00
ATOM   5430  HG3 PRO   351     -13.374  23.649   4.955  1.00  0.00
ATOM   5431  CB  PRO   351     -13.583  21.875   3.690  1.00  0.00
ATOM   5432  HB2 PRO   351     -14.465  22.015   3.068  1.00  0.00
ATOM   5433  HB3 PRO   351     -13.915  21.358   4.589  1.00  0.00
ATOM   5434  CA  PRO   351     -12.487  21.059   2.995  1.00  0.00
ATOM   5435  HA  PRO   351     -12.655  19.994   3.169  1.00  0.00
ATOM   5436  C   PRO   351     -12.452  21.352   1.480  1.00  0.00
ATOM   5437  O   PRO   351     -12.280  22.500   1.069  1.00  0.00
ATOM   5438  N   GLU   352     -12.611  20.303   0.663  1.00  0.00
ATOM   5439  H   GLU   352     -12.739  19.389   1.080  1.00  0.00
ATOM   5440  CA  GLU   352     -12.679  20.357  -0.796  1.00  0.00
ATOM   5441  HA  GLU   352     -12.289  21.305  -1.171  1.00  0.00
ATOM   5442  CB  GLU   352     -11.886  19.170  -1.387  1.00  0.00
ATOM   5443  HB2 GLU   352     -12.269  18.238  -0.975  1.00  0.00
ATOM   5444  HB3 GLU   352     -12.061  19.100  -2.462  1.00  0.00
ATOM   5445  CG  GLU   352     -10.362  19.236  -1.145  1.00  0.00
ATOM   5446  HG2 GLU   352     -10.155  19.219  -0.074  1.00  0.00
ATOM   5447  HG3 GLU   352      -9.888  18.347  -1.563  1.00  0.00
ATOM   5448  CD  GLU   352      -9.682  20.460  -1.767  1.00  0.00
ATOM   5449  OE1 GLU   352     -10.183  20.941  -2.809  1.00  0.00
ATOM   5450  OE2 GLU   352      -8.667  20.897  -1.185  1.00  0.00
ATOM   5451  C   GLU   352     -14.138  20.215  -1.246  1.00  0.00
ATOM   5452  O   GLU   352     -14.941  19.543  -0.597  1.00  0.00
ATOM   5453  N   TYR   353     -14.450  20.847  -2.386  1.00  0.00
ATOM   5454  H   TYR   353     -13.710  21.358  -2.847  1.00  0.00
ATOM   5455  CA  TYR   353     -15.778  20.930  -3.003  1.00  0.00
ATOM   5456  HA  TYR   353     -16.455  20.241  -2.494  1.00  0.00
ATOM   5457  CB  TYR   353     -16.352  22.351  -2.825  1.00  0.00
ATOM   5458  HB2 TYR   353     -15.766  23.064  -3.407  1.00  0.00
ATOM   5459  HB3 TYR   353     -17.367  22.399  -3.223  1.00  0.00
ATOM   5460  CG  TYR   353     -16.385  22.803  -1.377  1.00  0.00
ATOM   5461  CD1 TYR   353     -17.410  22.359  -0.515  1.00  0.00
ATOM   5462  HD1 TYR   353     -18.207  21.733  -0.891  1.00  0.00
ATOM   5463  CE1 TYR   353     -17.378  22.704   0.849  1.00  0.00
ATOM   5464  HE1 TYR   353     -18.154  22.352   1.510  1.00  0.00
ATOM   5465  CZ  TYR   353     -16.318  23.482   1.354  1.00  0.00
ATOM   5466  OH  TYR   353     -16.266  23.783   2.680  1.00  0.00
ATOM   5467  HH  TYR   353     -15.481  24.247   2.926  1.00  0.00
ATOM   5468  CE2 TYR   353     -15.303  23.939   0.494  1.00  0.00
ATOM   5469  HE2 TYR   353     -14.485  24.530   0.880  1.00  0.00
ATOM   5470  CD2 TYR   353     -15.341  23.606  -0.871  1.00  0.00
ATOM   5471  HD2 TYR   353     -14.544  23.936  -1.521  1.00  0.00
ATOM   5472  C   TYR   353     -15.745  20.452  -4.464  1.00  0.00
ATOM   5473  O   TYR   353     -16.684  20.697  -5.221  1.00  0.00
ATOM   5474  N   ASP   354     -14.683  19.717  -4.829  1.00  0.00
ATOM   5475  H   ASP   354     -13.966  19.572  -4.132  1.00  0.00
ATOM   5476  CA  ASP   354     -14.500  18.980  -6.071  1.00  0.00
ATOM   5477  HA  ASP   354     -15.487  18.695  -6.443  1.00  0.00
ATOM   5478  CB  ASP   354     -13.857  19.884  -7.158  1.00  0.00
ATOM   5479  HB2 ASP   354     -14.592  20.604  -7.518  1.00  0.00
ATOM   5480  HB3 ASP   354     -13.062  20.473  -6.701  1.00  0.00
ATOM   5481  CG  ASP   354     -13.247  19.176  -8.379  1.00  0.00
ATOM   5482  OD1 ASP   354     -13.772  18.107  -8.765  1.00  0.00
ATOM   5483  OD2 ASP   354     -12.275  19.737  -8.927  1.00  0.00
ATOM   5484  C   ASP   354     -13.782  17.670  -5.717  1.00  0.00
ATOM   5485  O   ASP   354     -12.770  17.688  -5.013  1.00  0.00
ATOM   5486  N   LEU   355     -14.321  16.540  -6.203  1.00  0.00
ATOM   5487  H   LEU   355     -15.129  16.632  -6.801  1.00  0.00
ATOM   5488  CA  LEU   355     -13.852  15.179  -5.941  1.00  0.00
ATOM   5489  HA  LEU   355     -13.807  15.056  -4.861  1.00  0.00
ATOM   5490  CB  LEU   355     -14.894  14.201  -6.534  1.00  0.00
ATOM   5491  HB2 LEU   355     -15.883  14.480  -6.173  1.00  0.00
ATOM   5492  HB3 LEU   355     -14.931  14.345  -7.616  1.00  0.00
ATOM   5493  CG  LEU   355     -14.682  12.697  -6.240  1.00  0.00
ATOM   5494  HG  LEU   355     -13.704  12.394  -6.613  1.00  0.00
ATOM   5495  CD1 LEU   355     -14.729  12.378  -4.737  1.00  0.00
ATOM   5496 HD11 LEU   355     -14.638  11.308  -4.558  1.00  0.00
ATOM   5497 HD12 LEU   355     -13.914  12.859  -4.199  1.00  0.00
ATOM   5498 HD13 LEU   355     -15.667  12.704  -4.290  1.00  0.00
ATOM   5499  CD2 LEU   355     -15.716  11.856  -7.001  1.00  0.00
ATOM   5500 HD21 LEU   355     -15.565  10.791  -6.824  1.00  0.00
ATOM   5501 HD22 LEU   355     -16.732  12.103  -6.693  1.00  0.00
ATOM   5502 HD23 LEU   355     -15.643  12.023  -8.076  1.00  0.00
ATOM   5503  C   LEU   355     -12.454  14.900  -6.527  1.00  0.00
ATOM   5504  O   LEU   355     -11.726  14.067  -5.987  1.00  0.00
ATOM   5505  N   GLU   356     -12.074  15.606  -7.606  1.00  0.00
ATOM   5506  H   GLU   356     -12.715  16.293  -7.984  1.00  0.00
ATOM   5507  CA  GLU   356     -10.807  15.425  -8.312  1.00  0.00
ATOM   5508  HA  GLU   356     -10.585  14.360  -8.330  1.00  0.00
ATOM   5509  CB  GLU   356     -10.947  15.952  -9.760  1.00  0.00
ATOM   5510  HB2 GLU   356     -11.076  17.036  -9.756  1.00  0.00
ATOM   5511  HB3 GLU   356     -10.011  15.758 -10.286  1.00  0.00
ATOM   5512  CG  GLU   356     -12.121  15.309 -10.540  1.00  0.00
ATOM   5513  HG2 GLU   356     -12.126  14.232 -10.370  1.00  0.00
ATOM   5514  HG3 GLU   356     -13.071  15.684 -10.156  1.00  0.00
ATOM   5515  CD  GLU   356     -12.097  15.525 -12.059  1.00  0.00
ATOM   5516  OE1 GLU   356     -11.076  16.022 -12.584  1.00  0.00
ATOM   5517  OE2 GLU   356     -13.114  15.154 -12.687  1.00  0.00
ATOM   5518  C   GLU   356      -9.617  16.126  -7.625  1.00  0.00
ATOM   5519  O   GLU   356      -8.474  15.841  -7.984  1.00  0.00
ATOM   5520  N   LEU   357      -9.866  16.994  -6.628  1.00  0.00
ATOM   5521  H   LEU   357     -10.831  17.185  -6.396  1.00  0.00
ATOM   5522  CA  LEU   357      -8.842  17.663  -5.818  1.00  0.00
ATOM   5523  HA  LEU   357      -7.891  17.704  -6.351  1.00  0.00
ATOM   5524  CB  LEU   357      -9.321  19.096  -5.490  1.00  0.00
ATOM   5525  HB2 LEU   357     -10.269  19.039  -4.951  1.00  0.00
ATOM   5526  HB3 LEU   357      -8.620  19.573  -4.802  1.00  0.00
ATOM   5527  CG  LEU   357      -9.495  20.023  -6.713  1.00  0.00
ATOM   5528  HG  LEU   357     -10.204  19.557  -7.395  1.00  0.00
ATOM   5529  CD1 LEU   357     -10.095  21.370  -6.284  1.00  0.00
ATOM   5530 HD11 LEU   357     -10.305  22.001  -7.148  1.00  0.00
ATOM   5531 HD12 LEU   357     -11.031  21.230  -5.744  1.00  0.00
ATOM   5532 HD13 LEU   357      -9.416  21.914  -5.627  1.00  0.00
ATOM   5533  CD2 LEU   357      -8.183  20.246  -7.485  1.00  0.00
ATOM   5534 HD21 LEU   357      -8.328  20.950  -8.305  1.00  0.00
ATOM   5535 HD22 LEU   357      -7.404  20.647  -6.836  1.00  0.00
ATOM   5536 HD23 LEU   357      -7.812  19.321  -7.926  1.00  0.00
ATOM   5537  C   LEU   357      -8.577  16.936  -4.484  1.00  0.00
ATOM   5538  O   LEU   357      -7.632  17.302  -3.785  1.00  0.00
ATOM   5539  N   ILE   358      -9.372  15.909  -4.130  1.00  0.00
ATOM   5540  H   ILE   358     -10.117  15.643  -4.758  1.00  0.00
ATOM   5541  CA  ILE   358      -9.206  15.116  -2.910  1.00  0.00
ATOM   5542  HA  ILE   358      -8.815  15.741  -2.104  1.00  0.00
ATOM   5543  CB  ILE   358     -10.587  14.543  -2.470  1.00  0.00
ATOM   5544  HB  ILE   358     -11.017  13.993  -3.309  1.00  0.00
ATOM   5545  CG2 ILE   358     -10.464  13.565  -1.280  1.00  0.00
ATOM   5546 HG21 ILE   358     -11.436  13.167  -0.993  1.00  0.00
ATOM   5547 HG22 ILE   358      -9.847  12.698  -1.513  1.00  0.00
ATOM   5548 HG23 ILE   358     -10.034  14.054  -0.405  1.00  0.00
ATOM   5549  CG1 ILE   358     -11.557  15.692  -2.107  1.00  0.00
ATOM   5550 HG12 ILE   358     -11.179  16.212  -1.226  1.00  0.00
ATOM   5551 HG13 ILE   358     -11.579  16.432  -2.906  1.00  0.00
ATOM   5552  CD1 ILE   358     -13.004  15.258  -1.851  1.00  0.00
ATOM   5553 HD11 ILE   358     -13.638  16.133  -1.702  1.00  0.00
ATOM   5554 HD12 ILE   358     -13.408  14.692  -2.688  1.00  0.00
ATOM   5555 HD13 ILE   358     -13.088  14.639  -0.960  1.00  0.00
ATOM   5556  C   ILE   358      -8.211  13.981  -3.215  1.00  0.00
ATOM   5557  O   ILE   358      -8.487  13.109  -4.042  1.00  0.00
ATOM   5558  N   THR   359      -7.063  14.006  -2.520  1.00  0.00
ATOM   5559  H   THR   359      -6.919  14.769  -1.875  1.00  0.00
ATOM   5560  CA  THR   359      -5.989  13.019  -2.617  1.00  0.00
ATOM   5561  HA  THR   359      -6.055  12.468  -3.554  1.00  0.00
ATOM   5562  CB  THR   359      -4.632  13.766  -2.566  1.00  0.00
ATOM   5563  HB  THR   359      -4.577  14.397  -1.677  1.00  0.00
ATOM   5564  CG2 THR   359      -3.403  12.839  -2.609  1.00  0.00
ATOM   5565 HG21 THR   359      -2.477  13.414  -2.631  1.00  0.00
ATOM   5566 HG22 THR   359      -3.352  12.184  -1.739  1.00  0.00
ATOM   5567 HG23 THR   359      -3.423  12.212  -3.500  1.00  0.00
ATOM   5568  OG1 THR   359      -4.533  14.597  -3.707  1.00  0.00
ATOM   5569  HG1 THR   359      -3.749  15.120  -3.634  1.00  0.00
ATOM   5570  C   THR   359      -6.117  12.064  -1.414  1.00  0.00
ATOM   5571  O   THR   359      -6.091  12.501  -0.264  1.00  0.00
ATOM   5572  N   SER   360      -6.242  10.759  -1.696  1.00  0.00
ATOM   5573  H   SER   360      -6.256  10.498  -2.676  1.00  0.00
ATOM   5574  CA  SER   360      -6.389   9.656  -0.747  1.00  0.00
ATOM   5575  HA  SER   360      -5.821   9.914   0.149  1.00  0.00
ATOM   5576  CB  SER   360      -7.866   9.520  -0.330  1.00  0.00
ATOM   5577  HB2 SER   360      -7.951   8.824   0.505  1.00  0.00
ATOM   5578  HB3 SER   360      -8.252  10.480   0.015  1.00  0.00
ATOM   5579  OG  SER   360      -8.684   9.051  -1.388  1.00  0.00
ATOM   5580  HG  SER   360      -8.643   9.681  -2.093  1.00  0.00
ATOM   5581  C   SER   360      -5.753   8.389  -1.339  1.00  0.00
ATOM   5582  O   SER   360      -6.079   8.003  -2.461  1.00  0.00
ATOM   5583  N   CYS   361      -4.804   7.781  -0.606  1.00  0.00
ATOM   5584  H   CYS   361      -4.651   8.125   0.337  1.00  0.00
ATOM   5585  CA  CYS   361      -3.914   6.685  -1.023  1.00  0.00
ATOM   5586  HA  CYS   361      -3.361   6.407  -0.125  1.00  0.00
ATOM   5587  CB  CYS   361      -4.667   5.418  -1.503  1.00  0.00
ATOM   5588  HB2 CYS   361      -5.402   5.621  -2.281  1.00  0.00
ATOM   5589  HB3 CYS   361      -3.975   4.686  -1.920  1.00  0.00
ATOM   5590  SG  CYS   361      -5.467   4.612  -0.098  1.00  0.00
ATOM   5591  HG  CYS   361      -5.955   3.578  -0.790  1.00  0.00
ATOM   5592  C   CYS   361      -2.818   7.165  -1.994  1.00  0.00
ATOM   5593  O   CYS   361      -2.316   6.381  -2.799  1.00  0.00
ATOM   5594  N   SER   362      -2.517   8.478  -1.956  1.00  0.00
ATOM   5595  H   SER   362      -2.987   9.014  -1.241  1.00  0.00
ATOM   5596  CA  SER   362      -1.701   9.261  -2.893  1.00  0.00
ATOM   5597  HA  SER   362      -1.560  10.229  -2.410  1.00  0.00
ATOM   5598  CB  SER   362      -0.292   8.664  -3.131  1.00  0.00
ATOM   5599  HB2 SER   362      -0.327   7.653  -3.534  1.00  0.00
ATOM   5600  HB3 SER   362       0.253   9.260  -3.863  1.00  0.00
ATOM   5601  OG  SER   362       0.470   8.684  -1.942  1.00  0.00
ATOM   5602  HG  SER   362       0.024   8.158  -1.295  1.00  0.00
ATOM   5603  C   SER   362      -2.450   9.591  -4.201  1.00  0.00
ATOM   5604  O   SER   362      -1.848  10.141  -5.122  1.00  0.00
ATOM   5605  N   SER   363      -3.749   9.247  -4.283  1.00  0.00
ATOM   5606  H   SER   363      -4.173   8.840  -3.461  1.00  0.00
ATOM   5607  CA  SER   363      -4.518   9.127  -5.517  1.00  0.00
ATOM   5608  HA  SER   363      -3.929   9.516  -6.347  1.00  0.00
ATOM   5609  CB  SER   363      -4.812   7.637  -5.766  1.00  0.00
ATOM   5610  HB2 SER   363      -5.250   7.161  -4.888  1.00  0.00
ATOM   5611  HB3 SER   363      -5.517   7.513  -6.587  1.00  0.00
ATOM   5612  OG  SER   363      -3.623   6.971  -6.119  1.00  0.00
ATOM   5613  HG  SER   363      -3.794   6.045  -6.203  1.00  0.00
ATOM   5614  C   SER   363      -5.817   9.935  -5.487  1.00  0.00
ATOM   5615  O   SER   363      -6.409  10.148  -4.434  1.00  0.00
ATOM   5616  N   ASN   364      -6.281  10.335  -6.674  1.00  0.00
ATOM   5617  H   ASN   364      -5.744  10.079  -7.494  1.00  0.00
ATOM   5618  CA  ASN   364      -7.493  11.110  -6.918  1.00  0.00
ATOM   5619  HA  ASN   364      -8.127  11.056  -6.030  1.00  0.00
ATOM   5620  CB  ASN   364      -7.163  12.606  -7.153  1.00  0.00
ATOM   5621  HB2 ASN   364      -8.090  13.176  -7.242  1.00  0.00
ATOM   5622  HB3 ASN   364      -6.657  13.009  -6.275  1.00  0.00
ATOM   5623  CG  ASN   364      -6.274  12.875  -8.378  1.00  0.00
ATOM   5624  OD1 ASN   364      -5.100  12.509  -8.394  1.00  0.00
ATOM   5625  ND2 ASN   364      -6.837  13.494  -9.418  1.00  0.00
ATOM   5626 HD21 ASN   364      -7.807  13.778  -9.370  1.00  0.00
ATOM   5627 HD22 ASN   364      -6.293  13.701 -10.242  1.00  0.00
ATOM   5628  C   ASN   364      -8.314  10.485  -8.050  1.00  0.00
ATOM   5629  O   ASN   364      -7.782   9.759  -8.892  1.00  0.00
ATOM   5630  N   VAL   365      -9.610  10.825  -8.090  1.00  0.00
ATOM   5631  H   VAL   365      -9.967  11.431  -7.365  1.00  0.00
ATOM   5632  CA  VAL   365     -10.497  10.562  -9.220  1.00  0.00
ATOM   5633  HA  VAL   365     -10.312   9.558  -9.608  1.00  0.00
ATOM   5634  CB  VAL   365     -11.977  10.672  -8.749  1.00  0.00
ATOM   5635  HB  VAL   365     -12.153  11.690  -8.398  1.00  0.00
ATOM   5636  CG1 VAL   365     -12.984  10.398  -9.884  1.00  0.00
ATOM   5637 HG11 VAL   365     -14.009  10.402  -9.513  1.00  0.00
ATOM   5638 HG12 VAL   365     -12.932  11.153 -10.668  1.00  0.00
ATOM   5639 HG13 VAL   365     -12.799   9.427 -10.343  1.00  0.00
ATOM   5640  CG2 VAL   365     -12.280   9.725  -7.568  1.00  0.00
ATOM   5641 HG21 VAL   365     -13.327   9.788  -7.270  1.00  0.00
ATOM   5642 HG22 VAL   365     -12.076   8.686  -7.828  1.00  0.00
ATOM   5643 HG23 VAL   365     -11.687   9.969  -6.686  1.00  0.00
ATOM   5644  C   VAL   365     -10.188  11.612 -10.309  1.00  0.00
ATOM   5645  O   VAL   365      -9.874  12.763 -10.010  1.00  0.00
ATOM   5646  N   SER   366     -10.278  11.202 -11.576  1.00  0.00
ATOM   5647  H   SER   366     -10.502  10.231 -11.747  1.00  0.00
ATOM   5648  CA  SER   366     -10.171  12.050 -12.761  1.00  0.00
ATOM   5649  HA  SER   366     -10.558  13.038 -12.508  1.00  0.00
ATOM   5650  CB  SER   366      -8.691  12.207 -13.167  1.00  0.00
ATOM   5651  HB2 SER   366      -8.104  12.593 -12.333  1.00  0.00
ATOM   5652  HB3 SER   366      -8.277  11.234 -13.429  1.00  0.00
ATOM   5653  OG  SER   366      -8.523  13.080 -14.266  1.00  0.00
ATOM   5654  HG  SER   366      -7.634  13.000 -14.579  1.00  0.00
ATOM   5655  C   SER   366     -11.108  11.496 -13.841  1.00  0.00
ATOM   5656  O   SER   366     -11.605  10.378 -13.702  1.00  0.00
ATOM   5657  N   VAL   367     -11.348  12.269 -14.912  1.00  0.00
ATOM   5658  H   VAL   367     -10.871  13.158 -14.972  1.00  0.00
ATOM   5659  CA  VAL   367     -12.275  11.934 -15.990  1.00  0.00
ATOM   5660  HA  VAL   367     -12.597  10.899 -15.857  1.00  0.00
ATOM   5661  CB  VAL   367     -13.561  12.795 -15.884  1.00  0.00
ATOM   5662  HB  VAL   367     -13.930  12.683 -14.864  1.00  0.00
ATOM   5663  CG1 VAL   367     -13.316  14.301 -16.100  1.00  0.00
ATOM   5664 HG11 VAL   367     -14.220  14.874 -15.898  1.00  0.00
ATOM   5665 HG12 VAL   367     -12.542  14.680 -15.433  1.00  0.00
ATOM   5666 HG13 VAL   367     -13.011  14.520 -17.123  1.00  0.00
ATOM   5667  CG2 VAL   367     -14.682  12.281 -16.809  1.00  0.00
ATOM   5668 HG21 VAL   367     -15.611  12.820 -16.634  1.00  0.00
ATOM   5669 HG22 VAL   367     -14.428  12.400 -17.863  1.00  0.00
ATOM   5670 HG23 VAL   367     -14.886  11.224 -16.632  1.00  0.00
ATOM   5671  C   VAL   367     -11.578  11.980 -17.358  1.00  0.00
ATOM   5672  O   VAL   367     -10.800  12.887 -17.658  1.00  0.00
ATOM   5673  N   ALA   368     -11.900  10.973 -18.177  1.00  0.00
ATOM   5674  H   ALA   368     -12.545  10.280 -17.819  1.00  0.00
ATOM   5675  CA  ALA   368     -11.529  10.801 -19.574  1.00  0.00
ATOM   5676  HA  ALA   368     -11.398  11.788 -20.020  1.00  0.00
ATOM   5677  CB  ALA   368     -10.198  10.044 -19.682  1.00  0.00
ATOM   5678  HB1 ALA   368      -9.875   9.939 -20.718  1.00  0.00
ATOM   5679  HB2 ALA   368      -9.409  10.569 -19.144  1.00  0.00
ATOM   5680  HB3 ALA   368     -10.278   9.047 -19.252  1.00  0.00
ATOM   5681  C   ALA   368     -12.703  10.144 -20.312  1.00  0.00
ATOM   5682  O   ALA   368     -13.701   9.773 -19.694  1.00  0.00
ATOM   5683  N   HIE   369     -12.603  10.032 -21.642  1.00  0.00
ATOM   5684  H   HIE   369     -11.733  10.324 -22.063  1.00  0.00
ATOM   5685  CA  HIE   369     -13.669   9.550 -22.517  1.00  0.00
ATOM   5686  HA  HIE   369     -14.576   9.366 -21.946  1.00  0.00
ATOM   5687  CB  HIE   369     -13.987  10.623 -23.578  1.00  0.00
ATOM   5688  HB2 HIE   369     -13.135  10.781 -24.241  1.00  0.00
ATOM   5689  HB3 HIE   369     -14.800  10.268 -24.213  1.00  0.00
ATOM   5690  CG  HIE   369     -14.401  11.959 -23.006  1.00  0.00
ATOM   5691  ND1 HIE   369     -13.497  12.878 -22.498  1.00  0.00
ATOM   5692  CE1 HIE   369     -14.197  13.921 -22.050  1.00  0.00
ATOM   5693  HE1 HIE   369     -13.743  14.791 -21.599  1.00  0.00
ATOM   5694  NE2 HIE   369     -15.507  13.780 -22.213  1.00  0.00
ATOM   5695  HE2 HIE   369     -16.272  14.400 -21.988  1.00  0.00
ATOM   5696  CD2 HIE   369     -15.642  12.528 -22.819  1.00  0.00
ATOM   5697  HD2 HIE   369     -16.617  12.132 -23.058  1.00  0.00
ATOM   5698  C   HIE   369     -13.230   8.244 -23.183  1.00  0.00
ATOM   5699  O   HIE   369     -12.121   8.168 -23.704  1.00  0.00
ATOM   5700  N   ASP   370     -14.107   7.227 -23.189  1.00  0.00
ATOM   5701  H   ASP   370     -15.017   7.375 -22.772  1.00  0.00
ATOM   5702  CA  ASP   370     -13.885   5.931 -23.846  1.00  0.00
ATOM   5703  HA  ASP   370     -12.855   5.615 -23.676  1.00  0.00
ATOM   5704  CB  ASP   370     -14.842   4.882 -23.204  1.00  0.00
ATOM   5705  HB2 ASP   370     -14.559   3.886 -23.548  1.00  0.00
ATOM   5706  HB3 ASP   370     -14.674   4.868 -22.127  1.00  0.00
ATOM   5707  CG  ASP   370     -16.358   5.027 -23.430  1.00  0.00
ATOM   5708  OD1 ASP   370     -16.788   6.003 -24.082  1.00  0.00
ATOM   5709  OD2 ASP   370     -17.075   4.129 -22.939  1.00  0.00
ATOM   5710  C   ASP   370     -14.105   6.050 -25.374  1.00  0.00
ATOM   5711  O   ASP   370     -14.339   7.141 -25.893  1.00  0.00
ATOM   5712  N   ALA   371     -14.047   4.915 -26.091  1.00  0.00
ATOM   5713  H   ALA   371     -13.861   4.057 -25.593  1.00  0.00
ATOM   5714  CA  ALA   371     -14.219   4.808 -27.545  1.00  0.00
ATOM   5715  HA  ALA   371     -13.438   5.413 -28.010  1.00  0.00
ATOM   5716  CB  ALA   371     -14.004   3.343 -27.956  1.00  0.00
ATOM   5717  HB1 ALA   371     -14.125   3.209 -29.032  1.00  0.00
ATOM   5718  HB2 ALA   371     -12.999   3.006 -27.704  1.00  0.00
ATOM   5719  HB3 ALA   371     -14.713   2.680 -27.457  1.00  0.00
ATOM   5720  C   ALA   371     -15.574   5.305 -28.094  1.00  0.00
ATOM   5721  O   ALA   371     -15.645   5.668 -29.267  1.00  0.00
ATOM   5722  N   SER   372     -16.628   5.347 -27.259  1.00  0.00
ATOM   5723  H   SER   372     -16.491   5.050 -26.303  1.00  0.00
ATOM   5724  CA  SER   372     -17.958   5.858 -27.606  1.00  0.00
ATOM   5725  HA  SER   372     -18.188   5.660 -28.655  1.00  0.00
ATOM   5726  CB  SER   372     -18.996   5.155 -26.703  1.00  0.00
ATOM   5727  HB2 SER   372     -18.681   5.135 -25.660  1.00  0.00
ATOM   5728  HB3 SER   372     -19.959   5.668 -26.731  1.00  0.00
ATOM   5729  OG  SER   372     -19.221   3.837 -27.156  1.00  0.00
ATOM   5730  HG  SER   372     -19.847   3.424 -26.581  1.00  0.00
ATOM   5731  C   SER   372     -18.088   7.378 -27.368  1.00  0.00
ATOM   5732  O   SER   372     -19.083   7.969 -27.788  1.00  0.00
ATOM   5733  N   GLY   373     -17.104   8.011 -26.704  1.00  0.00
ATOM   5734  H   GLY   373     -16.307   7.465 -26.402  1.00  0.00
ATOM   5735  CA  GLY   373     -17.109   9.425 -26.334  1.00  0.00
ATOM   5736  HA2 GLY   373     -16.074   9.745 -26.220  1.00  0.00
ATOM   5737  HA3 GLY   373     -17.531  10.028 -27.139  1.00  0.00
ATOM   5738  C   GLY   373     -17.858   9.722 -25.026  1.00  0.00
ATOM   5739  O   GLY   373     -18.136  10.886 -24.741  1.00  0.00
ATOM   5740  N   LYS   374     -18.192   8.684 -24.241  1.00  0.00
ATOM   5741  H   LYS   374     -17.879   7.764 -24.524  1.00  0.00
ATOM   5742  CA  LYS   374     -18.873   8.766 -22.952  1.00  0.00
ATOM   5743  HA  LYS   374     -19.615   9.567 -22.959  1.00  0.00
ATOM   5744  CB  LYS   374     -19.558   7.401 -22.706  1.00  0.00
ATOM   5745  HB2 LYS   374     -20.202   7.174 -23.557  1.00  0.00
ATOM   5746  HB3 LYS   374     -18.803   6.619 -22.697  1.00  0.00
ATOM   5747  CG  LYS   374     -20.399   7.299 -21.417  1.00  0.00
ATOM   5748  HG2 LYS   374     -19.808   7.571 -20.542  1.00  0.00
ATOM   5749  HG3 LYS   374     -21.210   8.026 -21.472  1.00  0.00
ATOM   5750  CD  LYS   374     -20.992   5.897 -21.198  1.00  0.00
ATOM   5751  HD2 LYS   374     -21.758   5.960 -20.425  1.00  0.00
ATOM   5752  HD3 LYS   374     -21.502   5.571 -22.105  1.00  0.00
ATOM   5753  CE  LYS   374     -19.945   4.853 -20.771  1.00  0.00
ATOM   5754  HE2 LYS   374     -19.148   4.775 -21.507  1.00  0.00
ATOM   5755  HE3 LYS   374     -19.482   5.146 -19.828  1.00  0.00
ATOM   5756  NZ  LYS   374     -20.543   3.518 -20.614  1.00  0.00
ATOM   5757  HZ1 LYS   374     -19.825   2.860 -20.346  1.00  0.00
ATOM   5758  HZ2 LYS   374     -21.258   3.546 -19.902  1.00  0.00
ATOM   5759  HZ3 LYS   374     -20.950   3.228 -21.492  1.00  0.00
ATOM   5760  C   LYS   374     -17.821   8.999 -21.857  1.00  0.00
ATOM   5761  O   LYS   374     -16.797   8.315 -21.827  1.00  0.00
ATOM   5762  N   ARG   375     -18.109   9.934 -20.935  1.00  0.00
ATOM   5763  H   ARG   375     -18.974  10.444 -21.035  1.00  0.00
ATOM   5764  CA  ARG   375     -17.300  10.226 -19.750  1.00  0.00
ATOM   5765  HA  ARG   375     -16.284  10.465 -20.071  1.00  0.00
ATOM   5766  CB  ARG   375     -17.893  11.435 -18.997  1.00  0.00
ATOM   5767  HB2 ARG   375     -18.973  11.312 -18.895  1.00  0.00
ATOM   5768  HB3 ARG   375     -17.497  11.453 -17.980  1.00  0.00
ATOM   5769  CG  ARG   375     -17.583  12.792 -19.648  1.00  0.00
ATOM   5770  HG2 ARG   375     -16.507  12.970 -19.627  1.00  0.00
ATOM   5771  HG3 ARG   375     -17.864  12.760 -20.701  1.00  0.00
ATOM   5772  CD  ARG   375     -18.315  13.971 -18.985  1.00  0.00
ATOM   5773  HD2 ARG   375     -18.040  14.908 -19.468  1.00  0.00
ATOM   5774  HD3 ARG   375     -19.389  13.858 -19.134  1.00  0.00
ATOM   5775  NE  ARG   375     -18.070  14.033 -17.532  1.00  0.00
ATOM   5776  HE  ARG   375     -18.568  13.346 -16.985  1.00  0.00
ATOM   5777  CZ  ARG   375     -17.270  14.891 -16.874  1.00  0.00
ATOM   5778  NH1 ARG   375     -16.550  15.818 -17.522  1.00  0.00
ATOM   5779 HH11 ARG   375     -16.600  15.882 -18.528  1.00  0.00
ATOM   5780 HH12 ARG   375     -15.950  16.453 -17.015  1.00  0.00
ATOM   5781  NH2 ARG   375     -17.182  14.813 -15.540  1.00  0.00
ATOM   5782 HH21 ARG   375     -17.698  14.111 -15.024  1.00  0.00
ATOM   5783 HH22 ARG   375     -16.578  15.442 -15.029  1.00  0.00
ATOM   5784  C   ARG   375     -17.271   9.021 -18.800  1.00  0.00
ATOM   5785  O   ARG   375     -18.319   8.517 -18.394  1.00  0.00
ATOM   5786  N   VAL   376     -16.054   8.593 -18.446  1.00  0.00
ATOM   5787  H   VAL   376     -15.252   9.069 -18.840  1.00  0.00
ATOM   5788  CA  VAL   376     -15.754   7.498 -17.533  1.00  0.00
ATOM   5789  HA  VAL   376     -16.645   7.291 -16.935  1.00  0.00
ATOM   5790  CB  VAL   376     -15.405   6.193 -18.298  1.00  0.00
ATOM   5791  HB  VAL   376     -15.133   5.448 -17.549  1.00  0.00
ATOM   5792  CG1 VAL   376     -16.613   5.618 -19.059  1.00  0.00
ATOM   5793 HG11 VAL   376     -16.382   4.641 -19.485  1.00  0.00
ATOM   5794 HG12 VAL   376     -17.470   5.492 -18.398  1.00  0.00
ATOM   5795 HG13 VAL   376     -16.918   6.265 -19.882  1.00  0.00
ATOM   5796  CG2 VAL   376     -14.203   6.326 -19.249  1.00  0.00
ATOM   5797 HG21 VAL   376     -14.012   5.376 -19.746  1.00  0.00
ATOM   5798 HG22 VAL   376     -14.386   7.067 -20.029  1.00  0.00
ATOM   5799 HG23 VAL   376     -13.292   6.609 -18.722  1.00  0.00
ATOM   5800  C   VAL   376     -14.679   7.969 -16.548  1.00  0.00
ATOM   5801  O   VAL   376     -13.673   8.561 -16.945  1.00  0.00
ATOM   5802  N   TYR   377     -14.911   7.710 -15.255  1.00  0.00
ATOM   5803  H   TYR   377     -15.753   7.213 -15.004  1.00  0.00
ATOM   5804  CA  TYR   377     -14.014   8.089 -14.172  1.00  0.00
ATOM   5805  HA  TYR   377     -13.505   9.015 -14.431  1.00  0.00
ATOM   5806  CB  TYR   377     -14.846   8.305 -12.892  1.00  0.00
ATOM   5807  HB2 TYR   377     -15.397   7.400 -12.631  1.00  0.00
ATOM   5808  HB3 TYR   377     -14.181   8.509 -12.053  1.00  0.00
ATOM   5809  CG  TYR   377     -15.809   9.475 -12.999  1.00  0.00
ATOM   5810  CD1 TYR   377     -15.320  10.798 -12.952  1.00  0.00
ATOM   5811  HD1 TYR   377     -14.266  10.983 -12.811  1.00  0.00
ATOM   5812  CE1 TYR   377     -16.201  11.885 -13.118  1.00  0.00
ATOM   5813  HE1 TYR   377     -15.816  12.894 -13.094  1.00  0.00
ATOM   5814  CZ  TYR   377     -17.575  11.653 -13.330  1.00  0.00
ATOM   5815  OH  TYR   377     -18.424  12.704 -13.519  1.00  0.00
ATOM   5816  HH  TYR   377     -19.330  12.439 -13.562  1.00  0.00
ATOM   5817  CE2 TYR   377     -18.069  10.333 -13.355  1.00  0.00
ATOM   5818  HE2 TYR   377     -19.121  10.148 -13.515  1.00  0.00
ATOM   5819  CD2 TYR   377     -17.188   9.247 -13.191  1.00  0.00
ATOM   5820  HD2 TYR   377     -17.572   8.238 -13.231  1.00  0.00
ATOM   5821  C   TYR   377     -12.991   6.967 -13.944  1.00  0.00
ATOM   5822  O   TYR   377     -13.317   5.784 -14.052  1.00  0.00
ATOM   5823  N   TYR   378     -11.750   7.359 -13.625  1.00  0.00
ATOM   5824  H   TYR   378     -11.576   8.354 -13.548  1.00  0.00
ATOM   5825  CA  TYR   378     -10.593   6.487 -13.431  1.00  0.00
ATOM   5826  HA  TYR   378     -10.962   5.511 -13.107  1.00  0.00
ATOM   5827  CB  TYR   378      -9.843   6.279 -14.771  1.00  0.00
ATOM   5828  HB2 TYR   378      -9.180   5.420 -14.672  1.00  0.00
ATOM   5829  HB3 TYR   378     -10.546   6.012 -15.562  1.00  0.00
ATOM   5830  CG  TYR   378      -9.018   7.472 -15.230  1.00  0.00
ATOM   5831  CD1 TYR   378      -9.650   8.611 -15.775  1.00  0.00
ATOM   5832  HD1 TYR   378     -10.719   8.619 -15.936  1.00  0.00
ATOM   5833  CE1 TYR   378      -8.898   9.769 -16.048  1.00  0.00
ATOM   5834  HE1 TYR   378      -9.382  10.658 -16.418  1.00  0.00
ATOM   5835  CZ  TYR   378      -7.517   9.789 -15.790  1.00  0.00
ATOM   5836  OH  TYR   378      -6.805  10.938 -15.952  1.00  0.00
ATOM   5837  HH  TYR   378      -5.886  10.849 -15.735  1.00  0.00
ATOM   5838  CE2 TYR   378      -6.873   8.632 -15.331  1.00  0.00
ATOM   5839  HE2 TYR   378      -5.808   8.656 -15.168  1.00  0.00
ATOM   5840  CD2 TYR   378      -7.620   7.475 -15.043  1.00  0.00
ATOM   5841  HD2 TYR   378      -7.123   6.608 -14.634  1.00  0.00
ATOM   5842  C   TYR   378      -9.718   7.014 -12.284  1.00  0.00
ATOM   5843  O   TYR   378      -9.708   8.217 -12.015  1.00  0.00
ATOM   5844  N   LEU   379      -8.974   6.114 -11.617  1.00  0.00
ATOM   5845  H   LEU   379      -9.016   5.144 -11.894  1.00  0.00
ATOM   5846  CA  LEU   379      -8.065   6.461 -10.525  1.00  0.00
ATOM   5847  HA  LEU   379      -8.470   7.311  -9.975  1.00  0.00
ATOM   5848  CB  LEU   379      -7.886   5.251  -9.575  1.00  0.00
ATOM   5849  HB2 LEU   379      -8.844   4.766  -9.405  1.00  0.00
ATOM   5850  HB3 LEU   379      -7.273   4.493 -10.064  1.00  0.00
ATOM   5851  CG  LEU   379      -7.268   5.613  -8.200  1.00  0.00
ATOM   5852  HG  LEU   379      -6.409   6.262  -8.366  1.00  0.00
ATOM   5853  CD1 LEU   379      -8.260   6.363  -7.290  1.00  0.00
ATOM   5854 HD11 LEU   379      -7.799   6.618  -6.335  1.00  0.00
ATOM   5855 HD12 LEU   379      -8.604   7.295  -7.737  1.00  0.00
ATOM   5856 HD13 LEU   379      -9.137   5.753  -7.075  1.00  0.00
ATOM   5857  CD2 LEU   379      -6.736   4.367  -7.478  1.00  0.00
ATOM   5858 HD21 LEU   379      -6.255   4.634  -6.536  1.00  0.00
ATOM   5859 HD22 LEU   379      -7.542   3.670  -7.252  1.00  0.00
ATOM   5860 HD23 LEU   379      -5.996   3.843  -8.083  1.00  0.00
ATOM   5861  C   LEU   379      -6.699   6.809 -11.130  1.00  0.00
ATOM   5862  O   LEU   379      -6.198   6.105 -12.008  1.00  0.00
ATOM   5863  N   THR   380      -6.109   7.896 -10.626  1.00  0.00
ATOM   5864  H   THR   380      -6.602   8.411  -9.906  1.00  0.00
ATOM   5865  CA  THR   380      -4.816   8.437 -11.020  1.00  0.00
ATOM   5866  HA  THR   380      -4.196   7.602 -11.350  1.00  0.00
ATOM   5867  CB  THR   380      -4.989   9.404 -12.217  1.00  0.00
ATOM   5868  HB  THR   380      -5.496   8.870 -13.014  1.00  0.00
ATOM   5869  CG2 THR   380      -5.817  10.657 -11.889  1.00  0.00
ATOM   5870 HG21 THR   380      -5.874  11.326 -12.748  1.00  0.00
ATOM   5871 HG22 THR   380      -6.837  10.389 -11.613  1.00  0.00
ATOM   5872 HG23 THR   380      -5.397  11.217 -11.056  1.00  0.00
ATOM   5873  OG1 THR   380      -3.730   9.803 -12.724  1.00  0.00
ATOM   5874  HG1 THR   380      -3.864  10.348 -13.493  1.00  0.00
ATOM   5875  C   THR   380      -4.089   9.006  -9.798  1.00  0.00
ATOM   5876  O   THR   380      -4.677   9.153  -8.731  1.00  0.00
ATOM   5877  N   ARG   381      -2.810   9.342  -9.977  1.00  0.00
ATOM   5878  H   ARG   381      -2.425   9.226 -10.904  1.00  0.00
ATOM   5879  CA  ARG   381      -1.963  10.029  -9.015  1.00  0.00
ATOM   5880  HA  ARG   381      -2.595  10.672  -8.399  1.00  0.00
ATOM   5881  CB  ARG   381      -1.263   9.020  -8.081  1.00  0.00
ATOM   5882  HB2 ARG   381      -0.697   9.591  -7.347  1.00  0.00
ATOM   5883  HB3 ARG   381      -2.007   8.471  -7.508  1.00  0.00
ATOM   5884  CG  ARG   381      -0.320   8.018  -8.778  1.00  0.00
ATOM   5885  HG2 ARG   381      -0.919   7.265  -9.289  1.00  0.00
ATOM   5886  HG3 ARG   381       0.276   8.512  -9.546  1.00  0.00
ATOM   5887  CD  ARG   381       0.626   7.319  -7.797  1.00  0.00
ATOM   5888  HD2 ARG   381       0.043   6.847  -7.005  1.00  0.00
ATOM   5889  HD3 ARG   381       1.182   6.529  -8.303  1.00  0.00
ATOM   5890  NE  ARG   381       1.577   8.287  -7.228  1.00  0.00
ATOM   5891  HE  ARG   381       1.785   9.086  -7.815  1.00  0.00
ATOM   5892  CZ  ARG   381       2.151   8.222  -6.017  1.00  0.00
ATOM   5893  NH1 ARG   381       1.983   7.161  -5.216  1.00  0.00
ATOM   5894 HH11 ARG   381       1.417   6.384  -5.525  1.00  0.00
ATOM   5895 HH12 ARG   381       2.400   7.135  -4.296  1.00  0.00
ATOM   5896  NH2 ARG   381       2.899   9.250  -5.602  1.00  0.00
ATOM   5897 HH21 ARG   381       3.008  10.065  -6.189  1.00  0.00
ATOM   5898 HH22 ARG   381       3.314   9.244  -4.681  1.00  0.00
ATOM   5899  C   ARG   381      -1.005  10.971  -9.747  1.00  0.00
ATOM   5900  O   ARG   381      -0.878  10.916 -10.972  1.00  0.00
ATOM   5901  N   ASP   382      -0.293  11.808  -8.977  1.00  0.00
ATOM   5902  H   ASP   382      -0.458  11.804  -7.981  1.00  0.00
ATOM   5903  CA  ASP   382       0.838  12.593  -9.463  1.00  0.00
ATOM   5904  HA  ASP   382       0.499  13.136 -10.345  1.00  0.00
ATOM   5905  CB  ASP   382       1.221  13.632  -8.386  1.00  0.00
ATOM   5906  HB2 ASP   382       0.336  14.193  -8.085  1.00  0.00
ATOM   5907  HB3 ASP   382       1.586  13.138  -7.484  1.00  0.00
ATOM   5908  CG  ASP   382       2.283  14.623  -8.867  1.00  0.00
ATOM   5909  OD1 ASP   382       3.450  14.195  -8.988  1.00  0.00
ATOM   5910  OD2 ASP   382       1.910  15.787  -9.124  1.00  0.00
ATOM   5911  C   ASP   382       2.006  11.620  -9.773  1.00  0.00
ATOM   5912  O   ASP   382       2.376  10.839  -8.889  1.00  0.00
ATOM   5913  N   PRO   383       2.564  11.619 -11.005  1.00  0.00
ATOM   5914  CD  PRO   383       2.197  12.507 -12.115  1.00  0.00
ATOM   5915  HD2 PRO   383       2.346  13.559 -11.862  1.00  0.00
ATOM   5916  HD3 PRO   383       1.148  12.358 -12.372  1.00  0.00
ATOM   5917  CG  PRO   383       3.074  12.092 -13.296  1.00  0.00
ATOM   5918  HG2 PRO   383       3.974  12.702 -13.327  1.00  0.00
ATOM   5919  HG3 PRO   383       2.571  12.195 -14.257  1.00  0.00
ATOM   5920  CB  PRO   383       3.443  10.656 -12.978  1.00  0.00
ATOM   5921  HB2 PRO   383       4.339  10.325 -13.500  1.00  0.00
ATOM   5922  HB3 PRO   383       2.633  10.004 -13.298  1.00  0.00
ATOM   5923  CA  PRO   383       3.536  10.610 -11.446  1.00  0.00
ATOM   5924  HA  PRO   383       3.227   9.620 -11.109  1.00  0.00
ATOM   5925  C   PRO   383       4.988  10.829 -10.967  1.00  0.00
ATOM   5926  O   PRO   383       5.853  10.068 -11.389  1.00  0.00
ATOM   5927  N   THR   384       5.267  11.815 -10.089  1.00  0.00
ATOM   5928  H   THR   384       4.499  12.399  -9.783  1.00  0.00
ATOM   5929  CA  THR   384       6.594  12.153  -9.546  1.00  0.00
ATOM   5930  HA  THR   384       7.207  12.493 -10.382  1.00  0.00
ATOM   5931  CB  THR   384       6.474  13.330  -8.539  1.00  0.00
ATOM   5932  HB  THR   384       5.684  13.126  -7.814  1.00  0.00
ATOM   5933  CG2 THR   384       7.762  13.665  -7.776  1.00  0.00
ATOM   5934 HG21 THR   384       7.636  14.557  -7.161  1.00  0.00
ATOM   5935 HG22 THR   384       8.050  12.858  -7.103  1.00  0.00
ATOM   5936 HG23 THR   384       8.587  13.848  -8.464  1.00  0.00
ATOM   5937  OG1 THR   384       6.148  14.515  -9.233  1.00  0.00
ATOM   5938  HG1 THR   384       5.219  14.477  -9.440  1.00  0.00
ATOM   5939  C   THR   384       7.350  10.945  -8.958  1.00  0.00
ATOM   5940  O   THR   384       8.423  10.601  -9.450  1.00  0.00
ATOM   5941  N   THR   385       6.785  10.307  -7.920  1.00  0.00
ATOM   5942  H   THR   385       5.904  10.653  -7.569  1.00  0.00
ATOM   5943  CA  THR   385       7.358   9.138  -7.249  1.00  0.00
ATOM   5944  HA  THR   385       8.404   9.369  -7.036  1.00  0.00
ATOM   5945  CB  THR   385       6.652   8.923  -5.884  1.00  0.00
ATOM   5946  HB  THR   385       5.571   8.948  -5.998  1.00  0.00
ATOM   5947  CG2 THR   385       7.058   7.638  -5.142  1.00  0.00
ATOM   5948 HG21 THR   385       6.614   7.597  -4.147  1.00  0.00
ATOM   5949 HG22 THR   385       6.724   6.747  -5.674  1.00  0.00
ATOM   5950 HG23 THR   385       8.141   7.576  -5.025  1.00  0.00
ATOM   5951  OG1 THR   385       7.012   9.995  -5.033  1.00  0.00
ATOM   5952  HG1 THR   385       6.580   9.879  -4.201  1.00  0.00
ATOM   5953  C   THR   385       7.366   7.881  -8.159  1.00  0.00
ATOM   5954  O   THR   385       8.432   7.276  -8.252  1.00  0.00
ATOM   5955  N   PRO   386       6.272   7.494  -8.870  1.00  0.00
ATOM   5956  CD  PRO   386       4.892   7.926  -8.619  1.00  0.00
ATOM   5957  HD2 PRO   386       4.760   8.974  -8.876  1.00  0.00
ATOM   5958  HD3 PRO   386       4.610   7.792  -7.576  1.00  0.00
ATOM   5959  CG  PRO   386       3.995   7.057  -9.502  1.00  0.00
ATOM   5960  HG2 PRO   386       3.120   7.588  -9.878  1.00  0.00
ATOM   5961  HG3 PRO   386       3.637   6.202  -8.927  1.00  0.00
ATOM   5962  CB  PRO   386       4.909   6.562 -10.603  1.00  0.00
ATOM   5963  HB2 PRO   386       4.917   7.295 -11.412  1.00  0.00
ATOM   5964  HB3 PRO   386       4.579   5.612 -11.023  1.00  0.00
ATOM   5965  CA  PRO   386       6.284   6.462  -9.928  1.00  0.00
ATOM   5966  HA  PRO   386       6.362   5.496  -9.425  1.00  0.00
ATOM   5967  C   PRO   386       7.404   6.551 -10.986  1.00  0.00
ATOM   5968  O   PRO   386       7.991   5.521 -11.312  1.00  0.00
ATOM   5969  N   LEU   387       7.713   7.756 -11.499  1.00  0.00
ATOM   5970  H   LEU   387       7.177   8.561 -11.198  1.00  0.00
[truncated: 183,126 more chars]
