# Supplementary material for: FMOPhore for hotspot identification and efficient fragment-to-lead growth strategies
Source: Nat Commun. 2026 Apr 28;17:5813. doi: 10.1038/s41467-026-72384-x (PMC13328607; doi:10.1038/s41467-026-72384-x)
Supplement: Supplementary file 3 — Supplementary Dataset 1 [file 41467_2026_72384_MOESM3_ESM.zip › HIV/MD_output.pdb]

CRYST1  144.450  157.764  147.760 109.08 139.64  98.11               1
ATOM      1  N   PRO     1      50.076  57.113  45.368  1.00  0.00           N  
ATOM      2  H2  PRO     1      49.412  57.753  44.956  1.00  0.00           H  
ATOM      3  H3  PRO     1      49.594  56.545  46.050  1.00  0.00           H  
ATOM      4  CD  PRO     1      51.078  57.894  46.083  1.00  0.00           C  
ATOM      5  HD2 PRO     1      50.844  58.196  47.104  1.00  0.00           H  
ATOM      6  HD3 PRO     1      51.272  58.850  45.598  1.00  0.00           H  
ATOM      7  CG  PRO     1      52.353  57.104  46.006  1.00  0.00           C  
ATOM      8  HG2 PRO     1      52.714  56.745  46.970  1.00  0.00           H  
ATOM      9  HG3 PRO     1      53.183  57.674  45.588  1.00  0.00           H  
ATOM     10  CB  PRO     1      52.143  55.938  45.016  1.00  0.00           C  
ATOM     11  HB2 PRO     1      51.993  54.968  45.489  1.00  0.00           H  
ATOM     12  HB3 PRO     1      52.935  55.803  44.279  1.00  0.00           H  
ATOM     13  CA  PRO     1      50.849  56.358  44.355  1.00  0.00           C  
ATOM     14  HA  PRO     1      51.076  57.102  43.591  1.00  0.00           H  
ATOM     15  C   PRO     1      50.081  55.168  43.815  1.00  0.00           C  
ATOM     16  O   PRO     1      49.284  54.616  44.472  1.00  0.00           O  
ATOM     17  N   GLN     2      50.428  54.792  42.650  1.00  0.00           N  
ATOM     18  H   GLN     2      51.160  55.405  42.322  1.00  0.00           H  
ATOM     19  CA  GLN     2      49.877  53.704  41.805  1.00  0.00           C  
ATOM     20  HA  GLN     2      48.803  53.665  41.990  1.00  0.00           H  
ATOM     21  CB  GLN     2      50.261  53.927  40.300  1.00  0.00           C  
ATOM     22  HB2 GLN     2      51.343  54.004  40.189  1.00  0.00           H  
ATOM     23  HB3 GLN     2      49.943  53.025  39.776  1.00  0.00           H  
ATOM     24  CG  GLN     2      49.453  55.008  39.581  1.00  0.00           C  
ATOM     25  HG2 GLN     2      48.441  54.652  39.388  1.00  0.00           H  
ATOM     26  HG3 GLN     2      49.637  55.904  40.174  1.00  0.00           H  
ATOM     27  CD  GLN     2      50.001  55.348  38.213  1.00  0.00           C  
ATOM     28  OE1 GLN     2      50.806  56.245  38.062  1.00  0.00           O  
ATOM     29  NE2 GLN     2      49.707  54.585  37.162  1.00  0.00           N  
ATOM     30 HE21 GLN     2      49.122  53.775  37.307  1.00  0.00           H  
ATOM     31 HE22 GLN     2      49.941  54.714  36.188  1.00  0.00           H  
ATOM     32  C   GLN     2      50.273  52.349  42.241  1.00  0.00           C  
ATOM     33  O   GLN     2      51.344  51.878  42.034  1.00  0.00           O  
ATOM     34  N   ILE     3      49.380  51.724  43.070  1.00  0.00           N  
ATOM     35  H   ILE     3      48.561  52.217  43.396  1.00  0.00           H  
ATOM     36  CA  ILE     3      49.526  50.360  43.648  1.00  0.00           C  
ATOM     37  HA  ILE     3      50.569  50.234  43.937  1.00  0.00           H  
ATOM     38  CB  ILE     3      48.581  50.083  44.792  1.00  0.00           C  
ATOM     39  HB  ILE     3      47.589  50.184  44.350  1.00  0.00           H  
ATOM     40  CG2 ILE     3      48.485  48.663  45.384  1.00  0.00           C  
ATOM     41 HG21 ILE     3      49.414  48.372  45.874  1.00  0.00           H  
ATOM     42 HG22 ILE     3      47.730  48.592  46.167  1.00  0.00           H  
ATOM     43 HG23 ILE     3      48.180  47.961  44.607  1.00  0.00           H  
ATOM     44  CG1 ILE     3      48.538  51.158  45.925  1.00  0.00           C  
ATOM     45 HG12 ILE     3      48.456  52.172  45.534  1.00  0.00           H  
ATOM     46 HG13 ILE     3      47.543  51.036  46.353  1.00  0.00           H  
ATOM     47  CD1 ILE     3      49.712  51.011  46.827  1.00  0.00           C  
ATOM     48 HD11 ILE     3      49.848  51.983  47.300  1.00  0.00           H  
ATOM     49 HD12 ILE     3      49.375  50.254  47.536  1.00  0.00           H  
ATOM     50 HD13 ILE     3      50.650  50.840  46.298  1.00  0.00           H  
ATOM     51  C   ILE     3      49.292  49.360  42.474  1.00  0.00           C  
ATOM     52  O   ILE     3      48.234  49.278  41.929  1.00  0.00           O  
ATOM     53  N   THR     4      50.304  48.552  42.140  1.00  0.00           N  
ATOM     54  H   THR     4      51.118  48.596  42.737  1.00  0.00           H  
ATOM     55  CA  THR     4      50.210  47.203  41.322  1.00  0.00           C  
ATOM     56  HA  THR     4      49.672  47.227  40.375  1.00  0.00           H  
ATOM     57  CB  THR     4      51.621  46.600  41.012  1.00  0.00           C  
ATOM     58  HB  THR     4      51.688  45.512  41.047  1.00  0.00           H  
ATOM     59  CG2 THR     4      52.075  47.021  39.607  1.00  0.00           C  
ATOM     60 HG21 THR     4      51.441  46.542  38.861  1.00  0.00           H  
ATOM     61 HG22 THR     4      52.094  48.109  39.548  1.00  0.00           H  
ATOM     62 HG23 THR     4      53.095  46.639  39.573  1.00  0.00           H  
ATOM     63  OG1 THR     4      52.569  47.116  41.920  1.00  0.00           O  
ATOM     64  HG1 THR     4      52.693  46.623  42.734  1.00  0.00           H  
ATOM     65  C   THR     4      49.432  46.199  42.173  1.00  0.00           C  
ATOM     66  O   THR     4      49.709  45.915  43.309  1.00  0.00           O  
ATOM     67  N   LEU     5      48.478  45.476  41.527  1.00  0.00           N  
ATOM     68  H   LEU     5      48.356  45.601  40.532  1.00  0.00           H  
ATOM     69  CA  LEU     5      47.458  44.698  42.286  1.00  0.00           C  
ATOM     70  HA  LEU     5      47.425  44.951  43.346  1.00  0.00           H  
ATOM     71  CB  LEU     5      46.046  44.942  41.768  1.00  0.00           C  
ATOM     72  HB2 LEU     5      46.027  44.625  40.725  1.00  0.00           H  
ATOM     73  HB3 LEU     5      45.312  44.365  42.331  1.00  0.00           H  
ATOM     74  CG  LEU     5      45.618  46.380  41.729  1.00  0.00           C  
ATOM     75  HG  LEU     5      46.352  46.934  41.143  1.00  0.00           H  
ATOM     76  CD1 LEU     5      44.258  46.599  41.115  1.00  0.00           C  
ATOM     77 HD11 LEU     5      44.480  46.096  40.174  1.00  0.00           H  
ATOM     78 HD12 LEU     5      43.552  46.133  41.803  1.00  0.00           H  
ATOM     79 HD13 LEU     5      44.048  47.651  40.921  1.00  0.00           H  
ATOM     80  CD2 LEU     5      45.559  47.035  43.162  1.00  0.00           C  
ATOM     81 HD21 LEU     5      44.679  46.801  43.762  1.00  0.00           H  
ATOM     82 HD22 LEU     5      46.494  46.930  43.711  1.00  0.00           H  
ATOM     83 HD23 LEU     5      45.308  48.086  43.017  1.00  0.00           H  
ATOM     84  C   LEU     5      47.829  43.235  42.393  1.00  0.00           C  
ATOM     85  O   LEU     5      47.136  42.292  42.065  1.00  0.00           O  
ATOM     86  N   TRP     6      49.040  43.014  42.855  1.00  0.00           N  
ATOM     87  H   TRP     6      49.657  43.743  43.182  1.00  0.00           H  
ATOM     88  CA  TRP     6      49.576  41.658  42.822  1.00  0.00           C  
ATOM     89  HA  TRP     6      49.508  41.240  41.817  1.00  0.00           H  
ATOM     90  CB  TRP     6      51.065  41.608  43.134  1.00  0.00           C  
ATOM     91  HB2 TRP     6      51.128  41.990  44.152  1.00  0.00           H  
ATOM     92  HB3 TRP     6      51.429  40.584  43.048  1.00  0.00           H  
ATOM     93  CG  TRP     6      52.096  42.415  42.369  1.00  0.00           C  
ATOM     94  CD1 TRP     6      52.889  43.343  42.908  1.00  0.00           C  
ATOM     95  HD1 TRP     6      52.999  43.478  43.974  1.00  0.00           H  
ATOM     96  NE1 TRP     6      53.722  43.851  41.966  1.00  0.00           N  
ATOM     97  HE1 TRP     6      54.405  44.568  42.164  1.00  0.00           H  
ATOM     98  CE2 TRP     6      53.447  43.384  40.781  1.00  0.00           C  
ATOM     99  CZ2 TRP     6      53.944  43.687  39.501  1.00  0.00           C  
ATOM    100  HZ2 TRP     6      54.770  44.375  39.390  1.00  0.00           H  
ATOM    101  CH2 TRP     6      53.343  43.134  38.405  1.00  0.00           C  
ATOM    102  HH2 TRP     6      53.722  43.350  37.417  1.00  0.00           H  
ATOM    103  CZ3 TRP     6      52.391  42.071  38.540  1.00  0.00           C  
ATOM    104  HZ3 TRP     6      52.188  41.536  37.624  1.00  0.00           H  
ATOM    105  CE3 TRP     6      51.913  41.709  39.823  1.00  0.00           C  
ATOM    106  HE3 TRP     6      51.278  40.858  40.026  1.00  0.00           H  
ATOM    107  CD2 TRP     6      52.374  42.418  40.943  1.00  0.00           C  
ATOM    108  C   TRP     6      48.879  40.678  43.735  1.00  0.00           C  
ATOM    109  O   TRP     6      48.544  39.510  43.432  1.00  0.00           O  
ATOM    110  N   GLN     7      48.572  41.125  44.927  1.00  0.00           N  
ATOM    111  H   GLN     7      48.821  42.092  45.079  1.00  0.00           H  
ATOM    112  CA  GLN     7      47.534  40.675  45.860  1.00  0.00           C  
ATOM    113  HA  GLN     7      47.155  39.707  45.531  1.00  0.00           H  
ATOM    114  CB  GLN     7      48.334  40.429  47.162  1.00  0.00           C  
ATOM    115  HB2 GLN     7      49.078  41.201  47.356  1.00  0.00           H  
ATOM    116  HB3 GLN     7      47.636  40.431  47.999  1.00  0.00           H  
ATOM    117  CG  GLN     7      48.934  39.047  47.288  1.00  0.00           C  
ATOM    118  HG2 GLN     7      49.106  38.766  48.327  1.00  0.00           H  
ATOM    119  HG3 GLN     7      48.259  38.295  46.880  1.00  0.00           H  
ATOM    120  CD  GLN     7      50.232  38.853  46.551  1.00  0.00           C  
ATOM    121  OE1 GLN     7      51.022  39.754  46.277  1.00  0.00           O  
ATOM    122  NE2 GLN     7      50.563  37.651  46.218  1.00  0.00           N  
ATOM    123 HE21 GLN     7      50.213  36.825  46.684  1.00  0.00           H  
ATOM    124 HE22 GLN     7      51.384  37.552  45.639  1.00  0.00           H  
ATOM    125  C   GLN     7      46.430  41.690  45.992  1.00  0.00           C  
ATOM    126  O   GLN     7      46.473  42.653  45.175  1.00  0.00           O  
ATOM    127  N   ARG     8      45.459  41.621  46.947  1.00  0.00           N  
ATOM    128  H   ARG     8      45.461  40.800  47.536  1.00  0.00           H  
ATOM    129  CA  ARG     8      44.344  42.625  47.062  1.00  0.00           C  
ATOM    130  HA  ARG     8      44.211  42.987  46.043  1.00  0.00           H  
ATOM    131  CB  ARG     8      43.081  42.034  47.691  1.00  0.00           C  
ATOM    132  HB2 ARG     8      43.395  41.730  48.690  1.00  0.00           H  
ATOM    133  HB3 ARG     8      42.341  42.833  47.747  1.00  0.00           H  
ATOM    134  CG  ARG     8      42.557  40.877  46.952  1.00  0.00           C  
ATOM    135  HG2 ARG     8      42.351  41.226  45.940  1.00  0.00           H  
ATOM    136  HG3 ARG     8      43.269  40.058  46.848  1.00  0.00           H  
ATOM    137  CD  ARG     8      41.230  40.417  47.575  1.00  0.00           C  
ATOM    138  HD2 ARG     8      41.511  40.195  48.604  1.00  0.00           H  
ATOM    139  HD3 ARG     8      40.405  41.123  47.481  1.00  0.00           H  
ATOM    140  NE  ARG     8      40.752  39.147  46.911  1.00  0.00           N  
ATOM    141  HE  ARG     8      41.404  38.725  46.266  1.00  0.00           H  
ATOM    142  CZ  ARG     8      39.686  38.406  47.199  1.00  0.00           C  
ATOM    143  NH1 ARG     8      38.737  38.816  48.012  1.00  0.00           N  
ATOM    144 HH11 ARG     8      38.751  39.719  48.463  1.00  0.00           H  
ATOM    145 HH12 ARG     8      38.011  38.176  48.302  1.00  0.00           H  
ATOM    146  NH2 ARG     8      39.494  37.293  46.604  1.00  0.00           N  
ATOM    147 HH21 ARG     8      40.250  37.041  45.984  1.00  0.00           H  
ATOM    148 HH22 ARG     8      38.771  36.673  46.941  1.00  0.00           H  
ATOM    149  C   ARG     8      44.785  43.816  48.020  1.00  0.00           C  
ATOM    150  O   ARG     8      45.607  43.573  48.954  1.00  0.00           O  
ATOM    151  N   PRO     9      44.542  45.042  47.677  1.00  0.00           N  
ATOM    152  CD  PRO     9      43.570  45.419  46.627  1.00  0.00           C  
ATOM    153  HD2 PRO     9      42.593  44.939  46.669  1.00  0.00           H  
ATOM    154  HD3 PRO     9      43.986  45.136  45.660  1.00  0.00           H  
ATOM    155  CG  PRO     9      43.483  46.976  46.758  1.00  0.00           C  
ATOM    156  HG2 PRO     9      42.629  47.220  47.389  1.00  0.00           H  
ATOM    157  HG3 PRO     9      43.435  47.504  45.806  1.00  0.00           H  
ATOM    158  CB  PRO     9      44.862  47.355  47.321  1.00  0.00           C  
ATOM    159  HB2 PRO     9      44.857  48.319  47.829  1.00  0.00           H  
ATOM    160  HB3 PRO     9      45.483  47.327  46.425  1.00  0.00           H  
ATOM    161  CA  PRO     9      45.225  46.232  48.223  1.00  0.00           C  
ATOM    162  HA  PRO     9      46.307  46.098  48.218  1.00  0.00           H  
ATOM    163  C   PRO     9      44.759  46.520  49.671  1.00  0.00           C  
ATOM    164  O   PRO     9      43.882  47.281  49.969  1.00  0.00           O  
ATOM    165  N   LEU    10      45.408  45.876  50.632  1.00  0.00           N  
ATOM    166  H   LEU    10      46.032  45.160  50.288  1.00  0.00           H  
ATOM    167  CA  LEU    10      45.229  46.106  52.119  1.00  0.00           C  
ATOM    168  HA  LEU    10      44.165  46.234  52.321  1.00  0.00           H  
ATOM    169  CB  LEU    10      45.790  44.814  52.797  1.00  0.00           C  
ATOM    170  HB2 LEU    10      46.785  44.592  52.413  1.00  0.00           H  
ATOM    171  HB3 LEU    10      45.959  45.119  53.829  1.00  0.00           H  
ATOM    172  CG  LEU    10      44.844  43.581  52.736  1.00  0.00           C  
ATOM    173  HG  LEU    10      44.523  43.434  51.705  1.00  0.00           H  
ATOM    174  CD1 LEU    10      45.693  42.391  53.259  1.00  0.00           C  
ATOM    175 HD11 LEU    10      45.582  42.439  54.343  1.00  0.00           H  
ATOM    176 HD12 LEU    10      45.191  41.476  52.945  1.00  0.00           H  
ATOM    177 HD13 LEU    10      46.751  42.430  53.003  1.00  0.00           H  
ATOM    178  CD2 LEU    10      43.528  43.611  53.522  1.00  0.00           C  
ATOM    179 HD21 LEU    10      42.872  44.415  53.189  1.00  0.00           H  
ATOM    180 HD22 LEU    10      42.882  42.760  53.306  1.00  0.00           H  
ATOM    181 HD23 LEU    10      43.746  43.747  54.582  1.00  0.00           H  
ATOM    182  C   LEU    10      45.841  47.436  52.648  1.00  0.00           C  
ATOM    183  O   LEU    10      47.027  47.792  52.425  1.00  0.00           O  
ATOM    184  N   VAL    11      45.047  48.269  53.367  1.00  0.00           N  
ATOM    185  H   VAL    11      44.090  47.950  53.406  1.00  0.00           H  
ATOM    186  CA  VAL    11      45.576  49.456  54.124  1.00  0.00           C  
ATOM    187  HA  VAL    11      46.664  49.397  54.152  1.00  0.00           H  
ATOM    188  CB  VAL    11      45.176  50.763  53.381  1.00  0.00           C  
ATOM    189  HB  VAL    11      45.500  51.617  53.975  1.00  0.00           H  
ATOM    190  CG1 VAL    11      45.723  50.850  51.991  1.00  0.00           C  
ATOM    191 HG11 VAL    11      46.804  50.894  52.122  1.00  0.00           H  
ATOM    192 HG12 VAL    11      45.392  50.012  51.379  1.00  0.00           H  
ATOM    193 HG13 VAL    11      45.400  51.773  51.509  1.00  0.00           H  
ATOM    194  CG2 VAL    11      43.759  51.069  53.281  1.00  0.00           C  
ATOM    195 HG21 VAL    11      43.323  50.277  52.673  1.00  0.00           H  
ATOM    196 HG22 VAL    11      43.317  51.094  54.277  1.00  0.00           H  
ATOM    197 HG23 VAL    11      43.680  52.022  52.758  1.00  0.00           H  
ATOM    198  C   VAL    11      45.024  49.500  55.639  1.00  0.00           C  
ATOM    199  O   VAL    11      43.966  49.033  55.935  1.00  0.00           O  
ATOM    200  N   THR    12      45.748  50.092  56.563  1.00  0.00           N  
ATOM    201  H   THR    12      46.590  50.583  56.299  1.00  0.00           H  
ATOM    202  CA  THR    12      45.287  50.310  57.919  1.00  0.00           C  
ATOM    203  HA  THR    12      44.711  49.418  58.167  1.00  0.00           H  
ATOM    204  CB  THR    12      46.433  50.482  58.882  1.00  0.00           C  
ATOM    205  HB  THR    12      47.117  51.279  58.589  1.00  0.00           H  
ATOM    206  CG2 THR    12      45.944  50.681  60.309  1.00  0.00           C  
ATOM    207 HG21 THR    12      46.851  50.651  60.912  1.00  0.00           H  
ATOM    208 HG22 THR    12      45.515  51.684  60.313  1.00  0.00           H  
ATOM    209 HG23 THR    12      45.226  49.894  60.536  1.00  0.00           H  
ATOM    210  OG1 THR    12      47.259  49.412  58.750  1.00  0.00           O  
ATOM    211  HG1 THR    12      46.620  48.726  58.545  1.00  0.00           H  
ATOM    212  C   THR    12      44.398  51.535  58.071  1.00  0.00           C  
ATOM    213  O   THR    12      44.680  52.708  57.779  1.00  0.00           O  
ATOM    214  N   ILE    13      43.153  51.300  58.645  1.00  0.00           N  
ATOM    215  H   ILE    13      42.888  50.404  59.029  1.00  0.00           H  
ATOM    216  CA  ILE    13      42.123  52.333  58.866  1.00  0.00           C  
ATOM    217  HA  ILE    13      42.525  53.215  58.369  1.00  0.00           H  
ATOM    218  CB  ILE    13      40.834  52.095  58.171  1.00  0.00           C  
ATOM    219  HB  ILE    13      40.321  53.055  58.123  1.00  0.00           H  
ATOM    220  CG2 ILE    13      41.005  51.762  56.690  1.00  0.00           C  
ATOM    221 HG21 ILE    13      40.027  51.733  56.210  1.00  0.00           H  
ATOM    222 HG22 ILE    13      41.599  52.558  56.242  1.00  0.00           H  
ATOM    223 HG23 ILE    13      41.560  50.839  56.525  1.00  0.00           H  
ATOM    224  CG1 ILE    13      39.881  51.082  58.924  1.00  0.00           C  
ATOM    225 HG12 ILE    13      39.908  50.060  58.546  1.00  0.00           H  
ATOM    226 HG13 ILE    13      40.009  51.065  60.006  1.00  0.00           H  
ATOM    227  CD1 ILE    13      38.440  51.698  58.724  1.00  0.00           C  
ATOM    228 HD11 ILE    13      38.430  52.573  59.374  1.00  0.00           H  
ATOM    229 HD12 ILE    13      38.185  52.082  57.736  1.00  0.00           H  
ATOM    230 HD13 ILE    13      37.702  50.982  59.085  1.00  0.00           H  
ATOM    231  C   ILE    13      41.976  52.647  60.403  1.00  0.00           C  
ATOM    232  O   ILE    13      42.187  51.770  61.196  1.00  0.00           O  
ATOM    233  N   LYS    14      41.604  53.862  60.734  1.00  0.00           N  
ATOM    234  H   LYS    14      41.641  54.588  60.033  1.00  0.00           H  
ATOM    235  CA  LYS    14      41.224  54.282  62.074  1.00  0.00           C  
ATOM    236  HA  LYS    14      41.555  53.554  62.816  1.00  0.00           H  
ATOM    237  CB  LYS    14      42.029  55.489  62.583  1.00  0.00           C  
ATOM    238  HB2 LYS    14      43.095  55.262  62.604  1.00  0.00           H  
ATOM    239  HB3 LYS    14      41.873  56.388  61.987  1.00  0.00           H  
ATOM    240  CG  LYS    14      41.677  55.776  64.006  1.00  0.00           C  
ATOM    241  HG2 LYS    14      40.620  56.044  64.013  1.00  0.00           H  
ATOM    242  HG3 LYS    14      41.889  54.964  64.702  1.00  0.00           H  
ATOM    243  CD  LYS    14      42.592  56.812  64.627  1.00  0.00           C  
ATOM    244  HD2 LYS    14      42.371  56.755  65.693  1.00  0.00           H  
ATOM    245  HD3 LYS    14      43.633  56.605  64.380  1.00  0.00           H  
ATOM    246  CE  LYS    14      42.273  58.177  64.081  1.00  0.00           C  
ATOM    247  HE2 LYS    14      41.729  58.144  63.137  1.00  0.00           H  
ATOM    248  HE3 LYS    14      41.603  58.619  64.818  1.00  0.00           H  
ATOM    249  NZ  LYS    14      43.508  59.040  63.960  1.00  0.00           N  
ATOM    250  HZ1 LYS    14      43.425  59.872  63.393  1.00  0.00           H  
ATOM    251  HZ2 LYS    14      43.858  59.371  64.848  1.00  0.00           H  
ATOM    252  HZ3 LYS    14      44.198  58.457  63.507  1.00  0.00           H  
ATOM    253  C   LYS    14      39.754  54.595  62.132  1.00  0.00           C  
ATOM    254  O   LYS    14      39.294  55.394  61.273  1.00  0.00           O  
ATOM    255  N   ILE    15      38.977  54.054  63.050  1.00  0.00           N  
ATOM    256  H   ILE    15      39.160  53.200  63.556  1.00  0.00           H  
ATOM    257  CA  ILE    15      37.556  54.458  63.252  1.00  0.00           C  
ATOM    258  HA  ILE    15      37.425  55.488  62.920  1.00  0.00           H  
ATOM    259  CB  ILE    15      36.609  53.650  62.378  1.00  0.00           C  
ATOM    260  HB  ILE    15      36.670  54.040  61.362  1.00  0.00           H  
ATOM    261  CG2 ILE    15      37.128  52.194  62.440  1.00  0.00           C  
ATOM    262 HG21 ILE    15      38.051  52.078  61.873  1.00  0.00           H  
ATOM    263 HG22 ILE    15      37.575  52.015  63.418  1.00  0.00           H  
ATOM    264 HG23 ILE    15      36.421  51.437  62.099  1.00  0.00           H  
ATOM    265  CG1 ILE    15      35.140  53.729  62.736  1.00  0.00           C  
ATOM    266 HG12 ILE    15      34.542  53.245  61.964  1.00  0.00           H  
ATOM    267 HG13 ILE    15      34.961  53.174  63.657  1.00  0.00           H  
ATOM    268  CD1 ILE    15      34.554  55.175  62.799  1.00  0.00           C  
ATOM    269 HD11 ILE    15      35.303  55.938  63.012  1.00  0.00           H  
ATOM    270 HD12 ILE    15      33.935  55.487  61.958  1.00  0.00           H  
ATOM    271 HD13 ILE    15      33.961  55.135  63.712  1.00  0.00           H  
ATOM    272  C   ILE    15      37.296  54.450  64.787  1.00  0.00           C  
ATOM    273  O   ILE    15      37.167  53.397  65.331  1.00  0.00           O  
ATOM    274  N   GLY    16      37.319  55.634  65.366  1.00  0.00           N  
ATOM    275  H   GLY    16      37.453  56.441  64.774  1.00  0.00           H  
ATOM    276  CA  GLY    16      36.848  55.809  66.751  1.00  0.00           C  
ATOM    277  HA2 GLY    16      36.722  56.872  66.960  1.00  0.00           H  
ATOM    278  HA3 GLY    16      35.938  55.219  66.856  1.00  0.00           H  
ATOM    279  C   GLY    16      37.861  55.327  67.757  1.00  0.00           C  
ATOM    280  O   GLY    16      37.503  54.479  68.589  1.00  0.00           O  
ATOM    281  N   GLY    17      39.105  55.724  67.564  1.00  0.00           N  
ATOM    282  H   GLY    17      39.214  56.433  66.852  1.00  0.00           H  
ATOM    283  CA  GLY    17      40.214  55.063  68.206  1.00  0.00           C  
ATOM    284  HA2 GLY    17      41.075  55.702  68.011  1.00  0.00           H  
ATOM    285  HA3 GLY    17      40.088  55.137  69.287  1.00  0.00           H  
ATOM    286  C   GLY    17      40.641  53.611  67.712  1.00  0.00           C  
ATOM    287  O   GLY    17      41.749  53.256  67.865  1.00  0.00           O  
ATOM    288  N   GLN    18      39.813  52.818  67.012  1.00  0.00           N  
ATOM    289  H   GLN    18      38.873  53.187  66.979  1.00  0.00           H  
ATOM    290  CA  GLN    18      40.043  51.402  66.744  1.00  0.00           C  
ATOM    291  HA  GLN    18      40.640  51.000  67.563  1.00  0.00           H  
ATOM    292  CB  GLN    18      38.768  50.541  66.690  1.00  0.00           C  
ATOM    293  HB2 GLN    18      38.301  50.532  65.705  1.00  0.00           H  
ATOM    294  HB3 GLN    18      38.976  49.486  66.864  1.00  0.00           H  
ATOM    295  CG  GLN    18      37.593  50.878  67.605  1.00  0.00           C  
ATOM    296  HG2 GLN    18      37.242  51.885  67.375  1.00  0.00           H  
ATOM    297  HG3 GLN    18      36.789  50.191  67.340  1.00  0.00           H  
ATOM    298  CD  GLN    18      37.950  50.927  69.107  1.00  0.00           C  
ATOM    299  OE1 GLN    18      38.637  50.040  69.625  1.00  0.00           O  
ATOM    300  NE2 GLN    18      37.395  51.863  69.872  1.00  0.00           N  
ATOM    301 HE21 GLN    18      36.906  52.661  69.490  1.00  0.00           H  
ATOM    302 HE22 GLN    18      37.750  51.979  70.810  1.00  0.00           H  
ATOM    303  C   GLN    18      40.847  51.215  65.386  1.00  0.00           C  
ATOM    304  O   GLN    18      40.452  51.797  64.355  1.00  0.00           O  
ATOM    305  N   LEU    19      42.012  50.577  65.400  1.00  0.00           N  
ATOM    306  H   LEU    19      42.167  50.021  66.228  1.00  0.00           H  
ATOM    307  CA  LEU    19      42.850  50.359  64.190  1.00  0.00           C  
ATOM    308  HA  LEU    19      42.710  51.190  63.498  1.00  0.00           H  
ATOM    309  CB  LEU    19      44.372  50.368  64.493  1.00  0.00           C  
ATOM    310  HB2 LEU    19      44.653  49.444  64.999  1.00  0.00           H  
ATOM    311  HB3 LEU    19      44.892  50.265  63.541  1.00  0.00           H  
ATOM    312  CG  LEU    19      44.956  51.645  65.024  1.00  0.00           C  
ATOM    313  HG  LEU    19      44.526  51.775  66.017  1.00  0.00           H  
ATOM    314  CD1 LEU    19      46.437  51.554  65.127  1.00  0.00           C  
ATOM    315 HD11 LEU    19      46.899  51.434  64.147  1.00  0.00           H  
ATOM    316 HD12 LEU    19      46.722  52.438  65.697  1.00  0.00           H  
ATOM    317 HD13 LEU    19      46.717  50.718  65.767  1.00  0.00           H  
ATOM    318  CD2 LEU    19      44.606  52.845  64.165  1.00  0.00           C  
ATOM    319 HD21 LEU    19      45.169  53.614  64.693  1.00  0.00           H  
ATOM    320 HD22 LEU    19      45.018  52.751  63.160  1.00  0.00           H  
ATOM    321 HD23 LEU    19      43.523  52.941  64.091  1.00  0.00           H  
ATOM    322  C   LEU    19      42.446  49.015  63.478  1.00  0.00           C  
ATOM    323  O   LEU    19      42.520  47.995  64.119  1.00  0.00           O  
ATOM    324  N   LYS    20      41.969  49.029  62.263  1.00  0.00           N  
ATOM    325  H   LYS    20      41.745  49.923  61.850  1.00  0.00           H  
ATOM    326  CA  LYS    20      41.402  47.930  61.553  1.00  0.00           C  
ATOM    327  HA  LYS    20      41.634  46.940  61.944  1.00  0.00           H  
ATOM    328  CB  LYS    20      39.881  48.107  61.490  1.00  0.00           C  
ATOM    329  HB2 LYS    20      39.654  49.059  61.012  1.00  0.00           H  
ATOM    330  HB3 LYS    20      39.517  47.399  60.745  1.00  0.00           H  
ATOM    331  CG  LYS    20      39.208  48.024  62.894  1.00  0.00           C  
ATOM    332  HG2 LYS    20      39.263  46.980  63.204  1.00  0.00           H  
ATOM    333  HG3 LYS    20      39.752  48.673  63.580  1.00  0.00           H  
ATOM    334  CD  LYS    20      37.794  48.510  62.909  1.00  0.00           C  
ATOM    335  HD2 LYS    20      37.854  49.554  62.604  1.00  0.00           H  
ATOM    336  HD3 LYS    20      37.187  48.043  62.134  1.00  0.00           H  
ATOM    337  CE  LYS    20      37.094  48.275  64.222  1.00  0.00           C  
ATOM    338  HE2 LYS    20      37.628  48.498  65.145  1.00  0.00           H  
ATOM    339  HE3 LYS    20      36.248  48.961  64.259  1.00  0.00           H  
ATOM    340  NZ  LYS    20      36.568  46.963  64.397  1.00  0.00           N  
ATOM    341  HZ1 LYS    20      36.241  46.858  65.347  1.00  0.00           H  
ATOM    342  HZ2 LYS    20      35.761  46.799  63.813  1.00  0.00           H  
ATOM    343  HZ3 LYS    20      37.205  46.185  64.310  1.00  0.00           H  
ATOM    344  C   LYS    20      41.885  47.906  60.057  1.00  0.00           C  
ATOM    345  O   LYS    20      42.008  48.947  59.499  1.00  0.00           O  
ATOM    346  N   GLU    21      42.209  46.800  59.520  1.00  0.00           N  
ATOM    347  H   GLU    21      41.870  45.920  59.883  1.00  0.00           H  
ATOM    348  CA  GLU    21      42.754  46.694  58.131  1.00  0.00           C  
ATOM    349  HA  GLU    21      43.329  47.585  57.880  1.00  0.00           H  
ATOM    350  CB  GLU    21      43.763  45.485  58.085  1.00  0.00           C  
ATOM    351  HB2 GLU    21      44.346  45.412  59.003  1.00  0.00           H  
ATOM    352  HB3 GLU    21      43.245  44.550  57.875  1.00  0.00           H  
ATOM    353  CG  GLU    21      44.747  45.543  56.877  1.00  0.00           C  
ATOM    354  HG2 GLU    21      45.147  44.530  56.839  1.00  0.00           H  
ATOM    355  HG3 GLU    21      44.209  45.645  55.935  1.00  0.00           H  
ATOM    356  CD  GLU    21      45.972  46.468  57.167  1.00  0.00           C  
ATOM    357  OE1 GLU    21      46.066  47.226  58.165  1.00  0.00           O  
ATOM    358  OE2 GLU    21      47.011  46.317  56.442  1.00  0.00           O  
ATOM    359  C   GLU    21      41.528  46.613  57.117  1.00  0.00           C  
ATOM    360  O   GLU    21      40.544  45.930  57.349  1.00  0.00           O  
ATOM    361  N   ALA    22      41.620  47.348  55.993  1.00  0.00           N  
ATOM    362  H   ALA    22      42.469  47.864  55.809  1.00  0.00           H  
ATOM    363  CA  ALA    22      40.709  47.360  54.914  1.00  0.00           C  
ATOM    364  HA  ALA    22      40.129  46.439  54.977  1.00  0.00           H  
ATOM    365  CB  ALA    22      39.765  48.566  55.108  1.00  0.00           C  
ATOM    366  HB1 ALA    22      40.206  49.512  54.793  1.00  0.00           H  
ATOM    367  HB2 ALA    22      38.885  48.336  54.507  1.00  0.00           H  
ATOM    368  HB3 ALA    22      39.570  48.669  56.175  1.00  0.00           H  
ATOM    369  C   ALA    22      41.193  47.374  53.445  1.00  0.00           C  
ATOM    370  O   ALA    22      42.267  47.850  53.166  1.00  0.00           O  
ATOM    371  N   LEU    23      40.286  46.883  52.610  1.00  0.00           N  
ATOM    372  H   LEU    23      39.406  46.624  53.032  1.00  0.00           H  
ATOM    373  CA  LEU    23      40.504  46.920  51.135  1.00  0.00           C  
ATOM    374  HA  LEU    23      41.590  46.887  51.051  1.00  0.00           H  
ATOM    375  CB  LEU    23      40.090  45.609  50.341  1.00  0.00           C  
ATOM    376  HB2 LEU    23      39.020  45.550  50.541  1.00  0.00           H  
ATOM    377  HB3 LEU    23      40.280  45.823  49.289  1.00  0.00           H  
ATOM    378  CG  LEU    23      40.761  44.372  50.759  1.00  0.00           C  
ATOM    379  HG  LEU    23      40.779  44.215  51.838  1.00  0.00           H  
ATOM    380  CD1 LEU    23      39.943  43.187  50.178  1.00  0.00           C  
ATOM    381 HD11 LEU    23      39.999  43.189  49.090  1.00  0.00           H  
ATOM    382 HD12 LEU    23      40.312  42.307  50.705  1.00  0.00           H  
ATOM    383 HD13 LEU    23      38.878  43.291  50.387  1.00  0.00           H  
ATOM    384  CD2 LEU    23      42.191  44.208  50.258  1.00  0.00           C  
ATOM    385 HD21 LEU    23      42.541  43.181  50.367  1.00  0.00           H  
ATOM    386 HD22 LEU    23      42.267  44.467  49.202  1.00  0.00           H  
ATOM    387 HD23 LEU    23      42.821  44.848  50.876  1.00  0.00           H  
ATOM    388  C   LEU    23      39.992  48.168  50.497  1.00  0.00           C  
ATOM    389  O   LEU    23      38.964  48.753  50.945  1.00  0.00           O  
ATOM    390  N   LEU    24      40.738  48.737  49.585  1.00  0.00           N  
ATOM    391  H   LEU    24      41.620  48.262  49.454  1.00  0.00           H  
ATOM    392  CA  LEU    24      40.355  49.689  48.596  1.00  0.00           C  
ATOM    393  HA  LEU    24      39.753  50.477  49.046  1.00  0.00           H  
ATOM    394  CB  LEU    24      41.602  50.484  48.027  1.00  0.00           C  
ATOM    395  HB2 LEU    24      42.055  49.690  47.435  1.00  0.00           H  
ATOM    396  HB3 LEU    24      41.237  51.259  47.352  1.00  0.00           H  
ATOM    397  CG  LEU    24      42.594  50.967  49.037  1.00  0.00           C  
ATOM    398  HG  LEU    24      43.019  50.099  49.541  1.00  0.00           H  
ATOM    399  CD1 LEU    24      43.809  51.625  48.217  1.00  0.00           C  
ATOM    400 HD11 LEU    24      43.546  52.518  47.650  1.00  0.00           H  
ATOM    401 HD12 LEU    24      44.627  51.805  48.913  1.00  0.00           H  
ATOM    402 HD13 LEU    24      44.176  50.832  47.564  1.00  0.00           H  
ATOM    403  CD2 LEU    24      42.050  52.018  49.989  1.00  0.00           C  
ATOM    404 HD21 LEU    24      41.343  51.526  50.657  1.00  0.00           H  
ATOM    405 HD22 LEU    24      42.888  52.587  50.392  1.00  0.00           H  
ATOM    406 HD23 LEU    24      41.474  52.723  49.390  1.00  0.00           H  
ATOM    407  C   LEU    24      39.562  48.939  47.466  1.00  0.00           C  
ATOM    408  O   LEU    24      40.105  48.151  46.713  1.00  0.00           O  
ATOM    409  N   ASP    25      38.266  49.155  47.392  1.00  0.00           N  
ATOM    410  H   ASP    25      37.789  49.701  48.095  1.00  0.00           H  
ATOM    411  CA  ASP    25      37.325  48.464  46.430  1.00  0.00           C  
ATOM    412  HA  ASP    25      37.975  47.719  45.970  1.00  0.00           H  
ATOM    413  CB  ASP    25      36.322  47.614  47.260  1.00  0.00           C  
ATOM    414  HB2 ASP    25      36.926  46.944  47.872  1.00  0.00           H  
ATOM    415  HB3 ASP    25      35.859  48.334  47.934  1.00  0.00           H  
ATOM    416  CG  ASP    25      35.434  46.689  46.437  1.00  0.00           C  
ATOM    417  OD1 ASP    25      35.275  45.481  46.846  1.00  0.00           O  
ATOM    418  OD2 ASP    25      34.823  47.043  45.388  1.00  0.00           O  
ATOM    419  C   ASP    25      36.723  49.514  45.472  1.00  0.00           C  
ATOM    420  O   ASP    25      36.036  50.420  45.923  1.00  0.00           O  
ATOM    421  N   THR    26      36.912  49.315  44.152  1.00  0.00           N  
ATOM    422  H   THR    26      37.528  48.529  44.004  1.00  0.00           H  
ATOM    423  CA  THR    26      36.480  50.235  43.110  1.00  0.00           C  
ATOM    424  HA  THR    26      36.467  51.265  43.467  1.00  0.00           H  
ATOM    425  CB  THR    26      37.438  50.210  41.917  1.00  0.00           C  
ATOM    426  HB  THR    26      37.060  50.839  41.111  1.00  0.00           H  
ATOM    427  CG2 THR    26      38.768  50.848  42.215  1.00  0.00           C  
ATOM    428 HG21 THR    26      39.219  50.392  43.096  1.00  0.00           H  
ATOM    429 HG22 THR    26      39.438  50.677  41.372  1.00  0.00           H  
ATOM    430 HG23 THR    26      38.602  51.922  42.300  1.00  0.00           H  
ATOM    431  OG1 THR    26      37.663  48.909  41.393  1.00  0.00           O  
ATOM    432  HG1 THR    26      36.917  48.621  40.861  1.00  0.00           H  
ATOM    433  C   THR    26      35.009  49.950  42.638  1.00  0.00           C  
ATOM    434  O   THR    26      34.491  50.635  41.738  1.00  0.00           O  
ATOM    435  N   GLY    27      34.336  48.964  43.137  1.00  0.00           N  
ATOM    436  H   GLY    27      34.655  48.467  43.956  1.00  0.00           H  
ATOM    437  CA  GLY    27      33.021  48.483  42.599  1.00  0.00           C  
ATOM    438  HA2 GLY    27      32.689  49.087  41.755  1.00  0.00           H  
ATOM    439  HA3 GLY    27      33.236  47.461  42.286  1.00  0.00           H  
ATOM    440  C   GLY    27      31.910  48.480  43.619  1.00  0.00           C  
ATOM    441  O   GLY    27      30.784  48.667  43.152  1.00  0.00           O  
ATOM    442  N   ALA    28      32.177  48.194  44.858  1.00  0.00           N  
ATOM    443  H   ALA    28      33.117  47.898  45.079  1.00  0.00           H  
ATOM    444  CA  ALA    28      31.277  48.396  46.052  1.00  0.00           C  
ATOM    445  HA  ALA    28      30.358  47.831  45.894  1.00  0.00           H  
ATOM    446  CB  ALA    28      31.965  47.821  47.266  1.00  0.00           C  
ATOM    447  HB1 ALA    28      32.965  48.243  47.364  1.00  0.00           H  
ATOM    448  HB2 ALA    28      31.420  48.019  48.189  1.00  0.00           H  
ATOM    449  HB3 ALA    28      32.244  46.771  47.169  1.00  0.00           H  
ATOM    450  C   ALA    28      30.966  49.919  46.154  1.00  0.00           C  
ATOM    451  O   ALA    28      31.931  50.728  46.253  1.00  0.00           O  
ATOM    452  N   ASP    29      29.673  50.340  45.989  1.00  0.00           N  
ATOM    453  H   ASP    29      28.900  49.691  45.974  1.00  0.00           H  
ATOM    454  CA  ASP    29      29.288  51.800  45.973  1.00  0.00           C  
ATOM    455  HA  ASP    29      30.011  52.294  45.325  1.00  0.00           H  
ATOM    456  CB  ASP    29      27.889  52.036  45.397  1.00  0.00           C  
ATOM    457  HB2 ASP    29      27.177  51.665  46.134  1.00  0.00           H  
ATOM    458  HB3 ASP    29      27.836  53.120  45.290  1.00  0.00           H  
ATOM    459  CG  ASP    29      27.513  51.357  44.102  1.00  0.00           C  
ATOM    460  OD1 ASP    29      28.372  51.095  43.226  1.00  0.00           O  
ATOM    461  OD2 ASP    29      26.279  51.296  43.899  1.00  0.00           O  
ATOM    462  C   ASP    29      29.393  52.444  47.350  1.00  0.00           C  
ATOM    463  O   ASP    29      29.771  53.567  47.391  1.00  0.00           O  
ATOM    464  N   ASP    30      28.910  51.701  48.350  1.00  0.00           N  
ATOM    465  H   ASP    30      28.710  50.737  48.128  1.00  0.00           H  
ATOM    466  CA  ASP    30      29.070  52.056  49.786  1.00  0.00           C  
ATOM    467  HA  ASP    30      29.414  53.069  49.994  1.00  0.00           H  
ATOM    468  CB  ASP    30      27.669  51.865  50.422  1.00  0.00           C  
ATOM    469  HB2 ASP    30      27.460  50.796  50.472  1.00  0.00           H  
ATOM    470  HB3 ASP    30      27.689  52.165  51.469  1.00  0.00           H  
ATOM    471  CG  ASP    30      26.610  52.669  49.695  1.00  0.00           C  
ATOM    472  OD1 ASP    30      26.881  53.873  49.299  1.00  0.00           O  
ATOM    473  OD2 ASP    30      25.422  52.243  49.688  1.00  0.00           O  
ATOM    474  C   ASP    30      30.036  51.159  50.656  1.00  0.00           C  
ATOM    475  O   ASP    30      30.077  49.942  50.435  1.00  0.00           O  
ATOM    476  N   THR    31      30.735  51.750  51.634  1.00  0.00           N  
ATOM    477  H   THR    31      30.595  52.747  51.720  1.00  0.00           H  
ATOM    478  CA  THR    31      31.750  51.063  52.459  1.00  0.00           C  
ATOM    479  HA  THR    31      32.422  50.556  51.767  1.00  0.00           H  
ATOM    480  CB  THR    31      32.463  52.205  53.227  1.00  0.00           C  
ATOM    481  HB  THR    31      31.756  52.865  53.731  1.00  0.00           H  
ATOM    482  CG2 THR    31      33.322  51.627  54.384  1.00  0.00           C  
ATOM    483 HG21 THR    31      32.850  51.566  55.365  1.00  0.00           H  
ATOM    484 HG22 THR    31      33.750  50.628  54.300  1.00  0.00           H  
ATOM    485 HG23 THR    31      34.130  52.350  54.499  1.00  0.00           H  
ATOM    486  OG1 THR    31      33.198  53.019  52.291  1.00  0.00           O  
ATOM    487  HG1 THR    31      32.609  53.646  51.866  1.00  0.00           H  
ATOM    488  C   THR    31      31.193  49.965  53.367  1.00  0.00           C  
ATOM    489  O   THR    31      30.363  50.248  54.261  1.00  0.00           O  
ATOM    490  N   VAL    32      31.604  48.695  53.157  1.00  0.00           N  
ATOM    491  H   VAL    32      32.403  48.553  52.557  1.00  0.00           H  
ATOM    492  CA  VAL    32      30.992  47.549  53.940  1.00  0.00           C  
ATOM    493  HA  VAL    32      30.038  47.842  54.378  1.00  0.00           H  
ATOM    494  CB  VAL    32      30.679  46.239  53.147  1.00  0.00           C  
ATOM    495  HB  VAL    32      31.587  45.668  52.953  1.00  0.00           H  
ATOM    496  CG1 VAL    32      29.667  45.444  53.934  1.00  0.00           C  
ATOM    497 HG11 VAL    32      30.234  44.979  54.740  1.00  0.00           H  
ATOM    498 HG12 VAL    32      28.829  46.054  54.271  1.00  0.00           H  
ATOM    499 HG13 VAL    32      29.357  44.518  53.450  1.00  0.00           H  
ATOM    500  CG2 VAL    32      30.153  46.444  51.720  1.00  0.00           C  
ATOM    501 HG21 VAL    32      30.787  47.117  51.143  1.00  0.00           H  
ATOM    502 HG22 VAL    32      30.047  45.450  51.285  1.00  0.00           H  
ATOM    503 HG23 VAL    32      29.166  46.900  51.795  1.00  0.00           H  
ATOM    504  C   VAL    32      31.899  47.178  55.099  1.00  0.00           C  
ATOM    505  O   VAL    32      33.057  46.779  54.864  1.00  0.00           O  
ATOM    506  N   LEU    33      31.616  47.375  56.372  1.00  0.00           N  
ATOM    507  H   LEU    33      30.621  47.421  56.537  1.00  0.00           H  
ATOM    508  CA  LEU    33      32.468  47.223  57.558  1.00  0.00           C  
ATOM    509  HA  LEU    33      33.504  47.112  57.239  1.00  0.00           H  
ATOM    510  CB  LEU    33      32.374  48.406  58.466  1.00  0.00           C  
ATOM    511  HB2 LEU    33      31.850  49.220  57.966  1.00  0.00           H  
ATOM    512  HB3 LEU    33      31.787  48.204  59.362  1.00  0.00           H  
ATOM    513  CG  LEU    33      33.770  48.966  58.836  1.00  0.00           C  
ATOM    514  HG  LEU    33      34.289  48.067  59.167  1.00  0.00           H  
ATOM    515  CD1 LEU    33      34.602  49.536  57.719  1.00  0.00           C  
ATOM    516 HD11 LEU    33      34.484  49.016  56.769  1.00  0.00           H  
ATOM    517 HD12 LEU    33      34.290  50.540  57.431  1.00  0.00           H  
ATOM    518 HD13 LEU    33      35.669  49.431  57.913  1.00  0.00           H  
ATOM    519  CD2 LEU    33      33.589  49.977  59.978  1.00  0.00           C  
ATOM    520 HD21 LEU    33      34.568  50.346  60.283  1.00  0.00           H  
ATOM    521 HD22 LEU    33      33.082  50.828  59.522  1.00  0.00           H  
ATOM    522 HD23 LEU    33      33.109  49.571  60.868  1.00  0.00           H  
ATOM    523  C   LEU    33      32.080  45.957  58.301  1.00  0.00           C  
ATOM    524  O   LEU    33      30.918  45.590  58.228  1.00  0.00           O  
ATOM    525  N   GLU    34      33.054  45.314  58.955  1.00  0.00           N  
ATOM    526  H   GLU    34      33.991  45.691  58.933  1.00  0.00           H  
ATOM    527  CA  GLU    34      32.860  44.306  59.952  1.00  0.00           C  
ATOM    528  HA  GLU    34      32.378  43.396  59.595  1.00  0.00           H  
ATOM    529  CB  GLU    34      34.239  43.895  60.430  1.00  0.00           C  
ATOM    530  HB2 GLU    34      34.712  43.368  59.601  1.00  0.00           H  
ATOM    531  HB3 GLU    34      34.784  44.816  60.636  1.00  0.00           H  
ATOM    532  CG  GLU    34      34.287  43.016  61.737  1.00  0.00           C  
ATOM    533  HG2 GLU    34      34.172  43.652  62.614  1.00  0.00           H  
ATOM    534  HG3 GLU    34      33.527  42.237  61.672  1.00  0.00           H  
ATOM    535  CD  GLU    34      35.536  42.173  61.789  1.00  0.00           C  
ATOM    536  OE1 GLU    34      35.511  41.000  61.421  1.00  0.00           O  
ATOM    537  OE2 GLU    34      36.591  42.765  62.171  1.00  0.00           O  
ATOM    538  C   GLU    34      32.012  44.815  61.159  1.00  0.00           C  
ATOM    539  O   GLU    34      32.365  45.845  61.632  1.00  0.00           O  
ATOM    540  N   GLU    35      31.130  44.006  61.684  1.00  0.00           N  
ATOM    541  H   GLU    35      30.868  43.246  61.072  1.00  0.00           H  
ATOM    542  CA  GLU    35      30.308  44.131  62.941  1.00  0.00           C  
ATOM    543  HA  GLU    35      29.505  44.848  62.769  1.00  0.00           H  
ATOM    544  CB  GLU    35      29.780  42.810  63.451  1.00  0.00           C  
ATOM    545  HB2 GLU    35      30.593  42.096  63.321  1.00  0.00           H  
ATOM    546  HB3 GLU    35      29.482  42.864  64.498  1.00  0.00           H  
ATOM    547  CG  GLU    35      28.518  42.277  62.645  1.00  0.00           C  
ATOM    548  HG2 GLU    35      28.703  42.523  61.599  1.00  0.00           H  
ATOM    549  HG3 GLU    35      28.554  41.188  62.679  1.00  0.00           H  
ATOM    550  CD  GLU    35      27.126  42.775  63.166  1.00  0.00           C  
ATOM    551  OE1 GLU    35      26.106  42.391  62.609  1.00  0.00           O  
ATOM    552  OE2 GLU    35      27.012  43.509  64.176  1.00  0.00           O  
ATOM    553  C   GLU    35      31.112  44.876  64.160  1.00  0.00           C  
ATOM    554  O   GLU    35      31.894  44.251  64.901  1.00  0.00           O  
ATOM    555  N   MET    36      30.941  46.162  64.375  1.00  0.00           N  
ATOM    556  H   MET    36      30.393  46.705  63.723  1.00  0.00           H  
ATOM    557  CA  MET    36      31.223  47.026  65.501  1.00  0.00           C  
ATOM    558  HA  MET    36      31.324  46.345  66.346  1.00  0.00           H  
ATOM    559  CB  MET    36      32.530  47.763  65.297  1.00  0.00           C  
ATOM    560  HB2 MET    36      32.792  48.162  66.276  1.00  0.00           H  
ATOM    561  HB3 MET    36      33.296  47.077  64.934  1.00  0.00           H  
ATOM    562  CG  MET    36      32.452  48.831  64.259  1.00  0.00           C  
ATOM    563  HG2 MET    36      32.052  48.508  63.298  1.00  0.00           H  
ATOM    564  HG3 MET    36      31.688  49.532  64.596  1.00  0.00           H  
ATOM    565  SD  MET    36      34.033  49.758  63.968  1.00  0.00           S  
ATOM    566  CE  MET    36      34.100  50.708  65.507  1.00  0.00           C  
ATOM    567  HE1 MET    36      33.218  51.346  65.560  1.00  0.00           H  
ATOM    568  HE2 MET    36      34.133  50.014  66.347  1.00  0.00           H  
ATOM    569  HE3 MET    36      34.975  51.359  65.501  1.00  0.00           H  
ATOM    570  C   MET    36      29.972  47.886  65.787  1.00  0.00           C  
ATOM    571  O   MET    36      29.260  48.260  64.863  1.00  0.00           O  
ATOM    572  N   SER    37      29.763  48.449  66.937  1.00  0.00           N  
ATOM    573  H   SER    37      30.517  48.248  67.578  1.00  0.00           H  
ATOM    574  CA  SER    37      28.620  49.176  67.393  1.00  0.00           C  
ATOM    575  HA  SER    37      27.777  48.807  66.809  1.00  0.00           H  
ATOM    576  CB  SER    37      28.280  48.874  68.852  1.00  0.00           C  
ATOM    577  HB2 SER    37      29.040  49.172  69.574  1.00  0.00           H  
ATOM    578  HB3 SER    37      27.328  49.307  69.160  1.00  0.00           H  
ATOM    579  OG  SER    37      27.979  47.533  69.126  1.00  0.00           O  
ATOM    580  HG  SER    37      28.738  46.946  69.106  1.00  0.00           H  
ATOM    581  C   SER    37      28.661  50.698  66.922  1.00  0.00           C  
ATOM    582  O   SER    37      29.116  51.525  67.651  1.00  0.00           O  
ATOM    583  N   LEU    38      28.320  50.963  65.669  1.00  0.00           N  
ATOM    584  H   LEU    38      28.025  50.162  65.128  1.00  0.00           H  
ATOM    585  CA  LEU    38      28.520  52.346  65.160  1.00  0.00           C  
ATOM    586  HA  LEU    38      29.440  52.761  65.572  1.00  0.00           H  
ATOM    587  CB  LEU    38      28.717  52.317  63.600  1.00  0.00           C  
ATOM    588  HB2 LEU    38      27.998  51.592  63.218  1.00  0.00           H  
ATOM    589  HB3 LEU    38      28.447  53.312  63.247  1.00  0.00           H  
ATOM    590  CG  LEU    38      30.169  52.072  63.230  1.00  0.00           C  
ATOM    591  HG  LEU    38      30.528  51.221  63.810  1.00  0.00           H  
ATOM    592  CD1 LEU    38      30.197  51.668  61.738  1.00  0.00           C  
ATOM    593 HD11 LEU    38      29.430  50.898  61.662  1.00  0.00           H  
ATOM    594 HD12 LEU    38      29.865  52.561  61.208  1.00  0.00           H  
ATOM    595 HD13 LEU    38      31.155  51.403  61.291  1.00  0.00           H  
ATOM    596  CD2 LEU    38      31.113  53.217  63.579  1.00  0.00           C  
ATOM    597 HD21 LEU    38      31.918  53.034  62.868  1.00  0.00           H  
ATOM    598 HD22 LEU    38      30.652  54.180  63.359  1.00  0.00           H  
ATOM    599 HD23 LEU    38      31.387  53.193  64.634  1.00  0.00           H  
ATOM    600  C   LEU    38      27.441  53.340  65.582  1.00  0.00           C  
ATOM    601  O   LEU    38      26.308  52.952  65.529  1.00  0.00           O  
ATOM    602  N   PRO    39      27.729  54.605  65.829  1.00  0.00           N  
ATOM    603  CD  PRO    39      29.064  55.240  65.937  1.00  0.00           C  
ATOM    604  HD2 PRO    39      29.231  55.672  64.950  1.00  0.00           H  
ATOM    605  HD3 PRO    39      29.850  54.615  66.359  1.00  0.00           H  
ATOM    606  CG  PRO    39      28.916  56.383  66.833  1.00  0.00           C  
ATOM    607  HG2 PRO    39      29.738  57.051  66.577  1.00  0.00           H  
ATOM    608  HG3 PRO    39      29.010  56.086  67.878  1.00  0.00           H  
ATOM    609  CB  PRO    39      27.519  56.846  66.477  1.00  0.00           C  
ATOM    610  HB2 PRO    39      27.600  57.540  65.640  1.00  0.00           H  
ATOM    611  HB3 PRO    39      26.942  57.296  67.285  1.00  0.00           H  
ATOM    612  CA  PRO    39      26.709  55.623  66.088  1.00  0.00           C  
ATOM    613  HA  PRO    39      26.188  55.192  66.943  1.00  0.00           H  
ATOM    614  C   PRO    39      25.581  55.914  65.129  1.00  0.00           C  
ATOM    615  O   PRO    39      25.654  55.733  63.937  1.00  0.00           O  
ATOM    616  N   GLY    40      24.531  56.524  65.673  1.00  0.00           N  
ATOM    617  H   GLY    40      24.514  56.526  66.682  1.00  0.00           H  
ATOM    618  CA  GLY    40      23.391  56.971  64.984  1.00  0.00           C  
ATOM    619  HA2 GLY    40      22.908  57.844  65.422  1.00  0.00           H  
ATOM    620  HA3 GLY    40      23.647  57.271  63.967  1.00  0.00           H  
ATOM    621  C   GLY    40      22.315  55.905  64.913  1.00  0.00           C  
ATOM    622  O   GLY    40      22.281  54.904  65.599  1.00  0.00           O  
ATOM    623  N   ARG    41      21.332  56.269  64.035  1.00  0.00           N  
ATOM    624  H   ARG    41      21.518  57.119  63.522  1.00  0.00           H  
ATOM    625  CA  ARG    41      20.040  55.562  63.935  1.00  0.00           C  
ATOM    626  HA  ARG    41      19.707  55.038  64.831  1.00  0.00           H  
ATOM    627  CB  ARG    41      18.972  56.524  63.514  1.00  0.00           C  
ATOM    628  HB2 ARG    41      19.213  56.904  62.521  1.00  0.00           H  
ATOM    629  HB3 ARG    41      18.021  55.995  63.452  1.00  0.00           H  
ATOM    630  CG  ARG    41      18.702  57.776  64.413  1.00  0.00           C  
ATOM    631  HG2 ARG    41      18.911  57.631  65.473  1.00  0.00           H  
ATOM    632  HG3 ARG    41      19.469  58.507  64.159  1.00  0.00           H  
ATOM    633  CD  ARG    41      17.388  58.456  64.040  1.00  0.00           C  
ATOM    634  HD2 ARG    41      17.341  59.386  64.607  1.00  0.00           H  
ATOM    635  HD3 ARG    41      17.477  58.720  62.986  1.00  0.00           H  
ATOM    636  NE  ARG    41      16.181  57.633  64.445  1.00  0.00           N  
ATOM    637  HE  ARG    41      15.774  56.961  63.810  1.00  0.00           H  
ATOM    638  CZ  ARG    41      15.535  57.540  65.574  1.00  0.00           C  
ATOM    639  NH1 ARG    41      15.859  58.352  66.528  1.00  0.00           N  
ATOM    640 HH11 ARG    41      16.695  58.919  66.494  1.00  0.00           H  
ATOM    641 HH12 ARG    41      15.346  58.248  67.392  1.00  0.00           H  
ATOM    642  NH2 ARG    41      14.502  56.806  65.710  1.00  0.00           N  
ATOM    643 HH21 ARG    41      14.223  56.197  64.954  1.00  0.00           H  
ATOM    644 HH22 ARG    41      13.946  56.734  66.550  1.00  0.00           H  
ATOM    645  C   ARG    41      20.218  54.541  62.874  1.00  0.00           C  
ATOM    646  O   ARG    41      20.517  54.858  61.713  1.00  0.00           O  
ATOM    647  N   TRP    42      19.890  53.311  63.139  1.00  0.00           N  
ATOM    648  H   TRP    42      19.640  52.905  64.030  1.00  0.00           H  
ATOM    649  CA  TRP    42      20.124  52.357  62.058  1.00  0.00           C  
ATOM    650  HA  TRP    42      20.936  52.699  61.417  1.00  0.00           H  
ATOM    651  CB  TRP    42      20.643  51.082  62.699  1.00  0.00           C  
ATOM    652  HB2 TRP    42      21.027  50.437  61.909  1.00  0.00           H  
ATOM    653  HB3 TRP    42      21.407  51.369  63.422  1.00  0.00           H  
ATOM    654  CG  TRP    42      19.648  50.238  63.410  1.00  0.00           C  
ATOM    655  CD1 TRP    42      19.070  50.592  64.572  1.00  0.00           C  
ATOM    656  HD1 TRP    42      19.295  51.481  65.144  1.00  0.00           H  
ATOM    657  NE1 TRP    42      18.038  49.714  64.717  1.00  0.00           N  
ATOM    658  HE1 TRP    42      17.338  49.940  65.409  1.00  0.00           H  
ATOM    659  CE2 TRP    42      17.842  48.752  63.722  1.00  0.00           C  
ATOM    660  CZ2 TRP    42      16.907  47.727  63.445  1.00  0.00           C  
ATOM    661  HZ2 TRP    42      16.081  47.458  64.087  1.00  0.00           H  
ATOM    662  CH2 TRP    42      17.137  47.028  62.234  1.00  0.00           C  
ATOM    663  HH2 TRP    42      16.465  46.234  61.942  1.00  0.00           H  
ATOM    664  CZ3 TRP    42      18.150  47.353  61.360  1.00  0.00           C  
ATOM    665  HZ3 TRP    42      18.268  46.671  60.531  1.00  0.00           H  
ATOM    666  CE3 TRP    42      19.041  48.419  61.671  1.00  0.00           C  
ATOM    667  HE3 TRP    42      19.805  48.580  60.924  1.00  0.00           H  
ATOM    668  CD2 TRP    42      18.969  49.070  62.887  1.00  0.00           C  
ATOM    669  C   TRP    42      18.892  52.147  61.064  1.00  0.00           C  
ATOM    670  O   TRP    42      17.772  52.413  61.434  1.00  0.00           O  
ATOM    671  N   LYS    43      19.085  51.771  59.824  1.00  0.00           N  
ATOM    672  H   LYS    43      20.045  51.757  59.510  1.00  0.00           H  
ATOM    673  CA  LYS    43      18.079  51.459  58.788  1.00  0.00           C  
ATOM    674  HA  LYS    43      17.136  51.271  59.301  1.00  0.00           H  
ATOM    675  CB  LYS    43      17.995  52.537  57.727  1.00  0.00           C  
ATOM    676  HB2 LYS    43      19.014  52.640  57.354  1.00  0.00           H  
ATOM    677  HB3 LYS    43      17.321  52.206  56.938  1.00  0.00           H  
ATOM    678  CG  LYS    43      17.618  53.842  58.282  1.00  0.00           C  
ATOM    679  HG2 LYS    43      16.700  53.736  58.860  1.00  0.00           H  
ATOM    680  HG3 LYS    43      18.438  54.147  58.931  1.00  0.00           H  
ATOM    681  CD  LYS    43      17.362  54.876  57.171  1.00  0.00           C  
ATOM    682  HD2 LYS    43      16.580  54.456  56.539  1.00  0.00           H  
ATOM    683  HD3 LYS    43      16.997  55.790  57.639  1.00  0.00           H  
ATOM    684  CE  LYS    43      18.629  55.229  56.291  1.00  0.00           C  
ATOM    685  HE2 LYS    43      19.079  54.285  55.983  1.00  0.00           H  
ATOM    686  HE3 LYS    43      18.306  55.668  55.348  1.00  0.00           H  
ATOM    687  NZ  LYS    43      19.633  56.027  56.961  1.00  0.00           N  
ATOM    688  HZ1 LYS    43      20.038  55.671  57.815  1.00  0.00           H  
ATOM    689  HZ2 LYS    43      20.458  56.110  56.383  1.00  0.00           H  
ATOM    690  HZ3 LYS    43      19.252  56.958  57.042  1.00  0.00           H  
ATOM    691  C   LYS    43      18.415  50.135  58.064  1.00  0.00           C  
ATOM    692  O   LYS    43      19.587  49.792  58.087  1.00  0.00           O  
ATOM    693  N   PRO    44      17.504  49.398  57.344  1.00  0.00           N  
ATOM    694  CD  PRO    44      16.086  49.386  57.674  1.00  0.00           C  
ATOM    695  HD2 PRO    44      15.722  50.381  57.416  1.00  0.00           H  
ATOM    696  HD3 PRO    44      16.054  49.084  58.720  1.00  0.00           H  
ATOM    697  CG  PRO    44      15.420  48.273  56.845  1.00  0.00           C  
ATOM    698  HG2 PRO    44      15.007  48.708  55.935  1.00  0.00           H  
ATOM    699  HG3 PRO    44      14.657  47.769  57.438  1.00  0.00           H  
ATOM    700  CB  PRO    44      16.607  47.352  56.578  1.00  0.00           C  
ATOM    701  HB2 PRO    44      16.469  46.853  55.619  1.00  0.00           H  
ATOM    702  HB3 PRO    44      16.660  46.650  57.411  1.00  0.00           H  
ATOM    703  CA  PRO    44      17.887  48.196  56.620  1.00  0.00           C  
ATOM    704  HA  PRO    44      18.648  47.697  57.220  1.00  0.00           H  
ATOM    705  C   PRO    44      18.407  48.407  55.216  1.00  0.00           C  
ATOM    706  O   PRO    44      17.733  48.958  54.364  1.00  0.00           O  
ATOM    707  N   LYS    45      19.588  47.921  54.944  1.00  0.00           N  
ATOM    708  H   LYS    45      20.142  47.472  55.659  1.00  0.00           H  
ATOM    709  CA  LYS    45      20.016  47.614  53.561  1.00  0.00           C  
ATOM    710  HA  LYS    45      19.282  48.036  52.873  1.00  0.00           H  
ATOM    711  CB  LYS    45      21.347  48.311  53.155  1.00  0.00           C  
ATOM    712  HB2 LYS    45      22.121  48.211  53.917  1.00  0.00           H  
ATOM    713  HB3 LYS    45      21.641  47.828  52.223  1.00  0.00           H  
ATOM    714  CG  LYS    45      21.142  49.822  52.725  1.00  0.00           C  
ATOM    715  HG2 LYS    45      20.088  50.009  52.516  1.00  0.00           H  
ATOM    716  HG3 LYS    45      21.271  50.392  53.645  1.00  0.00           H  
ATOM    717  CD  LYS    45      21.974  50.417  51.563  1.00  0.00           C  
ATOM    718  HD2 LYS    45      22.977  49.997  51.639  1.00  0.00           H  
ATOM    719  HD3 LYS    45      21.589  50.059  50.608  1.00  0.00           H  
ATOM    720  CE  LYS    45      22.077  51.969  51.565  1.00  0.00           C  
ATOM    721  HE2 LYS    45      21.083  52.405  51.473  1.00  0.00           H  
ATOM    722  HE3 LYS    45      22.586  52.368  52.443  1.00  0.00           H  
ATOM    723  NZ  LYS    45      22.824  52.430  50.353  1.00  0.00           N  
ATOM    724  HZ1 LYS    45      22.525  51.905  49.543  1.00  0.00           H  
ATOM    725  HZ2 LYS    45      22.672  53.413  50.176  1.00  0.00           H  
ATOM    726  HZ3 LYS    45      23.813  52.253  50.253  1.00  0.00           H  
ATOM    727  C   LYS    45      20.048  46.076  53.307  1.00  0.00           C  
ATOM    728  O   LYS    45      20.175  45.251  54.162  1.00  0.00           O  
ATOM    729  N   MET    46      19.998  45.839  51.966  1.00  0.00           N  
ATOM    730  H   MET    46      19.919  46.594  51.300  1.00  0.00           H  
ATOM    731  CA  MET    46      20.309  44.490  51.419  1.00  0.00           C  
ATOM    732  HA  MET    46      20.756  43.867  52.193  1.00  0.00           H  
ATOM    733  CB  MET    46      19.054  43.685  51.091  1.00  0.00           C  
ATOM    734  HB2 MET    46      18.463  44.294  50.407  1.00  0.00           H  
ATOM    735  HB3 MET    46      19.348  42.716  50.688  1.00  0.00           H  
ATOM    736  CG  MET    46      18.033  43.477  52.264  1.00  0.00           C  
ATOM    737  HG2 MET    46      17.444  42.630  51.913  1.00  0.00           H  
ATOM    738  HG3 MET    46      18.609  43.299  53.173  1.00  0.00           H  
ATOM    739  SD  MET    46      16.887  44.874  52.409  1.00  0.00           S  
ATOM    740  CE  MET    46      15.978  44.353  53.889  1.00  0.00           C  
ATOM    741  HE1 MET    46      15.385  43.476  53.626  1.00  0.00           H  
ATOM    742  HE2 MET    46      16.711  44.239  54.687  1.00  0.00           H  
ATOM    743  HE3 MET    46      15.315  45.110  54.308  1.00  0.00           H  
ATOM    744  C   MET    46      21.392  44.655  50.345  1.00  0.00           C  
ATOM    745  O   MET    46      21.273  45.567  49.523  1.00  0.00           O  
ATOM    746  N   ILE    47      22.421  43.805  50.303  1.00  0.00           N  
ATOM    747  H   ILE    47      22.307  43.014  50.920  1.00  0.00           H  
ATOM    748  CA  ILE    47      23.588  43.854  49.416  1.00  0.00           C  
ATOM    749  HA  ILE    47      23.384  44.347  48.466  1.00  0.00           H  
ATOM    750  CB  ILE    47      24.871  44.421  50.086  1.00  0.00           C  
ATOM    751  HB  ILE    47      25.615  44.391  49.290  1.00  0.00           H  
ATOM    752  CG2 ILE    47      24.714  45.974  50.327  1.00  0.00           C  
ATOM    753 HG21 ILE    47      25.655  46.522  50.280  1.00  0.00           H  
ATOM    754 HG22 ILE    47      24.107  46.282  49.475  1.00  0.00           H  
ATOM    755 HG23 ILE    47      24.244  46.281  51.261  1.00  0.00           H  
ATOM    756  CG1 ILE    47      25.482  43.675  51.279  1.00  0.00           C  
ATOM    757 HG12 ILE    47      24.731  43.606  52.066  1.00  0.00           H  
ATOM    758 HG13 ILE    47      25.797  42.693  50.925  1.00  0.00           H  
ATOM    759  CD1 ILE    47      26.708  44.373  51.866  1.00  0.00           C  
ATOM    760 HD11 ILE    47      27.169  43.750  52.633  1.00  0.00           H  
ATOM    761 HD12 ILE    47      27.419  44.612  51.076  1.00  0.00           H  
ATOM    762 HD13 ILE    47      26.378  45.292  52.350  1.00  0.00           H  
ATOM    763  C   ILE    47      23.962  42.466  48.938  1.00  0.00           C  
ATOM    764  O   ILE    47      23.905  41.434  49.598  1.00  0.00           O  
ATOM    765  N   GLY    48      24.303  42.304  47.625  1.00  0.00           N  
ATOM    766  H   GLY    48      24.334  43.132  47.048  1.00  0.00           H  
ATOM    767  CA  GLY    48      25.066  41.132  47.106  1.00  0.00           C  
ATOM    768  HA2 GLY    48      26.130  41.204  47.335  1.00  0.00           H  
ATOM    769  HA3 GLY    48      24.716  40.245  47.634  1.00  0.00           H  
ATOM    770  C   GLY    48      24.861  40.945  45.560  1.00  0.00           C  
ATOM    771  O   GLY    48      25.042  41.850  44.732  1.00  0.00           O  
ATOM    772  N   GLY    49      24.476  39.704  45.157  1.00  0.00           N  
ATOM    773  H   GLY    49      24.532  38.914  45.783  1.00  0.00           H  
ATOM    774  CA  GLY    49      24.220  39.316  43.750  1.00  0.00           C  
ATOM    775  HA2 GLY    49      23.163  39.228  43.499  1.00  0.00           H  
ATOM    776  HA3 GLY    49      24.508  40.151  43.111  1.00  0.00           H  
ATOM    777  C   GLY    49      24.985  38.110  43.255  1.00  0.00           C  
ATOM    778  O   GLY    49      24.427  37.139  42.726  1.00  0.00           O  
ATOM    779  N   ILE    50      26.284  38.104  43.569  1.00  0.00           N  
ATOM    780  H   ILE    50      26.676  38.820  44.164  1.00  0.00           H  
ATOM    781  CA  ILE    50      27.233  36.995  43.181  1.00  0.00           C  
ATOM    782  HA  ILE    50      27.011  36.621  42.182  1.00  0.00           H  
ATOM    783  CB  ILE    50      28.768  37.393  43.138  1.00  0.00           C  
ATOM    784  HB  ILE    50      29.066  37.726  44.132  1.00  0.00           H  
ATOM    785  CG2 ILE    50      29.663  36.166  42.960  1.00  0.00           C  
ATOM    786 HG21 ILE    50      29.487  35.451  43.765  1.00  0.00           H  
ATOM    787 HG22 ILE    50      29.335  35.630  42.069  1.00  0.00           H  
ATOM    788 HG23 ILE    50      30.711  36.454  43.033  1.00  0.00           H  
ATOM    789  CG1 ILE    50      29.166  38.544  42.128  1.00  0.00           C  
ATOM    790 HG12 ILE    50      28.863  38.306  41.108  1.00  0.00           H  
ATOM    791 HG13 ILE    50      28.657  39.465  42.412  1.00  0.00           H  
ATOM    792  CD1 ILE    50      30.613  38.836  42.071  1.00  0.00           C  
ATOM    793 HD11 ILE    50      31.104  37.969  41.628  1.00  0.00           H  
ATOM    794 HD12 ILE    50      30.728  39.700  41.417  1.00  0.00           H  
ATOM    795 HD13 ILE    50      30.969  39.057  43.077  1.00  0.00           H  
ATOM    796  C   ILE    50      27.012  35.757  44.088  1.00  0.00           C  
ATOM    797  O   ILE    50      27.496  35.690  45.239  1.00  0.00           O  
ATOM    798  N   GLY    51      26.196  34.847  43.630  1.00  0.00           N  
ATOM    799  H   GLY    51      25.846  35.053  42.705  1.00  0.00           H  
ATOM    800  CA  GLY    51      25.773  33.625  44.315  1.00  0.00           C  
ATOM    801  HA2 GLY    51      25.490  32.899  43.553  1.00  0.00           H  
ATOM    802  HA3 GLY    51      26.626  33.169  44.817  1.00  0.00           H  
ATOM    803  C   GLY    51      24.667  33.876  45.471  1.00  0.00           C  
ATOM    804  O   GLY    51      23.665  33.157  45.513  1.00  0.00           O  
ATOM    805  N   GLY    52      24.748  34.943  46.288  1.00  0.00           N  
ATOM    806  H   GLY    52      25.454  35.652  46.152  1.00  0.00           H  
ATOM    807  CA  GLY    52      23.668  35.173  47.251  1.00  0.00           C  
ATOM    808  HA2 GLY    52      22.728  34.707  46.955  1.00  0.00           H  
ATOM    809  HA3 GLY    52      23.982  34.800  48.226  1.00  0.00           H  
ATOM    810  C   GLY    52      23.376  36.662  47.378  1.00  0.00           C  
ATOM    811  O   GLY    52      24.063  37.480  46.833  1.00  0.00           O  
ATOM    812  N   PHE    53      22.441  36.884  48.294  1.00  0.00           N  
ATOM    813  H   PHE    53      21.939  36.104  48.692  1.00  0.00           H  
ATOM    814  CA  PHE    53      22.116  38.192  48.756  1.00  0.00           C  
ATOM    815  HA  PHE    53      22.932  38.896  48.588  1.00  0.00           H  
ATOM    816  CB  PHE    53      20.827  38.687  47.959  1.00  0.00           C  
ATOM    817  HB2 PHE    53      20.700  38.098  47.051  1.00  0.00           H  
ATOM    818  HB3 PHE    53      19.862  38.521  48.438  1.00  0.00           H  
ATOM    819  CG  PHE    53      20.840  40.037  47.481  1.00  0.00           C  
ATOM    820  CD1 PHE    53      20.458  41.202  48.222  1.00  0.00           C  
ATOM    821  HD1 PHE    53      20.246  41.017  49.265  1.00  0.00           H  
ATOM    822  CE1 PHE    53      20.537  42.496  47.714  1.00  0.00           C  
ATOM    823  HE1 PHE    53      20.383  43.394  48.293  1.00  0.00           H  
ATOM    824  CZ  PHE    53      20.829  42.612  46.365  1.00  0.00           C  
ATOM    825  HZ  PHE    53      20.894  43.586  45.903  1.00  0.00           H  
ATOM    826  CE2 PHE    53      21.232  41.474  45.604  1.00  0.00           C  
ATOM    827  HE2 PHE    53      21.464  41.572  44.554  1.00  0.00           H  
ATOM    828  CD2 PHE    53      21.201  40.183  46.142  1.00  0.00           C  
ATOM    829  HD2 PHE    53      21.530  39.429  45.442  1.00  0.00           H  
ATOM    830  C   PHE    53      21.847  38.283  50.188  1.00  0.00           C  
ATOM    831  O   PHE    53      21.066  37.536  50.712  1.00  0.00           O  
ATOM    832  N   ILE    54      22.398  39.266  50.861  1.00  0.00           N  
ATOM    833  H   ILE    54      22.953  39.961  50.382  1.00  0.00           H  
ATOM    834  CA  ILE    54      22.465  39.277  52.288  1.00  0.00           C  
ATOM    835  HA  ILE    54      21.934  38.411  52.686  1.00  0.00           H  
ATOM    836  CB  ILE    54      23.909  39.180  52.870  1.00  0.00           C  
ATOM    837  HB  ILE    54      23.730  39.162  53.945  1.00  0.00           H  
ATOM    838  CG2 ILE    54      24.685  37.887  52.432  1.00  0.00           C  
ATOM    839 HG21 ILE    54      25.003  38.003  51.396  1.00  0.00           H  
ATOM    840 HG22 ILE    54      25.573  37.797  53.058  1.00  0.00           H  
ATOM    841 HG23 ILE    54      24.103  36.989  52.642  1.00  0.00           H  
ATOM    842  CG1 ILE    54      24.733  40.420  52.629  1.00  0.00           C  
ATOM    843 HG12 ILE    54      24.972  40.349  51.568  1.00  0.00           H  
ATOM    844 HG13 ILE    54      24.207  41.339  52.887  1.00  0.00           H  
ATOM    845  CD1 ILE    54      26.047  40.501  53.410  1.00  0.00           C  
ATOM    846 HD11 ILE    54      26.577  41.436  53.225  1.00  0.00           H  
ATOM    847 HD12 ILE    54      25.863  40.348  54.474  1.00  0.00           H  
ATOM    848 HD13 ILE    54      26.766  39.695  53.263  1.00  0.00           H  
ATOM    849  C   ILE    54      21.731  40.554  52.882  1.00  0.00           C  
ATOM    850  O   ILE    54      21.645  41.561  52.202  1.00  0.00           O  
ATOM    851  N   LYS    55      21.336  40.536  54.146  1.00  0.00           N  
ATOM    852  H   LYS    55      21.449  39.659  54.633  1.00  0.00           H  
ATOM    853  CA  LYS    55      20.802  41.674  54.882  1.00  0.00           C  
ATOM    854  HA  LYS    55      20.418  42.401  54.167  1.00  0.00           H  
ATOM    855  CB  LYS    55      19.577  41.251  55.752  1.00  0.00           C  
ATOM    856  HB2 LYS    55      19.934  40.471  56.424  1.00  0.00           H  
ATOM    857  HB3 LYS    55      19.265  42.155  56.273  1.00  0.00           H  
ATOM    858  CG  LYS    55      18.339  40.661  54.918  1.00  0.00           C  
ATOM    859  HG2 LYS    55      17.713  41.506  54.631  1.00  0.00           H  
ATOM    860  HG3 LYS    55      18.802  40.138  54.080  1.00  0.00           H  
ATOM    861  CD  LYS    55      17.504  39.654  55.727  1.00  0.00           C  
ATOM    862  HD2 LYS    55      18.150  39.073  56.385  1.00  0.00           H  
ATOM    863  HD3 LYS    55      16.881  40.135  56.481  1.00  0.00           H  
ATOM    864  CE  LYS    55      16.806  38.632  54.775  1.00  0.00           C  
ATOM    865  HE2 LYS    55      16.053  39.230  54.261  1.00  0.00           H  
ATOM    866  HE3 LYS    55      17.527  38.174  54.098  1.00  0.00           H  
ATOM    867  NZ  LYS    55      16.128  37.540  55.557  1.00  0.00           N  
ATOM    868  HZ1 LYS    55      15.377  37.891  56.132  1.00  0.00           H  
ATOM    869  HZ2 LYS    55      15.816  36.779  54.971  1.00  0.00           H  
ATOM    870  HZ3 LYS    55      16.714  37.142  56.277  1.00  0.00           H  
ATOM    871  C   LYS    55      21.813  42.315  55.788  1.00  0.00           C  
ATOM    872  O   LYS    55      22.326  41.568  56.573  1.00  0.00           O  
ATOM    873  N   VAL    56      22.002  43.604  55.713  1.00  0.00           N  
ATOM    874  H   VAL    56      21.391  44.169  55.140  1.00  0.00           H  
ATOM    875  CA  VAL    56      22.930  44.325  56.567  1.00  0.00           C  
ATOM    876  HA  VAL    56      23.221  43.802  57.478  1.00  0.00           H  
ATOM    877  CB  VAL    56      24.183  44.625  55.748  1.00  0.00           C  
ATOM    878  HB  VAL    56      24.780  45.337  56.318  1.00  0.00           H  
ATOM    879  CG1 VAL    56      25.017  43.352  55.470  1.00  0.00           C  
ATOM    880 HG11 VAL    56      24.420  42.642  54.898  1.00  0.00           H  
ATOM    881 HG12 VAL    56      25.688  43.689  54.679  1.00  0.00           H  
ATOM    882 HG13 VAL    56      25.597  43.078  56.352  1.00  0.00           H  
ATOM    883  CG2 VAL    56      23.825  45.280  54.427  1.00  0.00           C  
ATOM    884 HG21 VAL    56      24.585  45.974  54.070  1.00  0.00           H  
ATOM    885 HG22 VAL    56      23.503  44.567  53.668  1.00  0.00           H  
ATOM    886 HG23 VAL    56      22.927  45.867  54.618  1.00  0.00           H  
ATOM    887  C   VAL    56      22.408  45.697  57.096  1.00  0.00           C  
ATOM    888  O   VAL    56      21.555  46.395  56.510  1.00  0.00           O  
ATOM    889  N   ARG    57      22.951  46.126  58.232  1.00  0.00           N  
ATOM    890  H   ARG    57      23.665  45.494  58.563  1.00  0.00           H  
ATOM    891  CA  ARG    57      22.545  47.386  59.027  1.00  0.00           C  
ATOM    892  HA  ARG    57      21.471  47.539  58.919  1.00  0.00           H  
ATOM    893  CB  ARG    57      22.716  47.095  60.541  1.00  0.00           C  
ATOM    894  HB2 ARG    57      23.764  46.913  60.777  1.00  0.00           H  
ATOM    895  HB3 ARG    57      22.546  48.049  61.039  1.00  0.00           H  
ATOM    896  CG  ARG    57      21.790  45.932  61.222  1.00  0.00           C  
ATOM    897  HG2 ARG    57      20.774  45.957  60.828  1.00  0.00           H  
ATOM    898  HG3 ARG    57      22.206  44.939  61.052  1.00  0.00           H  
ATOM    899  CD  ARG    57      21.742  46.163  62.722  1.00  0.00           C  
ATOM    900  HD2 ARG    57      21.284  47.115  62.992  1.00  0.00           H  
ATOM    901  HD3 ARG    57      21.244  45.247  63.039  1.00  0.00           H  
ATOM    902  NE  ARG    57      23.099  46.191  63.342  1.00  0.00           N  
ATOM    903  HE  ARG    57      23.515  47.082  63.571  1.00  0.00           H  
ATOM    904  CZ  ARG    57      24.012  45.225  63.349  1.00  0.00           C  
ATOM    905  NH1 ARG    57      23.790  43.968  62.956  1.00  0.00           N  
ATOM    906 HH11 ARG    57      22.853  43.634  62.779  1.00  0.00           H  
ATOM    907 HH12 ARG    57      24.544  43.302  63.048  1.00  0.00           H  
ATOM    908  NH2 ARG    57      25.232  45.514  63.643  1.00  0.00           N  
ATOM    909 HH21 ARG    57      25.572  46.411  63.958  1.00  0.00           H  
ATOM    910 HH22 ARG    57      25.823  44.704  63.767  1.00  0.00           H  
ATOM    911  C   ARG    57      23.247  48.629  58.550  1.00  0.00           C  
ATOM    912  O   ARG    57      24.450  48.955  58.762  1.00  0.00           O  
ATOM    913  N   GLN    58      22.477  49.388  57.799  1.00  0.00           N  
ATOM    914  H   GLN    58      21.482  49.305  57.946  1.00  0.00           H  
ATOM    915  CA  GLN    58      22.928  50.778  57.465  1.00  0.00           C  
ATOM    916  HA  GLN    58      23.965  50.700  57.139  1.00  0.00           H  
ATOM    917  CB  GLN    58      22.085  51.324  56.304  1.00  0.00           C  
ATOM    918  HB2 GLN    58      22.323  50.696  55.445  1.00  0.00           H  
ATOM    919  HB3 GLN    58      21.022  51.202  56.515  1.00  0.00           H  
ATOM    920  CG  GLN    58      22.333  52.769  55.937  1.00  0.00           C  
ATOM    921  HG2 GLN    58      22.355  53.346  56.861  1.00  0.00           H  
ATOM    922  HG3 GLN    58      23.304  52.824  55.443  1.00  0.00           H  
ATOM    923  CD  GLN    58      21.442  53.344  54.879  1.00  0.00           C  
ATOM    924  OE1 GLN    58      20.503  52.827  54.351  1.00  0.00           O  
ATOM    925  NE2 GLN    58      21.820  54.523  54.362  1.00  0.00           N  
ATOM    926 HE21 GLN    58      22.418  55.141  54.891  1.00  0.00           H  
ATOM    927 HE22 GLN    58      21.255  54.824  53.580  1.00  0.00           H  
ATOM    928  C   GLN    58      22.999  51.751  58.689  1.00  0.00           C  
ATOM    929  O   GLN    58      22.013  52.143  59.278  1.00  0.00           O  
ATOM    930  N   TYR    59      24.226  52.247  58.761  1.00  0.00           N  
ATOM    931  H   TYR    59      24.783  52.066  57.938  1.00  0.00           H  
ATOM    932  CA  TYR    59      24.642  53.455  59.524  1.00  0.00           C  
ATOM    933  HA  TYR    59      23.796  53.709  60.163  1.00  0.00           H  
ATOM    934  CB  TYR    59      25.738  53.062  60.555  1.00  0.00           C  
ATOM    935  HB2 TYR    59      26.617  52.655  60.054  1.00  0.00           H  
ATOM    936  HB3 TYR    59      26.007  53.993  61.053  1.00  0.00           H  
ATOM    937  CG  TYR    59      25.324  52.069  61.579  1.00  0.00           C  
ATOM    938  CD1 TYR    59      25.446  50.671  61.269  1.00  0.00           C  
ATOM    939  HD1 TYR    59      25.932  50.404  60.342  1.00  0.00           H  
ATOM    940  CE1 TYR    59      24.903  49.679  62.127  1.00  0.00           C  
ATOM    941  HE1 TYR    59      24.956  48.630  61.875  1.00  0.00           H  
ATOM    942  CZ  TYR    59      24.223  50.069  63.340  1.00  0.00           C  
ATOM    943  OH  TYR    59      23.719  49.099  64.118  1.00  0.00           O  
ATOM    944  HH  TYR    59      23.123  49.406  64.804  1.00  0.00           H  
ATOM    945  CE2 TYR    59      24.169  51.481  63.609  1.00  0.00           C  
ATOM    946  HE2 TYR    59      23.852  51.893  64.556  1.00  0.00           H  
ATOM    947  CD2 TYR    59      24.576  52.423  62.714  1.00  0.00           C  
ATOM    948  HD2 TYR    59      24.598  53.477  62.948  1.00  0.00           H  
ATOM    949  C   TYR    59      25.099  54.591  58.652  1.00  0.00           C  
ATOM    950  O   TYR    59      26.051  54.446  57.911  1.00  0.00           O  
ATOM    951  N   ASP    60      24.574  55.802  58.680  1.00  0.00           N  
ATOM    952  H   ASP    60      23.753  55.837  59.267  1.00  0.00           H  
ATOM    953  CA  ASP    60      25.105  56.997  57.998  1.00  0.00           C  
ATOM    954  HA  ASP    60      25.857  56.636  57.296  1.00  0.00           H  
ATOM    955  CB  ASP    60      24.040  57.657  57.091  1.00  0.00           C  
ATOM    956  HB2 ASP    60      23.378  58.032  57.871  1.00  0.00           H  
ATOM    957  HB3 ASP    60      24.468  58.445  56.471  1.00  0.00           H  
ATOM    958  CG  ASP    60      23.349  56.822  56.096  1.00  0.00           C  
ATOM    959  OD1 ASP    60      23.991  56.025  55.456  1.00  0.00           O  
ATOM    960  OD2 ASP    60      22.140  56.965  55.949  1.00  0.00           O  
ATOM    961  C   ASP    60      25.827  58.043  58.845  1.00  0.00           C  
ATOM    962  O   ASP    60      25.905  57.962  60.060  1.00  0.00           O  
ATOM    963  N   GLN    61      26.463  59.015  58.128  1.00  0.00           N  
ATOM    964  H   GLN    61      26.429  58.933  57.122  1.00  0.00           H  
ATOM    965  CA  GLN    61      27.315  60.135  58.583  1.00  0.00           C  
ATOM    966  HA  GLN    61      27.717  60.464  57.625  1.00  0.00           H  
ATOM    967  CB  GLN    61      26.491  61.295  59.217  1.00  0.00           C  
ATOM    968  HB2 GLN    61      26.013  60.939  60.130  1.00  0.00           H  
ATOM    969  HB3 GLN    61      27.235  62.071  59.400  1.00  0.00           H  
ATOM    970  CG  GLN    61      25.540  62.014  58.255  1.00  0.00           C  
ATOM    971  HG2 GLN    61      25.248  62.943  58.746  1.00  0.00           H  
ATOM    972  HG3 GLN    61      26.062  62.187  57.314  1.00  0.00           H  
ATOM    973  CD  GLN    61      24.274  61.215  57.827  1.00  0.00           C  
ATOM    974  OE1 GLN    61      23.559  60.770  58.704  1.00  0.00           O  
ATOM    975  NE2 GLN    61      23.855  61.236  56.615  1.00  0.00           N  
ATOM    976 HE21 GLN    61      24.414  61.697  55.912  1.00  0.00           H  
ATOM    977 HE22 GLN    61      22.863  61.101  56.481  1.00  0.00           H  
ATOM    978  C   GLN    61      28.551  59.759  59.352  1.00  0.00           C  
ATOM    979  O   GLN    61      28.959  60.463  60.357  1.00  0.00           O  
ATOM    980  N   ILE    62      29.228  58.609  59.065  1.00  0.00           N  
ATOM    981  H   ILE    62      28.879  58.019  58.324  1.00  0.00           H  
ATOM    982  CA  ILE    62      30.357  58.065  59.820  1.00  0.00           C  
ATOM    983  HA  ILE    62      30.317  58.402  60.856  1.00  0.00           H  
ATOM    984  CB  ILE    62      30.452  56.538  59.839  1.00  0.00           C  
ATOM    985  HB  ILE    62      30.644  56.223  58.814  1.00  0.00           H  
ATOM    986  CG2 ILE    62      31.566  56.000  60.765  1.00  0.00           C  
ATOM    987 HG21 ILE    62      31.533  54.912  60.706  1.00  0.00           H  
ATOM    988 HG22 ILE    62      32.494  56.377  60.334  1.00  0.00           H  
ATOM    989 HG23 ILE    62      31.429  56.373  61.780  1.00  0.00           H  
ATOM    990  CG1 ILE    62      29.083  55.864  60.271  1.00  0.00           C  
ATOM    991 HG12 ILE    62      28.364  56.144  59.501  1.00  0.00           H  
ATOM    992 HG13 ILE    62      29.169  54.780  60.341  1.00  0.00           H  
ATOM    993  CD1 ILE    62      28.580  56.186  61.718  1.00  0.00           C  
ATOM    994 HD11 ILE    62      27.640  55.712  62.002  1.00  0.00           H  
ATOM    995 HD12 ILE    62      29.300  55.987  62.513  1.00  0.00           H  
ATOM    996 HD13 ILE    62      28.411  57.257  61.830  1.00  0.00           H  
ATOM    997  C   ILE    62      31.689  58.634  59.252  1.00  0.00           C  
ATOM    998  O   ILE    62      31.863  58.589  58.038  1.00  0.00           O  
ATOM    999  N   LEU    63      32.422  59.265  60.122  1.00  0.00           N  
ATOM   1000  H   LEU    63      32.244  59.064  61.095  1.00  0.00           H  
ATOM   1001  CA  LEU    63      33.732  59.776  59.944  1.00  0.00           C  
ATOM   1002  HA  LEU    63      33.889  60.131  58.925  1.00  0.00           H  
ATOM   1003  CB  LEU    63      33.840  61.061  60.773  1.00  0.00           C  
ATOM   1004  HB2 LEU    63      32.945  61.629  60.515  1.00  0.00           H  
ATOM   1005  HB3 LEU    63      33.921  60.821  61.833  1.00  0.00           H  
ATOM   1006  CG  LEU    63      35.023  62.008  60.481  1.00  0.00           C  
ATOM   1007  HG  LEU    63      34.937  62.307  59.436  1.00  0.00           H  
ATOM   1008  CD1 LEU    63      34.898  63.267  61.282  1.00  0.00           C  
ATOM   1009 HD11 LEU    63      35.015  63.177  62.362  1.00  0.00           H  
ATOM   1010 HD12 LEU    63      35.697  63.905  60.904  1.00  0.00           H  
ATOM   1011 HD13 LEU    63      34.030  63.861  60.997  1.00  0.00           H  
ATOM   1012  CD2 LEU    63      36.369  61.405  60.640  1.00  0.00           C  
ATOM   1013 HD21 LEU    63      36.503  60.500  60.048  1.00  0.00           H  
ATOM   1014 HD22 LEU    63      37.029  62.186  60.263  1.00  0.00           H  
ATOM   1015 HD23 LEU    63      36.554  61.219  61.698  1.00  0.00           H  
ATOM   1016  C   LEU    63      34.813  58.753  60.232  1.00  0.00           C  
ATOM   1017  O   LEU    63      35.084  58.438  61.386  1.00  0.00           O  
ATOM   1018  N   ILE    64      35.336  58.174  59.188  1.00  0.00           N  
ATOM   1019  H   ILE    64      34.973  58.566  58.331  1.00  0.00           H  
ATOM   1020  CA  ILE    64      36.445  57.174  59.050  1.00  0.00           C  
ATOM   1021  HA  ILE    64      36.594  56.714  60.027  1.00  0.00           H  
ATOM   1022  CB  ILE    64      36.056  55.993  58.053  1.00  0.00           C  
ATOM   1023  HB  ILE    64      35.535  56.493  57.237  1.00  0.00           H  
ATOM   1024  CG2 ILE    64      37.172  55.180  57.486  1.00  0.00           C  
ATOM   1025 HG21 ILE    64      37.773  54.687  58.251  1.00  0.00           H  
ATOM   1026 HG22 ILE    64      36.824  54.360  56.858  1.00  0.00           H  
ATOM   1027 HG23 ILE    64      37.832  55.751  56.834  1.00  0.00           H  
ATOM   1028  CG1 ILE    64      35.052  55.042  58.717  1.00  0.00           C  
ATOM   1029 HG12 ILE    64      35.602  54.135  58.969  1.00  0.00           H  
ATOM   1030 HG13 ILE    64      34.560  55.489  59.581  1.00  0.00           H  
ATOM   1031  CD1 ILE    64      33.869  54.715  57.814  1.00  0.00           C  
ATOM   1032 HD11 ILE    64      33.117  54.172  58.386  1.00  0.00           H  
ATOM   1033 HD12 ILE    64      33.289  55.607  57.578  1.00  0.00           H  
ATOM   1034 HD13 ILE    64      34.059  54.133  56.912  1.00  0.00           H  
ATOM   1035  C   ILE    64      37.725  57.829  58.656  1.00  0.00           C  
ATOM   1036  O   ILE    64      37.783  58.717  57.834  1.00  0.00           O  
ATOM   1037  N   GLU    65      38.871  57.401  59.175  1.00  0.00           N  
ATOM   1038  H   GLU    65      38.923  56.592  59.778  1.00  0.00           H  
ATOM   1039  CA  GLU    65      40.178  57.889  58.764  1.00  0.00           C  
ATOM   1040  HA  GLU    65      40.163  58.698  58.033  1.00  0.00           H  
ATOM   1041  CB  GLU    65      40.826  58.521  59.943  1.00  0.00           C  
ATOM   1042  HB2 GLU    65      40.202  59.365  60.237  1.00  0.00           H  
ATOM   1043  HB3 GLU    65      40.964  57.829  60.774  1.00  0.00           H  
ATOM   1044  CG  GLU    65      42.242  59.107  59.594  1.00  0.00           C  
ATOM   1045  HG2 GLU    65      42.762  58.392  58.956  1.00  0.00           H  
ATOM   1046  HG3 GLU    65      42.107  60.002  58.987  1.00  0.00           H  
ATOM   1047  CD  GLU    65      43.037  59.481  60.804  1.00  0.00           C  
ATOM   1048  OE1 GLU    65      42.460  60.223  61.616  1.00  0.00           O  
ATOM   1049  OE2 GLU    65      44.106  58.988  61.078  1.00  0.00           O  
ATOM   1050  C   GLU    65      41.014  56.725  58.116  1.00  0.00           C  
ATOM   1051  O   GLU    65      41.548  55.887  58.797  1.00  0.00           O  
ATOM   1052  N   ILE    66      41.199  56.757  56.766  1.00  0.00           N  
ATOM   1053  H   ILE    66      40.801  57.552  56.286  1.00  0.00           H  
ATOM   1054  CA  ILE    66      42.002  55.769  55.995  1.00  0.00           C  
ATOM   1055  HA  ILE    66      42.111  54.792  56.467  1.00  0.00           H  
ATOM   1056  CB  ILE    66      41.438  55.575  54.533  1.00  0.00           C  
ATOM   1057  HB  ILE    66      41.623  56.511  54.005  1.00  0.00           H  
ATOM   1058  CG2 ILE    66      42.121  54.348  53.911  1.00  0.00           C  
ATOM   1059 HG21 ILE    66      41.704  53.424  54.312  1.00  0.00           H  
ATOM   1060 HG22 ILE    66      41.833  54.443  52.864  1.00  0.00           H  
ATOM   1061 HG23 ILE    66      43.190  54.439  54.102  1.00  0.00           H  
ATOM   1062  CG1 ILE    66      39.922  55.223  54.507  1.00  0.00           C  
ATOM   1063 HG12 ILE    66      39.578  54.492  53.775  1.00  0.00           H  
ATOM   1064 HG13 ILE    66      39.559  54.830  55.456  1.00  0.00           H  
ATOM   1065  CD1 ILE    66      39.118  56.551  54.455  1.00  0.00           C  
ATOM   1066 HD11 ILE    66      38.109  56.365  54.823  1.00  0.00           H  
ATOM   1067 HD12 ILE    66      39.488  57.354  55.094  1.00  0.00           H  
ATOM   1068 HD13 ILE    66      39.002  56.848  53.413  1.00  0.00           H  
ATOM   1069  C   ILE    66      43.430  56.365  55.970  1.00  0.00           C  
ATOM   1070  O   ILE    66      43.644  57.296  55.183  1.00  0.00           O  
ATOM   1071  N   CYS    67      44.356  55.957  56.797  1.00  0.00           N  
ATOM   1072  H   CYS    67      44.182  55.227  57.474  1.00  0.00           H  
ATOM   1073  CA  CYS    67      45.760  56.296  56.648  1.00  0.00           C  
ATOM   1074  HA  CYS    67      46.187  55.892  57.566  1.00  0.00           H  
ATOM   1075  CB  CYS    67      46.517  55.702  55.467  1.00  0.00           C  
ATOM   1076  HB2 CYS    67      46.203  56.141  54.520  1.00  0.00           H  
ATOM   1077  HB3 CYS    67      47.593  55.857  55.552  1.00  0.00           H  
ATOM   1078  SG  CYS    67      46.057  53.981  55.368  1.00  0.00           S  
ATOM   1079  HG  CYS    67      46.387  53.578  56.599  1.00  0.00           H  
ATOM   1080  C   CYS    67      46.072  57.775  56.827  1.00  0.00           C  
ATOM   1081  O   CYS    67      46.616  58.418  55.914  1.00  0.00           O  
ATOM   1082  N   GLY    68      45.559  58.338  57.960  1.00  0.00           N  
ATOM   1083  H   GLY    68      45.086  57.717  58.601  1.00  0.00           H  
ATOM   1084  CA  GLY    68      45.576  59.776  58.304  1.00  0.00           C  
ATOM   1085  HA2 GLY    68      45.392  59.904  59.371  1.00  0.00           H  
ATOM   1086  HA3 GLY    68      46.594  60.127  58.133  1.00  0.00           H  
ATOM   1087  C   GLY    68      44.664  60.723  57.392  1.00  0.00           C  
ATOM   1088  O   GLY    68      44.482  61.882  57.687  1.00  0.00           O  
ATOM   1089  N   HIE    69      44.116  60.230  56.299  1.00  0.00           N  
ATOM   1090  H   HIE    69      44.290  59.254  56.104  1.00  0.00           H  
ATOM   1091  CA  HIE    69      43.051  60.937  55.509  1.00  0.00           C  
ATOM   1092  HA  HIE    69      43.188  62.005  55.673  1.00  0.00           H  
ATOM   1093  CB  HIE    69      43.243  60.655  54.012  1.00  0.00           C  
ATOM   1094  HB2 HIE    69      43.076  59.582  53.920  1.00  0.00           H  
ATOM   1095  HB3 HIE    69      42.428  61.161  53.494  1.00  0.00           H  
ATOM   1096  CG  HIE    69      44.622  60.988  53.523  1.00  0.00           C  
ATOM   1097  ND1 HIE    69      45.153  62.247  53.635  1.00  0.00           N  
ATOM   1098  CE1 HIE    69      46.308  62.199  52.941  1.00  0.00           C  
ATOM   1099  HE1 HIE    69      46.991  63.036  52.916  1.00  0.00           H  
ATOM   1100  NE2 HIE    69      46.490  61.001  52.423  1.00  0.00           N  
ATOM   1101  HE2 HIE    69      47.205  60.756  51.753  1.00  0.00           H  
ATOM   1102  CD2 HIE    69      45.431  60.168  52.790  1.00  0.00           C  
ATOM   1103  HD2 HIE    69      45.266  59.136  52.518  1.00  0.00           H  
ATOM   1104  C   HIE    69      41.568  60.663  55.887  1.00  0.00           C  
ATOM   1105  O   HIE    69      41.049  59.515  55.940  1.00  0.00           O  
ATOM   1106  N   LYS    70      40.903  61.766  56.318  1.00  0.00           N  
ATOM   1107  H   LYS    70      41.403  62.621  56.518  1.00  0.00           H  
ATOM   1108  CA  LYS    70      39.494  61.703  56.822  1.00  0.00           C  
ATOM   1109  HA  LYS    70      39.313  60.771  57.356  1.00  0.00           H  
ATOM   1110  CB  LYS    70      39.218  62.874  57.734  1.00  0.00           C  
ATOM   1111  HB2 LYS    70      39.429  63.741  57.108  1.00  0.00           H  
ATOM   1112  HB3 LYS    70      38.156  62.909  57.980  1.00  0.00           H  
ATOM   1113  CG  LYS    70      40.052  62.829  59.037  1.00  0.00           C  
ATOM   1114  HG2 LYS    70      39.883  61.989  59.711  1.00  0.00           H  
ATOM   1115  HG3 LYS    70      41.066  62.611  58.704  1.00  0.00           H  
ATOM   1116  CD  LYS    70      40.065  64.051  59.949  1.00  0.00           C  
ATOM   1117  HD2 LYS    70      40.824  63.781  60.684  1.00  0.00           H  
ATOM   1118  HD3 LYS    70      40.424  64.888  59.351  1.00  0.00           H  
ATOM   1119  CE  LYS    70      38.674  64.459  60.456  1.00  0.00           C  
ATOM   1120  HE2 LYS    70      37.990  64.804  59.681  1.00  0.00           H  
ATOM   1121  HE3 LYS    70      38.149  63.611  60.897  1.00  0.00           H  
ATOM   1122  NZ  LYS    70      38.878  65.536  61.485  1.00  0.00           N  
ATOM   1123  HZ1 LYS    70      39.770  65.475  61.956  1.00  0.00           H  
ATOM   1124  HZ2 LYS    70      38.822  66.456  61.073  1.00  0.00           H  
ATOM   1125  HZ3 LYS    70      38.221  65.420  62.243  1.00  0.00           H  
ATOM   1126  C   LYS    70      38.479  61.760  55.681  1.00  0.00           C  
ATOM   1127  O   LYS    70      38.585  62.697  54.854  1.00  0.00           O  
ATOM   1128  N   ALA    71      37.561  60.753  55.716  1.00  0.00           N  
ATOM   1129  H   ALA    71      37.615  59.972  56.353  1.00  0.00           H  
ATOM   1130  CA  ALA    71      36.501  60.551  54.762  1.00  0.00           C  
ATOM   1131  HA  ALA    71      36.402  61.455  54.162  1.00  0.00           H  
ATOM   1132  CB  ALA    71      36.869  59.367  53.820  1.00  0.00           C  
ATOM   1133  HB1 ALA    71      37.811  59.489  53.286  1.00  0.00           H  
ATOM   1134  HB2 ALA    71      36.827  58.411  54.341  1.00  0.00           H  
ATOM   1135  HB3 ALA    71      36.133  59.351  53.016  1.00  0.00           H  
ATOM   1136  C   ALA    71      35.150  60.253  55.604  1.00  0.00           C  
ATOM   1137  O   ALA    71      35.168  59.690  56.675  1.00  0.00           O  
ATOM   1138  N   ILE    72      33.913  60.660  55.141  1.00  0.00           N  
ATOM   1139  H   ILE    72      33.781  61.112  54.248  1.00  0.00           H  
ATOM   1140  CA  ILE    72      32.662  60.719  55.874  1.00  0.00           C  
ATOM   1141  HA  ILE    72      32.727  60.140  56.795  1.00  0.00           H  
ATOM   1142  CB  ILE    72      32.458  62.195  56.334  1.00  0.00           C  
ATOM   1143  HB  ILE    72      32.153  62.711  55.424  1.00  0.00           H  
ATOM   1144  CG2 ILE    72      31.267  62.257  57.335  1.00  0.00           C  
ATOM   1145 HG21 ILE    72      30.402  61.830  56.827  1.00  0.00           H  
ATOM   1146 HG22 ILE    72      31.573  61.711  58.228  1.00  0.00           H  
ATOM   1147 HG23 ILE    72      31.045  63.291  57.599  1.00  0.00           H  
ATOM   1148  CG1 ILE    72      33.678  63.009  56.931  1.00  0.00           C  
ATOM   1149 HG12 ILE    72      33.434  63.406  57.916  1.00  0.00           H  
ATOM   1150 HG13 ILE    72      34.591  62.432  57.079  1.00  0.00           H  
ATOM   1151  CD1 ILE    72      33.930  64.214  56.023  1.00  0.00           C  
ATOM   1152 HD11 ILE    72      34.818  64.791  56.279  1.00  0.00           H  
ATOM   1153 HD12 ILE    72      34.134  63.860  55.013  1.00  0.00           H  
ATOM   1154 HD13 ILE    72      33.042  64.817  55.831  1.00  0.00           H  
ATOM   1155  C   ILE    72      31.485  60.164  55.012  1.00  0.00           C  
ATOM   1156  O   ILE    72      31.277  60.762  53.976  1.00  0.00           O  
ATOM   1157  N   GLY    73      30.885  59.106  55.409  1.00  0.00           N  
ATOM   1158  H   GLY    73      31.126  58.751  56.323  1.00  0.00           H  
ATOM   1159  CA  GLY    73      29.745  58.704  54.625  1.00  0.00           C  
ATOM   1160  HA2 GLY    73      29.097  59.545  54.377  1.00  0.00           H  
ATOM   1161  HA3 GLY    73      30.173  58.463  53.652  1.00  0.00           H  
ATOM   1162  C   GLY    73      28.932  57.603  55.148  1.00  0.00           C  
ATOM   1163  O   GLY    73      29.025  57.151  56.289  1.00  0.00           O  
ATOM   1164  N   THR    74      28.119  56.946  54.331  1.00  0.00           N  
ATOM   1165  H   THR    74      27.940  57.387  53.441  1.00  0.00           H  
ATOM   1166  CA  THR    74      27.410  55.715  54.645  1.00  0.00           C  
ATOM   1167  HA  THR    74      26.697  55.853  55.457  1.00  0.00           H  
ATOM   1168  CB  THR    74      26.604  55.366  53.415  1.00  0.00           C  
ATOM   1169  HB  THR    74      27.328  55.409  52.600  1.00  0.00           H  
ATOM   1170  CG2 THR    74      25.858  54.057  53.519  1.00  0.00           C  
ATOM   1171 HG21 THR    74      26.560  53.260  53.273  1.00  0.00           H  
ATOM   1172 HG22 THR    74      25.304  53.809  54.425  1.00  0.00           H  
ATOM   1173 HG23 THR    74      25.088  54.153  52.754  1.00  0.00           H  
ATOM   1174  OG1 THR    74      25.582  56.399  53.099  1.00  0.00           O  
ATOM   1175  HG1 THR    74      24.994  56.377  53.857  1.00  0.00           H  
ATOM   1176  C   THR    74      28.280  54.535  55.011  1.00  0.00           C  
ATOM   1177  O   THR    74      29.297  54.312  54.385  1.00  0.00           O  
ATOM   1178  N   VAL    75      27.897  53.627  55.963  1.00  0.00           N  
ATOM   1179  H   VAL    75      27.094  53.871  56.525  1.00  0.00           H  
ATOM   1180  CA  VAL    75      28.580  52.338  56.249  1.00  0.00           C  
ATOM   1181  HA  VAL    75      29.271  52.194  55.419  1.00  0.00           H  
ATOM   1182  CB  VAL    75      29.330  52.347  57.647  1.00  0.00           C  
ATOM   1183  HB  VAL    75      28.557  52.645  58.355  1.00  0.00           H  
ATOM   1184  CG1 VAL    75      30.072  51.054  58.041  1.00  0.00           C  
ATOM   1185 HG11 VAL    75      29.376  50.427  58.598  1.00  0.00           H  
ATOM   1186 HG12 VAL    75      30.536  50.705  57.118  1.00  0.00           H  
ATOM   1187 HG13 VAL    75      30.821  51.213  58.817  1.00  0.00           H  
ATOM   1188  CG2 VAL    75      30.501  53.343  57.608  1.00  0.00           C  
ATOM   1189 HG21 VAL    75      30.942  53.359  58.605  1.00  0.00           H  
ATOM   1190 HG22 VAL    75      31.232  53.053  56.854  1.00  0.00           H  
ATOM   1191 HG23 VAL    75      30.080  54.335  57.446  1.00  0.00           H  
ATOM   1192  C   VAL    75      27.500  51.275  56.340  1.00  0.00           C  
ATOM   1193  O   VAL    75      26.414  51.535  56.868  1.00  0.00           O  
ATOM   1194  N   LEU    76      27.846  50.179  55.765  1.00  0.00           N  
ATOM   1195  H   LEU    76      28.726  50.126  55.274  1.00  0.00           H  
ATOM   1196  CA  LEU    76      26.994  48.987  55.826  1.00  0.00           C  
ATOM   1197  HA  LEU    76      26.082  49.280  56.348  1.00  0.00           H  
ATOM   1198  CB  LEU    76      26.701  48.449  54.437  1.00  0.00           C  
ATOM   1199  HB2 LEU    76      27.581  47.908  54.088  1.00  0.00           H  
ATOM   1200  HB3 LEU    76      25.969  47.649  54.329  1.00  0.00           H  
ATOM   1201  CG  LEU    76      26.277  49.630  53.430  1.00  0.00           C  
ATOM   1202  HG  LEU    76      27.065  50.381  53.369  1.00  0.00           H  
ATOM   1203  CD1 LEU    76      25.979  48.993  52.103  1.00  0.00           C  
ATOM   1204 HD11 LEU    76      26.897  48.486  51.806  1.00  0.00           H  
ATOM   1205 HD12 LEU    76      25.234  48.206  52.215  1.00  0.00           H  
ATOM   1206 HD13 LEU    76      25.767  49.722  51.321  1.00  0.00           H  
ATOM   1207  CD2 LEU    76      24.978  50.342  53.840  1.00  0.00           C  
ATOM   1208 HD21 LEU    76      24.716  51.020  53.028  1.00  0.00           H  
ATOM   1209 HD22 LEU    76      24.216  49.578  53.998  1.00  0.00           H  
ATOM   1210 HD23 LEU    76      25.135  50.947  54.733  1.00  0.00           H  
ATOM   1211  C   LEU    76      27.606  47.912  56.664  1.00  0.00           C  
ATOM   1212  O   LEU    76      28.700  47.425  56.309  1.00  0.00           O  
ATOM   1213  N   VAL    77      26.946  47.582  57.808  1.00  0.00           N  
ATOM   1214  H   VAL    77      26.115  48.066  58.116  1.00  0.00           H  
ATOM   1215  CA  VAL    77      27.502  46.625  58.728  1.00  0.00           C  
ATOM   1216  HA  VAL    77      28.587  46.727  58.707  1.00  0.00           H  
ATOM   1217  CB  VAL    77      27.303  47.000  60.182  1.00  0.00           C  
ATOM   1218  HB  VAL    77      26.238  47.026  60.416  1.00  0.00           H  
ATOM   1219  CG1 VAL    77      27.917  45.982  61.171  1.00  0.00           C  
ATOM   1220 HG11 VAL    77      28.977  45.937  60.920  1.00  0.00           H  
ATOM   1221 HG12 VAL    77      27.833  46.265  62.220  1.00  0.00           H  
ATOM   1222 HG13 VAL    77      27.612  44.963  60.935  1.00  0.00           H  
ATOM   1223  CG2 VAL    77      28.086  48.311  60.521  1.00  0.00           C  
ATOM   1224 HG21 VAL    77      27.981  48.530  61.583  1.00  0.00           H  
ATOM   1225 HG22 VAL    77      29.166  48.275  60.378  1.00  0.00           H  
ATOM   1226 HG23 VAL    77      27.678  49.113  59.906  1.00  0.00           H  
ATOM   1227  C   VAL    77      26.961  45.208  58.445  1.00  0.00           C  
ATOM   1228  O   VAL    77      25.721  44.849  58.555  1.00  0.00           O  
ATOM   1229  N   GLY    78      27.937  44.368  58.121  1.00  0.00           N  
ATOM   1230  H   GLY    78      28.872  44.749  58.133  1.00  0.00           H  
ATOM   1231  CA  GLY    78      27.837  42.925  57.935  1.00  0.00           C  
ATOM   1232  HA2 GLY    78      26.843  42.679  58.308  1.00  0.00           H  
ATOM   1233  HA3 GLY    78      27.784  42.603  56.895  1.00  0.00           H  
ATOM   1234  C   GLY    78      29.025  41.996  58.346  1.00  0.00           C  
ATOM   1235  O   GLY    78      30.151  42.476  58.641  1.00  0.00           O  
ATOM   1236  N   PRO    79      28.825  40.671  58.419  1.00  0.00           N  
ATOM   1237  CD  PRO    79      27.502  40.051  58.233  1.00  0.00           C  
ATOM   1238  HD2 PRO    79      27.147  40.390  57.260  1.00  0.00           H  
ATOM   1239  HD3 PRO    79      26.706  40.446  58.863  1.00  0.00           H  
ATOM   1240  CG  PRO    79      27.649  38.511  58.373  1.00  0.00           C  
ATOM   1241  HG2 PRO    79      27.940  38.057  57.426  1.00  0.00           H  
ATOM   1242  HG3 PRO    79      26.792  38.069  58.881  1.00  0.00           H  
ATOM   1243  CB  PRO    79      28.873  38.491  59.340  1.00  0.00           C  
ATOM   1244  HB2 PRO    79      29.417  37.549  59.411  1.00  0.00           H  
ATOM   1245  HB3 PRO    79      28.516  38.808  60.320  1.00  0.00           H  
ATOM   1246  CA  PRO    79      29.791  39.670  58.915  1.00  0.00           C  
ATOM   1247  HA  PRO    79      30.270  40.045  59.819  1.00  0.00           H  
ATOM   1248  C   PRO    79      30.810  39.300  57.865  1.00  0.00           C  
ATOM   1249  O   PRO    79      30.852  38.078  57.522  1.00  0.00           O  
ATOM   1250  N   THR    80      31.628  40.328  57.375  1.00  0.00           N  
ATOM   1251  H   THR    80      31.503  41.274  57.706  1.00  0.00           H  
ATOM   1252  CA  THR    80      32.621  40.140  56.268  1.00  0.00           C  
ATOM   1253  HA  THR    80      32.202  39.488  55.502  1.00  0.00           H  
ATOM   1254  CB  THR    80      32.822  41.490  55.610  1.00  0.00           C  
ATOM   1255  HB  THR    80      31.978  41.740  54.967  1.00  0.00           H  
ATOM   1256  CG2 THR    80      33.091  42.720  56.567  1.00  0.00           C  
ATOM   1257 HG21 THR    80      34.055  42.652  57.073  1.00  0.00           H  
ATOM   1258 HG22 THR    80      33.168  43.628  55.969  1.00  0.00           H  
ATOM   1259 HG23 THR    80      32.333  42.912  57.326  1.00  0.00           H  
ATOM   1260  OG1 THR    80      33.806  41.318  54.681  1.00  0.00           O  
ATOM   1261  HG1 THR    80      34.289  42.140  54.786  1.00  0.00           H  
ATOM   1262  C   THR    80      33.969  39.501  56.731  1.00  0.00           C  
ATOM   1263  O   THR    80      34.328  39.644  57.907  1.00  0.00           O  
ATOM   1264  N   PRO    81      34.721  38.812  55.854  1.00  0.00           N  
ATOM   1265  CD  PRO    81      34.205  38.262  54.657  1.00  0.00           C  
ATOM   1266  HD2 PRO    81      33.493  38.879  54.109  1.00  0.00           H  
ATOM   1267  HD3 PRO    81      33.743  37.294  54.851  1.00  0.00           H  
ATOM   1268  CG  PRO    81      35.425  38.007  53.812  1.00  0.00           C  
ATOM   1269  HG2 PRO    81      35.670  38.904  53.244  1.00  0.00           H  
ATOM   1270  HG3 PRO    81      35.194  37.163  53.161  1.00  0.00           H  
ATOM   1271  CB  PRO    81      36.418  37.632  54.864  1.00  0.00           C  
ATOM   1272  HB2 PRO    81      37.463  37.633  54.553  1.00  0.00           H  
ATOM   1273  HB3 PRO    81      36.220  36.588  55.106  1.00  0.00           H  
ATOM   1274  CA  PRO    81      36.120  38.446  56.073  1.00  0.00           C  
ATOM   1275  HA  PRO    81      36.323  37.883  56.985  1.00  0.00           H  
ATOM   1276  C   PRO    81      37.131  39.559  56.047  1.00  0.00           C  
ATOM   1277  O   PRO    81      38.323  39.349  56.322  1.00  0.00           O  
ATOM   1278  N   VAL    82      36.756  40.785  55.661  1.00  0.00           N  
ATOM   1279  H   VAL    82      35.821  41.018  55.357  1.00  0.00           H  
ATOM   1280  CA  VAL    82      37.627  41.904  55.608  1.00  0.00           C  
ATOM   1281  HA  VAL    82      38.195  41.960  56.537  1.00  0.00           H  
ATOM   1282  CB  VAL    82      38.726  41.696  54.501  1.00  0.00           C  
ATOM   1283  HB  VAL    82      39.331  40.839  54.799  1.00  0.00           H  
ATOM   1284  CG1 VAL    82      38.100  41.430  53.110  1.00  0.00           C  
ATOM   1285 HG11 VAL    82      37.246  40.754  53.156  1.00  0.00           H  
ATOM   1286 HG12 VAL    82      37.630  42.347  52.756  1.00  0.00           H  
ATOM   1287 HG13 VAL    82      38.820  41.144  52.343  1.00  0.00           H  
ATOM   1288  CG2 VAL    82      39.742  42.868  54.511  1.00  0.00           C  
ATOM   1289 HG21 VAL    82      40.403  42.645  53.674  1.00  0.00           H  
ATOM   1290 HG22 VAL    82      39.111  43.726  54.276  1.00  0.00           H  
ATOM   1291 HG23 VAL    82      40.245  43.049  55.462  1.00  0.00           H  
ATOM   1292  C   VAL    82      36.803  43.191  55.382  1.00  0.00           C  
ATOM   1293  O   VAL    82      35.773  43.182  54.700  1.00  0.00           O  
ATOM   1294  N   ASN    83      37.377  44.302  55.837  1.00  0.00           N  
ATOM   1295  H   ASN    83      38.163  44.373  56.468  1.00  0.00           H  
ATOM   1296  CA  ASN    83      36.693  45.607  55.574  1.00  0.00           C  
ATOM   1297  HA  ASN    83      35.673  45.641  55.955  1.00  0.00           H  
ATOM   1298  CB  ASN    83      37.298  46.638  56.627  1.00  0.00           C  
ATOM   1299  HB2 ASN    83      38.375  46.679  56.468  1.00  0.00           H  
ATOM   1300  HB3 ASN    83      36.766  47.561  56.400  1.00  0.00           H  
ATOM   1301  CG  ASN    83      37.030  46.279  58.099  1.00  0.00           C  
ATOM   1302  OD1 ASN    83      35.896  46.132  58.517  1.00  0.00           O  
ATOM   1303  ND2 ASN    83      38.027  46.312  58.916  1.00  0.00           N  
ATOM   1304 HD21 ASN    83      38.948  46.262  58.504  1.00  0.00           H  
ATOM   1305 HD22 ASN    83      37.864  46.051  59.878  1.00  0.00           H  
ATOM   1306  C   ASN    83      36.763  45.968  54.080  1.00  0.00           C  
ATOM   1307  O   ASN    83      37.830  45.813  53.477  1.00  0.00           O  
ATOM   1308  N   ILE    84      35.712  46.688  53.632  1.00  0.00           N  
ATOM   1309  H   ILE    84      34.955  46.803  54.291  1.00  0.00           H  
ATOM   1310  CA  ILE    84      35.480  47.132  52.200  1.00  0.00           C  
ATOM   1311  HA  ILE    84      36.431  46.853  51.747  1.00  0.00           H  
ATOM   1312  CB  ILE    84      34.376  46.198  51.495  1.00  0.00           C  
ATOM   1313  HB  ILE    84      33.452  46.513  51.978  1.00  0.00           H  
ATOM   1314  CG2 ILE    84      34.277  46.639  49.996  1.00  0.00           C  
ATOM   1315 HG21 ILE    84      33.698  45.943  49.389  1.00  0.00           H  
ATOM   1316 HG22 ILE    84      33.941  47.656  49.797  1.00  0.00           H  
ATOM   1317 HG23 ILE    84      35.304  46.735  49.645  1.00  0.00           H  
ATOM   1318  CG1 ILE    84      34.658  44.673  51.702  1.00  0.00           C  
ATOM   1319 HG12 ILE    84      35.649  44.541  51.268  1.00  0.00           H  
ATOM   1320 HG13 ILE    84      34.740  44.441  52.764  1.00  0.00           H  
ATOM   1321  CD1 ILE    84      33.714  43.657  51.068  1.00  0.00           C  
ATOM   1322 HD11 ILE    84      34.198  42.699  51.259  1.00  0.00           H  
ATOM   1323 HD12 ILE    84      32.729  43.694  51.534  1.00  0.00           H  
ATOM   1324 HD13 ILE    84      33.512  43.838  50.012  1.00  0.00           H  
ATOM   1325  C   ILE    84      35.246  48.602  51.965  1.00  0.00           C  
ATOM   1326  O   ILE    84      34.112  49.012  51.942  1.00  0.00           O  
ATOM   1327  N   ILE    85      36.278  49.391  51.834  1.00  0.00           N  
ATOM   1328  H   ILE    85      37.167  48.954  51.636  1.00  0.00           H  
ATOM   1329  CA  ILE    85      36.209  50.852  51.642  1.00  0.00           C  
ATOM   1330  HA  ILE    85      35.344  51.241  52.179  1.00  0.00           H  
ATOM   1331  CB  ILE    85      37.459  51.621  52.069  1.00  0.00           C  
ATOM   1332  HB  ILE    85      38.236  51.309  51.371  1.00  0.00           H  
ATOM   1333  CG2 ILE    85      37.343  53.125  51.798  1.00  0.00           C  
ATOM   1334 HG21 ILE    85      37.030  53.375  50.785  1.00  0.00           H  
ATOM   1335 HG22 ILE    85      36.625  53.592  52.472  1.00  0.00           H  
ATOM   1336 HG23 ILE    85      38.335  53.575  51.838  1.00  0.00           H  
ATOM   1337  CG1 ILE    85      38.014  51.313  53.464  1.00  0.00           C  
ATOM   1338 HG12 ILE    85      38.391  50.296  53.352  1.00  0.00           H  
ATOM   1339 HG13 ILE    85      38.837  51.957  53.773  1.00  0.00           H  
ATOM   1340  CD1 ILE    85      36.931  51.444  54.641  1.00  0.00           C  
ATOM   1341 HD11 ILE    85      37.440  51.239  55.583  1.00  0.00           H  
ATOM   1342 HD12 ILE    85      36.790  52.520  54.747  1.00  0.00           H  
ATOM   1343 HD13 ILE    85      35.951  50.971  54.579  1.00  0.00           H  
ATOM   1344  C   ILE    85      35.841  51.037  50.114  1.00  0.00           C  
ATOM   1345  O   ILE    85      36.639  50.663  49.260  1.00  0.00           O  
ATOM   1346  N   GLY    86      34.655  51.570  49.814  1.00  0.00           N  
ATOM   1347  H   GLY    86      34.038  51.955  50.514  1.00  0.00           H  
ATOM   1348  CA  GLY    86      34.045  51.573  48.533  1.00  0.00           C  
ATOM   1349  HA2 GLY    86      34.654  50.954  47.875  1.00  0.00           H  
ATOM   1350  HA3 GLY    86      33.043  51.143  48.513  1.00  0.00           H  
ATOM   1351  C   GLY    86      33.980  52.972  47.929  1.00  0.00           C  
ATOM   1352  O   GLY    86      34.417  53.897  48.492  1.00  0.00           O  
ATOM   1353  N   ARG    87      33.422  53.149  46.765  1.00  0.00           N  
ATOM   1354  H   ARG    87      32.816  52.386  46.500  1.00  0.00           H  
ATOM   1355  CA  ARG    87      33.324  54.439  46.021  1.00  0.00           C  
ATOM   1356  HA  ARG    87      34.310  54.603  45.585  1.00  0.00           H  
ATOM   1357  CB  ARG    87      32.337  54.340  44.785  1.00  0.00           C  
ATOM   1358  HB2 ARG    87      31.346  54.120  45.183  1.00  0.00           H  
ATOM   1359  HB3 ARG    87      32.385  55.274  44.225  1.00  0.00           H  
ATOM   1360  CG  ARG    87      32.813  53.204  43.825  1.00  0.00           C  
ATOM   1361  HG2 ARG    87      33.893  53.227  43.675  1.00  0.00           H  
ATOM   1362  HG3 ARG    87      32.642  52.238  44.300  1.00  0.00           H  
ATOM   1363  CD  ARG    87      32.084  53.178  42.446  1.00  0.00           C  
ATOM   1364  HD2 ARG    87      32.358  54.085  41.906  1.00  0.00           H  
ATOM   1365  HD3 ARG    87      32.466  52.298  41.930  1.00  0.00           H  
ATOM   1366  NE  ARG    87      30.627  53.051  42.647  1.00  0.00           N  
ATOM   1367  HE  ARG    87      30.221  52.169  42.926  1.00  0.00           H  
ATOM   1368  CZ  ARG    87      29.766  54.056  42.454  1.00  0.00           C  
ATOM   1369  NH1 ARG    87      30.206  55.301  42.244  1.00  0.00           N  
ATOM   1370 HH11 ARG    87      31.191  55.356  42.464  1.00  0.00           H  
ATOM   1371 HH12 ARG    87      29.517  56.034  42.334  1.00  0.00           H  
ATOM   1372  NH2 ARG    87      28.509  53.829  42.339  1.00  0.00           N  
ATOM   1373 HH21 ARG    87      28.296  52.842  42.307  1.00  0.00           H  
ATOM   1374 HH22 ARG    87      27.869  54.578  42.118  1.00  0.00           H  
ATOM   1375  C   ARG    87      32.957  55.733  46.845  1.00  0.00           C  
ATOM   1376  O   ARG    87      33.504  56.823  46.636  1.00  0.00           O  
ATOM   1377  N   ASN    88      32.038  55.532  47.791  1.00  0.00           N  
ATOM   1378  H   ASN    88      31.595  54.632  47.672  1.00  0.00           H  
ATOM   1379  CA  ASN    88      31.497  56.629  48.640  1.00  0.00           C  
ATOM   1380  HA  ASN    88      30.969  57.327  47.991  1.00  0.00           H  
ATOM   1381  CB  ASN    88      30.329  56.131  49.528  1.00  0.00           C  
ATOM   1382  HB2 ASN    88      29.843  57.078  49.764  1.00  0.00           H  
ATOM   1383  HB3 ASN    88      29.683  55.454  48.970  1.00  0.00           H  
ATOM   1384  CG  ASN    88      30.686  55.534  50.882  1.00  0.00           C  
ATOM   1385  OD1 ASN    88      31.534  54.675  51.015  1.00  0.00           O  
ATOM   1386  ND2 ASN    88      29.996  56.006  51.966  1.00  0.00           N  
ATOM   1387 HD21 ASN    88      29.368  56.797  51.935  1.00  0.00           H  
ATOM   1388 HD22 ASN    88      30.051  55.484  52.828  1.00  0.00           H  
ATOM   1389  C   ASN    88      32.604  57.333  49.518  1.00  0.00           C  
ATOM   1390  O   ASN    88      32.464  58.531  49.717  1.00  0.00           O  
ATOM   1391  N   LEU    89      33.588  56.537  50.021  1.00  0.00           N  
ATOM   1392  H   LEU    89      33.583  55.573  49.721  1.00  0.00           H  
ATOM   1393  CA  LEU    89      34.667  57.087  50.817  1.00  0.00           C  
ATOM   1394  HA  LEU    89      34.342  58.077  51.138  1.00  0.00           H  
ATOM   1395  CB  LEU    89      35.160  56.114  51.936  1.00  0.00           C  
ATOM   1396  HB2 LEU    89      35.176  55.125  51.478  1.00  0.00           H  
ATOM   1397  HB3 LEU    89      36.111  56.453  52.345  1.00  0.00           H  
ATOM   1398  CG  LEU    89      34.173  55.950  53.082  1.00  0.00           C  
ATOM   1399  HG  LEU    89      33.331  55.342  52.749  1.00  0.00           H  
ATOM   1400  CD1 LEU    89      34.796  55.293  54.303  1.00  0.00           C  
ATOM   1401 HD11 LEU    89      35.564  55.982  54.655  1.00  0.00           H  
ATOM   1402 HD12 LEU    89      34.007  55.160  55.043  1.00  0.00           H  
ATOM   1403 HD13 LEU    89      35.250  54.353  53.988  1.00  0.00           H  
ATOM   1404  CD2 LEU    89      33.532  57.298  53.553  1.00  0.00           C  
ATOM   1405 HD21 LEU    89      32.727  57.699  52.937  1.00  0.00           H  
ATOM   1406 HD22 LEU    89      33.132  57.133  54.553  1.00  0.00           H  
ATOM   1407 HD23 LEU    89      34.250  58.118  53.536  1.00  0.00           H  
ATOM   1408  C   LEU    89      35.877  57.310  49.913  1.00  0.00           C  
ATOM   1409  O   LEU    89      36.449  58.382  50.026  1.00  0.00           O  
ATOM   1410  N   LEU    90      36.286  56.338  49.020  1.00  0.00           N  
ATOM   1411  H   LEU    90      35.762  55.474  49.005  1.00  0.00           H  
ATOM   1412  CA  LEU    90      37.450  56.427  48.156  1.00  0.00           C  
ATOM   1413  HA  LEU    90      38.382  56.371  48.719  1.00  0.00           H  
ATOM   1414  CB  LEU    90      37.429  55.366  47.029  1.00  0.00           C  
ATOM   1415  HB2 LEU    90      36.477  55.514  46.519  1.00  0.00           H  
ATOM   1416  HB3 LEU    90      38.084  55.670  46.213  1.00  0.00           H  
ATOM   1417  CG  LEU    90      37.751  53.919  47.432  1.00  0.00           C  
ATOM   1418  HG  LEU    90      36.982  53.465  48.057  1.00  0.00           H  
ATOM   1419  CD1 LEU    90      37.822  53.121  46.174  1.00  0.00           C  
ATOM   1420 HD11 LEU    90      38.310  53.700  45.390  1.00  0.00           H  
ATOM   1421 HD12 LEU    90      38.404  52.202  46.239  1.00  0.00           H  
ATOM   1422 HD13 LEU    90      36.826  52.792  45.876  1.00  0.00           H  
ATOM   1423  CD2 LEU    90      39.161  53.694  48.091  1.00  0.00           C  
ATOM   1424 HD21 LEU    90      39.334  52.697  48.495  1.00  0.00           H  
ATOM   1425 HD22 LEU    90      39.950  53.739  47.340  1.00  0.00           H  
ATOM   1426 HD23 LEU    90      39.338  54.287  48.989  1.00  0.00           H  
ATOM   1427  C   LEU    90      37.561  57.765  47.436  1.00  0.00           C  
ATOM   1428  O   LEU    90      38.565  58.474  47.527  1.00  0.00           O  
ATOM   1429  N   THR    91      36.492  58.229  46.783  1.00  0.00           N  
ATOM   1430  H   THR    91      35.602  57.752  46.764  1.00  0.00           H  
ATOM   1431  CA  THR    91      36.405  59.574  46.160  1.00  0.00           C  
ATOM   1432  HA  THR    91      37.005  59.435  45.261  1.00  0.00           H  
ATOM   1433  CB  THR    91      35.033  59.781  45.638  1.00  0.00           C  
ATOM   1434  HB  THR    91      34.991  60.804  45.265  1.00  0.00           H  
ATOM   1435  CG2 THR    91      34.654  58.967  44.397  1.00  0.00           C  
ATOM   1436 HG21 THR    91      35.530  59.253  43.814  1.00  0.00           H  
ATOM   1437 HG22 THR    91      34.582  57.903  44.625  1.00  0.00           H  
ATOM   1438 HG23 THR    91      33.801  59.355  43.840  1.00  0.00           H  
ATOM   1439  OG1 THR    91      34.038  59.600  46.543  1.00  0.00           O  
ATOM   1440  HG1 THR    91      33.615  58.748  46.411  1.00  0.00           H  
ATOM   1441  C   THR    91      36.894  60.743  47.026  1.00  0.00           C  
ATOM   1442  O   THR    91      37.386  61.701  46.476  1.00  0.00           O  
ATOM   1443  N   GLN    92      36.826  60.641  48.384  1.00  0.00           N  
ATOM   1444  H   GLN    92      36.459  59.823  48.850  1.00  0.00           H  
ATOM   1445  CA  GLN    92      37.128  61.701  49.342  1.00  0.00           C  
ATOM   1446  HA  GLN    92      36.826  62.558  48.741  1.00  0.00           H  
ATOM   1447  CB  GLN    92      36.199  61.553  50.594  1.00  0.00           C  
ATOM   1448  HB2 GLN    92      36.676  60.805  51.229  1.00  0.00           H  
ATOM   1449  HB3 GLN    92      36.207  62.467  51.187  1.00  0.00           H  
ATOM   1450  CG  GLN    92      34.739  61.174  50.271  1.00  0.00           C  
ATOM   1451  HG2 GLN    92      34.294  61.844  49.536  1.00  0.00           H  
ATOM   1452  HG3 GLN    92      34.826  60.161  49.877  1.00  0.00           H  
ATOM   1453  CD  GLN    92      33.941  61.201  51.551  1.00  0.00           C  
ATOM   1454  OE1 GLN    92      34.242  61.865  52.528  1.00  0.00           O  
ATOM   1455  NE2 GLN    92      32.784  60.508  51.564  1.00  0.00           N  
ATOM   1456 HE21 GLN    92      32.532  59.902  50.796  1.00  0.00           H  
ATOM   1457 HE22 GLN    92      32.238  60.566  52.412  1.00  0.00           H  
ATOM   1458  C   GLN    92      38.608  61.762  49.596  1.00  0.00           C  
ATOM   1459  O   GLN    92      39.159  62.796  49.346  1.00  0.00           O  
ATOM   1460  N   ILE    93      39.299  60.719  50.113  1.00  0.00           N  
ATOM   1461  H   ILE    93      38.830  59.857  50.356  1.00  0.00           H  
ATOM   1462  CA  ILE    93      40.679  60.775  50.410  1.00  0.00           C  
ATOM   1463  HA  ILE    93      40.906  61.605  51.080  1.00  0.00           H  
ATOM   1464  CB  ILE    93      41.148  59.448  51.106  1.00  0.00           C  
ATOM   1465  HB  ILE    93      42.188  59.611  51.389  1.00  0.00           H  
ATOM   1466  CG2 ILE    93      40.402  59.186  52.402  1.00  0.00           C  
ATOM   1467 HG21 ILE    93      41.033  58.635  53.099  1.00  0.00           H  
ATOM   1468 HG22 ILE    93      40.083  60.126  52.853  1.00  0.00           H  
ATOM   1469 HG23 ILE    93      39.425  58.741  52.213  1.00  0.00           H  
ATOM   1470  CG1 ILE    93      40.967  58.181  50.222  1.00  0.00           C  
ATOM   1471 HG12 ILE    93      39.912  58.084  49.967  1.00  0.00           H  
ATOM   1472 HG13 ILE    93      41.424  58.336  49.245  1.00  0.00           H  
ATOM   1473  CD1 ILE    93      41.541  56.949  50.854  1.00  0.00           C  
ATOM   1474 HD11 ILE    93      40.803  56.566  51.559  1.00  0.00           H  
ATOM   1475 HD12 ILE    93      41.659  56.157  50.114  1.00  0.00           H  
ATOM   1476 HD13 ILE    93      42.515  57.181  51.284  1.00  0.00           H  
ATOM   1477  C   ILE    93      41.546  61.065  49.160  1.00  0.00           C  
ATOM   1478  O   ILE    93      42.645  61.637  49.330  1.00  0.00           O  
ATOM   1479  N   GLY    94      41.114  60.623  47.954  1.00  0.00           N  
ATOM   1480  H   GLY    94      40.190  60.216  47.996  1.00  0.00           H  
ATOM   1481  CA  GLY    94      41.708  60.911  46.632  1.00  0.00           C  
ATOM   1482  HA2 GLY    94      40.917  61.376  46.043  1.00  0.00           H  
ATOM   1483  HA3 GLY    94      42.457  61.686  46.796  1.00  0.00           H  
ATOM   1484  C   GLY    94      42.170  59.695  45.829  1.00  0.00           C  
ATOM   1485  O   GLY    94      42.877  59.898  44.853  1.00  0.00           O  
ATOM   1486  N   CYS    95      41.631  58.513  46.079  1.00  0.00           N  
ATOM   1487  H   CYS    95      40.965  58.515  46.839  1.00  0.00           H  
ATOM   1488  CA  CYS    95      42.020  57.220  45.431  1.00  0.00           C  
ATOM   1489  HA  CYS    95      43.105  57.159  45.339  1.00  0.00           H  
ATOM   1490  CB  CYS    95      41.749  56.118  46.453  1.00  0.00           C  
ATOM   1491  HB2 CYS    95      42.002  56.490  47.446  1.00  0.00           H  
ATOM   1492  HB3 CYS    95      40.707  55.797  46.431  1.00  0.00           H  
ATOM   1493  SG  CYS    95      42.623  54.557  46.035  1.00  0.00           S  
ATOM   1494  HG  CYS    95      43.834  55.022  45.713  1.00  0.00           H  
ATOM   1495  C   CYS    95      41.371  57.111  44.089  1.00  0.00           C  
ATOM   1496  O   CYS    95      40.106  57.111  43.995  1.00  0.00           O  
ATOM   1497  N   THR    96      42.172  57.271  43.015  1.00  0.00           N  
ATOM   1498  H   THR    96      43.153  57.430  43.193  1.00  0.00           H  
ATOM   1499  CA  THR    96      41.667  57.197  41.619  1.00  0.00           C  
ATOM   1500  HA  THR    96      40.589  57.361  41.598  1.00  0.00           H  
ATOM   1501  CB  THR    96      42.299  58.397  40.772  1.00  0.00           C  
ATOM   1502  HB  THR    96      42.048  58.276  39.718  1.00  0.00           H  
ATOM   1503  CG2 THR    96      41.667  59.730  41.344  1.00  0.00           C  
ATOM   1504 HG21 THR    96      41.951  59.900  42.383  1.00  0.00           H  
ATOM   1505 HG22 THR    96      41.973  60.578  40.732  1.00  0.00           H  
ATOM   1506 HG23 THR    96      40.578  59.686  41.335  1.00  0.00           H  
ATOM   1507  OG1 THR    96      43.682  58.295  40.911  1.00  0.00           O  
ATOM   1508  HG1 THR    96      43.993  57.480  40.510  1.00  0.00           H  
ATOM   1509  C   THR    96      42.034  55.829  40.973  1.00  0.00           C  
ATOM   1510  O   THR    96      43.025  55.163  41.397  1.00  0.00           O  
ATOM   1511  N   LEU    97      41.362  55.409  39.911  1.00  0.00           N  
ATOM   1512  H   LEU    97      40.663  56.050  39.564  1.00  0.00           H  
ATOM   1513  CA  LEU    97      41.746  54.261  39.102  1.00  0.00           C  
ATOM   1514  HA  LEU    97      42.502  53.711  39.662  1.00  0.00           H  
ATOM   1515  CB  LEU    97      40.373  53.469  38.874  1.00  0.00           C  
ATOM   1516  HB2 LEU    97      39.915  53.111  39.796  1.00  0.00           H  
ATOM   1517  HB3 LEU    97      39.665  54.221  38.525  1.00  0.00           H  
ATOM   1518  CG  LEU    97      40.500  52.351  37.778  1.00  0.00           C  
ATOM   1519  HG  LEU    97      40.960  52.636  36.832  1.00  0.00           H  
ATOM   1520  CD1 LEU    97      41.335  51.144  38.221  1.00  0.00           C  
ATOM   1521 HD11 LEU    97      41.025  50.260  37.664  1.00  0.00           H  
ATOM   1522 HD12 LEU    97      42.399  51.324  38.074  1.00  0.00           H  
ATOM   1523 HD13 LEU    97      41.243  50.985  39.296  1.00  0.00           H  
ATOM   1524  CD2 LEU    97      39.076  51.965  37.357  1.00  0.00           C  
ATOM   1525 HD21 LEU    97      38.436  52.804  37.085  1.00  0.00           H  
ATOM   1526 HD22 LEU    97      39.093  51.215  36.566  1.00  0.00           H  
ATOM   1527 HD23 LEU    97      38.579  51.503  38.210  1.00  0.00           H  
ATOM   1528  C   LEU    97      42.383  54.726  37.803  1.00  0.00           C  
ATOM   1529  O   LEU    97      41.857  55.680  37.249  1.00  0.00           O  
ATOM   1530  N   ASN    98      43.390  53.977  37.256  1.00  0.00           N  
ATOM   1531  H   ASN    98      43.788  53.238  37.818  1.00  0.00           H  
ATOM   1532  CA  ASN    98      44.379  54.537  36.297  1.00  0.00           C  
ATOM   1533  HA  ASN    98      43.930  55.446  35.897  1.00  0.00           H  
ATOM   1534  CB  ASN    98      45.648  54.914  37.071  1.00  0.00           C  
ATOM   1535  HB2 ASN    98      45.722  54.120  37.814  1.00  0.00           H  
ATOM   1536  HB3 ASN    98      46.580  54.925  36.505  1.00  0.00           H  
ATOM   1537  CG  ASN    98      45.476  56.242  37.866  1.00  0.00           C  
ATOM   1538  OD1 ASN    98      44.768  56.351  38.874  1.00  0.00           O  
ATOM   1539  ND2 ASN    98      46.339  57.193  37.504  1.00  0.00           N  
ATOM   1540 HD21 ASN    98      46.885  57.065  36.664  1.00  0.00           H  
ATOM   1541 HD22 ASN    98      46.143  58.119  37.857  1.00  0.00           H  
ATOM   1542  C   ASN    98      44.664  53.673  35.084  1.00  0.00           C  
ATOM   1543  O   ASN    98      45.384  52.693  35.181  1.00  0.00           O  
ATOM   1544  N   PHE    99      43.920  53.813  33.995  1.00  0.00           N  
ATOM   1545  H   PHE    99      43.292  54.582  33.809  1.00  0.00           H  
ATOM   1546  CA  PHE    99      43.874  52.777  32.974  1.00  0.00           C  
ATOM   1547  HA  PHE    99      44.297  51.842  33.342  1.00  0.00           H  
ATOM   1548  CB  PHE    99      42.376  52.516  32.725  1.00  0.00           C  
ATOM   1549  HB2 PHE    99      41.904  52.137  33.631  1.00  0.00           H  
ATOM   1550  HB3 PHE    99      41.886  53.475  32.559  1.00  0.00           H  
ATOM   1551  CG  PHE    99      41.965  51.591  31.674  1.00  0.00           C  
ATOM   1552  CD1 PHE    99      41.470  50.297  32.005  1.00  0.00           C  
ATOM   1553  HD1 PHE    99      41.324  50.125  33.062  1.00  0.00           H  
ATOM   1554  CE1 PHE    99      41.161  49.323  31.053  1.00  0.00           C  
ATOM   1555  HE1 PHE    99      40.715  48.413  31.425  1.00  0.00           H  
ATOM   1556  CZ  PHE    99      41.270  49.641  29.703  1.00  0.00           C  
ATOM   1557  HZ  PHE    99      41.024  48.898  28.958  1.00  0.00           H  
ATOM   1558  CE2 PHE    99      41.461  50.992  29.369  1.00  0.00           C  
ATOM   1559  HE2 PHE    99      41.320  51.311  28.347  1.00  0.00           H  
ATOM   1560  CD2 PHE    99      41.808  51.960  30.361  1.00  0.00           C  
ATOM   1561  HD2 PHE    99      42.029  52.994  30.139  1.00  0.00           H  
ATOM   1562  C   PHE    99      44.664  53.162  31.692  1.00  0.00           C  
ATOM   1563  O   PHE    99      44.700  54.321  31.322  1.00  0.00           O  
ATOM   1564  OXT PHE    99      45.308  52.191  31.111  1.00  0.00           O  
TER    1565      PHE    99 
ATOM   1565  N   PRO   100      43.947  56.961  31.257  1.00  0.00           N  
ATOM   1566  H2  PRO   100      44.730  57.589  31.375  1.00  0.00           H  
ATOM   1567  H3  PRO   100      44.095  56.030  31.619  1.00  0.00           H  
ATOM   1568  CD  PRO   100      43.550  56.848  29.871  1.00  0.00           C  
ATOM   1569  HD2 PRO   100      44.255  56.222  29.325  1.00  0.00           H  
ATOM   1570  HD3 PRO   100      43.358  57.839  29.460  1.00  0.00           H  
ATOM   1571  CG  PRO   100      42.151  56.227  29.873  1.00  0.00           C  
ATOM   1572  HG2 PRO   100      42.224  55.143  29.789  1.00  0.00           H  
ATOM   1573  HG3 PRO   100      41.702  56.615  28.958  1.00  0.00           H  
ATOM   1574  CB  PRO   100      41.514  56.737  31.128  1.00  0.00           C  
ATOM   1575  HB2 PRO   100      41.119  55.866  31.651  1.00  0.00           H  
ATOM   1576  HB3 PRO   100      40.708  57.429  30.885  1.00  0.00           H  
ATOM   1577  CA  PRO   100      42.673  57.472  31.836  1.00  0.00           C  
ATOM   1578  HA  PRO   100      42.570  58.516  31.540  1.00  0.00           H  
ATOM   1579  C   PRO   100      42.634  57.387  33.408  1.00  0.00           C  
ATOM   1580  O   PRO   100      42.617  56.282  33.895  1.00  0.00           O  
ATOM   1581  N   GLN   101      42.738  58.480  34.136  1.00  0.00           N  
ATOM   1582  H   GLN   101      42.845  59.357  33.648  1.00  0.00           H  
ATOM   1583  CA  GLN   101      42.555  58.521  35.602  1.00  0.00           C  
ATOM   1584  HA  GLN   101      42.696  57.513  35.991  1.00  0.00           H  
ATOM   1585  CB  GLN   101      43.615  59.442  36.237  1.00  0.00           C  
ATOM   1586  HB2 GLN   101      44.607  59.060  35.999  1.00  0.00           H  
ATOM   1587  HB3 GLN   101      43.513  60.462  35.865  1.00  0.00           H  
ATOM   1588  CG  GLN   101      43.543  59.490  37.741  1.00  0.00           C  
ATOM   1589  HG2 GLN   101      42.558  59.838  38.051  1.00  0.00           H  
ATOM   1590  HG3 GLN   101      43.659  58.456  38.066  1.00  0.00           H  
ATOM   1591  CD  GLN   101      44.554  60.353  38.452  1.00  0.00           C  
ATOM   1592  OE1 GLN   101      45.646  59.906  38.723  1.00  0.00           O  
ATOM   1593  NE2 GLN   101      44.200  61.438  39.013  1.00  0.00           N  
ATOM   1594 HE21 GLN   101      43.373  61.962  38.762  1.00  0.00           H  
ATOM   1595 HE22 GLN   101      44.863  61.765  39.701  1.00  0.00           H  
ATOM   1596  C   GLN   101      41.092  58.792  35.955  1.00  0.00           C  
ATOM   1597  O   GLN   101      40.666  59.919  36.151  1.00  0.00           O  
ATOM   1598  N   ILE   102      40.235  57.771  36.152  1.00  0.00           N  
ATOM   1599  H   ILE   102      40.746  56.900  36.135  1.00  0.00           H  
ATOM   1600  CA  ILE   102      38.792  57.769  36.383  1.00  0.00           C  
ATOM   1601  HA  ILE   102      38.379  58.629  35.857  1.00  0.00           H  
ATOM   1602  CB  ILE   102      38.255  56.447  35.770  1.00  0.00           C  
ATOM   1603  HB  ILE   102      38.860  55.642  36.188  1.00  0.00           H  
ATOM   1604  CG2 ILE   102      36.832  56.157  36.213  1.00  0.00           C  
ATOM   1605 HG21 ILE   102      36.587  56.039  37.268  1.00  0.00           H  
ATOM   1606 HG22 ILE   102      36.117  56.835  35.748  1.00  0.00           H  
ATOM   1607 HG23 ILE   102      36.602  55.159  35.839  1.00  0.00           H  
ATOM   1608  CG1 ILE   102      38.391  56.300  34.205  1.00  0.00           C  
ATOM   1609 HG12 ILE   102      37.466  56.324  33.630  1.00  0.00           H  
ATOM   1610 HG13 ILE   102      38.912  57.201  33.881  1.00  0.00           H  
ATOM   1611  CD1 ILE   102      39.092  55.036  33.751  1.00  0.00           C  
ATOM   1612 HD11 ILE   102      38.433  54.172  33.841  1.00  0.00           H  
ATOM   1613 HD12 ILE   102      39.376  55.043  32.699  1.00  0.00           H  
ATOM   1614 HD13 ILE   102      39.925  54.821  34.421  1.00  0.00           H  
ATOM   1615  C   ILE   102      38.544  57.960  37.932  1.00  0.00           C  
ATOM   1616  O   ILE   102      38.958  57.148  38.781  1.00  0.00           O  
ATOM   1617  N   THR   103      37.902  59.121  38.268  1.00  0.00           N  
ATOM   1618  H   THR   103      37.677  59.749  37.510  1.00  0.00           H  
ATOM   1619  CA  THR   103      37.375  59.428  39.579  1.00  0.00           C  
ATOM   1620  HA  THR   103      38.058  58.983  40.303  1.00  0.00           H  
ATOM   1621  CB  THR   103      37.192  60.942  39.865  1.00  0.00           C  
ATOM   1622  HB  THR   103      36.454  61.122  40.646  1.00  0.00           H  
ATOM   1623  CG2 THR   103      38.475  61.656  40.183  1.00  0.00           C  
ATOM   1624 HG21 THR   103      38.869  61.421  41.171  1.00  0.00           H  
ATOM   1625 HG22 THR   103      39.284  61.324  39.532  1.00  0.00           H  
ATOM   1626 HG23 THR   103      38.305  62.732  40.240  1.00  0.00           H  
ATOM   1627  OG1 THR   103      36.600  61.623  38.782  1.00  0.00           O  
ATOM   1628  HG1 THR   103      37.296  61.969  38.219  1.00  0.00           H  
ATOM   1629  C   THR   103      36.047  58.617  39.687  1.00  0.00           C  
ATOM   1630  O   THR   103      35.187  58.699  38.854  1.00  0.00           O  
ATOM   1631  N   LEU   104      35.987  57.836  40.802  1.00  0.00           N  
ATOM   1632  H   LEU   104      36.663  58.022  41.528  1.00  0.00           H  
ATOM   1633  CA  LEU   104      35.046  56.737  40.901  1.00  0.00           C  
ATOM   1634  HA  LEU   104      34.970  56.181  39.966  1.00  0.00           H  
ATOM   1635  CB  LEU   104      35.577  55.715  41.889  1.00  0.00           C  
ATOM   1636  HB2 LEU   104      35.546  56.218  42.856  1.00  0.00           H  
ATOM   1637  HB3 LEU   104      34.803  54.961  42.029  1.00  0.00           H  
ATOM   1638  CG  LEU   104      36.943  55.112  41.519  1.00  0.00           C  
ATOM   1639  HG  LEU   104      37.644  55.818  41.074  1.00  0.00           H  
ATOM   1640  CD1 LEU   104      37.658  54.636  42.696  1.00  0.00           C  
ATOM   1641 HD11 LEU   104      37.049  53.837  43.119  1.00  0.00           H  
ATOM   1642 HD12 LEU   104      38.693  54.320  42.567  1.00  0.00           H  
ATOM   1643 HD13 LEU   104      37.697  55.411  43.462  1.00  0.00           H  
ATOM   1644  CD2 LEU   104      36.748  54.114  40.437  1.00  0.00           C  
ATOM   1645 HD21 LEU   104      36.167  53.287  40.845  1.00  0.00           H  
ATOM   1646 HD22 LEU   104      36.202  54.506  39.578  1.00  0.00           H  
ATOM   1647 HD23 LEU   104      37.707  53.642  40.223  1.00  0.00           H  
ATOM   1648  C   LEU   104      33.633  57.228  41.278  1.00  0.00           C  
ATOM   1649  O   LEU   104      32.779  56.523  41.863  1.00  0.00           O  
ATOM   1650  N   TRP   105      33.193  58.453  40.831  1.00  0.00           N  
ATOM   1651  H   TRP   105      33.684  58.815  40.026  1.00  0.00           H  
ATOM   1652  CA  TRP   105      31.795  58.899  40.977  1.00  0.00           C  
ATOM   1653  HA  TRP   105      31.585  59.097  42.028  1.00  0.00           H  
ATOM   1654  CB  TRP   105      31.604  60.267  40.265  1.00  0.00           C  
ATOM   1655  HB2 TRP   105      31.633  60.158  39.181  1.00  0.00           H  
ATOM   1656  HB3 TRP   105      30.569  60.591  40.368  1.00  0.00           H  
ATOM   1657  CG  TRP   105      32.487  61.445  40.623  1.00  0.00           C  
ATOM   1658  CD1 TRP   105      33.722  61.610  40.232  1.00  0.00           C  
ATOM   1659  HD1 TRP   105      34.259  60.997  39.523  1.00  0.00           H  
ATOM   1660  NE1 TRP   105      34.285  62.752  40.671  1.00  0.00           N  
ATOM   1661  HE1 TRP   105      35.225  63.030  40.428  1.00  0.00           H  
ATOM   1662  CE2 TRP   105      33.380  63.411  41.567  1.00  0.00           C  
ATOM   1663  CZ2 TRP   105      33.440  64.564  42.367  1.00  0.00           C  
ATOM   1664  HZ2 TRP   105      34.355  65.133  42.298  1.00  0.00           H  
ATOM   1665  CH2 TRP   105      32.283  64.893  43.011  1.00  0.00           C  
ATOM   1666  HH2 TRP   105      32.279  65.815  43.573  1.00  0.00           H  
ATOM   1667  CZ3 TRP   105      31.105  64.153  43.042  1.00  0.00           C  
ATOM   1668  HZ3 TRP   105      30.232  64.677  43.401  1.00  0.00           H  
ATOM   1669  CE3 TRP   105      31.041  63.013  42.216  1.00  0.00           C  
ATOM   1670  HE3 TRP   105      30.136  62.447  42.044  1.00  0.00           H  
ATOM   1671  CD2 TRP   105      32.188  62.625  41.516  1.00  0.00           C  
ATOM   1672  C   TRP   105      30.708  57.868  40.477  1.00  0.00           C  
ATOM   1673  O   TRP   105      29.714  57.768  41.194  1.00  0.00           O  
ATOM   1674  N   GLN   106      30.900  57.336  39.292  1.00  0.00           N  
ATOM   1675  H   GLN   106      31.784  57.493  38.829  1.00  0.00           H  
ATOM   1676  CA  GLN   106      30.225  56.142  38.663  1.00  0.00           C  
ATOM   1677  HA  GLN   106      29.222  55.980  39.059  1.00  0.00           H  
ATOM   1678  CB  GLN   106      29.962  56.593  37.197  1.00  0.00           C  
ATOM   1679  HB2 GLN   106      29.152  55.997  36.775  1.00  0.00           H  
ATOM   1680  HB3 GLN   106      29.605  57.621  37.125  1.00  0.00           H  
ATOM   1681  CG  GLN   106      31.181  56.414  36.255  1.00  0.00           C  
ATOM   1682  HG2 GLN   106      31.694  55.464  36.404  1.00  0.00           H  
ATOM   1683  HG3 GLN   106      30.762  56.356  35.250  1.00  0.00           H  
ATOM   1684  CD  GLN   106      32.105  57.649  36.202  1.00  0.00           C  
ATOM   1685  OE1 GLN   106      31.837  58.665  36.836  1.00  0.00           O  
ATOM   1686  NE2 GLN   106      33.250  57.658  35.669  1.00  0.00           N  
ATOM   1687 HE21 GLN   106      33.582  56.794  35.267  1.00  0.00           H  
ATOM   1688 HE22 GLN   106      33.837  58.478  35.731  1.00  0.00           H  
ATOM   1689  C   GLN   106      31.101  54.876  38.872  1.00  0.00           C  
ATOM   1690  O   GLN   106      32.355  54.953  38.954  1.00  0.00           O  
ATOM   1691  N   ARG   107      30.382  53.742  38.902  1.00  0.00           N  
ATOM   1692  H   ARG   107      29.387  53.836  38.755  1.00  0.00           H  
ATOM   1693  CA  ARG   107      30.970  52.411  38.828  1.00  0.00           C  
ATOM   1694  HA  ARG   107      31.463  52.216  39.780  1.00  0.00           H  
ATOM   1695  CB  ARG   107      29.812  51.418  38.669  1.00  0.00           C  
ATOM   1696  HB2 ARG   107      29.211  51.732  37.816  1.00  0.00           H  
ATOM   1697  HB3 ARG   107      30.267  50.452  38.451  1.00  0.00           H  
ATOM   1698  CG  ARG   107      28.934  51.302  39.856  1.00  0.00           C  
ATOM   1699  HG2 ARG   107      29.496  50.985  40.734  1.00  0.00           H  
ATOM   1700  HG3 ARG   107      28.443  52.249  40.080  1.00  0.00           H  
ATOM   1701  CD  ARG   107      27.820  50.290  39.557  1.00  0.00           C  
ATOM   1702  HD2 ARG   107      27.150  50.700  38.802  1.00  0.00           H  
ATOM   1703  HD3 ARG   107      28.240  49.432  39.033  1.00  0.00           H  
ATOM   1704  NE  ARG   107      27.076  49.959  40.752  1.00  0.00           N  
ATOM   1705  HE  ARG   107      27.497  50.171  41.645  1.00  0.00           H  
ATOM   1706  CZ  ARG   107      25.899  49.419  40.904  1.00  0.00           C  
ATOM   1707  NH1 ARG   107      25.212  48.890  39.939  1.00  0.00           N  
ATOM   1708 HH11 ARG   107      25.685  48.632  39.085  1.00  0.00           H  
ATOM   1709 HH12 ARG   107      24.320  48.483  40.180  1.00  0.00           H  
ATOM   1710  NH2 ARG   107      25.409  49.368  42.072  1.00  0.00           N  
ATOM   1711 HH21 ARG   107      25.897  49.921  42.762  1.00  0.00           H  
ATOM   1712 HH22 ARG   107      24.517  48.913  42.201  1.00  0.00           H  
ATOM   1713  C   ARG   107      32.006  52.321  37.639  1.00  0.00           C  
ATOM   1714  O   ARG   107      31.610  52.708  36.518  1.00  0.00           O  
ATOM   1715  N   PRO   108      33.254  51.908  37.733  1.00  0.00           N  
ATOM   1716  CD  PRO   108      33.831  51.518  38.964  1.00  0.00           C  
ATOM   1717  HD2 PRO   108      33.264  50.763  39.509  1.00  0.00           H  
ATOM   1718  HD3 PRO   108      34.021  52.461  39.477  1.00  0.00           H  
ATOM   1719  CG  PRO   108      35.204  50.950  38.481  1.00  0.00           C  
ATOM   1720  HG2 PRO   108      35.083  49.962  38.036  1.00  0.00           H  
ATOM   1721  HG3 PRO   108      35.939  50.985  39.285  1.00  0.00           H  
ATOM   1722  CB  PRO   108      35.554  51.901  37.276  1.00  0.00           C  
ATOM   1723  HB2 PRO   108      36.294  51.530  36.567  1.00  0.00           H  
ATOM   1724  HB3 PRO   108      35.723  52.940  37.559  1.00  0.00           H  
ATOM   1725  CA  PRO   108      34.227  51.954  36.599  1.00  0.00           C  
ATOM   1726  HA  PRO   108      34.155  52.877  36.023  1.00  0.00           H  
ATOM   1727  C   PRO   108      34.002  50.779  35.565  1.00  0.00           C  
ATOM   1728  O   PRO   108      34.639  49.705  35.547  1.00  0.00           O  
ATOM   1729  N   LEU   109      32.956  50.887  34.723  1.00  0.00           N  
ATOM   1730  H   LEU   109      32.431  51.748  34.680  1.00  0.00           H  
ATOM   1731  CA  LEU   109      32.755  49.850  33.665  1.00  0.00           C  
ATOM   1732  HA  LEU   109      32.992  48.851  34.029  1.00  0.00           H  
ATOM   1733  CB  LEU   109      31.267  49.893  33.340  1.00  0.00           C  
ATOM   1734  HB2 LEU   109      30.931  50.874  33.004  1.00  0.00           H  
ATOM   1735  HB3 LEU   109      31.106  49.264  32.465  1.00  0.00           H  
ATOM   1736  CG  LEU   109      30.359  49.276  34.436  1.00  0.00           C  
ATOM   1737  HG  LEU   109      30.965  49.518  35.309  1.00  0.00           H  
ATOM   1738  CD1 LEU   109      29.104  50.037  34.710  1.00  0.00           C  
ATOM   1739 HD11 LEU   109      28.357  50.023  33.917  1.00  0.00           H  
ATOM   1740 HD12 LEU   109      28.523  49.711  35.572  1.00  0.00           H  
ATOM   1741 HD13 LEU   109      29.337  51.080  34.925  1.00  0.00           H  
ATOM   1742  CD2 LEU   109      30.030  47.834  34.253  1.00  0.00           C  
ATOM   1743 HD21 LEU   109      29.814  47.273  35.162  1.00  0.00           H  
ATOM   1744 HD22 LEU   109      29.157  47.775  33.603  1.00  0.00           H  
ATOM   1745 HD23 LEU   109      30.793  47.247  33.741  1.00  0.00           H  
ATOM   1746  C   LEU   109      33.618  50.268  32.407  1.00  0.00           C  
ATOM   1747  O   LEU   109      33.817  51.489  32.180  1.00  0.00           O  
ATOM   1748  N   VAL   110      33.818  49.292  31.502  1.00  0.00           N  
ATOM   1749  H   VAL   110      33.497  48.349  31.670  1.00  0.00           H  
ATOM   1750  CA  VAL   110      34.284  49.484  30.094  1.00  0.00           C  
ATOM   1751  HA  VAL   110      33.939  50.456  29.739  1.00  0.00           H  
ATOM   1752  CB  VAL   110      35.814  49.501  30.103  1.00  0.00           C  
ATOM   1753  HB  VAL   110      36.102  49.365  29.061  1.00  0.00           H  
ATOM   1754  CG1 VAL   110      36.585  50.715  30.437  1.00  0.00           C  
ATOM   1755 HG11 VAL   110      36.675  50.844  31.516  1.00  0.00           H  
ATOM   1756 HG12 VAL   110      37.570  50.606  29.984  1.00  0.00           H  
ATOM   1757 HG13 VAL   110      36.230  51.642  29.987  1.00  0.00           H  
ATOM   1758  CG2 VAL   110      36.496  48.196  30.698  1.00  0.00           C  
ATOM   1759 HG21 VAL   110      36.186  47.222  30.319  1.00  0.00           H  
ATOM   1760 HG22 VAL   110      37.535  48.289  30.383  1.00  0.00           H  
ATOM   1761 HG23 VAL   110      36.223  48.002  31.735  1.00  0.00           H  
ATOM   1762  C   VAL   110      33.776  48.313  29.166  1.00  0.00           C  
ATOM   1763  O   VAL   110      33.587  47.234  29.652  1.00  0.00           O  
ATOM   1764  N   THR   111      33.545  48.564  27.862  1.00  0.00           N  
ATOM   1765  H   THR   111      33.792  49.512  27.614  1.00  0.00           H  
ATOM   1766  CA  THR   111      33.402  47.580  26.755  1.00  0.00           C  
ATOM   1767  HA  THR   111      32.638  46.875  27.084  1.00  0.00           H  
ATOM   1768  CB  THR   111      33.147  48.164  25.388  1.00  0.00           C  
ATOM   1769  HB  THR   111      33.995  48.794  25.121  1.00  0.00           H  
ATOM   1770  CG2 THR   111      32.977  47.044  24.309  1.00  0.00           C  
ATOM   1771 HG21 THR   111      32.931  47.551  23.346  1.00  0.00           H  
ATOM   1772 HG22 THR   111      33.914  46.511  24.146  1.00  0.00           H  
ATOM   1773 HG23 THR   111      32.101  46.444  24.559  1.00  0.00           H  
ATOM   1774  OG1 THR   111      31.988  49.030  25.314  1.00  0.00           O  
ATOM   1775  HG1 THR   111      31.150  48.575  25.424  1.00  0.00           H  
ATOM   1776  C   THR   111      34.726  46.690  26.591  1.00  0.00           C  
ATOM   1777  O   THR   111      35.819  47.168  26.327  1.00  0.00           O  
ATOM   1778  N   ILE   112      34.548  45.410  26.753  1.00  0.00           N  
ATOM   1779  H   ILE   112      33.600  45.130  26.959  1.00  0.00           H  
ATOM   1780  CA  ILE   112      35.463  44.348  26.419  1.00  0.00           C  
ATOM   1781  HA  ILE   112      36.425  44.774  26.135  1.00  0.00           H  
ATOM   1782  CB  ILE   112      35.866  43.313  27.503  1.00  0.00           C  
ATOM   1783  HB  ILE   112      36.686  42.624  27.302  1.00  0.00           H  
ATOM   1784  CG2 ILE   112      36.124  44.086  28.797  1.00  0.00           C  
ATOM   1785 HG21 ILE   112      36.937  44.794  28.636  1.00  0.00           H  
ATOM   1786 HG22 ILE   112      35.244  44.647  29.112  1.00  0.00           H  
ATOM   1787 HG23 ILE   112      36.420  43.414  29.602  1.00  0.00           H  
ATOM   1788  CG1 ILE   112      34.635  42.409  27.727  1.00  0.00           C  
ATOM   1789 HG12 ILE   112      33.822  43.082  28.001  1.00  0.00           H  
ATOM   1790 HG13 ILE   112      34.573  41.697  26.904  1.00  0.00           H  
ATOM   1791  CD1 ILE   112      34.665  41.448  28.877  1.00  0.00           C  
ATOM   1792 HD11 ILE   112      33.734  40.887  28.799  1.00  0.00           H  
ATOM   1793 HD12 ILE   112      35.456  40.708  28.753  1.00  0.00           H  
ATOM   1794 HD13 ILE   112      34.608  42.044  29.788  1.00  0.00           H  
ATOM   1795  C   ILE   112      34.932  43.642  25.112  1.00  0.00           C  
ATOM   1796  O   ILE   112      33.716  43.621  24.950  1.00  0.00           O  
ATOM   1797  N   LYS   113      35.819  43.103  24.234  1.00  0.00           N  
ATOM   1798  H   LYS   113      36.781  43.131  24.540  1.00  0.00           H  
ATOM   1799  CA  LYS   113      35.488  42.171  23.176  1.00  0.00           C  
ATOM   1800  HA  LYS   113      34.422  42.269  22.969  1.00  0.00           H  
ATOM   1801  CB  LYS   113      36.154  42.607  21.871  1.00  0.00           C  
ATOM   1802  HB2 LYS   113      36.273  43.690  21.823  1.00  0.00           H  
ATOM   1803  HB3 LYS   113      37.185  42.287  22.028  1.00  0.00           H  
ATOM   1804  CG  LYS   113      35.575  42.087  20.495  1.00  0.00           C  
ATOM   1805  HG2 LYS   113      35.279  41.041  20.586  1.00  0.00           H  
ATOM   1806  HG3 LYS   113      34.632  42.621  20.376  1.00  0.00           H  
ATOM   1807  CD  LYS   113      36.491  42.257  19.268  1.00  0.00           C  
ATOM   1808  HD2 LYS   113      37.474  41.880  19.551  1.00  0.00           H  
ATOM   1809  HD3 LYS   113      36.205  41.572  18.470  1.00  0.00           H  
ATOM   1810  CE  LYS   113      36.537  43.735  18.885  1.00  0.00           C  
ATOM   1811  HE2 LYS   113      35.666  44.026  18.297  1.00  0.00           H  
ATOM   1812  HE3 LYS   113      36.356  44.352  19.766  1.00  0.00           H  
ATOM   1813  NZ  LYS   113      37.895  43.975  18.221  1.00  0.00           N  
ATOM   1814  HZ1 LYS   113      38.010  44.973  18.117  1.00  0.00           H  
ATOM   1815  HZ2 LYS   113      38.657  43.659  18.805  1.00  0.00           H  
ATOM   1816  HZ3 LYS   113      37.958  43.547  17.308  1.00  0.00           H  
ATOM   1817  C   LYS   113      35.893  40.737  23.538  1.00  0.00           C  
ATOM   1818  O   LYS   113      36.879  40.463  24.168  1.00  0.00           O  
ATOM   1819  N   ILE   114      34.930  39.863  23.232  1.00  0.00           N  
ATOM   1820  H   ILE   114      34.043  40.120  22.823  1.00  0.00           H  
ATOM   1821  CA  ILE   114      34.930  38.466  23.714  1.00  0.00           C  
ATOM   1822  HA  ILE   114      35.966  38.128  23.751  1.00  0.00           H  
ATOM   1823  CB  ILE   114      34.430  38.313  25.160  1.00  0.00           C  
ATOM   1824  HB  ILE   114      35.198  38.724  25.816  1.00  0.00           H  
ATOM   1825  CG2 ILE   114      33.118  39.167  25.369  1.00  0.00           C  
ATOM   1826 HG21 ILE   114      32.683  39.003  26.354  1.00  0.00           H  
ATOM   1827 HG22 ILE   114      33.318  40.238  25.321  1.00  0.00           H  
ATOM   1828 HG23 ILE   114      32.315  38.866  24.696  1.00  0.00           H  
ATOM   1829  CG1 ILE   114      34.073  36.871  25.592  1.00  0.00           C  
ATOM   1830 HG12 ILE   114      33.736  37.018  26.618  1.00  0.00           H  
ATOM   1831 HG13 ILE   114      33.345  36.331  24.988  1.00  0.00           H  
ATOM   1832  CD1 ILE   114      35.247  35.900  25.704  1.00  0.00           C  
ATOM   1833 HD11 ILE   114      35.166  34.952  26.235  1.00  0.00           H  
ATOM   1834 HD12 ILE   114      35.696  35.659  24.741  1.00  0.00           H  
ATOM   1835 HD13 ILE   114      35.933  36.369  26.411  1.00  0.00           H  
ATOM   1836  C   ILE   114      34.216  37.588  22.627  1.00  0.00           C  
ATOM   1837  O   ILE   114      32.989  37.690  22.426  1.00  0.00           O  
ATOM   1838  N   GLY   115      35.029  36.814  21.918  1.00  0.00           N  
ATOM   1839  H   GLY   115      36.001  36.937  22.163  1.00  0.00           H  
ATOM   1840  CA  GLY   115      34.596  35.941  20.854  1.00  0.00           C  
ATOM   1841  HA2 GLY   115      35.418  35.320  20.498  1.00  0.00           H  
ATOM   1842  HA3 GLY   115      33.859  35.293  21.328  1.00  0.00           H  
ATOM   1843  C   GLY   115      33.934  36.695  19.704  1.00  0.00           C  
ATOM   1844  O   GLY   115      32.825  36.390  19.366  1.00  0.00           O  
ATOM   1845  N   GLY   116      34.483  37.805  19.265  1.00  0.00           N  
ATOM   1846  H   GLY   116      35.439  37.992  19.533  1.00  0.00           H  
ATOM   1847  CA  GLY   116      33.976  38.819  18.425  1.00  0.00           C  
ATOM   1848  HA2 GLY   116      34.681  39.611  18.171  1.00  0.00           H  
ATOM   1849  HA3 GLY   116      33.726  38.424  17.441  1.00  0.00           H  
ATOM   1850  C   GLY   116      32.801  39.720  18.851  1.00  0.00           C  
ATOM   1851  O   GLY   116      32.374  40.573  18.064  1.00  0.00           O  
ATOM   1852  N   GLN   117      32.267  39.566  20.038  1.00  0.00           N  
ATOM   1853  H   GLN   117      32.707  38.949  20.706  1.00  0.00           H  
ATOM   1854  CA  GLN   117      31.118  40.319  20.601  1.00  0.00           C  
ATOM   1855  HA  GLN   117      30.537  40.815  19.823  1.00  0.00           H  
ATOM   1856  CB  GLN   117      30.157  39.243  21.166  1.00  0.00           C  
ATOM   1857  HB2 GLN   117      29.795  38.603  20.361  1.00  0.00           H  
ATOM   1858  HB3 GLN   117      30.772  38.705  21.887  1.00  0.00           H  
ATOM   1859  CG  GLN   117      28.911  39.799  21.987  1.00  0.00           C  
ATOM   1860  HG2 GLN   117      28.357  38.932  22.348  1.00  0.00           H  
ATOM   1861  HG3 GLN   117      29.111  40.423  22.858  1.00  0.00           H  
ATOM   1862  CD  GLN   117      28.063  40.689  21.117  1.00  0.00           C  
ATOM   1863  OE1 GLN   117      28.470  41.631  20.423  1.00  0.00           O  
ATOM   1864  NE2 GLN   117      26.792  40.303  21.040  1.00  0.00           N  
ATOM   1865 HE21 GLN   117      26.449  39.379  21.263  1.00  0.00           H  
ATOM   1866 HE22 GLN   117      26.129  40.867  20.528  1.00  0.00           H  
ATOM   1867  C   GLN   117      31.577  41.412  21.577  1.00  0.00           C  
ATOM   1868  O   GLN   117      32.391  41.088  22.378  1.00  0.00           O  
ATOM   1869  N   LEU   118      31.000  42.608  21.543  1.00  0.00           N  
ATOM   1870  H   LEU   118      30.328  42.818  20.818  1.00  0.00           H  
ATOM   1871  CA  LEU   118      31.243  43.701  22.452  1.00  0.00           C  
ATOM   1872  HA  LEU   118      32.256  43.764  22.849  1.00  0.00           H  
ATOM   1873  CB  LEU   118      30.930  45.048  21.754  1.00  0.00           C  
ATOM   1874  HB2 LEU   118      29.966  45.023  21.246  1.00  0.00           H  
ATOM   1875  HB3 LEU   118      30.990  45.811  22.530  1.00  0.00           H  
ATOM   1876  CG  LEU   118      31.911  45.586  20.755  1.00  0.00           C  
ATOM   1877  HG  LEU   118      31.786  45.005  19.841  1.00  0.00           H  
ATOM   1878  CD1 LEU   118      31.557  47.090  20.476  1.00  0.00           C  
ATOM   1879 HD11 LEU   118      30.486  47.288  20.438  1.00  0.00           H  
ATOM   1880 HD12 LEU   118      31.847  47.788  21.261  1.00  0.00           H  
ATOM   1881 HD13 LEU   118      32.124  47.535  19.658  1.00  0.00           H  
ATOM   1882  CD2 LEU   118      33.429  45.680  21.030  1.00  0.00           C  
ATOM   1883 HD21 LEU   118      33.838  44.671  21.002  1.00  0.00           H  
ATOM   1884 HD22 LEU   118      34.015  46.192  20.267  1.00  0.00           H  
ATOM   1885 HD23 LEU   118      33.570  46.076  22.036  1.00  0.00           H  
ATOM   1886  C   LEU   118      30.320  43.567  23.698  1.00  0.00           C  
ATOM   1887  O   LEU   118      29.137  43.163  23.691  1.00  0.00           O  
ATOM   1888  N   LYS   119      30.887  43.932  24.877  1.00  0.00           N  
ATOM   1889  H   LYS   119      31.835  44.281  24.898  1.00  0.00           H  
ATOM   1890  CA  LYS   119      30.288  43.633  26.204  1.00  0.00           C  
ATOM   1891  HA  LYS   119      29.220  43.821  26.099  1.00  0.00           H  
ATOM   1892  CB  LYS   119      30.316  42.136  26.467  1.00  0.00           C  
ATOM   1893  HB2 LYS   119      29.970  41.542  25.621  1.00  0.00           H  
ATOM   1894  HB3 LYS   119      31.326  41.759  26.630  1.00  0.00           H  
ATOM   1895  CG  LYS   119      29.333  41.830  27.684  1.00  0.00           C  
ATOM   1896  HG2 LYS   119      29.821  41.990  28.645  1.00  0.00           H  
ATOM   1897  HG3 LYS   119      28.512  42.546  27.731  1.00  0.00           H  
ATOM   1898  CD  LYS   119      28.747  40.437  27.712  1.00  0.00           C  
ATOM   1899  HD2 LYS   119      27.929  40.327  28.424  1.00  0.00           H  
ATOM   1900  HD3 LYS   119      28.406  40.025  26.762  1.00  0.00           H  
ATOM   1901  CE  LYS   119      29.857  39.441  28.203  1.00  0.00           C  
ATOM   1902  HE2 LYS   119      30.765  39.650  27.638  1.00  0.00           H  
ATOM   1903  HE3 LYS   119      30.005  39.636  29.265  1.00  0.00           H  
ATOM   1904  NZ  LYS   119      29.411  38.101  28.189  1.00  0.00           N  
ATOM   1905  HZ1 LYS   119      29.181  37.797  27.255  1.00  0.00           H  
ATOM   1906  HZ2 LYS   119      30.187  37.533  28.500  1.00  0.00           H  
ATOM   1907  HZ3 LYS   119      28.613  37.965  28.793  1.00  0.00           H  
ATOM   1908  C   LYS   119      30.845  44.535  27.274  1.00  0.00           C  
ATOM   1909  O   LYS   119      32.056  44.655  27.402  1.00  0.00           O  
ATOM   1910  N   GLU   120      30.027  45.209  28.085  1.00  0.00           N  
ATOM   1911  H   GLU   120      29.020  45.192  28.009  1.00  0.00           H  
ATOM   1912  CA  GLU   120      30.487  46.162  29.170  1.00  0.00           C  
ATOM   1913  HA  GLU   120      31.351  46.712  28.796  1.00  0.00           H  
ATOM   1914  CB  GLU   120      29.538  47.363  29.405  1.00  0.00           C  
ATOM   1915  HB2 GLU   120      28.523  47.027  29.619  1.00  0.00           H  
ATOM   1916  HB3 GLU   120      29.880  47.849  30.319  1.00  0.00           H  
ATOM   1917  CG  GLU   120      29.461  48.469  28.369  1.00  0.00           C  
ATOM   1918  HG2 GLU   120      28.815  49.286  28.689  1.00  0.00           H  
ATOM   1919  HG3 GLU   120      30.478  48.851  28.275  1.00  0.00           H  
ATOM   1920  CD  GLU   120      29.030  47.899  27.025  1.00  0.00           C  
ATOM   1921  OE1 GLU   120      29.853  47.774  26.100  1.00  0.00           O  
ATOM   1922  OE2 GLU   120      27.818  47.559  26.986  1.00  0.00           O  
ATOM   1923  C   GLU   120      30.695  45.413  30.528  1.00  0.00           C  
ATOM   1924  O   GLU   120      29.741  44.914  31.064  1.00  0.00           O  
ATOM   1925  N   ALA   121      31.953  45.329  30.991  1.00  0.00           N  
ATOM   1926  H   ALA   121      32.675  45.651  30.362  1.00  0.00           H  
ATOM   1927  CA  ALA   121      32.434  44.684  32.242  1.00  0.00           C  
ATOM   1928  HA  ALA   121      31.593  44.193  32.731  1.00  0.00           H  
ATOM   1929  CB  ALA   121      33.482  43.594  31.780  1.00  0.00           C  
ATOM   1930  HB1 ALA   121      33.129  43.007  30.932  1.00  0.00           H  
ATOM   1931  HB2 ALA   121      34.401  44.128  31.542  1.00  0.00           H  
ATOM   1932  HB3 ALA   121      33.762  42.988  32.642  1.00  0.00           H  
ATOM   1933  C   ALA   121      33.014  45.638  33.218  1.00  0.00           C  
ATOM   1934  O   ALA   121      33.407  46.715  32.928  1.00  0.00           O  
ATOM   1935  N   LEU   122      33.101  45.190  34.447  1.00  0.00           N  
ATOM   1936  H   LEU   122      32.716  44.277  34.643  1.00  0.00           H  
ATOM   1937  CA  LEU   122      33.498  46.099  35.566  1.00  0.00           C  
ATOM   1938  HA  LEU   122      33.482  47.152  35.288  1.00  0.00           H  
ATOM   1939  CB  LEU   122      32.505  45.974  36.786  1.00  0.00           C  
ATOM   1940  HB2 LEU   122      31.555  46.400  36.463  1.00  0.00           H  
ATOM   1941  HB3 LEU   122      32.353  44.914  36.988  1.00  0.00           H  
ATOM   1942  CG  LEU   122      32.786  46.784  38.023  1.00  0.00           C  
ATOM   1943  HG  LEU   122      33.466  47.594  37.760  1.00  0.00           H  
ATOM   1944  CD1 LEU   122      31.568  47.441  38.662  1.00  0.00           C  
ATOM   1945 HD11 LEU   122      31.006  47.910  37.854  1.00  0.00           H  
ATOM   1946 HD12 LEU   122      31.022  46.647  39.170  1.00  0.00           H  
ATOM   1947 HD13 LEU   122      31.963  48.211  39.326  1.00  0.00           H  
ATOM   1948  CD2 LEU   122      33.529  45.974  39.070  1.00  0.00           C  
ATOM   1949 HD21 LEU   122      33.730  46.598  39.941  1.00  0.00           H  
ATOM   1950 HD22 LEU   122      32.965  45.114  39.430  1.00  0.00           H  
ATOM   1951 HD23 LEU   122      34.501  45.711  38.652  1.00  0.00           H  
ATOM   1952  C   LEU   122      34.943  45.922  35.943  1.00  0.00           C  
ATOM   1953  O   LEU   122      35.429  44.781  36.155  1.00  0.00           O  
ATOM   1954  N   LEU   123      35.614  47.017  36.262  1.00  0.00           N  
ATOM   1955  H   LEU   123      35.192  47.902  36.022  1.00  0.00           H  
ATOM   1956  CA  LEU   123      36.974  47.078  36.799  1.00  0.00           C  
ATOM   1957  HA  LEU   123      37.506  46.252  36.328  1.00  0.00           H  
ATOM   1958  CB  LEU   123      37.790  48.243  36.225  1.00  0.00           C  
ATOM   1959  HB2 LEU   123      37.383  49.155  36.661  1.00  0.00           H  
ATOM   1960  HB3 LEU   123      38.825  48.198  36.565  1.00  0.00           H  
ATOM   1961  CG  LEU   123      37.751  48.388  34.664  1.00  0.00           C  
ATOM   1962  HG  LEU   123      36.740  48.333  34.262  1.00  0.00           H  
ATOM   1963  CD1 LEU   123      38.256  49.821  34.295  1.00  0.00           C  
ATOM   1964 HD11 LEU   123      38.151  50.028  33.230  1.00  0.00           H  
ATOM   1965 HD12 LEU   123      37.704  50.609  34.807  1.00  0.00           H  
ATOM   1966 HD13 LEU   123      39.294  49.966  34.593  1.00  0.00           H  
ATOM   1967  CD2 LEU   123      38.688  47.272  34.004  1.00  0.00           C  
ATOM   1968 HD21 LEU   123      38.466  47.306  32.937  1.00  0.00           H  
ATOM   1969 HD22 LEU   123      39.730  47.573  34.120  1.00  0.00           H  
ATOM   1970 HD23 LEU   123      38.398  46.310  34.425  1.00  0.00           H  
ATOM   1971  C   LEU   123      36.961  46.857  38.346  1.00  0.00           C  
ATOM   1972  O   LEU   123      36.553  47.727  39.154  1.00  0.00           O  
ATOM   1973  N   ASP   124      37.376  45.656  38.747  1.00  0.00           N  
ATOM   1974  H   ASP   124      37.752  45.078  38.010  1.00  0.00           H  
ATOM   1975  CA  ASP   124      37.483  45.154  40.145  1.00  0.00           C  
ATOM   1976  HA  ASP   124      36.943  45.897  40.732  1.00  0.00           H  
ATOM   1977  CB  ASP   124      36.638  43.908  40.306  1.00  0.00           C  
ATOM   1978  HB2 ASP   124      35.719  43.943  39.721  1.00  0.00           H  
ATOM   1979  HB3 ASP   124      37.144  43.061  39.843  1.00  0.00           H  
ATOM   1980  CG  ASP   124      36.204  43.591  41.774  1.00  0.00           C  
ATOM   1981  OD1 ASP   124      37.065  43.647  42.690  1.00  0.00           O  
ATOM   1982  OD2 ASP   124      35.042  43.197  42.030  1.00  0.00           O  
ATOM   1983  C   ASP   124      38.947  44.977  40.673  1.00  0.00           C  
ATOM   1984  O   ASP   124      39.695  44.026  40.352  1.00  0.00           O  
ATOM   1985  N   THR   125      39.218  45.896  41.655  1.00  0.00           N  
ATOM   1986  H   THR   125      38.490  46.569  41.852  1.00  0.00           H  
ATOM   1987  CA  THR   125      40.511  45.974  42.328  1.00  0.00           C  
ATOM   1988  HA  THR   125      41.284  45.617  41.648  1.00  0.00           H  
ATOM   1989  CB  THR   125      40.813  47.406  42.834  1.00  0.00           C  
ATOM   1990  HB  THR   125      41.690  47.424  43.480  1.00  0.00           H  
ATOM   1991  CG2 THR   125      41.134  48.251  41.634  1.00  0.00           C  
ATOM   1992 HG21 THR   125      41.887  49.030  41.746  1.00  0.00           H  
ATOM   1993 HG22 THR   125      41.589  47.540  40.944  1.00  0.00           H  
ATOM   1994 HG23 THR   125      40.279  48.696  41.125  1.00  0.00           H  
ATOM   1995  OG1 THR   125      39.726  47.886  43.476  1.00  0.00           O  
ATOM   1996  HG1 THR   125      39.046  48.001  42.809  1.00  0.00           H  
ATOM   1997  C   THR   125      40.726  44.957  43.484  1.00  0.00           C  
ATOM   1998  O   THR   125      41.763  44.991  44.154  1.00  0.00           O  
ATOM   1999  N   GLY   126      39.854  43.968  43.616  1.00  0.00           N  
ATOM   2000  H   GLY   126      39.233  43.906  42.821  1.00  0.00           H  
ATOM   2001  CA  GLY   126      40.047  42.733  44.462  1.00  0.00           C  
ATOM   2002  HA2 GLY   126      40.954  42.717  45.067  1.00  0.00           H  
ATOM   2003  HA3 GLY   126      39.213  42.771  45.163  1.00  0.00           H  
ATOM   2004  C   GLY   126      39.866  41.333  43.835  1.00  0.00           C  
ATOM   2005  O   GLY   126      40.716  40.462  44.011  1.00  0.00           O  
ATOM   2006  N   ALA   127      38.828  41.137  43.014  1.00  0.00           N  
ATOM   2007  H   ALA   127      38.172  41.874  42.800  1.00  0.00           H  
ATOM   2008  CA  ALA   127      38.578  39.921  42.313  1.00  0.00           C  
ATOM   2009  HA  ALA   127      38.270  39.180  43.051  1.00  0.00           H  
ATOM   2010  CB  ALA   127      37.373  40.138  41.340  1.00  0.00           C  
ATOM   2011  HB1 ALA   127      37.760  40.604  40.433  1.00  0.00           H  
ATOM   2012  HB2 ALA   127      36.862  39.203  41.112  1.00  0.00           H  
ATOM   2013  HB3 ALA   127      36.656  40.854  41.741  1.00  0.00           H  
ATOM   2014  C   ALA   127      39.844  39.407  41.600  1.00  0.00           C  
ATOM   2015  O   ALA   127      40.655  40.078  40.992  1.00  0.00           O  
ATOM   2016  N   ASP   128      40.181  38.140  41.836  1.00  0.00           N  
ATOM   2017  H   ASP   128      39.532  37.543  42.330  1.00  0.00           H  
ATOM   2018  CA  ASP   128      41.576  37.512  41.547  1.00  0.00           C  
ATOM   2019  HA  ASP   128      42.359  38.251  41.717  1.00  0.00           H  
ATOM   2020  CB  ASP   128      41.901  36.379  42.410  1.00  0.00           C  
ATOM   2021  HB2 ASP   128      41.334  35.486  42.147  1.00  0.00           H  
ATOM   2022  HB3 ASP   128      42.950  36.086  42.374  1.00  0.00           H  
ATOM   2023  CG  ASP   128      41.499  36.618  43.881  1.00  0.00           C  
ATOM   2024  OD1 ASP   128      41.915  37.686  44.422  1.00  0.00           O  
ATOM   2025  OD2 ASP   128      40.869  35.744  44.493  1.00  0.00           O  
ATOM   2026  C   ASP   128      41.736  37.235  40.090  1.00  0.00           C  
ATOM   2027  O   ASP   128      42.455  37.867  39.284  1.00  0.00           O  
ATOM   2028  N   ASP   129      41.019  36.203  39.706  1.00  0.00           N  
ATOM   2029  H   ASP   129      40.327  35.921  40.386  1.00  0.00           H  
ATOM   2030  CA  ASP   129      40.890  35.817  38.323  1.00  0.00           C  
ATOM   2031  HA  ASP   129      41.609  36.353  37.704  1.00  0.00           H  
ATOM   2032  CB  ASP   129      41.184  34.308  38.044  1.00  0.00           C  
ATOM   2033  HB2 ASP   129      40.295  33.798  38.415  1.00  0.00           H  
ATOM   2034  HB3 ASP   129      41.114  34.051  36.987  1.00  0.00           H  
ATOM   2035  CG  ASP   129      42.439  33.851  38.773  1.00  0.00           C  
ATOM   2036  OD1 ASP   129      43.426  34.493  38.575  1.00  0.00           O  
ATOM   2037  OD2 ASP   129      42.407  32.806  39.426  1.00  0.00           O  
ATOM   2038  C   ASP   129      39.533  36.320  37.781  1.00  0.00           C  
ATOM   2039  O   ASP   129      38.500  36.017  38.417  1.00  0.00           O  
ATOM   2040  N   THR   130      39.630  37.113  36.713  1.00  0.00           N  
ATOM   2041  H   THR   130      40.559  37.459  36.517  1.00  0.00           H  
ATOM   2042  CA  THR   130      38.470  37.511  35.914  1.00  0.00           C  
ATOM   2043  HA  THR   130      38.118  38.465  36.307  1.00  0.00           H  
ATOM   2044  CB  THR   130      39.003  37.839  34.481  1.00  0.00           C  
ATOM   2045  HB  THR   130      39.665  37.025  34.185  1.00  0.00           H  
ATOM   2046  CG2 THR   130      38.021  38.083  33.315  1.00  0.00           C  
ATOM   2047 HG21 THR   130      37.205  38.692  33.703  1.00  0.00           H  
ATOM   2048 HG22 THR   130      38.517  38.520  32.448  1.00  0.00           H  
ATOM   2049 HG23 THR   130      37.631  37.118  32.991  1.00  0.00           H  
ATOM   2050  OG1 THR   130      39.780  38.959  34.686  1.00  0.00           O  
ATOM   2051  HG1 THR   130      40.579  38.580  35.061  1.00  0.00           H  
ATOM   2052  C   THR   130      37.314  36.489  35.788  1.00  0.00           C  
ATOM   2053  O   THR   130      37.560  35.431  35.177  1.00  0.00           O  
ATOM   2054  N   VAL   131      36.062  36.936  36.176  1.00  0.00           N  
ATOM   2055  H   VAL   131      36.041  37.878  36.538  1.00  0.00           H  
ATOM   2056  CA  VAL   131      34.755  36.220  36.094  1.00  0.00           C  
ATOM   2057  HA  VAL   131      34.885  35.172  35.826  1.00  0.00           H  
ATOM   2058  CB  VAL   131      33.946  36.256  37.461  1.00  0.00           C  
ATOM   2059  HB  VAL   131      33.387  37.190  37.528  1.00  0.00           H  
ATOM   2060  CG1 VAL   131      32.905  35.139  37.506  1.00  0.00           C  
ATOM   2061 HG11 VAL   131      32.170  35.397  38.268  1.00  0.00           H  
ATOM   2062 HG12 VAL   131      32.483  34.849  36.544  1.00  0.00           H  
ATOM   2063 HG13 VAL   131      33.396  34.277  37.960  1.00  0.00           H  
ATOM   2064  CG2 VAL   131      34.923  36.103  38.670  1.00  0.00           C  
ATOM   2065 HG21 VAL   131      35.535  35.210  38.540  1.00  0.00           H  
ATOM   2066 HG22 VAL   131      35.558  36.990  38.671  1.00  0.00           H  
ATOM   2067 HG23 VAL   131      34.262  36.185  39.532  1.00  0.00           H  
ATOM   2068  C   VAL   131      33.860  36.661  34.913  1.00  0.00           C  
ATOM   2069  O   VAL   131      33.343  37.771  34.873  1.00  0.00           O  
ATOM   2070  N   LEU   132      33.513  35.778  33.971  1.00  0.00           N  
ATOM   2071  H   LEU   132      33.893  34.843  34.022  1.00  0.00           H  
ATOM   2072  CA  LEU   132      32.771  35.969  32.709  1.00  0.00           C  
ATOM   2073  HA  LEU   132      32.380  36.985  32.646  1.00  0.00           H  
ATOM   2074  CB  LEU   132      33.605  35.707  31.461  1.00  0.00           C  
ATOM   2075  HB2 LEU   132      34.544  35.259  31.788  1.00  0.00           H  
ATOM   2076  HB3 LEU   132      33.196  34.908  30.844  1.00  0.00           H  
ATOM   2077  CG  LEU   132      33.890  36.977  30.669  1.00  0.00           C  
ATOM   2078  HG  LEU   132      32.950  37.319  30.237  1.00  0.00           H  
ATOM   2079  CD1 LEU   132      34.717  38.033  31.430  1.00  0.00           C  
ATOM   2080 HD11 LEU   132      34.630  38.995  30.924  1.00  0.00           H  
ATOM   2081 HD12 LEU   132      34.273  38.179  32.414  1.00  0.00           H  
ATOM   2082 HD13 LEU   132      35.748  37.689  31.509  1.00  0.00           H  
ATOM   2083  CD2 LEU   132      34.739  36.653  29.455  1.00  0.00           C  
ATOM   2084 HD21 LEU   132      35.711  36.239  29.728  1.00  0.00           H  
ATOM   2085 HD22 LEU   132      34.288  35.979  28.725  1.00  0.00           H  
ATOM   2086 HD23 LEU   132      34.996  37.541  28.878  1.00  0.00           H  
ATOM   2087  C   LEU   132      31.562  34.934  32.767  1.00  0.00           C  
ATOM   2088  O   LEU   132      31.487  33.881  33.415  1.00  0.00           O  
ATOM   2089  N   GLU   133      30.537  35.348  32.022  1.00  0.00           N  
ATOM   2090  H   GLU   133      30.623  36.292  31.674  1.00  0.00           H  
ATOM   2091  CA  GLU   133      29.188  34.762  31.941  1.00  0.00           C  
ATOM   2092  HA  GLU   133      28.833  34.479  32.933  1.00  0.00           H  
ATOM   2093  CB  GLU   133      28.129  35.721  31.330  1.00  0.00           C  
ATOM   2094  HB2 GLU   133      28.357  35.895  30.279  1.00  0.00           H  
ATOM   2095  HB3 GLU   133      27.132  35.288  31.404  1.00  0.00           H  
ATOM   2096  CG  GLU   133      28.025  37.075  31.997  1.00  0.00           C  
ATOM   2097  HG2 GLU   133      27.599  36.970  32.995  1.00  0.00           H  
ATOM   2098  HG3 GLU   133      29.022  37.486  32.154  1.00  0.00           H  
ATOM   2099  CD  GLU   133      27.163  38.032  31.239  1.00  0.00           C  
ATOM   2100  OE1 GLU   133      27.440  38.340  30.002  1.00  0.00           O  
ATOM   2101  OE2 GLU   133      26.127  38.561  31.704  1.00  0.00           O  
ATOM   2102  C   GLU   133      29.174  33.509  31.059  1.00  0.00           C  
ATOM   2103  O   GLU   133      29.722  33.563  29.967  1.00  0.00           O  
ATOM   2104  N   GLU   134      28.533  32.449  31.496  1.00  0.00           N  
ATOM   2105  H   GLU   134      28.271  32.398  32.470  1.00  0.00           H  
ATOM   2106  CA  GLU   134      28.193  31.189  30.872  1.00  0.00           C  
ATOM   2107  HA  GLU   134      28.999  30.547  31.227  1.00  0.00           H  
ATOM   2108  CB  GLU   134      26.894  30.584  31.422  1.00  0.00           C  
ATOM   2109  HB2 GLU   134      27.041  30.418  32.489  1.00  0.00           H  
ATOM   2110  HB3 GLU   134      26.192  31.415  31.347  1.00  0.00           H  
ATOM   2111  CG  GLU   134      26.354  29.197  30.947  1.00  0.00           C  
ATOM   2112  HG2 GLU   134      25.494  28.908  31.552  1.00  0.00           H  
ATOM   2113  HG3 GLU   134      26.031  29.183  29.906  1.00  0.00           H  
ATOM   2114  CD  GLU   134      27.485  28.123  31.151  1.00  0.00           C  
ATOM   2115  OE1 GLU   134      28.499  28.225  30.467  1.00  0.00           O  
ATOM   2116  OE2 GLU   134      27.472  27.301  32.104  1.00  0.00           O  
ATOM   2117  C   GLU   134      28.277  31.225  29.336  1.00  0.00           C  
ATOM   2118  O   GLU   134      27.341  31.628  28.603  1.00  0.00           O  
ATOM   2119  N   MET   135      29.408  30.802  28.846  1.00  0.00           N  
ATOM   2120  H   MET   135      30.158  30.621  29.499  1.00  0.00           H  
ATOM   2121  CA  MET   135      29.781  30.455  27.458  1.00  0.00           C  
ATOM   2122  HA  MET   135      28.861  30.108  26.987  1.00  0.00           H  
ATOM   2123  CB  MET   135      30.159  31.712  26.782  1.00  0.00           C  
ATOM   2124  HB2 MET   135      30.224  31.604  25.700  1.00  0.00           H  
ATOM   2125  HB3 MET   135      29.401  32.488  26.890  1.00  0.00           H  
ATOM   2126  CG  MET   135      31.512  32.373  27.166  1.00  0.00           C  
ATOM   2127  HG2 MET   135      31.395  32.612  28.223  1.00  0.00           H  
ATOM   2128  HG3 MET   135      32.253  31.613  26.917  1.00  0.00           H  
ATOM   2129  SD  MET   135      32.219  33.830  26.411  1.00  0.00           S  
ATOM   2130  CE  MET   135      32.298  33.388  24.725  1.00  0.00           C  
ATOM   2131  HE1 MET   135      31.526  33.854  24.113  1.00  0.00           H  
ATOM   2132  HE2 MET   135      33.276  33.664  24.331  1.00  0.00           H  
ATOM   2133  HE3 MET   135      32.170  32.308  24.656  1.00  0.00           H  
ATOM   2134  C   MET   135      30.912  29.350  27.361  1.00  0.00           C  
ATOM   2135  O   MET   135      31.710  29.124  28.270  1.00  0.00           O  
ATOM   2136  N   SER   136      30.986  28.632  26.235  1.00  0.00           N  
ATOM   2137  H   SER   136      30.339  28.760  25.470  1.00  0.00           H  
ATOM   2138  CA  SER   136      31.692  27.324  26.167  1.00  0.00           C  
ATOM   2139  HA  SER   136      31.932  26.971  27.170  1.00  0.00           H  
ATOM   2140  CB  SER   136      30.820  26.264  25.503  1.00  0.00           C  
ATOM   2141  HB2 SER   136      30.308  26.664  24.628  1.00  0.00           H  
ATOM   2142  HB3 SER   136      31.422  25.421  25.166  1.00  0.00           H  
ATOM   2143  OG  SER   136      29.890  25.774  26.409  1.00  0.00           O  
ATOM   2144  HG  SER   136      29.458  26.478  26.898  1.00  0.00           H  
ATOM   2145  C   SER   136      33.082  27.355  25.483  1.00  0.00           C  
ATOM   2146  O   SER   136      33.203  26.901  24.350  1.00  0.00           O  
ATOM   2147  N   LEU   137      34.047  27.888  26.135  1.00  0.00           N  
ATOM   2148  H   LEU   137      33.845  28.201  27.074  1.00  0.00           H  
ATOM   2149  CA  LEU   137      35.294  28.316  25.452  1.00  0.00           C  
ATOM   2150  HA  LEU   137      35.044  28.892  24.561  1.00  0.00           H  
ATOM   2151  CB  LEU   137      36.015  29.155  26.508  1.00  0.00           C  
ATOM   2152  HB2 LEU   137      36.142  28.493  27.365  1.00  0.00           H  
ATOM   2153  HB3 LEU   137      37.046  29.260  26.171  1.00  0.00           H  
ATOM   2154  CG  LEU   137      35.440  30.514  26.854  1.00  0.00           C  
ATOM   2155  HG  LEU   137      34.371  30.382  27.021  1.00  0.00           H  
ATOM   2156  CD1 LEU   137      36.241  30.956  28.091  1.00  0.00           C  
ATOM   2157 HD11 LEU   137      35.807  31.916  28.372  1.00  0.00           H  
ATOM   2158 HD12 LEU   137      36.269  30.172  28.848  1.00  0.00           H  
ATOM   2159 HD13 LEU   137      37.250  31.215  27.770  1.00  0.00           H  
ATOM   2160  CD2 LEU   137      35.519  31.552  25.744  1.00  0.00           C  
ATOM   2161 HD21 LEU   137      35.180  32.523  26.105  1.00  0.00           H  
ATOM   2162 HD22 LEU   137      36.549  31.776  25.466  1.00  0.00           H  
ATOM   2163 HD23 LEU   137      34.825  31.415  24.915  1.00  0.00           H  
ATOM   2164  C   LEU   137      36.217  27.083  25.111  1.00  0.00           C  
ATOM   2165  O   LEU   137      36.084  26.071  25.849  1.00  0.00           O  
ATOM   2166  N   PRO   138      37.130  27.130  24.133  1.00  0.00           N  
ATOM   2167  CD  PRO   138      37.256  28.162  23.133  1.00  0.00           C  
ATOM   2168  HD2 PRO   138      37.492  29.145  23.542  1.00  0.00           H  
ATOM   2169  HD3 PRO   138      36.321  28.321  22.597  1.00  0.00           H  
ATOM   2170  CG  PRO   138      38.282  27.619  22.157  1.00  0.00           C  
ATOM   2171  HG2 PRO   138      39.249  28.029  22.447  1.00  0.00           H  
ATOM   2172  HG3 PRO   138      38.075  27.923  21.131  1.00  0.00           H  
ATOM   2173  CB  PRO   138      38.285  26.113  22.406  1.00  0.00           C  
ATOM   2174  HB2 PRO   138      39.263  25.722  22.123  1.00  0.00           H  
ATOM   2175  HB3 PRO   138      37.596  25.499  21.826  1.00  0.00           H  
ATOM   2176  CA  PRO   138      37.982  26.011  23.884  1.00  0.00           C  
ATOM   2177  HA  PRO   138      37.387  25.107  24.017  1.00  0.00           H  
ATOM   2178  C   PRO   138      39.212  25.962  24.737  1.00  0.00           C  
ATOM   2179  O   PRO   138      40.222  26.578  24.542  1.00  0.00           O  
ATOM   2180  N   GLY   139      39.141  25.051  25.740  1.00  0.00           N  
ATOM   2181  H   GLY   139      38.307  24.483  25.770  1.00  0.00           H  
ATOM   2182  CA  GLY   139      39.990  24.920  26.894  1.00  0.00           C  
ATOM   2183  HA2 GLY   139      41.021  24.866  26.545  1.00  0.00           H  
ATOM   2184  HA3 GLY   139      39.909  25.837  27.480  1.00  0.00           H  
ATOM   2185  C   GLY   139      39.726  23.631  27.602  1.00  0.00           C  
ATOM   2186  O   GLY   139      38.573  23.332  27.834  1.00  0.00           O  
ATOM   2187  N   ARG   140      40.674  22.827  28.090  1.00  0.00           N  
ATOM   2188  H   ARG   140      41.659  22.988  27.938  1.00  0.00           H  
ATOM   2189  CA  ARG   140      40.446  21.817  29.079  1.00  0.00           C  
ATOM   2190  HA  ARG   140      39.516  21.297  28.849  1.00  0.00           H  
ATOM   2191  CB  ARG   140      41.642  20.869  29.092  1.00  0.00           C  
ATOM   2192  HB2 ARG   140      42.153  20.878  28.130  1.00  0.00           H  
ATOM   2193  HB3 ARG   140      42.368  21.283  29.792  1.00  0.00           H  
ATOM   2194  CG  ARG   140      41.443  19.352  29.423  1.00  0.00           C  
ATOM   2195  HG2 ARG   140      40.601  18.919  28.884  1.00  0.00           H  
ATOM   2196  HG3 ARG   140      42.379  18.848  29.184  1.00  0.00           H  
ATOM   2197  CD  ARG   140      41.180  19.351  30.955  1.00  0.00           C  
ATOM   2198  HD2 ARG   140      42.148  19.497  31.434  1.00  0.00           H  
ATOM   2199  HD3 ARG   140      40.467  20.122  31.248  1.00  0.00           H  
ATOM   2200  NE  ARG   140      40.580  18.147  31.597  1.00  0.00           N  
ATOM   2201  HE  ARG   140      40.530  17.358  30.968  1.00  0.00           H  
ATOM   2202  CZ  ARG   140      40.225  17.968  32.777  1.00  0.00           C  
ATOM   2203  NH1 ARG   140      39.925  18.823  33.597  1.00  0.00           N  
ATOM   2204 HH11 ARG   140      39.628  19.730  33.266  1.00  0.00           H  
ATOM   2205 HH12 ARG   140      39.619  18.707  34.552  1.00  0.00           H  
ATOM   2206  NH2 ARG   140      40.204  16.717  33.228  1.00  0.00           N  
ATOM   2207 HH21 ARG   140      40.833  16.054  32.798  1.00  0.00           H  
ATOM   2208 HH22 ARG   140      39.883  16.508  34.162  1.00  0.00           H  
ATOM   2209  C   ARG   140      40.135  22.444  30.434  1.00  0.00           C  
ATOM   2210  O   ARG   140      41.028  22.771  31.194  1.00  0.00           O  
ATOM   2211  N   TRP   141      38.854  22.658  30.751  1.00  0.00           N  
ATOM   2212  H   TRP   141      38.201  22.417  30.019  1.00  0.00           H  
ATOM   2213  CA  TRP   141      38.359  23.354  31.976  1.00  0.00           C  
ATOM   2214  HA  TRP   141      38.944  24.274  31.995  1.00  0.00           H  
ATOM   2215  CB  TRP   141      36.885  23.643  31.759  1.00  0.00           C  
ATOM   2216  HB2 TRP   141      36.590  24.436  32.446  1.00  0.00           H  
ATOM   2217  HB3 TRP   141      36.926  24.103  30.772  1.00  0.00           H  
ATOM   2218  CG  TRP   141      35.970  22.434  31.687  1.00  0.00           C  
ATOM   2219  CD1 TRP   141      35.576  21.809  30.559  1.00  0.00           C  
ATOM   2220  HD1 TRP   141      35.804  22.144  29.558  1.00  0.00           H  
ATOM   2221  NE1 TRP   141      34.876  20.677  30.922  1.00  0.00           N  
ATOM   2222  HE1 TRP   141      34.325  20.130  30.276  1.00  0.00           H  
ATOM   2223  CE2 TRP   141      34.831  20.474  32.255  1.00  0.00           C  
ATOM   2224  CZ2 TRP   141      34.300  19.460  33.056  1.00  0.00           C  
ATOM   2225  HZ2 TRP   141      33.832  18.571  32.659  1.00  0.00           H  
ATOM   2226  CH2 TRP   141      34.371  19.551  34.493  1.00  0.00           C  
ATOM   2227  HH2 TRP   141      33.976  18.726  35.068  1.00  0.00           H  
ATOM   2228  CZ3 TRP   141      34.980  20.700  35.080  1.00  0.00           C  
ATOM   2229  HZ3 TRP   141      34.959  20.835  36.151  1.00  0.00           H  
ATOM   2230  CE3 TRP   141      35.510  21.686  34.196  1.00  0.00           C  
ATOM   2231  HE3 TRP   141      35.743  22.630  34.665  1.00  0.00           H  
ATOM   2232  CD2 TRP   141      35.479  21.606  32.788  1.00  0.00           C  
ATOM   2233  C   TRP   141      38.667  22.592  33.299  1.00  0.00           C  
ATOM   2234  O   TRP   141      38.862  21.376  33.372  1.00  0.00           O  
ATOM   2235  N   LYS   142      38.707  23.360  34.382  1.00  0.00           N  
ATOM   2236  H   LYS   142      38.333  24.298  34.365  1.00  0.00           H  
ATOM   2237  CA  LYS   142      39.040  22.930  35.750  1.00  0.00           C  
ATOM   2238  HA  LYS   142      38.957  21.844  35.744  1.00  0.00           H  
ATOM   2239  CB  LYS   142      40.451  23.207  36.237  1.00  0.00           C  
ATOM   2240  HB2 LYS   142      40.383  24.288  36.366  1.00  0.00           H  
ATOM   2241  HB3 LYS   142      40.572  22.776  37.231  1.00  0.00           H  
ATOM   2242  CG  LYS   142      41.548  22.898  35.286  1.00  0.00           C  
ATOM   2243  HG2 LYS   142      41.625  21.813  35.360  1.00  0.00           H  
ATOM   2244  HG3 LYS   142      41.250  23.283  34.311  1.00  0.00           H  
ATOM   2245  CD  LYS   142      42.802  23.564  35.855  1.00  0.00           C  
ATOM   2246  HD2 LYS   142      42.690  24.569  36.264  1.00  0.00           H  
ATOM   2247  HD3 LYS   142      43.147  22.940  36.680  1.00  0.00           H  
ATOM   2248  CE  LYS   142      43.840  23.487  34.782  1.00  0.00           C  
ATOM   2249  HE2 LYS   142      44.808  23.303  35.249  1.00  0.00           H  
ATOM   2250  HE3 LYS   142      43.510  22.675  34.135  1.00  0.00           H  
ATOM   2251  NZ  LYS   142      44.008  24.888  34.121  1.00  0.00           N  
ATOM   2252  HZ1 LYS   142      44.647  24.954  33.341  1.00  0.00           H  
ATOM   2253  HZ2 LYS   142      43.145  25.089  33.637  1.00  0.00           H  
ATOM   2254  HZ3 LYS   142      44.253  25.645  34.743  1.00  0.00           H  
ATOM   2255  C   LYS   142      38.032  23.373  36.775  1.00  0.00           C  
ATOM   2256  O   LYS   142      37.652  24.539  36.768  1.00  0.00           O  
ATOM   2257  N   PRO   143      37.551  22.523  37.688  1.00  0.00           N  
ATOM   2258  CD  PRO   143      37.885  21.064  37.832  1.00  0.00           C  
ATOM   2259  HD2 PRO   143      38.921  20.751  37.966  1.00  0.00           H  
ATOM   2260  HD3 PRO   143      37.450  20.533  36.986  1.00  0.00           H  
ATOM   2261  CG  PRO   143      37.148  20.587  39.035  1.00  0.00           C  
ATOM   2262  HG2 PRO   143      37.717  20.607  39.965  1.00  0.00           H  
ATOM   2263  HG3 PRO   143      36.767  19.566  39.021  1.00  0.00           H  
ATOM   2264  CB  PRO   143      35.965  21.641  39.048  1.00  0.00           C  
ATOM   2265  HB2 PRO   143      35.444  21.574  40.003  1.00  0.00           H  
ATOM   2266  HB3 PRO   143      35.262  21.398  38.251  1.00  0.00           H  
ATOM   2267  CA  PRO   143      36.531  22.983  38.661  1.00  0.00           C  
ATOM   2268  HA  PRO   143      35.706  23.473  38.145  1.00  0.00           H  
ATOM   2269  C   PRO   143      37.033  23.950  39.815  1.00  0.00           C  
ATOM   2270  O   PRO   143      37.909  23.602  40.630  1.00  0.00           O  
ATOM   2271  N   LYS   144      36.561  25.204  39.758  1.00  0.00           N  
ATOM   2272  H   LYS   144      35.965  25.473  38.988  1.00  0.00           H  
ATOM   2273  CA  LYS   144      36.823  26.236  40.743  1.00  0.00           C  
ATOM   2274  HA  LYS   144      37.237  25.774  41.639  1.00  0.00           H  
ATOM   2275  CB  LYS   144      37.740  27.298  40.154  1.00  0.00           C  
ATOM   2276  HB2 LYS   144      37.270  27.821  39.321  1.00  0.00           H  
ATOM   2277  HB3 LYS   144      37.902  28.050  40.926  1.00  0.00           H  
ATOM   2278  CG  LYS   144      39.084  26.847  39.702  1.00  0.00           C  
ATOM   2279  HG2 LYS   144      38.951  26.145  38.878  1.00  0.00           H  
ATOM   2280  HG3 LYS   144      39.661  27.627  39.206  1.00  0.00           H  
ATOM   2281  CD  LYS   144      39.994  26.353  40.810  1.00  0.00           C  
ATOM   2282  HD2 LYS   144      39.957  27.084  41.618  1.00  0.00           H  
ATOM   2283  HD3 LYS   144      39.710  25.361  41.162  1.00  0.00           H  
ATOM   2284  CE  LYS   144      41.490  26.163  40.523  1.00  0.00           C  
ATOM   2285  HE2 LYS   144      41.955  25.827  41.450  1.00  0.00           H  
ATOM   2286  HE3 LYS   144      41.676  25.422  39.745  1.00  0.00           H  
ATOM   2287  NZ  LYS   144      42.193  27.421  40.108  1.00  0.00           N  
ATOM   2288  HZ1 LYS   144      41.502  27.818  39.487  1.00  0.00           H  
ATOM   2289  HZ2 LYS   144      42.314  28.065  40.876  1.00  0.00           H  
ATOM   2290  HZ3 LYS   144      43.010  27.324  39.522  1.00  0.00           H  
ATOM   2291  C   LYS   144      35.530  26.820  41.288  1.00  0.00           C  
ATOM   2292  O   LYS   144      34.475  26.702  40.664  1.00  0.00           O  
ATOM   2293  N   MET   145      35.540  27.466  42.487  1.00  0.00           N  
ATOM   2294  H   MET   145      36.403  27.476  43.013  1.00  0.00           H  
ATOM   2295  CA  MET   145      34.354  28.087  43.125  1.00  0.00           C  
ATOM   2296  HA  MET   145      33.675  28.304  42.300  1.00  0.00           H  
ATOM   2297  CB  MET   145      33.595  27.126  43.993  1.00  0.00           C  
ATOM   2298  HB2 MET   145      33.339  26.216  43.450  1.00  0.00           H  
ATOM   2299  HB3 MET   145      34.208  26.773  44.823  1.00  0.00           H  
ATOM   2300  CG  MET   145      32.249  27.685  44.586  1.00  0.00           C  
ATOM   2301  HG2 MET   145      32.349  28.671  45.041  1.00  0.00           H  
ATOM   2302  HG3 MET   145      31.553  27.891  43.773  1.00  0.00           H  
ATOM   2303  SD  MET   145      31.463  26.539  45.742  1.00  0.00           S  
ATOM   2304  CE  MET   145      32.496  26.648  47.243  1.00  0.00           C  
ATOM   2305  HE1 MET   145      33.555  26.671  46.983  1.00  0.00           H  
ATOM   2306  HE2 MET   145      32.199  27.499  47.855  1.00  0.00           H  
ATOM   2307  HE3 MET   145      32.504  25.765  47.881  1.00  0.00           H  
ATOM   2308  C   MET   145      34.895  29.308  43.840  1.00  0.00           C  
ATOM   2309  O   MET   145      35.944  29.222  44.561  1.00  0.00           O  
ATOM   2310  N   ILE   146      34.136  30.369  43.657  1.00  0.00           N  
ATOM   2311  H   ILE   146      33.309  30.245  43.090  1.00  0.00           H  
ATOM   2312  CA  ILE   146      34.633  31.781  43.876  1.00  0.00           C  
ATOM   2313  HA  ILE   146      35.400  31.623  44.635  1.00  0.00           H  
ATOM   2314  CB  ILE   146      35.284  32.434  42.698  1.00  0.00           C  
ATOM   2315  HB  ILE   146      35.649  33.437  42.920  1.00  0.00           H  
ATOM   2316  CG2 ILE   146      36.562  31.708  42.337  1.00  0.00           C  
ATOM   2317 HG21 ILE   146      36.264  30.716  41.998  1.00  0.00           H  
ATOM   2318 HG22 ILE   146      37.144  32.188  41.550  1.00  0.00           H  
ATOM   2319 HG23 ILE   146      37.244  31.672  43.187  1.00  0.00           H  
ATOM   2320  CG1 ILE   146      34.377  32.433  41.472  1.00  0.00           C  
ATOM   2321 HG12 ILE   146      34.910  31.866  40.709  1.00  0.00           H  
ATOM   2322 HG13 ILE   146      33.361  32.081  41.653  1.00  0.00           H  
ATOM   2323  CD1 ILE   146      34.217  33.844  41.001  1.00  0.00           C  
ATOM   2324 HD11 ILE   146      33.709  34.392  41.795  1.00  0.00           H  
ATOM   2325 HD12 ILE   146      35.171  34.281  40.705  1.00  0.00           H  
ATOM   2326 HD13 ILE   146      33.594  33.846  40.107  1.00  0.00           H  
ATOM   2327  C   ILE   146      33.559  32.719  44.465  1.00  0.00           C  
ATOM   2328  O   ILE   146      32.402  32.538  44.143  1.00  0.00           O  
ATOM   2329  N   GLY   147      33.967  33.657  45.302  1.00  0.00           N  
ATOM   2330  H   GLY   147      34.946  33.663  45.552  1.00  0.00           H  
ATOM   2331  CA  GLY   147      33.262  34.784  45.772  1.00  0.00           C  
ATOM   2332  HA2 GLY   147      33.606  35.602  45.140  1.00  0.00           H  
ATOM   2333  HA3 GLY   147      32.183  34.681  45.657  1.00  0.00           H  
ATOM   2334  C   GLY   147      33.605  35.148  47.152  1.00  0.00           C  
ATOM   2335  O   GLY   147      34.747  35.011  47.560  1.00  0.00           O  
ATOM   2336  N   GLY   148      32.646  35.705  47.920  1.00  0.00           N  
ATOM   2337  H   GLY   148      31.747  35.823  47.475  1.00  0.00           H  
ATOM   2338  CA  GLY   148      32.714  36.002  49.353  1.00  0.00           C  
ATOM   2339  HA2 GLY   148      32.492  35.101  49.925  1.00  0.00           H  
ATOM   2340  HA3 GLY   148      33.677  36.312  49.760  1.00  0.00           H  
ATOM   2341  C   GLY   148      31.530  36.941  49.854  1.00  0.00           C  
ATOM   2342  O   GLY   148      30.459  36.376  50.124  1.00  0.00           O  
ATOM   2343  N   ILE   149      31.702  38.206  50.069  1.00  0.00           N  
ATOM   2344  H   ILE   149      32.576  38.517  49.668  1.00  0.00           H  
ATOM   2345  CA  ILE   149      30.771  39.212  50.701  1.00  0.00           C  
ATOM   2346  HA  ILE   149      30.945  39.222  51.777  1.00  0.00           H  
ATOM   2347  CB  ILE   149      31.199  40.684  50.304  1.00  0.00           C  
ATOM   2348  HB  ILE   149      32.121  40.823  50.868  1.00  0.00           H  
ATOM   2349  CG2 ILE   149      31.255  40.767  48.689  1.00  0.00           C  
ATOM   2350 HG21 ILE   149      30.307  40.571  48.188  1.00  0.00           H  
ATOM   2351 HG22 ILE   149      31.521  41.809  48.512  1.00  0.00           H  
ATOM   2352 HG23 ILE   149      32.041  40.210  48.179  1.00  0.00           H  
ATOM   2353  CG1 ILE   149      30.150  41.740  50.718  1.00  0.00           C  
ATOM   2354 HG12 ILE   149      30.315  42.729  50.291  1.00  0.00           H  
ATOM   2355 HG13 ILE   149      29.177  41.357  50.410  1.00  0.00           H  
ATOM   2356  CD1 ILE   149      29.984  41.954  52.265  1.00  0.00           C  
ATOM   2357 HD11 ILE   149      29.956  41.012  52.812  1.00  0.00           H  
ATOM   2358 HD12 ILE   149      30.824  42.514  52.677  1.00  0.00           H  
ATOM   2359 HD13 ILE   149      29.074  42.552  52.321  1.00  0.00           H  
ATOM   2360  C   ILE   149      29.281  38.900  50.448  1.00  0.00           C  
ATOM   2361  O   ILE   149      28.638  38.627  51.450  1.00  0.00           O  
ATOM   2362  N   GLY   150      28.791  38.771  49.213  1.00  0.00           N  
ATOM   2363  H   GLY   150      29.403  38.986  48.439  1.00  0.00           H  
ATOM   2364  CA  GLY   150      27.394  38.335  48.952  1.00  0.00           C  
ATOM   2365  HA2 GLY   150      26.728  38.784  49.689  1.00  0.00           H  
ATOM   2366  HA3 GLY   150      27.135  38.687  47.953  1.00  0.00           H  
ATOM   2367  C   GLY   150      27.174  36.819  48.980  1.00  0.00           C  
ATOM   2368  O   GLY   150      26.265  36.342  49.691  1.00  0.00           O  
ATOM   2369  N   GLY   151      28.015  36.005  48.324  1.00  0.00           N  
ATOM   2370  H   GLY   151      28.777  36.413  47.802  1.00  0.00           H  
ATOM   2371  CA  GLY   151      27.957  34.544  48.297  1.00  0.00           C  
ATOM   2372  HA2 GLY   151      28.249  33.994  49.191  1.00  0.00           H  
ATOM   2373  HA3 GLY   151      26.934  34.290  48.017  1.00  0.00           H  
ATOM   2374  C   GLY   151      28.931  33.917  47.227  1.00  0.00           C  
ATOM   2375  O   GLY   151      29.912  34.520  46.863  1.00  0.00           O  
ATOM   2376  N   PHE   152      28.671  32.741  46.734  1.00  0.00           N  
ATOM   2377  H   PHE   152      27.774  32.329  46.948  1.00  0.00           H  
ATOM   2378  CA  PHE   152      29.603  31.955  45.977  1.00  0.00           C  
ATOM   2379  HA  PHE   152      30.382  32.655  45.677  1.00  0.00           H  
ATOM   2380  CB  PHE   152      30.044  30.738  46.762  1.00  0.00           C  
ATOM   2381  HB2 PHE   152      29.122  30.339  47.185  1.00  0.00           H  
ATOM   2382  HB3 PHE   152      30.641  30.035  46.181  1.00  0.00           H  
ATOM   2383  CG  PHE   152      30.902  31.110  47.931  1.00  0.00           C  
ATOM   2384  CD1 PHE   152      32.237  31.449  47.631  1.00  0.00           C  
ATOM   2385  HD1 PHE   152      32.643  31.202  46.661  1.00  0.00           H  
ATOM   2386  CE1 PHE   152      33.043  32.024  48.628  1.00  0.00           C  
ATOM   2387  HE1 PHE   152      34.024  32.359  48.323  1.00  0.00           H  
ATOM   2388  CZ  PHE   152      32.543  32.186  49.871  1.00  0.00           C  
ATOM   2389  HZ  PHE   152      33.150  32.666  50.624  1.00  0.00           H  
ATOM   2390  CE2 PHE   152      31.215  31.872  50.184  1.00  0.00           C  
ATOM   2391  HE2 PHE   152      30.794  31.966  51.174  1.00  0.00           H  
ATOM   2392  CD2 PHE   152      30.421  31.356  49.172  1.00  0.00           C  
ATOM   2393  HD2 PHE   152      29.357  31.262  49.328  1.00  0.00           H  
ATOM   2394  C   PHE   152      28.973  31.429  44.665  1.00  0.00           C  
ATOM   2395  O   PHE   152      27.795  31.080  44.617  1.00  0.00           O  
ATOM   2396  N   ILE   153      29.746  31.393  43.583  1.00  0.00           N  
ATOM   2397  H   ILE   153      30.698  31.639  43.811  1.00  0.00           H  
ATOM   2398  CA  ILE   153      29.477  30.828  42.300  1.00  0.00           C  
ATOM   2399  HA  ILE   153      28.524  30.302  42.347  1.00  0.00           H  
ATOM   2400  CB  ILE   153      29.113  31.967  41.338  1.00  0.00           C  
ATOM   2401  HB  ILE   153      28.635  31.411  40.531  1.00  0.00           H  
ATOM   2402  CG2 ILE   153      28.014  32.957  41.902  1.00  0.00           C  
ATOM   2403 HG21 ILE   153      27.426  33.441  41.123  1.00  0.00           H  
ATOM   2404 HG22 ILE   153      27.379  32.290  42.486  1.00  0.00           H  
ATOM   2405 HG23 ILE   153      28.433  33.714  42.566  1.00  0.00           H  
ATOM   2406  CG1 ILE   153      30.226  32.898  40.816  1.00  0.00           C  
ATOM   2407 HG12 ILE   153      30.637  33.505  41.622  1.00  0.00           H  
ATOM   2408 HG13 ILE   153      30.985  32.257  40.366  1.00  0.00           H  
ATOM   2409  CD1 ILE   153      29.800  33.710  39.666  1.00  0.00           C  
ATOM   2410 HD11 ILE   153      29.101  34.515  39.895  1.00  0.00           H  
ATOM   2411 HD12 ILE   153      30.713  34.254  39.423  1.00  0.00           H  
ATOM   2412 HD13 ILE   153      29.561  33.241  38.712  1.00  0.00           H  
ATOM   2413  C   ILE   153      30.521  29.797  41.874  1.00  0.00           C  
ATOM   2414  O   ILE   153      31.706  29.874  42.120  1.00  0.00           O  
ATOM   2415  N   LYS   154      29.932  28.665  41.452  1.00  0.00           N  
ATOM   2416  H   LYS   154      28.954  28.834  41.264  1.00  0.00           H  
ATOM   2417  CA  LYS   154      30.693  27.549  40.871  1.00  0.00           C  
ATOM   2418  HA  LYS   154      31.611  27.300  41.403  1.00  0.00           H  
ATOM   2419  CB  LYS   154      29.865  26.341  40.992  1.00  0.00           C  
ATOM   2420  HB2 LYS   154      28.931  26.634  40.512  1.00  0.00           H  
ATOM   2421  HB3 LYS   154      30.257  25.552  40.350  1.00  0.00           H  
ATOM   2422  CG  LYS   154      29.807  25.873  42.460  1.00  0.00           C  
ATOM   2423  HG2 LYS   154      30.798  25.888  42.914  1.00  0.00           H  
ATOM   2424  HG3 LYS   154      29.039  26.459  42.965  1.00  0.00           H  
ATOM   2425  CD  LYS   154      29.449  24.422  42.633  1.00  0.00           C  
ATOM   2426  HD2 LYS   154      28.684  24.115  41.920  1.00  0.00           H  
ATOM   2427  HD3 LYS   154      30.287  23.737  42.501  1.00  0.00           H  
ATOM   2428  CE  LYS   154      28.950  24.213  44.054  1.00  0.00           C  
ATOM   2429  HE2 LYS   154      29.794  24.307  44.738  1.00  0.00           H  
ATOM   2430  HE3 LYS   154      28.099  24.882  44.181  1.00  0.00           H  
ATOM   2431  NZ  LYS   154      28.434  22.817  44.328  1.00  0.00           N  
ATOM   2432  HZ1 LYS   154      27.641  22.619  43.735  1.00  0.00           H  
ATOM   2433  HZ2 LYS   154      29.146  22.103  44.260  1.00  0.00           H  
ATOM   2434  HZ3 LYS   154      28.182  22.701  45.299  1.00  0.00           H  
ATOM   2435  C   LYS   154      30.961  27.944  39.388  1.00  0.00           C  
ATOM   2436  O   LYS   154      30.008  28.359  38.744  1.00  0.00           O  
ATOM   2437  N   VAL   155      32.256  28.007  39.045  1.00  0.00           N  
ATOM   2438  H   VAL   155      32.867  27.517  39.682  1.00  0.00           H  
ATOM   2439  CA  VAL   155      32.815  28.295  37.730  1.00  0.00           C  
ATOM   2440  HA  VAL   155      32.058  28.419  36.957  1.00  0.00           H  
ATOM   2441  CB  VAL   155      33.666  29.687  37.803  1.00  0.00           C  
ATOM   2442  HB  VAL   155      34.036  29.932  36.807  1.00  0.00           H  
ATOM   2443  CG1 VAL   155      32.715  30.700  38.361  1.00  0.00           C  
ATOM   2444 HG11 VAL   155      31.657  30.627  38.109  1.00  0.00           H  
ATOM   2445 HG12 VAL   155      32.792  30.596  39.443  1.00  0.00           H  
ATOM   2446 HG13 VAL   155      33.124  31.654  38.029  1.00  0.00           H  
ATOM   2447  CG2 VAL   155      34.850  29.516  38.842  1.00  0.00           C  
ATOM   2448 HG21 VAL   155      35.362  30.472  38.950  1.00  0.00           H  
ATOM   2449 HG22 VAL   155      34.551  29.217  39.847  1.00  0.00           H  
ATOM   2450 HG23 VAL   155      35.480  28.688  38.517  1.00  0.00           H  
ATOM   2451  C   VAL   155      33.698  27.175  37.163  1.00  0.00           C  
ATOM   2452  O   VAL   155      34.226  26.304  37.845  1.00  0.00           O  
ATOM   2453  N   ARG   156      33.814  27.198  35.842  1.00  0.00           N  
ATOM   2454  H   ARG   156      33.326  27.956  35.389  1.00  0.00           H  
ATOM   2455  CA  ARG   156      34.775  26.453  35.025  1.00  0.00           C  
ATOM   2456  HA  ARG   156      35.101  25.598  35.617  1.00  0.00           H  
ATOM   2457  CB  ARG   156      34.105  26.039  33.715  1.00  0.00           C  
ATOM   2458  HB2 ARG   156      33.697  26.945  33.267  1.00  0.00           H  
ATOM   2459  HB3 ARG   156      34.923  25.589  33.153  1.00  0.00           H  
ATOM   2460  CG  ARG   156      33.084  24.885  33.857  1.00  0.00           C  
ATOM   2461  HG2 ARG   156      33.619  24.044  34.297  1.00  0.00           H  
ATOM   2462  HG3 ARG   156      32.284  25.135  34.554  1.00  0.00           H  
ATOM   2463  CD  ARG   156      32.467  24.479  32.516  1.00  0.00           C  
ATOM   2464  HD2 ARG   156      33.165  23.775  32.062  1.00  0.00           H  
ATOM   2465  HD3 ARG   156      31.526  23.961  32.701  1.00  0.00           H  
ATOM   2466  NE  ARG   156      32.183  25.617  31.593  1.00  0.00           N  
ATOM   2467  HE  ARG   156      32.838  25.645  30.824  1.00  0.00           H  
ATOM   2468  CZ  ARG   156      31.045  26.360  31.456  1.00  0.00           C  
ATOM   2469  NH1 ARG   156      30.075  26.203  32.359  1.00  0.00           N  
ATOM   2470 HH11 ARG   156      30.174  25.500  33.077  1.00  0.00           H  
ATOM   2471 HH12 ARG   156      29.260  26.782  32.502  1.00  0.00           H  
ATOM   2472  NH2 ARG   156      30.993  27.298  30.578  1.00  0.00           N  
ATOM   2473 HH21 ARG   156      31.795  27.486  29.992  1.00  0.00           H  
ATOM   2474 HH22 ARG   156      30.118  27.800  30.526  1.00  0.00           H  
ATOM   2475  C   ARG   156      35.929  27.365  34.803  1.00  0.00           C  
ATOM   2476  O   ARG   156      35.770  28.417  34.258  1.00  0.00           O  
ATOM   2477  N   GLN   157      37.187  26.975  35.202  1.00  0.00           N  
ATOM   2478  H   GLN   157      37.262  26.184  35.826  1.00  0.00           H  
ATOM   2479  CA  GLN   157      38.451  27.686  34.902  1.00  0.00           C  
ATOM   2480  HA  GLN   157      38.267  28.752  35.030  1.00  0.00           H  
ATOM   2481  CB  GLN   157      39.553  27.178  35.829  1.00  0.00           C  
ATOM   2482  HB2 GLN   157      39.083  27.449  36.775  1.00  0.00           H  
ATOM   2483  HB3 GLN   157      39.591  26.089  35.782  1.00  0.00           H  
ATOM   2484  CG  GLN   157      40.959  27.844  35.660  1.00  0.00           C  
ATOM   2485  HG2 GLN   157      41.287  27.544  34.665  1.00  0.00           H  
ATOM   2486  HG3 GLN   157      40.965  28.932  35.728  1.00  0.00           H  
ATOM   2487  CD  GLN   157      42.113  27.378  36.511  1.00  0.00           C  
ATOM   2488  OE1 GLN   157      42.012  26.646  37.474  1.00  0.00           O  
ATOM   2489  NE2 GLN   157      43.335  27.584  36.059  1.00  0.00           N  
ATOM   2490 HE21 GLN   157      43.472  28.027  35.162  1.00  0.00           H  
ATOM   2491 HE22 GLN   157      44.143  27.194  36.523  1.00  0.00           H  
ATOM   2492  C   GLN   157      38.852  27.377  33.462  1.00  0.00           C  
ATOM   2493  O   GLN   157      39.133  26.204  33.219  1.00  0.00           O  
ATOM   2494  N   TYR   158      39.088  28.399  32.662  1.00  0.00           N  
ATOM   2495  H   TYR   158      38.829  29.343  32.908  1.00  0.00           H  
ATOM   2496  CA  TYR   158      39.699  28.230  31.374  1.00  0.00           C  
ATOM   2497  HA  TYR   158      40.010  27.192  31.255  1.00  0.00           H  
ATOM   2498  CB  TYR   158      38.662  28.708  30.390  1.00  0.00           C  
ATOM   2499  HB2 TYR   158      38.362  29.735  30.600  1.00  0.00           H  
ATOM   2500  HB3 TYR   158      39.104  28.667  29.395  1.00  0.00           H  
ATOM   2501  CG  TYR   158      37.371  27.808  30.312  1.00  0.00           C  
ATOM   2502  CD1 TYR   158      36.205  28.050  31.059  1.00  0.00           C  
ATOM   2503  HD1 TYR   158      36.093  28.806  31.821  1.00  0.00           H  
ATOM   2504  CE1 TYR   158      35.056  27.431  30.640  1.00  0.00           C  
ATOM   2505  HE1 TYR   158      34.143  27.840  31.049  1.00  0.00           H  
ATOM   2506  CZ  TYR   158      35.058  26.307  29.652  1.00  0.00           C  
ATOM   2507  OH  TYR   158      33.920  25.815  29.240  1.00  0.00           O  
ATOM   2508  HH  TYR   158      33.946  25.458  28.350  1.00  0.00           H  
ATOM   2509  CE2 TYR   158      36.287  26.018  29.032  1.00  0.00           C  
ATOM   2510  HE2 TYR   158      36.392  25.298  28.233  1.00  0.00           H  
ATOM   2511  CD2 TYR   158      37.441  26.727  29.456  1.00  0.00           C  
ATOM   2512  HD2 TYR   158      38.337  26.462  28.914  1.00  0.00           H  
ATOM   2513  C   TYR   158      40.949  29.099  31.325  1.00  0.00           C  
ATOM   2514  O   TYR   158      40.905  30.324  31.181  1.00  0.00           O  
ATOM   2515  N   ASP   159      42.101  28.492  31.215  1.00  0.00           N  
ATOM   2516  H   ASP   159      42.131  27.508  31.444  1.00  0.00           H  
ATOM   2517  CA  ASP   159      43.353  29.178  30.933  1.00  0.00           C  
ATOM   2518  HA  ASP   159      43.367  30.133  31.457  1.00  0.00           H  
ATOM   2519  CB  ASP   159      44.384  28.314  31.609  1.00  0.00           C  
ATOM   2520  HB2 ASP   159      44.250  27.287  31.271  1.00  0.00           H  
ATOM   2521  HB3 ASP   159      45.367  28.610  31.242  1.00  0.00           H  
ATOM   2522  CG  ASP   159      44.417  28.324  33.134  1.00  0.00           C  
ATOM   2523  OD1 ASP   159      45.107  27.371  33.650  1.00  0.00           O  
ATOM   2524  OD2 ASP   159      43.758  29.127  33.823  1.00  0.00           O  
ATOM   2525  C   ASP   159      43.646  29.445  29.456  1.00  0.00           C  
ATOM   2526  O   ASP   159      43.336  28.621  28.645  1.00  0.00           O  
ATOM   2527  N   GLN   160      44.524  30.386  29.253  1.00  0.00           N  
ATOM   2528  H   GLN   160      44.944  30.756  30.094  1.00  0.00           H  
ATOM   2529  CA  GLN   160      45.048  30.855  27.985  1.00  0.00           C  
ATOM   2530  HA  GLN   160      45.520  31.790  28.287  1.00  0.00           H  
ATOM   2531  CB  GLN   160      46.138  29.961  27.290  1.00  0.00           C  
ATOM   2532  HB2 GLN   160      45.677  29.051  26.907  1.00  0.00           H  
ATOM   2533  HB3 GLN   160      46.497  30.470  26.395  1.00  0.00           H  
ATOM   2534  CG  GLN   160      47.435  29.758  28.059  1.00  0.00           C  
ATOM   2535  HG2 GLN   160      47.287  29.068  28.890  1.00  0.00           H  
ATOM   2536  HG3 GLN   160      48.083  29.269  27.331  1.00  0.00           H  
ATOM   2537  CD  GLN   160      47.994  31.100  28.468  1.00  0.00           C  
ATOM   2538  OE1 GLN   160      48.322  31.312  29.621  1.00  0.00           O  
ATOM   2539  NE2 GLN   160      48.280  32.003  27.548  1.00  0.00           N  
ATOM   2540 HE21 GLN   160      48.075  31.704  26.606  1.00  0.00           H  
ATOM   2541 HE22 GLN   160      48.751  32.857  27.809  1.00  0.00           H  
ATOM   2542  C   GLN   160      44.002  31.342  27.081  1.00  0.00           C  
ATOM   2543  O   GLN   160      44.036  31.034  25.881  1.00  0.00           O  
ATOM   2544  N   ILE   161      43.051  32.094  27.596  1.00  0.00           N  
ATOM   2545  H   ILE   161      42.943  32.265  28.586  1.00  0.00           H  
ATOM   2546  CA  ILE   161      42.027  32.713  26.742  1.00  0.00           C  
ATOM   2547  HA  ILE   161      42.062  32.174  25.796  1.00  0.00           H  
ATOM   2548  CB  ILE   161      40.593  32.462  27.371  1.00  0.00           C  
ATOM   2549  HB  ILE   161      40.711  32.974  28.326  1.00  0.00           H  
ATOM   2550  CG2 ILE   161      39.363  33.132  26.678  1.00  0.00           C  
ATOM   2551 HG21 ILE   161      38.518  33.072  27.363  1.00  0.00           H  
ATOM   2552 HG22 ILE   161      39.566  34.178  26.448  1.00  0.00           H  
ATOM   2553 HG23 ILE   161      39.142  32.686  25.708  1.00  0.00           H  
ATOM   2554  CG1 ILE   161      40.366  31.019  27.809  1.00  0.00           C  
ATOM   2555 HG12 ILE   161      41.192  30.591  28.377  1.00  0.00           H  
ATOM   2556 HG13 ILE   161      39.563  31.048  28.546  1.00  0.00           H  
ATOM   2557  CD1 ILE   161      40.033  30.102  26.638  1.00  0.00           C  
ATOM   2558 HD11 ILE   161      39.330  30.664  26.023  1.00  0.00           H  
ATOM   2559 HD12 ILE   161      40.918  29.964  26.018  1.00  0.00           H  
ATOM   2560 HD13 ILE   161      39.598  29.173  27.008  1.00  0.00           H  
ATOM   2561  C   ILE   161      42.191  34.202  26.515  1.00  0.00           C  
ATOM   2562  O   ILE   161      42.491  34.926  27.466  1.00  0.00           O  
ATOM   2563  N   LEU   162      42.091  34.689  25.319  1.00  0.00           N  
ATOM   2564  H   LEU   162      42.150  34.063  24.530  1.00  0.00           H  
ATOM   2565  CA  LEU   162      42.217  36.122  24.954  1.00  0.00           C  
ATOM   2566  HA  LEU   162      43.074  36.558  25.466  1.00  0.00           H  
ATOM   2567  CB  LEU   162      42.502  36.052  23.459  1.00  0.00           C  
ATOM   2568  HB2 LEU   162      43.517  35.669  23.360  1.00  0.00           H  
ATOM   2569  HB3 LEU   162      41.813  35.368  22.964  1.00  0.00           H  
ATOM   2570  CG  LEU   162      42.439  37.385  22.803  1.00  0.00           C  
ATOM   2571  HG  LEU   162      41.383  37.643  22.881  1.00  0.00           H  
ATOM   2572  CD1 LEU   162      43.219  38.560  23.367  1.00  0.00           C  
ATOM   2573 HD11 LEU   162      43.038  39.516  22.876  1.00  0.00           H  
ATOM   2574 HD12 LEU   162      43.209  38.740  24.442  1.00  0.00           H  
ATOM   2575 HD13 LEU   162      44.255  38.292  23.160  1.00  0.00           H  
ATOM   2576  CD2 LEU   162      42.653  37.168  21.333  1.00  0.00           C  
ATOM   2577 HD21 LEU   162      43.566  36.616  21.109  1.00  0.00           H  
ATOM   2578 HD22 LEU   162      41.767  36.661  20.951  1.00  0.00           H  
ATOM   2579 HD23 LEU   162      42.634  38.143  20.847  1.00  0.00           H  
ATOM   2580  C   LEU   162      40.876  36.945  25.304  1.00  0.00           C  
ATOM   2581  O   LEU   162      39.773  36.589  24.966  1.00  0.00           O  
ATOM   2582  N   ILE   163      41.036  38.138  25.933  1.00  0.00           N  
ATOM   2583  H   ILE   163      41.946  38.515  26.157  1.00  0.00           H  
ATOM   2584  CA  ILE   163      40.017  39.124  26.260  1.00  0.00           C  
ATOM   2585  HA  ILE   163      39.056  38.884  25.806  1.00  0.00           H  
ATOM   2586  CB  ILE   163      39.828  39.192  27.772  1.00  0.00           C  
ATOM   2587  HB  ILE   163      40.546  39.861  28.246  1.00  0.00           H  
ATOM   2588  CG2 ILE   163      38.502  39.925  28.033  1.00  0.00           C  
ATOM   2589 HG21 ILE   163      37.665  39.275  27.775  1.00  0.00           H  
ATOM   2590 HG22 ILE   163      38.381  40.112  29.100  1.00  0.00           H  
ATOM   2591 HG23 ILE   163      38.524  40.854  27.464  1.00  0.00           H  
ATOM   2592  CG1 ILE   163      39.863  37.922  28.634  1.00  0.00           C  
ATOM   2593 HG12 ILE   163      39.321  38.160  29.549  1.00  0.00           H  
ATOM   2594 HG13 ILE   163      39.419  37.037  28.178  1.00  0.00           H  
ATOM   2595  CD1 ILE   163      41.251  37.509  29.111  1.00  0.00           C  
ATOM   2596 HD11 ILE   163      41.874  38.375  29.335  1.00  0.00           H  
ATOM   2597 HD12 ILE   163      41.216  36.896  30.011  1.00  0.00           H  
ATOM   2598 HD13 ILE   163      41.675  36.882  28.326  1.00  0.00           H  
ATOM   2599  C   ILE   163      40.491  40.485  25.747  1.00  0.00           C  
ATOM   2600  O   ILE   163      41.493  40.968  26.189  1.00  0.00           O  
ATOM   2601  N   GLU   164      39.809  41.157  24.783  1.00  0.00           N  
ATOM   2602  H   GLU   164      38.907  40.790  24.515  1.00  0.00           H  
ATOM   2603  CA  GLU   164      40.317  42.431  24.241  1.00  0.00           C  
ATOM   2604  HA  GLU   164      41.393  42.554  24.364  1.00  0.00           H  
ATOM   2605  CB  GLU   164      40.062  42.384  22.711  1.00  0.00           C  
ATOM   2606  HB2 GLU   164      40.712  41.576  22.375  1.00  0.00           H  
ATOM   2607  HB3 GLU   164      39.038  42.113  22.456  1.00  0.00           H  
ATOM   2608  CG  GLU   164      40.390  43.706  21.940  1.00  0.00           C  
ATOM   2609  HG2 GLU   164      39.572  44.392  22.159  1.00  0.00           H  
ATOM   2610  HG3 GLU   164      41.347  44.065  22.320  1.00  0.00           H  
ATOM   2611  CD  GLU   164      40.558  43.511  20.456  1.00  0.00           C  
ATOM   2612  OE1 GLU   164      40.062  42.511  19.854  1.00  0.00           O  
ATOM   2613  OE2 GLU   164      41.188  44.369  19.829  1.00  0.00           O  
ATOM   2614  C   GLU   164      39.670  43.620  24.977  1.00  0.00           C  
ATOM   2615  O   GLU   164      38.561  43.963  24.718  1.00  0.00           O  
ATOM   2616  N   ILE   165      40.368  44.087  25.990  1.00  0.00           N  
ATOM   2617  H   ILE   165      41.222  43.600  26.222  1.00  0.00           H  
ATOM   2618  CA  ILE   165      39.870  45.193  26.901  1.00  0.00           C  
ATOM   2619  HA  ILE   165      38.841  44.953  27.168  1.00  0.00           H  
ATOM   2620  CB  ILE   165      40.646  45.133  28.237  1.00  0.00           C  
ATOM   2621  HB  ILE   165      41.533  45.746  28.080  1.00  0.00           H  
ATOM   2622  CG2 ILE   165      39.816  45.894  29.334  1.00  0.00           C  
ATOM   2623 HG21 ILE   165      39.619  46.907  28.983  1.00  0.00           H  
ATOM   2624 HG22 ILE   165      38.884  45.348  29.472  1.00  0.00           H  
ATOM   2625 HG23 ILE   165      40.386  45.713  30.246  1.00  0.00           H  
ATOM   2626  CG1 ILE   165      41.244  43.852  28.774  1.00  0.00           C  
ATOM   2627 HG12 ILE   165      41.828  43.311  28.030  1.00  0.00           H  
ATOM   2628 HG13 ILE   165      41.800  44.003  29.699  1.00  0.00           H  
ATOM   2629  CD1 ILE   165      40.226  42.777  29.139  1.00  0.00           C  
ATOM   2630 HD11 ILE   165      39.559  43.150  29.916  1.00  0.00           H  
ATOM   2631 HD12 ILE   165      39.702  42.478  28.231  1.00  0.00           H  
ATOM   2632 HD13 ILE   165      40.778  41.908  29.497  1.00  0.00           H  
ATOM   2633  C   ILE   165      40.043  46.617  26.234  1.00  0.00           C  
ATOM   2634  O   ILE   165      41.047  47.326  26.253  1.00  0.00           O  
ATOM   2635  N   CYS   166      39.014  46.952  25.462  1.00  0.00           N  
ATOM   2636  H   CYS   166      38.176  46.407  25.603  1.00  0.00           H  
ATOM   2637  CA  CYS   166      38.863  48.156  24.583  1.00  0.00           C  
ATOM   2638  HA  CYS   166      37.856  48.161  24.166  1.00  0.00           H  
ATOM   2639  CB  CYS   166      39.011  49.480  25.427  1.00  0.00           C  
ATOM   2640  HB2 CYS   166      40.054  49.524  25.740  1.00  0.00           H  
ATOM   2641  HB3 CYS   166      38.896  50.349  24.780  1.00  0.00           H  
ATOM   2642  SG  CYS   166      37.987  49.447  26.906  1.00  0.00           S  
ATOM   2643  HG  CYS   166      37.157  48.530  26.400  1.00  0.00           H  
ATOM   2644  C   CYS   166      39.827  48.065  23.387  1.00  0.00           C  
ATOM   2645  O   CYS   166      39.450  48.129  22.193  1.00  0.00           O  
ATOM   2646  N   GLY   167      41.120  47.957  23.596  1.00  0.00           N  
ATOM   2647  H   GLY   167      41.408  48.097  24.553  1.00  0.00           H  
ATOM   2648  CA  GLY   167      42.076  47.663  22.543  1.00  0.00           C  
ATOM   2649  HA2 GLY   167      41.681  46.965  21.805  1.00  0.00           H  
ATOM   2650  HA3 GLY   167      42.394  48.551  21.997  1.00  0.00           H  
ATOM   2651  C   GLY   167      43.317  46.882  23.154  1.00  0.00           C  
ATOM   2652  O   GLY   167      43.942  46.147  22.426  1.00  0.00           O  
ATOM   2653  N   HIE   168      43.574  46.850  24.449  1.00  0.00           N  
ATOM   2654  H   HIE   168      43.030  47.488  25.012  1.00  0.00           H  
ATOM   2655  CA  HIE   168      44.614  46.026  24.999  1.00  0.00           C  
ATOM   2656  HA  HIE   168      45.538  46.216  24.452  1.00  0.00           H  
ATOM   2657  CB  HIE   168      44.991  46.400  26.398  1.00  0.00           C  
ATOM   2658  HB2 HIE   168      44.077  46.308  26.983  1.00  0.00           H  
ATOM   2659  HB3 HIE   168      45.767  45.714  26.736  1.00  0.00           H  
ATOM   2660  CG  HIE   168      45.701  47.736  26.559  1.00  0.00           C  
ATOM   2661  ND1 HIE   168      46.996  48.066  26.282  1.00  0.00           N  
ATOM   2662  CE1 HIE   168      47.098  49.375  26.654  1.00  0.00           C  
ATOM   2663  HE1 HIE   168      47.968  50.014  26.687  1.00  0.00           H  
ATOM   2664  NE2 HIE   168      45.897  49.973  26.915  1.00  0.00           N  
ATOM   2665  HE2 HIE   168      45.755  50.962  27.057  1.00  0.00           H  
ATOM   2666  CD2 HIE   168      45.027  48.870  26.989  1.00  0.00           C  
ATOM   2667  HD2 HIE   168      43.973  48.838  27.226  1.00  0.00           H  
ATOM   2668  C   HIE   168      44.138  44.607  24.979  1.00  0.00           C  
ATOM   2669  O   HIE   168      43.168  44.304  25.672  1.00  0.00           O  
ATOM   2670  N   LYS   169      44.835  43.685  24.331  1.00  0.00           N  
ATOM   2671  H   LYS   169      45.698  44.095  24.002  1.00  0.00           H  
ATOM   2672  CA  LYS   169      44.464  42.293  23.991  1.00  0.00           C  
ATOM   2673  HA  LYS   169      43.391  42.134  24.088  1.00  0.00           H  
ATOM   2674  CB  LYS   169      44.897  41.894  22.547  1.00  0.00           C  
ATOM   2675  HB2 LYS   169      45.940  42.203  22.611  1.00  0.00           H  
ATOM   2676  HB3 LYS   169      44.938  40.808  22.459  1.00  0.00           H  
ATOM   2677  CG  LYS   169      44.316  42.449  21.302  1.00  0.00           C  
ATOM   2678  HG2 LYS   169      43.325  42.000  21.241  1.00  0.00           H  
ATOM   2679  HG3 LYS   169      44.237  43.529  21.426  1.00  0.00           H  
ATOM   2680  CD  LYS   169      45.010  42.025  20.037  1.00  0.00           C  
ATOM   2681  HD2 LYS   169      46.060  42.294  19.920  1.00  0.00           H  
ATOM   2682  HD3 LYS   169      45.034  40.939  19.952  1.00  0.00           H  
ATOM   2683  CE  LYS   169      44.436  42.625  18.714  1.00  0.00           C  
ATOM   2684  HE2 LYS   169      44.427  43.710  18.815  1.00  0.00           H  
ATOM   2685  HE3 LYS   169      45.184  42.364  17.965  1.00  0.00           H  
ATOM   2686  NZ  LYS   169      43.015  42.174  18.401  1.00  0.00           N  
ATOM   2687  HZ1 LYS   169      42.669  42.579  17.543  1.00  0.00           H  
ATOM   2688  HZ2 LYS   169      42.937  41.173  18.291  1.00  0.00           H  
ATOM   2689  HZ3 LYS   169      42.374  42.478  19.120  1.00  0.00           H  
ATOM   2690  C   LYS   169      45.087  41.353  25.074  1.00  0.00           C  
ATOM   2691  O   LYS   169      46.054  40.665  24.897  1.00  0.00           O  
ATOM   2692  N   ALA   170      44.472  41.337  26.258  1.00  0.00           N  
ATOM   2693  H   ALA   170      43.525  41.673  26.164  1.00  0.00           H  
ATOM   2694  CA  ALA   170      44.949  40.611  27.361  1.00  0.00           C  
ATOM   2695  HA  ALA   170      46.017  40.722  27.547  1.00  0.00           H  
ATOM   2696  CB  ALA   170      44.379  41.225  28.639  1.00  0.00           C  
ATOM   2697  HB1 ALA   170      43.294  41.126  28.660  1.00  0.00           H  
ATOM   2698  HB2 ALA   170      44.876  40.764  29.493  1.00  0.00           H  
ATOM   2699  HB3 ALA   170      44.649  42.274  28.756  1.00  0.00           H  
ATOM   2700  C   ALA   170      44.646  39.077  27.222  1.00  0.00           C  
ATOM   2701  O   ALA   170      43.679  38.612  26.637  1.00  0.00           O  
ATOM   2702  N   ILE   171      45.531  38.278  27.809  1.00  0.00           N  
ATOM   2703  H   ILE   171      46.291  38.705  28.319  1.00  0.00           H  
ATOM   2704  CA  ILE   171      45.472  36.788  27.772  1.00  0.00           C  
ATOM   2705  HA  ILE   171      44.459  36.550  27.446  1.00  0.00           H  
ATOM   2706  CB  ILE   171      46.527  36.232  26.708  1.00  0.00           C  
ATOM   2707  HB  ILE   171      47.532  36.488  27.046  1.00  0.00           H  
ATOM   2708  CG2 ILE   171      46.291  34.721  26.536  1.00  0.00           C  
ATOM   2709 HG21 ILE   171      45.261  34.574  26.212  1.00  0.00           H  
ATOM   2710 HG22 ILE   171      46.962  34.307  25.783  1.00  0.00           H  
ATOM   2711 HG23 ILE   171      46.417  34.186  27.477  1.00  0.00           H  
ATOM   2712  CG1 ILE   171      46.379  36.814  25.324  1.00  0.00           C  
ATOM   2713 HG12 ILE   171      45.586  36.427  24.683  1.00  0.00           H  
ATOM   2714 HG13 ILE   171      46.173  37.884  25.378  1.00  0.00           H  
ATOM   2715  CD1 ILE   171      47.652  36.568  24.539  1.00  0.00           C  
ATOM   2716 HD11 ILE   171      48.503  36.938  25.111  1.00  0.00           H  
ATOM   2717 HD12 ILE   171      47.765  35.507  24.314  1.00  0.00           H  
ATOM   2718 HD13 ILE   171      47.562  37.044  23.563  1.00  0.00           H  
ATOM   2719  C   ILE   171      45.600  36.162  29.141  1.00  0.00           C  
ATOM   2720  O   ILE   171      46.658  36.323  29.745  1.00  0.00           O  
ATOM   2721  N   GLY   172      44.562  35.400  29.584  1.00  0.00           N  
ATOM   2722  H   GLY   172      43.783  35.140  28.996  1.00  0.00           H  
ATOM   2723  CA  GLY   172      44.853  34.414  30.657  1.00  0.00           C  
ATOM   2724  HA2 GLY   172      45.608  33.685  30.362  1.00  0.00           H  
ATOM   2725  HA3 GLY   172      45.267  34.918  31.530  1.00  0.00           H  
ATOM   2726  C   GLY   172      43.592  33.591  31.077  1.00  0.00           C  
ATOM   2727  O   GLY   172      42.860  33.165  30.239  1.00  0.00           O  
ATOM   2728  N   THR   173      43.517  33.345  32.359  1.00  0.00           N  
ATOM   2729  H   THR   173      44.306  33.770  32.824  1.00  0.00           H  
ATOM   2730  CA  THR   173      42.522  32.621  33.100  1.00  0.00           C  
ATOM   2731  HA  THR   173      42.389  31.628  32.672  1.00  0.00           H  
ATOM   2732  CB  THR   173      43.009  32.570  34.512  1.00  0.00           C  
ATOM   2733  HB  THR   173      43.114  33.609  34.824  1.00  0.00           H  
ATOM   2734  CG2 THR   173      41.934  31.899  35.380  1.00  0.00           C  
ATOM   2735 HG21 THR   173      41.809  30.858  35.083  1.00  0.00           H  
ATOM   2736 HG22 THR   173      42.369  32.076  36.364  1.00  0.00           H  
ATOM   2737 HG23 THR   173      41.017  32.472  35.244  1.00  0.00           H  
ATOM   2738  OG1 THR   173      44.195  31.812  34.698  1.00  0.00           O  
ATOM   2739  HG1 THR   173      44.158  30.901  34.396  1.00  0.00           H  
ATOM   2740  C   THR   173      41.257  33.405  32.919  1.00  0.00           C  
ATOM   2741  O   THR   173      41.257  34.610  33.078  1.00  0.00           O  
ATOM   2742  N   VAL   174      40.229  32.745  32.468  1.00  0.00           N  
ATOM   2743  H   VAL   174      40.402  31.754  32.371  1.00  0.00           H  
ATOM   2744  CA  VAL   174      38.907  33.220  32.473  1.00  0.00           C  
ATOM   2745  HA  VAL   174      38.919  34.198  32.952  1.00  0.00           H  
ATOM   2746  CB  VAL   174      38.390  33.496  31.006  1.00  0.00           C  
ATOM   2747  HB  VAL   174      38.618  32.673  30.328  1.00  0.00           H  
ATOM   2748  CG1 VAL   174      36.892  33.697  30.966  1.00  0.00           C  
ATOM   2749 HG11 VAL   174      36.429  32.736  31.190  1.00  0.00           H  
ATOM   2750 HG12 VAL   174      36.681  34.575  31.576  1.00  0.00           H  
ATOM   2751 HG13 VAL   174      36.452  33.832  29.978  1.00  0.00           H  
ATOM   2752  CG2 VAL   174      38.997  34.850  30.452  1.00  0.00           C  
ATOM   2753 HG21 VAL   174      38.634  35.645  31.103  1.00  0.00           H  
ATOM   2754 HG22 VAL   174      40.074  34.805  30.290  1.00  0.00           H  
ATOM   2755 HG23 VAL   174      38.697  35.148  29.448  1.00  0.00           H  
ATOM   2756  C   VAL   174      38.001  32.253  33.311  1.00  0.00           C  
ATOM   2757  O   VAL   174      37.908  31.144  32.840  1.00  0.00           O  
ATOM   2758  N   LEU   175      37.472  32.605  34.457  1.00  0.00           N  
ATOM   2759  H   LEU   175      37.777  33.504  34.801  1.00  0.00           H  
ATOM   2760  CA  LEU   175      36.453  31.905  35.280  1.00  0.00           C  
ATOM   2761  HA  LEU   175      36.659  30.839  35.189  1.00  0.00           H  
ATOM   2762  CB  LEU   175      36.500  32.358  36.708  1.00  0.00           C  
ATOM   2763  HB2 LEU   175      36.183  33.400  36.739  1.00  0.00           H  
ATOM   2764  HB3 LEU   175      35.725  31.845  37.278  1.00  0.00           H  
ATOM   2765  CG  LEU   175      37.826  32.225  37.493  1.00  0.00           C  
ATOM   2766  HG  LEU   175      38.613  32.833  37.046  1.00  0.00           H  
ATOM   2767  CD1 LEU   175      37.476  32.708  38.825  1.00  0.00           C  
ATOM   2768 HD11 LEU   175      37.266  33.771  38.945  1.00  0.00           H  
ATOM   2769 HD12 LEU   175      36.793  31.959  39.225  1.00  0.00           H  
ATOM   2770 HD13 LEU   175      38.414  32.533  39.351  1.00  0.00           H  
ATOM   2771  CD2 LEU   175      38.236  30.775  37.536  1.00  0.00           C  
ATOM   2772 HD21 LEU   175      37.376  30.140  37.748  1.00  0.00           H  
ATOM   2773 HD22 LEU   175      38.615  30.526  36.545  1.00  0.00           H  
ATOM   2774 HD23 LEU   175      39.060  30.606  38.229  1.00  0.00           H  
ATOM   2775  C   LEU   175      35.049  32.044  34.646  1.00  0.00           C  
ATOM   2776  O   LEU   175      34.316  33.002  34.914  1.00  0.00           O  
ATOM   2777  N   VAL   176      34.589  31.087  33.843  1.00  0.00           N  
ATOM   2778  H   VAL   176      35.130  30.237  33.780  1.00  0.00           H  
ATOM   2779  CA  VAL   176      33.168  31.075  33.273  1.00  0.00           C  
ATOM   2780  HA  VAL   176      32.902  32.131  33.225  1.00  0.00           H  
ATOM   2781  CB  VAL   176      33.115  30.533  31.837  1.00  0.00           C  
ATOM   2782  HB  VAL   176      33.316  29.462  31.858  1.00  0.00           H  
ATOM   2783  CG1 VAL   176      31.737  30.752  31.269  1.00  0.00           C  
ATOM   2784 HG11 VAL   176      31.721  30.547  30.199  1.00  0.00           H  
ATOM   2785 HG12 VAL   176      31.079  30.106  31.849  1.00  0.00           H  
ATOM   2786 HG13 VAL   176      31.566  31.811  31.465  1.00  0.00           H  
ATOM   2787  CG2 VAL   176      34.157  31.223  31.073  1.00  0.00           C  
ATOM   2788 HG21 VAL   176      35.185  30.950  31.311  1.00  0.00           H  
ATOM   2789 HG22 VAL   176      33.966  30.986  30.026  1.00  0.00           H  
ATOM   2790 HG23 VAL   176      33.877  32.265  31.226  1.00  0.00           H  
ATOM   2791  C   VAL   176      32.122  30.373  34.096  1.00  0.00           C  
ATOM   2792  O   VAL   176      32.396  29.238  34.448  1.00  0.00           O  
ATOM   2793  N   GLY   177      31.032  31.061  34.499  1.00  0.00           N  
ATOM   2794  H   GLY   177      31.043  32.058  34.336  1.00  0.00           H  
ATOM   2795  CA  GLY   177      29.974  30.524  35.277  1.00  0.00           C  
ATOM   2796  HA2 GLY   177      29.711  29.600  34.763  1.00  0.00           H  
ATOM   2797  HA3 GLY   177      30.420  30.463  36.269  1.00  0.00           H  
ATOM   2798  C   GLY   177      28.755  31.458  35.276  1.00  0.00           C  
ATOM   2799  O   GLY   177      28.587  32.266  34.321  1.00  0.00           O  
ATOM   2800  N   PRO   178      27.846  31.311  36.242  1.00  0.00           N  
ATOM   2801  CD  PRO   178      27.787  30.274  37.182  1.00  0.00           C  
ATOM   2802  HD2 PRO   178      28.532  30.371  37.972  1.00  0.00           H  
ATOM   2803  HD3 PRO   178      27.810  29.269  36.761  1.00  0.00           H  
ATOM   2804  CG  PRO   178      26.368  30.321  37.781  1.00  0.00           C  
ATOM   2805  HG2 PRO   178      26.307  30.857  38.728  1.00  0.00           H  
ATOM   2806  HG3 PRO   178      26.042  29.281  37.816  1.00  0.00           H  
ATOM   2807  CB  PRO   178      25.508  31.162  36.745  1.00  0.00           C  
ATOM   2808  HB2 PRO   178      24.678  31.770  37.106  1.00  0.00           H  
ATOM   2809  HB3 PRO   178      25.197  30.487  35.948  1.00  0.00           H  
ATOM   2810  CA  PRO   178      26.618  32.087  36.256  1.00  0.00           C  
ATOM   2811  HA  PRO   178      26.331  32.213  35.212  1.00  0.00           H  
ATOM   2812  C   PRO   178      26.907  33.339  37.042  1.00  0.00           C  
ATOM   2813  O   PRO   178      26.290  33.571  38.065  1.00  0.00           O  
ATOM   2814  N   THR   179      27.787  34.203  36.552  1.00  0.00           N  
ATOM   2815  H   THR   179      28.124  34.005  35.621  1.00  0.00           H  
ATOM   2816  CA  THR   179      27.992  35.510  37.144  1.00  0.00           C  
ATOM   2817  HA  THR   179      27.953  35.345  38.221  1.00  0.00           H  
ATOM   2818  CB  THR   179      29.438  35.955  36.972  1.00  0.00           C  
ATOM   2819  HB  THR   179      30.068  35.115  37.263  1.00  0.00           H  
ATOM   2820  CG2 THR   179      29.707  36.367  35.528  1.00  0.00           C  
ATOM   2821 HG21 THR   179      29.017  37.178  35.292  1.00  0.00           H  
ATOM   2822 HG22 THR   179      30.751  36.667  35.429  1.00  0.00           H  
ATOM   2823 HG23 THR   179      29.519  35.543  34.840  1.00  0.00           H  
ATOM   2824  OG1 THR   179      29.663  37.131  37.714  1.00  0.00           O  
ATOM   2825  HG1 THR   179      30.398  37.577  37.287  1.00  0.00           H  
ATOM   2826  C   THR   179      26.963  36.591  36.686  1.00  0.00           C  
ATOM   2827  O   THR   179      26.656  36.599  35.470  1.00  0.00           O  
ATOM   2828  N   PRO   180      26.382  37.389  37.576  1.00  0.00           N  
ATOM   2829  CD  PRO   180      26.442  37.220  39.024  1.00  0.00           C  
ATOM   2830  HD2 PRO   180      27.444  37.060  39.422  1.00  0.00           H  
ATOM   2831  HD3 PRO   180      25.792  36.413  39.363  1.00  0.00           H  
ATOM   2832  CG  PRO   180      25.701  38.368  39.537  1.00  0.00           C  
ATOM   2833  HG2 PRO   180      26.237  39.307  39.675  1.00  0.00           H  
ATOM   2834  HG3 PRO   180      25.251  38.106  40.495  1.00  0.00           H  
ATOM   2835  CB  PRO   180      24.679  38.825  38.454  1.00  0.00           C  
ATOM   2836  HB2 PRO   180      24.449  39.886  38.550  1.00  0.00           H  
ATOM   2837  HB3 PRO   180      23.724  38.314  38.576  1.00  0.00           H  
ATOM   2838  CA  PRO   180      25.447  38.485  37.178  1.00  0.00           C  
ATOM   2839  HA  PRO   180      24.696  38.111  36.482  1.00  0.00           H  
ATOM   2840  C   PRO   180      26.198  39.582  36.532  1.00  0.00           C  
ATOM   2841  O   PRO   180      25.676  40.143  35.557  1.00  0.00           O  
ATOM   2842  N   VAL   181      27.400  39.948  36.922  1.00  0.00           N  
ATOM   2843  H   VAL   181      27.882  39.347  37.574  1.00  0.00           H  
ATOM   2844  CA  VAL   181      28.295  40.988  36.298  1.00  0.00           C  
ATOM   2845  HA  VAL   181      27.895  41.463  35.402  1.00  0.00           H  
ATOM   2846  CB  VAL   181      28.583  42.181  37.310  1.00  0.00           C  
ATOM   2847  HB  VAL   181      27.632  42.604  37.634  1.00  0.00           H  
ATOM   2848  CG1 VAL   181      29.395  41.771  38.550  1.00  0.00           C  
ATOM   2849 HG11 VAL   181      29.577  42.662  39.151  1.00  0.00           H  
ATOM   2850 HG12 VAL   181      28.715  41.161  39.146  1.00  0.00           H  
ATOM   2851 HG13 VAL   181      30.217  41.095  38.314  1.00  0.00           H  
ATOM   2852  CG2 VAL   181      29.275  43.299  36.555  1.00  0.00           C  
ATOM   2853 HG21 VAL   181      28.737  43.588  35.652  1.00  0.00           H  
ATOM   2854 HG22 VAL   181      29.378  44.129  37.255  1.00  0.00           H  
ATOM   2855 HG23 VAL   181      30.259  43.068  36.146  1.00  0.00           H  
ATOM   2856  C   VAL   181      29.623  40.396  35.738  1.00  0.00           C  
ATOM   2857  O   VAL   181      30.230  39.520  36.361  1.00  0.00           O  
ATOM   2858  N   ASN   182      30.016  40.817  34.547  1.00  0.00           N  
ATOM   2859  H   ASN   182      29.506  41.558  34.087  1.00  0.00           H  
ATOM   2860  CA  ASN   182      31.363  40.490  33.908  1.00  0.00           C  
ATOM   2861  HA  ASN   182      31.496  39.411  33.991  1.00  0.00           H  
ATOM   2862  CB  ASN   182      31.366  40.883  32.444  1.00  0.00           C  
ATOM   2863  HB2 ASN   182      31.127  41.940  32.333  1.00  0.00           H  
ATOM   2864  HB3 ASN   182      32.372  40.829  32.028  1.00  0.00           H  
ATOM   2865  CG  ASN   182      30.477  40.010  31.688  1.00  0.00           C  
ATOM   2866  OD1 ASN   182      30.890  38.963  31.204  1.00  0.00           O  
ATOM   2867  ND2 ASN   182      29.175  40.397  31.498  1.00  0.00           N  
ATOM   2868 HD21 ASN   182      28.794  41.306  31.720  1.00  0.00           H  
ATOM   2869 HD22 ASN   182      28.618  39.626  31.157  1.00  0.00           H  
ATOM   2870  C   ASN   182      32.472  41.204  34.664  1.00  0.00           C  
ATOM   2871  O   ASN   182      32.410  42.407  34.809  1.00  0.00           O  
ATOM   2872  N   ILE   183      33.480  40.596  35.235  1.00  0.00           N  
ATOM   2873  H   ILE   183      33.525  39.587  35.229  1.00  0.00           H  
ATOM   2874  CA  ILE   183      34.504  41.178  36.164  1.00  0.00           C  
ATOM   2875  HA  ILE   183      34.341  42.250  36.273  1.00  0.00           H  
ATOM   2876  CB  ILE   183      34.421  40.556  37.593  1.00  0.00           C  
ATOM   2877  HB  ILE   183      35.016  39.642  37.592  1.00  0.00           H  
ATOM   2878  CG2 ILE   183      35.123  41.466  38.613  1.00  0.00           C  
ATOM   2879 HG21 ILE   183      34.567  42.295  39.051  1.00  0.00           H  
ATOM   2880 HG22 ILE   183      35.239  40.797  39.466  1.00  0.00           H  
ATOM   2881 HG23 ILE   183      36.142  41.762  38.362  1.00  0.00           H  
ATOM   2882  CG1 ILE   183      33.052  40.047  38.050  1.00  0.00           C  
ATOM   2883 HG12 ILE   183      32.232  40.765  38.076  1.00  0.00           H  
ATOM   2884 HG13 ILE   183      32.765  39.263  37.349  1.00  0.00           H  
ATOM   2885  CD1 ILE   183      33.151  39.296  39.398  1.00  0.00           C  
ATOM   2886 HD11 ILE   183      32.258  38.707  39.608  1.00  0.00           H  
ATOM   2887 HD12 ILE   183      34.071  38.718  39.490  1.00  0.00           H  
ATOM   2888 HD13 ILE   183      33.139  40.109  40.125  1.00  0.00           H  
ATOM   2889  C   ILE   183      35.953  41.031  35.674  1.00  0.00           C  
ATOM   2890  O   ILE   183      36.486  39.925  35.554  1.00  0.00           O  
ATOM   2891  N   ILE   184      36.576  42.101  35.221  1.00  0.00           N  
ATOM   2892  H   ILE   184      36.188  43.007  35.441  1.00  0.00           H  
ATOM   2893  CA  ILE   184      38.013  42.075  34.898  1.00  0.00           C  
ATOM   2894  HA  ILE   184      38.300  41.094  34.521  1.00  0.00           H  
ATOM   2895  CB  ILE   184      38.354  43.029  33.781  1.00  0.00           C  
ATOM   2896  HB  ILE   184      38.166  44.027  34.177  1.00  0.00           H  
ATOM   2897  CG2 ILE   184      39.819  43.048  33.248  1.00  0.00           C  
ATOM   2898 HG21 ILE   184      40.202  42.150  32.763  1.00  0.00           H  
ATOM   2899 HG22 ILE   184      39.858  43.907  32.577  1.00  0.00           H  
ATOM   2900 HG23 ILE   184      40.438  43.380  34.082  1.00  0.00           H  
ATOM   2901  CG1 ILE   184      37.498  42.910  32.518  1.00  0.00           C  
ATOM   2902 HG12 ILE   184      36.448  43.074  32.760  1.00  0.00           H  
ATOM   2903 HG13 ILE   184      37.670  43.778  31.882  1.00  0.00           H  
ATOM   2904  CD1 ILE   184      37.582  41.612  31.807  1.00  0.00           C  
ATOM   2905 HD11 ILE   184      38.595  41.376  31.479  1.00  0.00           H  
ATOM   2906 HD12 ILE   184      37.244  40.895  32.555  1.00  0.00           H  
ATOM   2907 HD13 ILE   184      36.908  41.695  30.955  1.00  0.00           H  
ATOM   2908  C   ILE   184      38.751  42.299  36.155  1.00  0.00           C  
ATOM   2909  O   ILE   184      38.989  43.392  36.618  1.00  0.00           O  
ATOM   2910  N   GLY   185      39.117  41.100  36.688  1.00  0.00           N  
ATOM   2911  H   GLY   185      38.917  40.277  36.138  1.00  0.00           H  
ATOM   2912  CA  GLY   185      39.926  40.974  37.923  1.00  0.00           C  
ATOM   2913  HA2 GLY   185      39.610  41.730  38.641  1.00  0.00           H  
ATOM   2914  HA3 GLY   185      39.792  39.972  38.331  1.00  0.00           H  
ATOM   2915  C   GLY   185      41.423  41.299  37.701  1.00  0.00           C  
ATOM   2916  O   GLY   185      41.923  41.426  36.560  1.00  0.00           O  
ATOM   2917  N   ARG   186      42.134  41.432  38.855  1.00  0.00           N  
ATOM   2918  H   ARG   186      41.682  41.302  39.749  1.00  0.00           H  
ATOM   2919  CA  ARG   186      43.562  41.738  38.894  1.00  0.00           C  
ATOM   2920  HA  ARG   186      43.690  42.807  38.719  1.00  0.00           H  
ATOM   2921  CB  ARG   186      44.050  41.380  40.344  1.00  0.00           C  
ATOM   2922  HB2 ARG   186      43.805  40.334  40.531  1.00  0.00           H  
ATOM   2923  HB3 ARG   186      45.137  41.434  40.406  1.00  0.00           H  
ATOM   2924  CG  ARG   186      43.360  42.330  41.380  1.00  0.00           C  
ATOM   2925  HG2 ARG   186      43.581  43.389  41.247  1.00  0.00           H  
ATOM   2926  HG3 ARG   186      42.279  42.236  41.485  1.00  0.00           H  
ATOM   2927  CD  ARG   186      43.676  42.047  42.861  1.00  0.00           C  
ATOM   2928  HD2 ARG   186      44.662  42.410  43.153  1.00  0.00           H  
ATOM   2929  HD3 ARG   186      42.902  42.583  43.409  1.00  0.00           H  
ATOM   2930  NE  ARG   186      43.591  40.658  43.230  1.00  0.00           N  
ATOM   2931  HE  ARG   186      42.685  40.368  43.568  1.00  0.00           H  
ATOM   2932  CZ  ARG   186      44.572  39.733  43.233  1.00  0.00           C  
ATOM   2933  NH1 ARG   186      45.780  39.906  42.810  1.00  0.00           N  
ATOM   2934 HH11 ARG   186      46.028  40.760  42.332  1.00  0.00           H  
ATOM   2935 HH12 ARG   186      46.427  39.130  42.786  1.00  0.00           H  
ATOM   2936  NH2 ARG   186      44.376  38.455  43.480  1.00  0.00           N  
ATOM   2937 HH21 ARG   186      43.449  38.223  43.806  1.00  0.00           H  
ATOM   2938 HH22 ARG   186      45.093  37.781  43.707  1.00  0.00           H  
ATOM   2939  C   ARG   186      44.479  40.944  37.917  1.00  0.00           C  
ATOM   2940  O   ARG   186      45.325  41.518  37.235  1.00  0.00           O  
ATOM   2941  N   ASN   187      44.241  39.651  37.741  1.00  0.00           N  
ATOM   2942  H   ASN   187      43.630  39.199  38.405  1.00  0.00           H  
ATOM   2943  CA  ASN   187      44.924  38.810  36.721  1.00  0.00           C  
ATOM   2944  HA  ASN   187      45.920  38.592  37.108  1.00  0.00           H  
ATOM   2945  CB  ASN   187      44.303  37.377  36.658  1.00  0.00           C  
ATOM   2946  HB2 ASN   187      45.085  36.705  36.304  1.00  0.00           H  
ATOM   2947  HB3 ASN   187      43.923  36.990  37.603  1.00  0.00           H  
ATOM   2948  CG  ASN   187      43.190  37.244  35.609  1.00  0.00           C  
ATOM   2949  OD1 ASN   187      42.202  37.974  35.640  1.00  0.00           O  
ATOM   2950  ND2 ASN   187      43.320  36.298  34.732  1.00  0.00           N  
ATOM   2951 HD21 ASN   187      44.217  35.834  34.719  1.00  0.00           H  
ATOM   2952 HD22 ASN   187      42.645  36.138  33.998  1.00  0.00           H  
ATOM   2953  C   ASN   187      45.163  39.415  35.327  1.00  0.00           C  
ATOM   2954  O   ASN   187      46.115  39.068  34.599  1.00  0.00           O  
ATOM   2955  N   LEU   188      44.216  40.263  34.985  1.00  0.00           N  
ATOM   2956  H   LEU   188      43.325  40.371  35.448  1.00  0.00           H  
ATOM   2957  CA  LEU   188      44.231  41.022  33.768  1.00  0.00           C  
ATOM   2958  HA  LEU   188      45.015  40.648  33.110  1.00  0.00           H  
ATOM   2959  CB  LEU   188      42.946  40.857  32.890  1.00  0.00           C  
ATOM   2960  HB2 LEU   188      42.102  41.322  33.399  1.00  0.00           H  
ATOM   2961  HB3 LEU   188      43.135  41.392  31.959  1.00  0.00           H  
ATOM   2962  CG  LEU   188      42.523  39.435  32.476  1.00  0.00           C  
ATOM   2963  HG  LEU   188      42.129  38.845  33.303  1.00  0.00           H  
ATOM   2964  CD1 LEU   188      41.336  39.626  31.515  1.00  0.00           C  
ATOM   2965 HD11 LEU   188      41.563  40.228  30.635  1.00  0.00           H  
ATOM   2966 HD12 LEU   188      40.863  38.656  31.367  1.00  0.00           H  
ATOM   2967 HD13 LEU   188      40.651  40.302  32.028  1.00  0.00           H  
ATOM   2968  CD2 LEU   188      43.703  38.703  31.707  1.00  0.00           C  
ATOM   2969 HD21 LEU   188      44.654  38.807  32.230  1.00  0.00           H  
ATOM   2970 HD22 LEU   188      43.411  37.662  31.564  1.00  0.00           H  
ATOM   2971 HD23 LEU   188      43.851  39.191  30.744  1.00  0.00           H  
ATOM   2972  C   LEU   188      44.598  42.459  33.972  1.00  0.00           C  
ATOM   2973  O   LEU   188      45.326  42.981  33.127  1.00  0.00           O  
ATOM   2974  N   LEU   189      44.211  43.174  34.978  1.00  0.00           N  
ATOM   2975  H   LEU   189      43.546  42.738  35.601  1.00  0.00           H  
ATOM   2976  CA  LEU   189      44.674  44.571  35.374  1.00  0.00           C  
ATOM   2977  HA  LEU   189      44.330  45.243  34.588  1.00  0.00           H  
ATOM   2978  CB  LEU   189      44.138  45.027  36.827  1.00  0.00           C  
ATOM   2979  HB2 LEU   189      44.548  44.491  37.683  1.00  0.00           H  
ATOM   2980  HB3 LEU   189      44.493  46.052  36.931  1.00  0.00           H  
ATOM   2981  CG  LEU   189      42.608  45.033  36.891  1.00  0.00           C  
ATOM   2982  HG  LEU   189      42.193  44.131  36.441  1.00  0.00           H  
ATOM   2983  CD1 LEU   189      42.151  45.150  38.372  1.00  0.00           C  
ATOM   2984 HD11 LEU   189      42.396  46.149  38.731  1.00  0.00           H  
ATOM   2985 HD12 LEU   189      41.120  44.800  38.405  1.00  0.00           H  
ATOM   2986 HD13 LEU   189      42.707  44.447  38.993  1.00  0.00           H  
ATOM   2987  CD2 LEU   189      41.980  46.222  36.009  1.00  0.00           C  
ATOM   2988 HD21 LEU   189      42.414  46.335  35.015  1.00  0.00           H  
ATOM   2989 HD22 LEU   189      40.913  46.031  35.899  1.00  0.00           H  
ATOM   2990 HD23 LEU   189      42.156  47.172  36.512  1.00  0.00           H  
ATOM   2991  C   LEU   189      46.235  44.665  35.360  1.00  0.00           C  
ATOM   2992  O   LEU   189      46.853  45.439  34.636  1.00  0.00           O  
ATOM   2993  N   THR   190      46.958  43.790  36.143  1.00  0.00           N  
ATOM   2994  H   THR   190      46.443  43.080  36.644  1.00  0.00           H  
ATOM   2995  CA  THR   190      48.351  43.574  36.153  1.00  0.00           C  
ATOM   2996  HA  THR   190      48.752  44.484  36.598  1.00  0.00           H  
ATOM   2997  CB  THR   190      48.729  42.374  37.047  1.00  0.00           C  
ATOM   2998  HB  THR   190      49.808  42.226  37.001  1.00  0.00           H  
ATOM   2999  CG2 THR   190      48.468  42.525  38.537  1.00  0.00           C  
ATOM   3000 HG21 THR   190      47.442  42.859  38.688  1.00  0.00           H  
ATOM   3001 HG22 THR   190      48.532  41.617  39.138  1.00  0.00           H  
ATOM   3002 HG23 THR   190      49.120  43.304  38.931  1.00  0.00           H  
ATOM   3003  OG1 THR   190      47.998  41.203  36.624  1.00  0.00           O  
ATOM   3004  HG1 THR   190      47.071  41.259  36.867  1.00  0.00           H  
ATOM   3005  C   THR   190      49.027  43.414  34.756  1.00  0.00           C  
ATOM   3006  O   THR   190      50.168  43.857  34.659  1.00  0.00           O  
ATOM   3007  N   GLN   191      48.379  42.865  33.697  1.00  0.00           N  
ATOM   3008  H   GLN   191      47.434  42.676  34.001  1.00  0.00           H  
ATOM   3009  CA  GLN   191      48.943  42.536  32.401  1.00  0.00           C  
ATOM   3010  HA  GLN   191      50.008  42.466  32.621  1.00  0.00           H  
ATOM   3011  CB  GLN   191      48.329  41.236  31.886  1.00  0.00           C  
ATOM   3012  HB2 GLN   191      48.431  40.473  32.658  1.00  0.00           H  
ATOM   3013  HB3 GLN   191      47.272  41.437  31.710  1.00  0.00           H  
ATOM   3014  CG  GLN   191      48.981  40.793  30.663  1.00  0.00           C  
ATOM   3015  HG2 GLN   191      48.954  41.513  29.845  1.00  0.00           H  
ATOM   3016  HG3 GLN   191      50.028  40.602  30.900  1.00  0.00           H  
ATOM   3017  CD  GLN   191      48.278  39.502  30.111  1.00  0.00           C  
ATOM   3018  OE1 GLN   191      47.910  39.563  28.941  1.00  0.00           O  
ATOM   3019  NE2 GLN   191      48.082  38.434  30.854  1.00  0.00           N  
ATOM   3020 HE21 GLN   191      48.544  38.323  31.745  1.00  0.00           H  
ATOM   3021 HE22 GLN   191      47.584  37.677  30.409  1.00  0.00           H  
ATOM   3022  C   GLN   191      48.724  43.654  31.431  1.00  0.00           C  
ATOM   3023  O   GLN   191      49.599  44.140  30.769  1.00  0.00           O  
ATOM   3024  N   ILE   192      47.460  44.178  31.311  1.00  0.00           N  
ATOM   3025  H   ILE   192      46.656  43.875  31.840  1.00  0.00           H  
ATOM   3026  CA  ILE   192      47.196  45.444  30.658  1.00  0.00           C  
ATOM   3027  HA  ILE   192      47.487  45.307  29.616  1.00  0.00           H  
ATOM   3028  CB  ILE   192      45.727  45.840  30.523  1.00  0.00           C  
ATOM   3029  HB  ILE   192      45.673  46.785  29.982  1.00  0.00           H  
ATOM   3030  CG2 ILE   192      44.938  44.839  29.746  1.00  0.00           C  
ATOM   3031 HG21 ILE   192      43.974  45.181  29.369  1.00  0.00           H  
ATOM   3032 HG22 ILE   192      45.565  44.598  28.888  1.00  0.00           H  
ATOM   3033 HG23 ILE   192      44.752  43.960  30.363  1.00  0.00           H  
ATOM   3034  CG1 ILE   192      45.120  46.176  31.917  1.00  0.00           C  
ATOM   3035 HG12 ILE   192      45.453  45.461  32.669  1.00  0.00           H  
ATOM   3036 HG13 ILE   192      45.571  47.144  32.140  1.00  0.00           H  
ATOM   3037  CD1 ILE   192      43.620  46.383  31.910  1.00  0.00           C  
ATOM   3038 HD11 ILE   192      43.178  46.845  31.027  1.00  0.00           H  
ATOM   3039 HD12 ILE   192      43.130  45.410  31.958  1.00  0.00           H  
ATOM   3040 HD13 ILE   192      43.415  47.020  32.770  1.00  0.00           H  
ATOM   3041  C   ILE   192      48.011  46.601  31.179  1.00  0.00           C  
ATOM   3042  O   ILE   192      48.461  47.425  30.351  1.00  0.00           O  
ATOM   3043  N   GLY   193      48.063  46.788  32.537  1.00  0.00           N  
ATOM   3044  H   GLY   193      47.605  46.122  33.142  1.00  0.00           H  
ATOM   3045  CA  GLY   193      48.703  47.904  33.135  1.00  0.00           C  
ATOM   3046  HA2 GLY   193      49.417  47.505  33.856  1.00  0.00           H  
ATOM   3047  HA3 GLY   193      49.282  48.379  32.344  1.00  0.00           H  
ATOM   3048  C   GLY   193      47.728  48.874  33.780  1.00  0.00           C  
ATOM   3049  O   GLY   193      48.059  50.049  33.677  1.00  0.00           O  
ATOM   3050  N   CYS   194      46.649  48.369  34.415  1.00  0.00           N  
ATOM   3051  H   CYS   194      46.558  47.390  34.648  1.00  0.00           H  
ATOM   3052  CA  CYS   194      45.595  49.097  35.103  1.00  0.00           C  
ATOM   3053  HA  CYS   194      45.747  50.165  34.947  1.00  0.00           H  
ATOM   3054  CB  CYS   194      44.092  48.822  34.684  1.00  0.00           C  
ATOM   3055  HB2 CYS   194      44.094  48.935  33.600  1.00  0.00           H  
ATOM   3056  HB3 CYS   194      43.815  47.791  34.903  1.00  0.00           H  
ATOM   3057  SG  CYS   194      43.089  50.070  35.471  1.00  0.00           S  
ATOM   3058  HG  CYS   194      43.704  51.153  34.987  1.00  0.00           H  
ATOM   3059  C   CYS   194      45.892  49.094  36.603  1.00  0.00           C  
ATOM   3060  O   CYS   194      46.078  48.043  37.195  1.00  0.00           O  
ATOM   3061  N   THR   195      46.021  50.219  37.227  1.00  0.00           N  
ATOM   3062  H   THR   195      45.827  51.023  36.648  1.00  0.00           H  
ATOM   3063  CA  THR   195      46.538  50.361  38.618  1.00  0.00           C  
ATOM   3064  HA  THR   195      46.602  49.370  39.066  1.00  0.00           H  
ATOM   3065  CB  THR   195      47.981  50.782  38.453  1.00  0.00           C  
ATOM   3066  HB  THR   195      48.269  50.902  39.497  1.00  0.00           H  
ATOM   3067  CG2 THR   195      48.875  49.913  37.644  1.00  0.00           C  
ATOM   3068 HG21 THR   195      49.232  49.130  38.312  1.00  0.00           H  
ATOM   3069 HG22 THR   195      48.348  49.502  36.783  1.00  0.00           H  
ATOM   3070 HG23 THR   195      49.750  50.532  37.443  1.00  0.00           H  
ATOM   3071  OG1 THR   195      47.920  52.041  37.882  1.00  0.00           O  
ATOM   3072  HG1 THR   195      48.009  51.991  36.928  1.00  0.00           H  
ATOM   3073  C   THR   195      45.688  51.396  39.437  1.00  0.00           C  
ATOM   3074  O   THR   195      44.799  52.094  38.917  1.00  0.00           O  
ATOM   3075  N   LEU   196      45.925  51.418  40.744  1.00  0.00           N  
ATOM   3076  H   LEU   196      46.641  50.805  41.108  1.00  0.00           H  
ATOM   3077  CA  LEU   196      45.088  52.018  41.736  1.00  0.00           C  
ATOM   3078  HA  LEU   196      44.292  52.674  41.382  1.00  0.00           H  
ATOM   3079  CB  LEU   196      44.558  50.845  42.590  1.00  0.00           C  
ATOM   3080  HB2 LEU   196      44.106  50.186  41.848  1.00  0.00           H  
ATOM   3081  HB3 LEU   196      45.381  50.343  43.098  1.00  0.00           H  
ATOM   3082  CG  LEU   196      43.649  51.347  43.717  1.00  0.00           C  
ATOM   3083  HG  LEU   196      44.179  52.109  44.289  1.00  0.00           H  
ATOM   3084  CD1 LEU   196      42.333  52.000  43.204  1.00  0.00           C  
ATOM   3085 HD11 LEU   196      42.382  52.476  42.225  1.00  0.00           H  
ATOM   3086 HD12 LEU   196      41.583  51.209  43.178  1.00  0.00           H  
ATOM   3087 HD13 LEU   196      41.956  52.636  44.005  1.00  0.00           H  
ATOM   3088  CD2 LEU   196      43.215  50.231  44.613  1.00  0.00           C  
ATOM   3089 HD21 LEU   196      42.579  50.651  45.393  1.00  0.00           H  
ATOM   3090 HD22 LEU   196      42.550  49.468  44.206  1.00  0.00           H  
ATOM   3091 HD23 LEU   196      44.112  49.737  44.987  1.00  0.00           H  
ATOM   3092  C   LEU   196      45.979  53.101  42.457  1.00  0.00           C  
ATOM   3093  O   LEU   196      46.857  52.720  43.231  1.00  0.00           O  
ATOM   3094  N   ASN   197      45.903  54.372  42.120  1.00  0.00           N  
ATOM   3095  H   ASN   197      44.997  54.531  41.702  1.00  0.00           H  
ATOM   3096  CA  ASN   197      46.687  55.426  42.781  1.00  0.00           C  
ATOM   3097  HA  ASN   197      47.739  55.144  42.749  1.00  0.00           H  
ATOM   3098  CB  ASN   197      46.726  56.599  41.786  1.00  0.00           C  
ATOM   3099  HB2 ASN   197      46.928  56.213  40.787  1.00  0.00           H  
ATOM   3100  HB3 ASN   197      45.709  56.971  41.667  1.00  0.00           H  
ATOM   3101  CG  ASN   197      47.607  57.741  42.049  1.00  0.00           C  
ATOM   3102  OD1 ASN   197      48.594  57.613  42.789  1.00  0.00           O  
ATOM   3103  ND2 ASN   197      47.355  58.866  41.350  1.00  0.00           N  
ATOM   3104 HD21 ASN   197      46.509  58.884  40.797  1.00  0.00           H  
ATOM   3105 HD22 ASN   197      48.065  59.582  41.404  1.00  0.00           H  
ATOM   3106  C   ASN   197      46.236  55.841  44.229  1.00  0.00           C  
ATOM   3107  O   ASN   197      45.383  56.729  44.355  1.00  0.00           O  
ATOM   3108  N   PHE   198      46.764  55.313  45.337  1.00  0.00           N  
ATOM   3109  H   PHE   198      47.521  54.667  45.165  1.00  0.00           H  
ATOM   3110  CA  PHE   198      46.345  55.544  46.753  1.00  0.00           C  
ATOM   3111  HA  PHE   198      45.379  56.048  46.712  1.00  0.00           H  
ATOM   3112  CB  PHE   198      46.241  54.188  47.541  1.00  0.00           C  
ATOM   3113  HB2 PHE   198      45.484  53.513  47.142  1.00  0.00           H  
ATOM   3114  HB3 PHE   198      47.181  53.640  47.471  1.00  0.00           H  
ATOM   3115  CG  PHE   198      46.022  54.464  49.006  1.00  0.00           C  
ATOM   3116  CD1 PHE   198      47.137  54.417  49.916  1.00  0.00           C  
ATOM   3117  HD1 PHE   198      48.142  54.268  49.552  1.00  0.00           H  
ATOM   3118  CE1 PHE   198      46.932  54.425  51.301  1.00  0.00           C  
ATOM   3119  HE1 PHE   198      47.785  54.283  51.949  1.00  0.00           H  
ATOM   3120  CZ  PHE   198      45.632  54.578  51.812  1.00  0.00           C  
ATOM   3121  HZ  PHE   198      45.419  54.695  52.864  1.00  0.00           H  
ATOM   3122  CE2 PHE   198      44.569  54.667  50.921  1.00  0.00           C  
ATOM   3123  HE2 PHE   198      43.563  54.799  51.290  1.00  0.00           H  
ATOM   3124  CD2 PHE   198      44.734  54.688  49.517  1.00  0.00           C  
ATOM   3125  HD2 PHE   198      43.825  54.725  48.934  1.00  0.00           H  
ATOM   3126  C   PHE   198      47.254  56.603  47.492  1.00  0.00           C  
ATOM   3127  O   PHE   198      48.460  56.283  47.629  1.00  0.00           O  
ATOM   3128  OXT PHE   198      46.785  57.677  47.858  1.00  0.00           O  
TER    3129      PHE   198 
END   
