# Supplementary material for: FMOPhore for hotspot identification and efficient fragment-to-lead growth strategies
Source: Nat Commun. 2026 Apr 28;17:5813. doi: 10.1038/s41467-026-72384-x (PMC13328607; doi:10.1038/s41467-026-72384-x)
Supplement: Supplementary file 3 — Supplementary Dataset 1 [file 41467_2026_72384_MOESM3_ESM.zip › HIV/Initial_pose.pdb]

ATOM      1  N   PRO     1      13.433  13.695   1.714  1.00  0.00
ATOM      2  H2  PRO     1      14.054  14.471   1.887  1.00  0.00
ATOM      3  H3  PRO     1      13.824  12.820   1.395  1.00  0.00
ATOM      4  CD  PRO     1      12.739  13.348   2.973  1.00  0.00
ATOM      5  HD2 PRO     1      11.669  13.527   2.884  1.00  0.00
ATOM      6  HD3 PRO     1      13.120  13.990   3.768  1.00  0.00
ATOM      7  CG  PRO     1      13.047  11.879   3.272  1.00  0.00
ATOM      8  HG2 PRO     1      12.255  11.247   2.868  1.00  0.00
ATOM      9  HG3 PRO     1      13.127  11.670   4.339  1.00  0.00
ATOM     10  CB  PRO     1      14.345  11.627   2.513  1.00  0.00
ATOM     11  HB2 PRO     1      14.495  10.572   2.279  1.00  0.00
ATOM     12  HB3 PRO     1      15.193  11.953   3.116  1.00  0.00
ATOM     13  CA  PRO     1      14.217  12.522   1.272  1.00  0.00
ATOM     14  HA  PRO     1      15.202  12.864   0.952  1.00  0.00
ATOM     15  C   PRO     1      13.551  11.790   0.100  1.00  0.00
ATOM     16  O   PRO     1      12.324  11.745   0.015  1.00  0.00
ATOM     17  N   GLN     2      14.377  11.166  -0.758  1.00  0.00
ATOM     18  H   GLN     2      15.372  11.259  -0.613  1.00  0.00
ATOM     19  CA  GLN     2      13.963  10.168  -1.742  1.00  0.00
ATOM     20  HA  GLN     2      12.919  10.307  -2.027  1.00  0.00
ATOM     21  CB  GLN     2      14.854  10.297  -2.998  1.00  0.00
ATOM     22  HB2 GLN     2      14.731  11.306  -3.392  1.00  0.00
ATOM     23  HB3 GLN     2      15.908  10.213  -2.728  1.00  0.00
ATOM     24  CG  GLN     2      14.527   9.258  -4.096  1.00  0.00
ATOM     25  HG2 GLN     2      14.835   8.259  -3.784  1.00  0.00
ATOM     26  HG3 GLN     2      13.448   9.216  -4.242  1.00  0.00
ATOM     27  CD  GLN     2      15.155   9.594  -5.449  1.00  0.00
ATOM     28  OE1 GLN     2      15.082  10.731  -5.911  1.00  0.00
ATOM     29  NE2 GLN     2      15.767   8.604  -6.102  1.00  0.00
ATOM     30 HE21 GLN     2      15.804   7.679  -5.701  1.00  0.00
ATOM     31 HE22 GLN     2      16.180   8.787  -7.005  1.00  0.00
ATOM     32  C   GLN     2      14.176   8.789  -1.099  1.00  0.00
ATOM     33  O   GLN     2      15.294   8.452  -0.705  1.00  0.00
ATOM     34  N   ILE     3      13.093   8.009  -0.989  1.00  0.00
ATOM     35  H   ILE     3      12.213   8.368  -1.340  1.00  0.00
ATOM     36  CA  ILE     3      13.051   6.694  -0.355  1.00  0.00
ATOM     37  HA  ILE     3      14.004   6.468   0.130  1.00  0.00
ATOM     38  CB  ILE     3      11.940   6.685   0.735  1.00  0.00
ATOM     39  HB  ILE     3      11.005   6.976   0.259  1.00  0.00
ATOM     40  CG2 ILE     3      11.727   5.284   1.352  1.00  0.00
ATOM     41 HG21 ILE     3      10.930   5.285   2.094  1.00  0.00
ATOM     42 HG22 ILE     3      11.437   4.547   0.603  1.00  0.00
ATOM     43 HG23 ILE     3      12.632   4.922   1.839  1.00  0.00
ATOM     44  CG1 ILE     3      12.239   7.727   1.844  1.00  0.00
ATOM     45 HG12 ILE     3      13.136   7.441   2.394  1.00  0.00
ATOM     46 HG13 ILE     3      12.460   8.697   1.399  1.00  0.00
ATOM     47  CD1 ILE     3      11.083   7.950   2.825  1.00  0.00
ATOM     48 HD11 ILE     3      11.290   8.797   3.480  1.00  0.00
ATOM     49 HD12 ILE     3      10.160   8.162   2.286  1.00  0.00
ATOM     50 HD13 ILE     3      10.916   7.082   3.461  1.00  0.00
ATOM     51  C   ILE     3      12.803   5.659  -1.462  1.00  0.00
ATOM     52  O   ILE     3      11.817   5.744  -2.196  1.00  0.00
ATOM     53  N   THR     4      13.712   4.675  -1.552  1.00  0.00
ATOM     54  H   THR     4      14.479   4.683  -0.896  1.00  0.00
ATOM     55  CA  THR     4      13.675   3.562  -2.499  1.00  0.00
ATOM     56  HA  THR     4      13.380   3.955  -3.473  1.00  0.00
ATOM     57  CB  THR     4      15.105   2.963  -2.604  1.00  0.00
ATOM     58  HB  THR     4      15.799   3.768  -2.849  1.00  0.00
ATOM     59  CG2 THR     4      15.623   2.249  -1.340  1.00  0.00
ATOM     60 HG21 THR     4      16.656   1.925  -1.475  1.00  0.00
ATOM     61 HG22 THR     4      15.601   2.908  -0.472  1.00  0.00
ATOM     62 HG23 THR     4      15.038   1.360  -1.099  1.00  0.00
ATOM     63  OG1 THR     4      15.165   2.043  -3.675  1.00  0.00
ATOM     64  HG1 THR     4      15.052   2.513  -4.488  1.00  0.00
ATOM     65  C   THR     4      12.652   2.492  -2.069  1.00  0.00
ATOM     66  O   THR     4      12.293   2.392  -0.894  1.00  0.00
ATOM     67  N   LEU     5      12.209   1.682  -3.042  1.00  0.00
ATOM     68  H   LEU     5      12.563   1.829  -3.976  1.00  0.00
ATOM     69  CA  LEU     5      11.251   0.594  -2.867  1.00  0.00
ATOM     70  HA  LEU     5      10.850   0.596  -1.854  1.00  0.00
ATOM     71  CB  LEU     5      10.076   0.790  -3.854  1.00  0.00
ATOM     72  HB2 LEU     5      10.460   0.744  -4.875  1.00  0.00
ATOM     73  HB3 LEU     5       9.374  -0.041  -3.765  1.00  0.00
ATOM     74  CG  LEU     5       9.290   2.111  -3.674  1.00  0.00
ATOM     75  HG  LEU     5       9.979   2.949  -3.789  1.00  0.00
ATOM     76  CD1 LEU     5       8.235   2.252  -4.776  1.00  0.00
ATOM     77 HD11 LEU     5       7.715   3.208  -4.711  1.00  0.00
ATOM     78 HD12 LEU     5       8.693   2.194  -5.761  1.00  0.00
ATOM     79 HD13 LEU     5       7.496   1.454  -4.710  1.00  0.00
ATOM     80  CD2 LEU     5       8.635   2.229  -2.286  1.00  0.00
ATOM     81 HD21 LEU     5       8.034   3.136  -2.215  1.00  0.00
ATOM     82 HD22 LEU     5       7.982   1.379  -2.082  1.00  0.00
ATOM     83 HD23 LEU     5       9.376   2.281  -1.490  1.00  0.00
ATOM     84  C   LEU     5      11.911  -0.789  -3.033  1.00  0.00
ATOM     85  O   LEU     5      11.190  -1.780  -3.142  1.00  0.00
ATOM     86  N   TRP     6      13.258  -0.889  -2.995  1.00  0.00
ATOM     87  H   TRP     6      13.795  -0.036  -2.919  1.00  0.00
ATOM     88  CA  TRP     6      14.003  -2.159  -2.929  1.00  0.00
ATOM     89  HA  TRP     6      13.706  -2.783  -3.771  1.00  0.00
ATOM     90  CB  TRP     6      15.525  -1.904  -2.991  1.00  0.00
ATOM     91  HB2 TRP     6      15.803  -1.142  -2.260  1.00  0.00
ATOM     92  HB3 TRP     6      16.055  -2.808  -2.687  1.00  0.00
ATOM     93  CG  TRP     6      16.108  -1.532  -4.323  1.00  0.00
ATOM     94  CD1 TRP     6      16.873  -0.443  -4.561  1.00  0.00
ATOM     95  HD1 TRP     6      17.144   0.289  -3.814  1.00  0.00
ATOM     96  NE1 TRP     6      17.251  -0.419  -5.887  1.00  0.00
ATOM     97  HE1 TRP     6      17.826   0.314  -6.277  1.00  0.00
ATOM     98  CE2 TRP     6      16.772  -1.516  -6.572  1.00  0.00
ATOM     99  CZ2 TRP     6      16.895  -1.947  -7.905  1.00  0.00
ATOM    100  HZ2 TRP     6      17.455  -1.363  -8.620  1.00  0.00
ATOM    101  CH2 TRP     6      16.280  -3.149  -8.297  1.00  0.00
ATOM    102  HH2 TRP     6      16.363  -3.493  -9.318  1.00  0.00
ATOM    103  CZ3 TRP     6      15.554  -3.904  -7.356  1.00  0.00
ATOM    104  HZ3 TRP     6      15.080  -4.827  -7.658  1.00  0.00
ATOM    105  CE3 TRP     6      15.436  -3.461  -6.022  1.00  0.00
ATOM    106  HE3 TRP     6      14.877  -4.058  -5.318  1.00  0.00
ATOM    107  CD2 TRP     6      16.036  -2.252  -5.593  1.00  0.00
ATOM    108  C   TRP     6      13.680  -2.945  -1.647  1.00  0.00
ATOM    109  O   TRP     6      13.469  -4.156  -1.693  1.00  0.00
ATOM    110  N   GLN     7      13.595  -2.221  -0.524  1.00  0.00
ATOM    111  H   GLN     7      13.793  -1.234  -0.602  1.00  0.00
ATOM    112  CA  GLN     7      13.081  -2.659   0.768  1.00  0.00
ATOM    113  HA  GLN     7      12.975  -3.744   0.814  1.00  0.00
ATOM    114  CB  GLN     7      14.040  -2.160   1.879  1.00  0.00
ATOM    115  HB2 GLN     7      14.124  -1.072   1.849  1.00  0.00
ATOM    116  HB3 GLN     7      13.597  -2.382   2.851  1.00  0.00
ATOM    117  CG  GLN     7      15.444  -2.811   1.868  1.00  0.00
ATOM    118  HG2 GLN     7      15.909  -2.659   2.842  1.00  0.00
ATOM    119  HG3 GLN     7      15.349  -3.890   1.742  1.00  0.00
ATOM    120  CD  GLN     7      16.411  -2.238   0.823  1.00  0.00
ATOM    121  OE1 GLN     7      16.403  -1.041   0.541  1.00  0.00
ATOM    122  NE2 GLN     7      17.241  -3.097   0.229  1.00  0.00
ATOM    123 HE21 GLN     7      17.220  -4.075   0.476  1.00  0.00
ATOM    124 HE22 GLN     7      17.892  -2.760  -0.465  1.00  0.00
ATOM    125  C   GLN     7      11.702  -2.003   0.972  1.00  0.00
ATOM    126  O   GLN     7      11.294  -1.136   0.196  1.00  0.00
ATOM    127  N   ARG     8      10.989  -2.386   2.045  1.00  0.00
ATOM    128  H   ARG     8      11.370  -3.098   2.651  1.00  0.00
ATOM    129  CA  ARG     8       9.784  -1.688   2.499  1.00  0.00
ATOM    130  HA  ARG     8       9.079  -1.668   1.670  1.00  0.00
ATOM    131  CB  ARG     8       9.148  -2.448   3.680  1.00  0.00
ATOM    132  HB2 ARG     8       9.905  -2.682   4.430  1.00  0.00
ATOM    133  HB3 ARG     8       8.437  -1.789   4.175  1.00  0.00
ATOM    134  CG  ARG     8       8.395  -3.727   3.284  1.00  0.00
ATOM    135  HG2 ARG     8       7.676  -3.494   2.497  1.00  0.00
ATOM    136  HG3 ARG     8       9.091  -4.454   2.866  1.00  0.00
ATOM    137  CD  ARG     8       7.653  -4.337   4.482  1.00  0.00
ATOM    138  HD2 ARG     8       8.369  -4.631   5.250  1.00  0.00
ATOM    139  HD3 ARG     8       6.982  -3.602   4.930  1.00  0.00
ATOM    140  NE  ARG     8       6.857  -5.507   4.090  1.00  0.00
ATOM    141  HE  ARG     8       6.747  -5.660   3.090  1.00  0.00
ATOM    142  CZ  ARG     8       6.237  -6.352   4.932  1.00  0.00
ATOM    143  NH1 ARG     8       6.294  -6.187   6.261  1.00  0.00
ATOM    144 HH11 ARG     8       6.805  -5.410   6.654  1.00  0.00
ATOM    145 HH12 ARG     8       5.845  -6.852   6.882  1.00  0.00
ATOM    146  NH2 ARG     8       5.549  -7.383   4.431  1.00  0.00
ATOM    147 HH21 ARG     8       5.515  -7.524   3.421  1.00  0.00
ATOM    148 HH22 ARG     8       5.086  -8.050   5.038  1.00  0.00
ATOM    149  C   ARG     8      10.154  -0.262   2.967  1.00  0.00
ATOM    150  O   ARG     8      11.136  -0.127   3.701  1.00  0.00
ATOM    151  N   PRO     9       9.403   0.793   2.570  1.00  0.00
ATOM    152  CD  PRO     9       8.280   0.731   1.630  1.00  0.00
ATOM    153  HD2 PRO     9       7.510   0.025   1.938  1.00  0.00
ATOM    154  HD3 PRO     9       8.657   0.426   0.653  1.00  0.00
ATOM    155  CG  PRO     9       7.728   2.152   1.543  1.00  0.00
ATOM    156  HG2 PRO     9       6.939   2.277   2.282  1.00  0.00
ATOM    157  HG3 PRO     9       7.319   2.392   0.564  1.00  0.00
ATOM    158  CB  PRO     9       8.915   3.017   1.921  1.00  0.00
ATOM    159  HB2 PRO     9       8.630   4.014   2.256  1.00  0.00
ATOM    160  HB3 PRO     9       9.552   3.145   1.044  1.00  0.00
ATOM    161  CA  PRO     9       9.663   2.185   2.973  1.00  0.00
ATOM    162  HA  PRO     9      10.729   2.413   2.917  1.00  0.00
ATOM    163  C   PRO     9       9.178   2.452   4.414  1.00  0.00
ATOM    164  O   PRO     9       8.180   3.135   4.645  1.00  0.00
ATOM    165  N   LEU    10       9.909   1.881   5.381  1.00  0.00
ATOM    166  H   LEU    10      10.705   1.328   5.091  1.00  0.00
ATOM    167  CA  LEU    10       9.685   1.981   6.816  1.00  0.00
ATOM    168  HA  LEU    10       8.622   2.075   7.034  1.00  0.00
ATOM    169  CB  LEU    10      10.270   0.719   7.492  1.00  0.00
ATOM    170  HB2 LEU    10      11.327   0.636   7.232  1.00  0.00
ATOM    171  HB3 LEU    10      10.245   0.833   8.577  1.00  0.00
ATOM    172  CG  LEU    10       9.560  -0.602   7.115  1.00  0.00
ATOM    173  HG  LEU    10       9.439  -0.633   6.033  1.00  0.00
ATOM    174  CD1 LEU    10      10.420  -1.816   7.496  1.00  0.00
ATOM    175 HD11 LEU    10       9.937  -2.748   7.203  1.00  0.00
ATOM    176 HD12 LEU    10      11.391  -1.782   7.000  1.00  0.00
ATOM    177 HD13 LEU    10      10.597  -1.856   8.571  1.00  0.00
ATOM    178  CD2 LEU    10       8.163  -0.719   7.744  1.00  0.00
ATOM    179 HD21 LEU    10       7.668  -1.638   7.430  1.00  0.00
ATOM    180 HD22 LEU    10       8.216  -0.729   8.832  1.00  0.00
ATOM    181 HD23 LEU    10       7.519   0.108   7.452  1.00  0.00
ATOM    182  C   LEU    10      10.450   3.205   7.335  1.00  0.00
ATOM    183  O   LEU    10      11.630   3.384   7.028  1.00  0.00
ATOM    184  N   VAL    11       9.760   4.038   8.123  1.00  0.00
ATOM    185  H   VAL    11       8.792   3.813   8.317  1.00  0.00
ATOM    186  CA  VAL    11      10.267   5.268   8.727  1.00  0.00
ATOM    187  HA  VAL    11      11.359   5.242   8.710  1.00  0.00
ATOM    188  CB  VAL    11       9.815   6.520   7.930  1.00  0.00
ATOM    189  HB  VAL    11      10.267   7.369   8.439  1.00  0.00
ATOM    190  CG1 VAL    11      10.351   6.541   6.488  1.00  0.00
ATOM    191 HG11 VAL    11      10.159   7.505   6.017  1.00  0.00
ATOM    192 HG12 VAL    11      11.429   6.377   6.465  1.00  0.00
ATOM    193 HG13 VAL    11       9.883   5.773   5.872  1.00  0.00
ATOM    194  CG2 VAL    11       8.295   6.768   7.949  1.00  0.00
ATOM    195 HG21 VAL    11       8.064   7.715   7.465  1.00  0.00
ATOM    196 HG22 VAL    11       7.752   5.980   7.427  1.00  0.00
ATOM    197 HG23 VAL    11       7.898   6.832   8.962  1.00  0.00
ATOM    198  C   VAL    11       9.878   5.329  10.206  1.00  0.00
ATOM    199  O   VAL    11       8.878   4.739  10.614  1.00  0.00
ATOM    200  N   THR    12      10.646   6.094  10.997  1.00  0.00
ATOM    201  H   THR    12      11.434   6.573  10.587  1.00  0.00
ATOM    202  CA  THR    12      10.336   6.386  12.394  1.00  0.00
ATOM    203  HA  THR    12       9.938   5.495  12.882  1.00  0.00
ATOM    204  CB  THR    12      11.629   6.831  13.123  1.00  0.00
ATOM    205  HB  THR    12      12.115   7.642  12.577  1.00  0.00
ATOM    206  CG2 THR    12      11.412   7.261  14.587  1.00  0.00
ATOM    207 HG21 THR    12      12.363   7.467  15.080  1.00  0.00
ATOM    208 HG22 THR    12      10.813   8.169  14.662  1.00  0.00
ATOM    209 HG23 THR    12      10.905   6.482  15.159  1.00  0.00
ATOM    210  OG1 THR    12      12.514   5.728  13.167  1.00  0.00
ATOM    211  HG1 THR    12      12.693   5.446  12.283  1.00  0.00
ATOM    212  C   THR    12       9.296   7.520  12.427  1.00  0.00
ATOM    213  O   THR    12       9.461   8.552  11.771  1.00  0.00
ATOM    214  N   ILE    13       8.240   7.306  13.221  1.00  0.00
ATOM    215  H   ILE    13       8.197   6.419  13.710  1.00  0.00
ATOM    216  CA  ILE    13       7.169   8.249  13.520  1.00  0.00
ATOM    217  HA  ILE    13       7.408   9.204  13.056  1.00  0.00
ATOM    218  CB  ILE    13       5.814   7.749  12.934  1.00  0.00
ATOM    219  HB  ILE    13       5.099   8.551  13.117  1.00  0.00
ATOM    220  CG2 ILE    13       5.899   7.577  11.406  1.00  0.00
ATOM    221 HG21 ILE    13       4.918   7.412  10.966  1.00  0.00
ATOM    222 HG22 ILE    13       6.319   8.463  10.934  1.00  0.00
ATOM    223 HG23 ILE    13       6.528   6.729  11.132  1.00  0.00
ATOM    224  CG1 ILE    13       5.246   6.477  13.618  1.00  0.00
ATOM    225 HG12 ILE    13       5.806   5.600  13.292  1.00  0.00
ATOM    226 HG13 ILE    13       5.378   6.535  14.696  1.00  0.00
ATOM    227  CD1 ILE    13       3.749   6.241  13.379  1.00  0.00
ATOM    228 HD11 ILE    13       3.396   5.392  13.964  1.00  0.00
ATOM    229 HD12 ILE    13       3.157   7.109  13.669  1.00  0.00
ATOM    230 HD13 ILE    13       3.542   6.019  12.335  1.00  0.00
ATOM    231  C   ILE    13       7.120   8.492  15.037  1.00  0.00
ATOM    232  O   ILE    13       7.651   7.699  15.815  1.00  0.00
ATOM    233  N   LYS    14       6.438   9.571  15.445  1.00  0.00
ATOM    234  H   LYS    14       6.054  10.182  14.737  1.00  0.00
ATOM    235  CA  LYS    14       6.134   9.907  16.832  1.00  0.00
ATOM    236  HA  LYS    14       6.328   9.043  17.466  1.00  0.00
ATOM    237  CB  LYS    14       7.051  11.049  17.309  1.00  0.00
ATOM    238  HB2 LYS    14       8.094  10.768  17.168  1.00  0.00
ATOM    239  HB3 LYS    14       6.890  11.912  16.668  1.00  0.00
ATOM    240  CG  LYS    14       6.835  11.479  18.773  1.00  0.00
ATOM    241  HG2 LYS    14       5.783  11.711  18.934  1.00  0.00
ATOM    242  HG3 LYS    14       7.078  10.660  19.451  1.00  0.00
ATOM    243  CD  LYS    14       7.664  12.724  19.119  1.00  0.00
ATOM    244  HD2 LYS    14       8.719  12.461  19.193  1.00  0.00
ATOM    245  HD3 LYS    14       7.588  13.430  18.293  1.00  0.00
ATOM    246  CE  LYS    14       7.197  13.425  20.401  1.00  0.00
ATOM    247  HE2 LYS    14       6.117  13.574  20.382  1.00  0.00
ATOM    248  HE3 LYS    14       7.425  12.817  21.277  1.00  0.00
ATOM    249  NZ  LYS    14       7.833  14.746  20.532  1.00  0.00
ATOM    250  HZ1 LYS    14       7.587  15.307  19.725  1.00  0.00
ATOM    251  HZ2 LYS    14       7.507  15.203  21.371  1.00  0.00
ATOM    252  HZ3 LYS    14       8.836  14.639  20.569  1.00  0.00
ATOM    253  C   LYS    14       4.643  10.242  16.926  1.00  0.00
ATOM    254  O   LYS    14       4.162  11.121  16.213  1.00  0.00
ATOM    255  N   ILE    15       3.933   9.544  17.824  1.00  0.00
ATOM    256  H   ILE    15       4.421   8.841  18.364  1.00  0.00
ATOM    257  CA  ILE    15       2.505   9.685  18.095  1.00  0.00
ATOM    258  HA  ILE    15       2.250  10.738  17.958  1.00  0.00
ATOM    259  CB  ILE    15       1.653   8.871  17.082  1.00  0.00
ATOM    260  HB  ILE    15       1.856   9.284  16.094  1.00  0.00
ATOM    261  CG2 ILE    15       2.059   7.379  17.010  1.00  0.00
ATOM    262 HG21 ILE    15       1.555   6.872  16.189  1.00  0.00
ATOM    263 HG22 ILE    15       3.126   7.256  16.827  1.00  0.00
ATOM    264 HG23 ILE    15       1.820   6.842  17.926  1.00  0.00
ATOM    265  CG1 ILE    15       0.138   9.078  17.341  1.00  0.00
ATOM    266 HG12 ILE    15      -0.114   8.859  18.377  1.00  0.00
ATOM    267 HG13 ILE    15      -0.102  10.131  17.193  1.00  0.00
ATOM    268  CD1 ILE    15      -0.788   8.236  16.466  1.00  0.00
ATOM    269 HD11 ILE    15      -1.822   8.551  16.576  1.00  0.00
ATOM    270 HD12 ILE    15      -0.529   8.308  15.414  1.00  0.00
ATOM    271 HD13 ILE    15      -0.742   7.190  16.763  1.00  0.00
ATOM    272  C   ILE    15       2.238   9.360  19.572  1.00  0.00
ATOM    273  O   ILE    15       2.631   8.296  20.049  1.00  0.00
ATOM    274  N   GLY    16       1.555  10.269  20.288  1.00  0.00
ATOM    275  H   GLY    16       1.252  11.113  19.822  1.00  0.00
ATOM    276  CA  GLY    16       1.196  10.124  21.702  1.00  0.00
ATOM    277  HA2 GLY    16       0.516  10.932  21.970  1.00  0.00
ATOM    278  HA3 GLY    16       0.645   9.192  21.840  1.00  0.00
ATOM    279  C   GLY    16       2.390  10.152  22.672  1.00  0.00
ATOM    280  O   GLY    16       2.260   9.690  23.803  1.00  0.00
ATOM    281  N   GLY    17       3.554  10.642  22.210  1.00  0.00
ATOM    282  H   GLY    17       3.561  11.000  21.266  1.00  0.00
ATOM    283  CA  GLY    17       4.840  10.593  22.900  1.00  0.00
ATOM    284  HA2 GLY    17       5.455  11.413  22.528  1.00  0.00
ATOM    285  HA3 GLY    17       4.706  10.765  23.969  1.00  0.00
ATOM    286  C   GLY    17       5.610   9.278  22.693  1.00  0.00
ATOM    287  O   GLY    17       6.728   9.155  23.191  1.00  0.00
ATOM    288  N   GLN    18       5.026   8.306  21.971  1.00  0.00
ATOM    289  H   GLN    18       4.114   8.493  21.576  1.00  0.00
ATOM    290  CA  GLN    18       5.593   6.989  21.694  1.00  0.00
ATOM    291  HA  GLN    18       6.312   6.703  22.464  1.00  0.00
ATOM    292  CB  GLN    18       4.452   5.941  21.621  1.00  0.00
ATOM    293  HB2 GLN    18       3.874   6.059  20.703  1.00  0.00
ATOM    294  HB3 GLN    18       4.917   4.957  21.556  1.00  0.00
ATOM    295  CG  GLN    18       3.468   5.979  22.813  1.00  0.00
ATOM    296  HG2 GLN    18       4.023   5.914  23.749  1.00  0.00
ATOM    297  HG3 GLN    18       2.939   6.934  22.833  1.00  0.00
ATOM    298  CD  GLN    18       2.408   4.869  22.817  1.00  0.00
ATOM    299  OE1 GLN    18       1.410   4.981  23.524  1.00  0.00
ATOM    300  NE2 GLN    18       2.585   3.804  22.032  1.00  0.00
ATOM    301 HE21 GLN    18       3.420   3.730  21.471  1.00  0.00
ATOM    302 HE22 GLN    18       1.896   3.067  22.041  1.00  0.00
ATOM    303  C   GLN    18       6.252   7.029  20.308  1.00  0.00
ATOM    304  O   GLN    18       5.630   7.473  19.341  1.00  0.00
ATOM    305  N   LEU    19       7.490   6.521  20.206  1.00  0.00
ATOM    306  H   LEU    19       7.937   6.168  21.040  1.00  0.00
ATOM    307  CA  LEU    19       8.179   6.303  18.936  1.00  0.00
ATOM    308  HA  LEU    19       7.884   7.063  18.217  1.00  0.00
ATOM    309  CB  LEU    19       9.708   6.340  19.155  1.00  0.00
ATOM    310  HB2 LEU    19       9.968   5.660  19.969  1.00  0.00
ATOM    311  HB3 LEU    19      10.218   5.948  18.272  1.00  0.00
ATOM    312  CG  LEU    19      10.278   7.744  19.458  1.00  0.00
ATOM    313  HG  LEU    19       9.704   8.180  20.277  1.00  0.00
ATOM    314  CD1 LEU    19      11.737   7.647  19.929  1.00  0.00
ATOM    315 HD11 LEU    19      12.134   8.629  20.184  1.00  0.00
ATOM    316 HD12 LEU    19      11.823   7.020  20.817  1.00  0.00
ATOM    317 HD13 LEU    19      12.376   7.219  19.156  1.00  0.00
ATOM    318  CD2 LEU    19      10.174   8.691  18.250  1.00  0.00
ATOM    319 HD21 LEU    19      10.602   9.668  18.480  1.00  0.00
ATOM    320 HD22 LEU    19      10.703   8.293  17.384  1.00  0.00
ATOM    321 HD23 LEU    19       9.140   8.860  17.959  1.00  0.00
ATOM    322  C   LEU    19       7.794   4.917  18.395  1.00  0.00
ATOM    323  O   LEU    19       7.808   3.930  19.133  1.00  0.00
ATOM    324  N   LYS    20       7.449   4.864  17.102  1.00  0.00
ATOM    325  H   LYS    20       7.484   5.726  16.571  1.00  0.00
ATOM    326  CA  LYS    20       7.054   3.667  16.360  1.00  0.00
ATOM    327  HA  LYS    20       7.391   2.777  16.894  1.00  0.00
ATOM    328  CB  LYS    20       5.517   3.599  16.206  1.00  0.00
ATOM    329  HB2 LYS    20       5.156   4.503  15.718  1.00  0.00
ATOM    330  HB3 LYS    20       5.271   2.782  15.526  1.00  0.00
ATOM    331  CG  LYS    20       4.728   3.387  17.508  1.00  0.00
ATOM    332  HG2 LYS    20       5.126   2.514  18.026  1.00  0.00
ATOM    333  HG3 LYS    20       4.868   4.239  18.174  1.00  0.00
ATOM    334  CD  LYS    20       3.228   3.193  17.224  1.00  0.00
ATOM    335  HD2 LYS    20       2.847   4.076  16.709  1.00  0.00
ATOM    336  HD3 LYS    20       3.089   2.362  16.531  1.00  0.00
ATOM    337  CE  LYS    20       2.374   2.951  18.476  1.00  0.00
ATOM    338  HE2 LYS    20       2.455   3.787  19.171  1.00  0.00
ATOM    339  HE3 LYS    20       1.327   2.875  18.184  1.00  0.00
ATOM    340  NZ  LYS    20       2.741   1.696  19.153  1.00  0.00
ATOM    341  HZ1 LYS    20       3.668   1.778  19.543  1.00  0.00
ATOM    342  HZ2 LYS    20       2.077   1.486  19.884  1.00  0.00
ATOM    343  HZ3 LYS    20       2.749   0.938  18.476  1.00  0.00
ATOM    344  C   LYS    20       7.742   3.654  14.992  1.00  0.00
ATOM    345  O   LYS    20       8.003   4.712  14.423  1.00  0.00
ATOM    346  N   GLU    21       7.974   2.454  14.438  1.00  0.00
ATOM    347  H   GLU    21       7.738   1.629  14.969  1.00  0.00
ATOM    348  CA  GLU    21       8.316   2.252  13.031  1.00  0.00
ATOM    349  HA  GLU    21       8.872   3.103  12.638  1.00  0.00
ATOM    350  CB  GLU    21       9.178   0.977  12.905  1.00  0.00
ATOM    351  HB2 GLU    21      10.090   1.112  13.489  1.00  0.00
ATOM    352  HB3 GLU    21       8.658   0.130  13.357  1.00  0.00
ATOM    353  CG  GLU    21       9.562   0.616  11.454  1.00  0.00
ATOM    354  HG2 GLU    21       8.677   0.422  10.849  1.00  0.00
ATOM    355  HG3 GLU    21      10.080   1.455  10.987  1.00  0.00
ATOM    356  CD  GLU    21      10.455  -0.620  11.392  1.00  0.00
ATOM    357  OE1 GLU    21      11.690  -0.430  11.378  1.00  0.00
ATOM    358  OE2 GLU    21       9.884  -1.732  11.353  1.00  0.00
ATOM    359  C   GLU    21       6.998   2.059  12.262  1.00  0.00
ATOM    360  O   GLU    21       6.150   1.282  12.702  1.00  0.00
ATOM    361  N   ALA    22       6.837   2.755  11.124  1.00  0.00
ATOM    362  H   ALA    22       7.584   3.373  10.831  1.00  0.00
ATOM    363  CA  ALA    22       5.640   2.729  10.288  1.00  0.00
ATOM    364  HA  ALA    22       5.174   1.754  10.431  1.00  0.00
ATOM    365  CB  ALA    22       4.630   3.786  10.755  1.00  0.00
ATOM    366  HB1 ALA    22       3.688   3.694  10.213  1.00  0.00
ATOM    367  HB2 ALA    22       4.406   3.676  11.816  1.00  0.00
ATOM    368  HB3 ALA    22       5.013   4.794  10.598  1.00  0.00
ATOM    369  C   ALA    22       5.960   2.798   8.792  1.00  0.00
ATOM    370  O   ALA    22       6.876   3.498   8.366  1.00  0.00
ATOM    371  N   LEU    23       5.169   2.052   8.010  1.00  0.00
ATOM    372  H   LEU    23       4.423   1.547   8.473  1.00  0.00
ATOM    373  CA  LEU    23       5.274   1.825   6.575  1.00  0.00
ATOM    374  HA  LEU    23       6.321   1.775   6.277  1.00  0.00
ATOM    375  CB  LEU    23       4.552   0.473   6.335  1.00  0.00
ATOM    376  HB2 LEU    23       4.983  -0.270   7.009  1.00  0.00
ATOM    377  HB3 LEU    23       3.510   0.562   6.646  1.00  0.00
ATOM    378  CG  LEU    23       4.572  -0.115   4.910  1.00  0.00
ATOM    379  HG  LEU    23       4.102   0.588   4.220  1.00  0.00
ATOM    380  CD1 LEU    23       6.001  -0.381   4.422  1.00  0.00
ATOM    381 HD11 LEU    23       5.996  -0.885   3.456  1.00  0.00
ATOM    382 HD12 LEU    23       6.565   0.544   4.305  1.00  0.00
ATOM    383 HD13 LEU    23       6.536  -1.015   5.128  1.00  0.00
ATOM    384  CD2 LEU    23       3.747  -1.414   4.890  1.00  0.00
ATOM    385 HD21 LEU    23       3.794  -1.914   3.926  1.00  0.00
ATOM    386 HD22 LEU    23       4.108  -2.124   5.635  1.00  0.00
ATOM    387 HD23 LEU    23       2.697  -1.215   5.104  1.00  0.00
ATOM    388  C   LEU    23       4.539   2.944   5.823  1.00  0.00
ATOM    389  O   LEU    23       3.341   3.142   6.025  1.00  0.00
ATOM    390  N   LEU    24       5.249   3.649   4.927  1.00  0.00
ATOM    391  H   LEU    24       6.233   3.435   4.816  1.00  0.00
ATOM    392  CA  LEU    24       4.679   4.646   4.017  1.00  0.00
ATOM    393  HA  LEU    24       3.983   5.290   4.556  1.00  0.00
ATOM    394  CB  LEU    24       5.807   5.493   3.388  1.00  0.00
ATOM    395  HB2 LEU    24       6.463   4.838   2.812  1.00  0.00
ATOM    396  HB3 LEU    24       5.370   6.184   2.665  1.00  0.00
ATOM    397  CG  LEU    24       6.674   6.300   4.380  1.00  0.00
ATOM    398  HG  LEU    24       7.115   5.610   5.100  1.00  0.00
ATOM    399  CD1 LEU    24       7.831   6.980   3.636  1.00  0.00
ATOM    400 HD11 LEU    24       8.456   7.551   4.320  1.00  0.00
ATOM    401 HD12 LEU    24       8.468   6.247   3.142  1.00  0.00
ATOM    402 HD13 LEU    24       7.462   7.667   2.873  1.00  0.00
ATOM    403  CD2 LEU    24       5.873   7.349   5.167  1.00  0.00
ATOM    404 HD21 LEU    24       6.512   7.900   5.854  1.00  0.00
ATOM    405 HD22 LEU    24       5.430   8.084   4.498  1.00  0.00
ATOM    406 HD23 LEU    24       5.079   6.898   5.760  1.00  0.00
ATOM    407  C   LEU    24       3.931   3.896   2.904  1.00  0.00
ATOM    408  O   LEU    24       4.506   3.032   2.239  1.00  0.00
ATOM    409  N   ASP    25       2.633   4.191   2.757  1.00  0.00
ATOM    410  H   ASP    25       2.238   4.915   3.344  1.00  0.00
ATOM    411  CA  ASP    25       1.678   3.351   2.048  1.00  0.00
ATOM    412  HA  ASP    25       2.224   2.712   1.351  1.00  0.00
ATOM    413  CB  ASP    25       1.007   2.415   3.071  1.00  0.00
ATOM    414  HB2 ASP    25       1.759   2.018   3.757  1.00  0.00
ATOM    415  HB3 ASP    25       0.304   2.978   3.685  1.00  0.00
ATOM    416  CG  ASP    25       0.276   1.225   2.458  1.00  0.00
ATOM    417  OD1 ASP    25      -0.278   1.353   1.345  1.00  0.00
ATOM    418  OD2 ASP    25       0.287   0.176   3.129  1.00  0.00
ATOM    419  C   ASP    25       0.709   4.187   1.210  1.00  0.00
ATOM    420  O   ASP    25      -0.199   4.824   1.744  1.00  0.00
ATOM    421  N   THR    26       0.896   4.142  -0.114  1.00  0.00
ATOM    422  H   THR    26       1.671   3.599  -0.468  1.00  0.00
ATOM    423  CA  THR    26       0.089   4.847  -1.105  1.00  0.00
ATOM    424  HA  THR    26      -0.265   5.790  -0.684  1.00  0.00
ATOM    425  CB  THR    26       1.001   5.159  -2.315  1.00  0.00
ATOM    426  HB  THR    26       0.424   5.725  -3.043  1.00  0.00
ATOM    427  CG2 THR    26       2.207   6.023  -1.924  1.00  0.00
ATOM    428 HG21 THR    26       2.729   6.393  -2.803  1.00  0.00
ATOM    429 HG22 THR    26       1.891   6.888  -1.346  1.00  0.00
ATOM    430 HG23 THR    26       2.920   5.468  -1.315  1.00  0.00
ATOM    431  OG1 THR    26       1.456   3.991  -2.975  1.00  0.00
ATOM    432  HG1 THR    26       0.724   3.591  -3.424  1.00  0.00
ATOM    433  C   THR    26      -1.150   4.042  -1.552  1.00  0.00
ATOM    434  O   THR    26      -1.958   4.574  -2.312  1.00  0.00
ATOM    435  N   GLY    27      -1.324   2.797  -1.074  1.00  0.00
ATOM    436  H   GLY    27      -0.631   2.422  -0.437  1.00  0.00
ATOM    437  CA  GLY    27      -2.500   1.968  -1.322  1.00  0.00
ATOM    438  HA2 GLY    27      -2.956   2.245  -2.272  1.00  0.00
ATOM    439  HA3 GLY    27      -2.184   0.933  -1.419  1.00  0.00
ATOM    440  C   GLY    27      -3.549   2.035  -0.205  1.00  0.00
ATOM    441  O   GLY    27      -4.721   1.762  -0.460  1.00  0.00
ATOM    442  N   ALA    28      -3.137   2.410   1.018  1.00  0.00
ATOM    443  H   ALA    28      -2.149   2.587   1.145  1.00  0.00
ATOM    444  CA  ALA    28      -4.001   2.633   2.175  1.00  0.00
ATOM    445  HA  ALA    28      -4.834   1.927   2.187  1.00  0.00
ATOM    446  CB  ALA    28      -3.148   2.468   3.444  1.00  0.00
ATOM    447  HB1 ALA    28      -3.711   2.726   4.341  1.00  0.00
ATOM    448  HB2 ALA    28      -2.816   1.439   3.564  1.00  0.00
ATOM    449  HB3 ALA    28      -2.256   3.096   3.424  1.00  0.00
ATOM    450  C   ALA    28      -4.506   4.080   2.141  1.00  0.00
ATOM    451  O   ALA    28      -3.702   5.008   2.070  1.00  0.00
ATOM    452  N   ASP    29      -5.835   4.272   2.197  1.00  0.00
ATOM    453  H   ASP    29      -6.436   3.462   2.242  1.00  0.00
ATOM    454  CA  ASP    29      -6.482   5.591   2.156  1.00  0.00
ATOM    455  HA  ASP    29      -6.041   6.166   1.340  1.00  0.00
ATOM    456  CB  ASP    29      -8.003   5.446   1.900  1.00  0.00
ATOM    457  HB2 ASP    29      -8.486   4.981   2.760  1.00  0.00
ATOM    458  HB3 ASP    29      -8.455   6.434   1.803  1.00  0.00
ATOM    459  CG  ASP    29      -8.375   4.641   0.649  1.00  0.00
ATOM    460  OD1 ASP    29      -7.710   4.835  -0.393  1.00  0.00
ATOM    461  OD2 ASP    29      -9.354   3.871   0.735  1.00  0.00
ATOM    462  C   ASP    29      -6.264   6.367   3.466  1.00  0.00
ATOM    463  O   ASP    29      -5.879   7.536   3.421  1.00  0.00
ATOM    464  N   ASP    30      -6.469   5.700   4.614  1.00  0.00
ATOM    465  H   ASP    30      -6.794   4.745   4.554  1.00  0.00
ATOM    466  CA  ASP    30      -6.225   6.216   5.962  1.00  0.00
ATOM    467  HA  ASP    30      -5.946   7.265   5.905  1.00  0.00
ATOM    468  CB  ASP    30      -7.494   6.099   6.836  1.00  0.00
ATOM    469  HB2 ASP    30      -7.808   5.057   6.878  1.00  0.00
ATOM    470  HB3 ASP    30      -7.279   6.397   7.864  1.00  0.00
ATOM    471  CG  ASP    30      -8.667   6.959   6.359  1.00  0.00
ATOM    472  OD1 ASP    30      -8.427   8.160   6.104  1.00  0.00
ATOM    473  OD2 ASP    30      -9.789   6.410   6.289  1.00  0.00
ATOM    474  C   ASP    30      -5.069   5.464   6.634  1.00  0.00
ATOM    475  O   ASP    30      -4.735   4.335   6.273  1.00  0.00
ATOM    476  N   THR    31      -4.472   6.126   7.634  1.00  0.00
ATOM    477  H   THR    31      -4.828   7.050   7.836  1.00  0.00
ATOM    478  CA  THR    31      -3.389   5.659   8.498  1.00  0.00
ATOM    479  HA  THR    31      -2.601   5.194   7.903  1.00  0.00
ATOM    480  CB  THR    31      -2.855   6.920   9.231  1.00  0.00
ATOM    481  HB  THR    31      -3.693   7.520   9.586  1.00  0.00
ATOM    482  CG2 THR    31      -1.921   6.685  10.431  1.00  0.00
ATOM    483 HG21 THR    31      -1.608   7.635  10.862  1.00  0.00
ATOM    484 HG22 THR    31      -2.407   6.123  11.227  1.00  0.00
ATOM    485 HG23 THR    31      -1.018   6.156  10.147  1.00  0.00
ATOM    486  OG1 THR    31      -2.135   7.691   8.289  1.00  0.00
ATOM    487  HG1 THR    31      -2.741   8.018   7.638  1.00  0.00
ATOM    488  C   THR    31      -3.952   4.627   9.490  1.00  0.00
ATOM    489  O   THR    31      -4.932   4.914  10.174  1.00  0.00
ATOM    490  N   VAL    32      -3.331   3.436   9.551  1.00  0.00
ATOM    491  H   VAL    32      -2.508   3.302   8.980  1.00  0.00
ATOM    492  CA  VAL    32      -3.739   2.304  10.387  1.00  0.00
ATOM    493  HA  VAL    32      -4.578   2.593  11.015  1.00  0.00
ATOM    494  CB  VAL    32      -4.178   1.087   9.521  1.00  0.00
ATOM    495  HB  VAL    32      -3.292   0.597   9.117  1.00  0.00
ATOM    496  CG1 VAL    32      -4.910   0.040  10.379  1.00  0.00
ATOM    497 HG11 VAL    32      -5.092  -0.870   9.807  1.00  0.00
ATOM    498 HG12 VAL    32      -4.331  -0.247  11.256  1.00  0.00
ATOM    499 HG13 VAL    32      -5.868   0.420  10.733  1.00  0.00
ATOM    500  CG2 VAL    32      -5.029   1.465   8.299  1.00  0.00
ATOM    501 HG21 VAL    32      -5.370   0.575   7.772  1.00  0.00
ATOM    502 HG22 VAL    32      -5.901   2.042   8.592  1.00  0.00
ATOM    503 HG23 VAL    32      -4.459   2.052   7.580  1.00  0.00
ATOM    504  C   VAL    32      -2.563   1.925  11.290  1.00  0.00
ATOM    505  O   VAL    32      -1.563   1.409  10.803  1.00  0.00
ATOM    506  N   LEU    33      -2.686   2.141  12.604  1.00  0.00
ATOM    507  H   LEU    33      -3.548   2.544  12.952  1.00  0.00
ATOM    508  CA  LEU    33      -1.666   1.783  13.586  1.00  0.00
ATOM    509  HA  LEU    33      -0.744   1.463  13.102  1.00  0.00
ATOM    510  CB  LEU    33      -1.357   3.003  14.476  1.00  0.00
ATOM    511  HB2 LEU    33      -2.256   3.277  15.033  1.00  0.00
ATOM    512  HB3 LEU    33      -0.618   2.722  15.228  1.00  0.00
ATOM    513  CG  LEU    33      -0.841   4.245  13.715  1.00  0.00
ATOM    514  HG  LEU    33      -1.619   4.577  13.027  1.00  0.00
ATOM    515  CD1 LEU    33      -0.592   5.382  14.704  1.00  0.00
ATOM    516 HD11 LEU    33      -0.314   6.298  14.184  1.00  0.00
ATOM    517 HD12 LEU    33      -1.486   5.582  15.292  1.00  0.00
ATOM    518 HD13 LEU    33       0.209   5.129  15.399  1.00  0.00
ATOM    519  CD2 LEU    33       0.432   3.983  12.894  1.00  0.00
ATOM    520 HD21 LEU    33       0.779   4.896  12.409  1.00  0.00
ATOM    521 HD22 LEU    33       1.238   3.620  13.530  1.00  0.00
ATOM    522 HD23 LEU    33       0.263   3.252  12.104  1.00  0.00
ATOM    523  C   LEU    33      -2.143   0.616  14.454  1.00  0.00
ATOM    524  O   LEU    33      -3.341   0.367  14.598  1.00  0.00
ATOM    525  N   GLU    34      -1.166  -0.085  15.049  1.00  0.00
ATOM    526  H   GLU    34      -0.213   0.196  14.851  1.00  0.00
ATOM    527  CA  GLU    34      -1.321  -1.117  16.072  1.00  0.00
ATOM    528  HA  GLU    34      -1.975  -1.889  15.667  1.00  0.00
ATOM    529  CB  GLU    34       0.077  -1.732  16.320  1.00  0.00
ATOM    530  HB2 GLU    34      -0.058  -2.740  16.713  1.00  0.00
ATOM    531  HB3 GLU    34       0.580  -1.869  15.360  1.00  0.00
ATOM    532  CG  GLU    34       0.989  -0.959  17.301  1.00  0.00
ATOM    533  HG2 GLU    34       0.889   0.113  17.122  1.00  0.00
ATOM    534  HG3 GLU    34       0.686  -1.136  18.334  1.00  0.00
ATOM    535  CD  GLU    34       2.469  -1.312  17.150  1.00  0.00
ATOM    536  OE1 GLU    34       3.287  -0.381  17.319  1.00  0.00
ATOM    537  OE2 GLU    34       2.767  -2.492  16.866  1.00  0.00
ATOM    538  C   GLU    34      -1.960  -0.534  17.348  1.00  0.00
ATOM    539  O   GLU    34      -1.909   0.679  17.571  1.00  0.00
ATOM    540  N   GLU    35      -2.569  -1.408  18.168  1.00  0.00
ATOM    541  H   GLU    35      -2.552  -2.383  17.906  1.00  0.00
ATOM    542  CA  GLU    35      -3.334  -1.069  19.371  1.00  0.00
ATOM    543  HA  GLU    35      -4.192  -0.500  19.016  1.00  0.00
ATOM    544  CB  GLU    35      -3.828  -2.362  20.058  1.00  0.00
ATOM    545  HB2 GLU    35      -3.063  -3.137  19.985  1.00  0.00
ATOM    546  HB3 GLU    35      -3.958  -2.197  21.130  1.00  0.00
ATOM    547  CG  GLU    35      -5.162  -2.898  19.494  1.00  0.00
ATOM    548  HG2 GLU    35      -5.079  -3.039  18.416  1.00  0.00
ATOM    549  HG3 GLU    35      -5.359  -3.883  19.918  1.00  0.00
ATOM    550  CD  GLU    35      -6.386  -2.016  19.784  1.00  0.00
ATOM    551  OE1 GLU    35      -6.237  -0.989  20.486  1.00  0.00
ATOM    552  OE2 GLU    35      -7.472  -2.382  19.287  1.00  0.00
ATOM    553  C   GLU    35      -2.561  -0.167  20.349  1.00  0.00
ATOM    554  O   GLU    35      -1.480  -0.519  20.821  1.00  0.00
ATOM    555  N   MET    36      -3.141   1.012  20.609  1.00  0.00
ATOM    556  H   MET    36      -4.041   1.187  20.184  1.00  0.00
ATOM    557  CA  MET    36      -2.611   2.089  21.435  1.00  0.00
ATOM    558  HA  MET    36      -2.117   1.627  22.292  1.00  0.00
ATOM    559  CB  MET    36      -1.550   2.911  20.662  1.00  0.00
ATOM    560  HB2 MET    36      -1.060   3.581  21.367  1.00  0.00
ATOM    561  HB3 MET    36      -0.765   2.247  20.296  1.00  0.00
ATOM    562  CG  MET    36      -2.106   3.734  19.481  1.00  0.00
ATOM    563  HG2 MET    36      -2.563   3.067  18.751  1.00  0.00
ATOM    564  HG3 MET    36      -2.899   4.401  19.820  1.00  0.00
ATOM    565  SD  MET    36      -0.891   4.755  18.603  1.00  0.00
ATOM    566  CE  MET    36      -0.413   5.905  19.921  1.00  0.00
ATOM    567  HE1 MET    36       0.177   6.725  19.518  1.00  0.00
ATOM    568  HE2 MET    36      -1.295   6.323  20.401  1.00  0.00
ATOM    569  HE3 MET    36       0.186   5.399  20.677  1.00  0.00
ATOM    570  C   MET    36      -3.754   2.938  22.007  1.00  0.00
ATOM    571  O   MET    36      -4.886   2.866  21.528  1.00  0.00
ATOM    572  N   SER    37      -3.440   3.781  23.000  1.00  0.00
ATOM    573  H   SER    37      -2.487   3.797  23.332  1.00  0.00
ATOM    574  CA  SER    37      -4.341   4.807  23.522  1.00  0.00
ATOM    575  HA  SER    37      -5.387   4.501  23.451  1.00  0.00
ATOM    576  CB  SER    37      -3.969   5.081  24.993  1.00  0.00
ATOM    577  HB2 SER    37      -2.890   5.172  25.129  1.00  0.00
ATOM    578  HB3 SER    37      -4.414   6.014  25.340  1.00  0.00
ATOM    579  OG  SER    37      -4.473   4.049  25.815  1.00  0.00
ATOM    580  HG  SER    37      -4.066   3.234  25.561  1.00  0.00
ATOM    581  C   SER    37      -4.125   6.108  22.732  1.00  0.00
ATOM    582  O   SER    37      -2.983   6.498  22.483  1.00  0.00
ATOM    583  N   LEU    38      -5.228   6.785  22.373  1.00  0.00
ATOM    584  H   LEU    38      -6.125   6.397  22.625  1.00  0.00
ATOM    585  CA  LEU    38      -5.256   8.107  21.744  1.00  0.00
ATOM    586  HA  LEU    38      -4.289   8.569  21.924  1.00  0.00
ATOM    587  CB  LEU    38      -5.499   8.010  20.219  1.00  0.00
ATOM    588  HB2 LEU    38      -6.363   7.367  20.050  1.00  0.00
ATOM    589  HB3 LEU    38      -5.789   8.987  19.829  1.00  0.00
ATOM    590  CG  LEU    38      -4.318   7.489  19.375  1.00  0.00
ATOM    591  HG  LEU    38      -4.043   6.502  19.744  1.00  0.00
ATOM    592  CD1 LEU    38      -4.747   7.329  17.909  1.00  0.00
ATOM    593 HD11 LEU    38      -3.967   6.840  17.324  1.00  0.00
ATOM    594 HD12 LEU    38      -5.652   6.731  17.823  1.00  0.00
ATOM    595 HD13 LEU    38      -4.956   8.293  17.449  1.00  0.00
ATOM    596  CD2 LEU    38      -3.080   8.396  19.453  1.00  0.00
ATOM    597 HD21 LEU    38      -2.286   8.002  18.823  1.00  0.00
ATOM    598 HD22 LEU    38      -3.303   9.409  19.116  1.00  0.00
ATOM    599 HD23 LEU    38      -2.671   8.459  20.460  1.00  0.00
ATOM    600  C   LEU    38      -6.301   9.001  22.435  1.00  0.00
ATOM    601  O   LEU    38      -7.316   8.481  22.904  1.00  0.00
ATOM    602  N   PRO    39      -6.088  10.336  22.487  1.00  0.00
ATOM    603  CD  PRO    39      -4.899  11.037  21.984  1.00  0.00
ATOM    604  HD2 PRO    39      -4.711  10.832  20.930  1.00  0.00
ATOM    605  HD3 PRO    39      -4.025  10.722  22.556  1.00  0.00
ATOM    606  CG  PRO    39      -5.154  12.525  22.220  1.00  0.00
ATOM    607  HG2 PRO    39      -5.594  12.969  21.326  1.00  0.00
ATOM    608  HG3 PRO    39      -4.245  13.079  22.456  1.00  0.00
ATOM    609  CB  PRO    39      -6.170  12.541  23.351  1.00  0.00
ATOM    610  HB2 PRO    39      -6.747  13.466  23.382  1.00  0.00
ATOM    611  HB3 PRO    39      -5.651  12.452  24.306  1.00  0.00
ATOM    612  CA  PRO    39      -7.019  11.283  23.113  1.00  0.00
ATOM    613  HA  PRO    39      -7.382  10.893  24.066  1.00  0.00
ATOM    614  C   PRO    39      -8.220  11.607  22.206  1.00  0.00
ATOM    615  O   PRO    39      -8.168  11.424  20.988  1.00  0.00
ATOM    616  N   GLY    40      -9.293  12.117  22.827  1.00  0.00
ATOM    617  H   GLY    40      -9.254  12.223  23.830  1.00  0.00
ATOM    618  CA  GLY    40     -10.516  12.554  22.165  1.00  0.00
ATOM    619  HA2 GLY    40     -11.010  13.280  22.811  1.00  0.00
ATOM    620  HA3 GLY    40     -10.275  13.074  21.236  1.00  0.00
ATOM    621  C   GLY    40     -11.499  11.415  21.875  1.00  0.00
ATOM    622  O   GLY    40     -11.337  10.288  22.348  1.00  0.00
ATOM    623  N   ARG    41     -12.538  11.743  21.095  1.00  0.00
ATOM    624  H   ARG    41     -12.577  12.684  20.732  1.00  0.00
ATOM    625  CA  ARG    41     -13.617  10.841  20.701  1.00  0.00
ATOM    626  HA  ARG    41     -13.908  10.221  21.551  1.00  0.00
ATOM    627  CB  ARG    41     -14.823  11.682  20.227  1.00  0.00
ATOM    628  HB2 ARG    41     -14.549  12.284  19.359  1.00  0.00
ATOM    629  HB3 ARG    41     -15.617  11.013  19.891  1.00  0.00
ATOM    630  CG  ARG    41     -15.394  12.600  21.321  1.00  0.00
ATOM    631  HG2 ARG    41     -15.566  12.016  22.226  1.00  0.00
ATOM    632  HG3 ARG    41     -14.662  13.364  21.585  1.00  0.00
ATOM    633  CD  ARG    41     -16.708  13.274  20.904  1.00  0.00
ATOM    634  HD2 ARG    41     -16.561  13.822  19.973  1.00  0.00
ATOM    635  HD3 ARG    41     -17.487  12.536  20.710  1.00  0.00
ATOM    636  NE  ARG    41     -17.156  14.232  21.924  1.00  0.00
ATOM    637  HE  ARG    41     -16.860  15.187  21.784  1.00  0.00
ATOM    638  CZ  ARG    41     -17.887  13.943  23.016  1.00  0.00
ATOM    639  NH1 ARG    41     -18.283  12.691  23.285  1.00  0.00
ATOM    640 HH11 ARG    41     -18.039  11.939  22.657  1.00  0.00
ATOM    641 HH12 ARG    41     -18.829  12.489  24.110  1.00  0.00
ATOM    642  NH2 ARG    41     -18.220  14.930  23.857  1.00  0.00
ATOM    643 HH21 ARG    41     -17.930  15.880  23.672  1.00  0.00
ATOM    644 HH22 ARG    41     -18.764  14.735  24.685  1.00  0.00
ATOM    645  C   ARG    41     -13.181   9.939  19.537  1.00  0.00
ATOM    646  O   ARG    41     -12.261  10.266  18.783  1.00  0.00
ATOM    647  N   TRP    42     -13.883   8.807  19.392  1.00  0.00
ATOM    648  H   TRP    42     -14.630   8.619  20.045  1.00  0.00
ATOM    649  CA  TRP    42     -13.704   7.833  18.323  1.00  0.00
ATOM    650  HA  TRP    42     -13.352   8.389  17.456  1.00  0.00
ATOM    651  CB  TRP    42     -12.630   6.789  18.697  1.00  0.00
ATOM    652  HB2 TRP    42     -12.409   6.148  17.842  1.00  0.00
ATOM    653  HB3 TRP    42     -11.698   7.306  18.915  1.00  0.00
ATOM    654  CG  TRP    42     -12.968   5.909  19.865  1.00  0.00
ATOM    655  CD1 TRP    42     -12.674   6.169  21.159  1.00  0.00
ATOM    656  HD1 TRP    42     -12.142   7.046  21.499  1.00  0.00
ATOM    657  NE1 TRP    42     -13.191   5.171  21.959  1.00  0.00
ATOM    658  HE1 TRP    42     -13.100   5.179  22.965  1.00  0.00
ATOM    659  CE2 TRP    42     -13.853   4.213  21.219  1.00  0.00
ATOM    660  CZ2 TRP    42     -14.547   3.037  21.558  1.00  0.00
ATOM    661  HZ2 TRP    42     -14.651   2.742  22.591  1.00  0.00
ATOM    662  CH2 TRP    42     -15.099   2.245  20.533  1.00  0.00
ATOM    663  HH2 TRP    42     -15.633   1.339  20.779  1.00  0.00
ATOM    664  CZ3 TRP    42     -14.946   2.632  19.187  1.00  0.00
ATOM    665  HZ3 TRP    42     -15.361   2.021  18.399  1.00  0.00
ATOM    666  CE3 TRP    42     -14.250   3.813  18.863  1.00  0.00
ATOM    667  HE3 TRP    42     -14.132   4.092  17.827  1.00  0.00
ATOM    668  CD2 TRP    42     -13.696   4.643  19.867  1.00  0.00
ATOM    669  C   TRP    42     -15.045   7.228  17.898  1.00  0.00
ATOM    670  O   TRP    42     -16.048   7.352  18.602  1.00  0.00
ATOM    671  N   LYS    43     -15.034   6.545  16.746  1.00  0.00
ATOM    672  H   LYS    43     -14.165   6.507  16.230  1.00  0.00
ATOM    673  CA  LYS    43     -16.163   5.823  16.167  1.00  0.00
ATOM    674  HA  LYS    43     -16.803   5.532  16.999  1.00  0.00
ATOM    675  CB  LYS    43     -16.994   6.760  15.263  1.00  0.00
ATOM    676  HB2 LYS    43     -17.876   6.232  14.899  1.00  0.00
ATOM    677  HB3 LYS    43     -17.375   7.578  15.877  1.00  0.00
ATOM    678  CG  LYS    43     -16.230   7.347  14.060  1.00  0.00
ATOM    679  HG2 LYS    43     -15.281   7.770  14.394  1.00  0.00
ATOM    680  HG3 LYS    43     -15.979   6.554  13.354  1.00  0.00
ATOM    681  CD  LYS    43     -17.028   8.447  13.347  1.00  0.00
ATOM    682  HD2 LYS    43     -17.965   8.035  12.970  1.00  0.00
ATOM    683  HD3 LYS    43     -17.295   9.218  14.070  1.00  0.00
ATOM    684  CE  LYS    43     -16.241   9.086  12.196  1.00  0.00
ATOM    685  HE2 LYS    43     -15.276   9.449  12.552  1.00  0.00
ATOM    686  HE3 LYS    43     -16.045   8.347  11.419  1.00  0.00
ATOM    687  NZ  LYS    43     -16.972  10.216  11.602  1.00  0.00
ATOM    688  HZ1 LYS    43     -17.131  10.921  12.309  1.00  0.00
ATOM    689  HZ2 LYS    43     -16.422  10.616  10.855  1.00  0.00
ATOM    690  HZ3 LYS    43     -17.857   9.896  11.236  1.00  0.00
ATOM    691  C   LYS    43     -15.673   4.529  15.496  1.00  0.00
ATOM    692  O   LYS    43     -14.567   4.525  14.954  1.00  0.00
ATOM    693  N   PRO    44     -16.456   3.426  15.514  1.00  0.00
ATOM    694  CD  PRO    44     -17.773   3.310  16.145  1.00  0.00
ATOM    695  HD2 PRO    44     -18.467   4.074  15.793  1.00  0.00
ATOM    696  HD3 PRO    44     -17.664   3.415  17.226  1.00  0.00
ATOM    697  CG  PRO    44     -18.279   1.906  15.808  1.00  0.00
ATOM    698  HG2 PRO    44     -18.910   1.952  14.919  1.00  0.00
ATOM    699  HG3 PRO    44     -18.869   1.465  16.612  1.00  0.00
ATOM    700  CB  PRO    44     -17.019   1.117  15.493  1.00  0.00
ATOM    701  HB2 PRO    44     -17.211   0.273  14.828  1.00  0.00
ATOM    702  HB3 PRO    44     -16.602   0.716  16.417  1.00  0.00
ATOM    703  CA  PRO    44     -16.052   2.153  14.907  1.00  0.00
ATOM    704  HA  PRO    44     -15.033   1.904  15.210  1.00  0.00
ATOM    705  C   PRO    44     -16.132   2.207  13.372  1.00  0.00
ATOM    706  O   PRO    44     -17.040   2.812  12.800  1.00  0.00
ATOM    707  N   LYS    45     -15.152   1.565  12.728  1.00  0.00
ATOM    708  H   LYS    45     -14.444   1.111  13.292  1.00  0.00
ATOM    709  CA  LYS    45     -14.939   1.501  11.288  1.00  0.00
ATOM    710  HA  LYS    45     -15.895   1.649  10.782  1.00  0.00
ATOM    711  CB  LYS    45     -13.979   2.639  10.872  1.00  0.00
ATOM    712  HB2 LYS    45     -14.385   3.592  11.214  1.00  0.00
ATOM    713  HB3 LYS    45     -13.039   2.517  11.410  1.00  0.00
ATOM    714  CG  LYS    45     -13.688   2.749   9.362  1.00  0.00
ATOM    715  HG2 LYS    45     -13.360   1.789   8.965  1.00  0.00
ATOM    716  HG3 LYS    45     -14.605   3.009   8.834  1.00  0.00
ATOM    717  CD  LYS    45     -12.588   3.780   9.065  1.00  0.00
ATOM    718  HD2 LYS    45     -12.835   4.743   9.509  1.00  0.00
ATOM    719  HD3 LYS    45     -11.680   3.445   9.564  1.00  0.00
ATOM    720  CE  LYS    45     -12.277   3.955   7.571  1.00  0.00
ATOM    721  HE2 LYS    45     -11.337   4.495   7.453  1.00  0.00
ATOM    722  HE3 LYS    45     -12.152   2.990   7.081  1.00  0.00
ATOM    723  NZ  LYS    45     -13.320   4.728   6.878  1.00  0.00
ATOM    724  HZ1 LYS    45     -13.414   5.632   7.318  1.00  0.00
ATOM    725  HZ2 LYS    45     -13.052   4.856   5.912  1.00  0.00
ATOM    726  HZ3 LYS    45     -14.199   4.234   6.925  1.00  0.00
ATOM    727  C   LYS    45     -14.445   0.093  10.936  1.00  0.00
ATOM    728  O   LYS    45     -13.753  -0.539  11.733  1.00  0.00
ATOM    729  N   MET    46     -14.787  -0.382   9.731  1.00  0.00
ATOM    730  H   MET    46     -15.357   0.197   9.132  1.00  0.00
ATOM    731  CA  MET    46     -14.287  -1.625   9.154  1.00  0.00
ATOM    732  HA  MET    46     -13.683  -2.180   9.872  1.00  0.00
ATOM    733  CB  MET    46     -15.481  -2.503   8.720  1.00  0.00
ATOM    734  HB2 MET    46     -16.155  -1.917   8.092  1.00  0.00
ATOM    735  HB3 MET    46     -15.133  -3.324   8.093  1.00  0.00
ATOM    736  CG  MET    46     -16.275  -3.087   9.903  1.00  0.00
ATOM    737  HG2 MET    46     -16.565  -2.286  10.583  1.00  0.00
ATOM    738  HG3 MET    46     -17.207  -3.520   9.539  1.00  0.00
ATOM    739  SD  MET    46     -15.410  -4.356  10.870  1.00  0.00
ATOM    740  CE  MET    46     -15.655  -5.802   9.807  1.00  0.00
ATOM    741  HE1 MET    46     -15.083  -6.649  10.185  1.00  0.00
ATOM    742  HE2 MET    46     -16.710  -6.078   9.783  1.00  0.00
ATOM    743  HE3 MET    46     -15.334  -5.591   8.789  1.00  0.00
ATOM    744  C   MET    46     -13.409  -1.271   7.947  1.00  0.00
ATOM    745  O   MET    46     -13.837  -0.527   7.064  1.00  0.00
ATOM    746  N   ILE    47     -12.189  -1.825   7.918  1.00  0.00
ATOM    747  H   ILE    47     -11.931  -2.428   8.689  1.00  0.00
ATOM    748  CA  ILE    47     -11.227  -1.748   6.817  1.00  0.00
ATOM    749  HA  ILE    47     -11.719  -1.340   5.932  1.00  0.00
ATOM    750  CB  ILE    47     -10.023  -0.834   7.168  1.00  0.00
ATOM    751  HB  ILE    47      -9.328  -0.909   6.330  1.00  0.00
ATOM    752  CG2 ILE    47     -10.443   0.644   7.245  1.00  0.00
ATOM    753 HG21 ILE    47      -9.575   1.300   7.297  1.00  0.00
ATOM    754 HG22 ILE    47     -11.008   0.936   6.359  1.00  0.00
ATOM    755 HG23 ILE    47     -11.066   0.839   8.119  1.00  0.00
ATOM    756  CG1 ILE    47      -9.257  -1.279   8.437  1.00  0.00
ATOM    757 HG12 ILE    47      -9.845  -1.061   9.328  1.00  0.00
ATOM    758 HG13 ILE    47      -9.111  -2.357   8.437  1.00  0.00
ATOM    759  CD1 ILE    47      -7.866  -0.660   8.560  1.00  0.00
ATOM    760 HD11 ILE    47      -7.341  -1.101   9.405  1.00  0.00
ATOM    761 HD12 ILE    47      -7.269  -0.852   7.667  1.00  0.00
ATOM    762 HD13 ILE    47      -7.911   0.417   8.720  1.00  0.00
ATOM    763  C   ILE    47     -10.798  -3.172   6.455  1.00  0.00
ATOM    764  O   ILE    47     -10.702  -4.027   7.336  1.00  0.00
ATOM    765  N   GLY    48     -10.552  -3.432   5.165  1.00  0.00
ATOM    766  H   GLY    48     -10.633  -2.696   4.478  1.00  0.00
ATOM    767  CA  GLY    48     -10.221  -4.764   4.689  1.00  0.00
ATOM    768  HA2 GLY    48      -9.549  -5.257   5.392  1.00  0.00
ATOM    769  HA3 GLY    48     -11.128  -5.362   4.632  1.00  0.00
ATOM    770  C   GLY    48      -9.563  -4.777   3.319  1.00  0.00
ATOM    771  O   GLY    48      -9.472  -3.760   2.634  1.00  0.00
ATOM    772  N   GLY    49      -9.120  -5.980   2.946  1.00  0.00
ATOM    773  H   GLY    49      -9.258  -6.751   3.586  1.00  0.00
ATOM    774  CA  GLY    49      -8.482  -6.302   1.686  1.00  0.00
ATOM    775  HA2 GLY    49      -9.126  -5.995   0.863  1.00  0.00
ATOM    776  HA3 GLY    49      -7.529  -5.779   1.600  1.00  0.00
ATOM    777  C   GLY    49      -8.290  -7.812   1.629  1.00  0.00
ATOM    778  O   GLY    49      -9.242  -8.564   1.845  1.00  0.00
ATOM    779  N   ILE    50      -7.056  -8.251   1.342  1.00  0.00
ATOM    780  H   ILE    50      -6.337  -7.563   1.157  1.00  0.00
ATOM    781  CA  ILE    50      -6.630  -9.649   1.366  1.00  0.00
ATOM    782  HA  ILE    50      -7.324 -10.214   0.739  1.00  0.00
ATOM    783  CB  ILE    50      -5.211  -9.754   0.736  1.00  0.00
ATOM    784  HB  ILE    50      -4.575  -8.983   1.170  1.00  0.00
ATOM    785  CG2 ILE    50      -4.516 -11.096   1.039  1.00  0.00
ATOM    786 HG21 ILE    50      -3.584 -11.224   0.490  1.00  0.00
ATOM    787 HG22 ILE    50      -4.261 -11.196   2.094  1.00  0.00
ATOM    788 HG23 ILE    50      -5.184 -11.912   0.789  1.00  0.00
ATOM    789  CG1 ILE    50      -5.320  -9.488  -0.788  1.00  0.00
ATOM    790 HG12 ILE    50      -6.044 -10.170  -1.233  1.00  0.00
ATOM    791 HG13 ILE    50      -5.722  -8.489  -0.954  1.00  0.00
ATOM    792  CD1 ILE    50      -4.011  -9.600  -1.573  1.00  0.00
ATOM    793 HD11 ILE    50      -4.091  -9.090  -2.533  1.00  0.00
ATOM    794 HD12 ILE    50      -3.177  -9.167  -1.026  1.00  0.00
ATOM    795 HD13 ILE    50      -3.775 -10.643  -1.773  1.00  0.00
ATOM    796  C   ILE    50      -6.728 -10.225   2.796  1.00  0.00
ATOM    797  O   ILE    50      -6.319  -9.589   3.769  1.00  0.00
ATOM    798  N   GLY    51      -7.318 -11.426   2.893  1.00  0.00
ATOM    799  H   GLY    51      -7.621 -11.871   2.039  1.00  0.00
ATOM    800  CA  GLY    51      -7.627 -12.129   4.135  1.00  0.00
ATOM    801  HA2 GLY    51      -7.678 -13.197   3.925  1.00  0.00
ATOM    802  HA3 GLY    51      -6.817 -11.995   4.850  1.00  0.00
ATOM    803  C   GLY    51      -8.946 -11.703   4.797  1.00  0.00
ATOM    804  O   GLY    51      -9.331 -12.307   5.796  1.00  0.00
ATOM    805  N   GLY    52      -9.632 -10.681   4.258  1.00  0.00
ATOM    806  H   GLY    52      -9.241 -10.226   3.443  1.00  0.00
ATOM    807  CA  GLY    52     -10.868 -10.117   4.788  1.00  0.00
ATOM    808  HA2 GLY    52     -11.535  -9.921   3.948  1.00  0.00
ATOM    809  HA3 GLY    52     -11.385 -10.828   5.435  1.00  0.00
ATOM    810  C   GLY    52     -10.637  -8.797   5.529  1.00  0.00
ATOM    811  O   GLY    52      -9.697  -8.061   5.226  1.00  0.00
ATOM    812  N   PHE    53     -11.551  -8.489   6.462  1.00  0.00
ATOM    813  H   PHE    53     -12.267  -9.173   6.661  1.00  0.00
ATOM    814  CA  PHE    53     -11.656  -7.217   7.177  1.00  0.00
ATOM    815  HA  PHE    53     -10.995  -6.479   6.731  1.00  0.00
ATOM    816  CB  PHE    53     -13.120  -6.719   7.095  1.00  0.00
ATOM    817  HB2 PHE    53     -13.812  -7.525   7.346  1.00  0.00
ATOM    818  HB3 PHE    53     -13.281  -5.951   7.852  1.00  0.00
ATOM    819  CG  PHE    53     -13.533  -6.117   5.760  1.00  0.00
ATOM    820  CD1 PHE    53     -13.701  -6.932   4.620  1.00  0.00
ATOM    821  HD1 PHE    53     -13.560  -8.001   4.686  1.00  0.00
ATOM    822  CE1 PHE    53     -14.045  -6.358   3.380  1.00  0.00
ATOM    823  HE1 PHE    53     -14.163  -6.985   2.509  1.00  0.00
ATOM    824  CZ  PHE    53     -14.235  -4.966   3.276  1.00  0.00
ATOM    825  HZ  PHE    53     -14.496  -4.526   2.325  1.00  0.00
ATOM    826  CE2 PHE    53     -14.090  -4.151   4.414  1.00  0.00
ATOM    827  HE2 PHE    53     -14.238  -3.083   4.339  1.00  0.00
ATOM    828  CD2 PHE    53     -13.745  -4.726   5.652  1.00  0.00
ATOM    829  HD2 PHE    53     -13.624  -4.090   6.515  1.00  0.00
ATOM    830  C   PHE    53     -11.266  -7.354   8.657  1.00  0.00
ATOM    831  O   PHE    53     -11.351  -8.435   9.241  1.00  0.00
ATOM    832  N   ILE    54     -10.894  -6.212   9.259  1.00  0.00
ATOM    833  H   ILE    54     -10.850  -5.381   8.681  1.00  0.00
ATOM    834  CA  ILE    54     -10.690  -5.991  10.691  1.00  0.00
ATOM    835  HA  ILE    54     -11.091  -6.848  11.237  1.00  0.00
ATOM    836  CB  ILE    54      -9.180  -5.861  11.047  1.00  0.00
ATOM    837  HB  ILE    54      -9.136  -5.776  12.134  1.00  0.00
ATOM    838  CG2 ILE    54      -8.396  -7.136  10.681  1.00  0.00
ATOM    839 HG21 ILE    54      -7.390  -7.124  11.101  1.00  0.00
ATOM    840 HG22 ILE    54      -8.892  -8.028  11.063  1.00  0.00
ATOM    841 HG23 ILE    54      -8.300  -7.246   9.600  1.00  0.00
ATOM    842  CG1 ILE    54      -8.502  -4.589  10.477  1.00  0.00
ATOM    843 HG12 ILE    54      -8.416  -4.666   9.394  1.00  0.00
ATOM    844 HG13 ILE    54      -9.124  -3.715  10.650  1.00  0.00
ATOM    845  CD1 ILE    54      -7.138  -4.277  11.106  1.00  0.00
ATOM    846 HD11 ILE    54      -6.759  -3.321  10.746  1.00  0.00
ATOM    847 HD12 ILE    54      -7.210  -4.207  12.191  1.00  0.00
ATOM    848 HD13 ILE    54      -6.398  -5.040  10.868  1.00  0.00
ATOM    849  C   ILE    54     -11.512  -4.770  11.135  1.00  0.00
ATOM    850  O   ILE    54     -11.767  -3.864  10.338  1.00  0.00
ATOM    851  N   LYS    55     -11.884  -4.732  12.424  1.00  0.00
ATOM    852  H   LYS    55     -11.625  -5.504  13.020  1.00  0.00
ATOM    853  CA  LYS    55     -12.524  -3.585  13.065  1.00  0.00
ATOM    854  HA  LYS    55     -13.119  -3.032  12.338  1.00  0.00
ATOM    855  CB  LYS    55     -13.442  -4.105  14.193  1.00  0.00
ATOM    856  HB2 LYS    55     -14.058  -4.912  13.794  1.00  0.00
ATOM    857  HB3 LYS    55     -12.851  -4.551  14.995  1.00  0.00
ATOM    858  CG  LYS    55     -14.380  -3.027  14.767  1.00  0.00
ATOM    859  HG2 LYS    55     -13.797  -2.224  15.220  1.00  0.00
ATOM    860  HG3 LYS    55     -14.946  -2.572  13.952  1.00  0.00
ATOM    861  CD  LYS    55     -15.355  -3.592  15.809  1.00  0.00
ATOM    862  HD2 LYS    55     -15.927  -4.407  15.363  1.00  0.00
ATOM    863  HD3 LYS    55     -14.788  -4.027  16.634  1.00  0.00
ATOM    864  CE  LYS    55     -16.319  -2.528  16.349  1.00  0.00
ATOM    865  HE2 LYS    55     -15.763  -1.712  16.811  1.00  0.00
ATOM    866  HE3 LYS    55     -16.904  -2.100  15.534  1.00  0.00
ATOM    867  NZ  LYS    55     -17.243  -3.097  17.344  1.00  0.00
ATOM    868  HZ1 LYS    55     -16.717  -3.472  18.120  1.00  0.00
ATOM    869  HZ2 LYS    55     -17.868  -2.377  17.679  1.00  0.00
ATOM    870  HZ3 LYS    55     -17.784  -3.838  16.919  1.00  0.00
ATOM    871  C   LYS    55     -11.433  -2.684  13.668  1.00  0.00
ATOM    872  O   LYS    55     -10.492  -3.172  14.296  1.00  0.00
ATOM    873  N   VAL    56     -11.583  -1.366  13.475  1.00  0.00
ATOM    874  H   VAL    56     -12.392  -1.060  12.947  1.00  0.00
ATOM    875  CA  VAL    56     -10.679  -0.307  13.924  1.00  0.00
ATOM    876  HA  VAL    56     -10.061  -0.712  14.726  1.00  0.00
ATOM    877  CB  VAL    56      -9.731   0.146  12.779  1.00  0.00
ATOM    878  HB  VAL    56      -9.082   0.920  13.192  1.00  0.00
ATOM    879  CG1 VAL    56      -8.797  -0.969  12.285  1.00  0.00
ATOM    880 HG11 VAL    56      -8.048  -0.573  11.600  1.00  0.00
ATOM    881 HG12 VAL    56      -8.261  -1.438  13.105  1.00  0.00
ATOM    882 HG13 VAL    56      -9.349  -1.745  11.760  1.00  0.00
ATOM    883  CG2 VAL    56     -10.470   0.769  11.581  1.00  0.00
ATOM    884 HG21 VAL    56      -9.774   0.992  10.776  1.00  0.00
ATOM    885 HG22 VAL    56     -11.221   0.095  11.170  1.00  0.00
ATOM    886 HG23 VAL    56     -10.960   1.703  11.854  1.00  0.00
ATOM    887  C   VAL    56     -11.478   0.848  14.549  1.00  0.00
ATOM    888  O   VAL    56     -12.622   1.094  14.168  1.00  0.00
ATOM    889  N   ARG    57     -10.860   1.567  15.497  1.00  0.00
ATOM    890  H   ARG    57      -9.922   1.293  15.763  1.00  0.00
ATOM    891  CA  ARG    57     -11.403   2.766  16.134  1.00  0.00
ATOM    892  HA  ARG    57     -12.494   2.782  16.093  1.00  0.00
ATOM    893  CB  ARG    57     -10.940   2.805  17.607  1.00  0.00
ATOM    894  HB2 ARG    57      -9.854   2.904  17.666  1.00  0.00
ATOM    895  HB3 ARG    57     -11.353   3.696  18.082  1.00  0.00
ATOM    896  CG  ARG    57     -11.354   1.562  18.418  1.00  0.00
ATOM    897  HG2 ARG    57     -12.392   1.319  18.189  1.00  0.00
ATOM    898  HG3 ARG    57     -10.768   0.700  18.098  1.00  0.00
ATOM    899  CD  ARG    57     -11.228   1.731  19.941  1.00  0.00
ATOM    900  HD2 ARG    57     -12.038   2.358  20.300  1.00  0.00
ATOM    901  HD3 ARG    57     -11.337   0.773  20.450  1.00  0.00
ATOM    902  NE  ARG    57      -9.975   2.384  20.341  1.00  0.00
ATOM    903  HE  ARG    57     -10.032   3.378  20.525  1.00  0.00
ATOM    904  CZ  ARG    57      -8.780   1.790  20.474  1.00  0.00
ATOM    905  NH1 ARG    57      -8.617   0.486  20.216  1.00  0.00
ATOM    906 HH11 ARG    57      -9.394  -0.074  19.901  1.00  0.00
ATOM    907 HH12 ARG    57      -7.710   0.032  20.325  1.00  0.00
ATOM    908  NH2 ARG    57      -7.737   2.526  20.870  1.00  0.00
ATOM    909 HH21 ARG    57      -7.860   3.510  21.068  1.00  0.00
ATOM    910 HH22 ARG    57      -6.820   2.112  20.985  1.00  0.00
ATOM    911  C   ARG    57     -10.816   3.989  15.415  1.00  0.00
ATOM    912  O   ARG    57      -9.603   4.200  15.447  1.00  0.00
ATOM    913  N   GLN    58     -11.677   4.786  14.765  1.00  0.00
ATOM    914  H   GLN    58     -12.662   4.554  14.789  1.00  0.00
ATOM    915  CA  GLN    58     -11.301   5.981  14.015  1.00  0.00
ATOM    916  HA  GLN    58     -10.324   5.843  13.554  1.00  0.00
ATOM    917  CB  GLN    58     -12.365   6.225  12.914  1.00  0.00
ATOM    918  HB2 GLN    58     -12.425   5.339  12.281  1.00  0.00
ATOM    919  HB3 GLN    58     -13.355   6.336  13.360  1.00  0.00
ATOM    920  CG  GLN    58     -12.062   7.457  12.032  1.00  0.00
ATOM    921  HG2 GLN    58     -11.949   8.354  12.641  1.00  0.00
ATOM    922  HG3 GLN    58     -11.115   7.304  11.525  1.00  0.00
ATOM    923  CD  GLN    58     -13.114   7.752  10.965  1.00  0.00
ATOM    924  OE1 GLN    58     -13.884   6.882  10.563  1.00  0.00
ATOM    925  NE2 GLN    58     -13.150   9.004  10.504  1.00  0.00
ATOM    926 HE21 GLN    58     -12.519   9.700  10.890  1.00  0.00
ATOM    927 HE22 GLN    58     -13.801   9.257   9.777  1.00  0.00
ATOM    928  C   GLN    58     -11.262   7.189  14.962  1.00  0.00
ATOM    929  O   GLN    58     -12.309   7.679  15.378  1.00  0.00
ATOM    930  N   TYR    59     -10.050   7.685  15.249  1.00  0.00
ATOM    931  H   TYR    59      -9.241   7.213  14.866  1.00  0.00
ATOM    932  CA  TYR    59      -9.790   8.948  15.939  1.00  0.00
ATOM    933  HA  TYR    59     -10.646   9.273  16.534  1.00  0.00
ATOM    934  CB  TYR    59      -8.549   8.776  16.839  1.00  0.00
ATOM    935  HB2 TYR    59      -7.691   8.429  16.259  1.00  0.00
ATOM    936  HB3 TYR    59      -8.264   9.748  17.238  1.00  0.00
ATOM    937  CG  TYR    59      -8.737   7.843  18.020  1.00  0.00
ATOM    938  CD1 TYR    59      -8.508   6.459  17.871  1.00  0.00
ATOM    939  HD1 TYR    59      -8.202   6.058  16.916  1.00  0.00
ATOM    940  CE1 TYR    59      -8.672   5.594  18.969  1.00  0.00
ATOM    941  HE1 TYR    59      -8.490   4.536  18.847  1.00  0.00
ATOM    942  CZ  TYR    59      -9.064   6.109  20.220  1.00  0.00
ATOM    943  OH  TYR    59      -9.222   5.270  21.284  1.00  0.00
ATOM    944  HH  TYR    59      -9.491   5.727  22.067  1.00  0.00
ATOM    945  CE2 TYR    59      -9.292   7.492  20.371  1.00  0.00
ATOM    946  HE2 TYR    59      -9.593   7.896  21.327  1.00  0.00
ATOM    947  CD2 TYR    59      -9.129   8.358  19.273  1.00  0.00
ATOM    948  HD2 TYR    59      -9.308   9.416  19.397  1.00  0.00
ATOM    949  C   TYR    59      -9.439   9.998  14.874  1.00  0.00
ATOM    950  O   TYR    59      -8.623   9.724  13.996  1.00  0.00
ATOM    951  N   ASP    60     -10.039  11.196  14.961  1.00  0.00
ATOM    952  H   ASP    60     -10.684  11.352  15.722  1.00  0.00
ATOM    953  CA  ASP    60      -9.829  12.318  14.036  1.00  0.00
ATOM    954  HA  ASP    60      -9.219  12.005  13.189  1.00  0.00
ATOM    955  CB  ASP    60     -11.190  12.817  13.487  1.00  0.00
ATOM    956  HB2 ASP    60     -11.800  13.205  14.304  1.00  0.00
ATOM    957  HB3 ASP    60     -11.031  13.650  12.801  1.00  0.00
ATOM    958  CG  ASP    60     -11.998  11.748  12.736  1.00  0.00
ATOM    959  OD1 ASP    60     -11.382  11.013  11.931  1.00  0.00
ATOM    960  OD2 ASP    60     -13.227  11.691  12.961  1.00  0.00
ATOM    961  C   ASP    60      -9.085  13.465  14.739  1.00  0.00
ATOM    962  O   ASP    60      -9.271  13.684  15.936  1.00  0.00
ATOM    963  N   GLN    61      -8.231  14.176  13.979  1.00  0.00
ATOM    964  H   GLN    61      -8.144  13.895  13.013  1.00  0.00
ATOM    965  CA  GLN    61      -7.436  15.351  14.375  1.00  0.00
ATOM    966  HA  GLN    61      -7.005  15.708  13.439  1.00  0.00
ATOM    967  CB  GLN    61      -8.290  16.520  14.932  1.00  0.00
ATOM    968  HB2 GLN    61      -8.917  16.189  15.761  1.00  0.00
ATOM    969  HB3 GLN    61      -7.634  17.281  15.357  1.00  0.00
ATOM    970  CG  GLN    61      -9.141  17.216  13.856  1.00  0.00
ATOM    971  HG2 GLN    61      -8.509  17.527  13.023  1.00  0.00
ATOM    972  HG3 GLN    61      -9.876  16.520  13.449  1.00  0.00
ATOM    973  CD  GLN    61      -9.882  18.430  14.422  1.00  0.00
ATOM    974  OE1 GLN    61     -10.663  18.305  15.362  1.00  0.00
ATOM    975  NE2 GLN    61      -9.644  19.612  13.850  1.00  0.00
ATOM    976 HE21 GLN    61      -8.997  19.682  13.078  1.00  0.00
ATOM    977 HE22 GLN    61     -10.114  20.435  14.198  1.00  0.00
ATOM    978  C   GLN    61      -6.189  15.003  15.212  1.00  0.00
ATOM    979  O   GLN    61      -5.730  15.814  16.017  1.00  0.00
ATOM    980  N   ILE    62      -5.637  13.796  15.019  1.00  0.00
ATOM    981  H   ILE    62      -6.046  13.196  14.315  1.00  0.00
ATOM    982  CA  ILE    62      -4.474  13.274  15.731  1.00  0.00
ATOM    983  HA  ILE    62      -4.443  13.672  16.746  1.00  0.00
ATOM    984  CB  ILE    62      -4.590  11.724  15.783  1.00  0.00
ATOM    985  HB  ILE    62      -4.659  11.371  14.755  1.00  0.00
ATOM    986  CG2 ILE    62      -3.357  11.034  16.401  1.00  0.00
ATOM    987 HG21 ILE    62      -3.537   9.966  16.509  1.00  0.00
ATOM    988 HG22 ILE    62      -2.468  11.143  15.778  1.00  0.00
ATOM    989 HG23 ILE    62      -3.120  11.433  17.387  1.00  0.00
ATOM    990  CG1 ILE    62      -5.885  11.239  16.481  1.00  0.00
ATOM    991 HG12 ILE    62      -6.762  11.603  15.944  1.00  0.00
ATOM    992 HG13 ILE    62      -5.938  10.154  16.397  1.00  0.00
ATOM    993  CD1 ILE    62      -6.012  11.626  17.964  1.00  0.00
ATOM    994 HD11 ILE    62      -6.922  11.215  18.398  1.00  0.00
ATOM    995 HD12 ILE    62      -5.177  11.248  18.552  1.00  0.00
ATOM    996 HD13 ILE    62      -6.057  12.707  18.095  1.00  0.00
ATOM    997  C   ILE    62      -3.195  13.690  14.980  1.00  0.00
ATOM    998  O   ILE    62      -3.092  13.530  13.763  1.00  0.00
ATOM    999  N   LEU    63      -2.221  14.209  15.743  1.00  0.00
ATOM   1000  H   LEU    63      -2.401  14.285  16.733  1.00  0.00
ATOM   1001  CA  LEU    63      -0.903  14.649  15.293  1.00  0.00
ATOM   1002  HA  LEU    63      -0.986  15.123  14.314  1.00  0.00
ATOM   1003  CB  LEU    63      -0.404  15.677  16.345  1.00  0.00
ATOM   1004  HB2 LEU    63      -1.141  16.482  16.373  1.00  0.00
ATOM   1005  HB3 LEU    63      -0.440  15.234  17.342  1.00  0.00
ATOM   1006  CG  LEU    63       0.982  16.347  16.151  1.00  0.00
ATOM   1007  HG  LEU    63       0.959  17.233  16.788  1.00  0.00
ATOM   1008  CD1 LEU    63       2.168  15.518  16.678  1.00  0.00
ATOM   1009 HD11 LEU    63       3.068  16.129  16.738  1.00  0.00
ATOM   1010 HD12 LEU    63       1.971  15.132  17.679  1.00  0.00
ATOM   1011 HD13 LEU    63       2.402  14.672  16.035  1.00  0.00
ATOM   1012  CD2 LEU    63       1.235  16.858  14.727  1.00  0.00
ATOM   1013 HD21 LEU    63       2.167  17.418  14.694  1.00  0.00
ATOM   1014 HD22 LEU    63       1.317  16.045  14.006  1.00  0.00
ATOM   1015 HD23 LEU    63       0.439  17.524  14.396  1.00  0.00
ATOM   1016  C   LEU    63       0.050  13.443  15.240  1.00  0.00
ATOM   1017  O   LEU    63       0.178  12.708  16.221  1.00  0.00
ATOM   1018  N   ILE    64       0.756  13.292  14.107  1.00  0.00
ATOM   1019  H   ILE    64       0.553  13.920  13.339  1.00  0.00
ATOM   1020  CA  ILE    64       1.920  12.423  13.932  1.00  0.00
ATOM   1021  HA  ILE    64       2.250  12.093  14.916  1.00  0.00
ATOM   1022  CB  ILE    64       1.606  11.155  13.080  1.00  0.00
ATOM   1023  HB  ILE    64       1.450  11.476  12.048  1.00  0.00
ATOM   1024  CG2 ILE    64       2.811  10.183  13.073  1.00  0.00
ATOM   1025 HG21 ILE    64       2.686   9.389  12.337  1.00  0.00
ATOM   1026 HG22 ILE    64       3.747  10.673  12.819  1.00  0.00
ATOM   1027 HG23 ILE    64       2.948   9.717  14.048  1.00  0.00
ATOM   1028  CG1 ILE    64       0.313  10.429  13.520  1.00  0.00
ATOM   1029 HG12 ILE    64       0.315  10.305  14.601  1.00  0.00
ATOM   1030 HG13 ILE    64      -0.548  11.059  13.293  1.00  0.00
ATOM   1031  CD1 ILE    64       0.097   9.059  12.853  1.00  0.00
ATOM   1032 HD11 ILE    64      -0.895   8.669  13.068  1.00  0.00
ATOM   1033 HD12 ILE    64       0.206   9.118  11.772  1.00  0.00
ATOM   1034 HD13 ILE    64       0.810   8.320  13.218  1.00  0.00
ATOM   1035  C   ILE    64       3.045  13.264  13.311  1.00  0.00
ATOM   1036  O   ILE    64       2.825  13.938  12.304  1.00  0.00
ATOM   1037  N   GLU    65       4.260  13.179  13.876  1.00  0.00
ATOM   1038  H   GLU    65       4.360  12.605  14.703  1.00  0.00
ATOM   1039  CA  GLU    65       5.490  13.685  13.268  1.00  0.00
ATOM   1040  HA  GLU    65       5.297  14.528  12.606  1.00  0.00
ATOM   1041  CB  GLU    65       6.476  14.118  14.375  1.00  0.00
ATOM   1042  HB2 GLU    65       6.734  13.265  15.000  1.00  0.00
ATOM   1043  HB3 GLU    65       7.409  14.436  13.906  1.00  0.00
ATOM   1044  CG  GLU    65       5.955  15.258  15.275  1.00  0.00
ATOM   1045  HG2 GLU    65       5.787  16.157  14.682  1.00  0.00
ATOM   1046  HG3 GLU    65       4.993  14.985  15.709  1.00  0.00
ATOM   1047  CD  GLU    65       6.921  15.593  16.415  1.00  0.00
ATOM   1048  OE1 GLU    65       6.441  15.701  17.566  1.00  0.00
ATOM   1049  OE2 GLU    65       8.130  15.732  16.125  1.00  0.00
ATOM   1050  C   GLU    65       6.113  12.518  12.485  1.00  0.00
ATOM   1051  O   GLU    65       6.491  11.512  13.082  1.00  0.00
ATOM   1052  N   ILE    66       6.181  12.644  11.151  1.00  0.00
ATOM   1053  H   ILE    66       5.843  13.506  10.739  1.00  0.00
ATOM   1054  CA  ILE    66       6.675  11.626  10.220  1.00  0.00
ATOM   1055  HA  ILE    66       6.928  10.703  10.743  1.00  0.00
ATOM   1056  CB  ILE    66       5.582  11.320   9.147  1.00  0.00
ATOM   1057  HB  ILE    66       5.391  12.246   8.604  1.00  0.00
ATOM   1058  CG2 ILE    66       6.064  10.266   8.123  1.00  0.00
ATOM   1059 HG21 ILE    66       5.298  10.041   7.382  1.00  0.00
ATOM   1060 HG22 ILE    66       6.941  10.600   7.568  1.00  0.00
ATOM   1061 HG23 ILE    66       6.323   9.328   8.615  1.00  0.00
ATOM   1062  CG1 ILE    66       4.227  10.882   9.758  1.00  0.00
ATOM   1063 HG12 ILE    66       4.276   9.840  10.074  1.00  0.00
ATOM   1064 HG13 ILE    66       4.005  11.455  10.656  1.00  0.00
ATOM   1065  CD1 ILE    66       3.032  11.093   8.818  1.00  0.00
ATOM   1066 HD11 ILE    66       2.108  10.759   9.291  1.00  0.00
ATOM   1067 HD12 ILE    66       2.911  12.147   8.566  1.00  0.00
ATOM   1068 HD13 ILE    66       3.140  10.545   7.885  1.00  0.00
ATOM   1069  C   ILE    66       7.949  12.205   9.585  1.00  0.00
ATOM   1070  O   ILE    66       7.861  13.065   8.708  1.00  0.00
ATOM   1071  N   CYS    67       9.132  11.767  10.055  1.00  0.00
ATOM   1072  H   CYS    67       9.117  11.058  10.775  1.00  0.00
ATOM   1073  CA  CYS    67      10.459  12.207   9.591  1.00  0.00
ATOM   1074  HA  CYS    67      11.189  11.676  10.204  1.00  0.00
ATOM   1075  CB  CYS    67      10.709  11.821   8.111  1.00  0.00
ATOM   1076  HB2 CYS    67       9.883  12.113   7.468  1.00  0.00
ATOM   1077  HB3 CYS    67      11.605  12.301   7.716  1.00  0.00
ATOM   1078  SG  CYS    67      10.976  10.039   7.959  1.00  0.00
ATOM   1079  HG  CYS    67      12.037   9.986   8.770  1.00  0.00
ATOM   1080  C   CYS    67      10.721  13.703   9.880  1.00  0.00
ATOM   1081  O   CYS    67      11.316  14.408   9.064  1.00  0.00
ATOM   1082  N   GLY    68      10.210  14.197  11.020  1.00  0.00
ATOM   1083  H   GLY    68       9.722  13.557  11.630  1.00  0.00
ATOM   1084  CA  GLY    68      10.265  15.594  11.446  1.00  0.00
ATOM   1085  HA2 GLY    68      10.136  15.620  12.529  1.00  0.00
ATOM   1086  HA3 GLY    68      11.254  16.009  11.243  1.00  0.00
ATOM   1087  C   GLY    68       9.200  16.507  10.815  1.00  0.00
ATOM   1088  O   GLY    68       9.126  17.676  11.190  1.00  0.00
ATOM   1089  N   HIE    69       8.379  15.996   9.879  1.00  0.00
ATOM   1090  H   HIE    69       8.477  15.018   9.644  1.00  0.00
ATOM   1091  CA  HIE    69       7.278  16.722   9.247  1.00  0.00
ATOM   1092  HA  HIE    69       7.466  17.798   9.228  1.00  0.00
ATOM   1093  CB  HIE    69       7.064  16.210   7.802  1.00  0.00
ATOM   1094  HB2 HIE    69       6.851  15.143   7.784  1.00  0.00
ATOM   1095  HB3 HIE    69       6.175  16.694   7.396  1.00  0.00
ATOM   1096  CG  HIE    69       8.166  16.468   6.801  1.00  0.00
ATOM   1097  ND1 HIE    69       9.442  15.936   6.930  1.00  0.00
ATOM   1098  CE1 HIE    69      10.130  16.312   5.854  1.00  0.00
ATOM   1099  HE1 HIE    69      11.158  16.036   5.666  1.00  0.00
ATOM   1100  NE2 HIE    69       9.389  17.044   5.024  1.00  0.00
ATOM   1101  HE2 HIE    69       9.673  17.403   4.120  1.00  0.00
ATOM   1102  CD2 HIE    69       8.136  17.158   5.602  1.00  0.00
ATOM   1103  HD2 HIE    69       7.341  17.691   5.102  1.00  0.00
ATOM   1104  C   HIE    69       6.002  16.410  10.045  1.00  0.00
ATOM   1105  O   HIE    69       5.511  15.280  10.016  1.00  0.00
ATOM   1106  N   LYS    70       5.466  17.419  10.750  1.00  0.00
ATOM   1107  H   LYS    70       5.932  18.314  10.732  1.00  0.00
ATOM   1108  CA  LYS    70       4.212  17.337  11.500  1.00  0.00
ATOM   1109  HA  LYS    70       4.212  16.416  12.083  1.00  0.00
ATOM   1110  CB  LYS    70       4.122  18.516  12.497  1.00  0.00
ATOM   1111  HB2 LYS    70       3.169  18.457  13.020  1.00  0.00
ATOM   1112  HB3 LYS    70       4.886  18.368  13.262  1.00  0.00
ATOM   1113  CG  LYS    70       4.268  19.939  11.924  1.00  0.00
ATOM   1114  HG2 LYS    70       5.214  20.034  11.391  1.00  0.00
ATOM   1115  HG3 LYS    70       3.479  20.134  11.197  1.00  0.00
ATOM   1116  CD  LYS    70       4.204  21.000  13.034  1.00  0.00
ATOM   1117  HD2 LYS    70       3.257  20.907  13.567  1.00  0.00
ATOM   1118  HD3 LYS    70       4.990  20.803  13.765  1.00  0.00
ATOM   1119  CE  LYS    70       4.353  22.430  12.501  1.00  0.00
ATOM   1120  HE2 LYS    70       5.304  22.544  11.979  1.00  0.00
ATOM   1121  HE3 LYS    70       3.563  22.652  11.782  1.00  0.00
ATOM   1122  NZ  LYS    70       4.290  23.416  13.593  1.00  0.00
ATOM   1123  HZ1 LYS    70       5.034  23.237  14.253  1.00  0.00
ATOM   1124  HZ2 LYS    70       4.394  24.347  13.215  1.00  0.00
ATOM   1125  HZ3 LYS    70       3.400  23.343  14.064  1.00  0.00
ATOM   1126  C   LYS    70       3.001  17.310  10.548  1.00  0.00
ATOM   1127  O   LYS    70       2.937  18.080   9.589  1.00  0.00
ATOM   1128  N   ALA    71       2.062  16.393  10.822  1.00  0.00
ATOM   1129  H   ALA    71       2.217  15.783  11.614  1.00  0.00
ATOM   1130  CA  ALA    71       0.882  16.097  10.017  1.00  0.00
ATOM   1131  HA  ALA    71       0.604  16.990   9.453  1.00  0.00
ATOM   1132  CB  ALA    71       1.209  14.987   9.006  1.00  0.00
ATOM   1133  HB1 ALA    71       0.321  14.686   8.451  1.00  0.00
ATOM   1134  HB2 ALA    71       1.955  15.321   8.285  1.00  0.00
ATOM   1135  HB3 ALA    71       1.599  14.098   9.504  1.00  0.00
ATOM   1136  C   ALA    71      -0.297  15.745  10.926  1.00  0.00
ATOM   1137  O   ALA    71      -0.172  14.873  11.785  1.00  0.00
ATOM   1138  N   ILE    72      -1.438  16.420  10.720  1.00  0.00
ATOM   1139  H   ILE    72      -1.457  17.100   9.974  1.00  0.00
ATOM   1140  CA  ILE    72      -2.685  16.236  11.459  1.00  0.00
ATOM   1141  HA  ILE    72      -2.523  15.593  12.324  1.00  0.00
ATOM   1142  CB  ILE    72      -3.214  17.617  11.960  1.00  0.00
ATOM   1143  HB  ILE    72      -3.360  18.271  11.099  1.00  0.00
ATOM   1144  CG2 ILE    72      -4.588  17.495  12.658  1.00  0.00
ATOM   1145 HG21 ILE    72      -4.933  18.461  13.029  1.00  0.00
ATOM   1146 HG22 ILE    72      -5.367  17.132  11.988  1.00  0.00
ATOM   1147 HG23 ILE    72      -4.533  16.816  13.509  1.00  0.00
ATOM   1148  CG1 ILE    72      -2.227  18.313  12.934  1.00  0.00
ATOM   1149 HG12 ILE    72      -2.783  18.961  13.613  1.00  0.00
ATOM   1150 HG13 ILE    72      -1.752  17.570  13.575  1.00  0.00
ATOM   1151  CD1 ILE    72      -1.163  19.203  12.270  1.00  0.00
ATOM   1152 HD11 ILE    72      -0.588  19.735  13.027  1.00  0.00
ATOM   1153 HD12 ILE    72      -0.452  18.634  11.674  1.00  0.00
ATOM   1154 HD13 ILE    72      -1.623  19.950  11.622  1.00  0.00
ATOM   1155  C   ILE    72      -3.692  15.558  10.516  1.00  0.00
ATOM   1156  O   ILE    72      -3.795  15.923   9.344  1.00  0.00
ATOM   1157  N   GLY    73      -4.450  14.588  11.046  1.00  0.00
ATOM   1158  H   GLY    73      -4.293  14.315  12.008  1.00  0.00
ATOM   1159  CA  GLY    73      -5.498  13.884  10.320  1.00  0.00
ATOM   1160  HA2 GLY    73      -6.329  14.568  10.140  1.00  0.00
ATOM   1161  HA3 GLY    73      -5.127  13.560   9.346  1.00  0.00
ATOM   1162  C   GLY    73      -6.019  12.670  11.089  1.00  0.00
ATOM   1163  O   GLY    73      -5.773  12.519  12.287  1.00  0.00
ATOM   1164  N   THR    74      -6.769  11.816  10.379  1.00  0.00
ATOM   1165  H   THR    74      -6.956  12.041   9.414  1.00  0.00
ATOM   1166  CA  THR    74      -7.408  10.606  10.896  1.00  0.00
ATOM   1167  HA  THR    74      -7.908  10.850  11.830  1.00  0.00
ATOM   1168  CB  THR    74      -8.456  10.128   9.857  1.00  0.00
ATOM   1169  HB  THR    74      -7.999  10.022   8.872  1.00  0.00
ATOM   1170  CG2 THR    74      -9.156   8.810  10.223  1.00  0.00
ATOM   1171 HG21 THR    74      -9.978   8.594   9.539  1.00  0.00
ATOM   1172 HG22 THR    74      -8.475   7.960  10.179  1.00  0.00
ATOM   1173 HG23 THR    74      -9.559   8.865  11.234  1.00  0.00
ATOM   1174  OG1 THR    74      -9.474  11.107   9.762  1.00  0.00
ATOM   1175  HG1 THR    74      -9.989  11.096  10.561  1.00  0.00
ATOM   1176  C   THR    74      -6.361   9.505  11.155  1.00  0.00
ATOM   1177  O   THR    74      -5.446   9.300  10.358  1.00  0.00
ATOM   1178  N   VAL    75      -6.525   8.790  12.275  1.00  0.00
ATOM   1179  H   VAL    75      -7.299   9.035  12.881  1.00  0.00
ATOM   1180  CA  VAL    75      -5.714   7.655  12.698  1.00  0.00
ATOM   1181  HA  VAL    75      -5.166   7.266  11.836  1.00  0.00
ATOM   1182  CB  VAL    75      -4.662   8.084  13.756  1.00  0.00
ATOM   1183  HB  VAL    75      -5.191   8.532  14.599  1.00  0.00
ATOM   1184  CG1 VAL    75      -3.861   6.890  14.304  1.00  0.00
ATOM   1185 HG11 VAL    75      -3.114   7.228  15.021  1.00  0.00
ATOM   1186 HG12 VAL    75      -4.494   6.170  14.823  1.00  0.00
ATOM   1187 HG13 VAL    75      -3.340   6.362  13.506  1.00  0.00
ATOM   1188  CG2 VAL    75      -3.686   9.144  13.212  1.00  0.00
ATOM   1189 HG21 VAL    75      -2.943   9.416  13.962  1.00  0.00
ATOM   1190 HG22 VAL    75      -3.159   8.777  12.333  1.00  0.00
ATOM   1191 HG23 VAL    75      -4.195  10.063  12.926  1.00  0.00
ATOM   1192  C   VAL    75      -6.668   6.547  13.158  1.00  0.00
ATOM   1193  O   VAL    75      -7.376   6.701  14.154  1.00  0.00
ATOM   1194  N   LEU    76      -6.660   5.426  12.426  1.00  0.00
ATOM   1195  H   LEU    76      -6.040   5.385  11.626  1.00  0.00
ATOM   1196  CA  LEU    76      -7.393   4.204  12.732  1.00  0.00
ATOM   1197  HA  LEU    76      -8.324   4.436  13.248  1.00  0.00
ATOM   1198  CB  LEU    76      -7.697   3.454  11.410  1.00  0.00
ATOM   1199  HB2 LEU    76      -6.782   3.037  10.991  1.00  0.00
ATOM   1200  HB3 LEU    76      -8.324   2.597  11.645  1.00  0.00
ATOM   1201  CG  LEU    76      -8.388   4.297  10.309  1.00  0.00
ATOM   1202  HG  LEU    76      -7.685   5.055   9.963  1.00  0.00
ATOM   1203  CD1 LEU    76      -8.745   3.441   9.088  1.00  0.00
ATOM   1204 HD11 LEU    76      -9.225   4.040   8.316  1.00  0.00
ATOM   1205 HD12 LEU    76      -7.862   2.992   8.641  1.00  0.00
ATOM   1206 HD13 LEU    76      -9.434   2.641   9.347  1.00  0.00
ATOM   1207  CD2 LEU    76      -9.631   5.034  10.819  1.00  0.00
ATOM   1208 HD21 LEU    76     -10.161   5.529  10.005  1.00  0.00
ATOM   1209 HD22 LEU    76     -10.325   4.354  11.314  1.00  0.00
ATOM   1210 HD23 LEU    76      -9.349   5.810  11.528  1.00  0.00
ATOM   1211  C   LEU    76      -6.491   3.327  13.618  1.00  0.00
ATOM   1212  O   LEU    76      -5.287   3.239  13.374  1.00  0.00
ATOM   1213  N   VAL    77      -7.068   2.703  14.657  1.00  0.00
ATOM   1214  H   VAL    77      -8.056   2.850  14.811  1.00  0.00
ATOM   1215  CA  VAL    77      -6.355   1.901  15.655  1.00  0.00
ATOM   1216  HA  VAL    77      -5.340   1.712  15.309  1.00  0.00
ATOM   1217  CB  VAL    77      -6.235   2.671  16.998  1.00  0.00
ATOM   1218  HB  VAL    77      -7.241   2.895  17.357  1.00  0.00
ATOM   1219  CG1 VAL    77      -5.535   1.843  18.091  1.00  0.00
ATOM   1220 HG11 VAL    77      -5.416   2.423  19.004  1.00  0.00
ATOM   1221 HG12 VAL    77      -6.100   0.949  18.355  1.00  0.00
ATOM   1222 HG13 VAL    77      -4.541   1.532  17.767  1.00  0.00
ATOM   1223  CG2 VAL    77      -5.496   4.011  16.843  1.00  0.00
ATOM   1224 HG21 VAL    77      -5.353   4.483  17.814  1.00  0.00
ATOM   1225 HG22 VAL    77      -4.510   3.873  16.397  1.00  0.00
ATOM   1226 HG23 VAL    77      -6.053   4.711  16.220  1.00  0.00
ATOM   1227  C   VAL    77      -7.042   0.537  15.793  1.00  0.00
ATOM   1228  O   VAL    77      -8.225   0.478  16.123  1.00  0.00
ATOM   1229  N   GLY    78      -6.286  -0.549  15.577  1.00  0.00
ATOM   1230  H   GLY    78      -5.313  -0.426  15.323  1.00  0.00
ATOM   1231  CA  GLY    78      -6.768  -1.918  15.712  1.00  0.00
ATOM   1232  HA2 GLY    78      -7.099  -2.078  16.736  1.00  0.00
ATOM   1233  HA3 GLY    78      -7.640  -2.055  15.076  1.00  0.00
ATOM   1234  C   GLY    78      -5.684  -2.957  15.385  1.00  0.00
ATOM   1235  O   GLY    78      -4.501  -2.613  15.366  1.00  0.00
ATOM   1236  N   PRO    79      -6.065  -4.238  15.172  1.00  0.00
ATOM   1237  CD  PRO    79      -7.455  -4.706  15.208  1.00  0.00
ATOM   1238  HD2 PRO    79      -8.068  -4.219  14.450  1.00  0.00
ATOM   1239  HD3 PRO    79      -7.888  -4.497  16.187  1.00  0.00
ATOM   1240  CG  PRO    79      -7.399  -6.214  14.965  1.00  0.00
ATOM   1241  HG2 PRO    79      -7.515  -6.425  13.901  1.00  0.00
ATOM   1242  HG3 PRO    79      -8.177  -6.759  15.500  1.00  0.00
ATOM   1243  CB  PRO    79      -5.995  -6.587  15.411  1.00  0.00
ATOM   1244  HB2 PRO    79      -5.656  -7.540  15.004  1.00  0.00
ATOM   1245  HB3 PRO    79      -5.979  -6.687  16.498  1.00  0.00
ATOM   1246  CA  PRO    79      -5.140  -5.372  15.004  1.00  0.00
ATOM   1247  HA  PRO    79      -4.293  -5.283  15.687  1.00  0.00
ATOM   1248  C   PRO    79      -4.588  -5.497  13.564  1.00  0.00
ATOM   1249  O   PRO    79      -4.851  -6.475  12.864  1.00  0.00
ATOM   1250  N   THR    80      -3.793  -4.504  13.134  1.00  0.00
ATOM   1251  H   THR    80      -3.629  -3.732  13.765  1.00  0.00
ATOM   1252  CA  THR    80      -3.032  -4.503  11.882  1.00  0.00
ATOM   1253  HA  THR    80      -3.599  -5.060  11.140  1.00  0.00
ATOM   1254  CB  THR    80      -2.901  -3.028  11.405  1.00  0.00
ATOM   1255  HB  THR    80      -3.911  -2.642  11.272  1.00  0.00
ATOM   1256  CG2 THR    80      -2.153  -2.083  12.359  1.00  0.00
ATOM   1257 HG21 THR    80      -2.145  -1.066  11.970  1.00  0.00
ATOM   1258 HG22 THR    80      -2.633  -2.056  13.335  1.00  0.00
ATOM   1259 HG23 THR    80      -1.114  -2.376  12.509  1.00  0.00
ATOM   1260  OG1 THR    80      -2.276  -2.928  10.141  1.00  0.00
ATOM   1261  HG1 THR    80      -1.337  -2.942  10.261  1.00  0.00
ATOM   1262  C   THR    80      -1.654  -5.169  12.130  1.00  0.00
ATOM   1263  O   THR    80      -1.086  -4.975  13.207  1.00  0.00
ATOM   1264  N   PRO    81      -1.099  -5.953  11.173  1.00  0.00
ATOM   1265  CD  PRO    81      -1.680  -6.253   9.860  1.00  0.00
ATOM   1266  HD2 PRO    81      -1.905  -5.356   9.284  1.00  0.00
ATOM   1267  HD3 PRO    81      -2.605  -6.815   9.996  1.00  0.00
ATOM   1268  CG  PRO    81      -0.651  -7.118   9.132  1.00  0.00
ATOM   1269  HG2 PRO    81      -0.004  -6.481   8.528  1.00  0.00
ATOM   1270  HG3 PRO    81      -1.109  -7.853   8.469  1.00  0.00
ATOM   1271  CB  PRO    81       0.163  -7.747  10.251  1.00  0.00
ATOM   1272  HB2 PRO    81       1.157  -8.053   9.922  1.00  0.00
ATOM   1273  HB3 PRO    81      -0.347  -8.642  10.609  1.00  0.00
ATOM   1274  CA  PRO    81       0.170  -6.686  11.362  1.00  0.00
ATOM   1275  HA  PRO    81       0.172  -7.184  12.333  1.00  0.00
ATOM   1276  C   PRO    81       1.438  -5.808  11.279  1.00  0.00
ATOM   1277  O   PRO    81       2.512  -6.257  11.676  1.00  0.00
ATOM   1278  N   VAL    82       1.308  -4.567  10.789  1.00  0.00
ATOM   1279  H   VAL    82       0.390  -4.288  10.474  1.00  0.00
ATOM   1280  CA  VAL    82       2.337  -3.531  10.725  1.00  0.00
ATOM   1281  HA  VAL    82       2.933  -3.615  11.636  1.00  0.00
ATOM   1282  CB  VAL    82       3.284  -3.764   9.511  1.00  0.00
ATOM   1283  HB  VAL    82       3.700  -4.766   9.621  1.00  0.00
ATOM   1284  CG1 VAL    82       2.564  -3.731   8.151  1.00  0.00
ATOM   1285 HG11 VAL    82       3.245  -4.002   7.345  1.00  0.00
ATOM   1286 HG12 VAL    82       1.723  -4.424   8.115  1.00  0.00
ATOM   1287 HG13 VAL    82       2.189  -2.734   7.934  1.00  0.00
ATOM   1288  CG2 VAL    82       4.486  -2.802   9.494  1.00  0.00
ATOM   1289 HG21 VAL    82       5.199  -3.083   8.719  1.00  0.00
ATOM   1290 HG22 VAL    82       4.182  -1.774   9.295  1.00  0.00
ATOM   1291 HG23 VAL    82       5.016  -2.816  10.446  1.00  0.00
ATOM   1292  C   VAL    82       1.649  -2.157  10.789  1.00  0.00
ATOM   1293  O   VAL    82       0.517  -2.019  10.325  1.00  0.00
ATOM   1294  N   ASN    83       2.334  -1.141  11.342  1.00  0.00
ATOM   1295  H   ASN    83       3.257  -1.329  11.705  1.00  0.00
ATOM   1296  CA  ASN    83       1.873   0.251  11.371  1.00  0.00
ATOM   1297  HA  ASN    83       0.837   0.281  11.713  1.00  0.00
ATOM   1298  CB  ASN    83       2.761   1.089  12.314  1.00  0.00
ATOM   1299  HB2 ASN    83       3.797   0.992  12.005  1.00  0.00
ATOM   1300  HB3 ASN    83       2.516   2.147  12.221  1.00  0.00
ATOM   1301  CG  ASN    83       2.640   0.716  13.792  1.00  0.00
ATOM   1302  OD1 ASN    83       1.564   0.821  14.375  1.00  0.00
ATOM   1303  ND2 ASN    83       3.741   0.277  14.404  1.00  0.00
ATOM   1304 HD21 ASN    83       4.616   0.226  13.900  1.00  0.00
ATOM   1305 HD22 ASN    83       3.696   0.003  15.380  1.00  0.00
ATOM   1306  C   ASN    83       1.970   0.859   9.962  1.00  0.00
ATOM   1307  O   ASN    83       2.983   0.702   9.283  1.00  0.00
ATOM   1308  N   ILE    84       0.893   1.526   9.535  1.00  0.00
ATOM   1309  H   ILE    84       0.104   1.586  10.168  1.00  0.00
ATOM   1310  CA  ILE    84       0.663   2.075   8.203  1.00  0.00
ATOM   1311  HA  ILE    84       1.502   1.853   7.542  1.00  0.00
ATOM   1312  CB  ILE    84      -0.646   1.458   7.621  1.00  0.00
ATOM   1313  HB  ILE    84      -1.480   1.825   8.217  1.00  0.00
ATOM   1314  CG2 ILE    84      -0.948   1.915   6.183  1.00  0.00
ATOM   1315 HG21 ILE    84      -1.850   1.436   5.805  1.00  0.00
ATOM   1316 HG22 ILE    84      -1.106   2.992   6.116  1.00  0.00
ATOM   1317 HG23 ILE    84      -0.128   1.656   5.517  1.00  0.00
ATOM   1318  CG1 ILE    84      -0.723  -0.080   7.727  1.00  0.00
ATOM   1319 HG12 ILE    84      -0.713  -0.381   8.773  1.00  0.00
ATOM   1320 HG13 ILE    84      -1.695  -0.410   7.367  1.00  0.00
ATOM   1321  CD1 ILE    84       0.384  -0.824   6.974  1.00  0.00
ATOM   1322 HD11 ILE    84       0.237  -1.900   7.064  1.00  0.00
ATOM   1323 HD12 ILE    84       0.386  -0.576   5.914  1.00  0.00
ATOM   1324 HD13 ILE    84       1.369  -0.589   7.373  1.00  0.00
ATOM   1325  C   ILE    84       0.496   3.592   8.342  1.00  0.00
ATOM   1326  O   ILE    84      -0.323   4.040   9.142  1.00  0.00
ATOM   1327  N   ILE    85       1.207   4.362   7.509  1.00  0.00
ATOM   1328  H   ILE    85       1.878   3.907   6.901  1.00  0.00
ATOM   1329  CA  ILE    85       0.929   5.768   7.223  1.00  0.00
ATOM   1330  HA  ILE    85       0.232   6.196   7.945  1.00  0.00
ATOM   1331  CB  ILE    85       2.255   6.583   7.238  1.00  0.00
ATOM   1332  HB  ILE    85       2.947   6.098   6.548  1.00  0.00
ATOM   1333  CG2 ILE    85       2.090   8.034   6.741  1.00  0.00
ATOM   1334 HG21 ILE    85       3.048   8.554   6.745  1.00  0.00
ATOM   1335 HG22 ILE    85       1.722   8.075   5.720  1.00  0.00
ATOM   1336 HG23 ILE    85       1.393   8.599   7.357  1.00  0.00
ATOM   1337  CG1 ILE    85       2.949   6.579   8.620  1.00  0.00
ATOM   1338 HG12 ILE    85       3.274   5.568   8.860  1.00  0.00
ATOM   1339 HG13 ILE    85       3.865   7.169   8.560  1.00  0.00
ATOM   1340  CD1 ILE    85       2.086   7.116   9.776  1.00  0.00
ATOM   1341 HD11 ILE    85       2.674   7.236  10.681  1.00  0.00
ATOM   1342 HD12 ILE    85       1.654   8.090   9.552  1.00  0.00
ATOM   1343 HD13 ILE    85       1.273   6.431  10.014  1.00  0.00
ATOM   1344  C   ILE    85       0.269   5.777   5.836  1.00  0.00
ATOM   1345  O   ILE    85       0.933   5.552   4.823  1.00  0.00
ATOM   1346  N   GLY    86      -1.047   6.029   5.814  1.00  0.00
ATOM   1347  H   GLY    86      -1.500   6.233   6.693  1.00  0.00
ATOM   1348  CA  GLY    86      -1.873   6.101   4.617  1.00  0.00
ATOM   1349  HA2 GLY    86      -1.551   5.358   3.888  1.00  0.00
ATOM   1350  HA3 GLY    86      -2.898   5.850   4.880  1.00  0.00
ATOM   1351  C   GLY    86      -1.863   7.493   3.983  1.00  0.00
ATOM   1352  O   GLY    86      -1.339   8.446   4.566  1.00  0.00
ATOM   1353  N   ARG    87      -2.469   7.593   2.787  1.00  0.00
ATOM   1354  H   ARG    87      -2.883   6.744   2.422  1.00  0.00
ATOM   1355  CA  ARG    87      -2.557   8.773   1.919  1.00  0.00
ATOM   1356  HA  ARG    87      -1.565   8.922   1.500  1.00  0.00
ATOM   1357  CB  ARG    87      -3.505   8.499   0.741  1.00  0.00
ATOM   1358  HB2 ARG    87      -4.485   8.209   1.123  1.00  0.00
ATOM   1359  HB3 ARG    87      -3.663   9.435   0.211  1.00  0.00
ATOM   1360  CG  ARG    87      -3.013   7.455  -0.275  1.00  0.00
ATOM   1361  HG2 ARG    87      -1.980   7.673  -0.549  1.00  0.00
ATOM   1362  HG3 ARG    87      -2.997   6.460   0.165  1.00  0.00
ATOM   1363  CD  ARG    87      -3.864   7.448  -1.554  1.00  0.00
ATOM   1364  HD2 ARG    87      -3.773   8.391  -2.090  1.00  0.00
ATOM   1365  HD3 ARG    87      -3.488   6.682  -2.229  1.00  0.00
ATOM   1366  NE  ARG    87      -5.276   7.139  -1.277  1.00  0.00
ATOM   1367  HE  ARG    87      -5.495   6.160  -1.145  1.00  0.00
ATOM   1368  CZ  ARG    87      -6.278   8.029  -1.154  1.00  0.00
ATOM   1369  NH1 ARG    87      -6.079   9.351  -1.246  1.00  0.00
ATOM   1370 HH11 ARG    87      -5.150   9.719  -1.415  1.00  0.00
ATOM   1371 HH12 ARG    87      -6.846   9.998  -1.135  1.00  0.00
ATOM   1372  NH2 ARG    87      -7.516   7.583  -0.920  1.00  0.00
ATOM   1373 HH21 ARG    87      -7.675   6.584  -0.799  1.00  0.00
ATOM   1374 HH22 ARG    87      -8.288   8.224  -0.809  1.00  0.00
ATOM   1375  C   ARG    87      -2.945  10.093   2.609  1.00  0.00
ATOM   1376  O   ARG    87      -2.435  11.147   2.231  1.00  0.00
ATOM   1377  N   ASN    88      -3.830  10.030   3.617  1.00  0.00
ATOM   1378  H   ASN    88      -4.191   9.119   3.865  1.00  0.00
ATOM   1379  CA  ASN    88      -4.367  11.171   4.360  1.00  0.00
ATOM   1380  HA  ASN    88      -4.827  11.830   3.621  1.00  0.00
ATOM   1381  CB  ASN    88      -5.487  10.687   5.312  1.00  0.00
ATOM   1382  HB2 ASN    88      -6.057  11.554   5.651  1.00  0.00
ATOM   1383  HB3 ASN    88      -6.199  10.068   4.763  1.00  0.00
ATOM   1384  CG  ASN    88      -5.012   9.889   6.534  1.00  0.00
ATOM   1385  OD1 ASN    88      -4.194   8.976   6.435  1.00  0.00
ATOM   1386  ND2 ASN    88      -5.485  10.296   7.709  1.00  0.00
ATOM   1387 HD21 ASN    88      -6.144  11.058   7.739  1.00  0.00
ATOM   1388 HD22 ASN    88      -5.208   9.829   8.565  1.00  0.00
ATOM   1389  C   ASN    88      -3.314  12.011   5.118  1.00  0.00
ATOM   1390  O   ASN    88      -3.545  13.200   5.324  1.00  0.00
ATOM   1391  N   LEU    89      -2.180  11.401   5.514  1.00  0.00
ATOM   1392  H   LEU    89      -2.092  10.411   5.327  1.00  0.00
ATOM   1393  CA  LEU    89      -1.041  12.058   6.163  1.00  0.00
ATOM   1394  HA  LEU    89      -1.291  13.084   6.435  1.00  0.00
ATOM   1395  CB  LEU    89      -0.633  11.287   7.439  1.00  0.00
ATOM   1396  HB2 LEU    89      -0.333  10.275   7.164  1.00  0.00
ATOM   1397  HB3 LEU    89       0.257  11.757   7.862  1.00  0.00
ATOM   1398  CG  LEU    89      -1.699  11.200   8.553  1.00  0.00
ATOM   1399  HG  LEU    89      -2.530  10.601   8.183  1.00  0.00
ATOM   1400  CD1 LEU    89      -1.119  10.483   9.779  1.00  0.00
ATOM   1401 HD11 LEU    89      -1.893  10.281  10.520  1.00  0.00
ATOM   1402 HD12 LEU    89      -0.665   9.532   9.506  1.00  0.00
ATOM   1403 HD13 LEU    89      -0.348  11.086  10.260  1.00  0.00
ATOM   1404  CD2 LEU    89      -2.255  12.568   8.976  1.00  0.00
ATOM   1405 HD21 LEU    89      -2.944  12.457   9.812  1.00  0.00
ATOM   1406 HD22 LEU    89      -1.460  13.242   9.296  1.00  0.00
ATOM   1407 HD23 LEU    89      -2.805  13.053   8.170  1.00  0.00
ATOM   1408  C   LEU    89       0.183  12.140   5.235  1.00  0.00
ATOM   1409  O   LEU    89       1.061  12.964   5.489  1.00  0.00
ATOM   1410  N   LEU    90       0.244  11.338   4.153  1.00  0.00
ATOM   1411  H   LEU    90      -0.501  10.671   4.005  1.00  0.00
ATOM   1412  CA  LEU    90       1.303  11.404   3.138  1.00  0.00
ATOM   1413  HA  LEU    90       2.270  11.416   3.638  1.00  0.00
ATOM   1414  CB  LEU    90       1.223  10.180   2.201  1.00  0.00
ATOM   1415  HB2 LEU    90       0.217  10.116   1.794  1.00  0.00
ATOM   1416  HB3 LEU    90       1.864  10.332   1.339  1.00  0.00
ATOM   1417  CG  LEU    90       1.622   8.831   2.829  1.00  0.00
ATOM   1418  HG  LEU    90       0.986   8.657   3.692  1.00  0.00
ATOM   1419  CD1 LEU    90       1.386   7.676   1.849  1.00  0.00
ATOM   1420 HD11 LEU    90       1.609   6.726   2.330  1.00  0.00
ATOM   1421 HD12 LEU    90       0.353   7.635   1.507  1.00  0.00
ATOM   1422 HD13 LEU    90       2.030   7.758   0.974  1.00  0.00
ATOM   1423  CD2 LEU    90       3.080   8.796   3.307  1.00  0.00
ATOM   1424 HD21 LEU    90       3.329   7.799   3.673  1.00  0.00
ATOM   1425 HD22 LEU    90       3.773   9.036   2.500  1.00  0.00
ATOM   1426 HD23 LEU    90       3.261   9.490   4.127  1.00  0.00
ATOM   1427  C   LEU    90       1.201  12.687   2.293  1.00  0.00
ATOM   1428  O   LEU    90       2.227  13.251   1.921  1.00  0.00
ATOM   1429  N   THR    91      -0.021  13.186   2.051  1.00  0.00
ATOM   1430  H   THR    91      -0.817  12.656   2.378  1.00  0.00
ATOM   1431  CA  THR    91      -0.297  14.469   1.397  1.00  0.00
ATOM   1432  HA  THR    91       0.272  14.516   0.466  1.00  0.00
ATOM   1433  CB  THR    91      -1.805  14.555   1.069  1.00  0.00
ATOM   1434  HB  THR    91      -2.009  15.560   0.707  1.00  0.00
ATOM   1435  CG2 THR    91      -2.237  13.602  -0.042  1.00  0.00
ATOM   1436 HG21 THR    91      -3.307  13.688  -0.218  1.00  0.00
ATOM   1437 HG22 THR    91      -1.726  13.842  -0.975  1.00  0.00
ATOM   1438 HG23 THR    91      -2.019  12.563   0.196  1.00  0.00
ATOM   1439  OG1 THR    91      -2.624  14.369   2.213  1.00  0.00
ATOM   1440  HG1 THR    91      -2.601  13.455   2.456  1.00  0.00
ATOM   1441  C   THR    91       0.101  15.690   2.247  1.00  0.00
ATOM   1442  O   THR    91       0.417  16.737   1.684  1.00  0.00
ATOM   1443  N   GLN    92       0.099  15.557   3.584  1.00  0.00
ATOM   1444  H   GLN    92      -0.155  14.659   3.970  1.00  0.00
ATOM   1445  CA  GLN    92       0.367  16.638   4.535  1.00  0.00
ATOM   1446  HA  GLN    92      -0.072  17.569   4.172  1.00  0.00
ATOM   1447  CB  GLN    92      -0.249  16.256   5.899  1.00  0.00
ATOM   1448  HB2 GLN    92       0.246  15.363   6.278  1.00  0.00
ATOM   1449  HB3 GLN    92      -0.047  17.040   6.632  1.00  0.00
ATOM   1450  CG  GLN    92      -1.766  15.985   5.860  1.00  0.00
ATOM   1451  HG2 GLN    92      -1.961  15.134   5.210  1.00  0.00
ATOM   1452  HG3 GLN    92      -2.113  15.697   6.853  1.00  0.00
ATOM   1453  CD  GLN    92      -2.596  17.182   5.391  1.00  0.00
ATOM   1454  OE1 GLN    92      -2.447  18.288   5.905  1.00  0.00
ATOM   1455  NE2 GLN    92      -3.470  16.964   4.407  1.00  0.00
ATOM   1456 HE21 GLN    92      -3.550  16.043   3.997  1.00  0.00
ATOM   1457 HE22 GLN    92      -4.037  17.726   4.068  1.00  0.00
ATOM   1458  C   GLN    92       1.875  16.866   4.742  1.00  0.00
ATOM   1459  O   GLN    92       2.259  17.949   5.180  1.00  0.00
ATOM   1460  N   ILE    93       2.720  15.877   4.400  1.00  0.00
ATOM   1461  H   ILE    93       2.322  15.010   4.066  1.00  0.00
ATOM   1462  CA  ILE    93       4.182  15.979   4.405  1.00  0.00
ATOM   1463  HA  ILE    93       4.492  16.837   5.004  1.00  0.00
ATOM   1464  CB  ILE    93       4.798  14.707   5.062  1.00  0.00
ATOM   1465  HB  ILE    93       5.871  14.889   5.144  1.00  0.00
ATOM   1466  CG2 ILE    93       4.267  14.530   6.500  1.00  0.00
ATOM   1467 HG21 ILE    93       4.886  13.838   7.069  1.00  0.00
ATOM   1468 HG22 ILE    93       4.255  15.473   7.044  1.00  0.00
ATOM   1469 HG23 ILE    93       3.249  14.141   6.506  1.00  0.00
ATOM   1470  CG1 ILE    93       4.626  13.408   4.239  1.00  0.00
ATOM   1471 HG12 ILE    93       3.567  13.176   4.163  1.00  0.00
ATOM   1472 HG13 ILE    93       4.984  13.554   3.221  1.00  0.00
ATOM   1473  CD1 ILE    93       5.364  12.190   4.813  1.00  0.00
ATOM   1474 HD11 ILE    93       5.281  11.337   4.139  1.00  0.00
ATOM   1475 HD12 ILE    93       6.424  12.399   4.953  1.00  0.00
ATOM   1476 HD13 ILE    93       4.949  11.887   5.773  1.00  0.00
ATOM   1477  C   ILE    93       4.736  16.219   2.982  1.00  0.00
ATOM   1478  O   ILE    93       5.933  16.465   2.846  1.00  0.00
ATOM   1479  N   GLY    94       3.879  16.186   1.942  1.00  0.00
ATOM   1480  H   GLY    94       2.907  16.000   2.142  1.00  0.00
ATOM   1481  CA  GLY    94       4.219  16.476   0.549  1.00  0.00
ATOM   1482  HA2 GLY    94       3.320  16.843   0.053  1.00  0.00
ATOM   1483  HA3 GLY    94       4.948  17.286   0.501  1.00  0.00
ATOM   1484  C   GLY    94       4.743  15.273  -0.249  1.00  0.00
ATOM   1485  O   GLY    94       5.499  15.469  -1.200  1.00  0.00
ATOM   1486  N   CYS    95       4.374  14.040   0.140  1.00  0.00
ATOM   1487  H   CYS    95       3.727  13.959   0.914  1.00  0.00
ATOM   1488  CA  CYS    95       4.832  12.792  -0.471  1.00  0.00
ATOM   1489  HA  CYS    95       5.898  12.862  -0.647  1.00  0.00
ATOM   1490  CB  CYS    95       4.571  11.634   0.507  1.00  0.00
ATOM   1491  HB2 CYS    95       4.862  11.910   1.520  1.00  0.00
ATOM   1492  HB3 CYS    95       3.515  11.385   0.532  1.00  0.00
ATOM   1493  SG  CYS    95       5.522  10.158   0.051  1.00  0.00
ATOM   1494  HG  CYS    95       4.971  10.001  -1.156  1.00  0.00
ATOM   1495  C   CYS    95       4.132  12.529  -1.814  1.00  0.00
ATOM   1496  O   CYS    95       2.914  12.661  -1.936  1.00  0.00
ATOM   1497  N   THR    96       4.948  12.153  -2.809  1.00  0.00
ATOM   1498  H   THR    96       5.934  12.084  -2.594  1.00  0.00
ATOM   1499  CA  THR    96       4.586  11.879  -4.197  1.00  0.00
ATOM   1500  HA  THR    96       3.530  11.605  -4.221  1.00  0.00
ATOM   1501  CB  THR    96       4.770  13.151  -5.070  1.00  0.00
ATOM   1502  HB  THR    96       4.490  12.892  -6.092  1.00  0.00
ATOM   1503  CG2 THR    96       3.918  14.359  -4.653  1.00  0.00
ATOM   1504 HG21 THR    96       3.981  15.156  -5.396  1.00  0.00
ATOM   1505 HG22 THR    96       2.871  14.084  -4.551  1.00  0.00
ATOM   1506 HG23 THR    96       4.242  14.776  -3.699  1.00  0.00
ATOM   1507  OG1 THR    96       6.125  13.562  -5.103  1.00  0.00
ATOM   1508  HG1 THR    96       6.374  13.823  -4.228  1.00  0.00
ATOM   1509  C   THR    96       5.367  10.657  -4.711  1.00  0.00
ATOM   1510  O   THR    96       6.522  10.456  -4.334  1.00  0.00
ATOM   1511  N   LEU    97       4.742   9.869  -5.602  1.00  0.00
ATOM   1512  H   LEU    97       3.797  10.116  -5.865  1.00  0.00
ATOM   1513  CA  LEU    97       5.358   8.762  -6.341  1.00  0.00
ATOM   1514  HA  LEU    97       6.125   8.266  -5.747  1.00  0.00
ATOM   1515  CB  LEU    97       4.250   7.766  -6.755  1.00  0.00
ATOM   1516  HB2 LEU    97       3.460   8.320  -7.258  1.00  0.00
ATOM   1517  HB3 LEU    97       4.629   7.063  -7.499  1.00  0.00
ATOM   1518  CG  LEU    97       3.624   6.970  -5.595  1.00  0.00
ATOM   1519  HG  LEU    97       3.456   7.647  -4.757  1.00  0.00
ATOM   1520  CD1 LEU    97       2.255   6.403  -6.002  1.00  0.00
ATOM   1521 HD11 LEU    97       1.803   5.836  -5.188  1.00  0.00
ATOM   1522 HD12 LEU    97       1.561   7.200  -6.269  1.00  0.00
ATOM   1523 HD13 LEU    97       2.343   5.737  -6.860  1.00  0.00
ATOM   1524  CD2 LEU    97       4.548   5.839  -5.120  1.00  0.00
ATOM   1525 HD21 LEU    97       4.125   5.340  -4.252  1.00  0.00
ATOM   1526 HD22 LEU    97       4.678   5.083  -5.893  1.00  0.00
ATOM   1527 HD23 LEU    97       5.535   6.206  -4.839  1.00  0.00
ATOM   1528  C   LEU    97       5.959   9.333  -7.635  1.00  0.00
ATOM   1529  O   LEU    97       5.261  10.032  -8.368  1.00  0.00
ATOM   1530  N   ASN    98       7.245   9.050  -7.906  1.00  0.00
ATOM   1531  H   ASN    98       7.752   8.470  -7.249  1.00  0.00
ATOM   1532  CA  ASN    98       8.023   9.627  -9.010  1.00  0.00
ATOM   1533  HA  ASN    98       7.353  10.137  -9.704  1.00  0.00
ATOM   1534  CB  ASN    98       9.026  10.676  -8.484  1.00  0.00
ATOM   1535  HB2 ASN    98       9.656  10.243  -7.705  1.00  0.00
ATOM   1536  HB3 ASN    98       9.702  10.981  -9.284  1.00  0.00
ATOM   1537  CG  ASN    98       8.344  11.936  -7.958  1.00  0.00
ATOM   1538  OD1 ASN    98       8.060  12.857  -8.717  1.00  0.00
ATOM   1539  ND2 ASN    98       8.073  11.969  -6.655  1.00  0.00
ATOM   1540 HD21 ASN    98       8.323  11.183  -6.071  1.00  0.00
ATOM   1541 HD22 ASN    98       7.579  12.756  -6.257  1.00  0.00
ATOM   1542  C   ASN    98       8.743   8.543  -9.810  1.00  0.00
ATOM   1543  O   ASN    98       9.578   7.830  -9.257  1.00  0.00
ATOM   1544  N   PHE    99       8.448   8.469 -11.117  1.00  0.00
ATOM   1545  H   PHE    99       7.766   9.122 -11.479  1.00  0.00
ATOM   1546  CA  PHE    99       9.087   7.610 -12.116  1.00  0.00
ATOM   1547  HA  PHE    99      10.147   7.560 -11.861  1.00  0.00
ATOM   1548  CB  PHE    99       8.546   6.165 -12.047  1.00  0.00
ATOM   1549  HB2 PHE    99       9.139   5.535 -12.708  1.00  0.00
ATOM   1550  HB3 PHE    99       8.710   5.754 -11.061  1.00  0.00
ATOM   1551  CG  PHE    99       7.080   5.966 -12.381  1.00  0.00
ATOM   1552  CD1 PHE    99       6.081   6.244 -11.424  1.00  0.00
ATOM   1553  HD1 PHE    99       6.351   6.612 -10.446  1.00  0.00
ATOM   1554  CE1 PHE    99       4.724   6.040 -11.743  1.00  0.00
ATOM   1555  HE1 PHE    99       3.964   6.248 -11.005  1.00  0.00
ATOM   1556  CZ  PHE    99       4.362   5.566 -13.018  1.00  0.00
ATOM   1557  HZ  PHE    99       3.321   5.413 -13.260  1.00  0.00
ATOM   1558  CE2 PHE    99       5.361   5.284 -13.971  1.00  0.00
ATOM   1559  HE2 PHE    99       5.105   4.911 -14.949  1.00  0.00
ATOM   1560  CD2 PHE    99       6.715   5.473 -13.647  1.00  0.00
ATOM   1561  HD2 PHE    99       7.479   5.239 -14.369  1.00  0.00
ATOM   1562  C   PHE    99       9.062   8.251 -13.515  1.00  0.00
ATOM   1563  O   PHE    99       9.331   7.522 -14.497  1.00  0.00
ATOM   1564  OXT PHE    99       9.352   9.247 -12.452  1.00  0.00
TER   
ATOM   1565  N   PRO   100       6.247  10.273 -14.575  1.00  0.00
ATOM   1566  H2  PRO   100       6.588  10.682 -15.432  1.00  0.00
ATOM   1567  H3  PRO   100       5.560  10.779 -14.034  1.00  0.00
ATOM   1568  CD  PRO   100       5.589   8.986 -14.889  1.00  0.00
ATOM   1569  HD2 PRO   100       6.130   8.154 -14.439  1.00  0.00
ATOM   1570  HD3 PRO   100       5.600   8.847 -15.970  1.00  0.00
ATOM   1571  CG  PRO   100       4.150   9.075 -14.373  1.00  0.00
ATOM   1572  HG2 PRO   100       4.093   8.661 -13.366  1.00  0.00
ATOM   1573  HG3 PRO   100       3.441   8.531 -14.997  1.00  0.00
ATOM   1574  CB  PRO   100       3.882  10.574 -14.326  1.00  0.00
ATOM   1575  HB2 PRO   100       3.088  10.835 -13.623  1.00  0.00
ATOM   1576  HB3 PRO   100       3.575  10.925 -15.312  1.00  0.00
ATOM   1577  CA  PRO   100       5.247  11.175 -13.964  1.00  0.00
ATOM   1578  HA  PRO   100       5.353  12.164 -14.413  1.00  0.00
ATOM   1579  C   PRO   100       5.437  11.308 -12.447  1.00  0.00
ATOM   1580  O   PRO   100       5.837  10.349 -11.786  1.00  0.00
ATOM   1581  N   GLN   101       5.082  12.486 -11.906  1.00  0.00
ATOM   1582  H   GLN   101       4.768  13.219 -12.526  1.00  0.00
ATOM   1583  CA  GLN   101       4.878  12.727 -10.479  1.00  0.00
ATOM   1584  HA  GLN   101       5.467  12.032  -9.880  1.00  0.00
ATOM   1585  CB  GLN   101       5.306  14.172 -10.142  1.00  0.00
ATOM   1586  HB2 GLN   101       6.346  14.302 -10.444  1.00  0.00
ATOM   1587  HB3 GLN   101       4.733  14.889 -10.733  1.00  0.00
ATOM   1588  CG  GLN   101       5.177  14.517  -8.641  1.00  0.00
ATOM   1589  HG2 GLN   101       4.129  14.560  -8.342  1.00  0.00
ATOM   1590  HG3 GLN   101       5.635  13.727  -8.044  1.00  0.00
ATOM   1591  CD  GLN   101       5.823  15.858  -8.291  1.00  0.00
ATOM   1592  OE1 GLN   101       5.585  16.862  -8.958  1.00  0.00
ATOM   1593  NE2 GLN   101       6.642  15.883  -7.238  1.00  0.00
ATOM   1594 HE21 GLN   101       6.796  15.043  -6.699  1.00  0.00
ATOM   1595 HE22 GLN   101       7.090  16.749  -6.976  1.00  0.00
ATOM   1596  C   GLN   101       3.374  12.569 -10.203  1.00  0.00
ATOM   1597  O   GLN   101       2.555  13.196 -10.878  1.00  0.00
ATOM   1598  N   ILE   102       3.021  11.728  -9.220  1.00  0.00
ATOM   1599  H   ILE   102       3.759  11.242  -8.725  1.00  0.00
ATOM   1600  CA  ILE   102       1.647  11.399  -8.843  1.00  0.00
ATOM   1601  HA  ILE   102       0.942  11.994  -9.428  1.00  0.00
ATOM   1602  CB  ILE   102       1.344   9.900  -9.148  1.00  0.00
ATOM   1603  HB  ILE   102       2.073   9.303  -8.603  1.00  0.00
ATOM   1604  CG2 ILE   102      -0.055   9.472  -8.651  1.00  0.00
ATOM   1605 HG21 ILE   102      -0.252   8.421  -8.851  1.00  0.00
ATOM   1606 HG22 ILE   102      -0.165   9.598  -7.574  1.00  0.00
ATOM   1607 HG23 ILE   102      -0.841  10.054  -9.134  1.00  0.00
ATOM   1608  CG1 ILE   102       1.517   9.563 -10.651  1.00  0.00
ATOM   1609 HG12 ILE   102       0.764  10.087 -11.240  1.00  0.00
ATOM   1610 HG13 ILE   102       2.481   9.927 -11.007  1.00  0.00
ATOM   1611  CD1 ILE   102       1.474   8.062 -10.972  1.00  0.00
ATOM   1612 HD11 ILE   102       1.757   7.881 -12.010  1.00  0.00
ATOM   1613 HD12 ILE   102       2.167   7.510 -10.338  1.00  0.00
ATOM   1614 HD13 ILE   102       0.479   7.641 -10.831  1.00  0.00
ATOM   1615  C   ILE   102       1.459  11.776  -7.367  1.00  0.00
ATOM   1616  O   ILE   102       2.107  11.206  -6.488  1.00  0.00
ATOM   1617  N   THR   103       0.541  12.721  -7.117  1.00  0.00
ATOM   1618  H   THR   103       0.062  13.135  -7.905  1.00  0.00
ATOM   1619  CA  THR   103       0.088  13.160  -5.797  1.00  0.00
ATOM   1620  HA  THR   103       0.931  13.162  -5.106  1.00  0.00
ATOM   1621  CB  THR   103      -0.488  14.595  -5.917  1.00  0.00
ATOM   1622  HB  THR   103      -0.826  14.907  -4.929  1.00  0.00
ATOM   1623  CG2 THR   103       0.542  15.633  -6.388  1.00  0.00
ATOM   1624 HG21 THR   103       0.111  16.634  -6.392  1.00  0.00
ATOM   1625 HG22 THR   103       1.406  15.656  -5.724  1.00  0.00
ATOM   1626 HG23 THR   103       0.902  15.424  -7.396  1.00  0.00
ATOM   1627  OG1 THR   103      -1.614  14.643  -6.778  1.00  0.00
ATOM   1628  HG1 THR   103      -2.271  14.045  -6.456  1.00  0.00
ATOM   1629  C   THR   103      -0.986  12.199  -5.251  1.00  0.00
ATOM   1630  O   THR   103      -1.654  11.492  -6.008  1.00  0.00
ATOM   1631  N   LEU   104      -1.127  12.176  -3.919  1.00  0.00
ATOM   1632  H   LEU   104      -0.558  12.809  -3.374  1.00  0.00
ATOM   1633  CA  LEU   104      -1.868  11.161  -3.170  1.00  0.00
ATOM   1634  HA  LEU   104      -2.162  10.340  -3.825  1.00  0.00
ATOM   1635  CB  LEU   104      -0.929  10.601  -2.074  1.00  0.00
ATOM   1636  HB2 LEU   104      -0.646  11.416  -1.406  1.00  0.00
ATOM   1637  HB3 LEU   104      -1.459   9.880  -1.451  1.00  0.00
ATOM   1638  CG  LEU   104       0.359   9.931  -2.610  1.00  0.00
ATOM   1639  HG  LEU   104       0.876  10.623  -3.275  1.00  0.00
ATOM   1640  CD1 LEU   104       1.326   9.645  -1.457  1.00  0.00
ATOM   1641 HD11 LEU   104       2.260   9.212  -1.818  1.00  0.00
ATOM   1642 HD12 LEU   104       1.577  10.562  -0.927  1.00  0.00
ATOM   1643 HD13 LEU   104       0.882   8.956  -0.739  1.00  0.00
ATOM   1644  CD2 LEU   104       0.066   8.649  -3.408  1.00  0.00
ATOM   1645 HD21 LEU   104       0.990   8.166  -3.725  1.00  0.00
ATOM   1646 HD22 LEU   104      -0.499   7.932  -2.810  1.00  0.00
ATOM   1647 HD23 LEU   104      -0.508   8.855  -4.311  1.00  0.00
ATOM   1648  C   LEU   104      -3.184  11.691  -2.568  1.00  0.00
ATOM   1649  O   LEU   104      -3.730  11.064  -1.663  1.00  0.00
ATOM   1650  N   TRP   105      -3.731  12.814  -3.075  1.00  0.00
ATOM   1651  H   TRP   105      -3.228  13.289  -3.810  1.00  0.00
ATOM   1652  CA  TRP   105      -5.034  13.382  -2.680  1.00  0.00
ATOM   1653  HA  TRP   105      -5.065  13.477  -1.594  1.00  0.00
ATOM   1654  CB  TRP   105      -5.181  14.782  -3.303  1.00  0.00
ATOM   1655  HB2 TRP   105      -5.155  14.706  -4.391  1.00  0.00
ATOM   1656  HB3 TRP   105      -6.155  15.207  -3.053  1.00  0.00
ATOM   1657  CG  TRP   105      -4.140  15.770  -2.871  1.00  0.00
ATOM   1658  CD1 TRP   105      -3.110  16.205  -3.631  1.00  0.00
ATOM   1659  HD1 TRP   105      -2.929  15.894  -4.649  1.00  0.00
ATOM   1660  NE1 TRP   105      -2.333  17.076  -2.898  1.00  0.00
ATOM   1661  HE1 TRP   105      -1.482  17.495  -3.258  1.00  0.00
ATOM   1662  CE2 TRP   105      -2.839  17.274  -1.632  1.00  0.00
ATOM   1663  CZ2 TRP   105      -2.427  18.060  -0.542  1.00  0.00
ATOM   1664  HZ2 TRP   105      -1.537  18.668  -0.614  1.00  0.00
ATOM   1665  CH2 TRP   105      -3.185  18.041   0.643  1.00  0.00
ATOM   1666  HH2 TRP   105      -2.878  18.636   1.491  1.00  0.00
ATOM   1667  CZ3 TRP   105      -4.339  17.236   0.724  1.00  0.00
ATOM   1668  HZ3 TRP   105      -4.917  17.217   1.636  1.00  0.00
ATOM   1669  CE3 TRP   105      -4.740  16.449  -0.375  1.00  0.00
ATOM   1670  HE3 TRP   105      -5.625  15.836  -0.294  1.00  0.00
ATOM   1671  CD2 TRP   105      -4.003  16.447  -1.584  1.00  0.00
ATOM   1672  C   TRP   105      -6.234  12.506  -3.093  1.00  0.00
ATOM   1673  O   TRP   105      -7.310  12.608  -2.507  1.00  0.00
ATOM   1674  N   GLN   106      -6.003  11.604  -4.052  1.00  0.00
ATOM   1675  H   GLN   106      -5.073  11.602  -4.447  1.00  0.00
ATOM   1676  CA  GLN   106      -6.849  10.498  -4.477  1.00  0.00
ATOM   1677  HA  GLN   106      -7.576  10.287  -3.691  1.00  0.00
ATOM   1678  CB  GLN   106      -7.619  10.901  -5.753  1.00  0.00
ATOM   1679  HB2 GLN   106      -8.363  10.135  -5.979  1.00  0.00
ATOM   1680  HB3 GLN   106      -8.188  11.805  -5.531  1.00  0.00
ATOM   1681  CG  GLN   106      -6.732  11.121  -7.001  1.00  0.00
ATOM   1682  HG2 GLN   106      -5.902  11.786  -6.761  1.00  0.00
ATOM   1683  HG3 GLN   106      -6.291  10.174  -7.316  1.00  0.00
ATOM   1684  CD  GLN   106      -7.486  11.747  -8.179  1.00  0.00
ATOM   1685  OE1 GLN   106      -8.446  12.493  -7.998  1.00  0.00
ATOM   1686  NE2 GLN   106      -7.048  11.446  -9.403  1.00  0.00
ATOM   1687 HE21 GLN   106      -6.258  10.830  -9.523  1.00  0.00
ATOM   1688 HE22 GLN   106      -7.516  11.837 -10.208  1.00  0.00
ATOM   1689  C   GLN   106      -5.960   9.250  -4.602  1.00  0.00
ATOM   1690  O   GLN   106      -4.733   9.346  -4.504  1.00  0.00
ATOM   1691  N   ARG   107      -6.569   8.072  -4.814  1.00  0.00
ATOM   1692  H   ARG   107      -7.576   8.050  -4.892  1.00  0.00
ATOM   1693  CA  ARG   107      -5.842   6.817  -5.015  1.00  0.00
ATOM   1694  HA  ARG   107      -5.210   6.665  -4.143  1.00  0.00
ATOM   1695  CB  ARG   107      -6.832   5.640  -5.117  1.00  0.00
ATOM   1696  HB2 ARG   107      -7.570   5.838  -5.895  1.00  0.00
ATOM   1697  HB3 ARG   107      -6.284   4.755  -5.440  1.00  0.00
ATOM   1698  CG  ARG   107      -7.548   5.286  -3.806  1.00  0.00
ATOM   1699  HG2 ARG   107      -6.808   5.117  -3.023  1.00  0.00
ATOM   1700  HG3 ARG   107      -8.165   6.123  -3.478  1.00  0.00
ATOM   1701  CD  ARG   107      -8.416   4.028  -3.967  1.00  0.00
ATOM   1702  HD2 ARG   107      -9.166   4.203  -4.738  1.00  0.00
ATOM   1703  HD3 ARG   107      -7.809   3.182  -4.292  1.00  0.00
ATOM   1704  NE  ARG   107      -9.087   3.667  -2.712  1.00  0.00
ATOM   1705  HE  ARG   107      -8.673   4.037  -1.860  1.00  0.00
ATOM   1706  CZ  ARG   107     -10.136   2.832  -2.595  1.00  0.00
ATOM   1707  NH1 ARG   107     -10.681   2.236  -3.666  1.00  0.00
ATOM   1708 HH11 ARG   107     -10.300   2.404  -4.585  1.00  0.00
ATOM   1709 HH12 ARG   107     -11.461   1.604  -3.561  1.00  0.00
ATOM   1710  NH2 ARG   107     -10.645   2.591  -1.382  1.00  0.00
ATOM   1711 HH21 ARG   107     -10.222   3.032  -0.565  1.00  0.00
ATOM   1712 HH22 ARG   107     -11.424   1.963  -1.259  1.00  0.00
ATOM   1713  C   ARG   107      -5.014   6.884  -6.318  1.00  0.00
ATOM   1714  O   ARG   107      -5.566   7.302  -7.338  1.00  0.00
ATOM   1715  N   PRO   108      -3.721   6.478  -6.314  1.00  0.00
ATOM   1716  CD  PRO   108      -2.961   6.077  -5.128  1.00  0.00
ATOM   1717  HD2 PRO   108      -3.440   5.272  -4.573  1.00  0.00
ATOM   1718  HD3 PRO   108      -2.861   6.940  -4.469  1.00  0.00
ATOM   1719  CG  PRO   108      -1.584   5.658  -5.636  1.00  0.00
ATOM   1720  HG2 PRO   108      -1.588   4.591  -5.850  1.00  0.00
ATOM   1721  HG3 PRO   108      -0.785   5.860  -4.925  1.00  0.00
ATOM   1722  CB  PRO   108      -1.433   6.427  -6.933  1.00  0.00
ATOM   1723  HB2 PRO   108      -0.684   6.001  -7.600  1.00  0.00
ATOM   1724  HB3 PRO   108      -1.117   7.445  -6.705  1.00  0.00
ATOM   1725  CA  PRO   108      -2.859   6.453  -7.507  1.00  0.00
ATOM   1726  HA  PRO   108      -2.989   7.360  -8.100  1.00  0.00
ATOM   1727  C   PRO   108      -3.177   5.237  -8.404  1.00  0.00
ATOM   1728  O   PRO   108      -2.365   4.328  -8.577  1.00  0.00
ATOM   1729  N   LEU   109      -4.392   5.248  -8.970  1.00  0.00
ATOM   1730  H   LEU   109      -4.989   6.036  -8.755  1.00  0.00
ATOM   1731  CA  LEU   109      -4.926   4.284  -9.919  1.00  0.00
ATOM   1732  HA  LEU   109      -4.569   3.280  -9.692  1.00  0.00
ATOM   1733  CB  LEU   109      -6.470   4.343  -9.863  1.00  0.00
ATOM   1734  HB2 LEU   109      -6.791   5.374 -10.028  1.00  0.00
ATOM   1735  HB3 LEU   109      -6.895   3.771 -10.688  1.00  0.00
ATOM   1736  CG  LEU   109      -7.080   3.834  -8.539  1.00  0.00
ATOM   1737  HG  LEU   109      -6.520   4.270  -7.713  1.00  0.00
ATOM   1738  CD1 LEU   109      -8.535   4.303  -8.388  1.00  0.00
ATOM   1739 HD11 LEU   109      -8.959   3.970  -7.441  1.00  0.00
ATOM   1740 HD12 LEU   109      -8.602   5.391  -8.411  1.00  0.00
ATOM   1741 HD13 LEU   109      -9.162   3.914  -9.191  1.00  0.00
ATOM   1742  CD2 LEU   109      -6.995   2.305  -8.405  1.00  0.00
ATOM   1743 HD21 LEU   109      -7.375   1.975  -7.438  1.00  0.00
ATOM   1744 HD22 LEU   109      -7.583   1.807  -9.176  1.00  0.00
ATOM   1745 HD23 LEU   109      -5.971   1.949  -8.488  1.00  0.00
ATOM   1746  C   LEU   109      -4.468   4.714 -11.315  1.00  0.00
ATOM   1747  O   LEU   109      -4.675   5.859 -11.721  1.00  0.00
ATOM   1748  N   VAL   110      -3.820   3.785 -12.025  1.00  0.00
ATOM   1749  H   VAL   110      -3.700   2.869 -11.608  1.00  0.00
ATOM   1750  CA  VAL   110      -3.197   3.981 -13.328  1.00  0.00
ATOM   1751  HA  VAL   110      -3.595   4.893 -13.777  1.00  0.00
ATOM   1752  CB  VAL   110      -1.663   4.155 -13.188  1.00  0.00
ATOM   1753  HB  VAL   110      -1.307   4.342 -14.198  1.00  0.00
ATOM   1754  CG1 VAL   110      -1.269   5.382 -12.345  1.00  0.00
ATOM   1755 HG11 VAL   110      -0.196   5.565 -12.400  1.00  0.00
ATOM   1756 HG12 VAL   110      -1.773   6.282 -12.699  1.00  0.00
ATOM   1757 HG13 VAL   110      -1.522   5.248 -11.293  1.00  0.00
ATOM   1758  CG2 VAL   110      -0.920   2.900 -12.690  1.00  0.00
ATOM   1759 HG21 VAL   110       0.156   3.069 -12.713  1.00  0.00
ATOM   1760 HG22 VAL   110      -1.196   2.650 -11.667  1.00  0.00
ATOM   1761 HG23 VAL   110      -1.113   2.027 -13.314  1.00  0.00
ATOM   1762  C   VAL   110      -3.591   2.845 -14.275  1.00  0.00
ATOM   1763  O   VAL   110      -3.917   1.745 -13.829  1.00  0.00
ATOM   1764  N   THR   111      -3.516   3.102 -15.589  1.00  0.00
ATOM   1765  H   THR   111      -3.214   4.017 -15.890  1.00  0.00
ATOM   1766  CA  THR   111      -3.749   2.092 -16.618  1.00  0.00
ATOM   1767  HA  THR   111      -4.576   1.446 -16.322  1.00  0.00
ATOM   1768  CB  THR   111      -4.107   2.786 -17.955  1.00  0.00
ATOM   1769  HB  THR   111      -3.332   3.501 -18.239  1.00  0.00
ATOM   1770  CG2 THR   111      -4.352   1.802 -19.116  1.00  0.00
ATOM   1771 HG21 THR   111      -4.664   2.329 -20.019  1.00  0.00
ATOM   1772 HG22 THR   111      -3.455   1.239 -19.370  1.00  0.00
ATOM   1773 HG23 THR   111      -5.130   1.081 -18.866  1.00  0.00
ATOM   1774  OG1 THR   111      -5.323   3.489 -17.785  1.00  0.00
ATOM   1775  HG1 THR   111      -5.215   4.121 -17.091  1.00  0.00
ATOM   1776  C   THR   111      -2.456   1.273 -16.780  1.00  0.00
ATOM   1777  O   THR   111      -1.380   1.828 -17.017  1.00  0.00
ATOM   1778  N   ILE   112      -2.602  -0.053 -16.675  1.00  0.00
ATOM   1779  H   ILE   112      -3.530  -0.400 -16.463  1.00  0.00
ATOM   1780  CA  ILE   112      -1.598  -1.068 -16.977  1.00  0.00
ATOM   1781  HA  ILE   112      -0.650  -0.584 -17.214  1.00  0.00
ATOM   1782  CB  ILE   112      -1.399  -2.002 -15.745  1.00  0.00
ATOM   1783  HB  ILE   112      -0.610  -2.705 -16.016  1.00  0.00
ATOM   1784  CG2 ILE   112      -0.877  -1.198 -14.540  1.00  0.00
ATOM   1785 HG21 ILE   112      -0.600  -1.847 -13.715  1.00  0.00
ATOM   1786 HG22 ILE   112       0.005  -0.619 -14.804  1.00  0.00
ATOM   1787 HG23 ILE   112      -1.624  -0.496 -14.170  1.00  0.00
ATOM   1788  CG1 ILE   112      -2.642  -2.843 -15.354  1.00  0.00
ATOM   1789 HG12 ILE   112      -3.346  -2.225 -14.796  1.00  0.00
ATOM   1790 HG13 ILE   112      -3.175  -3.172 -16.243  1.00  0.00
ATOM   1791  CD1 ILE   112      -2.318  -4.105 -14.544  1.00  0.00
ATOM   1792 HD11 ILE   112      -3.227  -4.668 -14.328  1.00  0.00
ATOM   1793 HD12 ILE   112      -1.646  -4.765 -15.094  1.00  0.00
ATOM   1794 HD13 ILE   112      -1.854  -3.863 -13.590  1.00  0.00
ATOM   1795  C   ILE   112      -2.049  -1.844 -18.227  1.00  0.00
ATOM   1796  O   ILE   112      -3.197  -1.722 -18.657  1.00  0.00
ATOM   1797  N   LYS   113      -1.148  -2.658 -18.793  1.00  0.00
ATOM   1798  H   LYS   113      -0.216  -2.680 -18.395  1.00  0.00
ATOM   1799  CA  LYS   113      -1.411  -3.566 -19.904  1.00  0.00
ATOM   1800  HA  LYS   113      -2.484  -3.751 -19.945  1.00  0.00
ATOM   1801  CB  LYS   113      -1.005  -2.920 -21.239  1.00  0.00
ATOM   1802  HB2 LYS   113      -1.472  -1.940 -21.311  1.00  0.00
ATOM   1803  HB3 LYS   113       0.067  -2.739 -21.234  1.00  0.00
ATOM   1804  CG  LYS   113      -1.387  -3.746 -22.484  1.00  0.00
ATOM   1805  HG2 LYS   113      -0.866  -4.704 -22.481  1.00  0.00
ATOM   1806  HG3 LYS   113      -2.451  -3.981 -22.439  1.00  0.00
ATOM   1807  CD  LYS   113      -1.104  -3.014 -23.806  1.00  0.00
ATOM   1808  HD2 LYS   113      -1.537  -3.591 -24.623  1.00  0.00
ATOM   1809  HD3 LYS   113      -1.622  -2.054 -23.805  1.00  0.00
ATOM   1810  CE  LYS   113       0.394  -2.799 -24.080  1.00  0.00
ATOM   1811  HE2 LYS   113       0.858  -2.225 -23.279  1.00  0.00
ATOM   1812  HE3 LYS   113       0.914  -3.756 -24.132  1.00  0.00
ATOM   1813  NZ  LYS   113       0.613  -2.065 -25.337  1.00  0.00
ATOM   1814  HZ1 LYS   113       0.233  -2.589 -26.111  1.00  0.00
ATOM   1815  HZ2 LYS   113       0.158  -1.164 -25.281  1.00  0.00
ATOM   1816  HZ3 LYS   113       1.604  -1.926 -25.473  1.00  0.00
ATOM   1817  C   LYS   113      -0.728  -4.904 -19.626  1.00  0.00
ATOM   1818  O   LYS   113       0.483  -4.948 -19.414  1.00  0.00
ATOM   1819  N   ILE   114      -1.517  -5.985 -19.645  1.00  0.00
ATOM   1820  H   ILE   114      -2.501  -5.848 -19.839  1.00  0.00
ATOM   1821  CA  ILE   114      -1.098  -7.361 -19.403  1.00  0.00
ATOM   1822  HA  ILE   114      -0.085  -7.464 -19.801  1.00  0.00
ATOM   1823  CB  ILE   114      -1.021  -7.663 -17.881  1.00  0.00
ATOM   1824  HB  ILE   114      -0.298  -6.966 -17.457  1.00  0.00
ATOM   1825  CG2 ILE   114      -2.359  -7.402 -17.149  1.00  0.00
ATOM   1826 HG21 ILE   114      -2.251  -7.504 -16.071  1.00  0.00
ATOM   1827 HG22 ILE   114      -2.722  -6.389 -17.322  1.00  0.00
ATOM   1828 HG23 ILE   114      -3.141  -8.088 -17.470  1.00  0.00
ATOM   1829  CG1 ILE   114      -0.460  -9.080 -17.623  1.00  0.00
ATOM   1830 HG12 ILE   114      -1.103  -9.838 -18.066  1.00  0.00
ATOM   1831 HG13 ILE   114       0.500  -9.176 -18.129  1.00  0.00
ATOM   1832  CD1 ILE   114      -0.252  -9.416 -16.144  1.00  0.00
ATOM   1833 HD11 ILE   114       0.258 -10.368 -16.029  1.00  0.00
ATOM   1834 HD12 ILE   114       0.352  -8.663 -15.645  1.00  0.00
ATOM   1835 HD13 ILE   114      -1.203  -9.504 -15.625  1.00  0.00
ATOM   1836  C   ILE   114      -1.988  -8.297 -20.233  1.00  0.00
ATOM   1837  O   ILE   114      -3.214  -8.190 -20.189  1.00  0.00
ATOM   1838  N   GLY   115      -1.362  -9.193 -21.015  1.00  0.00
ATOM   1839  H   GLY   115      -0.353  -9.232 -20.984  1.00  0.00
ATOM   1840  CA  GLY   115      -2.031 -10.074 -21.975  1.00  0.00
ATOM   1841  HA2 GLY   115      -1.316 -10.825 -22.311  1.00  0.00
ATOM   1842  HA3 GLY   115      -2.840 -10.613 -21.478  1.00  0.00
ATOM   1843  C   GLY   115      -2.588  -9.346 -23.212  1.00  0.00
ATOM   1844  O   GLY   115      -3.432  -9.900 -23.913  1.00  0.00
ATOM   1845  N   GLY   116      -2.152  -8.094 -23.444  1.00  0.00
ATOM   1846  H   GLY   116      -1.457  -7.726 -22.811  1.00  0.00
ATOM   1847  CA  GLY   116      -2.649  -7.178 -24.468  1.00  0.00
ATOM   1848  HA2 GLY   116      -1.852  -6.472 -24.704  1.00  0.00
ATOM   1849  HA3 GLY   116      -2.866  -7.722 -25.389  1.00  0.00
ATOM   1850  C   GLY   116      -3.895  -6.381 -24.050  1.00  0.00
ATOM   1851  O   GLY   116      -4.303  -5.481 -24.782  1.00  0.00
ATOM   1852  N   GLN   117      -4.492  -6.700 -22.889  1.00  0.00
ATOM   1853  H   GLN   117      -4.079  -7.439 -22.336  1.00  0.00
ATOM   1854  CA  GLN   117      -5.702  -6.083 -22.353  1.00  0.00
ATOM   1855  HA  GLN   117      -6.301  -5.649 -23.155  1.00  0.00
ATOM   1856  CB  GLN   117      -6.505  -7.166 -21.591  1.00  0.00
ATOM   1857  HB2 GLN   117      -5.859  -7.653 -20.858  1.00  0.00
ATOM   1858  HB3 GLN   117      -7.302  -6.706 -21.003  1.00  0.00
ATOM   1859  CG  GLN   117      -7.106  -8.254 -22.509  1.00  0.00
ATOM   1860  HG2 GLN   117      -6.323  -8.711 -23.116  1.00  0.00
ATOM   1861  HG3 GLN   117      -7.504  -9.055 -21.886  1.00  0.00
ATOM   1862  CD  GLN   117      -8.245  -7.797 -23.433  1.00  0.00
ATOM   1863  OE1 GLN   117      -8.575  -8.503 -24.381  1.00  0.00
ATOM   1864  NE2 GLN   117      -8.848  -6.630 -23.191  1.00  0.00
ATOM   1865 HE21 GLN   117      -8.572  -6.068 -22.400  1.00  0.00
ATOM   1866 HE22 GLN   117      -9.593  -6.322 -23.799  1.00  0.00
ATOM   1867  C   GLN   117      -5.326  -4.992 -21.346  1.00  0.00
ATOM   1868  O   GLN   117      -4.482  -5.212 -20.475  1.00  0.00
ATOM   1869  N   LEU   118      -5.997  -3.834 -21.451  1.00  0.00
ATOM   1870  H   LEU   118      -6.680  -3.738 -22.188  1.00  0.00
ATOM   1871  CA  LEU   118      -5.855  -2.711 -20.530  1.00  0.00
ATOM   1872  HA  LEU   118      -4.809  -2.613 -20.251  1.00  0.00
ATOM   1873  CB  LEU   118      -6.350  -1.409 -21.201  1.00  0.00
ATOM   1874  HB2 LEU   118      -7.407  -1.510 -21.453  1.00  0.00
ATOM   1875  HB3 LEU   118      -6.296  -0.596 -20.475  1.00  0.00
ATOM   1876  CG  LEU   118      -5.579  -0.977 -22.469  1.00  0.00
ATOM   1877  HG  LEU   118      -5.706  -1.750 -23.229  1.00  0.00
ATOM   1878  CD1 LEU   118      -6.170   0.321 -23.040  1.00  0.00
ATOM   1879 HD11 LEU   118      -5.672   0.607 -23.967  1.00  0.00
ATOM   1880 HD12 LEU   118      -7.232   0.207 -23.262  1.00  0.00
ATOM   1881 HD13 LEU   118      -6.064   1.147 -22.337  1.00  0.00
ATOM   1882  CD2 LEU   118      -4.072  -0.812 -22.222  1.00  0.00
ATOM   1883 HD21 LEU   118      -3.564  -0.436 -23.110  1.00  0.00
ATOM   1884 HD22 LEU   118      -3.871  -0.121 -21.404  1.00  0.00
ATOM   1885 HD23 LEU   118      -3.617  -1.769 -21.976  1.00  0.00
ATOM   1886  C   LEU   118      -6.705  -2.956 -19.273  1.00  0.00
ATOM   1887  O   LEU   118      -7.847  -3.408 -19.367  1.00  0.00
ATOM   1888  N   LYS   119      -6.126  -2.652 -18.103  1.00  0.00
ATOM   1889  H   LYS   119      -5.186  -2.278 -18.129  1.00  0.00
ATOM   1890  CA  LYS   119      -6.733  -2.773 -16.777  1.00  0.00
ATOM   1891  HA  LYS   119      -7.821  -2.777 -16.875  1.00  0.00
ATOM   1892  CB  LYS   119      -6.292  -4.081 -16.079  1.00  0.00
ATOM   1893  HB2 LYS   119      -5.226  -4.035 -15.866  1.00  0.00
ATOM   1894  HB3 LYS   119      -6.782  -4.144 -15.106  1.00  0.00
ATOM   1895  CG  LYS   119      -6.575  -5.378 -16.855  1.00  0.00
ATOM   1896  HG2 LYS   119      -7.642  -5.452 -17.064  1.00  0.00
ATOM   1897  HG3 LYS   119      -6.069  -5.349 -17.820  1.00  0.00
ATOM   1898  CD  LYS   119      -6.091  -6.622 -16.093  1.00  0.00
ATOM   1899  HD2 LYS   119      -5.034  -6.497 -15.855  1.00  0.00
ATOM   1900  HD3 LYS   119      -6.606  -6.703 -15.134  1.00  0.00
ATOM   1901  CE  LYS   119      -6.254  -7.920 -16.895  1.00  0.00
ATOM   1902  HE2 LYS   119      -5.805  -7.824 -17.885  1.00  0.00
ATOM   1903  HE3 LYS   119      -5.731  -8.727 -16.387  1.00  0.00
ATOM   1904  NZ  LYS   119      -7.667  -8.310 -17.025  1.00  0.00
ATOM   1905  HZ1 LYS   119      -8.176  -7.580 -17.504  1.00  0.00
ATOM   1906  HZ2 LYS   119      -7.735  -9.168 -17.553  1.00  0.00
ATOM   1907  HZ3 LYS   119      -8.065  -8.449 -16.107  1.00  0.00
ATOM   1908  C   LYS   119      -6.350  -1.546 -15.943  1.00  0.00
ATOM   1909  O   LYS   119      -5.259  -1.008 -16.117  1.00  0.00
ATOM   1910  N   GLU   120      -7.213  -1.142 -14.997  1.00  0.00
ATOM   1911  H   GLU   120      -8.092  -1.629 -14.900  1.00  0.00
ATOM   1912  CA  GLU   120      -6.877  -0.162 -13.964  1.00  0.00
ATOM   1913  HA  GLU   120      -6.197   0.593 -14.360  1.00  0.00
ATOM   1914  CB  GLU   120      -8.169   0.539 -13.484  1.00  0.00
ATOM   1915  HB2 GLU   120      -8.614   1.065 -14.330  1.00  0.00
ATOM   1916  HB3 GLU   120      -8.905  -0.206 -13.176  1.00  0.00
ATOM   1917  CG  GLU   120      -7.947   1.535 -12.325  1.00  0.00
ATOM   1918  HG2 GLU   120      -7.631   1.018 -11.419  1.00  0.00
ATOM   1919  HG3 GLU   120      -7.147   2.229 -12.583  1.00  0.00
ATOM   1920  CD  GLU   120      -9.204   2.339 -12.006  1.00  0.00
ATOM   1921  OE1 GLU   120      -9.394   3.383 -12.666  1.00  0.00
ATOM   1922  OE2 GLU   120      -9.946   1.900 -11.101  1.00  0.00
ATOM   1923  C   GLU   120      -6.226  -0.908 -12.788  1.00  0.00
ATOM   1924  O   GLU   120      -6.754  -1.929 -12.346  1.00  0.00
ATOM   1925  N   ALA   121      -5.097  -0.385 -12.284  1.00  0.00
ATOM   1926  H   ALA   121      -4.727   0.454 -12.714  1.00  0.00
ATOM   1927  CA  ALA   121      -4.343  -0.929 -11.160  1.00  0.00
ATOM   1928  HA  ALA   121      -5.059  -1.446 -10.521  1.00  0.00
ATOM   1929  CB  ALA   121      -3.312  -1.961 -11.639  1.00  0.00
ATOM   1930  HB1 ALA   121      -2.836  -2.462 -10.795  1.00  0.00
ATOM   1931  HB2 ALA   121      -3.777  -2.729 -12.257  1.00  0.00
ATOM   1932  HB3 ALA   121      -2.529  -1.488 -12.228  1.00  0.00
ATOM   1933  C   ALA   121      -3.742   0.172 -10.285  1.00  0.00
ATOM   1934  O   ALA   121      -3.296   1.206 -10.777  1.00  0.00
ATOM   1935  N   LEU   122      -3.732  -0.084  -8.972  1.00  0.00
ATOM   1936  H   LEU   122      -4.083  -0.987  -8.680  1.00  0.00
ATOM   1937  CA  LEU   122      -3.286   0.798  -7.904  1.00  0.00
ATOM   1938  HA  LEU   122      -3.523   1.834  -8.145  1.00  0.00
ATOM   1939  CB  LEU   122      -4.050   0.333  -6.641  1.00  0.00
ATOM   1940  HB2 LEU   122      -5.119   0.325  -6.860  1.00  0.00
ATOM   1941  HB3 LEU   122      -3.798  -0.710  -6.437  1.00  0.00
ATOM   1942  CG  LEU   122      -3.830   1.149  -5.351  1.00  0.00
ATOM   1943  HG  LEU   122      -2.769   1.157  -5.102  1.00  0.00
ATOM   1944  CD1 LEU   122      -4.300   2.602  -5.493  1.00  0.00
ATOM   1945 HD11 LEU   122      -4.226   3.126  -4.541  1.00  0.00
ATOM   1946 HD12 LEU   122      -3.697   3.150  -6.217  1.00  0.00
ATOM   1947 HD13 LEU   122      -5.339   2.648  -5.818  1.00  0.00
ATOM   1948  CD2 LEU   122      -4.567   0.464  -4.195  1.00  0.00
ATOM   1949 HD21 LEU   122      -4.412   0.975  -3.250  1.00  0.00
ATOM   1950 HD22 LEU   122      -5.640   0.452  -4.375  1.00  0.00
ATOM   1951 HD23 LEU   122      -4.233  -0.567  -4.070  1.00  0.00
ATOM   1952  C   LEU   122      -1.778   0.615  -7.677  1.00  0.00
ATOM   1953  O   LEU   122      -1.309  -0.509  -7.495  1.00  0.00
ATOM   1954  N   LEU   123      -1.033   1.730  -7.637  1.00  0.00
ATOM   1955  H   LEU   123      -1.487   2.618  -7.810  1.00  0.00
ATOM   1956  CA  LEU   123       0.370   1.769  -7.228  1.00  0.00
ATOM   1957  HA  LEU   123       0.907   0.897  -7.605  1.00  0.00
ATOM   1958  CB  LEU   123       1.029   3.067  -7.755  1.00  0.00
ATOM   1959  HB2 LEU   123       0.554   3.930  -7.286  1.00  0.00
ATOM   1960  HB3 LEU   123       2.070   3.090  -7.430  1.00  0.00
ATOM   1961  CG  LEU   123       0.981   3.267  -9.289  1.00  0.00
ATOM   1962  HG  LEU   123      -0.064   3.302  -9.599  1.00  0.00
ATOM   1963  CD1 LEU   123       1.605   4.615  -9.676  1.00  0.00
ATOM   1964 HD11 LEU   123       1.546   4.784 -10.752  1.00  0.00
ATOM   1965 HD12 LEU   123       1.091   5.443  -9.188  1.00  0.00
ATOM   1966 HD13 LEU   123       2.657   4.662  -9.391  1.00  0.00
ATOM   1967  CD2 LEU   123       1.655   2.127 -10.070  1.00  0.00
ATOM   1968 HD21 LEU   123       1.621   2.310 -11.143  1.00  0.00
ATOM   1969 HD22 LEU   123       2.704   2.029  -9.801  1.00  0.00
ATOM   1970 HD23 LEU   123       1.163   1.172  -9.897  1.00  0.00
ATOM   1971  C   LEU   123       0.393   1.775  -5.690  1.00  0.00
ATOM   1972  O   LEU   123      -0.183   2.663  -5.060  1.00  0.00
ATOM   1973  N   ASP   124       1.015   0.749  -5.093  1.00  0.00
ATOM   1974  H   ASP   124       1.470   0.056  -5.673  1.00  0.00
ATOM   1975  CA  ASP   124       0.926   0.447  -3.668  1.00  0.00
ATOM   1976  HA  ASP   124       0.657   1.353  -3.121  1.00  0.00
ATOM   1977  CB  ASP   124      -0.245  -0.541  -3.441  1.00  0.00
ATOM   1978  HB2 ASP   124      -1.183  -0.064  -3.724  1.00  0.00
ATOM   1979  HB3 ASP   124      -0.119  -1.381  -4.120  1.00  0.00
ATOM   1980  CG  ASP   124      -0.430  -1.122  -2.034  1.00  0.00
ATOM   1981  OD1 ASP   124       0.233  -0.655  -1.082  1.00  0.00
ATOM   1982  OD2 ASP   124      -1.296  -2.014  -1.920  1.00  0.00
ATOM   1983  C   ASP   124       2.307   0.039  -3.145  1.00  0.00
ATOM   1984  O   ASP   124       2.770  -1.074  -3.392  1.00  0.00
ATOM   1985  N   THR   125       2.950   0.959  -2.414  1.00  0.00
ATOM   1986  H   THR   125       2.498   1.852  -2.273  1.00  0.00
ATOM   1987  CA  THR   125       4.281   0.812  -1.826  1.00  0.00
ATOM   1988  HA  THR   125       4.924   0.274  -2.526  1.00  0.00
ATOM   1989  CB  THR   125       4.861   2.230  -1.601  1.00  0.00
ATOM   1990  HB  THR   125       5.847   2.134  -1.150  1.00  0.00
ATOM   1991  CG2 THR   125       5.040   3.004  -2.912  1.00  0.00
ATOM   1992 HG21 THR   125       5.558   3.946  -2.747  1.00  0.00
ATOM   1993 HG22 THR   125       5.634   2.429  -3.618  1.00  0.00
ATOM   1994 HG23 THR   125       4.084   3.220  -3.387  1.00  0.00
ATOM   1995  OG1 THR   125       4.076   2.999  -0.706  1.00  0.00
ATOM   1996  HG1 THR   125       4.179   2.649   0.169  1.00  0.00
ATOM   1997  C   THR   125       4.277   0.024  -0.500  1.00  0.00
ATOM   1998  O   THR   125       5.353  -0.291   0.007  1.00  0.00
ATOM   1999  N   GLY   126       3.096  -0.321   0.041  1.00  0.00
ATOM   2000  H   GLY   126       2.247  -0.040  -0.434  1.00  0.00
ATOM   2001  CA  GLY   126       2.940  -1.177   1.212  1.00  0.00
ATOM   2002  HA2 GLY   126       3.792  -1.060   1.882  1.00  0.00
ATOM   2003  HA3 GLY   126       2.065  -0.853   1.764  1.00  0.00
ATOM   2004  C   GLY   126       2.747  -2.658   0.870  1.00  0.00
ATOM   2005  O   GLY   126       2.984  -3.510   1.726  1.00  0.00
ATOM   2006  N   ALA   127       2.347  -2.968  -0.375  1.00  0.00
ATOM   2007  H   ALA   127       2.153  -2.207  -1.011  1.00  0.00
ATOM   2008  CA  ALA   127       2.312  -4.316  -0.931  1.00  0.00
ATOM   2009  HA  ALA   127       2.052  -5.052  -0.168  1.00  0.00
ATOM   2010  CB  ALA   127       1.274  -4.351  -2.064  1.00  0.00
ATOM   2011  HB1 ALA   127       1.263  -5.321  -2.563  1.00  0.00
ATOM   2012  HB2 ALA   127       0.271  -4.184  -1.672  1.00  0.00
ATOM   2013  HB3 ALA   127       1.463  -3.591  -2.824  1.00  0.00
ATOM   2014  C   ALA   127       3.689  -4.615  -1.537  1.00  0.00
ATOM   2015  O   ALA   127       4.186  -3.847  -2.361  1.00  0.00
ATOM   2016  N   ASP   128       4.301  -5.733  -1.125  1.00  0.00
ATOM   2017  H   ASP   128       3.833  -6.311  -0.441  1.00  0.00
ATOM   2018  CA  ASP   128       5.621  -6.182  -1.585  1.00  0.00
ATOM   2019  HA  ASP   128       6.306  -5.333  -1.598  1.00  0.00
ATOM   2020  CB  ASP   128       6.166  -7.273  -0.627  1.00  0.00
ATOM   2021  HB2 ASP   128       5.580  -8.188  -0.731  1.00  0.00
ATOM   2022  HB3 ASP   128       7.187  -7.536  -0.908  1.00  0.00
ATOM   2023  CG  ASP   128       6.170  -6.884   0.854  1.00  0.00
ATOM   2024  OD1 ASP   128       6.694  -5.793   1.170  1.00  0.00
ATOM   2025  OD2 ASP   128       5.667  -7.696   1.660  1.00  0.00
ATOM   2026  C   ASP   128       5.548  -6.798  -2.993  1.00  0.00
ATOM   2027  O   ASP   128       6.477  -6.639  -3.785  1.00  0.00
ATOM   2028  N   ASP   129       4.439  -7.497  -3.279  1.00  0.00
ATOM   2029  H   ASP   129       3.717  -7.532  -2.572  1.00  0.00
ATOM   2030  CA  ASP   129       4.164  -8.269  -4.487  1.00  0.00
ATOM   2031  HA  ASP   129       5.058  -8.313  -5.110  1.00  0.00
ATOM   2032  CB  ASP   129       3.747  -9.714  -4.114  1.00  0.00
ATOM   2033  HB2 ASP   129       2.722  -9.732  -3.741  1.00  0.00
ATOM   2034  HB3 ASP   129       3.748 -10.326  -5.017  1.00  0.00
ATOM   2035  CG  ASP   129       4.638 -10.400  -3.072  1.00  0.00
ATOM   2036  OD1 ASP   129       4.137 -10.635  -1.949  1.00  0.00
ATOM   2037  OD2 ASP   129       5.802 -10.697  -3.419  1.00  0.00
ATOM   2038  C   ASP   129       3.016  -7.624  -5.277  1.00  0.00
ATOM   2039  O   ASP   129       2.146  -6.958  -4.714  1.00  0.00
ATOM   2040  N   THR   130       2.999  -7.868  -6.593  1.00  0.00
ATOM   2041  H   THR   130       3.750  -8.421  -6.978  1.00  0.00
ATOM   2042  CA  THR   130       1.940  -7.461  -7.512  1.00  0.00
ATOM   2043  HA  THR   130       1.522  -6.496  -7.223  1.00  0.00
ATOM   2044  CB  THR   130       2.565  -7.379  -8.929  1.00  0.00
ATOM   2045  HB  THR   130       3.203  -8.245  -9.112  1.00  0.00
ATOM   2046  CG2 THR   130       1.568  -7.263 -10.101  1.00  0.00
ATOM   2047 HG21 THR   130       2.089  -7.183 -11.053  1.00  0.00
ATOM   2048 HG22 THR   130       0.922  -8.137 -10.178  1.00  0.00
ATOM   2049 HG23 THR   130       0.933  -6.387 -10.004  1.00  0.00
ATOM   2050  OG1 THR   130       3.376  -6.221  -8.949  1.00  0.00
ATOM   2051  HG1 THR   130       4.095  -6.349  -8.344  1.00  0.00
ATOM   2052  C   THR   130       0.852  -8.544  -7.462  1.00  0.00
ATOM   2053  O   THR   130       1.128  -9.698  -7.786  1.00  0.00
ATOM   2054  N   VAL   131      -0.371  -8.162  -7.056  1.00  0.00
ATOM   2055  H   VAL   131      -0.518  -7.186  -6.839  1.00  0.00
ATOM   2056  CA  VAL   131      -1.529  -9.048  -6.928  1.00  0.00
ATOM   2057  HA  VAL   131      -1.271 -10.039  -7.295  1.00  0.00
ATOM   2058  CB  VAL   131      -1.977  -9.202  -5.447  1.00  0.00
ATOM   2059  HB  VAL   131      -2.490  -8.291  -5.133  1.00  0.00
ATOM   2060  CG1 VAL   131      -2.972 -10.371  -5.302  1.00  0.00
ATOM   2061 HG11 VAL   131      -3.313 -10.480  -4.274  1.00  0.00
ATOM   2062 HG12 VAL   131      -3.857 -10.230  -5.923  1.00  0.00
ATOM   2063 HG13 VAL   131      -2.514 -11.317  -5.595  1.00  0.00
ATOM   2064  CG2 VAL   131      -0.807  -9.391  -4.467  1.00  0.00
ATOM   2065 HG21 VAL   131      -1.170  -9.533  -3.451  1.00  0.00
ATOM   2066 HG22 VAL   131      -0.212 -10.260  -4.737  1.00  0.00
ATOM   2067 HG23 VAL   131      -0.147  -8.524  -4.446  1.00  0.00
ATOM   2068  C   VAL   131      -2.651  -8.493  -7.808  1.00  0.00
ATOM   2069  O   VAL   131      -3.223  -7.449  -7.499  1.00  0.00
ATOM   2070  N   LEU   132      -2.971  -9.205  -8.895  1.00  0.00
ATOM   2071  H   LEU   132      -2.467 -10.065  -9.072  1.00  0.00
ATOM   2072  CA  LEU   132      -4.048  -8.867  -9.819  1.00  0.00
ATOM   2073  HA  LEU   132      -4.349  -7.826  -9.705  1.00  0.00
ATOM   2074  CB  LEU   132      -3.572  -9.104 -11.268  1.00  0.00
ATOM   2075  HB2 LEU   132      -3.362 -10.165 -11.411  1.00  0.00
ATOM   2076  HB3 LEU   132      -4.388  -8.870 -11.955  1.00  0.00
ATOM   2077  CG  LEU   132      -2.327  -8.291 -11.693  1.00  0.00
ATOM   2078  HG  LEU   132      -1.480  -8.631 -11.096  1.00  0.00
ATOM   2079  CD1 LEU   132      -2.004  -8.568 -13.163  1.00  0.00
ATOM   2080 HD11 LEU   132      -1.057  -8.112 -13.453  1.00  0.00
ATOM   2081 HD12 LEU   132      -1.935  -9.638 -13.352  1.00  0.00
ATOM   2082 HD13 LEU   132      -2.781  -8.172 -13.818  1.00  0.00
ATOM   2083  CD2 LEU   132      -2.468  -6.775 -11.477  1.00  0.00
ATOM   2084 HD21 LEU   132      -1.573  -6.248 -11.810  1.00  0.00
ATOM   2085 HD22 LEU   132      -3.311  -6.381 -12.043  1.00  0.00
ATOM   2086 HD23 LEU   132      -2.610  -6.521 -10.426  1.00  0.00
ATOM   2087  C   LEU   132      -5.275  -9.748  -9.548  1.00  0.00
ATOM   2088  O   LEU   132      -5.182 -10.825  -8.956  1.00  0.00
ATOM   2089  N   GLU   133      -6.432  -9.267 -10.023  1.00  0.00
ATOM   2090  H   GLU   133      -6.401  -8.373 -10.497  1.00  0.00
ATOM   2091  CA  GLU   133      -7.725  -9.949 -10.036  1.00  0.00
ATOM   2092  HA  GLU   133      -7.950 -10.332  -9.040  1.00  0.00
ATOM   2093  CB  GLU   133      -8.795  -8.927 -10.472  1.00  0.00
ATOM   2094  HB2 GLU   133      -8.535  -8.543 -11.461  1.00  0.00
ATOM   2095  HB3 GLU   133      -9.757  -9.429 -10.589  1.00  0.00
ATOM   2096  CG  GLU   133      -8.974  -7.749  -9.487  1.00  0.00
ATOM   2097  HG2 GLU   133      -9.472  -8.090  -8.578  1.00  0.00
ATOM   2098  HG3 GLU   133      -8.004  -7.359  -9.177  1.00  0.00
ATOM   2099  CD  GLU   133      -9.760  -6.575 -10.079  1.00  0.00
ATOM   2100  OE1 GLU   133     -10.524  -6.801 -11.044  1.00  0.00
ATOM   2101  OE2 GLU   133      -9.568  -5.453  -9.561  1.00  0.00
ATOM   2102  C   GLU   133      -7.693 -11.114 -11.043  1.00  0.00
ATOM   2103  O   GLU   133      -6.871 -11.110 -11.963  1.00  0.00
ATOM   2104  N   GLU   134      -8.575 -12.110 -10.841  1.00  0.00
ATOM   2105  H   GLU   134      -9.211 -12.008 -10.063  1.00  0.00
ATOM   2106  CA  GLU   134      -8.679 -13.364 -11.596  1.00  0.00
ATOM   2107  HA  GLU   134      -7.804 -13.936 -11.289  1.00  0.00
ATOM   2108  CB  GLU   134      -9.914 -14.165 -11.124  1.00  0.00
ATOM   2109  HB2 GLU   134      -9.832 -14.347 -10.051  1.00  0.00
ATOM   2110  HB3 GLU   134     -10.806 -13.549 -11.248  1.00  0.00
ATOM   2111  CG  GLU   134     -10.154 -15.513 -11.843  1.00  0.00
ATOM   2112  HG2 GLU   134     -11.033 -15.999 -11.419  1.00  0.00
ATOM   2113  HG3 GLU   134     -10.377 -15.356 -12.899  1.00  0.00
ATOM   2114  CD  GLU   134      -8.969 -16.469 -11.704  1.00  0.00
ATOM   2115  OE1 GLU   134      -8.368 -16.805 -12.748  1.00  0.00
ATOM   2116  OE2 GLU   134      -8.652 -16.825 -10.549  1.00  0.00
ATOM   2117  C   GLU   134      -8.594 -13.199 -13.126  1.00  0.00
ATOM   2118  O   GLU   134      -9.424 -12.516 -13.725  1.00  0.00
ATOM   2119  N   MET   135      -7.563 -13.810 -13.726  1.00  0.00
ATOM   2120  H   MET   135      -6.953 -14.380 -13.157  1.00  0.00
ATOM   2121  CA  MET   135      -7.221 -13.714 -15.139  1.00  0.00
ATOM   2122  HA  MET   135      -8.160 -13.700 -15.697  1.00  0.00
ATOM   2123  CB  MET   135      -6.478 -12.391 -15.438  1.00  0.00
ATOM   2124  HB2 MET   135      -6.391 -12.293 -16.520  1.00  0.00
ATOM   2125  HB3 MET   135      -7.085 -11.543 -15.117  1.00  0.00
ATOM   2126  CG  MET   135      -5.078 -12.285 -14.799  1.00  0.00
ATOM   2127  HG2 MET   135      -5.166 -12.305 -13.713  1.00  0.00
ATOM   2128  HG3 MET   135      -4.467 -13.145 -15.067  1.00  0.00
ATOM   2129  SD  MET   135      -4.132 -10.806 -15.247  1.00  0.00
ATOM   2130  CE  MET   135      -3.947 -11.071 -17.031  1.00  0.00
ATOM   2131  HE1 MET   135      -3.225 -10.371 -17.445  1.00  0.00
ATOM   2132  HE2 MET   135      -3.597 -12.081 -17.233  1.00  0.00
ATOM   2133  HE3 MET   135      -4.893 -10.922 -17.549  1.00  0.00
ATOM   2134  C   MET   135      -6.465 -14.956 -15.626  1.00  0.00
ATOM   2135  O   MET   135      -5.847 -15.671 -14.836  1.00  0.00
ATOM   2136  N   SER   136      -6.464 -15.156 -16.952  1.00  0.00
ATOM   2137  H   SER   136      -6.992 -14.515 -17.526  1.00  0.00
ATOM   2138  CA  SER   136      -5.649 -16.143 -17.652  1.00  0.00
ATOM   2139  HA  SER   136      -5.596 -17.068 -17.074  1.00  0.00
ATOM   2140  CB  SER   136      -6.314 -16.417 -19.019  1.00  0.00
ATOM   2141  HB2 SER   136      -7.322 -16.807 -18.870  1.00  0.00
ATOM   2142  HB3 SER   136      -6.415 -15.499 -19.600  1.00  0.00
ATOM   2143  OG  SER   136      -5.590 -17.359 -19.788  1.00  0.00
ATOM   2144  HG  SER   136      -4.748 -16.990 -20.007  1.00  0.00
ATOM   2145  C   SER   136      -4.240 -15.561 -17.872  1.00  0.00
ATOM   2146  O   SER   136      -4.101 -14.443 -18.370  1.00  0.00
ATOM   2147  N   LEU   137      -3.209 -16.348 -17.526  1.00  0.00
ATOM   2148  H   LEU   137      -3.421 -17.255 -17.133  1.00  0.00
ATOM   2149  CA  LEU   137      -1.793 -16.074 -17.768  1.00  0.00
ATOM   2150  HA  LEU   137      -1.745 -15.324 -18.554  1.00  0.00
ATOM   2151  CB  LEU   137      -1.094 -15.530 -16.498  1.00  0.00
ATOM   2152  HB2 LEU   137      -1.371 -16.163 -15.655  1.00  0.00
ATOM   2153  HB3 LEU   137      -0.012 -15.638 -16.594  1.00  0.00
ATOM   2154  CG  LEU   137      -1.398 -14.059 -16.143  1.00  0.00
ATOM   2155  HG  LEU   137      -2.476 -13.954 -16.023  1.00  0.00
ATOM   2156  CD1 LEU   137      -0.752 -13.685 -14.801  1.00  0.00
ATOM   2157 HD11 LEU   137      -1.052 -12.685 -14.487  1.00  0.00
ATOM   2158 HD12 LEU   137      -1.045 -14.379 -14.016  1.00  0.00
ATOM   2159 HD13 LEU   137       0.337 -13.704 -14.863  1.00  0.00
ATOM   2160  CD2 LEU   137      -0.936 -13.075 -17.231  1.00  0.00
ATOM   2161 HD21 LEU   137      -1.092 -12.048 -16.909  1.00  0.00
ATOM   2162 HD22 LEU   137       0.123 -13.198 -17.455  1.00  0.00
ATOM   2163 HD23 LEU   137      -1.491 -13.194 -18.160  1.00  0.00
ATOM   2164  C   LEU   137      -1.103 -17.328 -18.334  1.00  0.00
ATOM   2165  O   LEU   137      -1.519 -18.440 -18.001  1.00  0.00
ATOM   2166  N   PRO   138      -0.056 -17.175 -19.178  1.00  0.00
ATOM   2167  CD  PRO   138       0.515 -15.895 -19.612  1.00  0.00
ATOM   2168  HD2 PRO   138       0.809 -15.266 -18.773  1.00  0.00
ATOM   2169  HD3 PRO   138      -0.222 -15.352 -20.204  1.00  0.00
ATOM   2170  CG  PRO   138       1.714 -16.244 -20.492  1.00  0.00
ATOM   2171  HG2 PRO   138       2.621 -16.267 -19.885  1.00  0.00
ATOM   2172  HG3 PRO   138       1.871 -15.528 -21.299  1.00  0.00
ATOM   2173  CB  PRO   138       1.400 -17.645 -20.991  1.00  0.00
ATOM   2174  HB2 PRO   138       2.296 -18.192 -21.289  1.00  0.00
ATOM   2175  HB3 PRO   138       0.754 -17.581 -21.867  1.00  0.00
ATOM   2176  CA  PRO   138       0.627 -18.297 -19.834  1.00  0.00
ATOM   2177  HA  PRO   138      -0.105 -19.002 -20.234  1.00  0.00
ATOM   2178  C   PRO   138       1.587 -19.046 -18.894  1.00  0.00
ATOM   2179  O   PRO   138       2.084 -18.490 -17.913  1.00  0.00
ATOM   2180  N   GLY   139       1.849 -20.316 -19.236  1.00  0.00
ATOM   2181  H   GLY   139       1.386 -20.690 -20.051  1.00  0.00
ATOM   2182  CA  GLY   139       2.763 -21.210 -18.534  1.00  0.00
ATOM   2183  HA2 GLY   139       3.013 -22.036 -19.201  1.00  0.00
ATOM   2184  HA3 GLY   139       3.696 -20.686 -18.319  1.00  0.00
ATOM   2185  C   GLY   139       2.184 -21.790 -17.239  1.00  0.00
ATOM   2186  O   GLY   139       0.977 -21.744 -16.996  1.00  0.00
ATOM   2187  N   ARG   140       3.080 -22.351 -16.415  1.00  0.00
ATOM   2188  H   ARG   140       4.050 -22.330 -16.691  1.00  0.00
ATOM   2189  CA  ARG   140       2.784 -22.916 -15.101  1.00  0.00
ATOM   2190  HA  ARG   140       1.806 -23.402 -15.105  1.00  0.00
ATOM   2191  CB  ARG   140       3.885 -23.941 -14.753  1.00  0.00
ATOM   2192  HB2 ARG   140       4.871 -23.480 -14.838  1.00  0.00
ATOM   2193  HB3 ARG   140       3.785 -24.240 -13.708  1.00  0.00
ATOM   2194  CG  ARG   140       3.830 -25.210 -15.623  1.00  0.00
ATOM   2195  HG2 ARG   140       2.834 -25.652 -15.558  1.00  0.00
ATOM   2196  HG3 ARG   140       3.971 -24.943 -16.671  1.00  0.00
ATOM   2197  CD  ARG   140       4.881 -26.262 -15.236  1.00  0.00
ATOM   2198  HD2 ARG   140       4.879 -27.087 -15.948  1.00  0.00
ATOM   2199  HD3 ARG   140       5.878 -25.822 -15.279  1.00  0.00
ATOM   2200  NE  ARG   140       4.656 -26.781 -13.878  1.00  0.00
ATOM   2201  HE  ARG   140       5.172 -26.315 -13.146  1.00  0.00
ATOM   2202  CZ  ARG   140       3.821 -27.775 -13.530  1.00  0.00
ATOM   2203  NH1 ARG   140       3.078 -28.420 -14.441  1.00  0.00
ATOM   2204 HH11 ARG   140       3.143 -28.165 -15.416  1.00  0.00
ATOM   2205 HH12 ARG   140       2.453 -29.163 -14.165  1.00  0.00
ATOM   2206  NH2 ARG   140       3.724 -28.125 -12.241  1.00  0.00
ATOM   2207 HH21 ARG   140       4.272 -27.649 -11.539  1.00  0.00
ATOM   2208 HH22 ARG   140       3.100 -28.866 -11.958  1.00  0.00
ATOM   2209  C   ARG   140       2.798 -21.820 -14.021  1.00  0.00
ATOM   2210  O   ARG   140       3.322 -20.724 -14.227  1.00  0.00
ATOM   2211  N   TRP   141       2.236 -22.161 -12.853  1.00  0.00
ATOM   2212  H   TRP   141       1.837 -23.084 -12.768  1.00  0.00
ATOM   2213  CA  TRP   141       2.198 -21.336 -11.651  1.00  0.00
ATOM   2214  HA  TRP   141       2.926 -20.533 -11.766  1.00  0.00
ATOM   2215  CB  TRP   141       0.806 -20.693 -11.481  1.00  0.00
ATOM   2216  HB2 TRP   141       0.815 -20.009 -10.632  1.00  0.00
ATOM   2217  HB3 TRP   141       0.603 -20.071 -12.350  1.00  0.00
ATOM   2218  CG  TRP   141      -0.344 -21.645 -11.306  1.00  0.00
ATOM   2219  CD1 TRP   141      -1.096 -22.167 -12.301  1.00  0.00
ATOM   2220  HD1 TRP   141      -0.955 -21.950 -13.350  1.00  0.00
ATOM   2221  NE1 TRP   141      -2.037 -23.026 -11.768  1.00  0.00
ATOM   2222  HE1 TRP   141      -2.698 -23.531 -12.340  1.00  0.00
ATOM   2223  CE2 TRP   141      -1.954 -23.086 -10.392  1.00  0.00
ATOM   2224  CZ2 TRP   141      -2.683 -23.776  -9.406  1.00  0.00
ATOM   2225  HZ2 TRP   141      -3.493 -24.433  -9.685  1.00  0.00
ATOM   2226  CH2 TRP   141      -2.351 -23.592  -8.050  1.00  0.00
ATOM   2227  HH2 TRP   141      -2.904 -24.113  -7.283  1.00  0.00
ATOM   2228  CZ3 TRP   141      -1.296 -22.728  -7.697  1.00  0.00
ATOM   2229  HZ3 TRP   141      -1.040 -22.585  -6.657  1.00  0.00
ATOM   2230  CE3 TRP   141      -0.574 -22.047  -8.696  1.00  0.00
ATOM   2231  HE3 TRP   141       0.227 -21.386  -8.416  1.00  0.00
ATOM   2232  CD2 TRP   141      -0.881 -22.202 -10.067  1.00  0.00
ATOM   2233  C   TRP   141       2.633 -22.158 -10.434  1.00  0.00
ATOM   2234  O   TRP   141       2.373 -23.361 -10.366  1.00  0.00
ATOM   2235  N   LYS   142       3.275 -21.488  -9.468  1.00  0.00
ATOM   2236  H   LYS   142       3.441 -20.500  -9.612  1.00  0.00
ATOM   2237  CA  LYS   142       3.663 -22.037  -8.170  1.00  0.00
ATOM   2238  HA  LYS   142       3.606 -23.125  -8.190  1.00  0.00
ATOM   2239  CB  LYS   142       5.113 -21.601  -7.869  1.00  0.00
ATOM   2240  HB2 LYS   142       5.249 -20.541  -8.096  1.00  0.00
ATOM   2241  HB3 LYS   142       5.321 -21.705  -6.803  1.00  0.00
ATOM   2242  CG  LYS   142       6.140 -22.446  -8.639  1.00  0.00
ATOM   2243  HG2 LYS   142       5.991 -23.498  -8.394  1.00  0.00
ATOM   2244  HG3 LYS   142       5.963 -22.351  -9.712  1.00  0.00
ATOM   2245  CD  LYS   142       7.589 -22.054  -8.325  1.00  0.00
ATOM   2246  HD2 LYS   142       7.756 -21.019  -8.628  1.00  0.00
ATOM   2247  HD3 LYS   142       7.749 -22.091  -7.247  1.00  0.00
ATOM   2248  CE  LYS   142       8.602 -22.971  -9.024  1.00  0.00
ATOM   2249  HE2 LYS   142       8.460 -24.005  -8.707  1.00  0.00
ATOM   2250  HE3 LYS   142       8.459 -22.942 -10.104  1.00  0.00
ATOM   2251  NZ  LYS   142       9.986 -22.571  -8.719  1.00  0.00
ATOM   2252  HZ1 LYS   142      10.141 -22.615  -7.722  1.00  0.00
ATOM   2253  HZ2 LYS   142      10.630 -23.194  -9.187  1.00  0.00
ATOM   2254  HZ3 LYS   142      10.140 -21.626  -9.041  1.00  0.00
ATOM   2255  C   LYS   142       2.734 -21.486  -7.071  1.00  0.00
ATOM   2256  O   LYS   142       2.210 -20.381  -7.219  1.00  0.00
ATOM   2257  N   PRO   143       2.532 -22.214  -5.952  1.00  0.00
ATOM   2258  CD  PRO   143       3.035 -23.568  -5.703  1.00  0.00
ATOM   2259  HD2 PRO   143       4.118 -23.632  -5.816  1.00  0.00
ATOM   2260  HD3 PRO   143       2.573 -24.258  -6.411  1.00  0.00
ATOM   2261  CG  PRO   143       2.608 -23.918  -4.276  1.00  0.00
ATOM   2262  HG2 PRO   143       3.423 -23.694  -3.586  1.00  0.00
ATOM   2263  HG3 PRO   143       2.353 -24.971  -4.157  1.00  0.00
ATOM   2264  CB  PRO   143       1.436 -22.987  -3.998  1.00  0.00
ATOM   2265  HB2 PRO   143       1.297 -22.796  -2.933  1.00  0.00
ATOM   2266  HB3 PRO   143       0.517 -23.442  -4.369  1.00  0.00
ATOM   2267  CA  PRO   143       1.743 -21.725  -4.816  1.00  0.00
ATOM   2268  HA  PRO   143       0.811 -21.269  -5.156  1.00  0.00
ATOM   2269  C   PRO   143       2.552 -20.709  -3.991  1.00  0.00
ATOM   2270  O   PRO   143       3.757 -20.878  -3.791  1.00  0.00
ATOM   2271  N   LYS   144       1.872 -19.662  -3.507  1.00  0.00
ATOM   2272  H   LYS   144       0.891 -19.578  -3.737  1.00  0.00
ATOM   2273  CA  LYS   144       2.435 -18.619  -2.658  1.00  0.00
ATOM   2274  HA  LYS   144       3.245 -19.061  -2.074  1.00  0.00
ATOM   2275  CB  LYS   144       3.056 -17.496  -3.517  1.00  0.00
ATOM   2276  HB2 LYS   144       3.853 -17.931  -4.120  1.00  0.00
ATOM   2277  HB3 LYS   144       2.315 -17.121  -4.226  1.00  0.00
ATOM   2278  CG  LYS   144       3.628 -16.313  -2.711  1.00  0.00
ATOM   2279  HG2 LYS   144       2.803 -15.753  -2.271  1.00  0.00
ATOM   2280  HG3 LYS   144       4.228 -16.684  -1.880  1.00  0.00
ATOM   2281  CD  LYS   144       4.482 -15.373  -3.574  1.00  0.00
ATOM   2282  HD2 LYS   144       5.413 -15.868  -3.853  1.00  0.00
ATOM   2283  HD3 LYS   144       3.950 -15.190  -4.506  1.00  0.00
ATOM   2284  CE  LYS   144       4.786 -14.015  -2.925  1.00  0.00
ATOM   2285  HE2 LYS   144       5.269 -13.368  -3.657  1.00  0.00
ATOM   2286  HE3 LYS   144       3.867 -13.518  -2.621  1.00  0.00
ATOM   2287  NZ  LYS   144       5.675 -14.128  -1.758  1.00  0.00
ATOM   2288  HZ1 LYS   144       6.549 -14.552  -2.037  1.00  0.00
ATOM   2289  HZ2 LYS   144       5.853 -13.201  -1.397  1.00  0.00
ATOM   2290  HZ3 LYS   144       5.232 -14.690  -1.046  1.00  0.00
ATOM   2291  C   LYS   144       1.387 -18.150  -1.651  1.00  0.00
ATOM   2292  O   LYS   144       0.241 -17.895  -2.020  1.00  0.00
ATOM   2293  N   MET   145       1.810 -18.006  -0.387  1.00  0.00
ATOM   2294  H   MET   145       2.769 -18.238  -0.176  1.00  0.00
ATOM   2295  CA  MET   145       1.036 -17.383   0.678  1.00  0.00
ATOM   2296  HA  MET   145      -0.027 -17.492   0.487  1.00  0.00
ATOM   2297  CB  MET   145       1.392 -18.037   2.031  1.00  0.00
ATOM   2298  HB2 MET   145       2.458 -17.917   2.235  1.00  0.00
ATOM   2299  HB3 MET   145       0.879 -17.507   2.834  1.00  0.00
ATOM   2300  CG  MET   145       1.044 -19.534   2.128  1.00  0.00
ATOM   2301  HG2 MET   145       1.664 -20.099   1.431  1.00  0.00
ATOM   2302  HG3 MET   145       1.309 -19.895   3.122  1.00  0.00
ATOM   2303  SD  MET   145      -0.685 -20.002   1.818  1.00  0.00
ATOM   2304  CE  MET   145      -1.552 -19.030   3.075  1.00  0.00
ATOM   2305  HE1 MET   145      -2.614 -19.278   3.076  1.00  0.00
ATOM   2306  HE2 MET   145      -1.146 -19.226   4.067  1.00  0.00
ATOM   2307  HE3 MET   145      -1.454 -17.968   2.855  1.00  0.00
ATOM   2308  C   MET   145       1.428 -15.899   0.747  1.00  0.00
ATOM   2309  O   MET   145       2.614 -15.569   0.695  1.00  0.00
ATOM   2310  N   ILE   146       0.427 -15.019   0.892  1.00  0.00
ATOM   2311  H   ILE   146      -0.521 -15.374   0.906  1.00  0.00
ATOM   2312  CA  ILE   146       0.589 -13.578   1.089  1.00  0.00
ATOM   2313  HA  ILE   146       1.614 -13.390   1.419  1.00  0.00
ATOM   2314  CB  ILE   146       0.380 -12.765  -0.218  1.00  0.00
ATOM   2315  HB  ILE   146       0.362 -11.713   0.073  1.00  0.00
ATOM   2316  CG2 ILE   146       1.577 -12.919  -1.171  1.00  0.00
ATOM   2317 HG21 ILE   146       1.551 -12.178  -1.969  1.00  0.00
ATOM   2318 HG22 ILE   146       2.523 -12.779  -0.647  1.00  0.00
ATOM   2319 HG23 ILE   146       1.589 -13.906  -1.631  1.00  0.00
ATOM   2320  CG1 ILE   146      -0.957 -13.064  -0.937  1.00  0.00
ATOM   2321 HG12 ILE   146      -0.946 -14.072  -1.352  1.00  0.00
ATOM   2322 HG13 ILE   146      -1.781 -13.048  -0.226  1.00  0.00
ATOM   2323  CD1 ILE   146      -1.294 -12.054  -2.038  1.00  0.00
ATOM   2324 HD11 ILE   146      -2.277 -12.259  -2.458  1.00  0.00
ATOM   2325 HD12 ILE   146      -1.306 -11.039  -1.641  1.00  0.00
ATOM   2326 HD13 ILE   146      -0.577 -12.088  -2.857  1.00  0.00
ATOM   2327  C   ILE   146      -0.298 -13.120   2.248  1.00  0.00
ATOM   2328  O   ILE   146      -1.500 -13.382   2.252  1.00  0.00
ATOM   2329  N   GLY   147       0.314 -12.427   3.219  1.00  0.00
ATOM   2330  H   GLY   147       1.303 -12.249   3.128  1.00  0.00
ATOM   2331  CA  GLY   147      -0.347 -11.871   4.388  1.00  0.00
ATOM   2332  HA2 GLY   147      -1.140 -12.525   4.750  1.00  0.00
ATOM   2333  HA3 GLY   147       0.377 -11.800   5.197  1.00  0.00
ATOM   2334  C   GLY   147      -0.882 -10.476   4.091  1.00  0.00
ATOM   2335  O   GLY   147      -0.105  -9.556   3.837  1.00  0.00
ATOM   2336  N   GLY   148      -2.210 -10.337   4.164  1.00  0.00
ATOM   2337  H   GLY   148      -2.764 -11.157   4.378  1.00  0.00
ATOM   2338  CA  GLY   148      -2.928  -9.074   4.115  1.00  0.00
ATOM   2339  HA2 GLY   148      -2.319  -8.288   3.675  1.00  0.00
ATOM   2340  HA3 GLY   148      -3.798  -9.191   3.474  1.00  0.00
ATOM   2341  C   GLY   148      -3.364  -8.634   5.512  1.00  0.00
ATOM   2342  O   GLY   148      -2.913  -9.177   6.522  1.00  0.00
ATOM   2343  N   ILE   149      -4.246  -7.626   5.556  1.00  0.00
ATOM   2344  H   ILE   149      -4.550  -7.227   4.678  1.00  0.00
ATOM   2345  CA  ILE   149      -4.771  -7.011   6.776  1.00  0.00
ATOM   2346  HA  ILE   149      -3.905  -6.752   7.388  1.00  0.00
ATOM   2347  CB  ILE   149      -5.523  -5.712   6.379  1.00  0.00
ATOM   2348  HB  ILE   149      -4.813  -5.122   5.804  1.00  0.00
ATOM   2349  CG2 ILE   149      -6.735  -5.945   5.454  1.00  0.00
ATOM   2350 HG21 ILE   149      -7.158  -4.993   5.134  1.00  0.00
ATOM   2351 HG22 ILE   149      -6.465  -6.493   4.551  1.00  0.00
ATOM   2352 HG23 ILE   149      -7.531  -6.494   5.956  1.00  0.00
ATOM   2353  CG1 ILE   149      -5.943  -4.842   7.583  1.00  0.00
ATOM   2354 HG12 ILE   149      -6.434  -3.939   7.217  1.00  0.00
ATOM   2355 HG13 ILE   149      -6.691  -5.364   8.177  1.00  0.00
ATOM   2356  CD1 ILE   149      -4.775  -4.429   8.486  1.00  0.00
ATOM   2357 HD11 ILE   149      -5.070  -3.637   9.172  1.00  0.00
ATOM   2358 HD12 ILE   149      -4.434  -5.273   9.080  1.00  0.00
ATOM   2359 HD13 ILE   149      -3.924  -4.061   7.914  1.00  0.00
ATOM   2360  C   ILE   149      -5.668  -7.956   7.602  1.00  0.00
ATOM   2361  O   ILE   149      -5.635  -7.894   8.831  1.00  0.00
ATOM   2362  N   GLY   150      -6.442  -8.828   6.937  1.00  0.00
ATOM   2363  H   GLY   150      -6.403  -8.827   5.926  1.00  0.00
ATOM   2364  CA  GLY   150      -7.359  -9.776   7.564  1.00  0.00
ATOM   2365  HA2 GLY   150      -7.724  -9.394   8.519  1.00  0.00
ATOM   2366  HA3 GLY   150      -8.236  -9.866   6.926  1.00  0.00
ATOM   2367  C   GLY   150      -6.769 -11.175   7.779  1.00  0.00
ATOM   2368  O   GLY   150      -7.431 -12.008   8.396  1.00  0.00
ATOM   2369  N   GLY   151      -5.549 -11.436   7.281  1.00  0.00
ATOM   2370  H   GLY   151      -5.070 -10.694   6.790  1.00  0.00
ATOM   2371  CA  GLY   151      -4.862 -12.722   7.360  1.00  0.00
ATOM   2372  HA2 GLY   151      -4.067 -12.641   8.102  1.00  0.00
ATOM   2373  HA3 GLY   151      -5.533 -13.514   7.699  1.00  0.00
ATOM   2374  C   GLY   151      -4.245 -13.148   6.025  1.00  0.00
ATOM   2375  O   GLY   151      -4.187 -12.373   5.069  1.00  0.00
ATOM   2376  N   PHE   152      -3.752 -14.395   5.991  1.00  0.00
ATOM   2377  H   PHE   152      -3.865 -14.969   6.814  1.00  0.00
ATOM   2378  CA  PHE   152      -3.017 -14.990   4.877  1.00  0.00
ATOM   2379  HA  PHE   152      -2.520 -14.215   4.302  1.00  0.00
ATOM   2380  CB  PHE   152      -1.964 -15.961   5.454  1.00  0.00
ATOM   2381  HB2 PHE   152      -2.419 -16.631   6.186  1.00  0.00
ATOM   2382  HB3 PHE   152      -1.584 -16.607   4.664  1.00  0.00
ATOM   2383  CG  PHE   152      -0.762 -15.278   6.086  1.00  0.00
ATOM   2384  CD1 PHE   152      -0.835 -14.774   7.402  1.00  0.00
ATOM   2385  HD1 PHE   152      -1.746 -14.873   7.973  1.00  0.00
ATOM   2386  CE1 PHE   152       0.279 -14.132   7.978  1.00  0.00
ATOM   2387  HE1 PHE   152       0.218 -13.744   8.984  1.00  0.00
ATOM   2388  CZ  PHE   152       1.473 -14.000   7.244  1.00  0.00
ATOM   2389  HZ  PHE   152       2.328 -13.510   7.688  1.00  0.00
ATOM   2390  CE2 PHE   152       1.553 -14.506   5.933  1.00  0.00
ATOM   2391  HE2 PHE   152       2.468 -14.404   5.369  1.00  0.00
ATOM   2392  CD2 PHE   152       0.438 -15.144   5.355  1.00  0.00
ATOM   2393  HD2 PHE   152       0.506 -15.522   4.345  1.00  0.00
ATOM   2394  C   PHE   152      -3.955 -15.780   3.952  1.00  0.00
ATOM   2395  O   PHE   152      -4.853 -16.478   4.424  1.00  0.00
ATOM   2396  N   ILE   153      -3.709 -15.686   2.633  1.00  0.00
ATOM   2397  H   ILE   153      -2.950 -15.085   2.340  1.00  0.00
ATOM   2398  CA  ILE   153      -4.422 -16.393   1.561  1.00  0.00
ATOM   2399  HA  ILE   153      -4.993 -17.209   2.009  1.00  0.00
ATOM   2400  CB  ILE   153      -5.433 -15.465   0.819  1.00  0.00
ATOM   2401  HB  ILE   153      -6.057 -16.127   0.215  1.00  0.00
ATOM   2402  CG2 ILE   153      -6.389 -14.748   1.793  1.00  0.00
ATOM   2403 HG21 ILE   153      -7.218 -14.274   1.270  1.00  0.00
ATOM   2404 HG22 ILE   153      -6.823 -15.451   2.504  1.00  0.00
ATOM   2405 HG23 ILE   153      -5.870 -13.976   2.361  1.00  0.00
ATOM   2406  CG1 ILE   153      -4.764 -14.480  -0.176  1.00  0.00
ATOM   2407 HG12 ILE   153      -4.154 -13.765   0.370  1.00  0.00
ATOM   2408 HG13 ILE   153      -4.066 -15.001  -0.826  1.00  0.00
ATOM   2409  CD1 ILE   153      -5.741 -13.778  -1.129  1.00  0.00
ATOM   2410 HD11 ILE   153      -5.207 -13.101  -1.798  1.00  0.00
ATOM   2411 HD12 ILE   153      -6.255 -14.511  -1.748  1.00  0.00
ATOM   2412 HD13 ILE   153      -6.494 -13.191  -0.606  1.00  0.00
ATOM   2413  C   ILE   153      -3.424 -17.054   0.601  1.00  0.00
ATOM   2414  O   ILE   153      -2.279 -16.614   0.496  1.00  0.00
ATOM   2415  N   LYS   154      -3.901 -18.050  -0.160  1.00  0.00
ATOM   2416  H   LYS   154      -4.862 -18.328  -0.025  1.00  0.00
ATOM   2417  CA  LYS   154      -3.196 -18.663  -1.285  1.00  0.00
ATOM   2418  HA  LYS   154      -2.122 -18.695  -1.094  1.00  0.00
ATOM   2419  CB  LYS   154      -3.739 -20.097  -1.474  1.00  0.00
ATOM   2420  HB2 LYS   154      -4.829 -20.098  -1.432  1.00  0.00
ATOM   2421  HB3 LYS   154      -3.475 -20.471  -2.465  1.00  0.00
ATOM   2422  CG  LYS   154      -3.167 -21.072  -0.436  1.00  0.00
ATOM   2423  HG2 LYS   154      -2.088 -21.138  -0.577  1.00  0.00
ATOM   2424  HG3 LYS   154      -3.328 -20.668   0.564  1.00  0.00
ATOM   2425  CD  LYS   154      -3.777 -22.479  -0.513  1.00  0.00
ATOM   2426  HD2 LYS   154      -4.839 -22.438  -0.263  1.00  0.00
ATOM   2427  HD3 LYS   154      -3.721 -22.836  -1.542  1.00  0.00
ATOM   2428  CE  LYS   154      -3.059 -23.492   0.393  1.00  0.00
ATOM   2429  HE2 LYS   154      -3.484 -24.485   0.247  1.00  0.00
ATOM   2430  HE3 LYS   154      -2.003 -23.557   0.129  1.00  0.00
ATOM   2431  NZ  LYS   154      -3.176 -23.140   1.819  1.00  0.00
ATOM   2432  HZ1 LYS   154      -4.151 -23.102   2.081  1.00  0.00
ATOM   2433  HZ2 LYS   154      -2.705 -23.836   2.379  1.00  0.00
ATOM   2434  HZ3 LYS   154      -2.748 -22.239   1.979  1.00  0.00
ATOM   2435  C   LYS   154      -3.477 -17.875  -2.577  1.00  0.00
ATOM   2436  O   LYS   154      -4.615 -17.477  -2.832  1.00  0.00
ATOM   2437  N   VAL   155      -2.430 -17.694  -3.397  1.00  0.00
ATOM   2438  H   VAL   155      -1.530 -18.037  -3.086  1.00  0.00
ATOM   2439  CA  VAL   155      -2.444 -17.075  -4.726  1.00  0.00
ATOM   2440  HA  VAL   155      -3.455 -17.172  -5.127  1.00  0.00
ATOM   2441  CB  VAL   155      -2.111 -15.558  -4.670  1.00  0.00
ATOM   2442  HB  VAL   155      -2.120 -15.192  -5.697  1.00  0.00
ATOM   2443  CG1 VAL   155      -3.171 -14.735  -3.922  1.00  0.00
ATOM   2444 HG11 VAL   155      -3.055 -13.672  -4.131  1.00  0.00
ATOM   2445 HG12 VAL   155      -4.180 -15.017  -4.217  1.00  0.00
ATOM   2446 HG13 VAL   155      -3.088 -14.873  -2.846  1.00  0.00
ATOM   2447  CG2 VAL   155      -0.711 -15.261  -4.107  1.00  0.00
ATOM   2448 HG21 VAL   155      -0.539 -14.187  -4.076  1.00  0.00
ATOM   2449 HG22 VAL   155      -0.598 -15.635  -3.090  1.00  0.00
ATOM   2450 HG23 VAL   155       0.077 -15.704  -4.717  1.00  0.00
ATOM   2451  C   VAL   155      -1.548 -17.866  -5.694  1.00  0.00
ATOM   2452  O   VAL   155      -0.620 -18.557  -5.268  1.00  0.00
ATOM   2453  N   ARG   156      -1.830 -17.747  -7.002  1.00  0.00
ATOM   2454  H   ARG   156      -2.597 -17.144  -7.270  1.00  0.00
ATOM   2455  CA  ARG   156      -1.096 -18.403  -8.083  1.00  0.00
ATOM   2456  HA  ARG   156      -0.679 -19.352  -7.743  1.00  0.00
ATOM   2457  CB  ARG   156      -2.058 -18.645  -9.270  1.00  0.00
ATOM   2458  HB2 ARG   156      -2.397 -17.699  -9.696  1.00  0.00
ATOM   2459  HB3 ARG   156      -1.507 -19.154 -10.062  1.00  0.00
ATOM   2460  CG  ARG   156      -3.303 -19.474  -8.914  1.00  0.00
ATOM   2461  HG2 ARG   156      -3.012 -20.287  -8.249  1.00  0.00
ATOM   2462  HG3 ARG   156      -4.009 -18.864  -8.350  1.00  0.00
ATOM   2463  CD  ARG   156      -4.006 -20.090 -10.134  1.00  0.00
ATOM   2464  HD2 ARG   156      -3.351 -20.825 -10.592  1.00  0.00
ATOM   2465  HD3 ARG   156      -4.904 -20.629  -9.833  1.00  0.00
ATOM   2466  NE  ARG   156      -4.320 -19.110 -11.182  1.00  0.00
ATOM   2467  HE  ARG   156      -3.629 -19.016 -11.916  1.00  0.00
ATOM   2468  CZ  ARG   156      -5.460 -18.412 -11.298  1.00  0.00
ATOM   2469  NH1 ARG   156      -6.414 -18.474 -10.360  1.00  0.00
ATOM   2470 HH11 ARG   156      -6.292 -19.052  -9.543  1.00  0.00
ATOM   2471 HH12 ARG   156      -7.264 -17.916 -10.458  1.00  0.00
ATOM   2472  NH2 ARG   156      -5.650 -17.644 -12.376  1.00  0.00
ATOM   2473 HH21 ARG   156      -4.948 -17.569 -13.096  1.00  0.00
ATOM   2474 HH22 ARG   156      -6.550 -17.186 -12.513  1.00  0.00
ATOM   2475  C   ARG   156       0.023 -17.467  -8.566  1.00  0.00
ATOM   2476  O   ARG   156      -0.259 -16.422  -9.151  1.00  0.00
ATOM   2477  N   GLN   157       1.287 -17.847  -8.323  1.00  0.00
ATOM   2478  H   GLN   157       1.443 -18.726  -7.845  1.00  0.00
ATOM   2479  CA  GLN   157       2.478 -17.085  -8.693  1.00  0.00
ATOM   2480  HA  GLN   157       2.268 -16.017  -8.660  1.00  0.00
ATOM   2481  CB  GLN   157       3.599 -17.430  -7.680  1.00  0.00
ATOM   2482  HB2 GLN   157       3.237 -17.224  -6.672  1.00  0.00
ATOM   2483  HB3 GLN   157       3.811 -18.499  -7.704  1.00  0.00
ATOM   2484  CG  GLN   157       4.922 -16.669  -7.904  1.00  0.00
ATOM   2485  HG2 GLN   157       5.270 -16.792  -8.929  1.00  0.00
ATOM   2486  HG3 GLN   157       4.758 -15.606  -7.754  1.00  0.00
ATOM   2487  CD  GLN   157       6.045 -17.109  -6.963  1.00  0.00
ATOM   2488  OE1 GLN   157       5.801 -17.569  -5.850  1.00  0.00
ATOM   2489  NE2 GLN   157       7.293 -16.975  -7.413  1.00  0.00
ATOM   2490 HE21 GLN   157       7.456 -16.624  -8.353  1.00  0.00
ATOM   2491 HE22 GLN   157       8.071 -17.250  -6.833  1.00  0.00
ATOM   2492  C   GLN   157       2.923 -17.482 -10.109  1.00  0.00
ATOM   2493  O   GLN   157       3.450 -18.576 -10.308  1.00  0.00
ATOM   2494  N   TYR   158       2.736 -16.571 -11.075  1.00  0.00
ATOM   2495  H   TYR   158       2.291 -15.697 -10.828  1.00  0.00
ATOM   2496  CA  TYR   158       3.231 -16.681 -12.446  1.00  0.00
ATOM   2497  HA  TYR   158       3.478 -17.711 -12.711  1.00  0.00
ATOM   2498  CB  TYR   158       2.153 -16.140 -13.409  1.00  0.00
ATOM   2499  HB2 TYR   158       1.880 -15.114 -13.156  1.00  0.00
ATOM   2500  HB3 TYR   158       2.568 -16.095 -14.414  1.00  0.00
ATOM   2501  CG  TYR   158       0.883 -16.966 -13.487  1.00  0.00
ATOM   2502  CD1 TYR   158      -0.188 -16.697 -12.610  1.00  0.00
ATOM   2503  HD1 TYR   158      -0.101 -15.914 -11.871  1.00  0.00
ATOM   2504  CE1 TYR   158      -1.380 -17.438 -12.703  1.00  0.00
ATOM   2505  HE1 TYR   158      -2.199 -17.219 -12.035  1.00  0.00
ATOM   2506  CZ  TYR   158      -1.505 -18.455 -13.669  1.00  0.00
ATOM   2507  OH  TYR   158      -2.662 -19.172 -13.753  1.00  0.00
ATOM   2508  HH  TYR   158      -2.645 -19.813 -14.448  1.00  0.00
ATOM   2509  CE2 TYR   158      -0.435 -18.729 -14.546  1.00  0.00
ATOM   2510  HE2 TYR   158      -0.523 -19.506 -15.293  1.00  0.00
ATOM   2511  CD2 TYR   158       0.758 -17.988 -14.452  1.00  0.00
ATOM   2512  HD2 TYR   158       1.573 -18.202 -15.130  1.00  0.00
ATOM   2513  C   TYR   158       4.473 -15.783 -12.560  1.00  0.00
ATOM   2514  O   TYR   158       4.375 -14.570 -12.373  1.00  0.00
ATOM   2515  N   ASP   159       5.637 -16.380 -12.858  1.00  0.00
ATOM   2516  H   ASP   159       5.638 -17.379 -13.007  1.00  0.00
ATOM   2517  CA  ASP   159       6.933 -15.697 -12.943  1.00  0.00
ATOM   2518  HA  ASP   159       6.923 -14.787 -12.344  1.00  0.00
ATOM   2519  CB  ASP   159       8.046 -16.631 -12.410  1.00  0.00
ATOM   2520  HB2 ASP   159       8.088 -17.548 -13.001  1.00  0.00
ATOM   2521  HB3 ASP   159       9.021 -16.153 -12.514  1.00  0.00
ATOM   2522  CG  ASP   159       7.874 -16.998 -10.933  1.00  0.00
ATOM   2523  OD1 ASP   159       7.591 -16.070 -10.143  1.00  0.00
ATOM   2524  OD2 ASP   159       8.043 -18.195 -10.613  1.00  0.00
ATOM   2525  C   ASP   159       7.280 -15.332 -14.392  1.00  0.00
ATOM   2526  O   ASP   159       7.022 -16.105 -15.315  1.00  0.00
ATOM   2527  N   GLN   160       7.894 -14.147 -14.563  1.00  0.00
ATOM   2528  H   GLN   160       8.029 -13.584 -13.736  1.00  0.00
ATOM   2529  CA  GLN   160       8.524 -13.639 -15.789  1.00  0.00
ATOM   2530  HA  GLN   160       9.036 -12.734 -15.460  1.00  0.00
ATOM   2531  CB  GLN   160       9.618 -14.609 -16.304  1.00  0.00
ATOM   2532  HB2 GLN   160      10.120 -15.044 -15.438  1.00  0.00
ATOM   2533  HB3 GLN   160       9.158 -15.445 -16.833  1.00  0.00
ATOM   2534  CG  GLN   160      10.686 -13.949 -17.203  1.00  0.00
ATOM   2535  HG2 GLN   160      10.233 -13.554 -18.112  1.00  0.00
ATOM   2536  HG3 GLN   160      11.130 -13.101 -16.682  1.00  0.00
ATOM   2537  CD  GLN   160      11.821 -14.905 -17.584  1.00  0.00
ATOM   2538  OE1 GLN   160      12.204 -15.779 -16.809  1.00  0.00
ATOM   2539  NE2 GLN   160      12.367 -14.743 -18.790  1.00  0.00
ATOM   2540 HE21 GLN   160      12.030 -14.017 -19.405  1.00  0.00
ATOM   2541 HE22 GLN   160      13.117 -15.353 -19.081  1.00  0.00
ATOM   2542  C   GLN   160       7.496 -13.153 -16.832  1.00  0.00
ATOM   2543  O   GLN   160       7.711 -13.266 -18.038  1.00  0.00
ATOM   2544  N   ILE   161       6.359 -12.632 -16.350  1.00  0.00
ATOM   2545  H   ILE   161       6.275 -12.547 -15.346  1.00  0.00
ATOM   2546  CA  ILE   161       5.216 -12.174 -17.134  1.00  0.00
ATOM   2547  HA  ILE   161       5.111 -12.780 -18.035  1.00  0.00
ATOM   2548  CB  ILE   161       3.945 -12.306 -16.244  1.00  0.00
ATOM   2549  HB  ILE   161       4.123 -11.739 -15.329  1.00  0.00
ATOM   2550  CG2 ILE   161       2.673 -11.704 -16.874  1.00  0.00
ATOM   2551 HG21 ILE   161       1.804 -11.941 -16.263  1.00  0.00
ATOM   2552 HG22 ILE   161       2.726 -10.617 -16.944  1.00  0.00
ATOM   2553 HG23 ILE   161       2.493 -12.094 -17.875  1.00  0.00
ATOM   2554  CG1 ILE   161       3.679 -13.764 -15.796  1.00  0.00
ATOM   2555 HG12 ILE   161       4.507 -14.123 -15.184  1.00  0.00
ATOM   2556 HG13 ILE   161       2.813 -13.775 -15.134  1.00  0.00
ATOM   2557  CD1 ILE   161       3.444 -14.762 -16.943  1.00  0.00
ATOM   2558 HD11 ILE   161       3.199 -15.752 -16.561  1.00  0.00
ATOM   2559 HD12 ILE   161       2.620 -14.448 -17.581  1.00  0.00
ATOM   2560 HD13 ILE   161       4.330 -14.875 -17.566  1.00  0.00
ATOM   2561  C   ILE   161       5.438 -10.707 -17.535  1.00  0.00
ATOM   2562  O   ILE   161       5.818  -9.881 -16.704  1.00  0.00
ATOM   2563  N   LEU   162       5.162 -10.400 -18.813  1.00  0.00
ATOM   2564  H   LEU   162       4.845 -11.145 -19.416  1.00  0.00
ATOM   2565  CA  LEU   162       5.256  -9.071 -19.412  1.00  0.00
ATOM   2566  HA  LEU   162       6.181  -8.584 -19.099  1.00  0.00
ATOM   2567  CB  LEU   162       5.222  -9.203 -20.956  1.00  0.00
ATOM   2568  HB2 LEU   162       4.455  -9.918 -21.259  1.00  0.00
ATOM   2569  HB3 LEU   162       4.905  -8.247 -21.378  1.00  0.00
ATOM   2570  CG  LEU   162       6.569  -9.559 -21.627  1.00  0.00
ATOM   2571  HG  LEU   162       7.310  -8.832 -21.299  1.00  0.00
ATOM   2572  CD1 LEU   162       7.090 -10.960 -21.263  1.00  0.00
ATOM   2573 HD11 LEU   162       8.005 -11.192 -21.808  1.00  0.00
ATOM   2574 HD12 LEU   162       7.329 -11.038 -20.203  1.00  0.00
ATOM   2575 HD13 LEU   162       6.357 -11.732 -21.500  1.00  0.00
ATOM   2576  CD2 LEU   162       6.464  -9.415 -23.153  1.00  0.00
ATOM   2577 HD21 LEU   162       7.422  -9.612 -23.635  1.00  0.00
ATOM   2578 HD22 LEU   162       5.734 -10.110 -23.568  1.00  0.00
ATOM   2579 HD23 LEU   162       6.161  -8.406 -23.435  1.00  0.00
ATOM   2580  C   LEU   162       4.048  -8.231 -18.965  1.00  0.00
ATOM   2581  O   LEU   162       2.899  -8.625 -19.166  1.00  0.00
ATOM   2582  N   ILE   163       4.336  -7.071 -18.360  1.00  0.00
ATOM   2583  H   ILE   163       5.312  -6.835 -18.229  1.00  0.00
ATOM   2584  CA  ILE   163       3.373  -6.123 -17.810  1.00  0.00
ATOM   2585  HA  ILE   163       2.479  -6.185 -18.431  1.00  0.00
ATOM   2586  CB  ILE   163       2.933  -6.522 -16.370  1.00  0.00
ATOM   2587  HB  ILE   163       2.381  -7.458 -16.461  1.00  0.00
ATOM   2588  CG2 ILE   163       4.131  -6.805 -15.439  1.00  0.00
ATOM   2589 HG21 ILE   163       3.798  -7.221 -14.490  1.00  0.00
ATOM   2590 HG22 ILE   163       4.817  -7.538 -15.860  1.00  0.00
ATOM   2591 HG23 ILE   163       4.704  -5.901 -15.237  1.00  0.00
ATOM   2592  CG1 ILE   163       1.961  -5.481 -15.757  1.00  0.00
ATOM   2593 HG12 ILE   163       2.473  -4.530 -15.615  1.00  0.00
ATOM   2594 HG13 ILE   163       1.156  -5.284 -16.466  1.00  0.00
ATOM   2595  CD1 ILE   163       1.334  -5.883 -14.414  1.00  0.00
ATOM   2596 HD11 ILE   163       0.598  -5.144 -14.102  1.00  0.00
ATOM   2597 HD12 ILE   163       0.828  -6.843 -14.476  1.00  0.00
ATOM   2598 HD13 ILE   163       2.079  -5.946 -13.622  1.00  0.00
ATOM   2599  C   ILE   163       3.916  -4.697 -17.974  1.00  0.00
ATOM   2600  O   ILE   163       4.970  -4.367 -17.436  1.00  0.00
ATOM   2601  N   GLU   164       3.176  -3.851 -18.702  1.00  0.00
ATOM   2602  H   GLU   164       2.305  -4.194 -19.089  1.00  0.00
ATOM   2603  CA  GLU   164       3.474  -2.438 -18.900  1.00  0.00
ATOM   2604  HA  GLU   164       4.532  -2.243 -18.738  1.00  0.00
ATOM   2605  CB  GLU   164       3.090  -2.081 -20.348  1.00  0.00
ATOM   2606  HB2 GLU   164       3.440  -2.872 -21.014  1.00  0.00
ATOM   2607  HB3 GLU   164       2.006  -2.064 -20.450  1.00  0.00
ATOM   2608  CG  GLU   164       3.679  -0.751 -20.843  1.00  0.00
ATOM   2609  HG2 GLU   164       3.383   0.070 -20.191  1.00  0.00
ATOM   2610  HG3 GLU   164       4.768  -0.786 -20.812  1.00  0.00
ATOM   2611  CD  GLU   164       3.225  -0.453 -22.271  1.00  0.00
ATOM   2612  OE1 GLU   164       2.107   0.089 -22.411  1.00  0.00
ATOM   2613  OE2 GLU   164       3.991  -0.794 -23.198  1.00  0.00
ATOM   2614  C   GLU   164       2.633  -1.627 -17.902  1.00  0.00
ATOM   2615  O   GLU   164       1.450  -1.911 -17.723  1.00  0.00
ATOM   2616  N   ILE   165       3.259  -0.648 -17.233  1.00  0.00
ATOM   2617  H   ILE   165       4.239  -0.493 -17.435  1.00  0.00
ATOM   2618  CA  ILE   165       2.673   0.203 -16.196  1.00  0.00
ATOM   2619  HA  ILE   165       1.589   0.092 -16.184  1.00  0.00
ATOM   2620  CB  ILE   165       3.244  -0.184 -14.794  1.00  0.00
ATOM   2621  HB  ILE   165       4.326  -0.064 -14.858  1.00  0.00
ATOM   2622  CG2 ILE   165       2.748   0.757 -13.672  1.00  0.00
ATOM   2623 HG21 ILE   165       3.130   0.451 -12.699  1.00  0.00
ATOM   2624 HG22 ILE   165       3.073   1.786 -13.824  1.00  0.00
ATOM   2625 HG23 ILE   165       1.660   0.759 -13.608  1.00  0.00
ATOM   2626  CG1 ILE   165       2.982  -1.655 -14.385  1.00  0.00
ATOM   2627 HG12 ILE   165       2.024  -1.738 -13.872  1.00  0.00
ATOM   2628 HG13 ILE   165       2.899  -2.299 -15.256  1.00  0.00
ATOM   2629  CD1 ILE   165       4.097  -2.240 -13.507  1.00  0.00
ATOM   2630 HD11 ILE   165       3.844  -3.250 -13.185  1.00  0.00
ATOM   2631 HD12 ILE   165       5.039  -2.295 -14.055  1.00  0.00
ATOM   2632 HD13 ILE   165       4.271  -1.639 -12.616  1.00  0.00
ATOM   2633  C   ILE   165       2.988   1.652 -16.584  1.00  0.00
ATOM   2634  O   ILE   165       4.140   2.069 -16.471  1.00  0.00
ATOM   2635  N   CYS   166       1.987   2.415 -17.060  1.00  0.00
ATOM   2636  H   CYS   166       1.069   1.999 -17.143  1.00  0.00
ATOM   2637  CA  CYS   166       2.106   3.832 -17.446  1.00  0.00
ATOM   2638  HA  CYS   166       1.119   4.139 -17.791  1.00  0.00
ATOM   2639  CB  CYS   166       2.490   4.727 -16.235  1.00  0.00
ATOM   2640  HB2 CYS   166       3.153   4.220 -15.540  1.00  0.00
ATOM   2641  HB3 CYS   166       2.991   5.647 -16.533  1.00  0.00
ATOM   2642  SG  CYS   166       1.017   5.245 -15.331  1.00  0.00
ATOM   2643  HG  CYS   166       0.406   5.821 -16.370  1.00  0.00
ATOM   2644  C   CYS   166       3.010   4.043 -18.683  1.00  0.00
ATOM   2645  O   CYS   166       3.704   5.055 -18.793  1.00  0.00
ATOM   2646  N   GLY   167       3.053   3.050 -19.585  1.00  0.00
ATOM   2647  H   GLY   167       2.448   2.253 -19.435  1.00  0.00
ATOM   2648  CA  GLY   167       3.937   2.998 -20.747  1.00  0.00
ATOM   2649  HA2 GLY   167       3.474   2.358 -21.498  1.00  0.00
ATOM   2650  HA3 GLY   167       4.018   3.986 -21.203  1.00  0.00
ATOM   2651  C   GLY   167       5.351   2.469 -20.455  1.00  0.00
ATOM   2652  O   GLY   167       6.101   2.230 -21.400  1.00  0.00
ATOM   2653  N   HIE   168       5.719   2.269 -19.175  1.00  0.00
ATOM   2654  H   HIE   168       5.032   2.438 -18.452  1.00  0.00
ATOM   2655  CA  HIE   168       7.011   1.733 -18.745  1.00  0.00
ATOM   2656  HA  HIE   168       7.803   1.996 -19.450  1.00  0.00
ATOM   2657  CB  HIE   168       7.371   2.270 -17.339  1.00  0.00
ATOM   2658  HB2 HIE   168       6.608   2.018 -16.606  1.00  0.00
ATOM   2659  HB3 HIE   168       8.276   1.766 -16.996  1.00  0.00
ATOM   2660  CG  HIE   168       7.648   3.751 -17.220  1.00  0.00
ATOM   2661  ND1 HIE   168       6.702   4.723 -17.517  1.00  0.00
ATOM   2662  CE1 HIE   168       7.254   5.901 -17.232  1.00  0.00
ATOM   2663  HE1 HIE   168       6.743   6.848 -17.331  1.00  0.00
ATOM   2664  NE2 HIE   168       8.495   5.767 -16.772  1.00  0.00
ATOM   2665  HE2 HIE   168       9.083   6.505 -16.396  1.00  0.00
ATOM   2666  CD2 HIE   168       8.773   4.410 -16.759  1.00  0.00
ATOM   2667  HD2 HIE   168       9.719   4.041 -16.390  1.00  0.00
ATOM   2668  C   HIE   168       6.868   0.208 -18.638  1.00  0.00
ATOM   2669  O   HIE   168       6.102  -0.289 -17.811  1.00  0.00
ATOM   2670  N   LYS   169       7.606  -0.527 -19.482  1.00  0.00
ATOM   2671  H   LYS   169       8.217  -0.044 -20.125  1.00  0.00
ATOM   2672  CA  LYS   169       7.590  -1.987 -19.551  1.00  0.00
ATOM   2673  HA  LYS   169       6.564  -2.348 -19.481  1.00  0.00
ATOM   2674  CB  LYS   169       8.175  -2.428 -20.907  1.00  0.00
ATOM   2675  HB2 LYS   169       9.099  -1.888 -21.117  1.00  0.00
ATOM   2676  HB3 LYS   169       8.446  -3.485 -20.866  1.00  0.00
ATOM   2677  CG  LYS   169       7.174  -2.243 -22.062  1.00  0.00
ATOM   2678  HG2 LYS   169       6.272  -2.819 -21.850  1.00  0.00
ATOM   2679  HG3 LYS   169       6.865  -1.198 -22.115  1.00  0.00
ATOM   2680  CD  LYS   169       7.750  -2.677 -23.418  1.00  0.00
ATOM   2681  HD2 LYS   169       8.599  -2.043 -23.679  1.00  0.00
ATOM   2682  HD3 LYS   169       8.148  -3.688 -23.324  1.00  0.00
ATOM   2683  CE  LYS   169       6.720  -2.672 -24.559  1.00  0.00
ATOM   2684  HE2 LYS   169       7.178  -3.078 -25.461  1.00  0.00
ATOM   2685  HE3 LYS   169       5.871  -3.312 -24.317  1.00  0.00
ATOM   2686  NZ  LYS   169       6.233  -1.315 -24.861  1.00  0.00
ATOM   2687  HZ1 LYS   169       7.011  -0.682 -24.972  1.00  0.00
ATOM   2688  HZ2 LYS   169       5.687  -1.333 -25.710  1.00  0.00
ATOM   2689  HZ3 LYS   169       5.636  -0.997 -24.103  1.00  0.00
ATOM   2690  C   LYS   169       8.409  -2.612 -18.410  1.00  0.00
ATOM   2691  O   LYS   169       9.474  -2.112 -18.046  1.00  0.00
ATOM   2692  N   ALA   170       7.887  -3.722 -17.873  1.00  0.00
ATOM   2693  H   ALA   170       6.996  -4.043 -18.229  1.00  0.00
ATOM   2694  CA  ALA   170       8.455  -4.535 -16.804  1.00  0.00
ATOM   2695  HA  ALA   170       9.539  -4.404 -16.806  1.00  0.00
ATOM   2696  CB  ALA   170       7.924  -4.059 -15.440  1.00  0.00
ATOM   2697  HB1 ALA   170       8.328  -4.660 -14.626  1.00  0.00
ATOM   2698  HB2 ALA   170       8.202  -3.022 -15.250  1.00  0.00
ATOM   2699  HB3 ALA   170       6.837  -4.127 -15.389  1.00  0.00
ATOM   2700  C   ALA   170       8.187  -6.018 -17.089  1.00  0.00
ATOM   2701  O   ALA   170       7.183  -6.362 -17.714  1.00  0.00
ATOM   2702  N   ILE   171       9.094  -6.893 -16.632  1.00  0.00
ATOM   2703  H   ILE   171       9.878  -6.534 -16.102  1.00  0.00
ATOM   2704  CA  ILE   171       9.010  -8.347 -16.764  1.00  0.00
ATOM   2705  HA  ILE   171       7.982  -8.622 -16.994  1.00  0.00
ATOM   2706  CB  ILE   171       9.897  -8.885 -17.927  1.00  0.00
ATOM   2707  HB  ILE   171      10.940  -8.673 -17.683  1.00  0.00
ATOM   2708  CG2 ILE   171       9.756 -10.418 -18.058  1.00  0.00
ATOM   2709 HG21 ILE   171      10.426 -10.829 -18.811  1.00  0.00
ATOM   2710 HG22 ILE   171       9.997 -10.931 -17.128  1.00  0.00
ATOM   2711 HG23 ILE   171       8.737 -10.692 -18.329  1.00  0.00
ATOM   2712  CG1 ILE   171       9.591  -8.184 -19.274  1.00  0.00
ATOM   2713 HG12 ILE   171       8.531  -8.283 -19.500  1.00  0.00
ATOM   2714 HG13 ILE   171       9.778  -7.115 -19.177  1.00  0.00
ATOM   2715  CD1 ILE   171      10.420  -8.672 -20.471  1.00  0.00
ATOM   2716 HD11 ILE   171      10.241  -8.040 -21.342  1.00  0.00
ATOM   2717 HD12 ILE   171      11.487  -8.641 -20.252  1.00  0.00
ATOM   2718 HD13 ILE   171      10.158  -9.690 -20.757  1.00  0.00
ATOM   2719  C   ILE   171       9.342  -8.938 -15.391  1.00  0.00
ATOM   2720  O   ILE   171      10.485  -8.845 -14.943  1.00  0.00
ATOM   2721  N   GLY   172       8.344  -9.530 -14.722  1.00  0.00
ATOM   2722  H   GLY   172       7.429  -9.595 -15.148  1.00  0.00
ATOM   2723  CA  GLY   172       8.499 -10.039 -13.369  1.00  0.00
ATOM   2724  HA2 GLY   172       9.398 -10.654 -13.297  1.00  0.00
ATOM   2725  HA3 GLY   172       8.626  -9.192 -12.694  1.00  0.00
ATOM   2726  C   GLY   172       7.310 -10.874 -12.904  1.00  0.00
ATOM   2727  O   GLY   172       6.453 -11.268 -13.696  1.00  0.00
ATOM   2728  N   THR   173       7.296 -11.161 -11.596  1.00  0.00
ATOM   2729  H   THR   173       8.053 -10.803 -11.026  1.00  0.00
ATOM   2730  CA  THR   173       6.314 -12.000 -10.917  1.00  0.00
ATOM   2731  HA  THR   173       6.161 -12.903 -11.504  1.00  0.00
ATOM   2732  CB  THR   173       6.873 -12.379  -9.522  1.00  0.00
ATOM   2733  HB  THR   173       7.175 -11.482  -8.979  1.00  0.00
ATOM   2734  CG2 THR   173       5.896 -13.191  -8.656  1.00  0.00
ATOM   2735 HG21 THR   173       6.378 -13.554  -7.747  1.00  0.00
ATOM   2736 HG22 THR   173       5.038 -12.595  -8.347  1.00  0.00
ATOM   2737 HG23 THR   173       5.522 -14.053  -9.209  1.00  0.00
ATOM   2738  OG1 THR   173       8.017 -13.196  -9.694  1.00  0.00
ATOM   2739  HG1 THR   173       7.747 -14.055  -9.993  1.00  0.00
ATOM   2740  C   THR   173       4.977 -11.251 -10.784  1.00  0.00
ATOM   2741  O   THR   173       4.929 -10.103 -10.342  1.00  0.00
ATOM   2742  N   VAL   174       3.895 -11.943 -11.164  1.00  0.00
ATOM   2743  H   VAL   174       4.043 -12.878 -11.525  1.00  0.00
ATOM   2744  CA  VAL   174       2.510 -11.500 -11.098  1.00  0.00
ATOM   2745  HA  VAL   174       2.435 -10.585 -10.506  1.00  0.00
ATOM   2746  CB  VAL   174       1.983 -11.199 -12.529  1.00  0.00
ATOM   2747  HB  VAL   174       2.141 -12.087 -13.143  1.00  0.00
ATOM   2748  CG1 VAL   174       0.476 -10.899 -12.551  1.00  0.00
ATOM   2749 HG11 VAL   174       0.148 -10.667 -13.563  1.00  0.00
ATOM   2750 HG12 VAL   174      -0.124 -11.744 -12.213  1.00  0.00
ATOM   2751 HG13 VAL   174       0.240 -10.046 -11.917  1.00  0.00
ATOM   2752  CG2 VAL   174       2.743 -10.039 -13.202  1.00  0.00
ATOM   2753 HG21 VAL   174       2.359  -9.844 -14.204  1.00  0.00
ATOM   2754 HG22 VAL   174       2.649  -9.117 -12.627  1.00  0.00
ATOM   2755 HG23 VAL   174       3.806 -10.255 -13.309  1.00  0.00
ATOM   2756  C   VAL   174       1.727 -12.598 -10.367  1.00  0.00
ATOM   2757  O   VAL   174       1.625 -13.722 -10.862  1.00  0.00
ATOM   2758  N   LEU   175       1.169 -12.262  -9.196  1.00  0.00
ATOM   2759  H   LEU   175       1.289 -11.317  -8.853  1.00  0.00
ATOM   2760  CA  LEU   175       0.307 -13.139  -8.407  1.00  0.00
ATOM   2761  HA  LEU   175       0.577 -14.178  -8.578  1.00  0.00
ATOM   2762  CB  LEU   175       0.459 -12.821  -6.899  1.00  0.00
ATOM   2763  HB2 LEU   175      -0.036 -11.881  -6.657  1.00  0.00
ATOM   2764  HB3 LEU   175      -0.082 -13.586  -6.343  1.00  0.00
ATOM   2765  CG  LEU   175       1.913 -12.752  -6.371  1.00  0.00
ATOM   2766  HG  LEU   175       2.380 -11.856  -6.781  1.00  0.00
ATOM   2767  CD1 LEU   175       1.951 -12.620  -4.844  1.00  0.00
ATOM   2768 HD11 LEU   175       2.971 -12.461  -4.502  1.00  0.00
ATOM   2769 HD12 LEU   175       1.357 -11.780  -4.494  1.00  0.00
ATOM   2770 HD13 LEU   175       1.589 -13.522  -4.354  1.00  0.00
ATOM   2771  CD2 LEU   175       2.774 -13.946  -6.796  1.00  0.00
ATOM   2772 HD21 LEU   175       3.778 -13.865  -6.380  1.00  0.00
ATOM   2773 HD22 LEU   175       2.341 -14.888  -6.457  1.00  0.00
ATOM   2774 HD23 LEU   175       2.892 -13.990  -7.877  1.00  0.00
ATOM   2775  C   LEU   175      -1.151 -12.890  -8.831  1.00  0.00
ATOM   2776  O   LEU   175      -1.514 -11.763  -9.173  1.00  0.00
ATOM   2777  N   VAL   176      -1.978 -13.947  -8.819  1.00  0.00
ATOM   2778  H   VAL   176      -1.597 -14.845  -8.553  1.00  0.00
ATOM   2779  CA  VAL   176      -3.386 -13.921  -9.219  1.00  0.00
ATOM   2780  HA  VAL   176      -3.717 -12.884  -9.259  1.00  0.00
ATOM   2781  CB  VAL   176      -3.583 -14.508 -10.646  1.00  0.00
ATOM   2782  HB  VAL   176      -3.270 -15.552 -10.630  1.00  0.00
ATOM   2783  CG1 VAL   176      -5.057 -14.479 -11.093  1.00  0.00
ATOM   2784 HG11 VAL   176      -5.167 -14.835 -12.118  1.00  0.00
ATOM   2785 HG12 VAL   176      -5.689 -15.111 -10.469  1.00  0.00
ATOM   2786 HG13 VAL   176      -5.454 -13.464 -11.056  1.00  0.00
ATOM   2787  CG2 VAL   176      -2.730 -13.792 -11.709  1.00  0.00
ATOM   2788 HG21 VAL   176      -2.942 -14.184 -12.704  1.00  0.00
ATOM   2789 HG22 VAL   176      -2.936 -12.721 -11.727  1.00  0.00
ATOM   2790 HG23 VAL   176      -1.663 -13.925 -11.531  1.00  0.00
ATOM   2791  C   VAL   176      -4.233 -14.606  -8.138  1.00  0.00
ATOM   2792  O   VAL   176      -3.925 -15.722  -7.718  1.00  0.00
ATOM   2793  N   GLY   177      -5.314 -13.935  -7.717  1.00  0.00
ATOM   2794  H   GLY   177      -5.499 -13.020  -8.109  1.00  0.00
ATOM   2795  CA  GLY   177      -6.254 -14.414  -6.711  1.00  0.00
ATOM   2796  HA2 GLY   177      -6.828 -15.245  -7.123  1.00  0.00
ATOM   2797  HA3 GLY   177      -5.697 -14.790  -5.855  1.00  0.00
ATOM   2798  C   GLY   177      -7.218 -13.304  -6.265  1.00  0.00
ATOM   2799  O   GLY   177      -7.288 -12.263  -6.921  1.00  0.00
ATOM   2800  N   PRO   178      -7.983 -13.514  -5.168  1.00  0.00
ATOM   2801  CD  PRO   178      -7.998 -14.742  -4.368  1.00  0.00
ATOM   2802  HD2 PRO   178      -7.010 -14.994  -3.982  1.00  0.00
ATOM   2803  HD3 PRO   178      -8.342 -15.571  -4.989  1.00  0.00
ATOM   2804  CG  PRO   178      -8.985 -14.490  -3.225  1.00  0.00
ATOM   2805  HG2 PRO   178      -8.451 -14.160  -2.335  1.00  0.00
ATOM   2806  HG3 PRO   178      -9.555 -15.379  -2.955  1.00  0.00
ATOM   2807  CB  PRO   178      -9.864 -13.354  -3.724  1.00  0.00
ATOM   2808  HB2 PRO   178     -10.290 -12.765  -2.910  1.00  0.00
ATOM   2809  HB3 PRO   178     -10.698 -13.767  -4.294  1.00  0.00
ATOM   2810  CA  PRO   178      -8.962 -12.543  -4.665  1.00  0.00
ATOM   2811  HA  PRO   178      -9.565 -12.155  -5.489  1.00  0.00
ATOM   2812  C   PRO   178      -8.261 -11.378  -3.942  1.00  0.00
ATOM   2813  O   PRO   178      -7.561 -11.570  -2.948  1.00  0.00
ATOM   2814  N   THR   179      -8.459 -10.173  -4.488  1.00  0.00
ATOM   2815  H   THR   179      -9.076 -10.124  -5.286  1.00  0.00
ATOM   2816  CA  THR   179      -7.827  -8.909  -4.120  1.00  0.00
ATOM   2817  HA  THR   179      -7.575  -8.966  -3.060  1.00  0.00
ATOM   2818  CB  THR   179      -6.500  -8.771  -4.921  1.00  0.00
ATOM   2819  HB  THR   179      -5.872  -9.631  -4.685  1.00  0.00
ATOM   2820  CG2 THR   179      -6.680  -8.703  -6.447  1.00  0.00
ATOM   2821 HG21 THR   179      -5.715  -8.602  -6.943  1.00  0.00
ATOM   2822 HG22 THR   179      -7.152  -9.605  -6.833  1.00  0.00
ATOM   2823 HG23 THR   179      -7.295  -7.857  -6.751  1.00  0.00
ATOM   2824  OG1 THR   179      -5.757  -7.631  -4.550  1.00  0.00
ATOM   2825  HG1 THR   179      -6.122  -6.874  -4.987  1.00  0.00
ATOM   2826  C   THR   179      -8.878  -7.790  -4.292  1.00  0.00
ATOM   2827  O   THR   179      -9.706  -7.905  -5.200  1.00  0.00
ATOM   2828  N   PRO   180      -8.893  -6.716  -3.465  1.00  0.00
ATOM   2829  CD  PRO   180      -7.940  -6.429  -2.388  1.00  0.00
ATOM   2830  HD2 PRO   180      -6.901  -6.446  -2.705  1.00  0.00
ATOM   2831  HD3 PRO   180      -8.065  -7.167  -1.595  1.00  0.00
ATOM   2832  CG  PRO   180      -8.311  -5.039  -1.870  1.00  0.00
ATOM   2833  HG2 PRO   180      -7.732  -4.286  -2.406  1.00  0.00
ATOM   2834  HG3 PRO   180      -8.104  -4.911  -0.811  1.00  0.00
ATOM   2835  CB  PRO   180      -9.780  -4.887  -2.222  1.00  0.00
ATOM   2836  HB2 PRO   180     -10.085  -3.841  -2.294  1.00  0.00
ATOM   2837  HB3 PRO   180     -10.389  -5.349  -1.444  1.00  0.00
ATOM   2838  CA  PRO   180      -9.937  -5.672  -3.532  1.00  0.00
ATOM   2839  HA  PRO   180     -10.925  -6.137  -3.554  1.00  0.00
ATOM   2840  C   PRO   180      -9.822  -4.749  -4.761  1.00  0.00
ATOM   2841  O   PRO   180     -10.812  -4.143  -5.169  1.00  0.00
ATOM   2842  N   VAL   181      -8.625  -4.683  -5.356  1.00  0.00
ATOM   2843  H   VAL   181      -7.875  -5.211  -4.934  1.00  0.00
ATOM   2844  CA  VAL   181      -8.281  -4.031  -6.613  1.00  0.00
ATOM   2845  HA  VAL   181      -9.091  -4.236  -7.314  1.00  0.00
ATOM   2846  CB  VAL   181      -8.178  -2.489  -6.419  1.00  0.00
ATOM   2847  HB  VAL   181      -9.119  -2.163  -5.974  1.00  0.00
ATOM   2848  CG1 VAL   181      -7.063  -2.065  -5.445  1.00  0.00
ATOM   2849 HG11 VAL   181      -7.117  -0.994  -5.259  1.00  0.00
ATOM   2850 HG12 VAL   181      -7.154  -2.564  -4.479  1.00  0.00
ATOM   2851 HG13 VAL   181      -6.072  -2.282  -5.843  1.00  0.00
ATOM   2852  CG2 VAL   181      -8.059  -1.713  -7.744  1.00  0.00
ATOM   2853 HG21 VAL   181      -8.170  -0.641  -7.577  1.00  0.00
ATOM   2854 HG22 VAL   181      -7.093  -1.863  -8.223  1.00  0.00
ATOM   2855 HG23 VAL   181      -8.834  -2.015  -8.449  1.00  0.00
ATOM   2856  C   VAL   181      -7.022  -4.720  -7.163  1.00  0.00
ATOM   2857  O   VAL   181      -6.298  -5.376  -6.410  1.00  0.00
ATOM   2858  N   ASN   182      -6.722  -4.529  -8.459  1.00  0.00
ATOM   2859  H   ASN   182      -7.387  -4.028  -9.032  1.00  0.00
ATOM   2860  CA  ASN   182      -5.422  -4.853  -9.054  1.00  0.00
ATOM   2861  HA  ASN   182      -5.202  -5.903  -8.861  1.00  0.00
ATOM   2862  CB  ASN   182      -5.435  -4.591 -10.576  1.00  0.00
ATOM   2863  HB2 ASN   182      -5.714  -3.557 -10.757  1.00  0.00
ATOM   2864  HB3 ASN   182      -4.431  -4.705 -10.980  1.00  0.00
ATOM   2865  CG  ASN   182      -6.364  -5.503 -11.377  1.00  0.00
ATOM   2866  OD1 ASN   182      -6.161  -6.712 -11.427  1.00  0.00
ATOM   2867  ND2 ASN   182      -7.391  -4.929 -12.006  1.00  0.00
ATOM   2868 HD21 ASN   182      -7.521  -3.927 -11.951  1.00  0.00
ATOM   2869 HD22 ASN   182      -8.061  -5.502 -12.498  1.00  0.00
ATOM   2870  C   ASN   182      -4.340  -3.973  -8.407  1.00  0.00
ATOM   2871  O   ASN   182      -4.499  -2.756  -8.326  1.00  0.00
ATOM   2872  N   ILE   183      -3.269  -4.602  -7.913  1.00  0.00
ATOM   2873  H   ILE   183      -3.232  -5.611  -7.999  1.00  0.00
ATOM   2874  CA  ILE   183      -2.194  -3.987  -7.140  1.00  0.00
ATOM   2875  HA  ILE   183      -2.352  -2.911  -7.055  1.00  0.00
ATOM   2876  CB  ILE   183      -2.193  -4.587  -5.702  1.00  0.00
ATOM   2877  HB  ILE   183      -2.350  -5.662  -5.791  1.00  0.00
ATOM   2878  CG2 ILE   183      -0.859  -4.412  -4.941  1.00  0.00
ATOM   2879 HG21 ILE   183      -0.929  -4.771  -3.915  1.00  0.00
ATOM   2880 HG22 ILE   183      -0.047  -4.975  -5.402  1.00  0.00
ATOM   2881 HG23 ILE   183      -0.560  -3.367  -4.907  1.00  0.00
ATOM   2882  CG1 ILE   183      -3.367  -4.006  -4.882  1.00  0.00
ATOM   2883 HG12 ILE   183      -3.150  -2.978  -4.591  1.00  0.00
ATOM   2884 HG13 ILE   183      -4.261  -3.954  -5.501  1.00  0.00
ATOM   2885  CD1 ILE   183      -3.721  -4.834  -3.645  1.00  0.00
ATOM   2886 HD11 ILE   183      -4.647  -4.471  -3.199  1.00  0.00
ATOM   2887 HD12 ILE   183      -3.863  -5.884  -3.897  1.00  0.00
ATOM   2888 HD13 ILE   183      -2.936  -4.773  -2.894  1.00  0.00
ATOM   2889  C   ILE   183      -0.882  -4.205  -7.892  1.00  0.00
ATOM   2890  O   ILE   183      -0.557  -5.333  -8.255  1.00  0.00
ATOM   2891  N   ILE   184      -0.121  -3.116  -8.065  1.00  0.00
ATOM   2892  H   ILE   184      -0.493  -2.229  -7.749  1.00  0.00
ATOM   2893  CA  ILE   184       1.272  -3.110  -8.491  1.00  0.00
ATOM   2894  HA  ILE   184       1.566  -4.071  -8.914  1.00  0.00
ATOM   2895  CB  ILE   184       1.483  -1.985  -9.546  1.00  0.00
ATOM   2896  HB  ILE   184       1.208  -1.037  -9.082  1.00  0.00
ATOM   2897  CG2 ILE   184       2.953  -1.843  -9.989  1.00  0.00
ATOM   2898 HG21 ILE   184       3.067  -1.020 -10.693  1.00  0.00
ATOM   2899 HG22 ILE   184       3.613  -1.631  -9.152  1.00  0.00
ATOM   2900 HG23 ILE   184       3.318  -2.751 -10.466  1.00  0.00
ATOM   2901  CG1 ILE   184       0.566  -2.137 -10.784  1.00  0.00
ATOM   2902 HG12 ILE   184      -0.472  -1.981 -10.489  1.00  0.00
ATOM   2903 HG13 ILE   184       0.785  -1.337 -11.493  1.00  0.00
ATOM   2904  CD1 ILE   184       0.679  -3.491 -11.503  1.00  0.00
ATOM   2905 HD11 ILE   184       0.057  -3.510 -12.393  1.00  0.00
ATOM   2906 HD12 ILE   184       1.701  -3.703 -11.819  1.00  0.00
ATOM   2907 HD13 ILE   184       0.343  -4.310 -10.870  1.00  0.00
ATOM   2908  C   ILE   184       2.083  -2.848  -7.214  1.00  0.00
ATOM   2909  O   ILE   184       2.102  -1.729  -6.697  1.00  0.00
ATOM   2910  N   GLY   185       2.735  -3.906  -6.712  1.00  0.00
ATOM   2911  H   GLY   185       2.671  -4.782  -7.211  1.00  0.00
ATOM   2912  CA  GLY   185       3.594  -3.882  -5.535  1.00  0.00
ATOM   2913  HA2 GLY   185       3.224  -3.159  -4.809  1.00  0.00
ATOM   2914  HA3 GLY   185       3.560  -4.851  -5.045  1.00  0.00
ATOM   2915  C   GLY   185       5.048  -3.571  -5.882  1.00  0.00
ATOM   2916  O   GLY   185       5.408  -3.467  -7.057  1.00  0.00
ATOM   2917  N   ARG   186       5.877  -3.430  -4.833  1.00  0.00
ATOM   2918  H   ARG   186       5.466  -3.555  -3.916  1.00  0.00
ATOM   2919  CA  ARG   186       7.289  -3.033  -4.856  1.00  0.00
ATOM   2920  HA  ARG   186       7.300  -1.978  -5.112  1.00  0.00
ATOM   2921  CB  ARG   186       7.904  -3.142  -3.452  1.00  0.00
ATOM   2922  HB2 ARG   186       7.829  -4.172  -3.101  1.00  0.00
ATOM   2923  HB3 ARG   186       8.969  -2.933  -3.531  1.00  0.00
ATOM   2924  CG  ARG   186       7.303  -2.185  -2.407  1.00  0.00
ATOM   2925  HG2 ARG   186       7.242  -1.179  -2.826  1.00  0.00
ATOM   2926  HG3 ARG   186       6.282  -2.471  -2.166  1.00  0.00
ATOM   2927  CD  ARG   186       8.141  -2.124  -1.123  1.00  0.00
ATOM   2928  HD2 ARG   186       9.123  -1.698  -1.321  1.00  0.00
ATOM   2929  HD3 ARG   186       7.661  -1.455  -0.412  1.00  0.00
ATOM   2930  NE  ARG   186       8.259  -3.444  -0.485  1.00  0.00
ATOM   2931  HE  ARG   186       7.463  -3.748   0.062  1.00  0.00
ATOM   2932  CZ  ARG   186       9.301  -4.288  -0.596  1.00  0.00
ATOM   2933  NH1 ARG   186      10.373  -4.005  -1.347  1.00  0.00
ATOM   2934 HH11 ARG   186      10.423  -3.129  -1.855  1.00  0.00
ATOM   2935 HH12 ARG   186      11.150  -4.647  -1.415  1.00  0.00
ATOM   2936  NH2 ARG   186       9.260  -5.454   0.056  1.00  0.00
ATOM   2937 HH21 ARG   186       8.425  -5.694   0.587  1.00  0.00
ATOM   2938 HH22 ARG   186      10.017  -6.118  -0.014  1.00  0.00
ATOM   2939  C   ARG   186       8.183  -3.741  -5.889  1.00  0.00
ATOM   2940  O   ARG   186       9.097  -3.115  -6.423  1.00  0.00
ATOM   2941  N   ASN   187       7.913  -5.024  -6.180  1.00  0.00
ATOM   2942  H   ASN   187       7.136  -5.461  -5.702  1.00  0.00
ATOM   2943  CA  ASN   187       8.668  -5.867  -7.111  1.00  0.00
ATOM   2944  HA  ASN   187       9.701  -5.862  -6.760  1.00  0.00
ATOM   2945  CB  ASN   187       8.158  -7.327  -7.022  1.00  0.00
ATOM   2946  HB2 ASN   187       8.882  -7.983  -7.502  1.00  0.00
ATOM   2947  HB3 ASN   187       8.137  -7.642  -5.978  1.00  0.00
ATOM   2948  CG  ASN   187       6.765  -7.583  -7.615  1.00  0.00
ATOM   2949  OD1 ASN   187       5.790  -6.930  -7.251  1.00  0.00
ATOM   2950  ND2 ASN   187       6.690  -8.502  -8.578  1.00  0.00
ATOM   2951 HD21 ASN   187       7.532  -8.978  -8.876  1.00  0.00
ATOM   2952 HD22 ASN   187       5.810  -8.710  -9.030  1.00  0.00
ATOM   2953  C   ASN   187       8.687  -5.357  -8.571  1.00  0.00
ATOM   2954  O   ASN   187       9.676  -5.578  -9.267  1.00  0.00
ATOM   2955  N   LEU   188       7.621  -4.664  -9.013  1.00  0.00
ATOM   2956  H   LEU   188       6.842  -4.542  -8.379  1.00  0.00
ATOM   2957  CA  LEU   188       7.512  -4.038 -10.334  1.00  0.00
ATOM   2958  HA  LEU   188       8.316  -4.374 -10.990  1.00  0.00
ATOM   2959  CB  LEU   188       6.156  -4.388 -10.980  1.00  0.00
ATOM   2960  HB2 LEU   188       5.350  -3.989 -10.361  1.00  0.00
ATOM   2961  HB3 LEU   188       6.082  -3.870 -11.937  1.00  0.00
ATOM   2962  CG  LEU   188       5.886  -5.886 -11.227  1.00  0.00
ATOM   2963  HG  LEU   188       5.783  -6.379 -10.261  1.00  0.00
ATOM   2964  CD1 LEU   188       4.557  -6.041 -11.974  1.00  0.00
ATOM   2965 HD11 LEU   188       4.287  -7.092 -12.088  1.00  0.00
ATOM   2966 HD12 LEU   188       3.744  -5.537 -11.454  1.00  0.00
ATOM   2967 HD13 LEU   188       4.621  -5.594 -12.964  1.00  0.00
ATOM   2968  CD2 LEU   188       7.009  -6.602 -11.996  1.00  0.00
ATOM   2969 HD21 LEU   188       6.735  -7.636 -12.210  1.00  0.00
ATOM   2970 HD22 LEU   188       7.221  -6.112 -12.946  1.00  0.00
ATOM   2971 HD23 LEU   188       7.931  -6.634 -11.417  1.00  0.00
ATOM   2972  C   LEU   188       7.611  -2.506 -10.258  1.00  0.00
ATOM   2973  O   LEU   188       7.913  -1.887 -11.278  1.00  0.00
ATOM   2974  N   LEU   189       7.404  -1.888  -9.077  1.00  0.00
ATOM   2975  H   LEU   189       7.137  -2.448  -8.279  1.00  0.00
ATOM   2976  CA  LEU   189       7.611  -0.451  -8.859  1.00  0.00
ATOM   2977  HA  LEU   189       7.094   0.098  -9.644  1.00  0.00
ATOM   2978  CB  LEU   189       7.045  -0.014  -7.489  1.00  0.00
ATOM   2979  HB2 LEU   189       7.506  -0.623  -6.718  1.00  0.00
ATOM   2980  HB3 LEU   189       7.362   1.001  -7.269  1.00  0.00
ATOM   2981  CG  LEU   189       5.506  -0.054  -7.350  1.00  0.00
ATOM   2982  HG  LEU   189       5.166  -1.052  -7.609  1.00  0.00
ATOM   2983  CD1 LEU   189       5.066   0.214  -5.902  1.00  0.00
ATOM   2984 HD11 LEU   189       3.989   0.091  -5.793  1.00  0.00
ATOM   2985 HD12 LEU   189       5.542  -0.466  -5.198  1.00  0.00
ATOM   2986 HD13 LEU   189       5.308   1.233  -5.603  1.00  0.00
ATOM   2987  CD2 LEU   189       4.797   0.933  -8.287  1.00  0.00
ATOM   2988 HD21 LEU   189       3.722   0.918  -8.103  1.00  0.00
ATOM   2989 HD22 LEU   189       5.146   1.955  -8.133  1.00  0.00
ATOM   2990 HD23 LEU   189       4.946   0.679  -9.336  1.00  0.00
ATOM   2991  C   LEU   189       9.107  -0.086  -8.940  1.00  0.00
ATOM   2992  O   LEU   189       9.439   0.976  -9.457  1.00  0.00
ATOM   2993  N   THR   190      10.008  -0.987  -8.506  1.00  0.00
ATOM   2994  H   THR   190       9.660  -1.836  -8.083  1.00  0.00
ATOM   2995  CA  THR   190      11.462  -0.866  -8.664  1.00  0.00
ATOM   2996  HA  THR   190      11.760   0.131  -8.332  1.00  0.00
ATOM   2997  CB  THR   190      12.180  -1.913  -7.777  1.00  0.00
ATOM   2998  HB  THR   190      13.245  -1.895  -8.014  1.00  0.00
ATOM   2999  CG2 THR   190      12.062  -1.615  -6.281  1.00  0.00
ATOM   3000 HG21 THR   190      12.543  -2.397  -5.695  1.00  0.00
ATOM   3001 HG22 THR   190      12.549  -0.671  -6.037  1.00  0.00
ATOM   3002 HG23 THR   190      11.027  -1.542  -5.956  1.00  0.00
ATOM   3003  OG1 THR   190      11.742  -3.235  -8.042  1.00  0.00
ATOM   3004  HG1 THR   190      10.868  -3.342  -7.696  1.00  0.00
ATOM   3005  C   THR   190      11.935  -1.022 -10.123  1.00  0.00
ATOM   3006  O   THR   190      12.948  -0.420 -10.479  1.00  0.00
ATOM   3007  N   GLN   191      11.215  -1.787 -10.966  1.00  0.00
ATOM   3008  H   GLN   191      10.389  -2.247 -10.614  1.00  0.00
ATOM   3009  CA  GLN   191      11.575  -2.017 -12.370  1.00  0.00
ATOM   3010  HA  GLN   191      12.649  -2.202 -12.439  1.00  0.00
ATOM   3011  CB  GLN   191      10.820  -3.244 -12.920  1.00  0.00
ATOM   3012  HB2 GLN   191       9.746  -3.147 -12.753  1.00  0.00
ATOM   3013  HB3 GLN   191      10.949  -3.269 -14.004  1.00  0.00
ATOM   3014  CG  GLN   191      11.325  -4.573 -12.324  1.00  0.00
ATOM   3015  HG2 GLN   191      12.415  -4.586 -12.323  1.00  0.00
ATOM   3016  HG3 GLN   191      11.017  -4.652 -11.282  1.00  0.00
ATOM   3017  CD  GLN   191      10.865  -5.803 -13.112  1.00  0.00
ATOM   3018  OE1 GLN   191      10.774  -5.771 -14.338  1.00  0.00
ATOM   3019  NE2 GLN   191      10.586  -6.904 -12.415  1.00  0.00
ATOM   3020 HE21 GLN   191      10.660  -6.911 -11.406  1.00  0.00
ATOM   3021 HE22 GLN   191      10.317  -7.746 -12.905  1.00  0.00
ATOM   3022  C   GLN   191      11.250  -0.810 -13.267  1.00  0.00
ATOM   3023  O   GLN   191      11.977  -0.574 -14.231  1.00  0.00
ATOM   3024  N   ILE   192      10.201  -0.034 -12.940  1.00  0.00
ATOM   3025  H   ILE   192       9.638  -0.298 -12.144  1.00  0.00
ATOM   3026  CA  ILE   192       9.839   1.203 -13.643  1.00  0.00
ATOM   3027  HA  ILE   192      10.172   1.144 -14.681  1.00  0.00
ATOM   3028  CB  ILE   192       8.291   1.370 -13.658  1.00  0.00
ATOM   3029  HB  ILE   192       8.075   2.259 -14.252  1.00  0.00
ATOM   3030  CG2 ILE   192       7.631   0.185 -14.397  1.00  0.00
ATOM   3031 HG21 ILE   192       6.592   0.397 -14.642  1.00  0.00
ATOM   3032 HG22 ILE   192       8.139  -0.031 -15.337  1.00  0.00
ATOM   3033 HG23 ILE   192       7.651  -0.726 -13.798  1.00  0.00
ATOM   3034  CG1 ILE   192       7.660   1.602 -12.264  1.00  0.00
ATOM   3035 HG12 ILE   192       7.878   0.749 -11.629  1.00  0.00
ATOM   3036 HG13 ILE   192       8.121   2.466 -11.785  1.00  0.00
ATOM   3037  CD1 ILE   192       6.144   1.837 -12.282  1.00  0.00
ATOM   3038 HD11 ILE   192       5.786   2.120 -11.292  1.00  0.00
ATOM   3039 HD12 ILE   192       5.873   2.634 -12.973  1.00  0.00
ATOM   3040 HD13 ILE   192       5.604   0.937 -12.577  1.00  0.00
ATOM   3041  C   ILE   192      10.536   2.439 -13.027  1.00  0.00
ATOM   3042  O   ILE   192      10.430   3.525 -13.595  1.00  0.00
ATOM   3043  N   GLY   193      11.272   2.275 -11.910  1.00  0.00
ATOM   3044  H   GLY   193      11.318   1.346 -11.515  1.00  0.00
ATOM   3045  CA  GLY   193      12.110   3.298 -11.285  1.00  0.00
ATOM   3046  HA2 GLY   193      12.921   2.790 -10.763  1.00  0.00
ATOM   3047  HA3 GLY   193      12.580   3.918 -12.051  1.00  0.00
ATOM   3048  C   GLY   193      11.388   4.198 -10.274  1.00  0.00
ATOM   3049  O   GLY   193      11.800   5.343 -10.091  1.00  0.00
ATOM   3050  N   CYS   194      10.312   3.706  -9.639  1.00  0.00
ATOM   3051  H   CYS   194      10.051   2.745  -9.818  1.00  0.00
ATOM   3052  CA  CYS   194       9.467   4.454  -8.710  1.00  0.00
ATOM   3053  HA  CYS   194       9.311   5.448  -9.107  1.00  0.00
ATOM   3054  CB  CYS   194       8.103   3.746  -8.608  1.00  0.00
ATOM   3055  HB2 CYS   194       7.740   3.468  -9.598  1.00  0.00
ATOM   3056  HB3 CYS   194       8.185   2.832  -8.028  1.00  0.00
ATOM   3057  SG  CYS   194       6.852   4.823  -7.854  1.00  0.00
ATOM   3058  HG  CYS   194       6.944   5.800  -8.760  1.00  0.00
ATOM   3059  C   CYS   194      10.110   4.586  -7.320  1.00  0.00
ATOM   3060  O   CYS   194      10.649   3.624  -6.770  1.00  0.00
ATOM   3061  N   THR   195      10.018   5.806  -6.771  1.00  0.00
ATOM   3062  H   THR   195       9.585   6.528  -7.331  1.00  0.00
ATOM   3063  CA  THR   195      10.476   6.233  -5.452  1.00  0.00
ATOM   3064  HA  THR   195      10.520   5.351  -4.809  1.00  0.00
ATOM   3065  CB  THR   195      11.903   6.840  -5.524  1.00  0.00
ATOM   3066  HB  THR   195      12.194   7.127  -4.513  1.00  0.00
ATOM   3067  CG2 THR   195      12.981   5.882  -6.051  1.00  0.00
ATOM   3068 HG21 THR   195      13.976   6.309  -5.930  1.00  0.00
ATOM   3069 HG22 THR   195      12.961   4.934  -5.515  1.00  0.00
ATOM   3070 HG23 THR   195      12.845   5.666  -7.111  1.00  0.00
ATOM   3071  OG1 THR   195      11.929   8.025  -6.300  1.00  0.00
ATOM   3072  HG1 THR   195      11.354   8.667  -5.905  1.00  0.00
ATOM   3073  C   THR   195       9.439   7.178  -4.823  1.00  0.00
ATOM   3074  O   THR   195       8.746   7.906  -5.535  1.00  0.00
ATOM   3075  N   LEU   196       9.371   7.185  -3.483  1.00  0.00
ATOM   3076  H   LEU   196       9.991   6.569  -2.974  1.00  0.00
ATOM   3077  CA  LEU   196       8.581   8.123  -2.683  1.00  0.00
ATOM   3078  HA  LEU   196       7.699   8.460  -3.226  1.00  0.00
ATOM   3079  CB  LEU   196       8.177   7.429  -1.363  1.00  0.00
ATOM   3080  HB2 LEU   196       9.070   7.010  -0.900  1.00  0.00
ATOM   3081  HB3 LEU   196       7.796   8.163  -0.651  1.00  0.00
ATOM   3082  CG  LEU   196       7.133   6.307  -1.525  1.00  0.00
ATOM   3083  HG  LEU   196       7.436   5.664  -2.352  1.00  0.00
ATOM   3084  CD1 LEU   196       7.087   5.432  -0.264  1.00  0.00
ATOM   3085 HD11 LEU   196       6.355   4.631  -0.361  1.00  0.00
ATOM   3086 HD12 LEU   196       8.056   4.970  -0.076  1.00  0.00
ATOM   3087 HD13 LEU   196       6.822   6.021   0.614  1.00  0.00
ATOM   3088  CD2 LEU   196       5.735   6.859  -1.843  1.00  0.00
ATOM   3089 HD21 LEU   196       5.037   6.044  -2.019  1.00  0.00
ATOM   3090 HD22 LEU   196       5.341   7.447  -1.015  1.00  0.00
ATOM   3091 HD23 LEU   196       5.728   7.486  -2.733  1.00  0.00
ATOM   3092  C   LEU   196       9.477   9.319  -2.329  1.00  0.00
ATOM   3093  O   LEU   196      10.578   9.126  -1.817  1.00  0.00
ATOM   3094  N   ASN   197       9.011  10.545  -2.618  1.00  0.00
ATOM   3095  H   ASN   197       8.096  10.617  -3.044  1.00  0.00
ATOM   3096  CA  ASN   197       9.770  11.791  -2.468  1.00  0.00
ATOM   3097  HA  ASN   197      10.695  11.599  -1.926  1.00  0.00
ATOM   3098  CB  ASN   197      10.156  12.381  -3.844  1.00  0.00
ATOM   3099  HB2 ASN   197       9.255  12.581  -4.421  1.00  0.00
ATOM   3100  HB3 ASN   197      10.631  13.353  -3.702  1.00  0.00
ATOM   3101  CG  ASN   197      11.088  11.502  -4.684  1.00  0.00
ATOM   3102  OD1 ASN   197      10.678  10.467  -5.204  1.00  0.00
ATOM   3103  ND2 ASN   197      12.347  11.918  -4.829  1.00  0.00
ATOM   3104 HD21 ASN   197      12.649  12.777  -4.395  1.00  0.00
ATOM   3105 HD22 ASN   197      12.996  11.379  -5.387  1.00  0.00
ATOM   3106  C   ASN   197       8.969  12.820  -1.664  1.00  0.00
ATOM   3107  O   ASN   197       7.858  13.170  -2.059  1.00  0.00
ATOM   3108  N   PHE   198       9.575  13.342  -0.585  1.00  0.00
ATOM   3109  H   PHE   198      10.499  12.999  -0.355  1.00  0.00
ATOM   3110  CA  PHE   198       9.109  14.474   0.222  1.00  0.00
ATOM   3111  HA  PHE   198       8.598  15.157  -0.459  1.00  0.00
ATOM   3112  CB  PHE   198       8.060  14.043   1.271  1.00  0.00
ATOM   3113  HB2 PHE   198       7.640  14.935   1.734  1.00  0.00
ATOM   3114  HB3 PHE   198       7.220  13.570   0.782  1.00  0.00
ATOM   3115  CG  PHE   198       8.525  13.115   2.377  1.00  0.00
ATOM   3116  CD1 PHE   198       8.480  11.717   2.201  1.00  0.00
ATOM   3117  HD1 PHE   198       8.131  11.298   1.268  1.00  0.00
ATOM   3118  CE1 PHE   198       8.878  10.862   3.247  1.00  0.00
ATOM   3119  HE1 PHE   198       8.824   9.793   3.116  1.00  0.00
ATOM   3120  CZ  PHE   198       9.339  11.400   4.464  1.00  0.00
ATOM   3121  HZ  PHE   198       9.648  10.741   5.261  1.00  0.00
ATOM   3122  CE2 PHE   198       9.385  12.797   4.640  1.00  0.00
ATOM   3123  HE2 PHE   198       9.731  13.222   5.569  1.00  0.00
ATOM   3124  CD2 PHE   198       8.968  13.649   3.602  1.00  0.00
ATOM   3125  HD2 PHE   198       8.991  14.718   3.742  1.00  0.00
ATOM   3126  C   PHE   198      10.281  15.306   0.770  1.00  0.00
ATOM   3127  O   PHE   198      11.423  15.080   0.308  1.00  0.00
ATOM   3128  OXT PHE   198       9.013  16.145   0.869  1.00  0.00
TER   
END   
