# Supplementary material for: FMOPhore for hotspot identification and efficient fragment-to-lead growth strategies
Source: Nat Commun. 2026 Apr 28;17:5813. doi: 10.1038/s41467-026-72384-x (PMC13328607; doi:10.1038/s41467-026-72384-x)
Supplement: Supplementary file 3 — Supplementary Dataset 1 [file 41467_2026_72384_MOESM3_ESM.zip › HSP90/MD_output.pdb]

CRYST1  147.021  149.199  146.856 103.53 110.12  91.70               1
ATOM      1  N   VAL     1      48.232  25.895  25.191  1.00  0.00           N  
ATOM      2  H1  VAL     1      47.447  25.263  25.117  1.00  0.00           H  
ATOM      3  H2  VAL     1      49.018  25.478  24.713  1.00  0.00           H  
ATOM      4  H3  VAL     1      48.063  26.843  24.887  1.00  0.00           H  
ATOM      5  CA  VAL     1      48.417  25.910  26.679  1.00  0.00           C  
ATOM      6  HA  VAL     1      47.810  26.741  27.038  1.00  0.00           H  
ATOM      7  CB  VAL     1      48.016  24.665  27.554  1.00  0.00           C  
ATOM      8  HB  VAL     1      46.929  24.734  27.502  1.00  0.00           H  
ATOM      9  CG1 VAL     1      48.533  23.336  27.052  1.00  0.00           C  
ATOM     10 HG11 VAL     1      48.241  23.216  26.008  1.00  0.00           H  
ATOM     11 HG12 VAL     1      49.596  23.487  27.237  1.00  0.00           H  
ATOM     12 HG13 VAL     1      48.057  22.542  27.628  1.00  0.00           H  
ATOM     13  CG2 VAL     1      48.339  24.802  29.017  1.00  0.00           C  
ATOM     14 HG21 VAL     1      47.863  23.947  29.497  1.00  0.00           H  
ATOM     15 HG22 VAL     1      49.414  24.630  29.072  1.00  0.00           H  
ATOM     16 HG23 VAL     1      48.047  25.713  29.540  1.00  0.00           H  
ATOM     17  C   VAL     1      49.727  26.504  27.149  1.00  0.00           C  
ATOM     18  O   VAL     1      50.777  26.279  26.559  1.00  0.00           O  
ATOM     19  N   GLU     2      49.629  27.372  28.122  1.00  0.00           N  
ATOM     20  H   GLU     2      48.773  27.790  28.456  1.00  0.00           H  
ATOM     21  CA  GLU     2      50.930  27.848  28.796  1.00  0.00           C  
ATOM     22  HA  GLU     2      51.687  27.066  28.761  1.00  0.00           H  
ATOM     23  CB  GLU     2      51.587  29.006  28.080  1.00  0.00           C  
ATOM     24  HB2 GLU     2      51.912  28.695  27.087  1.00  0.00           H  
ATOM     25  HB3 GLU     2      50.800  29.760  28.066  1.00  0.00           H  
ATOM     26  CG  GLU     2      52.882  29.649  28.666  1.00  0.00           C  
ATOM     27  HG2 GLU     2      53.017  30.520  28.025  1.00  0.00           H  
ATOM     28  HG3 GLU     2      52.668  30.046  29.658  1.00  0.00           H  
ATOM     29  CD  GLU     2      54.167  28.879  28.598  1.00  0.00           C  
ATOM     30  OE1 GLU     2      54.080  27.638  28.341  1.00  0.00           O  
ATOM     31  OE2 GLU     2      55.239  29.381  28.806  1.00  0.00           O  
ATOM     32  C   GLU     2      50.720  28.150  30.232  1.00  0.00           C  
ATOM     33  O   GLU     2      49.701  28.679  30.620  1.00  0.00           O  
ATOM     34  N   THR     3      51.726  27.725  31.050  1.00  0.00           N  
ATOM     35  H   THR     3      52.447  27.202  30.574  1.00  0.00           H  
ATOM     36  CA  THR     3      51.775  28.061  32.476  1.00  0.00           C  
ATOM     37  HA  THR     3      50.770  28.213  32.870  1.00  0.00           H  
ATOM     38  CB  THR     3      52.407  26.865  33.222  1.00  0.00           C  
ATOM     39  HB  THR     3      53.379  26.530  32.862  1.00  0.00           H  
ATOM     40  CG2 THR     3      52.501  27.218  34.706  1.00  0.00           C  
ATOM     41 HG21 THR     3      52.924  28.196  34.938  1.00  0.00           H  
ATOM     42 HG22 THR     3      51.512  27.239  35.164  1.00  0.00           H  
ATOM     43 HG23 THR     3      53.055  26.444  35.238  1.00  0.00           H  
ATOM     44  OG1 THR     3      51.374  25.943  33.072  1.00  0.00           O  
ATOM     45  HG1 THR     3      51.763  25.285  32.491  1.00  0.00           H  
ATOM     46  C   THR     3      52.529  29.415  32.683  1.00  0.00           C  
ATOM     47  O   THR     3      53.535  29.764  32.039  1.00  0.00           O  
ATOM     48  N   PHE     4      52.141  30.227  33.716  1.00  0.00           N  
ATOM     49  H   PHE     4      51.307  29.968  34.223  1.00  0.00           H  
ATOM     50  CA  PHE     4      52.871  31.382  34.205  1.00  0.00           C  
ATOM     51  HA  PHE     4      53.829  31.438  33.687  1.00  0.00           H  
ATOM     52  CB  PHE     4      52.101  32.620  33.771  1.00  0.00           C  
ATOM     53  HB2 PHE     4      51.062  32.457  34.058  1.00  0.00           H  
ATOM     54  HB3 PHE     4      52.360  33.537  34.302  1.00  0.00           H  
ATOM     55  CG  PHE     4      52.157  32.965  32.244  1.00  0.00           C  
ATOM     56  CD1 PHE     4      53.012  34.024  31.790  1.00  0.00           C  
ATOM     57  HD1 PHE     4      53.729  34.423  32.493  1.00  0.00           H  
ATOM     58  CE1 PHE     4      52.939  34.440  30.470  1.00  0.00           C  
ATOM     59  HE1 PHE     4      53.604  35.140  29.986  1.00  0.00           H  
ATOM     60  CZ  PHE     4      51.987  33.889  29.625  1.00  0.00           C  
ATOM     61  HZ  PHE     4      51.911  34.378  28.665  1.00  0.00           H  
ATOM     62  CE2 PHE     4      51.198  32.840  30.021  1.00  0.00           C  
ATOM     63  HE2 PHE     4      50.407  32.419  29.418  1.00  0.00           H  
ATOM     64  CD2 PHE     4      51.271  32.332  31.364  1.00  0.00           C  
ATOM     65  HD2 PHE     4      50.537  31.632  31.733  1.00  0.00           H  
ATOM     66  C   PHE     4      53.006  31.426  35.740  1.00  0.00           C  
ATOM     67  O   PHE     4      52.322  30.735  36.521  1.00  0.00           O  
ATOM     68  N   ALA     5      53.937  32.245  36.223  1.00  0.00           N  
ATOM     69  H   ALA     5      54.414  32.813  35.537  1.00  0.00           H  
ATOM     70  CA  ALA     5      54.339  32.369  37.595  1.00  0.00           C  
ATOM     71  HA  ALA     5      53.842  31.588  38.171  1.00  0.00           H  
ATOM     72  CB  ALA     5      55.840  32.025  37.683  1.00  0.00           C  
ATOM     73  HB1 ALA     5      56.086  32.015  38.745  1.00  0.00           H  
ATOM     74  HB2 ALA     5      56.041  31.029  37.289  1.00  0.00           H  
ATOM     75  HB3 ALA     5      56.414  32.808  37.187  1.00  0.00           H  
ATOM     76  C   ALA     5      53.945  33.719  38.255  1.00  0.00           C  
ATOM     77  O   ALA     5      53.894  34.836  37.667  1.00  0.00           O  
ATOM     78  N   PHE     6      53.450  33.519  39.482  1.00  0.00           N  
ATOM     79  H   PHE     6      53.498  32.567  39.815  1.00  0.00           H  
ATOM     80  CA  PHE     6      53.067  34.620  40.393  1.00  0.00           C  
ATOM     81  HA  PHE     6      52.298  35.121  39.806  1.00  0.00           H  
ATOM     82  CB  PHE     6      52.491  33.949  41.706  1.00  0.00           C  
ATOM     83  HB2 PHE     6      52.899  32.949  41.858  1.00  0.00           H  
ATOM     84  HB3 PHE     6      52.736  34.543  42.586  1.00  0.00           H  
ATOM     85  CG  PHE     6      51.024  33.829  41.656  1.00  0.00           C  
ATOM     86  CD1 PHE     6      50.286  34.277  42.794  1.00  0.00           C  
ATOM     87  HD1 PHE     6      50.796  34.569  43.700  1.00  0.00           H  
ATOM     88  CE1 PHE     6      48.895  34.266  42.647  1.00  0.00           C  
ATOM     89  HE1 PHE     6      48.298  34.669  43.452  1.00  0.00           H  
ATOM     90  CZ  PHE     6      48.284  33.763  41.522  1.00  0.00           C  
ATOM     91  HZ  PHE     6      47.213  33.626  41.538  1.00  0.00           H  
ATOM     92  CE2 PHE     6      49.029  33.149  40.534  1.00  0.00           C  
ATOM     93  HE2 PHE     6      48.641  32.802  39.588  1.00  0.00           H  
ATOM     94  CD2 PHE     6      50.382  33.216  40.583  1.00  0.00           C  
ATOM     95  HD2 PHE     6      50.981  32.812  39.781  1.00  0.00           H  
ATOM     96  C   PHE     6      54.297  35.525  40.609  1.00  0.00           C  
ATOM     97  O   PHE     6      55.318  35.219  41.226  1.00  0.00           O  
ATOM     98  N   GLN     7      54.234  36.678  39.926  1.00  0.00           N  
ATOM     99  H   GLN     7      53.348  37.017  39.578  1.00  0.00           H  
ATOM    100  CA  GLN     7      55.321  37.691  39.876  1.00  0.00           C  
ATOM    101  HA  GLN     7      56.198  37.178  39.479  1.00  0.00           H  
ATOM    102  CB  GLN     7      54.976  38.837  38.957  1.00  0.00           C  
ATOM    103  HB2 GLN     7      54.157  39.436  39.353  1.00  0.00           H  
ATOM    104  HB3 GLN     7      55.866  39.449  38.807  1.00  0.00           H  
ATOM    105  CG  GLN     7      54.465  38.365  37.638  1.00  0.00           C  
ATOM    106  HG2 GLN     7      55.052  37.507  37.307  1.00  0.00           H  
ATOM    107  HG3 GLN     7      53.408  38.107  37.708  1.00  0.00           H  
ATOM    108  CD  GLN     7      54.626  39.334  36.513  1.00  0.00           C  
ATOM    109  OE1 GLN     7      54.692  40.564  36.605  1.00  0.00           O  
ATOM    110  NE2 GLN     7      54.693  38.907  35.287  1.00  0.00           N  
ATOM    111 HE21 GLN     7      54.639  37.927  35.045  1.00  0.00           H  
ATOM    112 HE22 GLN     7      54.663  39.636  34.588  1.00  0.00           H  
ATOM    113  C   GLN     7      55.660  38.256  41.319  1.00  0.00           C  
ATOM    114  O   GLN     7      54.790  38.195  42.196  1.00  0.00           O  
ATOM    115  N   ALA     8      56.897  38.690  41.546  1.00  0.00           N  
ATOM    116  H   ALA     8      57.590  38.870  40.834  1.00  0.00           H  
ATOM    117  CA  ALA     8      57.344  39.065  42.898  1.00  0.00           C  
ATOM    118  HA  ALA     8      57.846  38.175  43.277  1.00  0.00           H  
ATOM    119  CB  ALA     8      58.509  40.038  42.723  1.00  0.00           C  
ATOM    120  HB1 ALA     8      59.267  39.498  42.156  1.00  0.00           H  
ATOM    121  HB2 ALA     8      58.272  40.917  42.124  1.00  0.00           H  
ATOM    122  HB3 ALA     8      58.897  40.426  43.664  1.00  0.00           H  
ATOM    123  C   ALA     8      56.333  39.609  43.880  1.00  0.00           C  
ATOM    124  O   ALA     8      56.146  39.084  44.989  1.00  0.00           O  
ATOM    125  N   GLU     9      55.838  40.757  43.563  1.00  0.00           N  
ATOM    126  H   GLU     9      56.048  41.078  42.629  1.00  0.00           H  
ATOM    127  CA  GLU     9      54.800  41.513  44.386  1.00  0.00           C  
ATOM    128  HA  GLU     9      55.043  41.569  45.447  1.00  0.00           H  
ATOM    129  CB  GLU     9      54.739  42.978  43.915  1.00  0.00           C  
ATOM    130  HB2 GLU     9      54.095  43.557  44.577  1.00  0.00           H  
ATOM    131  HB3 GLU     9      55.696  43.493  43.994  1.00  0.00           H  
ATOM    132  CG  GLU     9      54.232  43.182  42.505  1.00  0.00           C  
ATOM    133  HG2 GLU     9      53.420  42.488  42.285  1.00  0.00           H  
ATOM    134  HG3 GLU     9      53.850  44.193  42.357  1.00  0.00           H  
ATOM    135  CD  GLU     9      55.360  43.034  41.452  1.00  0.00           C  
ATOM    136  OE1 GLU     9      55.455  41.913  40.838  1.00  0.00           O  
ATOM    137  OE2 GLU     9      56.182  43.907  41.118  1.00  0.00           O  
ATOM    138  C   GLU     9      53.532  40.742  44.421  1.00  0.00           C  
ATOM    139  O   GLU     9      52.956  40.738  45.479  1.00  0.00           O  
ATOM    140  N   ILE    10      53.004  40.249  43.315  1.00  0.00           N  
ATOM    141  H   ILE    10      53.490  40.185  42.432  1.00  0.00           H  
ATOM    142  CA  ILE    10      51.772  39.422  43.248  1.00  0.00           C  
ATOM    143  HA  ILE    10      51.034  40.132  43.622  1.00  0.00           H  
ATOM    144  CB  ILE    10      51.454  39.245  41.776  1.00  0.00           C  
ATOM    145  HB  ILE    10      52.179  38.624  41.250  1.00  0.00           H  
ATOM    146  CG2 ILE    10      50.092  38.489  41.733  1.00  0.00           C  
ATOM    147 HG21 ILE    10      49.624  38.553  40.750  1.00  0.00           H  
ATOM    148 HG22 ILE    10      50.210  37.427  41.950  1.00  0.00           H  
ATOM    149 HG23 ILE    10      49.345  39.013  42.330  1.00  0.00           H  
ATOM    150  CG1 ILE    10      51.457  40.598  41.034  1.00  0.00           C  
ATOM    151 HG12 ILE    10      50.821  41.273  41.607  1.00  0.00           H  
ATOM    152 HG13 ILE    10      52.499  40.896  40.917  1.00  0.00           H  
ATOM    153  CD1 ILE    10      50.927  40.700  39.582  1.00  0.00           C  
ATOM    154 HD11 ILE    10      51.311  39.879  38.977  1.00  0.00           H  
ATOM    155 HD12 ILE    10      49.854  40.507  39.567  1.00  0.00           H  
ATOM    156 HD13 ILE    10      51.109  41.673  39.126  1.00  0.00           H  
ATOM    157  C   ILE    10      51.852  38.179  44.198  1.00  0.00           C  
ATOM    158  O   ILE    10      51.012  37.934  45.056  1.00  0.00           O  
ATOM    159  N   ALA    11      52.981  37.571  44.185  1.00  0.00           N  
ATOM    160  H   ALA    11      53.657  37.776  43.463  1.00  0.00           H  
ATOM    161  CA  ALA    11      53.345  36.482  45.086  1.00  0.00           C  
ATOM    162  HA  ALA    11      52.517  35.773  45.071  1.00  0.00           H  
ATOM    163  CB  ALA    11      54.630  35.801  44.549  1.00  0.00           C  
ATOM    164  HB1 ALA    11      55.297  36.554  44.130  1.00  0.00           H  
ATOM    165  HB2 ALA    11      55.179  35.493  45.439  1.00  0.00           H  
ATOM    166  HB3 ALA    11      54.438  34.983  43.855  1.00  0.00           H  
ATOM    167  C   ALA    11      53.458  36.882  46.558  1.00  0.00           C  
ATOM    168  O   ALA    11      52.662  36.344  47.350  1.00  0.00           O  
ATOM    169  N   GLN    12      54.055  38.061  46.845  1.00  0.00           N  
ATOM    170  H   GLN    12      54.615  38.551  46.161  1.00  0.00           H  
ATOM    171  CA  GLN    12      53.985  38.684  48.210  1.00  0.00           C  
ATOM    172  HA  GLN    12      54.431  38.062  48.985  1.00  0.00           H  
ATOM    173  CB  GLN    12      54.904  39.904  48.240  1.00  0.00           C  
ATOM    174  HB2 GLN    12      55.874  39.657  47.808  1.00  0.00           H  
ATOM    175  HB3 GLN    12      54.516  40.713  47.621  1.00  0.00           H  
ATOM    176  CG  GLN    12      55.221  40.449  49.645  1.00  0.00           C  
ATOM    177  HG2 GLN    12      54.298  40.691  50.172  1.00  0.00           H  
ATOM    178  HG3 GLN    12      55.657  39.639  50.229  1.00  0.00           H  
ATOM    179  CD  GLN    12      56.266  41.688  49.636  1.00  0.00           C  
ATOM    180  OE1 GLN    12      57.202  41.730  48.826  1.00  0.00           O  
ATOM    181  NE2 GLN    12      56.171  42.603  50.573  1.00  0.00           N  
ATOM    182 HE21 GLN    12      55.411  42.645  51.237  1.00  0.00           H  
ATOM    183 HE22 GLN    12      56.894  43.301  50.473  1.00  0.00           H  
ATOM    184  C   GLN    12      52.544  38.997  48.771  1.00  0.00           C  
ATOM    185  O   GLN    12      52.349  38.659  49.904  1.00  0.00           O  
ATOM    186  N   LEU    13      51.666  39.731  48.030  1.00  0.00           N  
ATOM    187  H   LEU    13      52.019  40.092  47.155  1.00  0.00           H  
ATOM    188  CA  LEU    13      50.259  39.963  48.276  1.00  0.00           C  
ATOM    189  HA  LEU    13      50.248  40.711  49.068  1.00  0.00           H  
ATOM    190  CB  LEU    13      49.609  40.593  47.016  1.00  0.00           C  
ATOM    191  HB2 LEU    13      50.043  41.591  46.954  1.00  0.00           H  
ATOM    192  HB3 LEU    13      50.009  40.036  46.168  1.00  0.00           H  
ATOM    193  CG  LEU    13      48.060  40.669  47.007  1.00  0.00           C  
ATOM    194  HG  LEU    13      47.609  39.678  47.040  1.00  0.00           H  
ATOM    195  CD1 LEU    13      47.581  41.500  48.239  1.00  0.00           C  
ATOM    196 HD11 LEU    13      48.107  42.444  48.383  1.00  0.00           H  
ATOM    197 HD12 LEU    13      46.536  41.751  48.059  1.00  0.00           H  
ATOM    198 HD13 LEU    13      47.681  40.832  49.094  1.00  0.00           H  
ATOM    199  CD2 LEU    13      47.467  41.409  45.754  1.00  0.00           C  
ATOM    200 HD21 LEU    13      46.383  41.496  45.829  1.00  0.00           H  
ATOM    201 HD22 LEU    13      47.757  42.455  45.652  1.00  0.00           H  
ATOM    202 HD23 LEU    13      47.812  40.912  44.847  1.00  0.00           H  
ATOM    203  C   LEU    13      49.534  38.682  48.597  1.00  0.00           C  
ATOM    204  O   LEU    13      48.805  38.563  49.568  1.00  0.00           O  
ATOM    205  N   MET    14      49.728  37.610  47.882  1.00  0.00           N  
ATOM    206  H   MET    14      50.420  37.674  47.150  1.00  0.00           H  
ATOM    207  CA  MET    14      49.190  36.251  48.258  1.00  0.00           C  
ATOM    208  HA  MET    14      48.129  36.438  48.426  1.00  0.00           H  
ATOM    209  CB  MET    14      49.480  35.254  47.080  1.00  0.00           C  
ATOM    210  HB2 MET    14      48.628  35.385  46.413  1.00  0.00           H  
ATOM    211  HB3 MET    14      50.432  35.369  46.560  1.00  0.00           H  
ATOM    212  CG  MET    14      49.312  33.787  47.571  1.00  0.00           C  
ATOM    213  HG2 MET    14      50.159  33.672  48.247  1.00  0.00           H  
ATOM    214  HG3 MET    14      48.411  33.649  48.170  1.00  0.00           H  
ATOM    215  SD  MET    14      49.548  32.398  46.497  1.00  0.00           S  
ATOM    216  CE  MET    14      51.330  32.504  46.004  1.00  0.00           C  
ATOM    217  HE1 MET    14      52.014  32.504  46.853  1.00  0.00           H  
ATOM    218  HE2 MET    14      51.609  31.680  45.348  1.00  0.00           H  
ATOM    219  HE3 MET    14      51.482  33.416  45.426  1.00  0.00           H  
ATOM    220  C   MET    14      49.707  35.869  49.623  1.00  0.00           C  
ATOM    221  O   MET    14      48.924  35.408  50.421  1.00  0.00           O  
ATOM    222  N   SER    15      51.044  36.008  49.874  1.00  0.00           N  
ATOM    223  H   SER    15      51.674  36.353  49.164  1.00  0.00           H  
ATOM    224  CA  SER    15      51.621  35.537  51.233  1.00  0.00           C  
ATOM    225  HA  SER    15      51.341  34.492  51.369  1.00  0.00           H  
ATOM    226  CB  SER    15      53.126  35.520  51.040  1.00  0.00           C  
ATOM    227  HB2 SER    15      53.352  35.070  50.073  1.00  0.00           H  
ATOM    228  HB3 SER    15      53.540  36.529  51.033  1.00  0.00           H  
ATOM    229  OG  SER    15      53.714  34.761  52.096  1.00  0.00           O  
ATOM    230  HG  SER    15      54.143  33.967  51.768  1.00  0.00           H  
ATOM    231  C   SER    15      51.279  36.380  52.421  1.00  0.00           C  
ATOM    232  O   SER    15      50.898  35.812  53.489  1.00  0.00           O  
ATOM    233  N   LEU    16      51.130  37.698  52.310  1.00  0.00           N  
ATOM    234  H   LEU    16      51.420  38.012  51.394  1.00  0.00           H  
ATOM    235  CA  LEU    16      50.425  38.515  53.341  1.00  0.00           C  
ATOM    236  HA  LEU    16      50.882  38.558  54.330  1.00  0.00           H  
ATOM    237  CB  LEU    16      50.455  39.931  52.667  1.00  0.00           C  
ATOM    238  HB2 LEU    16      51.479  40.304  52.646  1.00  0.00           H  
ATOM    239  HB3 LEU    16      50.025  39.848  51.669  1.00  0.00           H  
ATOM    240  CG  LEU    16      49.497  40.983  53.442  1.00  0.00           C  
ATOM    241  HG  LEU    16      48.597  40.419  53.686  1.00  0.00           H  
ATOM    242  CD1 LEU    16      50.013  41.575  54.815  1.00  0.00           C  
ATOM    243 HD11 LEU    16      50.164  40.801  55.568  1.00  0.00           H  
ATOM    244 HD12 LEU    16      50.961  42.092  54.671  1.00  0.00           H  
ATOM    245 HD13 LEU    16      49.318  42.348  55.144  1.00  0.00           H  
ATOM    246  CD2 LEU    16      49.227  42.204  52.532  1.00  0.00           C  
ATOM    247 HD21 LEU    16      50.146  42.685  52.196  1.00  0.00           H  
ATOM    248 HD22 LEU    16      48.721  41.901  51.616  1.00  0.00           H  
ATOM    249 HD23 LEU    16      48.644  42.858  53.181  1.00  0.00           H  
ATOM    250  C   LEU    16      48.989  38.026  53.550  1.00  0.00           C  
ATOM    251  O   LEU    16      48.611  37.829  54.735  1.00  0.00           O  
ATOM    252  N   ILE    17      48.174  37.839  52.484  1.00  0.00           N  
ATOM    253  H   ILE    17      48.539  37.802  51.543  1.00  0.00           H  
ATOM    254  CA  ILE    17      46.743  37.551  52.487  1.00  0.00           C  
ATOM    255  HA  ILE    17      46.168  38.248  53.096  1.00  0.00           H  
ATOM    256  CB  ILE    17      46.091  37.602  51.088  1.00  0.00           C  
ATOM    257  HB  ILE    17      46.669  37.166  50.273  1.00  0.00           H  
ATOM    258  CG2 ILE    17      44.701  36.976  51.066  1.00  0.00           C  
ATOM    259 HG21 ILE    17      44.057  37.391  51.841  1.00  0.00           H  
ATOM    260 HG22 ILE    17      44.336  37.217  50.068  1.00  0.00           H  
ATOM    261 HG23 ILE    17      44.746  35.898  51.226  1.00  0.00           H  
ATOM    262  CG1 ILE    17      45.870  39.087  50.986  1.00  0.00           C  
ATOM    263 HG12 ILE    17      45.111  39.438  51.685  1.00  0.00           H  
ATOM    264 HG13 ILE    17      46.763  39.689  51.157  1.00  0.00           H  
ATOM    265  CD1 ILE    17      45.440  39.547  49.559  1.00  0.00           C  
ATOM    266 HD11 ILE    17      45.450  40.635  49.491  1.00  0.00           H  
ATOM    267 HD12 ILE    17      46.105  39.177  48.779  1.00  0.00           H  
ATOM    268 HD13 ILE    17      44.480  39.111  49.282  1.00  0.00           H  
ATOM    269  C   ILE    17      46.535  36.155  53.183  1.00  0.00           C  
ATOM    270  O   ILE    17      45.665  36.002  54.010  1.00  0.00           O  
ATOM    271  N   ILE    18      47.447  35.192  52.895  1.00  0.00           N  
ATOM    272  H   ILE    18      48.116  35.398  52.166  1.00  0.00           H  
ATOM    273  CA  ILE    18      47.588  33.948  53.618  1.00  0.00           C  
ATOM    274  HA  ILE    18      46.562  33.600  53.499  1.00  0.00           H  
ATOM    275  CB  ILE    18      48.447  32.912  52.804  1.00  0.00           C  
ATOM    276  HB  ILE    18      49.313  33.433  52.396  1.00  0.00           H  
ATOM    277  CG2 ILE    18      49.036  31.784  53.746  1.00  0.00           C  
ATOM    278 HG21 ILE    18      48.232  31.084  53.976  1.00  0.00           H  
ATOM    279 HG22 ILE    18      49.832  31.314  53.168  1.00  0.00           H  
ATOM    280 HG23 ILE    18      49.558  32.093  54.651  1.00  0.00           H  
ATOM    281  CG1 ILE    18      47.758  32.300  51.593  1.00  0.00           C  
ATOM    282 HG12 ILE    18      47.008  31.702  52.111  1.00  0.00           H  
ATOM    283 HG13 ILE    18      47.230  33.053  51.007  1.00  0.00           H  
ATOM    284  CD1 ILE    18      48.559  31.339  50.745  1.00  0.00           C  
ATOM    285 HD11 ILE    18      48.094  31.323  49.759  1.00  0.00           H  
ATOM    286 HD12 ILE    18      49.556  31.762  50.620  1.00  0.00           H  
ATOM    287 HD13 ILE    18      48.595  30.431  51.348  1.00  0.00           H  
ATOM    288  C   ILE    18      47.937  34.151  55.084  1.00  0.00           C  
ATOM    289  O   ILE    18      47.191  33.594  55.912  1.00  0.00           O  
ATOM    290  N   ASN    19      48.831  35.010  55.476  1.00  0.00           N  
ATOM    291  H   ASN    19      49.107  35.617  54.717  1.00  0.00           H  
ATOM    292  CA  ASN    19      49.423  35.108  56.829  1.00  0.00           C  
ATOM    293  HA  ASN    19      49.222  34.154  57.317  1.00  0.00           H  
ATOM    294  CB  ASN    19      50.931  35.362  56.748  1.00  0.00           C  
ATOM    295  HB2 ASN    19      51.139  36.173  56.050  1.00  0.00           H  
ATOM    296  HB3 ASN    19      51.366  35.666  57.700  1.00  0.00           H  
ATOM    297  CG  ASN    19      51.654  34.087  56.306  1.00  0.00           C  
ATOM    298  OD1 ASN    19      51.476  33.020  56.892  1.00  0.00           O  
ATOM    299  ND2 ASN    19      52.289  34.080  55.165  1.00  0.00           N  
ATOM    300 HD21 ASN    19      51.958  34.811  54.551  1.00  0.00           H  
ATOM    301 HD22 ASN    19      52.525  33.205  54.719  1.00  0.00           H  
ATOM    302  C   ASN    19      48.669  36.117  57.739  1.00  0.00           C  
ATOM    303  O   ASN    19      48.953  36.076  58.879  1.00  0.00           O  
ATOM    304  N   THR    20      47.744  36.949  57.267  1.00  0.00           N  
ATOM    305  H   THR    20      47.577  37.036  56.274  1.00  0.00           H  
ATOM    306  CA  THR    20      46.861  37.823  58.050  1.00  0.00           C  
ATOM    307  HA  THR    20      47.087  38.006  59.100  1.00  0.00           H  
ATOM    308  CB  THR    20      46.788  39.112  57.289  1.00  0.00           C  
ATOM    309  HB  THR    20      46.284  38.920  56.342  1.00  0.00           H  
ATOM    310  CG2 THR    20      45.930  40.093  58.037  1.00  0.00           C  
ATOM    311 HG21 THR    20      46.401  40.235  59.010  1.00  0.00           H  
ATOM    312 HG22 THR    20      45.921  41.057  57.530  1.00  0.00           H  
ATOM    313 HG23 THR    20      44.901  39.777  58.210  1.00  0.00           H  
ATOM    314  OG1 THR    20      48.045  39.783  56.923  1.00  0.00           O  
ATOM    315  HG1 THR    20      48.594  39.104  56.523  1.00  0.00           H  
ATOM    316  C   THR    20      45.402  37.217  58.191  1.00  0.00           C  
ATOM    317  O   THR    20      44.529  37.469  57.324  1.00  0.00           O  
ATOM    318  N   PHE    21      45.120  36.591  59.302  1.00  0.00           N  
ATOM    319  H   PHE    21      45.900  36.494  59.936  1.00  0.00           H  
ATOM    320  CA  PHE    21      43.712  36.352  59.770  1.00  0.00           C  
ATOM    321  HA  PHE    21      43.297  35.714  58.991  1.00  0.00           H  
ATOM    322  CB  PHE    21      43.659  35.572  61.079  1.00  0.00           C  
ATOM    323  HB2 PHE    21      44.307  34.705  60.950  1.00  0.00           H  
ATOM    324  HB3 PHE    21      44.093  36.170  61.879  1.00  0.00           H  
ATOM    325  CG  PHE    21      42.268  34.992  61.428  1.00  0.00           C  
ATOM    326  CD1 PHE    21      41.885  33.857  60.745  1.00  0.00           C  
ATOM    327  HD1 PHE    21      42.661  33.377  60.167  1.00  0.00           H  
ATOM    328  CE1 PHE    21      40.633  33.347  61.018  1.00  0.00           C  
ATOM    329  HE1 PHE    21      40.240  32.416  60.637  1.00  0.00           H  
ATOM    330  CZ  PHE    21      39.688  34.020  61.732  1.00  0.00           C  
ATOM    331  HZ  PHE    21      38.741  33.517  61.859  1.00  0.00           H  
ATOM    332  CE2 PHE    21      39.978  35.242  62.353  1.00  0.00           C  
ATOM    333  HE2 PHE    21      39.305  35.810  62.980  1.00  0.00           H  
ATOM    334  CD2 PHE    21      41.277  35.713  62.197  1.00  0.00           C  
ATOM    335  HD2 PHE    21      41.579  36.656  62.628  1.00  0.00           H  
ATOM    336  C   PHE    21      42.918  37.686  59.889  1.00  0.00           C  
ATOM    337  O   PHE    21      43.016  38.397  60.872  1.00  0.00           O  
ATOM    338  N   TYR    22      42.266  38.118  58.790  1.00  0.00           N  
ATOM    339  H   TYR    22      42.439  37.643  57.916  1.00  0.00           H  
ATOM    340  CA  TYR    22      41.387  39.341  58.801  1.00  0.00           C  
ATOM    341  HA  TYR    22      41.815  40.102  59.455  1.00  0.00           H  
ATOM    342  CB  TYR    22      41.446  39.964  57.437  1.00  0.00           C  
ATOM    343  HB2 TYR    22      42.431  40.094  56.989  1.00  0.00           H  
ATOM    344  HB3 TYR    22      40.800  39.329  56.830  1.00  0.00           H  
ATOM    345  CG  TYR    22      41.010  41.401  57.318  1.00  0.00           C  
ATOM    346  CD1 TYR    22      41.972  42.416  57.747  1.00  0.00           C  
ATOM    347  HD1 TYR    22      42.896  42.103  58.210  1.00  0.00           H  
ATOM    348  CE1 TYR    22      41.701  43.768  57.487  1.00  0.00           C  
ATOM    349  HE1 TYR    22      42.462  44.486  57.753  1.00  0.00           H  
ATOM    350  CZ  TYR    22      40.572  44.094  56.743  1.00  0.00           C  
ATOM    351  OH  TYR    22      40.392  45.332  56.312  1.00  0.00           O  
ATOM    352  HH  TYR    22      41.121  45.944  56.439  1.00  0.00           H  
ATOM    353  CE2 TYR    22      39.611  43.141  56.352  1.00  0.00           C  
ATOM    354  HE2 TYR    22      38.702  43.359  55.811  1.00  0.00           H  
ATOM    355  CD2 TYR    22      39.873  41.785  56.611  1.00  0.00           C  
ATOM    356  HD2 TYR    22      39.109  41.117  56.242  1.00  0.00           H  
ATOM    357  C   TYR    22      40.035  39.120  59.433  1.00  0.00           C  
ATOM    358  O   TYR    22      39.333  38.179  59.049  1.00  0.00           O  
ATOM    359  N   SER    23      39.611  39.933  60.438  1.00  0.00           N  
ATOM    360  H   SER    23      40.189  40.730  60.665  1.00  0.00           H  
ATOM    361  CA  SER    23      38.421  39.724  61.294  1.00  0.00           C  
ATOM    362  HA  SER    23      38.762  38.922  61.949  1.00  0.00           H  
ATOM    363  CB  SER    23      38.004  40.839  62.318  1.00  0.00           C  
ATOM    364  HB2 SER    23      37.631  41.732  61.816  1.00  0.00           H  
ATOM    365  HB3 SER    23      37.036  40.545  62.723  1.00  0.00           H  
ATOM    366  OG  SER    23      39.088  41.174  63.109  1.00  0.00           O  
ATOM    367  HG  SER    23      39.635  41.666  62.492  1.00  0.00           H  
ATOM    368  C   SER    23      37.225  39.245  60.634  1.00  0.00           C  
ATOM    369  O   SER    23      36.617  38.167  60.926  1.00  0.00           O  
ATOM    370  N   ASN    24      36.787  40.063  59.696  1.00  0.00           N  
ATOM    371  H   ASN    24      37.267  40.935  59.522  1.00  0.00           H  
ATOM    372  CA  ASN    24      35.679  39.684  58.780  1.00  0.00           C  
ATOM    373  HA  ASN    24      35.367  38.668  59.024  1.00  0.00           H  
ATOM    374  CB  ASN    24      34.479  40.589  59.024  1.00  0.00           C  
ATOM    375  HB2 ASN    24      34.374  40.700  60.103  1.00  0.00           H  
ATOM    376  HB3 ASN    24      34.770  41.584  58.687  1.00  0.00           H  
ATOM    377  CG  ASN    24      33.167  40.094  58.413  1.00  0.00           C  
ATOM    378  OD1 ASN    24      33.036  39.125  57.683  1.00  0.00           O  
ATOM    379  ND2 ASN    24      32.078  40.766  58.798  1.00  0.00           N  
ATOM    380 HD21 ASN    24      32.113  41.523  59.466  1.00  0.00           H  
ATOM    381 HD22 ASN    24      31.201  40.671  58.305  1.00  0.00           H  
ATOM    382  C   ASN    24      36.113  39.655  57.342  1.00  0.00           C  
ATOM    383  O   ASN    24      36.316  40.693  56.816  1.00  0.00           O  
ATOM    384  N   LYS    25      36.202  38.482  56.695  1.00  0.00           N  
ATOM    385  H   LYS    25      35.882  37.642  57.156  1.00  0.00           H  
ATOM    386  CA  LYS    25      36.724  38.307  55.322  1.00  0.00           C  
ATOM    387  HA  LYS    25      37.552  38.975  55.084  1.00  0.00           H  
ATOM    388  CB  LYS    25      37.327  36.899  55.052  1.00  0.00           C  
ATOM    389  HB2 LYS    25      36.606  36.106  55.252  1.00  0.00           H  
ATOM    390  HB3 LYS    25      37.657  36.848  54.015  1.00  0.00           H  
ATOM    391  CG  LYS    25      38.612  36.735  55.877  1.00  0.00           C  
ATOM    392  HG2 LYS    25      39.278  37.543  55.573  1.00  0.00           H  
ATOM    393  HG3 LYS    25      38.376  36.806  56.938  1.00  0.00           H  
ATOM    394  CD  LYS    25      39.251  35.399  55.538  1.00  0.00           C  
ATOM    395  HD2 LYS    25      38.575  34.544  55.550  1.00  0.00           H  
ATOM    396  HD3 LYS    25      39.656  35.435  54.527  1.00  0.00           H  
ATOM    397  CE  LYS    25      40.414  35.028  56.453  1.00  0.00           C  
ATOM    398  HE2 LYS    25      40.962  35.937  56.701  1.00  0.00           H  
ATOM    399  HE3 LYS    25      40.058  34.642  57.408  1.00  0.00           H  
ATOM    400  NZ  LYS    25      41.374  34.048  55.880  1.00  0.00           N  
ATOM    401  HZ1 LYS    25      41.648  33.350  56.556  1.00  0.00           H  
ATOM    402  HZ2 LYS    25      40.985  33.685  55.022  1.00  0.00           H  
ATOM    403  HZ3 LYS    25      42.200  34.565  55.614  1.00  0.00           H  
ATOM    404  C   LYS    25      35.817  38.797  54.172  1.00  0.00           C  
ATOM    405  O   LYS    25      36.309  38.953  53.095  1.00  0.00           O  
ATOM    406  N   GLU    26      34.497  39.147  54.444  1.00  0.00           N  
ATOM    407  H   GLU    26      34.196  39.065  55.404  1.00  0.00           H  
ATOM    408  CA  GLU    26      33.457  39.394  53.413  1.00  0.00           C  
ATOM    409  HA  GLU    26      33.152  38.432  53.000  1.00  0.00           H  
ATOM    410  CB  GLU    26      32.128  39.899  54.110  1.00  0.00           C  
ATOM    411  HB2 GLU    26      31.323  39.572  53.452  1.00  0.00           H  
ATOM    412  HB3 GLU    26      32.082  39.341  55.046  1.00  0.00           H  
ATOM    413  CG  GLU    26      31.990  41.356  54.454  1.00  0.00           C  
ATOM    414  HG2 GLU    26      32.795  41.651  55.128  1.00  0.00           H  
ATOM    415  HG3 GLU    26      32.176  41.906  53.532  1.00  0.00           H  
ATOM    416  CD  GLU    26      30.590  41.625  55.177  1.00  0.00           C  
ATOM    417  OE1 GLU    26      30.347  40.906  56.193  1.00  0.00           O  
ATOM    418  OE2 GLU    26      29.824  42.519  54.653  1.00  0.00           O  
ATOM    419  C   GLU    26      33.882  40.326  52.285  1.00  0.00           C  
ATOM    420  O   GLU    26      33.223  40.374  51.233  1.00  0.00           O  
ATOM    421  N   ILE    27      34.808  41.225  52.544  1.00  0.00           N  
ATOM    422  H   ILE    27      35.329  41.154  53.406  1.00  0.00           H  
ATOM    423  CA  ILE    27      35.272  42.113  51.463  1.00  0.00           C  
ATOM    424  HA  ILE    27      34.513  42.871  51.271  1.00  0.00           H  
ATOM    425  CB  ILE    27      36.458  42.990  51.839  1.00  0.00           C  
ATOM    426  HB  ILE    27      36.663  43.674  51.016  1.00  0.00           H  
ATOM    427  CG2 ILE    27      36.259  43.791  53.121  1.00  0.00           C  
ATOM    428 HG21 ILE    27      35.186  43.983  53.116  1.00  0.00           H  
ATOM    429 HG22 ILE    27      36.383  43.183  54.018  1.00  0.00           H  
ATOM    430 HG23 ILE    27      36.771  44.753  53.119  1.00  0.00           H  
ATOM    431  CG1 ILE    27      37.806  42.186  52.018  1.00  0.00           C  
ATOM    432 HG12 ILE    27      37.806  41.442  52.815  1.00  0.00           H  
ATOM    433 HG13 ILE    27      37.972  41.565  51.137  1.00  0.00           H  
ATOM    434  CD1 ILE    27      39.060  43.129  52.162  1.00  0.00           C  
ATOM    435 HD11 ILE    27      38.990  44.013  52.796  1.00  0.00           H  
ATOM    436 HD12 ILE    27      39.928  42.536  52.448  1.00  0.00           H  
ATOM    437 HD13 ILE    27      39.264  43.442  51.138  1.00  0.00           H  
ATOM    438  C   ILE    27      35.569  41.464  50.096  1.00  0.00           C  
ATOM    439  O   ILE    27      35.399  42.088  49.099  1.00  0.00           O  
ATOM    440  N   PHE    28      35.999  40.219  50.030  1.00  0.00           N  
ATOM    441  H   PHE    28      36.223  39.801  50.921  1.00  0.00           H  
ATOM    442  CA  PHE    28      36.187  39.453  48.817  1.00  0.00           C  
ATOM    443  HA  PHE    28      37.031  39.974  48.364  1.00  0.00           H  
ATOM    444  CB  PHE    28      36.620  38.027  49.225  1.00  0.00           C  
ATOM    445  HB2 PHE    28      37.205  37.689  48.370  1.00  0.00           H  
ATOM    446  HB3 PHE    28      37.381  38.013  50.006  1.00  0.00           H  
ATOM    447  CG  PHE    28      35.474  37.145  49.579  1.00  0.00           C  
ATOM    448  CD1 PHE    28      34.983  37.052  50.890  1.00  0.00           C  
ATOM    449  HD1 PHE    28      35.579  37.336  51.744  1.00  0.00           H  
ATOM    450  CE1 PHE    28      33.964  36.075  51.105  1.00  0.00           C  
ATOM    451  HE1 PHE    28      33.737  35.778  52.119  1.00  0.00           H  
ATOM    452  CZ  PHE    28      33.329  35.389  50.042  1.00  0.00           C  
ATOM    453  HZ  PHE    28      32.607  34.602  50.205  1.00  0.00           H  
ATOM    454  CE2 PHE    28      33.844  35.561  48.778  1.00  0.00           C  
ATOM    455  HE2 PHE    28      33.553  34.939  47.944  1.00  0.00           H  
ATOM    456  CD2 PHE    28      34.828  36.462  48.557  1.00  0.00           C  
ATOM    457  HD2 PHE    28      35.114  36.547  47.519  1.00  0.00           H  
ATOM    458  C   PHE    28      35.003  39.539  47.813  1.00  0.00           C  
ATOM    459  O   PHE    28      35.116  39.795  46.613  1.00  0.00           O  
ATOM    460  N   LEU    29      33.826  39.369  48.321  1.00  0.00           N  
ATOM    461  H   LEU    29      33.749  39.401  49.328  1.00  0.00           H  
ATOM    462  CA  LEU    29      32.585  39.324  47.576  1.00  0.00           C  
ATOM    463  HA  LEU    29      32.802  38.713  46.700  1.00  0.00           H  
ATOM    464  CB  LEU    29      31.566  38.703  48.512  1.00  0.00           C  
ATOM    465  HB2 LEU    29      31.882  37.681  48.720  1.00  0.00           H  
ATOM    466  HB3 LEU    29      31.481  39.369  49.371  1.00  0.00           H  
ATOM    467  CG  LEU    29      30.138  38.543  47.938  1.00  0.00           C  
ATOM    468  HG  LEU    29      29.717  39.505  47.648  1.00  0.00           H  
ATOM    469  CD1 LEU    29      30.067  37.612  46.665  1.00  0.00           C  
ATOM    470 HD11 LEU    29      30.538  36.660  46.910  1.00  0.00           H  
ATOM    471 HD12 LEU    29      29.027  37.423  46.399  1.00  0.00           H  
ATOM    472 HD13 LEU    29      30.467  38.152  45.807  1.00  0.00           H  
ATOM    473  CD2 LEU    29      29.270  37.871  49.016  1.00  0.00           C  
ATOM    474 HD21 LEU    29      29.868  37.244  49.677  1.00  0.00           H  
ATOM    475 HD22 LEU    29      28.809  38.633  49.645  1.00  0.00           H  
ATOM    476 HD23 LEU    29      28.549  37.245  48.489  1.00  0.00           H  
ATOM    477  C   LEU    29      32.222  40.682  47.037  1.00  0.00           C  
ATOM    478  O   LEU    29      31.741  40.865  45.943  1.00  0.00           O  
ATOM    479  N   ARG    30      32.467  41.687  47.854  1.00  0.00           N  
ATOM    480  H   ARG    30      33.019  41.502  48.679  1.00  0.00           H  
ATOM    481  CA  ARG    30      32.422  43.134  47.459  1.00  0.00           C  
ATOM    482  HA  ARG    30      31.420  43.393  47.118  1.00  0.00           H  
ATOM    483  CB  ARG    30      32.768  44.049  48.550  1.00  0.00           C  
ATOM    484  HB2 ARG    30      33.828  43.964  48.792  1.00  0.00           H  
ATOM    485  HB3 ARG    30      32.664  45.059  48.155  1.00  0.00           H  
ATOM    486  CG  ARG    30      32.004  43.810  49.822  1.00  0.00           C  
ATOM    487  HG2 ARG    30      30.929  43.856  49.650  1.00  0.00           H  
ATOM    488  HG3 ARG    30      32.224  42.823  50.227  1.00  0.00           H  
ATOM    489  CD  ARG    30      32.337  44.941  50.880  1.00  0.00           C  
ATOM    490  HD2 ARG    30      33.404  45.138  50.980  1.00  0.00           H  
ATOM    491  HD3 ARG    30      31.779  45.838  50.610  1.00  0.00           H  
ATOM    492  NE  ARG    30      31.720  44.595  52.199  1.00  0.00           N  
ATOM    493  HE  ARG    30      30.989  43.899  52.184  1.00  0.00           H  
ATOM    494  CZ  ARG    30      32.113  45.062  53.383  1.00  0.00           C  
ATOM    495  NH1 ARG    30      33.056  45.882  53.537  1.00  0.00           N  
ATOM    496 HH11 ARG    30      33.655  46.083  52.749  1.00  0.00           H  
ATOM    497 HH12 ARG    30      33.219  46.195  54.483  1.00  0.00           H  
ATOM    498  NH2 ARG    30      31.516  44.702  54.470  1.00  0.00           N  
ATOM    499 HH21 ARG    30      30.695  44.113  54.483  1.00  0.00           H  
ATOM    500 HH22 ARG    30      31.739  45.131  55.357  1.00  0.00           H  
ATOM    501  C   ARG    30      33.319  43.374  46.210  1.00  0.00           C  
ATOM    502  O   ARG    30      32.836  43.877  45.241  1.00  0.00           O  
ATOM    503  N   GLU    31      34.582  43.045  46.311  1.00  0.00           N  
ATOM    504  H   GLU    31      34.893  42.746  47.224  1.00  0.00           H  
ATOM    505  CA  GLU    31      35.601  43.314  45.282  1.00  0.00           C  
ATOM    506  HA  GLU    31      35.549  44.375  45.037  1.00  0.00           H  
ATOM    507  CB  GLU    31      36.986  43.011  45.914  1.00  0.00           C  
ATOM    508  HB2 GLU    31      36.969  41.974  46.247  1.00  0.00           H  
ATOM    509  HB3 GLU    31      37.793  43.039  45.181  1.00  0.00           H  
ATOM    510  CG  GLU    31      37.448  44.040  46.936  1.00  0.00           C  
ATOM    511  HG2 GLU    31      36.537  44.124  47.529  1.00  0.00           H  
ATOM    512  HG3 GLU    31      38.245  43.601  47.536  1.00  0.00           H  
ATOM    513  CD  GLU    31      37.764  45.421  46.410  1.00  0.00           C  
ATOM    514  OE1 GLU    31      37.914  46.357  47.211  1.00  0.00           O  
ATOM    515  OE2 GLU    31      37.922  45.576  45.200  1.00  0.00           O  
ATOM    516  C   GLU    31      35.263  42.509  44.040  1.00  0.00           C  
ATOM    517  O   GLU    31      35.431  43.003  42.931  1.00  0.00           O  
ATOM    518  N   LEU    32      34.796  41.342  44.202  1.00  0.00           N  
ATOM    519  H   LEU    32      34.955  40.909  45.101  1.00  0.00           H  
ATOM    520  CA  LEU    32      34.269  40.489  43.121  1.00  0.00           C  
ATOM    521  HA  LEU    32      34.953  40.417  42.275  1.00  0.00           H  
ATOM    522  CB  LEU    32      34.239  39.122  43.716  1.00  0.00           C  
ATOM    523  HB2 LEU    32      33.623  38.997  44.607  1.00  0.00           H  
ATOM    524  HB3 LEU    32      33.815  38.426  42.993  1.00  0.00           H  
ATOM    525  CG  LEU    32      35.671  38.509  43.953  1.00  0.00           C  
ATOM    526  HG  LEU    32      36.282  39.187  44.549  1.00  0.00           H  
ATOM    527  CD1 LEU    32      35.307  37.119  44.612  1.00  0.00           C  
ATOM    528 HD11 LEU    32      36.236  36.793  45.080  1.00  0.00           H  
ATOM    529 HD12 LEU    32      34.497  37.158  45.340  1.00  0.00           H  
ATOM    530 HD13 LEU    32      35.089  36.411  43.812  1.00  0.00           H  
ATOM    531  CD2 LEU    32      36.453  38.208  42.690  1.00  0.00           C  
ATOM    532 HD21 LEU    32      36.681  39.164  42.219  1.00  0.00           H  
ATOM    533 HD22 LEU    32      37.441  37.872  43.006  1.00  0.00           H  
ATOM    534 HD23 LEU    32      35.890  37.535  42.044  1.00  0.00           H  
ATOM    535  C   LEU    32      32.970  41.020  42.409  1.00  0.00           C  
ATOM    536  O   LEU    32      32.953  41.181  41.161  1.00  0.00           O  
ATOM    537  N   ILE    33      31.953  41.391  43.187  1.00  0.00           N  
ATOM    538  H   ILE    33      31.973  41.309  44.193  1.00  0.00           H  
ATOM    539  CA  ILE    33      30.766  42.072  42.549  1.00  0.00           C  
ATOM    540  HA  ILE    33      30.447  41.520  41.665  1.00  0.00           H  
ATOM    541  CB  ILE    33      29.651  42.063  43.619  1.00  0.00           C  
ATOM    542  HB  ILE    33      30.064  42.368  44.581  1.00  0.00           H  
ATOM    543  CG2 ILE    33      28.458  43.066  43.260  1.00  0.00           C  
ATOM    544 HG21 ILE    33      27.578  43.077  43.904  1.00  0.00           H  
ATOM    545 HG22 ILE    33      28.690  44.128  43.338  1.00  0.00           H  
ATOM    546 HG23 ILE    33      28.074  42.942  42.247  1.00  0.00           H  
ATOM    547  CG1 ILE    33      29.279  40.614  43.931  1.00  0.00           C  
ATOM    548 HG12 ILE    33      28.844  40.186  43.028  1.00  0.00           H  
ATOM    549 HG13 ILE    33      30.173  40.003  44.062  1.00  0.00           H  
ATOM    550  CD1 ILE    33      28.182  40.281  44.995  1.00  0.00           C  
ATOM    551 HD11 ILE    33      28.445  40.667  45.980  1.00  0.00           H  
ATOM    552 HD12 ILE    33      27.203  40.664  44.704  1.00  0.00           H  
ATOM    553 HD13 ILE    33      28.187  39.192  45.016  1.00  0.00           H  
ATOM    554  C   ILE    33      31.068  43.454  41.922  1.00  0.00           C  
ATOM    555  O   ILE    33      30.566  43.739  40.817  1.00  0.00           O  
ATOM    556  N   SER    34      31.955  44.184  42.596  1.00  0.00           N  
ATOM    557  H   SER    34      32.183  43.902  43.538  1.00  0.00           H  
ATOM    558  CA  SER    34      32.558  45.376  41.966  1.00  0.00           C  
ATOM    559  HA  SER    34      31.700  46.009  41.738  1.00  0.00           H  
ATOM    560  CB  SER    34      33.658  45.947  42.904  1.00  0.00           C  
ATOM    561  HB2 SER    34      33.222  46.333  43.825  1.00  0.00           H  
ATOM    562  HB3 SER    34      34.314  45.135  43.219  1.00  0.00           H  
ATOM    563  OG  SER    34      34.363  47.004  42.371  1.00  0.00           O  
ATOM    564  HG  SER    34      35.098  47.240  42.941  1.00  0.00           H  
ATOM    565  C   SER    34      33.155  45.082  40.608  1.00  0.00           C  
ATOM    566  O   SER    34      32.924  45.726  39.609  1.00  0.00           O  
ATOM    567  N   ASN    35      34.072  44.120  40.570  1.00  0.00           N  
ATOM    568  H   ASN    35      34.306  43.705  41.461  1.00  0.00           H  
ATOM    569  CA  ASN    35      34.711  43.706  39.328  1.00  0.00           C  
ATOM    570  HA  ASN    35      35.260  44.494  38.812  1.00  0.00           H  
ATOM    571  CB  ASN    35      35.760  42.635  39.597  1.00  0.00           C  
ATOM    572  HB2 ASN    35      36.509  43.164  40.186  1.00  0.00           H  
ATOM    573  HB3 ASN    35      35.318  41.862  40.226  1.00  0.00           H  
ATOM    574  CG  ASN    35      36.489  41.993  38.530  1.00  0.00           C  
ATOM    575  OD1 ASN    35      37.318  42.527  37.847  1.00  0.00           O  
ATOM    576  ND2 ASN    35      36.351  40.680  38.325  1.00  0.00           N  
ATOM    577 HD21 ASN    35      35.692  40.093  38.818  1.00  0.00           H  
ATOM    578 HD22 ASN    35      36.874  40.228  37.589  1.00  0.00           H  
ATOM    579  C   ASN    35      33.739  43.209  38.246  1.00  0.00           C  
ATOM    580  O   ASN    35      33.932  43.504  37.076  1.00  0.00           O  
ATOM    581  N   SER    36      32.698  42.460  38.664  1.00  0.00           N  
ATOM    582  H   SER    36      32.644  42.070  39.594  1.00  0.00           H  
ATOM    583  CA  SER    36      31.496  42.076  37.834  1.00  0.00           C  
ATOM    584  HA  SER    36      31.986  41.409  37.125  1.00  0.00           H  
ATOM    585  CB  SER    36      30.544  41.106  38.636  1.00  0.00           C  
ATOM    586  HB2 SER    36      30.600  41.649  39.580  1.00  0.00           H  
ATOM    587  HB3 SER    36      29.600  40.895  38.135  1.00  0.00           H  
ATOM    588  OG  SER    36      31.139  39.829  38.618  1.00  0.00           O  
ATOM    589  HG  SER    36      31.311  39.548  37.717  1.00  0.00           H  
ATOM    590  C   SER    36      30.736  43.309  37.263  1.00  0.00           C  
ATOM    591  O   SER    36      30.632  43.328  36.057  1.00  0.00           O  
ATOM    592  N   SER    37      30.203  44.162  38.101  1.00  0.00           N  
ATOM    593  H   SER    37      30.556  44.045  39.040  1.00  0.00           H  
ATOM    594  CA  SER    37      29.590  45.455  37.716  1.00  0.00           C  
ATOM    595  HA  SER    37      28.571  45.293  37.365  1.00  0.00           H  
ATOM    596  CB  SER    37      29.495  46.259  39.024  1.00  0.00           C  
ATOM    597  HB2 SER    37      30.462  46.558  39.429  1.00  0.00           H  
ATOM    598  HB3 SER    37      28.941  47.177  38.828  1.00  0.00           H  
ATOM    599  OG  SER    37      28.718  45.499  39.890  1.00  0.00           O  
ATOM    600  HG  SER    37      29.239  44.803  40.297  1.00  0.00           H  
ATOM    601  C   SER    37      30.361  46.288  36.682  1.00  0.00           C  
ATOM    602  O   SER    37      29.770  46.724  35.665  1.00  0.00           O  
ATOM    603  N   ASP    38      31.671  46.533  36.986  1.00  0.00           N  
ATOM    604  H   ASP    38      31.966  46.305  37.925  1.00  0.00           H  
ATOM    605  CA  ASP    38      32.565  47.143  35.985  1.00  0.00           C  
ATOM    606  HA  ASP    38      32.100  48.103  35.759  1.00  0.00           H  
ATOM    607  CB  ASP    38      33.977  47.247  36.480  1.00  0.00           C  
ATOM    608  HB2 ASP    38      34.400  46.264  36.687  1.00  0.00           H  
ATOM    609  HB3 ASP    38      34.563  47.747  35.708  1.00  0.00           H  
ATOM    610  CG  ASP    38      34.095  48.127  37.758  1.00  0.00           C  
ATOM    611  OD1 ASP    38      33.215  48.961  38.131  1.00  0.00           O  
ATOM    612  OD2 ASP    38      35.093  47.953  38.448  1.00  0.00           O  
ATOM    613  C   ASP    38      32.601  46.397  34.651  1.00  0.00           C  
ATOM    614  O   ASP    38      32.730  46.930  33.554  1.00  0.00           O  
ATOM    615  N   ALA    39      32.601  45.073  34.720  1.00  0.00           N  
ATOM    616  H   ALA    39      32.691  44.653  35.634  1.00  0.00           H  
ATOM    617  CA  ALA    39      32.626  44.269  33.496  1.00  0.00           C  
ATOM    618  HA  ALA    39      33.507  44.564  32.927  1.00  0.00           H  
ATOM    619  CB  ALA    39      32.878  42.775  33.833  1.00  0.00           C  
ATOM    620  HB1 ALA    39      31.868  42.390  33.966  1.00  0.00           H  
ATOM    621  HB2 ALA    39      33.348  42.181  33.050  1.00  0.00           H  
ATOM    622  HB3 ALA    39      33.511  42.669  34.714  1.00  0.00           H  
ATOM    623  C   ALA    39      31.408  44.562  32.549  1.00  0.00           C  
ATOM    624  O   ALA    39      31.442  44.836  31.349  1.00  0.00           O  
ATOM    625  N   LEU    40      30.225  44.544  33.188  1.00  0.00           N  
ATOM    626  H   LEU    40      30.317  44.296  34.163  1.00  0.00           H  
ATOM    627  CA  LEU    40      28.896  45.050  32.678  1.00  0.00           C  
ATOM    628  HA  LEU    40      28.844  44.392  31.810  1.00  0.00           H  
ATOM    629  CB  LEU    40      27.791  44.905  33.690  1.00  0.00           C  
ATOM    630  HB2 LEU    40      27.927  45.616  34.504  1.00  0.00           H  
ATOM    631  HB3 LEU    40      26.872  45.049  33.120  1.00  0.00           H  
ATOM    632  CG  LEU    40      27.589  43.530  34.427  1.00  0.00           C  
ATOM    633  HG  LEU    40      28.507  43.261  34.952  1.00  0.00           H  
ATOM    634  CD1 LEU    40      26.480  43.617  35.477  1.00  0.00           C  
ATOM    635 HD11 LEU    40      25.497  43.799  35.041  1.00  0.00           H  
ATOM    636 HD12 LEU    40      26.409  42.682  36.032  1.00  0.00           H  
ATOM    637 HD13 LEU    40      26.869  44.319  36.214  1.00  0.00           H  
ATOM    638  CD2 LEU    40      27.082  42.438  33.436  1.00  0.00           C  
ATOM    639 HD21 LEU    40      27.057  41.452  33.899  1.00  0.00           H  
ATOM    640 HD22 LEU    40      26.071  42.644  33.083  1.00  0.00           H  
ATOM    641 HD23 LEU    40      27.709  42.478  32.545  1.00  0.00           H  
ATOM    642  C   LEU    40      28.974  46.514  32.157  1.00  0.00           C  
ATOM    643  O   LEU    40      28.506  46.779  31.045  1.00  0.00           O  
ATOM    644  N   ASP    41      29.526  47.455  32.923  1.00  0.00           N  
ATOM    645  H   ASP    41      29.838  47.227  33.856  1.00  0.00           H  
ATOM    646  CA  ASP    41      29.728  48.820  32.415  1.00  0.00           C  
ATOM    647  HA  ASP    41      28.759  49.252  32.168  1.00  0.00           H  
ATOM    648  CB  ASP    41      30.456  49.685  33.541  1.00  0.00           C  
ATOM    649  HB2 ASP    41      31.246  49.040  33.926  1.00  0.00           H  
ATOM    650  HB3 ASP    41      30.875  50.632  33.200  1.00  0.00           H  
ATOM    651  CG  ASP    41      29.541  50.228  34.675  1.00  0.00           C  
ATOM    652  OD1 ASP    41      29.968  50.985  35.555  1.00  0.00           O  
ATOM    653  OD2 ASP    41      28.365  49.845  34.719  1.00  0.00           O  
ATOM    654  C   ASP    41      30.632  48.817  31.142  1.00  0.00           C  
ATOM    655  O   ASP    41      30.489  49.638  30.250  1.00  0.00           O  
ATOM    656  N   LYS    42      31.595  47.901  31.028  1.00  0.00           N  
ATOM    657  H   LYS    42      31.754  47.312  31.833  1.00  0.00           H  
ATOM    658  CA  LYS    42      32.430  47.781  29.822  1.00  0.00           C  
ATOM    659  HA  LYS    42      32.627  48.783  29.440  1.00  0.00           H  
ATOM    660  CB  LYS    42      33.764  47.043  30.122  1.00  0.00           C  
ATOM    661  HB2 LYS    42      33.497  46.063  30.517  1.00  0.00           H  
ATOM    662  HB3 LYS    42      34.274  46.737  29.209  1.00  0.00           H  
ATOM    663  CG  LYS    42      34.744  47.723  31.026  1.00  0.00           C  
ATOM    664  HG2 LYS    42      35.295  48.397  30.370  1.00  0.00           H  
ATOM    665  HG3 LYS    42      34.130  48.225  31.773  1.00  0.00           H  
ATOM    666  CD  LYS    42      35.835  47.005  31.848  1.00  0.00           C  
ATOM    667  HD2 LYS    42      35.390  46.146  32.352  1.00  0.00           H  
ATOM    668  HD3 LYS    42      36.598  46.717  31.126  1.00  0.00           H  
ATOM    669  CE  LYS    42      36.471  47.871  32.933  1.00  0.00           C  
ATOM    670  HE2 LYS    42      37.264  48.497  32.525  1.00  0.00           H  
ATOM    671  HE3 LYS    42      35.816  48.562  33.463  1.00  0.00           H  
ATOM    672  NZ  LYS    42      37.117  46.955  33.895  1.00  0.00           N  
ATOM    673  HZ1 LYS    42      36.459  46.428  34.451  1.00  0.00           H  
ATOM    674  HZ2 LYS    42      37.610  46.253  33.362  1.00  0.00           H  
ATOM    675  HZ3 LYS    42      37.795  47.516  34.391  1.00  0.00           H  
ATOM    676  C   LYS    42      31.701  47.278  28.594  1.00  0.00           C  
ATOM    677  O   LYS    42      31.630  48.050  27.626  1.00  0.00           O  
ATOM    678  N   ILE    43      31.051  46.131  28.664  1.00  0.00           N  
ATOM    679  H   ILE    43      31.167  45.569  29.495  1.00  0.00           H  
ATOM    680  CA  ILE    43      30.125  45.685  27.566  1.00  0.00           C  
ATOM    681  HA  ILE    43      30.723  45.592  26.659  1.00  0.00           H  
ATOM    682  CB  ILE    43      29.469  44.242  27.782  1.00  0.00           C  
ATOM    683  HB  ILE    43      30.238  43.472  27.837  1.00  0.00           H  
ATOM    684  CG2 ILE    43      28.779  44.147  29.151  1.00  0.00           C  
ATOM    685 HG21 ILE    43      29.512  44.349  29.932  1.00  0.00           H  
ATOM    686 HG22 ILE    43      27.921  44.819  29.160  1.00  0.00           H  
ATOM    687 HG23 ILE    43      28.339  43.151  29.193  1.00  0.00           H  
ATOM    688  CG1 ILE    43      28.524  43.959  26.621  1.00  0.00           C  
ATOM    689 HG12 ILE    43      28.057  42.994  26.817  1.00  0.00           H  
ATOM    690 HG13 ILE    43      27.902  44.834  26.431  1.00  0.00           H  
ATOM    691  CD1 ILE    43      29.290  43.740  25.248  1.00  0.00           C  
ATOM    692 HD11 ILE    43      29.992  42.906  25.236  1.00  0.00           H  
ATOM    693 HD12 ILE    43      28.563  43.514  24.468  1.00  0.00           H  
ATOM    694 HD13 ILE    43      29.912  44.608  25.031  1.00  0.00           H  
ATOM    695  C   ILE    43      29.043  46.787  27.237  1.00  0.00           C  
ATOM    696  O   ILE    43      28.778  47.065  26.102  1.00  0.00           O  
ATOM    697  N   ARG    44      28.505  47.454  28.283  1.00  0.00           N  
ATOM    698  H   ARG    44      28.810  47.183  29.207  1.00  0.00           H  
ATOM    699  CA  ARG    44      27.546  48.595  28.215  1.00  0.00           C  
ATOM    700  HA  ARG    44      26.631  48.211  27.764  1.00  0.00           H  
ATOM    701  CB  ARG    44      26.955  48.929  29.629  1.00  0.00           C  
ATOM    702  HB2 ARG    44      26.440  48.084  30.085  1.00  0.00           H  
ATOM    703  HB3 ARG    44      27.815  49.264  30.209  1.00  0.00           H  
ATOM    704  CG  ARG    44      25.936  50.105  29.702  1.00  0.00           C  
ATOM    705  HG2 ARG    44      26.463  51.022  29.437  1.00  0.00           H  
ATOM    706  HG3 ARG    44      25.246  49.939  28.875  1.00  0.00           H  
ATOM    707  CD  ARG    44      25.030  50.137  30.910  1.00  0.00           C  
ATOM    708  HD2 ARG    44      24.130  50.747  30.843  1.00  0.00           H  
ATOM    709  HD3 ARG    44      24.544  49.163  30.969  1.00  0.00           H  
ATOM    710  NE  ARG    44      25.793  50.437  32.118  1.00  0.00           N  
ATOM    711  HE  ARG    44      26.304  49.626  32.437  1.00  0.00           H  
ATOM    712  CZ  ARG    44      25.592  51.380  32.978  1.00  0.00           C  
ATOM    713  NH1 ARG    44      24.796  52.368  32.635  1.00  0.00           N  
ATOM    714 HH11 ARG    44      24.240  52.234  31.803  1.00  0.00           H  
ATOM    715 HH12 ARG    44      24.655  53.097  33.320  1.00  0.00           H  
ATOM    716  NH2 ARG    44      26.106  51.378  34.145  1.00  0.00           N  
ATOM    717 HH21 ARG    44      26.821  50.749  34.480  1.00  0.00           H  
ATOM    718 HH22 ARG    44      25.770  52.063  34.807  1.00  0.00           H  
ATOM    719  C   ARG    44      28.089  49.727  27.288  1.00  0.00           C  
ATOM    720  O   ARG    44      27.500  49.999  26.198  1.00  0.00           O  
ATOM    721  N   TYR    45      29.260  50.238  27.726  1.00  0.00           N  
ATOM    722  H   TYR    45      29.722  49.807  28.514  1.00  0.00           H  
ATOM    723  CA  TYR    45      30.006  51.108  26.878  1.00  0.00           C  
ATOM    724  HA  TYR    45      29.350  51.978  26.833  1.00  0.00           H  
ATOM    725  CB  TYR    45      31.359  51.495  27.517  1.00  0.00           C  
ATOM    726  HB2 TYR    45      31.138  52.047  28.430  1.00  0.00           H  
ATOM    727  HB3 TYR    45      31.967  50.612  27.716  1.00  0.00           H  
ATOM    728  CG  TYR    45      32.156  52.408  26.634  1.00  0.00           C  
ATOM    729  CD1 TYR    45      32.010  53.778  26.901  1.00  0.00           C  
ATOM    730  HD1 TYR    45      31.297  54.201  27.594  1.00  0.00           H  
ATOM    731  CE1 TYR    45      32.819  54.655  26.113  1.00  0.00           C  
ATOM    732  HE1 TYR    45      32.721  55.730  26.156  1.00  0.00           H  
ATOM    733  CZ  TYR    45      33.738  54.119  25.224  1.00  0.00           C  
ATOM    734  OH  TYR    45      34.601  54.867  24.493  1.00  0.00           O  
ATOM    735  HH  TYR    45      34.404  55.805  24.553  1.00  0.00           H  
ATOM    736  CE2 TYR    45      33.976  52.764  25.041  1.00  0.00           C  
ATOM    737  HE2 TYR    45      34.789  52.340  24.470  1.00  0.00           H  
ATOM    738  CD2 TYR    45      33.113  51.859  25.765  1.00  0.00           C  
ATOM    739  HD2 TYR    45      33.306  50.804  25.641  1.00  0.00           H  
ATOM    740  C   TYR    45      30.159  50.583  25.439  1.00  0.00           C  
ATOM    741  O   TYR    45      29.895  51.288  24.485  1.00  0.00           O  
ATOM    742  N   GLU    46      30.623  49.363  25.310  1.00  0.00           N  
ATOM    743  H   GLU    46      30.988  48.800  26.065  1.00  0.00           H  
ATOM    744  CA  GLU    46      30.899  48.902  23.976  1.00  0.00           C  
ATOM    745  HA  GLU    46      31.572  49.646  23.551  1.00  0.00           H  
ATOM    746  CB  GLU    46      31.580  47.499  24.083  1.00  0.00           C  
ATOM    747  HB2 GLU    46      32.519  47.576  24.631  1.00  0.00           H  
ATOM    748  HB3 GLU    46      30.997  46.767  24.642  1.00  0.00           H  
ATOM    749  CG  GLU    46      31.914  46.931  22.804  1.00  0.00           C  
ATOM    750  HG2 GLU    46      32.135  45.884  23.012  1.00  0.00           H  
ATOM    751  HG3 GLU    46      31.147  47.045  22.038  1.00  0.00           H  
ATOM    752  CD  GLU    46      33.238  47.426  22.187  1.00  0.00           C  
ATOM    753  OE1 GLU    46      33.979  46.638  21.582  1.00  0.00           O  
ATOM    754  OE2 GLU    46      33.579  48.651  22.180  1.00  0.00           O  
ATOM    755  C   GLU    46      29.670  48.888  22.965  1.00  0.00           C  
ATOM    756  O   GLU    46      29.812  49.313  21.849  1.00  0.00           O  
ATOM    757  N   SER    47      28.532  48.405  23.440  1.00  0.00           N  
ATOM    758  H   SER    47      28.430  48.158  24.413  1.00  0.00           H  
ATOM    759  CA  SER    47      27.178  48.267  22.692  1.00  0.00           C  
ATOM    760  HA  SER    47      27.367  47.526  21.915  1.00  0.00           H  
ATOM    761  CB  SER    47      26.207  47.651  23.740  1.00  0.00           C  
ATOM    762  HB2 SER    47      25.313  47.253  23.258  1.00  0.00           H  
ATOM    763  HB3 SER    47      26.795  46.910  24.282  1.00  0.00           H  
ATOM    764  OG  SER    47      25.831  48.655  24.705  1.00  0.00           O  
ATOM    765  HG  SER    47      26.606  49.065  25.095  1.00  0.00           H  
ATOM    766  C   SER    47      26.643  49.546  22.075  1.00  0.00           C  
ATOM    767  O   SER    47      25.860  49.523  21.140  1.00  0.00           O  
ATOM    768  N   LEU    48      27.135  50.704  22.528  1.00  0.00           N  
ATOM    769  H   LEU    48      27.607  50.674  23.421  1.00  0.00           H  
ATOM    770  CA  LEU    48      26.837  51.986  21.991  1.00  0.00           C  
ATOM    771  HA  LEU    48      25.759  52.064  21.854  1.00  0.00           H  
ATOM    772  CB  LEU    48      27.327  53.163  22.874  1.00  0.00           C  
ATOM    773  HB2 LEU    48      28.370  53.072  23.178  1.00  0.00           H  
ATOM    774  HB3 LEU    48      27.358  54.128  22.368  1.00  0.00           H  
ATOM    775  CG  LEU    48      26.483  53.402  24.226  1.00  0.00           C  
ATOM    776  HG  LEU    48      26.552  52.503  24.839  1.00  0.00           H  
ATOM    777  CD1 LEU    48      26.985  54.548  25.160  1.00  0.00           C  
ATOM    778 HD11 LEU    48      27.695  55.208  24.661  1.00  0.00           H  
ATOM    779 HD12 LEU    48      26.194  55.184  25.557  1.00  0.00           H  
ATOM    780 HD13 LEU    48      27.523  54.051  25.967  1.00  0.00           H  
ATOM    781  CD2 LEU    48      25.056  53.676  23.910  1.00  0.00           C  
ATOM    782 HD21 LEU    48      24.518  53.837  24.844  1.00  0.00           H  
ATOM    783 HD22 LEU    48      24.927  54.533  23.249  1.00  0.00           H  
ATOM    784 HD23 LEU    48      24.706  52.831  23.316  1.00  0.00           H  
ATOM    785  C   LEU    48      27.362  52.018  20.573  1.00  0.00           C  
ATOM    786  O   LEU    48      26.661  52.348  19.577  1.00  0.00           O  
ATOM    787  N   THR    49      28.695  51.824  20.419  1.00  0.00           N  
ATOM    788  H   THR    49      29.219  51.657  21.266  1.00  0.00           H  
ATOM    789  CA  THR    49      29.228  51.897  19.092  1.00  0.00           C  
ATOM    790  HA  THR    49      28.849  52.686  18.442  1.00  0.00           H  
ATOM    791  CB  THR    49      30.736  52.108  19.230  1.00  0.00           C  
ATOM    792  HB  THR    49      31.124  51.344  19.904  1.00  0.00           H  
ATOM    793  CG2 THR    49      31.464  52.181  17.947  1.00  0.00           C  
ATOM    794 HG21 THR    49      31.735  51.187  17.591  1.00  0.00           H  
ATOM    795 HG22 THR    49      30.850  52.729  17.231  1.00  0.00           H  
ATOM    796 HG23 THR    49      32.472  52.576  18.074  1.00  0.00           H  
ATOM    797  OG1 THR    49      31.012  53.356  19.757  1.00  0.00           O  
ATOM    798  HG1 THR    49      30.898  53.196  20.697  1.00  0.00           H  
ATOM    799  C   THR    49      29.128  50.585  18.347  1.00  0.00           C  
ATOM    800  O   THR    49      28.773  50.579  17.203  1.00  0.00           O  
ATOM    801  N   ASP    50      29.439  49.398  18.976  1.00  0.00           N  
ATOM    802  H   ASP    50      29.703  49.474  19.948  1.00  0.00           H  
ATOM    803  CA  ASP    50      29.204  48.058  18.389  1.00  0.00           C  
ATOM    804  HA  ASP    50      28.757  48.085  17.395  1.00  0.00           H  
ATOM    805  CB  ASP    50      30.527  47.229  18.359  1.00  0.00           C  
ATOM    806  HB2 ASP    50      31.223  47.779  17.726  1.00  0.00           H  
ATOM    807  HB3 ASP    50      31.056  47.224  19.311  1.00  0.00           H  
ATOM    808  CG  ASP    50      30.383  45.788  17.804  1.00  0.00           C  
ATOM    809  OD1 ASP    50      29.444  45.426  16.983  1.00  0.00           O  
ATOM    810  OD2 ASP    50      31.359  45.027  17.953  1.00  0.00           O  
ATOM    811  C   ASP    50      28.073  47.319  19.118  1.00  0.00           C  
ATOM    812  O   ASP    50      28.393  46.563  20.029  1.00  0.00           O  
ATOM    813  N   PRO    51      26.773  47.462  18.816  1.00  0.00           N  
ATOM    814  CD  PRO    51      26.252  48.286  17.764  1.00  0.00           C  
ATOM    815  HD2 PRO    51      26.767  48.036  16.836  1.00  0.00           H  
ATOM    816  HD3 PRO    51      26.572  49.281  18.072  1.00  0.00           H  
ATOM    817  CG  PRO    51      24.738  47.884  17.749  1.00  0.00           C  
ATOM    818  HG2 PRO    51      24.576  47.054  17.061  1.00  0.00           H  
ATOM    819  HG3 PRO    51      24.099  48.693  17.395  1.00  0.00           H  
ATOM    820  CB  PRO    51      24.391  47.405  19.153  1.00  0.00           C  
ATOM    821  HB2 PRO    51      23.534  46.733  19.122  1.00  0.00           H  
ATOM    822  HB3 PRO    51      24.255  48.215  19.870  1.00  0.00           H  
ATOM    823  CA  PRO    51      25.663  46.674  19.488  1.00  0.00           C  
ATOM    824  HA  PRO    51      25.745  46.899  20.551  1.00  0.00           H  
ATOM    825  C   PRO    51      25.631  45.101  19.386  1.00  0.00           C  
ATOM    826  O   PRO    51      25.261  44.422  20.391  1.00  0.00           O  
ATOM    827  N   SER    52      26.186  44.524  18.274  1.00  0.00           N  
ATOM    828  H   SER    52      26.500  45.129  17.529  1.00  0.00           H  
ATOM    829  CA  SER    52      26.379  43.068  18.128  1.00  0.00           C  
ATOM    830  HA  SER    52      25.360  42.718  17.959  1.00  0.00           H  
ATOM    831  CB  SER    52      27.083  42.792  16.763  1.00  0.00           C  
ATOM    832  HB2 SER    52      27.023  41.749  16.452  1.00  0.00           H  
ATOM    833  HB3 SER    52      26.757  43.539  16.040  1.00  0.00           H  
ATOM    834  OG  SER    52      28.405  43.057  16.919  1.00  0.00           O  
ATOM    835  HG  SER    52      28.676  43.970  16.805  1.00  0.00           H  
ATOM    836  C   SER    52      27.020  42.313  19.255  1.00  0.00           C  
ATOM    837  O   SER    52      26.438  41.289  19.646  1.00  0.00           O  
ATOM    838  N   LYS    53      28.167  42.797  19.799  1.00  0.00           N  
ATOM    839  H   LYS    53      28.569  43.647  19.431  1.00  0.00           H  
ATOM    840  CA  LYS    53      28.651  42.302  21.111  1.00  0.00           C  
ATOM    841  HA  LYS    53      29.033  41.319  20.836  1.00  0.00           H  
ATOM    842  CB  LYS    53      29.900  43.140  21.541  1.00  0.00           C  
ATOM    843  HB2 LYS    53      29.636  44.198  21.519  1.00  0.00           H  
ATOM    844  HB3 LYS    53      30.131  42.697  22.510  1.00  0.00           H  
ATOM    845  CG  LYS    53      31.128  42.892  20.658  1.00  0.00           C  
ATOM    846  HG2 LYS    53      31.092  41.920  20.167  1.00  0.00           H  
ATOM    847  HG3 LYS    53      31.052  43.688  19.917  1.00  0.00           H  
ATOM    848  CD  LYS    53      32.447  43.076  21.288  1.00  0.00           C  
ATOM    849  HD2 LYS    53      32.421  43.887  22.016  1.00  0.00           H  
ATOM    850  HD3 LYS    53      32.701  42.138  21.782  1.00  0.00           H  
ATOM    851  CE  LYS    53      33.547  43.396  20.301  1.00  0.00           C  
ATOM    852  HE2 LYS    53      34.513  43.379  20.807  1.00  0.00           H  
ATOM    853  HE3 LYS    53      33.541  42.597  19.560  1.00  0.00           H  
ATOM    854  NZ  LYS    53      33.534  44.741  19.653  1.00  0.00           N  
ATOM    855  HZ1 LYS    53      32.628  44.892  19.233  1.00  0.00           H  
ATOM    856  HZ2 LYS    53      33.883  45.448  20.284  1.00  0.00           H  
ATOM    857  HZ3 LYS    53      34.183  44.752  18.879  1.00  0.00           H  
ATOM    858  C   LYS    53      27.613  42.129  22.265  1.00  0.00           C  
ATOM    859  O   LYS    53      27.657  41.133  23.011  1.00  0.00           O  
ATOM    860  N   LEU    54      26.798  43.128  22.514  1.00  0.00           N  
ATOM    861  H   LEU    54      26.916  43.973  21.973  1.00  0.00           H  
ATOM    862  CA  LEU    54      25.661  42.977  23.370  1.00  0.00           C  
ATOM    863  HA  LEU    54      26.055  42.637  24.328  1.00  0.00           H  
ATOM    864  CB  LEU    54      25.063  44.330  23.670  1.00  0.00           C  
ATOM    865  HB2 LEU    54      25.813  45.113  23.780  1.00  0.00           H  
ATOM    866  HB3 LEU    54      24.616  44.677  22.739  1.00  0.00           H  
ATOM    867  CG  LEU    54      24.092  44.401  24.806  1.00  0.00           C  
ATOM    868  HG  LEU    54      23.321  43.632  24.747  1.00  0.00           H  
ATOM    869  CD1 LEU    54      24.722  44.319  26.267  1.00  0.00           C  
ATOM    870 HD11 LEU    54      25.497  45.054  26.485  1.00  0.00           H  
ATOM    871 HD12 LEU    54      23.893  44.437  26.965  1.00  0.00           H  
ATOM    872 HD13 LEU    54      25.136  43.317  26.384  1.00  0.00           H  
ATOM    873  CD2 LEU    54      23.283  45.695  24.826  1.00  0.00           C  
ATOM    874 HD21 LEU    54      22.936  45.887  23.810  1.00  0.00           H  
ATOM    875 HD22 LEU    54      22.423  45.503  25.468  1.00  0.00           H  
ATOM    876 HD23 LEU    54      23.944  46.503  25.140  1.00  0.00           H  
ATOM    877  C   LEU    54      24.715  41.877  22.883  1.00  0.00           C  
ATOM    878  O   LEU    54      24.370  40.970  23.623  1.00  0.00           O  
ATOM    879  N   ASP    55      24.195  41.990  21.684  1.00  0.00           N  
ATOM    880  H   ASP    55      24.559  42.785  21.179  1.00  0.00           H  
ATOM    881  CA  ASP    55      23.049  41.207  21.190  1.00  0.00           C  
ATOM    882  HA  ASP    55      22.173  41.559  21.735  1.00  0.00           H  
ATOM    883  CB  ASP    55      22.970  41.595  19.715  1.00  0.00           C  
ATOM    884  HB2 ASP    55      23.110  42.667  19.577  1.00  0.00           H  
ATOM    885  HB3 ASP    55      23.730  41.192  19.045  1.00  0.00           H  
ATOM    886  CG  ASP    55      21.624  41.227  19.052  1.00  0.00           C  
ATOM    887  OD1 ASP    55      20.612  40.824  19.757  1.00  0.00           O  
ATOM    888  OD2 ASP    55      21.721  41.105  17.806  1.00  0.00           O  
ATOM    889  C   ASP    55      22.992  39.598  21.422  1.00  0.00           C  
ATOM    890  O   ASP    55      21.967  39.052  21.777  1.00  0.00           O  
ATOM    891  N   SER    56      24.136  38.886  21.305  1.00  0.00           N  
ATOM    892  H   SER    56      24.992  39.400  21.155  1.00  0.00           H  
ATOM    893  CA  SER    56      24.324  37.490  21.722  1.00  0.00           C  
ATOM    894  HA  SER    56      23.754  36.852  21.047  1.00  0.00           H  
ATOM    895  CB  SER    56      25.783  37.109  21.494  1.00  0.00           C  
ATOM    896  HB2 SER    56      25.832  36.022  21.553  1.00  0.00           H  
ATOM    897  HB3 SER    56      26.187  37.335  20.507  1.00  0.00           H  
ATOM    898  OG  SER    56      26.636  37.656  22.476  1.00  0.00           O  
ATOM    899  HG  SER    56      27.514  37.755  22.101  1.00  0.00           H  
ATOM    900  C   SER    56      23.898  37.131  23.151  1.00  0.00           C  
ATOM    901  O   SER    56      23.574  35.986  23.447  1.00  0.00           O  
ATOM    902  N   GLY    57      23.965  38.146  24.046  1.00  0.00           N  
ATOM    903  H   GLY    57      24.474  38.937  23.679  1.00  0.00           H  
ATOM    904  CA  GLY    57      23.302  38.116  25.368  1.00  0.00           C  
ATOM    905  HA2 GLY    57      22.306  37.674  25.336  1.00  0.00           H  
ATOM    906  HA3 GLY    57      23.850  37.527  26.103  1.00  0.00           H  
ATOM    907  C   GLY    57      23.180  39.589  25.827  1.00  0.00           C  
ATOM    908  O   GLY    57      24.113  40.167  26.419  1.00  0.00           O  
ATOM    909  N   LYS    58      21.925  40.061  25.742  1.00  0.00           N  
ATOM    910  H   LYS    58      21.173  39.408  25.577  1.00  0.00           H  
ATOM    911  CA  LYS    58      21.643  41.496  25.970  1.00  0.00           C  
ATOM    912  HA  LYS    58      22.440  42.041  25.464  1.00  0.00           H  
ATOM    913  CB  LYS    58      20.351  41.830  25.300  1.00  0.00           C  
ATOM    914  HB2 LYS    58      19.617  41.075  25.581  1.00  0.00           H  
ATOM    915  HB3 LYS    58      19.993  42.803  25.638  1.00  0.00           H  
ATOM    916  CG  LYS    58      20.402  41.895  23.737  1.00  0.00           C  
ATOM    917  HG2 LYS    58      20.884  42.808  23.388  1.00  0.00           H  
ATOM    918  HG3 LYS    58      20.919  40.996  23.398  1.00  0.00           H  
ATOM    919  CD  LYS    58      18.977  41.862  23.098  1.00  0.00           C  
ATOM    920  HD2 LYS    58      18.206  42.398  23.651  1.00  0.00           H  
ATOM    921  HD3 LYS    58      19.102  42.325  22.119  1.00  0.00           H  
ATOM    922  CE  LYS    58      18.436  40.477  22.920  1.00  0.00           C  
ATOM    923  HE2 LYS    58      18.237  40.053  23.904  1.00  0.00           H  
ATOM    924  HE3 LYS    58      17.457  40.539  22.445  1.00  0.00           H  
ATOM    925  NZ  LYS    58      19.296  39.757  21.958  1.00  0.00           N  
ATOM    926  HZ1 LYS    58      18.866  38.978  21.480  1.00  0.00           H  
ATOM    927  HZ2 LYS    58      19.605  40.305  21.168  1.00  0.00           H  
ATOM    928  HZ3 LYS    58      20.199  39.496  22.327  1.00  0.00           H  
ATOM    929  C   LYS    58      21.605  41.831  27.468  1.00  0.00           C  
ATOM    930  O   LYS    58      21.916  42.941  27.963  1.00  0.00           O  
ATOM    931  N   GLU    59      21.055  40.951  28.311  1.00  0.00           N  
ATOM    932  H   GLU    59      21.062  39.985  28.014  1.00  0.00           H  
ATOM    933  CA  GLU    59      20.727  41.225  29.727  1.00  0.00           C  
ATOM    934  HA  GLU    59      20.322  42.237  29.726  1.00  0.00           H  
ATOM    935  CB  GLU    59      19.764  40.168  30.134  1.00  0.00           C  
ATOM    936  HB2 GLU    59      18.851  40.186  29.540  1.00  0.00           H  
ATOM    937  HB3 GLU    59      20.124  39.151  29.977  1.00  0.00           H  
ATOM    938  CG  GLU    59      19.289  40.284  31.649  1.00  0.00           C  
ATOM    939  HG2 GLU    59      20.006  39.718  32.244  1.00  0.00           H  
ATOM    940  HG3 GLU    59      19.342  41.313  32.006  1.00  0.00           H  
ATOM    941  CD  GLU    59      17.915  39.723  31.879  1.00  0.00           C  
ATOM    942  OE1 GLU    59      17.144  40.357  32.621  1.00  0.00           O  
ATOM    943  OE2 GLU    59      17.650  38.593  31.380  1.00  0.00           O  
ATOM    944  C   GLU    59      21.944  41.325  30.702  1.00  0.00           C  
ATOM    945  O   GLU    59      22.570  40.338  31.006  1.00  0.00           O  
ATOM    946  N   LEU    60      22.211  42.451  31.358  1.00  0.00           N  
ATOM    947  H   LEU    60      21.574  43.234  31.340  1.00  0.00           H  
ATOM    948  CA  LEU    60      23.415  42.683  32.111  1.00  0.00           C  
ATOM    949  HA  LEU    60      24.182  41.982  31.785  1.00  0.00           H  
ATOM    950  CB  LEU    60      23.857  44.153  32.014  1.00  0.00           C  
ATOM    951  HB2 LEU    60      23.109  44.806  32.463  1.00  0.00           H  
ATOM    952  HB3 LEU    60      24.736  44.303  32.641  1.00  0.00           H  
ATOM    953  CG  LEU    60      24.085  44.576  30.545  1.00  0.00           C  
ATOM    954  HG  LEU    60      23.175  44.536  29.946  1.00  0.00           H  
ATOM    955  CD1 LEU    60      24.531  46.082  30.452  1.00  0.00           C  
ATOM    956 HD11 LEU    60      25.448  46.226  31.024  1.00  0.00           H  
ATOM    957 HD12 LEU    60      24.610  46.342  29.396  1.00  0.00           H  
ATOM    958 HD13 LEU    60      23.754  46.700  30.903  1.00  0.00           H  
ATOM    959  CD2 LEU    60      25.309  43.836  30.049  1.00  0.00           C  
ATOM    960 HD21 LEU    60      25.474  44.234  29.047  1.00  0.00           H  
ATOM    961 HD22 LEU    60      26.249  43.987  30.580  1.00  0.00           H  
ATOM    962 HD23 LEU    60      25.022  42.785  30.073  1.00  0.00           H  
ATOM    963  C   LEU    60      23.082  42.392  33.591  1.00  0.00           C  
ATOM    964  O   LEU    60      22.418  43.172  34.296  1.00  0.00           O  
ATOM    965  N   HIE    61      23.586  41.194  34.005  1.00  0.00           N  
ATOM    966  H   HIE    61      24.052  40.611  33.325  1.00  0.00           H  
ATOM    967  CA  HIE    61      23.273  40.698  35.253  1.00  0.00           C  
ATOM    968  HA  HIE    61      23.048  41.535  35.914  1.00  0.00           H  
ATOM    969  CB  HIE    61      22.036  39.834  35.182  1.00  0.00           C  
ATOM    970  HB2 HIE    61      21.727  39.678  36.215  1.00  0.00           H  
ATOM    971  HB3 HIE    61      21.206  40.321  34.669  1.00  0.00           H  
ATOM    972  CG  HIE    61      22.351  38.512  34.590  1.00  0.00           C  
ATOM    973  ND1 HIE    61      22.600  37.351  35.388  1.00  0.00           N  
ATOM    974  CE1 HIE    61      22.578  36.316  34.515  1.00  0.00           C  
ATOM    975  HE1 HIE    61      22.942  35.306  34.633  1.00  0.00           H  
ATOM    976  NE2 HIE    61      22.242  36.739  33.307  1.00  0.00           N  
ATOM    977  HE2 HIE    61      22.204  36.247  32.426  1.00  0.00           H  
ATOM    978  CD2 HIE    61      22.007  38.089  33.328  1.00  0.00           C  
ATOM    979  HD2 HIE    61      21.670  38.677  32.487  1.00  0.00           H  
ATOM    980  C   HIE    61      24.422  39.997  35.975  1.00  0.00           C  
ATOM    981  O   HIE    61      25.391  39.605  35.369  1.00  0.00           O  
ATOM    982  N   ILE    62      24.306  39.810  37.281  1.00  0.00           N  
ATOM    983  H   ILE    62      23.429  40.176  37.623  1.00  0.00           H  
ATOM    984  CA  ILE    62      25.245  38.938  38.142  1.00  0.00           C  
ATOM    985  HA  ILE    62      25.991  38.465  37.504  1.00  0.00           H  
ATOM    986  CB  ILE    62      26.039  39.698  39.203  1.00  0.00           C  
ATOM    987  HB  ILE    62      25.383  40.137  39.954  1.00  0.00           H  
ATOM    988  CG2 ILE    62      27.069  38.762  39.989  1.00  0.00           C  
ATOM    989 HG21 ILE    62      27.028  39.063  41.035  1.00  0.00           H  
ATOM    990 HG22 ILE    62      26.782  37.738  39.749  1.00  0.00           H  
ATOM    991 HG23 ILE    62      28.076  38.953  39.618  1.00  0.00           H  
ATOM    992  CG1 ILE    62      26.685  40.924  38.616  1.00  0.00           C  
ATOM    993 HG12 ILE    62      27.468  40.477  38.003  1.00  0.00           H  
ATOM    994 HG13 ILE    62      26.010  41.580  38.066  1.00  0.00           H  
ATOM    995  CD1 ILE    62      27.287  41.855  39.691  1.00  0.00           C  
ATOM    996 HD11 ILE    62      26.624  42.049  40.534  1.00  0.00           H  
ATOM    997 HD12 ILE    62      28.223  41.402  40.016  1.00  0.00           H  
ATOM    998 HD13 ILE    62      27.425  42.810  39.184  1.00  0.00           H  
ATOM    999  C   ILE    62      24.488  37.759  38.730  1.00  0.00           C  
ATOM   1000  O   ILE    62      23.596  38.050  39.554  1.00  0.00           O  
ATOM   1001  N   ASN    63      24.849  36.484  38.444  1.00  0.00           N  
ATOM   1002  H   ASN    63      25.666  36.400  37.856  1.00  0.00           H  
ATOM   1003  CA  ASN    63      24.314  35.272  39.099  1.00  0.00           C  
ATOM   1004  HA  ASN    63      23.384  35.568  39.584  1.00  0.00           H  
ATOM   1005  CB  ASN    63      24.052  34.121  38.086  1.00  0.00           C  
ATOM   1006  HB2 ASN    63      23.958  34.475  37.059  1.00  0.00           H  
ATOM   1007  HB3 ASN    63      24.963  33.523  38.099  1.00  0.00           H  
ATOM   1008  CG  ASN    63      22.824  33.183  38.431  1.00  0.00           C  
ATOM   1009  OD1 ASN    63      22.595  32.741  39.555  1.00  0.00           O  
ATOM   1010  ND2 ASN    63      22.032  32.858  37.483  1.00  0.00           N  
ATOM   1011 HD21 ASN    63      22.005  33.249  36.553  1.00  0.00           H  
ATOM   1012 HD22 ASN    63      21.251  32.362  37.888  1.00  0.00           H  
ATOM   1013  C   ASN    63      25.213  34.640  40.170  1.00  0.00           C  
ATOM   1014  O   ASN    63      26.414  34.513  39.983  1.00  0.00           O  
ATOM   1015  N   LEU    64      24.688  34.350  41.360  1.00  0.00           N  
ATOM   1016  H   LEU    64      23.715  34.567  41.521  1.00  0.00           H  
ATOM   1017  CA  LEU    64      25.382  33.839  42.568  1.00  0.00           C  
ATOM   1018  HA  LEU    64      26.416  33.758  42.233  1.00  0.00           H  
ATOM   1019  CB  LEU    64      25.270  34.722  43.733  1.00  0.00           C  
ATOM   1020  HB2 LEU    64      24.220  34.827  44.006  1.00  0.00           H  
ATOM   1021  HB3 LEU    64      25.921  34.325  44.513  1.00  0.00           H  
ATOM   1022  CG  LEU    64      25.718  36.227  43.497  1.00  0.00           C  
ATOM   1023  HG  LEU    64      25.081  36.713  42.758  1.00  0.00           H  
ATOM   1024  CD1 LEU    64      25.389  36.984  44.776  1.00  0.00           C  
ATOM   1025 HD11 LEU    64      25.668  38.036  44.715  1.00  0.00           H  
ATOM   1026 HD12 LEU    64      24.372  36.748  45.090  1.00  0.00           H  
ATOM   1027 HD13 LEU    64      26.022  36.634  45.591  1.00  0.00           H  
ATOM   1028  CD2 LEU    64      27.179  36.490  43.140  1.00  0.00           C  
ATOM   1029 HD21 LEU    64      27.593  37.479  43.336  1.00  0.00           H  
ATOM   1030 HD22 LEU    64      27.776  35.798  43.734  1.00  0.00           H  
ATOM   1031 HD23 LEU    64      27.411  36.322  42.089  1.00  0.00           H  
ATOM   1032  C   LEU    64      24.849  32.365  43.020  1.00  0.00           C  
ATOM   1033  O   LEU    64      23.687  32.180  43.449  1.00  0.00           O  
ATOM   1034  N   ILE    65      25.650  31.320  42.888  1.00  0.00           N  
ATOM   1035  H   ILE    65      26.567  31.529  42.520  1.00  0.00           H  
ATOM   1036  CA  ILE    65      25.320  29.955  43.338  1.00  0.00           C  
ATOM   1037  HA  ILE    65      24.295  29.817  43.683  1.00  0.00           H  
ATOM   1038  CB  ILE    65      25.446  29.003  42.118  1.00  0.00           C  
ATOM   1039  HB  ILE    65      26.450  29.154  41.723  1.00  0.00           H  
ATOM   1040  CG2 ILE    65      25.305  27.626  42.563  1.00  0.00           C  
ATOM   1041 HG21 ILE    65      24.401  27.464  43.150  1.00  0.00           H  
ATOM   1042 HG22 ILE    65      25.305  26.966  41.695  1.00  0.00           H  
ATOM   1043 HG23 ILE    65      26.195  27.323  43.116  1.00  0.00           H  
ATOM   1044  CG1 ILE    65      24.227  29.270  41.132  1.00  0.00           C  
ATOM   1045 HG12 ILE    65      23.609  28.463  40.738  1.00  0.00           H  
ATOM   1046 HG13 ILE    65      23.412  29.764  41.661  1.00  0.00           H  
ATOM   1047  CD1 ILE    65      24.569  29.987  39.838  1.00  0.00           C  
ATOM   1048 HD11 ILE    65      25.043  30.938  40.079  1.00  0.00           H  
ATOM   1049 HD12 ILE    65      25.252  29.463  39.170  1.00  0.00           H  
ATOM   1050 HD13 ILE    65      23.603  30.173  39.367  1.00  0.00           H  
ATOM   1051  C   ILE    65      26.375  29.660  44.541  1.00  0.00           C  
ATOM   1052  O   ILE    65      27.581  29.458  44.368  1.00  0.00           O  
ATOM   1053  N   PRO    66      25.993  29.567  45.768  1.00  0.00           N  
ATOM   1054  CD  PRO    66      24.829  30.292  46.268  1.00  0.00           C  
ATOM   1055  HD2 PRO    66      23.927  30.011  45.725  1.00  0.00           H  
ATOM   1056  HD3 PRO    66      24.849  31.371  46.115  1.00  0.00           H  
ATOM   1057  CG  PRO    66      24.741  30.016  47.814  1.00  0.00           C  
ATOM   1058  HG2 PRO    66      24.102  29.138  47.907  1.00  0.00           H  
ATOM   1059  HG3 PRO    66      24.375  30.778  48.502  1.00  0.00           H  
ATOM   1060  CB  PRO    66      26.190  29.588  48.124  1.00  0.00           C  
ATOM   1061  HB2 PRO    66      26.226  28.959  49.013  1.00  0.00           H  
ATOM   1062  HB3 PRO    66      26.696  30.545  48.247  1.00  0.00           H  
ATOM   1063  CA  PRO    66      26.689  28.870  46.905  1.00  0.00           C  
ATOM   1064  HA  PRO    66      27.774  28.962  46.944  1.00  0.00           H  
ATOM   1065  C   PRO    66      26.382  27.364  46.817  1.00  0.00           C  
ATOM   1066  O   PRO    66      25.277  26.959  46.343  1.00  0.00           O  
ATOM   1067  N   ASN    67      27.381  26.450  47.151  1.00  0.00           N  
ATOM   1068  H   ASN    67      28.318  26.803  47.279  1.00  0.00           H  
ATOM   1069  CA  ASN    67      27.281  25.000  47.188  1.00  0.00           C  
ATOM   1070  HA  ASN    67      26.234  24.707  47.101  1.00  0.00           H  
ATOM   1071  CB  ASN    67      28.040  24.520  45.940  1.00  0.00           C  
ATOM   1072  HB2 ASN    67      27.764  25.155  45.099  1.00  0.00           H  
ATOM   1073  HB3 ASN    67      29.126  24.620  45.959  1.00  0.00           H  
ATOM   1074  CG  ASN    67      27.780  23.097  45.682  1.00  0.00           C  
ATOM   1075  OD1 ASN    67      27.486  22.354  46.586  1.00  0.00           O  
ATOM   1076  ND2 ASN    67      27.850  22.580  44.473  1.00  0.00           N  
ATOM   1077 HD21 ASN    67      27.905  23.218  43.692  1.00  0.00           H  
ATOM   1078 HD22 ASN    67      27.633  21.605  44.321  1.00  0.00           H  
ATOM   1079  C   ASN    67      27.844  24.490  48.480  1.00  0.00           C  
ATOM   1080  O   ASN    67      29.091  24.486  48.593  1.00  0.00           O  
ATOM   1081  N   LYS    68      27.015  24.108  49.500  1.00  0.00           N  
ATOM   1082  H   LYS    68      26.024  24.011  49.333  1.00  0.00           H  
ATOM   1083  CA  LYS    68      27.591  23.621  50.798  1.00  0.00           C  
ATOM   1084  HA  LYS    68      28.293  24.375  51.153  1.00  0.00           H  
ATOM   1085  CB  LYS    68      26.576  23.430  51.928  1.00  0.00           C  
ATOM   1086  HB2 LYS    68      25.848  22.702  51.569  1.00  0.00           H  
ATOM   1087  HB3 LYS    68      27.048  23.021  52.821  1.00  0.00           H  
ATOM   1088  CG  LYS    68      25.912  24.724  52.350  1.00  0.00           C  
ATOM   1089  HG2 LYS    68      26.440  25.089  53.231  1.00  0.00           H  
ATOM   1090  HG3 LYS    68      25.959  25.558  51.649  1.00  0.00           H  
ATOM   1091  CD  LYS    68      24.484  24.444  52.832  1.00  0.00           C  
ATOM   1092  HD2 LYS    68      23.879  24.321  51.934  1.00  0.00           H  
ATOM   1093  HD3 LYS    68      24.506  23.539  53.439  1.00  0.00           H  
ATOM   1094  CE  LYS    68      24.139  25.721  53.705  1.00  0.00           C  
ATOM   1095  HE2 LYS    68      24.744  25.616  54.605  1.00  0.00           H  
ATOM   1096  HE3 LYS    68      24.377  26.539  53.025  1.00  0.00           H  
ATOM   1097  NZ  LYS    68      22.694  25.720  54.039  1.00  0.00           N  
ATOM   1098  HZ1 LYS    68      22.386  26.514  54.582  1.00  0.00           H  
ATOM   1099  HZ2 LYS    68      22.161  25.542  53.200  1.00  0.00           H  
ATOM   1100  HZ3 LYS    68      22.434  24.932  54.615  1.00  0.00           H  
ATOM   1101  C   LYS    68      28.428  22.381  50.604  1.00  0.00           C  
ATOM   1102  O   LYS    68      29.614  22.380  50.873  1.00  0.00           O  
ATOM   1103  N   GLN    69      27.796  21.351  50.063  1.00  0.00           N  
ATOM   1104  H   GLN    69      26.821  21.483  49.838  1.00  0.00           H  
ATOM   1105  CA  GLN    69      28.474  20.050  49.700  1.00  0.00           C  
ATOM   1106  HA  GLN    69      28.562  19.330  50.513  1.00  0.00           H  
ATOM   1107  CB  GLN    69      27.502  19.315  48.738  1.00  0.00           C  
ATOM   1108  HB2 GLN    69      26.632  19.200  49.385  1.00  0.00           H  
ATOM   1109  HB3 GLN    69      27.271  19.982  47.908  1.00  0.00           H  
ATOM   1110  CG  GLN    69      27.902  17.985  48.211  1.00  0.00           C  
ATOM   1111  HG2 GLN    69      27.155  17.660  47.487  1.00  0.00           H  
ATOM   1112  HG3 GLN    69      28.875  18.192  47.766  1.00  0.00           H  
ATOM   1113  CD  GLN    69      28.179  16.932  49.200  1.00  0.00           C  
ATOM   1114  OE1 GLN    69      28.319  17.090  50.380  1.00  0.00           O  
ATOM   1115  NE2 GLN    69      28.514  15.780  48.741  1.00  0.00           N  
ATOM   1116 HE21 GLN    69      28.616  15.526  47.769  1.00  0.00           H  
ATOM   1117 HE22 GLN    69      28.812  15.124  49.450  1.00  0.00           H  
ATOM   1118  C   GLN    69      29.849  20.146  49.080  1.00  0.00           C  
ATOM   1119  O   GLN    69      30.844  19.574  49.535  1.00  0.00           O  
ATOM   1120  N   ASP    70      30.007  21.054  48.077  1.00  0.00           N  
ATOM   1121  H   ASP    70      29.182  21.478  47.677  1.00  0.00           H  
ATOM   1122  CA  ASP    70      31.177  21.059  47.307  1.00  0.00           C  
ATOM   1123  HA  ASP    70      31.537  20.035  47.207  1.00  0.00           H  
ATOM   1124  CB  ASP    70      30.763  21.440  45.872  1.00  0.00           C  
ATOM   1125  HB2 ASP    70      29.914  20.788  45.668  1.00  0.00           H  
ATOM   1126  HB3 ASP    70      30.394  22.454  45.717  1.00  0.00           H  
ATOM   1127  CG  ASP    70      31.918  21.225  44.919  1.00  0.00           C  
ATOM   1128  OD1 ASP    70      32.579  22.219  44.526  1.00  0.00           O  
ATOM   1129  OD2 ASP    70      32.298  20.079  44.700  1.00  0.00           O  
ATOM   1130  C   ASP    70      32.269  22.023  47.910  1.00  0.00           C  
ATOM   1131  O   ASP    70      33.416  22.006  47.465  1.00  0.00           O  
ATOM   1132  N   ARG    71      31.921  22.829  48.902  1.00  0.00           N  
ATOM   1133  H   ARG    71      30.975  22.764  49.249  1.00  0.00           H  
ATOM   1134  CA  ARG    71      32.865  23.811  49.495  1.00  0.00           C  
ATOM   1135  HA  ARG    71      32.219  24.229  50.267  1.00  0.00           H  
ATOM   1136  CB  ARG    71      34.053  23.230  50.249  1.00  0.00           C  
ATOM   1137  HB2 ARG    71      33.770  22.215  50.527  1.00  0.00           H  
ATOM   1138  HB3 ARG    71      34.919  23.168  49.590  1.00  0.00           H  
ATOM   1139  CG  ARG    71      34.519  23.912  51.460  1.00  0.00           C  
ATOM   1140  HG2 ARG    71      34.821  24.924  51.189  1.00  0.00           H  
ATOM   1141  HG3 ARG    71      33.648  23.987  52.111  1.00  0.00           H  
ATOM   1142  CD  ARG    71      35.654  23.325  52.182  1.00  0.00           C  
ATOM   1143  HD2 ARG    71      36.516  23.314  51.516  1.00  0.00           H  
ATOM   1144  HD3 ARG    71      35.890  23.925  53.061  1.00  0.00           H  
ATOM   1145  NE  ARG    71      35.430  21.956  52.702  1.00  0.00           N  
ATOM   1146  HE  ARG    71      34.502  21.574  52.590  1.00  0.00           H  
ATOM   1147  CZ  ARG    71      36.249  21.196  53.402  1.00  0.00           C  
ATOM   1148  NH1 ARG    71      37.496  21.518  53.507  1.00  0.00           N  
ATOM   1149 HH11 ARG    71      37.929  22.354  53.142  1.00  0.00           H  
ATOM   1150 HH12 ARG    71      38.113  20.820  53.898  1.00  0.00           H  
ATOM   1151  NH2 ARG    71      35.952  19.991  53.860  1.00  0.00           N  
ATOM   1152 HH21 ARG    71      34.987  19.703  53.937  1.00  0.00           H  
ATOM   1153 HH22 ARG    71      36.620  19.352  54.268  1.00  0.00           H  
ATOM   1154  C   ARG    71      33.264  24.963  48.529  1.00  0.00           C  
ATOM   1155  O   ARG    71      34.362  25.474  48.528  1.00  0.00           O  
ATOM   1156  N   THR    72      32.232  25.566  47.820  1.00  0.00           N  
ATOM   1157  H   THR    72      31.318  25.223  48.082  1.00  0.00           H  
ATOM   1158  CA  THR    72      32.366  26.439  46.656  1.00  0.00           C  
ATOM   1159  HA  THR    72      33.360  26.853  46.824  1.00  0.00           H  
ATOM   1160  CB  THR    72      32.446  25.532  45.391  1.00  0.00           C  
ATOM   1161  HB  THR    72      31.579  24.876  45.310  1.00  0.00           H  
ATOM   1162  CG2 THR    72      32.605  26.407  44.118  1.00  0.00           C  
ATOM   1163 HG21 THR    72      33.529  26.986  44.129  1.00  0.00           H  
ATOM   1164 HG22 THR    72      32.729  25.765  43.246  1.00  0.00           H  
ATOM   1165 HG23 THR    72      31.676  26.959  43.976  1.00  0.00           H  
ATOM   1166  OG1 THR    72      33.565  24.671  45.317  1.00  0.00           O  
ATOM   1167  HG1 THR    72      33.165  23.820  45.127  1.00  0.00           H  
ATOM   1168  C   THR    72      31.397  27.556  46.505  1.00  0.00           C  
ATOM   1169  O   THR    72      30.172  27.383  46.741  1.00  0.00           O  
ATOM   1170  N   LEU    73      31.919  28.752  46.179  1.00  0.00           N  
ATOM   1171  H   LEU    73      32.860  28.814  45.817  1.00  0.00           H  
ATOM   1172  CA  LEU    73      31.157  29.875  45.784  1.00  0.00           C  
ATOM   1173  HA  LEU    73      30.124  29.537  45.703  1.00  0.00           H  
ATOM   1174  CB  LEU    73      31.252  30.952  46.921  1.00  0.00           C  
ATOM   1175  HB2 LEU    73      30.860  30.509  47.836  1.00  0.00           H  
ATOM   1176  HB3 LEU    73      32.300  31.245  46.987  1.00  0.00           H  
ATOM   1177  CG  LEU    73      30.444  32.266  46.790  1.00  0.00           C  
ATOM   1178  HG  LEU    73      30.787  32.699  45.850  1.00  0.00           H  
ATOM   1179  CD1 LEU    73      28.936  32.176  46.617  1.00  0.00           C  
ATOM   1180 HD11 LEU    73      28.548  31.445  47.326  1.00  0.00           H  
ATOM   1181 HD12 LEU    73      28.556  33.196  46.659  1.00  0.00           H  
ATOM   1182 HD13 LEU    73      28.648  31.783  45.642  1.00  0.00           H  
ATOM   1183  CD2 LEU    73      30.802  33.165  47.981  1.00  0.00           C  
ATOM   1184 HD21 LEU    73      30.476  32.632  48.875  1.00  0.00           H  
ATOM   1185 HD22 LEU    73      31.855  33.420  47.870  1.00  0.00           H  
ATOM   1186 HD23 LEU    73      30.223  34.085  47.905  1.00  0.00           H  
ATOM   1187  C   LEU    73      31.529  30.259  44.370  1.00  0.00           C  
ATOM   1188  O   LEU    73      32.670  30.574  44.103  1.00  0.00           O  
ATOM   1189  N   THR    74      30.550  30.277  43.490  1.00  0.00           N  
ATOM   1190  H   THR    74      29.664  30.172  43.962  1.00  0.00           H  
ATOM   1191  CA  THR    74      30.701  30.692  42.055  1.00  0.00           C  
ATOM   1192  HA  THR    74      31.747  30.858  41.795  1.00  0.00           H  
ATOM   1193  CB  THR    74      30.220  29.536  41.120  1.00  0.00           C  
ATOM   1194  HB  THR    74      29.184  29.342  41.398  1.00  0.00           H  
ATOM   1195  CG2 THR    74      30.123  29.883  39.599  1.00  0.00           C  
ATOM   1196 HG21 THR    74      29.565  29.058  39.155  1.00  0.00           H  
ATOM   1197 HG22 THR    74      29.516  30.768  39.407  1.00  0.00           H  
ATOM   1198 HG23 THR    74      31.131  29.989  39.197  1.00  0.00           H  
ATOM   1199  OG1 THR    74      31.064  28.476  41.185  1.00  0.00           O  
ATOM   1200  HG1 THR    74      30.828  28.020  41.996  1.00  0.00           H  
ATOM   1201  C   THR    74      29.886  31.999  41.783  1.00  0.00           C  
ATOM   1202  O   THR    74      28.694  32.139  42.158  1.00  0.00           O  
ATOM   1203  N   ILE    75      30.533  33.026  41.169  1.00  0.00           N  
ATOM   1204  H   ILE    75      31.513  32.950  40.934  1.00  0.00           H  
ATOM   1205  CA  ILE    75      29.788  34.215  40.719  1.00  0.00           C  
ATOM   1206  HA  ILE    75      28.760  34.209  41.083  1.00  0.00           H  
ATOM   1207  CB  ILE    75      30.690  35.403  41.248  1.00  0.00           C  
ATOM   1208  HB  ILE    75      31.738  35.392  40.951  1.00  0.00           H  
ATOM   1209  CG2 ILE    75      30.113  36.754  40.681  1.00  0.00           C  
ATOM   1210 HG21 ILE    75      29.044  36.700  40.475  1.00  0.00           H  
ATOM   1211 HG22 ILE    75      30.388  37.602  41.309  1.00  0.00           H  
ATOM   1212 HG23 ILE    75      30.555  36.898  39.695  1.00  0.00           H  
ATOM   1213  CG1 ILE    75      30.598  35.448  42.768  1.00  0.00           C  
ATOM   1214 HG12 ILE    75      30.311  36.480  42.971  1.00  0.00           H  
ATOM   1215 HG13 ILE    75      29.864  34.747  43.167  1.00  0.00           H  
ATOM   1216  CD1 ILE    75      31.893  35.100  43.440  1.00  0.00           C  
ATOM   1217 HD11 ILE    75      32.241  34.085  43.244  1.00  0.00           H  
ATOM   1218 HD12 ILE    75      32.593  35.875  43.126  1.00  0.00           H  
ATOM   1219 HD13 ILE    75      31.873  35.209  44.524  1.00  0.00           H  
ATOM   1220  C   ILE    75      29.766  34.221  39.197  1.00  0.00           C  
ATOM   1221  O   ILE    75      30.815  34.004  38.580  1.00  0.00           O  
ATOM   1222  N   VAL    76      28.728  34.692  38.519  1.00  0.00           N  
ATOM   1223  H   VAL    76      27.876  34.913  39.013  1.00  0.00           H  
ATOM   1224  CA  VAL    76      28.793  34.959  37.071  1.00  0.00           C  
ATOM   1225  HA  VAL    76      29.726  34.717  36.563  1.00  0.00           H  
ATOM   1226  CB  VAL    76      27.714  34.167  36.372  1.00  0.00           C  
ATOM   1227  HB  VAL    76      26.744  34.662  36.420  1.00  0.00           H  
ATOM   1228  CG1 VAL    76      28.109  34.007  34.847  1.00  0.00           C  
ATOM   1229 HG11 VAL    76      29.199  34.005  34.817  1.00  0.00           H  
ATOM   1230 HG12 VAL    76      27.653  33.138  34.374  1.00  0.00           H  
ATOM   1231 HG13 VAL    76      27.737  34.885  34.319  1.00  0.00           H  
ATOM   1232  CG2 VAL    76      27.538  32.708  36.908  1.00  0.00           C  
ATOM   1233 HG21 VAL    76      27.045  32.073  36.172  1.00  0.00           H  
ATOM   1234 HG22 VAL    76      28.471  32.196  37.142  1.00  0.00           H  
ATOM   1235 HG23 VAL    76      27.117  32.825  37.906  1.00  0.00           H  
ATOM   1236  C   VAL    76      28.578  36.495  36.822  1.00  0.00           C  
ATOM   1237  O   VAL    76      27.889  37.190  37.556  1.00  0.00           O  
ATOM   1238  N   ASP    77      28.982  36.973  35.677  1.00  0.00           N  
ATOM   1239  H   ASP    77      29.616  36.390  35.149  1.00  0.00           H  
ATOM   1240  CA  ASP    77      28.486  38.207  34.997  1.00  0.00           C  
ATOM   1241  HA  ASP    77      27.490  38.535  35.293  1.00  0.00           H  
ATOM   1242  CB  ASP    77      29.391  39.391  35.407  1.00  0.00           C  
ATOM   1243  HB2 ASP    77      28.952  40.275  34.944  1.00  0.00           H  
ATOM   1244  HB3 ASP    77      29.352  39.637  36.469  1.00  0.00           H  
ATOM   1245  CG  ASP    77      30.853  39.195  34.989  1.00  0.00           C  
ATOM   1246  OD1 ASP    77      31.342  39.367  33.842  1.00  0.00           O  
ATOM   1247  OD2 ASP    77      31.590  38.938  35.981  1.00  0.00           O  
ATOM   1248  C   ASP    77      28.317  38.023  33.513  1.00  0.00           C  
ATOM   1249  O   ASP    77      29.008  37.260  32.886  1.00  0.00           O  
ATOM   1250  N   THR    78      27.450  38.776  32.892  1.00  0.00           N  
ATOM   1251  H   THR    78      26.689  39.233  33.375  1.00  0.00           H  
ATOM   1252  CA  THR    78      27.378  38.917  31.448  1.00  0.00           C  
ATOM   1253  HA  THR    78      27.764  38.066  30.886  1.00  0.00           H  
ATOM   1254  CB  THR    78      25.893  38.974  31.025  1.00  0.00           C  
ATOM   1255  HB  THR    78      25.944  39.042  29.939  1.00  0.00           H  
ATOM   1256  CG2 THR    78      25.144  37.684  31.445  1.00  0.00           C  
ATOM   1257 HG21 THR    78      25.733  36.816  31.148  1.00  0.00           H  
ATOM   1258 HG22 THR    78      25.030  37.677  32.529  1.00  0.00           H  
ATOM   1259 HG23 THR    78      24.172  37.714  30.954  1.00  0.00           H  
ATOM   1260  OG1 THR    78      25.130  39.914  31.721  1.00  0.00           O  
ATOM   1261  HG1 THR    78      24.197  39.831  31.510  1.00  0.00           H  
ATOM   1262  C   THR    78      28.180  40.091  30.947  1.00  0.00           C  
ATOM   1263  O   THR    78      27.784  40.860  30.036  1.00  0.00           O  
ATOM   1264  N   GLY    79      29.405  40.314  31.471  1.00  0.00           N  
ATOM   1265  H   GLY    79      29.677  39.734  32.252  1.00  0.00           H  
ATOM   1266  CA  GLY    79      30.173  41.533  31.320  1.00  0.00           C  
ATOM   1267  HA2 GLY    79      29.480  42.374  31.313  1.00  0.00           H  
ATOM   1268  HA3 GLY    79      30.850  41.633  32.168  1.00  0.00           H  
ATOM   1269  C   GLY    79      30.880  41.541  29.981  1.00  0.00           C  
ATOM   1270  O   GLY    79      30.415  40.890  29.003  1.00  0.00           O  
ATOM   1271  N   ILE    80      31.974  42.361  29.896  1.00  0.00           N  
ATOM   1272  H   ILE    80      32.254  42.876  30.719  1.00  0.00           H  
ATOM   1273  CA  ILE    80      32.832  42.417  28.683  1.00  0.00           C  
ATOM   1274  HA  ILE    80      32.205  42.625  27.815  1.00  0.00           H  
ATOM   1275  CB  ILE    80      33.848  43.569  28.835  1.00  0.00           C  
ATOM   1276  HB  ILE    80      33.276  44.396  29.258  1.00  0.00           H  
ATOM   1277  CG2 ILE    80      34.945  43.230  29.820  1.00  0.00           C  
ATOM   1278 HG21 ILE    80      35.642  42.538  29.349  1.00  0.00           H  
ATOM   1279 HG22 ILE    80      35.364  44.132  30.266  1.00  0.00           H  
ATOM   1280 HG23 ILE    80      34.546  42.661  30.660  1.00  0.00           H  
ATOM   1281  CG1 ILE    80      34.493  43.916  27.424  1.00  0.00           C  
ATOM   1282 HG12 ILE    80      35.322  44.598  27.614  1.00  0.00           H  
ATOM   1283 HG13 ILE    80      34.846  42.992  26.968  1.00  0.00           H  
ATOM   1284  CD1 ILE    80      33.385  44.537  26.526  1.00  0.00           C  
ATOM   1285 HD11 ILE    80      33.910  44.768  25.598  1.00  0.00           H  
ATOM   1286 HD12 ILE    80      32.448  44.007  26.353  1.00  0.00           H  
ATOM   1287 HD13 ILE    80      33.141  45.485  27.006  1.00  0.00           H  
ATOM   1288  C   ILE    80      33.496  40.998  28.279  1.00  0.00           C  
ATOM   1289  O   ILE    80      33.664  40.763  27.102  1.00  0.00           O  
ATOM   1290  N   GLY    81      34.123  40.213  29.205  1.00  0.00           N  
ATOM   1291  H   GLY    81      34.022  40.414  30.190  1.00  0.00           H  
ATOM   1292  CA  GLY    81      35.080  39.132  28.872  1.00  0.00           C  
ATOM   1293  HA2 GLY    81      34.924  38.429  29.690  1.00  0.00           H  
ATOM   1294  HA3 GLY    81      34.724  38.613  27.982  1.00  0.00           H  
ATOM   1295  C   GLY    81      36.532  39.606  28.744  1.00  0.00           C  
ATOM   1296  O   GLY    81      36.791  40.688  28.173  1.00  0.00           O  
ATOM   1297  N   MET    82      37.548  38.802  29.111  1.00  0.00           N  
ATOM   1298  H   MET    82      37.258  37.945  29.560  1.00  0.00           H  
ATOM   1299  CA  MET    82      38.993  39.099  28.938  1.00  0.00           C  
ATOM   1300  HA  MET    82      39.053  40.103  28.518  1.00  0.00           H  
ATOM   1301  CB  MET    82      39.792  39.192  30.262  1.00  0.00           C  
ATOM   1302  HB2 MET    82      39.770  38.164  30.623  1.00  0.00           H  
ATOM   1303  HB3 MET    82      40.816  39.529  30.102  1.00  0.00           H  
ATOM   1304  CG  MET    82      39.168  40.184  31.269  1.00  0.00           C  
ATOM   1305  HG2 MET    82      40.018  40.607  31.805  1.00  0.00           H  
ATOM   1306  HG3 MET    82      38.692  40.931  30.634  1.00  0.00           H  
ATOM   1307  SD  MET    82      37.911  39.547  32.383  1.00  0.00           S  
ATOM   1308  CE  MET    82      38.808  38.184  33.198  1.00  0.00           C  
ATOM   1309  HE1 MET    82      38.200  37.818  34.025  1.00  0.00           H  
ATOM   1310  HE2 MET    82      38.933  37.382  32.471  1.00  0.00           H  
ATOM   1311  HE3 MET    82      39.719  38.578  33.650  1.00  0.00           H  
ATOM   1312  C   MET    82      39.654  38.142  27.937  1.00  0.00           C  
ATOM   1313  O   MET    82      39.706  36.967  28.236  1.00  0.00           O  
ATOM   1314  N   THR    83      40.309  38.762  26.925  1.00  0.00           N  
ATOM   1315  H   THR    83      40.208  39.754  26.768  1.00  0.00           H  
ATOM   1316  CA  THR    83      41.304  38.071  26.084  1.00  0.00           C  
ATOM   1317  HA  THR    83      40.980  37.054  25.864  1.00  0.00           H  
ATOM   1318  CB  THR    83      41.446  38.847  24.714  1.00  0.00           C  
ATOM   1319  HB  THR    83      42.036  38.253  24.017  1.00  0.00           H  
ATOM   1320  CG2 THR    83      40.194  39.093  23.898  1.00  0.00           C  
ATOM   1321 HG21 THR    83      39.678  38.151  23.714  1.00  0.00           H  
ATOM   1322 HG22 THR    83      39.536  39.686  24.533  1.00  0.00           H  
ATOM   1323 HG23 THR    83      40.393  39.734  23.039  1.00  0.00           H  
ATOM   1324  OG1 THR    83      42.156  40.077  24.867  1.00  0.00           O  
ATOM   1325  HG1 THR    83      41.536  40.613  25.367  1.00  0.00           H  
ATOM   1326  C   THR    83      42.745  37.852  26.731  1.00  0.00           C  
ATOM   1327  O   THR    83      42.936  38.311  27.890  1.00  0.00           O  
ATOM   1328  N   LYS    84      43.727  37.340  25.997  1.00  0.00           N  
ATOM   1329  H   LYS    84      43.463  36.848  25.155  1.00  0.00           H  
ATOM   1330  CA  LYS    84      45.200  37.463  26.284  1.00  0.00           C  
ATOM   1331  HA  LYS    84      45.250  37.034  27.285  1.00  0.00           H  
ATOM   1332  CB  LYS    84      46.032  36.656  25.266  1.00  0.00           C  
ATOM   1333  HB2 LYS    84      45.645  35.658  25.065  1.00  0.00           H  
ATOM   1334  HB3 LYS    84      45.977  37.184  24.314  1.00  0.00           H  
ATOM   1335  CG  LYS    84      47.417  36.377  25.747  1.00  0.00           C  
ATOM   1336  HG2 LYS    84      47.916  37.294  26.061  1.00  0.00           H  
ATOM   1337  HG3 LYS    84      47.294  35.813  26.672  1.00  0.00           H  
ATOM   1338  CD  LYS    84      48.369  35.792  24.743  1.00  0.00           C  
ATOM   1339  HD2 LYS    84      48.043  34.771  24.540  1.00  0.00           H  
ATOM   1340  HD3 LYS    84      48.369  36.416  23.850  1.00  0.00           H  
ATOM   1341  CE  LYS    84      49.757  35.652  25.351  1.00  0.00           C  
ATOM   1342  HE2 LYS    84      50.285  36.537  24.998  1.00  0.00           H  
ATOM   1343  HE3 LYS    84      49.553  35.625  26.421  1.00  0.00           H  
ATOM   1344  NZ  LYS    84      50.464  34.446  24.862  1.00  0.00           N  
ATOM   1345  HZ1 LYS    84      50.423  34.549  23.858  1.00  0.00           H  
ATOM   1346  HZ2 LYS    84      51.456  34.484  25.047  1.00  0.00           H  
ATOM   1347  HZ3 LYS    84      49.914  33.647  25.143  1.00  0.00           H  
ATOM   1348  C   LYS    84      45.806  38.844  26.484  1.00  0.00           C  
ATOM   1349  O   LYS    84      46.235  39.270  27.542  1.00  0.00           O  
ATOM   1350  N   ALA    85      45.716  39.706  25.477  1.00  0.00           N  
ATOM   1351  H   ALA    85      45.183  39.383  24.681  1.00  0.00           H  
ATOM   1352  CA  ALA    85      45.976  41.169  25.640  1.00  0.00           C  
ATOM   1353  HA  ALA    85      47.050  41.143  25.827  1.00  0.00           H  
ATOM   1354  CB  ALA    85      45.888  41.934  24.312  1.00  0.00           C  
ATOM   1355  HB1 ALA    85      46.402  42.876  24.501  1.00  0.00           H  
ATOM   1356  HB2 ALA    85      46.381  41.379  23.514  1.00  0.00           H  
ATOM   1357  HB3 ALA    85      44.829  42.067  24.088  1.00  0.00           H  
ATOM   1358  C   ALA    85      45.356  41.815  26.890  1.00  0.00           C  
ATOM   1359  O   ALA    85      46.092  42.446  27.689  1.00  0.00           O  
ATOM   1360  N   ASP    86      44.033  41.689  27.049  1.00  0.00           N  
ATOM   1361  H   ASP    86      43.524  41.294  26.271  1.00  0.00           H  
ATOM   1362  CA  ASP    86      43.401  42.195  28.276  1.00  0.00           C  
ATOM   1363  HA  ASP    86      43.452  43.284  28.278  1.00  0.00           H  
ATOM   1364  CB  ASP    86      41.953  41.718  28.393  1.00  0.00           C  
ATOM   1365  HB2 ASP    86      41.761  40.645  28.378  1.00  0.00           H  
ATOM   1366  HB3 ASP    86      41.578  42.111  29.338  1.00  0.00           H  
ATOM   1367  CG  ASP    86      41.129  42.290  27.176  1.00  0.00           C  
ATOM   1368  OD1 ASP    86      41.015  43.506  27.075  1.00  0.00           O  
ATOM   1369  OD2 ASP    86      40.559  41.511  26.372  1.00  0.00           O  
ATOM   1370  C   ASP    86      44.149  41.675  29.531  1.00  0.00           C  
ATOM   1371  O   ASP    86      44.751  42.467  30.223  1.00  0.00           O  
ATOM   1372  N   LEU    87      44.031  40.407  29.856  1.00  0.00           N  
ATOM   1373  H   LEU    87      43.498  39.831  29.219  1.00  0.00           H  
ATOM   1374  CA  LEU    87      44.792  39.649  30.889  1.00  0.00           C  
ATOM   1375  HA  LEU    87      44.195  39.882  31.771  1.00  0.00           H  
ATOM   1376  CB  LEU    87      44.614  38.131  30.554  1.00  0.00           C  
ATOM   1377  HB2 LEU    87      43.558  37.918  30.387  1.00  0.00           H  
ATOM   1378  HB3 LEU    87      45.057  38.022  29.564  1.00  0.00           H  
ATOM   1379  CG  LEU    87      45.220  37.088  31.489  1.00  0.00           C  
ATOM   1380  HG  LEU    87      46.229  37.474  31.632  1.00  0.00           H  
ATOM   1381  CD1 LEU    87      44.432  36.961  32.740  1.00  0.00           C  
ATOM   1382 HD11 LEU    87      44.919  36.428  33.556  1.00  0.00           H  
ATOM   1383 HD12 LEU    87      44.218  37.925  33.201  1.00  0.00           H  
ATOM   1384 HD13 LEU    87      43.466  36.487  32.563  1.00  0.00           H  
ATOM   1385  CD2 LEU    87      45.321  35.747  30.758  1.00  0.00           C  
ATOM   1386 HD21 LEU    87      45.713  34.928  31.360  1.00  0.00           H  
ATOM   1387 HD22 LEU    87      44.377  35.413  30.326  1.00  0.00           H  
ATOM   1388 HD23 LEU    87      45.982  35.889  29.903  1.00  0.00           H  
ATOM   1389  C   LEU    87      46.210  40.060  31.193  1.00  0.00           C  
ATOM   1390  O   LEU    87      46.606  40.124  32.311  1.00  0.00           O  
ATOM   1391  N   ILE    88      47.024  40.241  30.149  1.00  0.00           N  
ATOM   1392  H   ILE    88      46.590  40.150  29.241  1.00  0.00           H  
ATOM   1393  CA  ILE    88      48.496  40.386  30.247  1.00  0.00           C  
ATOM   1394  HA  ILE    88      48.847  40.127  31.246  1.00  0.00           H  
ATOM   1395  CB  ILE    88      49.099  39.339  29.287  1.00  0.00           C  
ATOM   1396  HB  ILE    88      48.658  39.261  28.293  1.00  0.00           H  
ATOM   1397  CG2 ILE    88      50.525  39.632  29.058  1.00  0.00           C  
ATOM   1398 HG21 ILE    88      50.605  40.500  28.403  1.00  0.00           H  
ATOM   1399 HG22 ILE    88      51.090  39.618  29.990  1.00  0.00           H  
ATOM   1400 HG23 ILE    88      51.022  38.843  28.495  1.00  0.00           H  
ATOM   1401  CG1 ILE    88      48.770  37.981  29.982  1.00  0.00           C  
ATOM   1402 HG12 ILE    88      49.091  37.904  31.020  1.00  0.00           H  
ATOM   1403 HG13 ILE    88      47.698  37.789  29.946  1.00  0.00           H  
ATOM   1404  CD1 ILE    88      49.369  36.861  29.138  1.00  0.00           C  
ATOM   1405 HD11 ILE    88      49.070  37.017  28.101  1.00  0.00           H  
ATOM   1406 HD12 ILE    88      50.452  36.895  29.252  1.00  0.00           H  
ATOM   1407 HD13 ILE    88      49.081  35.871  29.493  1.00  0.00           H  
ATOM   1408  C   ILE    88      48.921  41.828  29.867  1.00  0.00           C  
ATOM   1409  O   ILE    88      49.617  42.385  30.683  1.00  0.00           O  
ATOM   1410  N   ASN    89      48.628  42.430  28.720  1.00  0.00           N  
ATOM   1411  H   ASN    89      47.989  41.941  28.110  1.00  0.00           H  
ATOM   1412  CA  ASN    89      49.207  43.736  28.375  1.00  0.00           C  
ATOM   1413  HA  ASN    89      50.260  43.644  28.642  1.00  0.00           H  
ATOM   1414  CB  ASN    89      49.080  44.112  26.918  1.00  0.00           C  
ATOM   1415  HB2 ASN    89      48.049  44.422  26.748  1.00  0.00           H  
ATOM   1416  HB3 ASN    89      49.534  45.094  26.790  1.00  0.00           H  
ATOM   1417  CG  ASN    89      49.552  43.124  25.842  1.00  0.00           C  
ATOM   1418  OD1 ASN    89      49.132  41.946  25.738  1.00  0.00           O  
ATOM   1419  ND2 ASN    89      50.439  43.518  24.953  1.00  0.00           N  
ATOM   1420 HD21 ASN    89      50.729  44.484  24.993  1.00  0.00           H  
ATOM   1421 HD22 ASN    89      50.782  42.827  24.301  1.00  0.00           H  
ATOM   1422  C   ASN    89      48.688  44.848  29.352  1.00  0.00           C  
ATOM   1423  O   ASN    89      49.430  45.647  29.818  1.00  0.00           O  
ATOM   1424  N   ASN    90      47.445  44.790  29.564  1.00  0.00           N  
ATOM   1425  H   ASN    90      46.947  44.020  29.141  1.00  0.00           H  
ATOM   1426  CA  ASN    90      46.605  45.714  30.284  1.00  0.00           C  
ATOM   1427  HA  ASN    90      47.125  46.670  30.234  1.00  0.00           H  
ATOM   1428  CB  ASN    90      45.324  46.037  29.471  1.00  0.00           C  
ATOM   1429  HB2 ASN    90      45.659  46.185  28.444  1.00  0.00           H  
ATOM   1430  HB3 ASN    90      44.556  45.263  29.457  1.00  0.00           H  
ATOM   1431  CG  ASN    90      44.763  47.393  29.867  1.00  0.00           C  
ATOM   1432  OD1 ASN    90      45.351  48.297  30.392  1.00  0.00           O  
ATOM   1433  ND2 ASN    90      43.508  47.592  29.599  1.00  0.00           N  
ATOM   1434 HD21 ASN    90      42.888  46.804  29.717  1.00  0.00           H  
ATOM   1435 HD22 ASN    90      43.169  48.504  29.869  1.00  0.00           H  
ATOM   1436  C   ASN    90      46.356  45.312  31.754  1.00  0.00           C  
ATOM   1437  O   ASN    90      46.971  45.974  32.588  1.00  0.00           O  
ATOM   1438  N   LEU    91      45.536  44.241  32.005  1.00  0.00           N  
ATOM   1439  H   LEU    91      45.251  43.651  31.236  1.00  0.00           H  
ATOM   1440  CA  LEU    91      45.235  43.828  33.402  1.00  0.00           C  
ATOM   1441  HA  LEU    91      44.904  44.776  33.827  1.00  0.00           H  
ATOM   1442  CB  LEU    91      44.096  42.826  33.540  1.00  0.00           C  
ATOM   1443  HB2 LEU    91      44.349  41.837  33.158  1.00  0.00           H  
ATOM   1444  HB3 LEU    91      43.869  42.757  34.604  1.00  0.00           H  
ATOM   1445  CG  LEU    91      42.756  43.144  32.833  1.00  0.00           C  
ATOM   1446  HG  LEU    91      42.752  42.774  31.808  1.00  0.00           H  
ATOM   1447  CD1 LEU    91      41.682  42.330  33.585  1.00  0.00           C  
ATOM   1448 HD11 LEU    91      41.481  42.653  34.607  1.00  0.00           H  
ATOM   1449 HD12 LEU    91      40.760  42.460  33.019  1.00  0.00           H  
ATOM   1450 HD13 LEU    91      41.980  41.284  33.516  1.00  0.00           H  
ATOM   1451  CD2 LEU    91      42.360  44.665  32.905  1.00  0.00           C  
ATOM   1452 HD21 LEU    91      43.180  45.319  32.609  1.00  0.00           H  
ATOM   1453 HD22 LEU    91      41.549  44.723  32.179  1.00  0.00           H  
ATOM   1454 HD23 LEU    91      41.967  44.877  33.899  1.00  0.00           H  
ATOM   1455  C   LEU    91      46.495  43.376  34.192  1.00  0.00           C  
ATOM   1456  O   LEU    91      46.616  43.800  35.326  1.00  0.00           O  
ATOM   1457  N   GLY    92      47.378  42.634  33.562  1.00  0.00           N  
ATOM   1458  H   GLY    92      47.105  42.181  32.702  1.00  0.00           H  
ATOM   1459  CA  GLY    92      48.695  42.224  34.129  1.00  0.00           C  
ATOM   1460  HA2 GLY    92      48.556  41.571  34.991  1.00  0.00           H  
ATOM   1461  HA3 GLY    92      49.213  41.684  33.337  1.00  0.00           H  
ATOM   1462  C   GLY    92      49.520  43.497  34.531  1.00  0.00           C  
ATOM   1463  O   GLY    92      50.050  43.491  35.600  1.00  0.00           O  
ATOM   1464  N   THR    93      49.601  44.524  33.717  1.00  0.00           N  
ATOM   1465  H   THR    93      49.145  44.510  32.816  1.00  0.00           H  
ATOM   1466  CA  THR    93      50.284  45.764  34.118  1.00  0.00           C  
ATOM   1467  HA  THR    93      51.300  45.516  34.424  1.00  0.00           H  
ATOM   1468  CB  THR    93      50.398  46.656  32.862  1.00  0.00           C  
ATOM   1469  HB  THR    93      49.408  46.778  32.421  1.00  0.00           H  
ATOM   1470  CG2 THR    93      50.927  48.017  33.059  1.00  0.00           C  
ATOM   1471 HG21 THR    93      51.882  48.050  33.583  1.00  0.00           H  
ATOM   1472 HG22 THR    93      50.975  48.538  32.103  1.00  0.00           H  
ATOM   1473 HG23 THR    93      50.169  48.561  33.623  1.00  0.00           H  
ATOM   1474  OG1 THR    93      51.366  46.020  32.052  1.00  0.00           O  
ATOM   1475  HG1 THR    93      50.958  45.907  31.191  1.00  0.00           H  
ATOM   1476  C   THR    93      49.649  46.458  35.310  1.00  0.00           C  
ATOM   1477  O   THR    93      50.211  46.644  36.418  1.00  0.00           O  
ATOM   1478  N   ILE    94      48.353  46.735  35.179  1.00  0.00           N  
ATOM   1479  H   ILE    94      47.861  46.483  34.334  1.00  0.00           H  
ATOM   1480  CA  ILE    94      47.397  47.353  36.183  1.00  0.00           C  
ATOM   1481  HA  ILE    94      47.593  48.408  36.375  1.00  0.00           H  
ATOM   1482  CB  ILE    94      45.985  47.343  35.575  1.00  0.00           C  
ATOM   1483  HB  ILE    94      45.835  46.305  35.277  1.00  0.00           H  
ATOM   1484  CG2 ILE    94      44.920  47.590  36.693  1.00  0.00           C  
ATOM   1485 HG21 ILE    94      43.919  47.405  36.302  1.00  0.00           H  
ATOM   1486 HG22 ILE    94      45.103  46.857  37.478  1.00  0.00           H  
ATOM   1487 HG23 ILE    94      44.955  48.633  37.010  1.00  0.00           H  
ATOM   1488  CG1 ILE    94      45.865  48.339  34.462  1.00  0.00           C  
ATOM   1489 HG12 ILE    94      45.935  49.313  34.946  1.00  0.00           H  
ATOM   1490 HG13 ILE    94      46.606  48.193  33.677  1.00  0.00           H  
ATOM   1491  CD1 ILE    94      44.548  48.099  33.670  1.00  0.00           C  
ATOM   1492 HD11 ILE    94      44.687  47.196  33.075  1.00  0.00           H  
ATOM   1493 HD12 ILE    94      43.691  47.959  34.329  1.00  0.00           H  
ATOM   1494 HD13 ILE    94      44.343  48.886  32.944  1.00  0.00           H  
ATOM   1495  C   ILE    94      47.531  46.678  37.527  1.00  0.00           C  
ATOM   1496  O   ILE    94      47.699  47.414  38.500  1.00  0.00           O  
ATOM   1497  N   ALA    95      47.378  45.341  37.604  1.00  0.00           N  
ATOM   1498  H   ALA    95      47.422  44.789  36.759  1.00  0.00           H  
ATOM   1499  CA  ALA    95      47.431  44.642  38.919  1.00  0.00           C  
ATOM   1500  HA  ALA    95      46.847  45.116  39.707  1.00  0.00           H  
ATOM   1501  CB  ALA    95      46.888  43.248  38.701  1.00  0.00           C  
ATOM   1502  HB1 ALA    95      47.182  42.844  37.733  1.00  0.00           H  
ATOM   1503  HB2 ALA    95      47.201  42.593  39.515  1.00  0.00           H  
ATOM   1504  HB3 ALA    95      45.815  43.218  38.511  1.00  0.00           H  
ATOM   1505  C   ALA    95      48.821  44.666  39.572  1.00  0.00           C  
ATOM   1506  O   ALA    95      48.939  44.877  40.758  1.00  0.00           O  
ATOM   1507  N   LYS    96      49.912  44.409  38.849  1.00  0.00           N  
ATOM   1508  H   LYS    96      49.769  44.116  37.893  1.00  0.00           H  
ATOM   1509  CA  LYS    96      51.255  44.626  39.289  1.00  0.00           C  
ATOM   1510  HA  LYS    96      51.492  44.002  40.151  1.00  0.00           H  
ATOM   1511  CB  LYS    96      52.164  44.220  38.057  1.00  0.00           C  
ATOM   1512  HB2 LYS    96      51.725  43.364  37.544  1.00  0.00           H  
ATOM   1513  HB3 LYS    96      52.237  44.985  37.284  1.00  0.00           H  
ATOM   1514  CG  LYS    96      53.603  43.956  38.486  1.00  0.00           C  
ATOM   1515  HG2 LYS    96      53.872  44.698  39.238  1.00  0.00           H  
ATOM   1516  HG3 LYS    96      53.578  42.916  38.809  1.00  0.00           H  
ATOM   1517  CD  LYS    96      54.583  44.108  37.302  1.00  0.00           C  
ATOM   1518  HD2 LYS    96      54.332  43.389  36.521  1.00  0.00           H  
ATOM   1519  HD3 LYS    96      54.411  45.140  36.997  1.00  0.00           H  
ATOM   1520  CE  LYS    96      55.922  43.799  37.913  1.00  0.00           C  
ATOM   1521  HE2 LYS    96      56.725  44.053  37.222  1.00  0.00           H  
ATOM   1522  HE3 LYS    96      56.123  44.479  38.742  1.00  0.00           H  
ATOM   1523  NZ  LYS    96      56.109  42.355  38.265  1.00  0.00           N  
ATOM   1524  HZ1 LYS    96      57.114  42.246  38.279  1.00  0.00           H  
ATOM   1525  HZ2 LYS    96      55.892  42.190  39.237  1.00  0.00           H  
ATOM   1526  HZ3 LYS    96      55.659  41.703  37.638  1.00  0.00           H  
ATOM   1527  C   LYS    96      51.546  46.024  39.833  1.00  0.00           C  
ATOM   1528  O   LYS    96      52.126  46.102  40.915  1.00  0.00           O  
ATOM   1529  N   SER    97      51.195  47.049  39.100  1.00  0.00           N  
ATOM   1530  H   SER    97      50.868  46.849  38.165  1.00  0.00           H  
ATOM   1531  CA  SER    97      51.282  48.430  39.464  1.00  0.00           C  
ATOM   1532  HA  SER    97      52.300  48.800  39.585  1.00  0.00           H  
ATOM   1533  CB  SER    97      50.758  49.218  38.257  1.00  0.00           C  
ATOM   1534  HB2 SER    97      49.797  48.851  37.895  1.00  0.00           H  
ATOM   1535  HB3 SER    97      50.741  50.270  38.542  1.00  0.00           H  
ATOM   1536  OG  SER    97      51.538  49.191  37.079  1.00  0.00           O  
ATOM   1537  HG  SER    97      51.410  48.302  36.740  1.00  0.00           H  
ATOM   1538  C   SER    97      50.584  48.695  40.808  1.00  0.00           C  
ATOM   1539  O   SER    97      51.266  49.079  41.749  1.00  0.00           O  
ATOM   1540  N   GLY    98      49.256  48.454  40.763  1.00  0.00           N  
ATOM   1541  H   GLY    98      48.869  48.197  39.866  1.00  0.00           H  
ATOM   1542  CA  GLY    98      48.359  48.461  41.901  1.00  0.00           C  
ATOM   1543  HA2 GLY    98      48.044  49.486  42.095  1.00  0.00           H  
ATOM   1544  HA3 GLY    98      47.476  47.928  41.550  1.00  0.00           H  
ATOM   1545  C   GLY    98      49.065  47.778  43.074  1.00  0.00           C  
ATOM   1546  O   GLY    98      49.279  48.367  44.122  1.00  0.00           O  
ATOM   1547  N   THR    99      49.571  46.543  42.887  1.00  0.00           N  
ATOM   1548  H   THR    99      49.537  46.080  41.989  1.00  0.00           H  
ATOM   1549  CA  THR    99      50.187  45.738  43.922  1.00  0.00           C  
ATOM   1550  HA  THR    99      49.571  45.788  44.819  1.00  0.00           H  
ATOM   1551  CB  THR    99      50.261  44.217  43.564  1.00  0.00           C  
ATOM   1552  HB  THR    99      50.911  44.221  42.689  1.00  0.00           H  
ATOM   1553  CG2 THR    99      50.819  43.342  44.623  1.00  0.00           C  
ATOM   1554 HG21 THR    99      51.908  43.389  44.606  1.00  0.00           H  
ATOM   1555 HG22 THR    99      50.522  43.695  45.610  1.00  0.00           H  
ATOM   1556 HG23 THR    99      50.486  42.343  44.339  1.00  0.00           H  
ATOM   1557  OG1 THR    99      48.954  43.827  43.105  1.00  0.00           O  
ATOM   1558  HG1 THR    99      48.889  44.259  42.251  1.00  0.00           H  
ATOM   1559  C   THR    99      51.478  46.281  44.532  1.00  0.00           C  
ATOM   1560  O   THR    99      51.599  46.360  45.751  1.00  0.00           O  
ATOM   1561  N   LYS   100      52.398  46.806  43.718  1.00  0.00           N  
ATOM   1562  H   LYS   100      52.199  46.944  42.737  1.00  0.00           H  
ATOM   1563  CA  LYS   100      53.587  47.662  44.103  1.00  0.00           C  
ATOM   1564  HA  LYS   100      54.271  47.095  44.735  1.00  0.00           H  
ATOM   1565  CB  LYS   100      54.422  48.133  42.978  1.00  0.00           C  
ATOM   1566  HB2 LYS   100      53.750  48.594  42.255  1.00  0.00           H  
ATOM   1567  HB3 LYS   100      54.936  49.041  43.292  1.00  0.00           H  
ATOM   1568  CG  LYS   100      55.283  47.161  42.200  1.00  0.00           C  
ATOM   1569  HG2 LYS   100      55.848  46.562  42.914  1.00  0.00           H  
ATOM   1570  HG3 LYS   100      54.652  46.547  41.557  1.00  0.00           H  
ATOM   1571  CD  LYS   100      56.194  48.077  41.397  1.00  0.00           C  
ATOM   1572  HD2 LYS   100      55.586  48.691  40.733  1.00  0.00           H  
ATOM   1573  HD3 LYS   100      56.870  48.678  42.005  1.00  0.00           H  
ATOM   1574  CE  LYS   100      57.111  47.293  40.414  1.00  0.00           C  
ATOM   1575  HE2 LYS   100      56.516  46.944  39.570  1.00  0.00           H  
ATOM   1576  HE3 LYS   100      57.843  47.938  39.927  1.00  0.00           H  
ATOM   1577  NZ  LYS   100      57.761  46.151  41.005  1.00  0.00           N  
ATOM   1578  HZ1 LYS   100      58.104  46.426  41.914  1.00  0.00           H  
ATOM   1579  HZ2 LYS   100      57.014  45.489  41.158  1.00  0.00           H  
ATOM   1580  HZ3 LYS   100      58.533  45.674  40.561  1.00  0.00           H  
ATOM   1581  C   LYS   100      53.226  48.846  45.028  1.00  0.00           C  
ATOM   1582  O   LYS   100      53.536  48.759  46.219  1.00  0.00           O  
ATOM   1583  N   ALA   101      52.385  49.814  44.527  1.00  0.00           N  
ATOM   1584  H   ALA   101      52.180  49.773  43.539  1.00  0.00           H  
ATOM   1585  CA  ALA   101      51.736  50.906  45.206  1.00  0.00           C  
ATOM   1586  HA  ALA   101      52.522  51.599  45.508  1.00  0.00           H  
ATOM   1587  CB  ALA   101      50.869  51.637  44.203  1.00  0.00           C  
ATOM   1588  HB1 ALA   101      50.514  52.513  44.744  1.00  0.00           H  
ATOM   1589  HB2 ALA   101      51.444  51.919  43.321  1.00  0.00           H  
ATOM   1590  HB3 ALA   101      50.078  50.969  43.860  1.00  0.00           H  
ATOM   1591  C   ALA   101      51.098  50.559  46.567  1.00  0.00           C  
ATOM   1592  O   ALA   101      51.294  51.259  47.558  1.00  0.00           O  
ATOM   1593  N   PHE   102      50.426  49.408  46.567  1.00  0.00           N  
ATOM   1594  H   PHE   102      50.336  48.854  45.727  1.00  0.00           H  
ATOM   1595  CA  PHE   102      49.772  48.927  47.721  1.00  0.00           C  
ATOM   1596  HA  PHE   102      49.185  49.722  48.181  1.00  0.00           H  
ATOM   1597  CB  PHE   102      48.722  47.867  47.173  1.00  0.00           C  
ATOM   1598  HB2 PHE   102      48.035  48.432  46.544  1.00  0.00           H  
ATOM   1599  HB3 PHE   102      49.217  47.176  46.490  1.00  0.00           H  
ATOM   1600  CG  PHE   102      47.868  47.074  48.128  1.00  0.00           C  
ATOM   1601  CD1 PHE   102      47.380  47.693  49.304  1.00  0.00           C  
ATOM   1602  HD1 PHE   102      47.771  48.628  49.675  1.00  0.00           H  
ATOM   1603  CE1 PHE   102      46.465  46.981  50.119  1.00  0.00           C  
ATOM   1604  HE1 PHE   102      46.141  47.441  51.041  1.00  0.00           H  
ATOM   1605  CZ  PHE   102      46.036  45.670  49.855  1.00  0.00           C  
ATOM   1606  HZ  PHE   102      45.388  45.167  50.557  1.00  0.00           H  
ATOM   1607  CE2 PHE   102      46.600  45.033  48.698  1.00  0.00           C  
ATOM   1608  HE2 PHE   102      46.422  43.975  48.573  1.00  0.00           H  
ATOM   1609  CD2 PHE   102      47.511  45.743  47.903  1.00  0.00           C  
ATOM   1610  HD2 PHE   102      47.901  45.324  46.987  1.00  0.00           H  
ATOM   1611  C   PHE   102      50.646  48.303  48.854  1.00  0.00           C  
ATOM   1612  O   PHE   102      50.394  48.537  50.084  1.00  0.00           O  
ATOM   1613  N   MET   103      51.715  47.603  48.465  1.00  0.00           N  
ATOM   1614  H   MET   103      51.726  47.272  47.510  1.00  0.00           H  
ATOM   1615  CA  MET   103      52.719  46.968  49.370  1.00  0.00           C  
ATOM   1616  HA  MET   103      52.343  46.408  50.226  1.00  0.00           H  
ATOM   1617  CB  MET   103      53.597  46.015  48.538  1.00  0.00           C  
ATOM   1618  HB2 MET   103      53.963  46.595  47.691  1.00  0.00           H  
ATOM   1619  HB3 MET   103      54.473  45.640  49.068  1.00  0.00           H  
ATOM   1620  CG  MET   103      53.024  44.745  48.067  1.00  0.00           C  
ATOM   1621  HG2 MET   103      52.316  44.841  47.244  1.00  0.00           H  
ATOM   1622  HG3 MET   103      53.851  44.124  47.724  1.00  0.00           H  
ATOM   1623  SD  MET   103      52.421  43.603  49.386  1.00  0.00           S  
ATOM   1624  CE  MET   103      50.649  43.946  49.001  1.00  0.00           C  
ATOM   1625  HE1 MET   103      50.488  43.661  47.961  1.00  0.00           H  
ATOM   1626  HE2 MET   103      50.052  43.297  49.642  1.00  0.00           H  
ATOM   1627  HE3 MET   103      50.598  45.025  49.145  1.00  0.00           H  
ATOM   1628  C   MET   103      53.494  48.107  49.994  1.00  0.00           C  
ATOM   1629  O   MET   103      53.500  48.098  51.213  1.00  0.00           O  
ATOM   1630  N   GLU   104      54.164  49.016  49.225  1.00  0.00           N  
ATOM   1631  H   GLU   104      54.135  48.970  48.216  1.00  0.00           H  
ATOM   1632  CA  GLU   104      54.659  50.276  49.895  1.00  0.00           C  
ATOM   1633  HA  GLU   104      55.548  50.084  50.496  1.00  0.00           H  
ATOM   1634  CB  GLU   104      55.095  51.225  48.708  1.00  0.00           C  
ATOM   1635  HB2 GLU   104      55.369  50.654  47.821  1.00  0.00           H  
ATOM   1636  HB3 GLU   104      54.138  51.704  48.501  1.00  0.00           H  
ATOM   1637  CG  GLU   104      56.106  52.272  49.087  1.00  0.00           C  
ATOM   1638  HG2 GLU   104      56.511  52.888  48.284  1.00  0.00           H  
ATOM   1639  HG3 GLU   104      55.748  53.021  49.793  1.00  0.00           H  
ATOM   1640  CD  GLU   104      57.243  51.494  49.722  1.00  0.00           C  
ATOM   1641  OE1 GLU   104      57.588  51.735  50.909  1.00  0.00           O  
ATOM   1642  OE2 GLU   104      57.775  50.485  49.166  1.00  0.00           O  
ATOM   1643  C   GLU   104      53.670  51.103  50.753  1.00  0.00           C  
ATOM   1644  O   GLU   104      54.083  51.670  51.740  1.00  0.00           O  
ATOM   1645  N   ALA   105      52.362  51.117  50.389  1.00  0.00           N  
ATOM   1646  H   ALA   105      52.103  50.755  49.482  1.00  0.00           H  
ATOM   1647  CA  ALA   105      51.327  51.831  51.189  1.00  0.00           C  
ATOM   1648  HA  ALA   105      51.762  52.781  51.499  1.00  0.00           H  
ATOM   1649  CB  ALA   105      50.015  52.049  50.439  1.00  0.00           C  
ATOM   1650  HB1 ALA   105      49.150  51.841  51.069  1.00  0.00           H  
ATOM   1651  HB2 ALA   105      49.993  53.098  50.144  1.00  0.00           H  
ATOM   1652  HB3 ALA   105      49.896  51.312  49.645  1.00  0.00           H  
ATOM   1653  C   ALA   105      50.960  51.171  52.490  1.00  0.00           C  
ATOM   1654  O   ALA   105      51.019  51.770  53.537  1.00  0.00           O  
ATOM   1655  N   LEU   106      50.542  49.903  52.460  1.00  0.00           N  
ATOM   1656  H   LEU   106      50.526  49.584  51.501  1.00  0.00           H  
ATOM   1657  CA  LEU   106      50.474  48.995  53.594  1.00  0.00           C  
ATOM   1658  HA  LEU   106      49.589  49.193  54.200  1.00  0.00           H  
ATOM   1659  CB  LEU   106      50.375  47.504  53.178  1.00  0.00           C  
ATOM   1660  HB2 LEU   106      51.120  47.427  52.386  1.00  0.00           H  
ATOM   1661  HB3 LEU   106      50.601  46.909  54.062  1.00  0.00           H  
ATOM   1662  CG  LEU   106      49.012  47.136  52.605  1.00  0.00           C  
ATOM   1663  HG  LEU   106      48.748  47.714  51.720  1.00  0.00           H  
ATOM   1664  CD1 LEU   106      49.036  45.619  52.396  1.00  0.00           C  
ATOM   1665 HD11 LEU   106      49.753  45.407  51.603  1.00  0.00           H  
ATOM   1666 HD12 LEU   106      49.377  45.055  53.264  1.00  0.00           H  
ATOM   1667 HD13 LEU   106      48.024  45.280  52.175  1.00  0.00           H  
ATOM   1668  CD2 LEU   106      47.839  47.478  53.478  1.00  0.00           C  
ATOM   1669 HD21 LEU   106      47.965  47.146  54.509  1.00  0.00           H  
ATOM   1670 HD22 LEU   106      47.658  48.551  53.421  1.00  0.00           H  
ATOM   1671 HD23 LEU   106      46.911  47.054  53.095  1.00  0.00           H  
ATOM   1672  C   LEU   106      51.711  49.115  54.533  1.00  0.00           C  
ATOM   1673  O   LEU   106      51.443  49.358  55.663  1.00  0.00           O  
ATOM   1674  N   GLN   107      52.907  49.085  53.896  1.00  0.00           N  
ATOM   1675  H   GLN   107      52.900  48.784  52.932  1.00  0.00           H  
ATOM   1676  CA  GLN   107      54.152  49.236  54.627  1.00  0.00           C  
ATOM   1677  HA  GLN   107      54.178  48.424  55.355  1.00  0.00           H  
ATOM   1678  CB  GLN   107      55.380  49.078  53.652  1.00  0.00           C  
ATOM   1679  HB2 GLN   107      55.138  49.311  52.615  1.00  0.00           H  
ATOM   1680  HB3 GLN   107      56.177  49.720  54.025  1.00  0.00           H  
ATOM   1681  CG  GLN   107      55.735  47.596  53.689  1.00  0.00           C  
ATOM   1682  HG2 GLN   107      56.121  47.239  54.644  1.00  0.00           H  
ATOM   1683  HG3 GLN   107      54.890  46.935  53.492  1.00  0.00           H  
ATOM   1684  CD  GLN   107      56.699  47.168  52.645  1.00  0.00           C  
ATOM   1685  OE1 GLN   107      57.000  47.738  51.625  1.00  0.00           O  
ATOM   1686  NE2 GLN   107      57.274  45.962  52.950  1.00  0.00           N  
ATOM   1687 HE21 GLN   107      57.112  45.533  53.849  1.00  0.00           H  
ATOM   1688 HE22 GLN   107      57.753  45.461  52.215  1.00  0.00           H  
ATOM   1689  C   GLN   107      54.290  50.536  55.432  1.00  0.00           C  
ATOM   1690  O   GLN   107      54.598  50.367  56.611  1.00  0.00           O  
ATOM   1691  N   ALA   108      53.953  51.693  54.848  1.00  0.00           N  
ATOM   1692  H   ALA   108      53.791  51.593  53.857  1.00  0.00           H  
ATOM   1693  CA  ALA   108      53.849  52.978  55.600  1.00  0.00           C  
ATOM   1694  HA  ALA   108      54.854  53.257  55.917  1.00  0.00           H  
ATOM   1695  CB  ALA   108      53.343  54.089  54.628  1.00  0.00           C  
ATOM   1696  HB1 ALA   108      53.392  55.111  55.004  1.00  0.00           H  
ATOM   1697  HB2 ALA   108      54.063  54.307  53.840  1.00  0.00           H  
ATOM   1698  HB3 ALA   108      52.371  53.898  54.173  1.00  0.00           H  
ATOM   1699  C   ALA   108      52.808  52.843  56.722  1.00  0.00           C  
ATOM   1700  O   ALA   108      53.093  52.988  57.907  1.00  0.00           O  
ATOM   1701  N   GLY   109      51.587  52.415  56.363  1.00  0.00           N  
ATOM   1702  H   GLY   109      51.443  52.182  55.391  1.00  0.00           H  
ATOM   1703  CA  GLY   109      50.331  52.380  57.184  1.00  0.00           C  
ATOM   1704  HA2 GLY   109      50.286  51.439  57.733  1.00  0.00           H  
ATOM   1705  HA3 GLY   109      50.395  53.262  57.822  1.00  0.00           H  
ATOM   1706  C   GLY   109      49.130  52.494  56.291  1.00  0.00           C  
ATOM   1707  O   GLY   109      48.837  53.599  55.926  1.00  0.00           O  
ATOM   1708  N   ALA   110      48.440  51.416  56.107  1.00  0.00           N  
ATOM   1709  H   ALA   110      48.791  50.496  56.331  1.00  0.00           H  
ATOM   1710  CA  ALA   110      47.151  51.418  55.406  1.00  0.00           C  
ATOM   1711  HA  ALA   110      46.466  52.133  55.862  1.00  0.00           H  
ATOM   1712  CB  ALA   110      47.179  51.822  53.941  1.00  0.00           C  
ATOM   1713  HB1 ALA   110      48.023  52.507  53.863  1.00  0.00           H  
ATOM   1714  HB2 ALA   110      47.453  50.936  53.368  1.00  0.00           H  
ATOM   1715  HB3 ALA   110      46.259  52.193  53.488  1.00  0.00           H  
ATOM   1716  C   ALA   110      46.405  50.071  55.590  1.00  0.00           C  
ATOM   1717  O   ALA   110      46.816  49.193  56.379  1.00  0.00           O  
ATOM   1718  N   ASP   111      45.275  49.847  54.898  1.00  0.00           N  
ATOM   1719  H   ASP   111      45.026  50.538  54.205  1.00  0.00           H  
ATOM   1720  CA  ASP   111      44.384  48.751  55.132  1.00  0.00           C  
ATOM   1721  HA  ASP   111      44.813  48.178  55.954  1.00  0.00           H  
ATOM   1722  CB  ASP   111      42.980  49.227  55.617  1.00  0.00           C  
ATOM   1723  HB2 ASP   111      43.060  49.735  56.578  1.00  0.00           H  
ATOM   1724  HB3 ASP   111      42.532  49.894  54.880  1.00  0.00           H  
ATOM   1725  CG  ASP   111      41.976  48.111  55.791  1.00  0.00           C  
ATOM   1726  OD1 ASP   111      40.885  48.138  55.251  1.00  0.00           O  
ATOM   1727  OD2 ASP   111      42.362  47.100  56.459  1.00  0.00           O  
ATOM   1728  C   ASP   111      44.099  47.745  54.003  1.00  0.00           C  
ATOM   1729  O   ASP   111      43.858  48.286  52.898  1.00  0.00           O  
ATOM   1730  N   ILE   112      44.087  46.464  54.246  1.00  0.00           N  
ATOM   1731  H   ILE   112      44.326  46.181  55.186  1.00  0.00           H  
ATOM   1732  CA  ILE   112      43.820  45.384  53.312  1.00  0.00           C  
ATOM   1733  HA  ILE   112      44.814  45.188  52.909  1.00  0.00           H  
ATOM   1734  CB  ILE   112      43.417  44.029  54.020  1.00  0.00           C  
ATOM   1735  HB  ILE   112      42.603  44.276  54.701  1.00  0.00           H  
ATOM   1736  CG2 ILE   112      42.891  42.864  53.138  1.00  0.00           C  
ATOM   1737 HG21 ILE   112      41.988  43.216  52.637  1.00  0.00           H  
ATOM   1738 HG22 ILE   112      43.615  42.571  52.377  1.00  0.00           H  
ATOM   1739 HG23 ILE   112      42.514  42.027  53.727  1.00  0.00           H  
ATOM   1740  CG1 ILE   112      44.609  43.544  54.855  1.00  0.00           C  
ATOM   1741 HG12 ILE   112      44.776  44.321  55.601  1.00  0.00           H  
ATOM   1742 HG13 ILE   112      44.160  42.671  55.331  1.00  0.00           H  
ATOM   1743  CD1 ILE   112      45.954  43.256  54.127  1.00  0.00           C  
ATOM   1744 HD11 ILE   112      46.645  42.691  54.753  1.00  0.00           H  
ATOM   1745 HD12 ILE   112      45.771  42.718  53.197  1.00  0.00           H  
ATOM   1746 HD13 ILE   112      46.460  44.175  53.831  1.00  0.00           H  
ATOM   1747  C   ILE   112      42.723  45.839  52.358  1.00  0.00           C  
ATOM   1748  O   ILE   112      42.850  45.547  51.180  1.00  0.00           O  
ATOM   1749  N   SER   113      41.540  46.294  52.741  1.00  0.00           N  
ATOM   1750  H   SER   113      41.422  46.489  53.725  1.00  0.00           H  
ATOM   1751  CA  SER   113      40.398  46.464  51.900  1.00  0.00           C  
ATOM   1752  HA  SER   113      40.227  45.520  51.383  1.00  0.00           H  
ATOM   1753  CB  SER   113      39.247  46.824  52.797  1.00  0.00           C  
ATOM   1754  HB2 SER   113      38.308  46.497  52.349  1.00  0.00           H  
ATOM   1755  HB3 SER   113      39.371  46.255  53.719  1.00  0.00           H  
ATOM   1756  OG  SER   113      39.240  48.162  53.233  1.00  0.00           O  
ATOM   1757  HG  SER   113      39.793  48.258  54.012  1.00  0.00           H  
ATOM   1758  C   SER   113      40.637  47.634  50.922  1.00  0.00           C  
ATOM   1759  O   SER   113      39.795  47.832  50.059  1.00  0.00           O  
ATOM   1760  N   MET   114      41.719  48.476  50.959  1.00  0.00           N  
ATOM   1761  H   MET   114      42.444  48.254  51.627  1.00  0.00           H  
ATOM   1762  CA  MET   114      42.068  49.366  49.828  1.00  0.00           C  
ATOM   1763  HA  MET   114      41.151  49.863  49.511  1.00  0.00           H  
ATOM   1764  CB  MET   114      43.183  50.453  50.284  1.00  0.00           C  
ATOM   1765  HB2 MET   114      44.078  49.871  50.504  1.00  0.00           H  
ATOM   1766  HB3 MET   114      43.292  51.153  49.456  1.00  0.00           H  
ATOM   1767  CG  MET   114      42.722  51.243  51.503  1.00  0.00           C  
ATOM   1768  HG2 MET   114      41.700  51.579  51.326  1.00  0.00           H  
ATOM   1769  HG3 MET   114      42.669  50.488  52.288  1.00  0.00           H  
ATOM   1770  SD  MET   114      43.811  52.602  51.934  1.00  0.00           S  
ATOM   1771  CE  MET   114      43.455  53.839  50.693  1.00  0.00           C  
ATOM   1772  HE1 MET   114      42.730  54.606  50.966  1.00  0.00           H  
ATOM   1773  HE2 MET   114      44.418  54.277  50.430  1.00  0.00           H  
ATOM   1774  HE3 MET   114      43.146  53.287  49.806  1.00  0.00           H  
ATOM   1775  C   MET   114      42.540  48.670  48.562  1.00  0.00           C  
ATOM   1776  O   MET   114      42.927  49.383  47.636  1.00  0.00           O  
ATOM   1777  N   ILE   115      42.522  47.326  48.540  1.00  0.00           N  
ATOM   1778  H   ILE   115      42.099  46.868  49.335  1.00  0.00           H  
ATOM   1779  CA  ILE   115      42.821  46.450  47.416  1.00  0.00           C  
ATOM   1780  HA  ILE   115      43.887  46.628  47.273  1.00  0.00           H  
ATOM   1781  CB  ILE   115      42.596  44.929  47.831  1.00  0.00           C  
ATOM   1782  HB  ILE   115      43.188  44.768  48.732  1.00  0.00           H  
ATOM   1783  CG2 ILE   115      41.128  44.664  48.263  1.00  0.00           C  
ATOM   1784 HG21 ILE   115      40.647  45.507  48.758  1.00  0.00           H  
ATOM   1785 HG22 ILE   115      40.563  44.253  47.426  1.00  0.00           H  
ATOM   1786 HG23 ILE   115      41.137  43.861  49.000  1.00  0.00           H  
ATOM   1787  CG1 ILE   115      42.936  43.820  46.800  1.00  0.00           C  
ATOM   1788 HG12 ILE   115      42.054  43.181  46.756  1.00  0.00           H  
ATOM   1789 HG13 ILE   115      43.089  44.225  45.800  1.00  0.00           H  
ATOM   1790  CD1 ILE   115      44.119  42.978  47.120  1.00  0.00           C  
ATOM   1791 HD11 ILE   115      43.918  42.413  48.030  1.00  0.00           H  
ATOM   1792 HD12 ILE   115      44.195  42.257  46.306  1.00  0.00           H  
ATOM   1793 HD13 ILE   115      45.003  43.614  47.140  1.00  0.00           H  
ATOM   1794  C   ILE   115      42.123  46.937  46.146  1.00  0.00           C  
ATOM   1795  O   ILE   115      42.715  47.198  45.134  1.00  0.00           O  
ATOM   1796  N   GLY   116      40.801  47.051  46.248  1.00  0.00           N  
ATOM   1797  H   GLY   116      40.376  46.813  47.133  1.00  0.00           H  
ATOM   1798  CA  GLY   116      39.961  47.641  45.123  1.00  0.00           C  
ATOM   1799  HA2 GLY   116      40.070  46.971  44.270  1.00  0.00           H  
ATOM   1800  HA3 GLY   116      38.927  47.706  45.462  1.00  0.00           H  
ATOM   1801  C   GLY   116      40.546  48.928  44.579  1.00  0.00           C  
ATOM   1802  O   GLY   116      40.940  49.123  43.442  1.00  0.00           O  
ATOM   1803  N   GLN   117      40.748  49.909  45.465  1.00  0.00           N  
ATOM   1804  H   GLN   117      40.714  49.705  46.454  1.00  0.00           H  
ATOM   1805  CA  GLN   117      41.089  51.389  45.122  1.00  0.00           C  
ATOM   1806  HA  GLN   117      40.270  51.630  44.444  1.00  0.00           H  
ATOM   1807  CB  GLN   117      41.091  52.170  46.412  1.00  0.00           C  
ATOM   1808  HB2 GLN   117      40.133  52.046  46.918  1.00  0.00           H  
ATOM   1809  HB3 GLN   117      41.858  51.725  47.045  1.00  0.00           H  
ATOM   1810  CG  GLN   117      41.497  53.646  46.269  1.00  0.00           C  
ATOM   1811  HG2 GLN   117      41.617  54.202  47.199  1.00  0.00           H  
ATOM   1812  HG3 GLN   117      42.546  53.765  45.995  1.00  0.00           H  
ATOM   1813  CD  GLN   117      40.614  54.499  45.386  1.00  0.00           C  
ATOM   1814  OE1 GLN   117      39.382  54.443  45.350  1.00  0.00           O  
ATOM   1815  NE2 GLN   117      41.176  55.454  44.686  1.00  0.00           N  
ATOM   1816 HE21 GLN   117      42.179  55.570  44.676  1.00  0.00           H  
ATOM   1817 HE22 GLN   117      40.556  56.205  44.418  1.00  0.00           H  
ATOM   1818  C   GLN   117      42.476  51.607  44.472  1.00  0.00           C  
ATOM   1819  O   GLN   117      42.499  52.360  43.508  1.00  0.00           O  
ATOM   1820  N   PHE   118      43.517  50.834  44.873  1.00  0.00           N  
ATOM   1821  H   PHE   118      43.377  50.103  45.555  1.00  0.00           H  
ATOM   1822  CA  PHE   118      44.853  50.803  44.235  1.00  0.00           C  
ATOM   1823  HA  PHE   118      45.153  51.818  43.973  1.00  0.00           H  
ATOM   1824  CB  PHE   118      45.910  50.295  45.168  1.00  0.00           C  
ATOM   1825  HB2 PHE   118      45.752  49.243  45.404  1.00  0.00           H  
ATOM   1826  HB3 PHE   118      46.877  50.308  44.664  1.00  0.00           H  
ATOM   1827  CG  PHE   118      46.138  51.134  46.445  1.00  0.00           C  
ATOM   1828  CD1 PHE   118      46.753  52.368  46.307  1.00  0.00           C  
ATOM   1829  HD1 PHE   118      46.970  52.714  45.307  1.00  0.00           H  
ATOM   1830  CE1 PHE   118      46.979  53.149  47.473  1.00  0.00           C  
ATOM   1831  HE1 PHE   118      47.402  54.133  47.333  1.00  0.00           H  
ATOM   1832  CZ  PHE   118      46.588  52.652  48.746  1.00  0.00           C  
ATOM   1833  HZ  PHE   118      46.632  53.205  49.673  1.00  0.00           H  
ATOM   1834  CE2 PHE   118      46.111  51.328  48.871  1.00  0.00           C  
ATOM   1835  HE2 PHE   118      45.732  50.889  49.782  1.00  0.00           H  
ATOM   1836  CD2 PHE   118      45.800  50.635  47.723  1.00  0.00           C  
ATOM   1837  HD2 PHE   118      45.360  49.658  47.854  1.00  0.00           H  
ATOM   1838  C   PHE   118      44.850  50.100  42.799  1.00  0.00           C  
ATOM   1839  O   PHE   118      45.841  50.071  42.137  1.00  0.00           O  
ATOM   1840  N   GLY   119      43.689  49.597  42.398  1.00  0.00           N  
ATOM   1841  H   GLY   119      42.867  49.775  42.957  1.00  0.00           H  
ATOM   1842  CA  GLY   119      43.414  49.019  41.083  1.00  0.00           C  
ATOM   1843  HA2 GLY   119      42.349  49.176  40.910  1.00  0.00           H  
ATOM   1844  HA3 GLY   119      43.880  49.560  40.260  1.00  0.00           H  
ATOM   1845  C   GLY   119      43.782  47.538  41.144  1.00  0.00           C  
ATOM   1846  O   GLY   119      44.619  47.197  40.303  1.00  0.00           O  
ATOM   1847  N   VAL   120      43.348  46.761  42.122  1.00  0.00           N  
ATOM   1848  H   VAL   120      42.985  47.344  42.863  1.00  0.00           H  
ATOM   1849  CA  VAL   120      43.765  45.362  42.307  1.00  0.00           C  
ATOM   1850  HA  VAL   120      44.414  45.045  41.490  1.00  0.00           H  
ATOM   1851  CB  VAL   120      44.713  45.211  43.565  1.00  0.00           C  
ATOM   1852  HB  VAL   120      44.138  45.466  44.455  1.00  0.00           H  
ATOM   1853  CG1 VAL   120      45.297  43.783  43.796  1.00  0.00           C  
ATOM   1854 HG11 VAL   120      45.662  43.253  42.917  1.00  0.00           H  
ATOM   1855 HG12 VAL   120      46.045  43.914  44.578  1.00  0.00           H  
ATOM   1856 HG13 VAL   120      44.429  43.274  44.215  1.00  0.00           H  
ATOM   1857  CG2 VAL   120      45.828  46.273  43.642  1.00  0.00           C  
ATOM   1858 HG21 VAL   120      45.423  47.274  43.493  1.00  0.00           H  
ATOM   1859 HG22 VAL   120      46.295  46.263  44.627  1.00  0.00           H  
ATOM   1860 HG23 VAL   120      46.644  46.033  42.960  1.00  0.00           H  
ATOM   1861  C   VAL   120      42.566  44.413  42.379  1.00  0.00           C  
ATOM   1862  O   VAL   120      42.585  43.404  41.706  1.00  0.00           O  
ATOM   1863  N   GLY   121      41.583  44.763  43.219  1.00  0.00           N  
ATOM   1864  H   GLY   121      41.828  45.497  43.868  1.00  0.00           H  
ATOM   1865  CA  GLY   121      40.278  44.160  43.276  1.00  0.00           C  
ATOM   1866  HA2 GLY   121      39.758  44.600  44.128  1.00  0.00           H  
ATOM   1867  HA3 GLY   121      39.710  44.517  42.417  1.00  0.00           H  
ATOM   1868  C   GLY   121      40.273  42.650  43.389  1.00  0.00           C  
ATOM   1869  O   GLY   121      40.587  42.145  44.472  1.00  0.00           O  
ATOM   1870  N   PHE   122      39.756  41.926  42.344  1.00  0.00           N  
ATOM   1871  H   PHE   122      39.491  42.485  41.546  1.00  0.00           H  
ATOM   1872  CA  PHE   122      39.732  40.473  42.042  1.00  0.00           C  
ATOM   1873  HA  PHE   122      38.752  40.058  42.280  1.00  0.00           H  
ATOM   1874  CB  PHE   122      40.081  40.257  40.507  1.00  0.00           C  
ATOM   1875  HB2 PHE   122      39.163  40.457  39.955  1.00  0.00           H  
ATOM   1876  HB3 PHE   122      40.804  40.988  40.145  1.00  0.00           H  
ATOM   1877  CG  PHE   122      40.549  38.889  40.229  1.00  0.00           C  
ATOM   1878  CD1 PHE   122      39.626  37.856  40.091  1.00  0.00           C  
ATOM   1879  HD1 PHE   122      38.571  37.978  40.288  1.00  0.00           H  
ATOM   1880  CE1 PHE   122      40.064  36.551  39.680  1.00  0.00           C  
ATOM   1881  HE1 PHE   122      39.344  35.748  39.750  1.00  0.00           H  
ATOM   1882  CZ  PHE   122      41.428  36.300  39.363  1.00  0.00           C  
ATOM   1883  HZ  PHE   122      41.779  35.283  39.264  1.00  0.00           H  
ATOM   1884  CE2 PHE   122      42.374  37.387  39.525  1.00  0.00           C  
ATOM   1885  HE2 PHE   122      43.442  37.245  39.458  1.00  0.00           H  
ATOM   1886  CD2 PHE   122      41.891  38.679  40.009  1.00  0.00           C  
ATOM   1887  HD2 PHE   122      42.556  39.507  40.207  1.00  0.00           H  
ATOM   1888  C   PHE   122      40.681  39.578  42.957  1.00  0.00           C  
ATOM   1889  O   PHE   122      40.241  38.630  43.565  1.00  0.00           O  
ATOM   1890  N   TYR   123      41.994  39.875  43.069  1.00  0.00           N  
ATOM   1891  H   TYR   123      42.234  40.598  42.405  1.00  0.00           H  
ATOM   1892  CA  TYR   123      43.019  39.108  43.844  1.00  0.00           C  
ATOM   1893  HA  TYR   123      43.037  38.098  43.433  1.00  0.00           H  
ATOM   1894  CB  TYR   123      44.467  39.679  43.709  1.00  0.00           C  
ATOM   1895  HB2 TYR   123      44.393  40.761  43.821  1.00  0.00           H  
ATOM   1896  HB3 TYR   123      45.088  39.445  44.573  1.00  0.00           H  
ATOM   1897  CG  TYR   123      45.221  39.119  42.494  1.00  0.00           C  
ATOM   1898  CD1 TYR   123      45.755  37.860  42.584  1.00  0.00           C  
ATOM   1899  HD1 TYR   123      45.797  37.292  43.502  1.00  0.00           H  
ATOM   1900  CE1 TYR   123      46.574  37.378  41.535  1.00  0.00           C  
ATOM   1901  HE1 TYR   123      47.009  36.391  41.590  1.00  0.00           H  
ATOM   1902  CZ  TYR   123      46.809  38.203  40.423  1.00  0.00           C  
ATOM   1903  OH  TYR   123      47.590  37.681  39.449  1.00  0.00           O  
ATOM   1904  HH  TYR   123      47.429  38.066  38.585  1.00  0.00           H  
ATOM   1905  CE2 TYR   123      46.278  39.509  40.361  1.00  0.00           C  
ATOM   1906  HE2 TYR   123      46.420  40.137  39.494  1.00  0.00           H  
ATOM   1907  CD2 TYR   123      45.404  39.912  41.370  1.00  0.00           C  
ATOM   1908  HD2 TYR   123      44.808  40.812  41.328  1.00  0.00           H  
ATOM   1909  C   TYR   123      42.695  38.864  45.265  1.00  0.00           C  
ATOM   1910  O   TYR   123      43.183  37.872  45.835  1.00  0.00           O  
ATOM   1911  N   SER   124      41.942  39.717  45.930  1.00  0.00           N  
ATOM   1912  H   SER   124      41.624  40.570  45.492  1.00  0.00           H  
ATOM   1913  CA  SER   124      41.360  39.496  47.237  1.00  0.00           C  
ATOM   1914  HA  SER   124      42.216  39.621  47.900  1.00  0.00           H  
ATOM   1915  CB  SER   124      40.400  40.635  47.605  1.00  0.00           C  
ATOM   1916  HB2 SER   124      40.099  40.478  48.641  1.00  0.00           H  
ATOM   1917  HB3 SER   124      41.043  41.492  47.403  1.00  0.00           H  
ATOM   1918  OG  SER   124      39.311  40.813  46.699  1.00  0.00           O  
ATOM   1919  HG  SER   124      39.659  40.954  45.816  1.00  0.00           H  
ATOM   1920  C   SER   124      40.579  38.199  47.497  1.00  0.00           C  
ATOM   1921  O   SER   124      40.200  37.843  48.669  1.00  0.00           O  
ATOM   1922  N   ALA   125      40.072  37.559  46.436  1.00  0.00           N  
ATOM   1923  H   ALA   125      40.185  37.965  45.518  1.00  0.00           H  
ATOM   1924  CA  ALA   125      39.482  36.283  46.450  1.00  0.00           C  
ATOM   1925  HA  ALA   125      38.455  36.472  46.764  1.00  0.00           H  
ATOM   1926  CB  ALA   125      39.536  35.834  44.954  1.00  0.00           C  
ATOM   1927  HB1 ALA   125      38.857  36.379  44.298  1.00  0.00           H  
ATOM   1928  HB2 ALA   125      40.545  35.706  44.561  1.00  0.00           H  
ATOM   1929  HB3 ALA   125      39.262  34.780  44.920  1.00  0.00           H  
ATOM   1930  C   ALA   125      40.210  35.230  47.382  1.00  0.00           C  
ATOM   1931  O   ALA   125      39.569  34.429  48.057  1.00  0.00           O  
ATOM   1932  N   TYR   126      41.583  35.157  47.316  1.00  0.00           N  
ATOM   1933  H   TYR   126      42.123  35.686  46.646  1.00  0.00           H  
ATOM   1934  CA  TYR   126      42.444  34.311  48.187  1.00  0.00           C  
ATOM   1935  HA  TYR   126      42.109  33.277  48.109  1.00  0.00           H  
ATOM   1936  CB  TYR   126      43.976  34.245  47.706  1.00  0.00           C  
ATOM   1937  HB2 TYR   126      44.416  35.234  47.836  1.00  0.00           H  
ATOM   1938  HB3 TYR   126      44.527  33.554  48.345  1.00  0.00           H  
ATOM   1939  CG  TYR   126      44.100  33.774  46.291  1.00  0.00           C  
ATOM   1940  CD1 TYR   126      43.883  32.439  45.999  1.00  0.00           C  
ATOM   1941  HD1 TYR   126      43.455  31.792  46.751  1.00  0.00           H  
ATOM   1942  CE1 TYR   126      44.023  31.967  44.681  1.00  0.00           C  
ATOM   1943  HE1 TYR   126      43.992  30.898  44.534  1.00  0.00           H  
ATOM   1944  CZ  TYR   126      44.473  32.805  43.658  1.00  0.00           C  
ATOM   1945  OH  TYR   126      44.562  32.365  42.403  1.00  0.00           O  
ATOM   1946  HH  TYR   126      45.081  31.557  42.402  1.00  0.00           H  
ATOM   1947  CE2 TYR   126      44.580  34.158  43.889  1.00  0.00           C  
ATOM   1948  HE2 TYR   126      44.796  34.794  43.043  1.00  0.00           H  
ATOM   1949  CD2 TYR   126      44.488  34.644  45.210  1.00  0.00           C  
ATOM   1950  HD2 TYR   126      44.726  35.680  45.401  1.00  0.00           H  
ATOM   1951  C   TYR   126      42.351  34.531  49.704  1.00  0.00           C  
ATOM   1952  O   TYR   126      42.694  33.568  50.427  1.00  0.00           O  
ATOM   1953  N   LEU   127      41.716  35.617  50.152  1.00  0.00           N  
ATOM   1954  H   LEU   127      41.190  36.204  49.520  1.00  0.00           H  
ATOM   1955  CA  LEU   127      41.276  35.704  51.562  1.00  0.00           C  
ATOM   1956  HA  LEU   127      42.152  35.686  52.211  1.00  0.00           H  
ATOM   1957  CB  LEU   127      40.343  36.924  51.857  1.00  0.00           C  
ATOM   1958  HB2 LEU   127      39.497  36.953  51.171  1.00  0.00           H  
ATOM   1959  HB3 LEU   127      39.978  36.815  52.878  1.00  0.00           H  
ATOM   1960  CG  LEU   127      41.016  38.293  51.764  1.00  0.00           C  
ATOM   1961  HG  LEU   127      41.451  38.440  50.776  1.00  0.00           H  
ATOM   1962  CD1 LEU   127      39.846  39.346  51.853  1.00  0.00           C  
ATOM   1963 HD11 LEU   127      39.366  39.191  52.819  1.00  0.00           H  
ATOM   1964 HD12 LEU   127      40.274  40.333  51.679  1.00  0.00           H  
ATOM   1965 HD13 LEU   127      39.088  39.058  51.125  1.00  0.00           H  
ATOM   1966  CD2 LEU   127      41.957  38.619  52.976  1.00  0.00           C  
ATOM   1967 HD21 LEU   127      41.335  38.721  53.865  1.00  0.00           H  
ATOM   1968 HD22 LEU   127      42.494  37.713  53.258  1.00  0.00           H  
ATOM   1969 HD23 LEU   127      42.546  39.525  52.834  1.00  0.00           H  
ATOM   1970  C   LEU   127      40.484  34.399  52.064  1.00  0.00           C  
ATOM   1971  O   LEU   127      40.689  33.933  53.161  1.00  0.00           O  
ATOM   1972  N   VAL   128      39.788  33.689  51.164  1.00  0.00           N  
ATOM   1973  H   VAL   128      39.586  34.161  50.295  1.00  0.00           H  
ATOM   1974  CA  VAL   128      39.024  32.452  51.434  1.00  0.00           C  
ATOM   1975  HA  VAL   128      39.287  32.044  52.411  1.00  0.00           H  
ATOM   1976  CB  VAL   128      37.515  32.768  51.467  1.00  0.00           C  
ATOM   1977  HB  VAL   128      37.070  31.850  51.852  1.00  0.00           H  
ATOM   1978  CG1 VAL   128      37.154  33.857  52.507  1.00  0.00           C  
ATOM   1979 HG11 VAL   128      36.204  34.376  52.379  1.00  0.00           H  
ATOM   1980 HG12 VAL   128      37.244  33.408  53.496  1.00  0.00           H  
ATOM   1981 HG13 VAL   128      37.840  34.702  52.564  1.00  0.00           H  
ATOM   1982  CG2 VAL   128      36.948  33.315  50.124  1.00  0.00           C  
ATOM   1983 HG21 VAL   128      37.215  34.372  50.107  1.00  0.00           H  
ATOM   1984 HG22 VAL   128      37.369  32.780  49.272  1.00  0.00           H  
ATOM   1985 HG23 VAL   128      35.863  33.267  50.208  1.00  0.00           H  
ATOM   1986  C   VAL   128      39.295  31.402  50.340  1.00  0.00           C  
ATOM   1987  O   VAL   128      39.265  30.196  50.747  1.00  0.00           O  
ATOM   1988  N   ALA   129      39.533  31.728  49.040  1.00  0.00           N  
ATOM   1989  H   ALA   129      39.619  32.672  48.692  1.00  0.00           H  
ATOM   1990  CA  ALA   129      39.772  30.768  47.974  1.00  0.00           C  
ATOM   1991  HA  ALA   129      39.054  29.966  48.139  1.00  0.00           H  
ATOM   1992  CB  ALA   129      39.596  31.450  46.591  1.00  0.00           C  
ATOM   1993  HB1 ALA   129      38.690  32.055  46.564  1.00  0.00           H  
ATOM   1994  HB2 ALA   129      40.484  32.027  46.332  1.00  0.00           H  
ATOM   1995  HB3 ALA   129      39.414  30.598  45.936  1.00  0.00           H  
ATOM   1996  C   ALA   129      41.165  30.157  48.192  1.00  0.00           C  
ATOM   1997  O   ALA   129      42.140  30.808  48.390  1.00  0.00           O  
ATOM   1998  N   GLU   130      41.208  28.836  48.212  1.00  0.00           N  
ATOM   1999  H   GLU   130      40.301  28.393  48.180  1.00  0.00           H  
ATOM   2000  CA  GLU   130      42.289  27.921  48.160  1.00  0.00           C  
ATOM   2001  HA  GLU   130      43.112  28.285  48.775  1.00  0.00           H  
ATOM   2002  CB  GLU   130      41.874  26.583  48.645  1.00  0.00           C  
ATOM   2003  HB2 GLU   130      41.271  26.066  47.899  1.00  0.00           H  
ATOM   2004  HB3 GLU   130      42.816  26.040  48.715  1.00  0.00           H  
ATOM   2005  CG  GLU   130      41.142  26.461  50.017  1.00  0.00           C  
ATOM   2006  HG2 GLU   130      41.244  27.422  50.521  1.00  0.00           H  
ATOM   2007  HG3 GLU   130      40.078  26.239  49.941  1.00  0.00           H  
ATOM   2008  CD  GLU   130      41.992  25.503  50.910  1.00  0.00           C  
ATOM   2009  OE1 GLU   130      43.168  25.796  51.214  1.00  0.00           O  
ATOM   2010  OE2 GLU   130      41.404  24.518  51.426  1.00  0.00           O  
ATOM   2011  C   GLU   130      42.830  27.760  46.692  1.00  0.00           C  
ATOM   2012  O   GLU   130      44.026  28.017  46.468  1.00  0.00           O  
ATOM   2013  N   LYS   131      41.943  27.303  45.735  1.00  0.00           N  
ATOM   2014  H   LYS   131      41.052  26.947  46.051  1.00  0.00           H  
ATOM   2015  CA  LYS   131      42.132  27.408  44.344  1.00  0.00           C  
ATOM   2016  HA  LYS   131      43.091  27.907  44.208  1.00  0.00           H  
ATOM   2017  CB  LYS   131      41.982  25.926  43.861  1.00  0.00           C  
ATOM   2018  HB2 LYS   131      42.786  25.341  44.307  1.00  0.00           H  
ATOM   2019  HB3 LYS   131      41.031  25.475  44.143  1.00  0.00           H  
ATOM   2020  CG  LYS   131      42.188  25.793  42.323  1.00  0.00           C  
ATOM   2021  HG2 LYS   131      41.256  26.059  41.824  1.00  0.00           H  
ATOM   2022  HG3 LYS   131      42.983  26.505  42.103  1.00  0.00           H  
ATOM   2023  CD  LYS   131      42.612  24.358  41.989  1.00  0.00           C  
ATOM   2024  HD2 LYS   131      43.510  23.998  42.492  1.00  0.00           H  
ATOM   2025  HD3 LYS   131      41.794  23.696  42.273  1.00  0.00           H  
ATOM   2026  CE  LYS   131      42.950  24.231  40.456  1.00  0.00           C  
ATOM   2027  HE2 LYS   131      42.167  24.616  39.804  1.00  0.00           H  
ATOM   2028  HE3 LYS   131      43.921  24.713  40.343  1.00  0.00           H  
ATOM   2029  NZ  LYS   131      43.116  22.829  40.077  1.00  0.00           N  
ATOM   2030  HZ1 LYS   131      43.423  22.668  39.128  1.00  0.00           H  
ATOM   2031  HZ2 LYS   131      43.808  22.304  40.593  1.00  0.00           H  
ATOM   2032  HZ3 LYS   131      42.196  22.424  40.174  1.00  0.00           H  
ATOM   2033  C   LYS   131      41.053  28.323  43.699  1.00  0.00           C  
ATOM   2034  O   LYS   131      39.857  28.191  43.959  1.00  0.00           O  
ATOM   2035  N   VAL   132      41.522  29.204  42.842  1.00  0.00           N  
ATOM   2036  H   VAL   132      42.522  29.201  42.696  1.00  0.00           H  
ATOM   2037  CA  VAL   132      40.651  29.998  41.975  1.00  0.00           C  
ATOM   2038  HA  VAL   132      39.618  29.997  42.323  1.00  0.00           H  
ATOM   2039  CB  VAL   132      40.993  31.499  41.908  1.00  0.00           C  
ATOM   2040  HB  VAL   132      42.063  31.605  41.732  1.00  0.00           H  
ATOM   2041  CG1 VAL   132      40.222  32.246  40.808  1.00  0.00           C  
ATOM   2042 HG11 VAL   132      40.455  33.307  40.904  1.00  0.00           H  
ATOM   2043 HG12 VAL   132      40.604  31.957  39.829  1.00  0.00           H  
ATOM   2044 HG13 VAL   132      39.135  32.255  40.720  1.00  0.00           H  
ATOM   2045  CG2 VAL   132      40.669  32.256  43.228  1.00  0.00           C  
ATOM   2046 HG21 VAL   132      39.643  32.071  43.545  1.00  0.00           H  
ATOM   2047 HG22 VAL   132      41.421  31.947  43.954  1.00  0.00           H  
ATOM   2048 HG23 VAL   132      40.818  33.330  43.115  1.00  0.00           H  
ATOM   2049  C   VAL   132      40.728  29.405  40.521  1.00  0.00           C  
ATOM   2050  O   VAL   132      41.755  29.460  39.885  1.00  0.00           O  
ATOM   2051  N   THR   133      39.601  29.139  40.000  1.00  0.00           N  
ATOM   2052  H   THR   133      38.837  29.060  40.655  1.00  0.00           H  
ATOM   2053  CA  THR   133      39.333  28.911  38.573  1.00  0.00           C  
ATOM   2054  HA  THR   133      40.237  28.725  37.993  1.00  0.00           H  
ATOM   2055  CB  THR   133      38.627  27.628  38.467  1.00  0.00           C  
ATOM   2056  HB  THR   133      37.673  27.762  38.976  1.00  0.00           H  
ATOM   2057  CG2 THR   133      38.369  27.121  37.042  1.00  0.00           C  
ATOM   2058 HG21 THR   133      37.705  27.771  36.472  1.00  0.00           H  
ATOM   2059 HG22 THR   133      39.310  26.975  36.511  1.00  0.00           H  
ATOM   2060 HG23 THR   133      37.876  26.149  37.064  1.00  0.00           H  
ATOM   2061  OG1 THR   133      39.368  26.596  39.094  1.00  0.00           O  
ATOM   2062  HG1 THR   133      39.196  26.548  40.037  1.00  0.00           H  
ATOM   2063  C   THR   133      38.521  30.149  38.057  1.00  0.00           C  
ATOM   2064  O   THR   133      37.380  30.531  38.439  1.00  0.00           O  
ATOM   2065  N   VAL   134      38.941  30.822  36.992  1.00  0.00           N  
ATOM   2066  H   VAL   134      39.866  30.673  36.614  1.00  0.00           H  
ATOM   2067  CA  VAL   134      38.174  31.765  36.136  1.00  0.00           C  
ATOM   2068  HA  VAL   134      37.195  31.967  36.571  1.00  0.00           H  
ATOM   2069  CB  VAL   134      38.928  33.116  35.955  1.00  0.00           C  
ATOM   2070  HB  VAL   134      39.899  32.906  35.507  1.00  0.00           H  
ATOM   2071  CG1 VAL   134      38.248  34.191  35.074  1.00  0.00           C  
ATOM   2072 HG11 VAL   134      38.900  35.063  35.035  1.00  0.00           H  
ATOM   2073 HG12 VAL   134      37.929  33.778  34.117  1.00  0.00           H  
ATOM   2074 HG13 VAL   134      37.351  34.470  35.627  1.00  0.00           H  
ATOM   2075  CG2 VAL   134      39.171  33.586  37.422  1.00  0.00           C  
ATOM   2076 HG21 VAL   134      39.909  32.945  37.904  1.00  0.00           H  
ATOM   2077 HG22 VAL   134      39.479  34.630  37.489  1.00  0.00           H  
ATOM   2078 HG23 VAL   134      38.297  33.638  38.070  1.00  0.00           H  
ATOM   2079  C   VAL   134      37.820  31.104  34.841  1.00  0.00           C  
ATOM   2080  O   VAL   134      38.742  30.506  34.243  1.00  0.00           O  
ATOM   2081  N   ILE   135      36.588  31.307  34.385  1.00  0.00           N  
ATOM   2082  H   ILE   135      36.047  31.918  34.981  1.00  0.00           H  
ATOM   2083  CA  ILE   135      36.042  30.946  33.010  1.00  0.00           C  
ATOM   2084  HA  ILE   135      36.911  30.496  32.532  1.00  0.00           H  
ATOM   2085  CB  ILE   135      35.051  29.876  33.085  1.00  0.00           C  
ATOM   2086  HB  ILE   135      34.218  30.265  33.670  1.00  0.00           H  
ATOM   2087  CG2 ILE   135      34.499  29.561  31.695  1.00  0.00           C  
ATOM   2088 HG21 ILE   135      33.697  28.832  31.816  1.00  0.00           H  
ATOM   2089 HG22 ILE   135      34.042  30.408  31.184  1.00  0.00           H  
ATOM   2090 HG23 ILE   135      35.175  29.031  31.024  1.00  0.00           H  
ATOM   2091  CG1 ILE   135      35.679  28.611  33.761  1.00  0.00           C  
ATOM   2092 HG12 ILE   135      36.365  28.107  33.080  1.00  0.00           H  
ATOM   2093 HG13 ILE   135      36.103  28.947  34.706  1.00  0.00           H  
ATOM   2094  CD1 ILE   135      34.576  27.629  34.125  1.00  0.00           C  
ATOM   2095 HD11 ILE   135      35.042  26.782  34.628  1.00  0.00           H  
ATOM   2096 HD12 ILE   135      33.767  28.098  34.686  1.00  0.00           H  
ATOM   2097 HD13 ILE   135      34.230  27.198  33.185  1.00  0.00           H  
ATOM   2098  C   ILE   135      35.604  32.274  32.323  1.00  0.00           C  
ATOM   2099  O   ILE   135      34.610  32.718  32.853  1.00  0.00           O  
ATOM   2100  N   THR   136      36.320  32.863  31.333  1.00  0.00           N  
ATOM   2101  H   THR   136      37.198  32.447  31.058  1.00  0.00           H  
ATOM   2102  CA  THR   136      35.922  34.140  30.670  1.00  0.00           C  
ATOM   2103  HA  THR   136      34.960  34.445  31.081  1.00  0.00           H  
ATOM   2104  CB  THR   136      36.880  35.303  31.028  1.00  0.00           C  
ATOM   2105  HB  THR   136      37.026  35.397  32.104  1.00  0.00           H  
ATOM   2106  CG2 THR   136      38.300  35.239  30.408  1.00  0.00           C  
ATOM   2107 HG21 THR   136      38.858  34.406  30.836  1.00  0.00           H  
ATOM   2108 HG22 THR   136      38.182  35.215  29.325  1.00  0.00           H  
ATOM   2109 HG23 THR   136      38.851  36.144  30.663  1.00  0.00           H  
ATOM   2110  OG1 THR   136      36.462  36.524  30.643  1.00  0.00           O  
ATOM   2111  HG1 THR   136      35.725  36.789  31.198  1.00  0.00           H  
ATOM   2112  C   THR   136      35.794  34.037  29.061  1.00  0.00           C  
ATOM   2113  O   THR   136      36.551  33.348  28.400  1.00  0.00           O  
ATOM   2114  N   LYS   137      34.713  34.501  28.550  1.00  0.00           N  
ATOM   2115  H   LYS   137      34.332  35.170  29.204  1.00  0.00           H  
ATOM   2116  CA  LYS   137      34.356  34.407  27.069  1.00  0.00           C  
ATOM   2117  HA  LYS   137      35.202  33.952  26.555  1.00  0.00           H  
ATOM   2118  CB  LYS   137      33.089  33.509  26.932  1.00  0.00           C  
ATOM   2119  HB2 LYS   137      33.382  32.502  27.228  1.00  0.00           H  
ATOM   2120  HB3 LYS   137      32.317  33.727  27.670  1.00  0.00           H  
ATOM   2121  CG  LYS   137      32.449  33.537  25.545  1.00  0.00           C  
ATOM   2122  HG2 LYS   137      31.649  32.800  25.604  1.00  0.00           H  
ATOM   2123  HG3 LYS   137      32.027  34.541  25.483  1.00  0.00           H  
ATOM   2124  CD  LYS   137      33.396  33.301  24.300  1.00  0.00           C  
ATOM   2125  HD2 LYS   137      34.358  33.776  24.489  1.00  0.00           H  
ATOM   2126  HD3 LYS   137      33.498  32.234  24.100  1.00  0.00           H  
ATOM   2127  CE  LYS   137      32.672  33.798  23.078  1.00  0.00           C  
ATOM   2128  HE2 LYS   137      31.857  33.091  22.917  1.00  0.00           H  
ATOM   2129  HE3 LYS   137      32.318  34.815  23.248  1.00  0.00           H  
ATOM   2130  NZ  LYS   137      33.530  33.764  21.889  1.00  0.00           N  
ATOM   2131  HZ1 LYS   137      34.375  34.301  22.019  1.00  0.00           H  
ATOM   2132  HZ2 LYS   137      33.848  32.857  21.578  1.00  0.00           H  
ATOM   2133  HZ3 LYS   137      33.026  34.088  21.075  1.00  0.00           H  
ATOM   2134  C   LYS   137      34.057  35.883  26.645  1.00  0.00           C  
ATOM   2135  O   LYS   137      32.916  36.287  26.611  1.00  0.00           O  
ATOM   2136  N   HIE   138      35.109  36.686  26.287  1.00  0.00           N  
ATOM   2137  H   HIE   138      36.012  36.242  26.196  1.00  0.00           H  
ATOM   2138  CA  HIE   138      34.875  37.752  25.300  1.00  0.00           C  
ATOM   2139  HA  HIE   138      34.061  38.380  25.663  1.00  0.00           H  
ATOM   2140  CB  HIE   138      36.176  38.463  25.062  1.00  0.00           C  
ATOM   2141  HB2 HIE   138      36.649  38.684  26.019  1.00  0.00           H  
ATOM   2142  HB3 HIE   138      36.860  37.803  24.529  1.00  0.00           H  
ATOM   2143  CG  HIE   138      35.902  39.682  24.205  1.00  0.00           C  
ATOM   2144  ND1 HIE   138      35.864  39.804  22.814  1.00  0.00           N  
ATOM   2145  CE1 HIE   138      35.612  41.089  22.539  1.00  0.00           C  
ATOM   2146  HE1 HIE   138      35.703  41.512  21.549  1.00  0.00           H  
ATOM   2147  NE2 HIE   138      35.607  41.782  23.673  1.00  0.00           N  
ATOM   2148  HE2 HIE   138      35.492  42.785  23.700  1.00  0.00           H  
ATOM   2149  CD2 HIE   138      35.750  40.940  24.740  1.00  0.00           C  
ATOM   2150  HD2 HIE   138      35.669  41.201  25.785  1.00  0.00           H  
ATOM   2151  C   HIE   138      34.157  37.271  23.994  1.00  0.00           C  
ATOM   2152  O   HIE   138      34.409  36.271  23.459  1.00  0.00           O  
ATOM   2153  N   ASN   139      33.171  38.031  23.510  1.00  0.00           N  
ATOM   2154  H   ASN   139      33.015  38.969  23.852  1.00  0.00           H  
ATOM   2155  CA  ASN   139      32.254  37.754  22.375  1.00  0.00           C  
ATOM   2156  HA  ASN   139      31.650  36.903  22.689  1.00  0.00           H  
ATOM   2157  CB  ASN   139      31.293  38.969  22.097  1.00  0.00           C  
ATOM   2158  HB2 ASN   139      30.693  39.178  22.982  1.00  0.00           H  
ATOM   2159  HB3 ASN   139      31.771  39.941  21.976  1.00  0.00           H  
ATOM   2160  CG  ASN   139      30.367  38.708  20.896  1.00  0.00           C  
ATOM   2161  OD1 ASN   139      29.207  38.278  21.172  1.00  0.00           O  
ATOM   2162  ND2 ASN   139      30.706  38.905  19.690  1.00  0.00           N  
ATOM   2163 HD21 ASN   139      31.588  39.262  19.352  1.00  0.00           H  
ATOM   2164 HD22 ASN   139      29.900  38.874  19.082  1.00  0.00           H  
ATOM   2165  C   ASN   139      33.060  37.247  21.147  1.00  0.00           C  
ATOM   2166  O   ASN   139      32.544  36.485  20.348  1.00  0.00           O  
ATOM   2167  N   ASP   140      34.152  37.910  20.897  1.00  0.00           N  
ATOM   2168  H   ASP   140      34.476  38.685  21.458  1.00  0.00           H  
ATOM   2169  CA  ASP   140      34.935  37.800  19.679  1.00  0.00           C  
ATOM   2170  HA  ASP   140      34.318  37.413  18.868  1.00  0.00           H  
ATOM   2171  CB  ASP   140      35.469  39.152  19.241  1.00  0.00           C  
ATOM   2172  HB2 ASP   140      36.123  39.534  20.025  1.00  0.00           H  
ATOM   2173  HB3 ASP   140      36.112  38.966  18.380  1.00  0.00           H  
ATOM   2174  CG  ASP   140      34.458  40.174  18.784  1.00  0.00           C  
ATOM   2175  OD1 ASP   140      33.288  40.115  19.150  1.00  0.00           O  
ATOM   2176  OD2 ASP   140      34.840  41.173  18.096  1.00  0.00           O  
ATOM   2177  C   ASP   140      36.016  36.756  19.720  1.00  0.00           C  
ATOM   2178  O   ASP   140      36.388  36.196  18.691  1.00  0.00           O  
ATOM   2179  N   ASP   141      36.691  36.502  20.859  1.00  0.00           N  
ATOM   2180  H   ASP   141      36.453  37.045  21.676  1.00  0.00           H  
ATOM   2181  CA  ASP   141      37.814  35.575  20.990  1.00  0.00           C  
ATOM   2182  HA  ASP   141      38.115  35.246  19.996  1.00  0.00           H  
ATOM   2183  CB  ASP   141      39.067  36.309  21.658  1.00  0.00           C  
ATOM   2184  HB2 ASP   141      39.217  37.177  21.016  1.00  0.00           H  
ATOM   2185  HB3 ASP   141      38.763  36.492  22.688  1.00  0.00           H  
ATOM   2186  CG  ASP   141      40.358  35.545  21.490  1.00  0.00           C  
ATOM   2187  OD1 ASP   141      40.413  34.736  20.506  1.00  0.00           O  
ATOM   2188  OD2 ASP   141      41.347  35.688  22.261  1.00  0.00           O  
ATOM   2189  C   ASP   141      37.405  34.245  21.678  1.00  0.00           C  
ATOM   2190  O   ASP   141      36.292  34.211  22.245  1.00  0.00           O  
ATOM   2191  N   GLU   142      38.229  33.179  21.596  1.00  0.00           N  
ATOM   2192  H   GLU   142      39.160  33.340  21.237  1.00  0.00           H  
ATOM   2193  CA  GLU   142      37.971  31.879  22.142  1.00  0.00           C  
ATOM   2194  HA  GLU   142      36.976  31.537  21.856  1.00  0.00           H  
ATOM   2195  CB  GLU   142      39.058  30.901  21.692  1.00  0.00           C  
ATOM   2196  HB2 GLU   142      40.071  31.265  21.859  1.00  0.00           H  
ATOM   2197  HB3 GLU   142      38.856  29.982  22.242  1.00  0.00           H  
ATOM   2198  CG  GLU   142      38.913  30.313  20.293  1.00  0.00           C  
ATOM   2199  HG2 GLU   142      39.443  29.362  20.253  1.00  0.00           H  
ATOM   2200  HG3 GLU   142      37.861  30.119  20.082  1.00  0.00           H  
ATOM   2201  CD  GLU   142      39.587  31.243  19.225  1.00  0.00           C  
ATOM   2202  OE1 GLU   142      40.802  31.122  18.948  1.00  0.00           O  
ATOM   2203  OE2 GLU   142      38.930  32.216  18.849  1.00  0.00           O  
ATOM   2204  C   GLU   142      38.045  31.918  23.636  1.00  0.00           C  
ATOM   2205  O   GLU   142      38.783  32.724  24.211  1.00  0.00           O  
ATOM   2206  N   GLN   143      37.187  31.144  24.335  1.00  0.00           N  
ATOM   2207  H   GLN   143      36.556  30.567  23.798  1.00  0.00           H  
ATOM   2208  CA  GLN   143      37.039  31.080  25.807  1.00  0.00           C  
ATOM   2209  HA  GLN   143      36.789  32.080  26.161  1.00  0.00           H  
ATOM   2210  CB  GLN   143      35.657  30.333  25.992  1.00  0.00           C  
ATOM   2211  HB2 GLN   143      34.933  30.787  25.315  1.00  0.00           H  
ATOM   2212  HB3 GLN   143      35.864  29.354  25.559  1.00  0.00           H  
ATOM   2213  CG  GLN   143      35.161  30.185  27.411  1.00  0.00           C  
ATOM   2214  HG2 GLN   143      35.818  29.467  27.903  1.00  0.00           H  
ATOM   2215  HG3 GLN   143      35.278  31.084  28.015  1.00  0.00           H  
ATOM   2216  CD  GLN   143      33.700  29.700  27.591  1.00  0.00           C  
ATOM   2217  OE1 GLN   143      32.778  30.100  26.956  1.00  0.00           O  
ATOM   2218  NE2 GLN   143      33.526  28.730  28.477  1.00  0.00           N  
ATOM   2219 HE21 GLN   143      34.289  28.226  28.904  1.00  0.00           H  
ATOM   2220 HE22 GLN   143      32.616  28.300  28.562  1.00  0.00           H  
ATOM   2221  C   GLN   143      38.265  30.540  26.593  1.00  0.00           C  
ATOM   2222  O   GLN   143      38.689  29.445  26.378  1.00  0.00           O  
ATOM   2223  N   TYR   144      38.794  31.450  27.455  1.00  0.00           N  
ATOM   2224  H   TYR   144      38.191  32.253  27.558  1.00  0.00           H  
ATOM   2225  CA  TYR   144      39.939  31.274  28.302  1.00  0.00           C  
ATOM   2226  HA  TYR   144      40.644  30.580  27.845  1.00  0.00           H  
ATOM   2227  CB  TYR   144      40.590  32.603  28.550  1.00  0.00           C  
ATOM   2228  HB2 TYR   144      39.897  33.269  29.064  1.00  0.00           H  
ATOM   2229  HB3 TYR   144      41.436  32.527  29.232  1.00  0.00           H  
ATOM   2230  CG  TYR   144      41.142  33.358  27.429  1.00  0.00           C  
ATOM   2231  CD1 TYR   144      42.583  33.334  27.234  1.00  0.00           C  
ATOM   2232  HD1 TYR   144      43.118  32.728  27.950  1.00  0.00           H  
ATOM   2233  CE1 TYR   144      43.267  33.996  26.202  1.00  0.00           C  
ATOM   2234  HE1 TYR   144      44.320  34.012  25.964  1.00  0.00           H  
ATOM   2235  CZ  TYR   144      42.450  34.572  25.197  1.00  0.00           C  
ATOM   2236  OH  TYR   144      43.108  35.174  24.145  1.00  0.00           O  
ATOM   2237  HH  TYR   144      42.537  35.534  23.462  1.00  0.00           H  
ATOM   2238  CE2 TYR   144      41.039  34.597  25.360  1.00  0.00           C  
ATOM   2239  HE2 TYR   144      40.375  35.013  24.616  1.00  0.00           H  
ATOM   2240  CD2 TYR   144      40.376  34.039  26.458  1.00  0.00           C  
ATOM   2241  HD2 TYR   144      39.305  34.122  26.572  1.00  0.00           H  
ATOM   2242  C   TYR   144      39.427  30.717  29.591  1.00  0.00           C  
ATOM   2243  O   TYR   144      38.505  31.257  30.214  1.00  0.00           O  
ATOM   2244  N   ALA   145      40.036  29.638  30.017  1.00  0.00           N  
ATOM   2245  H   ALA   145      40.766  29.211  29.465  1.00  0.00           H  
ATOM   2246  CA  ALA   145      39.967  29.144  31.393  1.00  0.00           C  
ATOM   2247  HA  ALA   145      39.352  29.844  31.958  1.00  0.00           H  
ATOM   2248  CB  ALA   145      39.414  27.697  31.374  1.00  0.00           C  
ATOM   2249  HB1 ALA   145      39.503  27.305  32.387  1.00  0.00           H  
ATOM   2250  HB2 ALA   145      38.327  27.723  31.300  1.00  0.00           H  
ATOM   2251  HB3 ALA   145      39.870  27.033  30.641  1.00  0.00           H  
ATOM   2252  C   ALA   145      41.335  29.259  32.006  1.00  0.00           C  
ATOM   2253  O   ALA   145      42.343  28.707  31.541  1.00  0.00           O  
ATOM   2254  N   TRP   146      41.338  30.070  33.109  1.00  0.00           N  
ATOM   2255  H   TRP   146      40.477  30.372  33.544  1.00  0.00           H  
ATOM   2256  CA  TRP   146      42.599  30.341  33.831  1.00  0.00           C  
ATOM   2257  HA  TRP   146      43.475  29.835  33.426  1.00  0.00           H  
ATOM   2258  CB  TRP   146      42.672  31.862  33.975  1.00  0.00           C  
ATOM   2259  HB2 TRP   146      42.688  32.133  32.919  1.00  0.00           H  
ATOM   2260  HB3 TRP   146      41.695  32.280  34.220  1.00  0.00           H  
ATOM   2261  CG  TRP   146      43.707  32.550  34.885  1.00  0.00           C  
ATOM   2262  CD1 TRP   146      44.650  33.330  34.352  1.00  0.00           C  
ATOM   2263  HD1 TRP   146      44.787  33.510  33.296  1.00  0.00           H  
ATOM   2264  NE1 TRP   146      45.335  33.982  35.332  1.00  0.00           N  
ATOM   2265  HE1 TRP   146      45.850  34.838  35.186  1.00  0.00           H  
ATOM   2266  CE2 TRP   146      44.886  33.485  36.630  1.00  0.00           C  
ATOM   2267  CZ2 TRP   146      45.205  33.946  38.005  1.00  0.00           C  
ATOM   2268  HZ2 TRP   146      46.098  34.531  38.167  1.00  0.00           H  
ATOM   2269  CH2 TRP   146      44.503  33.392  39.073  1.00  0.00           C  
ATOM   2270  HH2 TRP   146      44.820  33.540  40.095  1.00  0.00           H  
ATOM   2271  CZ3 TRP   146      43.474  32.499  38.803  1.00  0.00           C  
ATOM   2272  HZ3 TRP   146      42.912  31.989  39.572  1.00  0.00           H  
ATOM   2273  CE3 TRP   146      43.134  32.134  37.451  1.00  0.00           C  
ATOM   2274  HE3 TRP   146      42.328  31.433  37.288  1.00  0.00           H  
ATOM   2275  CD2 TRP   146      43.820  32.604  36.332  1.00  0.00           C  
ATOM   2276  C   TRP   146      42.394  29.598  35.207  1.00  0.00           C  
ATOM   2277  O   TRP   146      41.490  29.818  36.008  1.00  0.00           O  
ATOM   2278  N   GLU   147      43.341  28.701  35.529  1.00  0.00           N  
ATOM   2279  H   GLU   147      44.191  28.721  34.985  1.00  0.00           H  
ATOM   2280  CA  GLU   147      43.352  27.803  36.742  1.00  0.00           C  
ATOM   2281  HA  GLU   147      42.435  28.025  37.288  1.00  0.00           H  
ATOM   2282  CB  GLU   147      43.041  26.413  36.240  1.00  0.00           C  
ATOM   2283  HB2 GLU   147      42.179  26.374  35.575  1.00  0.00           H  
ATOM   2284  HB3 GLU   147      43.802  26.079  35.534  1.00  0.00           H  
ATOM   2285  CG  GLU   147      43.017  25.468  37.404  1.00  0.00           C  
ATOM   2286  HG2 GLU   147      43.954  25.549  37.956  1.00  0.00           H  
ATOM   2287  HG3 GLU   147      42.249  25.781  38.111  1.00  0.00           H  
ATOM   2288  CD  GLU   147      42.830  24.064  36.956  1.00  0.00           C  
ATOM   2289  OE1 GLU   147      43.574  23.145  37.307  1.00  0.00           O  
ATOM   2290  OE2 GLU   147      41.748  23.912  36.308  1.00  0.00           O  
ATOM   2291  C   GLU   147      44.662  28.063  37.578  1.00  0.00           C  
ATOM   2292  O   GLU   147      45.733  27.581  37.300  1.00  0.00           O  
ATOM   2293  N   SER   148      44.330  28.603  38.733  1.00  0.00           N  
ATOM   2294  H   SER   148      43.457  29.078  38.915  1.00  0.00           H  
ATOM   2295  CA  SER   148      45.377  28.803  39.768  1.00  0.00           C  
ATOM   2296  HA  SER   148      46.219  28.176  39.474  1.00  0.00           H  
ATOM   2297  CB  SER   148      45.840  30.271  39.795  1.00  0.00           C  
ATOM   2298  HB2 SER   148      46.204  30.541  38.803  1.00  0.00           H  
ATOM   2299  HB3 SER   148      45.039  30.884  40.208  1.00  0.00           H  
ATOM   2300  OG  SER   148      46.955  30.286  40.677  1.00  0.00           O  
ATOM   2301  HG  SER   148      47.649  29.690  40.385  1.00  0.00           H  
ATOM   2302  C   SER   148      45.056  28.296  41.187  1.00  0.00           C  
ATOM   2303  O   SER   148      44.175  28.773  41.870  1.00  0.00           O  
ATOM   2304  N   SER   149      45.841  27.349  41.731  1.00  0.00           N  
ATOM   2305  H   SER   149      46.670  27.161  41.185  1.00  0.00           H  
ATOM   2306  CA  SER   149      45.921  27.091  43.215  1.00  0.00           C  
ATOM   2307  HA  SER   149      44.987  27.120  43.776  1.00  0.00           H  
ATOM   2308  CB  SER   149      46.414  25.640  43.484  1.00  0.00           C  
ATOM   2309  HB2 SER   149      45.692  24.959  43.034  1.00  0.00           H  
ATOM   2310  HB3 SER   149      47.372  25.510  42.983  1.00  0.00           H  
ATOM   2311  OG  SER   149      46.670  25.504  44.853  1.00  0.00           O  
ATOM   2312  HG  SER   149      46.475  24.603  45.123  1.00  0.00           H  
ATOM   2313  C   SER   149      46.907  27.992  43.878  1.00  0.00           C  
ATOM   2314  O   SER   149      48.013  28.167  43.322  1.00  0.00           O  
ATOM   2315  N   ALA   150      46.607  28.503  45.047  1.00  0.00           N  
ATOM   2316  H   ALA   150      45.693  28.272  45.409  1.00  0.00           H  
ATOM   2317  CA  ALA   150      47.501  29.198  45.933  1.00  0.00           C  
ATOM   2318  HA  ALA   150      47.867  30.068  45.389  1.00  0.00           H  
ATOM   2319  CB  ALA   150      46.770  29.680  47.220  1.00  0.00           C  
ATOM   2320  HB1 ALA   150      47.535  30.186  47.809  1.00  0.00           H  
ATOM   2321  HB2 ALA   150      45.888  30.267  46.963  1.00  0.00           H  
ATOM   2322  HB3 ALA   150      46.484  28.819  47.824  1.00  0.00           H  
ATOM   2323  C   ALA   150      48.801  28.355  46.177  1.00  0.00           C  
ATOM   2324  O   ALA   150      48.964  27.636  47.156  1.00  0.00           O  
ATOM   2325  N   GLY   151      49.752  28.685  45.294  1.00  0.00           N  
ATOM   2326  H   GLY   151      49.403  29.182  44.487  1.00  0.00           H  
ATOM   2327  CA  GLY   151      51.139  28.129  45.364  1.00  0.00           C  
ATOM   2328  HA2 GLY   151      51.524  27.958  46.370  1.00  0.00           H  
ATOM   2329  HA3 GLY   151      50.986  27.142  44.927  1.00  0.00           H  
ATOM   2330  C   GLY   151      52.188  28.906  44.671  1.00  0.00           C  
ATOM   2331  O   GLY   151      53.288  29.001  45.260  1.00  0.00           O  
ATOM   2332  N   GLY   152      51.927  29.496  43.479  1.00  0.00           N  
ATOM   2333  H   GLY   152      51.025  29.359  43.046  1.00  0.00           H  
ATOM   2334  CA  GLY   152      52.884  30.135  42.694  1.00  0.00           C  
ATOM   2335  HA2 GLY   152      52.722  31.176  42.972  1.00  0.00           H  
ATOM   2336  HA3 GLY   152      53.879  29.831  43.018  1.00  0.00           H  
ATOM   2337  C   GLY   152      52.816  30.159  41.181  1.00  0.00           C  
ATOM   2338  O   GLY   152      53.550  30.963  40.586  1.00  0.00           O  
ATOM   2339  N   SER   153      51.961  29.353  40.558  1.00  0.00           N  
ATOM   2340  H   SER   153      51.488  28.712  41.179  1.00  0.00           H  
ATOM   2341  CA  SER   153      51.706  29.240  39.143  1.00  0.00           C  
ATOM   2342  HA  SER   153      52.108  30.121  38.644  1.00  0.00           H  
ATOM   2343  CB  SER   153      52.329  27.989  38.560  1.00  0.00           C  
ATOM   2344  HB2 SER   153      52.133  27.926  37.489  1.00  0.00           H  
ATOM   2345  HB3 SER   153      53.378  28.198  38.770  1.00  0.00           H  
ATOM   2346  OG  SER   153      51.843  26.844  39.217  1.00  0.00           O  
ATOM   2347  HG  SER   153      51.119  26.566  38.651  1.00  0.00           H  
ATOM   2348  C   SER   153      50.189  29.424  38.829  1.00  0.00           C  
ATOM   2349  O   SER   153      49.269  29.049  39.634  1.00  0.00           O  
ATOM   2350  N   PHE   154      49.861  30.162  37.683  1.00  0.00           N  
ATOM   2351  H   PHE   154      50.660  30.622  37.270  1.00  0.00           H  
ATOM   2352  CA  PHE   154      48.582  30.021  36.924  1.00  0.00           C  
ATOM   2353  HA  PHE   154      47.906  29.481  37.587  1.00  0.00           H  
ATOM   2354  CB  PHE   154      47.965  31.390  36.796  1.00  0.00           C  
ATOM   2355  HB2 PHE   154      46.941  31.222  36.462  1.00  0.00           H  
ATOM   2356  HB3 PHE   154      47.856  31.874  37.766  1.00  0.00           H  
ATOM   2357  CG  PHE   154      48.566  32.511  35.944  1.00  0.00           C  
ATOM   2358  CD1 PHE   154      49.560  33.428  36.389  1.00  0.00           C  
ATOM   2359  HD1 PHE   154      49.847  33.384  37.429  1.00  0.00           H  
ATOM   2360  CE1 PHE   154      50.053  34.373  35.512  1.00  0.00           C  
ATOM   2361  HE1 PHE   154      50.849  34.965  35.940  1.00  0.00           H  
ATOM   2362  CZ  PHE   154      49.577  34.491  34.188  1.00  0.00           C  
ATOM   2363  HZ  PHE   154      49.986  35.297  33.598  1.00  0.00           H  
ATOM   2364  CE2 PHE   154      48.510  33.693  33.782  1.00  0.00           C  
ATOM   2365  HE2 PHE   154      48.075  33.783  32.798  1.00  0.00           H  
ATOM   2366  CD2 PHE   154      48.148  32.607  34.606  1.00  0.00           C  
ATOM   2367  HD2 PHE   154      47.326  31.971  34.311  1.00  0.00           H  
ATOM   2368  C   PHE   154      48.817  29.452  35.532  1.00  0.00           C  
ATOM   2369  O   PHE   154      49.679  29.883  34.787  1.00  0.00           O  
ATOM   2370  N   THR   155      48.021  28.446  35.160  1.00  0.00           N  
ATOM   2371  H   THR   155      47.247  28.180  35.753  1.00  0.00           H  
ATOM   2372  CA  THR   155      47.939  27.942  33.818  1.00  0.00           C  
ATOM   2373  HA  THR   155      48.859  28.029  33.240  1.00  0.00           H  
ATOM   2374  CB  THR   155      47.570  26.479  33.862  1.00  0.00           C  
ATOM   2375  HB  THR   155      46.681  26.369  34.483  1.00  0.00           H  
ATOM   2376  CG2 THR   155      47.161  25.766  32.566  1.00  0.00           C  
ATOM   2377 HG21 THR   155      48.056  25.732  31.945  1.00  0.00           H  
ATOM   2378 HG22 THR   155      46.993  24.704  32.744  1.00  0.00           H  
ATOM   2379 HG23 THR   155      46.301  26.198  32.054  1.00  0.00           H  
ATOM   2380  OG1 THR   155      48.505  25.756  34.470  1.00  0.00           O  
ATOM   2381  HG1 THR   155      49.313  25.902  33.974  1.00  0.00           H  
ATOM   2382  C   THR   155      46.868  28.708  32.928  1.00  0.00           C  
ATOM   2383  O   THR   155      45.794  28.990  33.511  1.00  0.00           O  
ATOM   2384  N   VAL   156      47.125  28.893  31.603  1.00  0.00           N  
ATOM   2385  H   VAL   156      47.944  28.535  31.134  1.00  0.00           H  
ATOM   2386  CA  VAL   156      46.074  29.423  30.719  1.00  0.00           C  
ATOM   2387  HA  VAL   156      45.128  29.531  31.249  1.00  0.00           H  
ATOM   2388  CB  VAL   156      46.318  30.871  30.172  1.00  0.00           C  
ATOM   2389  HB  VAL   156      47.148  30.892  29.466  1.00  0.00           H  
ATOM   2390  CG1 VAL   156      45.055  31.410  29.461  1.00  0.00           C  
ATOM   2391 HG11 VAL   156      45.300  32.329  28.929  1.00  0.00           H  
ATOM   2392 HG12 VAL   156      44.851  30.757  28.612  1.00  0.00           H  
ATOM   2393 HG13 VAL   156      44.149  31.422  30.067  1.00  0.00           H  
ATOM   2394  CG2 VAL   156      46.815  31.890  31.203  1.00  0.00           C  
ATOM   2395 HG21 VAL   156      46.291  31.821  32.156  1.00  0.00           H  
ATOM   2396 HG22 VAL   156      47.884  31.689  31.272  1.00  0.00           H  
ATOM   2397 HG23 VAL   156      46.740  32.922  30.858  1.00  0.00           H  
ATOM   2398  C   VAL   156      45.852  28.412  29.642  1.00  0.00           C  
ATOM   2399  O   VAL   156      46.687  28.202  28.704  1.00  0.00           O  
ATOM   2400  N   ARG   157      44.715  27.766  29.660  1.00  0.00           N  
ATOM   2401  H   ARG   157      44.033  28.124  30.314  1.00  0.00           H  
ATOM   2402  CA  ARG   157      44.157  26.993  28.585  1.00  0.00           C  
ATOM   2403  HA  ARG   157      44.918  26.825  27.823  1.00  0.00           H  
ATOM   2404  CB  ARG   157      43.683  25.588  29.021  1.00  0.00           C  
ATOM   2405  HB2 ARG   157      43.305  25.130  28.107  1.00  0.00           H  
ATOM   2406  HB3 ARG   157      44.584  25.016  29.244  1.00  0.00           H  
ATOM   2407  CG  ARG   157      42.693  25.590  30.192  1.00  0.00           C  
ATOM   2408  HG2 ARG   157      42.959  26.115  31.109  1.00  0.00           H  
ATOM   2409  HG3 ARG   157      41.852  26.130  29.756  1.00  0.00           H  
ATOM   2410  CD  ARG   157      42.180  24.190  30.540  1.00  0.00           C  
ATOM   2411  HD2 ARG   157      41.648  23.767  29.687  1.00  0.00           H  
ATOM   2412  HD3 ARG   157      43.023  23.532  30.751  1.00  0.00           H  
ATOM   2413  NE  ARG   157      41.204  24.263  31.723  1.00  0.00           N  
ATOM   2414  HE  ARG   157      40.227  24.452  31.548  1.00  0.00           H  
ATOM   2415  CZ  ARG   157      41.403  24.181  33.065  1.00  0.00           C  
ATOM   2416  NH1 ARG   157      42.524  23.977  33.518  1.00  0.00           N  
ATOM   2417 HH11 ARG   157      43.294  23.752  32.904  1.00  0.00           H  
ATOM   2418 HH12 ARG   157      42.619  23.768  34.501  1.00  0.00           H  
ATOM   2419  NH2 ARG   157      40.445  24.355  33.908  1.00  0.00           N  
ATOM   2420 HH21 ARG   157      39.514  24.374  33.516  1.00  0.00           H  
ATOM   2421 HH22 ARG   157      40.624  24.340  34.902  1.00  0.00           H  
ATOM   2422  C   ARG   157      43.002  27.789  27.955  1.00  0.00           C  
ATOM   2423  O   ARG   157      42.319  28.545  28.616  1.00  0.00           O  
ATOM   2424  N   THR   158      42.673  27.545  26.625  1.00  0.00           N  
ATOM   2425  H   THR   158      43.224  26.893  26.085  1.00  0.00           H  
ATOM   2426  CA  THR   158      41.333  27.644  26.136  1.00  0.00           C  
ATOM   2427  HA  THR   158      40.916  28.620  26.385  1.00  0.00           H  
ATOM   2428  CB  THR   158      41.393  27.531  24.609  1.00  0.00           C  
ATOM   2429  HB  THR   158      41.870  26.604  24.291  1.00  0.00           H  
ATOM   2430  CG2 THR   158      40.028  27.474  23.955  1.00  0.00           C  
ATOM   2431 HG21 THR   158      39.688  26.444  24.058  1.00  0.00           H  
ATOM   2432 HG22 THR   158      39.351  28.139  24.492  1.00  0.00           H  
ATOM   2433 HG23 THR   158      40.170  27.714  22.902  1.00  0.00           H  
ATOM   2434  OG1 THR   158      42.095  28.656  24.168  1.00  0.00           O  
ATOM   2435  HG1 THR   158      41.594  29.424  24.454  1.00  0.00           H  
ATOM   2436  C   THR   158      40.551  26.526  26.767  1.00  0.00           C  
ATOM   2437  O   THR   158      40.983  25.353  26.739  1.00  0.00           O  
ATOM   2438  N   ASP   159      39.373  26.882  27.352  1.00  0.00           N  
ATOM   2439  H   ASP   159      39.059  27.836  27.245  1.00  0.00           H  
ATOM   2440  CA  ASP   159      38.400  25.988  27.988  1.00  0.00           C  
ATOM   2441  HA  ASP   159      38.888  25.550  28.859  1.00  0.00           H  
ATOM   2442  CB  ASP   159      37.354  26.886  28.607  1.00  0.00           C  
ATOM   2443  HB2 ASP   159      37.744  27.575  29.356  1.00  0.00           H  
ATOM   2444  HB3 ASP   159      37.040  27.488  27.754  1.00  0.00           H  
ATOM   2445  CG  ASP   159      36.240  26.063  29.123  1.00  0.00           C  
ATOM   2446  OD1 ASP   159      36.356  24.951  29.683  1.00  0.00           O  
ATOM   2447  OD2 ASP   159      35.112  26.600  29.146  1.00  0.00           O  
ATOM   2448  C   ASP   159      37.770  24.971  27.055  1.00  0.00           C  
ATOM   2449  O   ASP   159      37.445  25.319  25.930  1.00  0.00           O  
ATOM   2450  N   THR   160      37.654  23.710  27.439  1.00  0.00           N  
ATOM   2451  H   THR   160      37.978  23.572  28.386  1.00  0.00           H  
ATOM   2452  CA  THR   160      36.975  22.596  26.810  1.00  0.00           C  
ATOM   2453  HA  THR   160      37.302  22.825  25.796  1.00  0.00           H  
ATOM   2454  CB  THR   160      37.611  21.281  27.163  1.00  0.00           C  
ATOM   2455  HB  THR   160      37.423  21.093  28.220  1.00  0.00           H  
ATOM   2456  CG2 THR   160      36.994  20.101  26.448  1.00  0.00           C  
ATOM   2457 HG21 THR   160      36.931  20.200  25.365  1.00  0.00           H  
ATOM   2458 HG22 THR   160      37.554  19.167  26.505  1.00  0.00           H  
ATOM   2459 HG23 THR   160      36.062  19.710  26.857  1.00  0.00           H  
ATOM   2460  OG1 THR   160      39.006  21.269  26.995  1.00  0.00           O  
ATOM   2461  HG1 THR   160      39.259  22.129  26.651  1.00  0.00           H  
ATOM   2462  C   THR   160      35.477  22.630  26.965  1.00  0.00           C  
ATOM   2463  O   THR   160      34.877  22.207  25.975  1.00  0.00           O  
ATOM   2464  N   GLY   161      34.828  23.110  28.062  1.00  0.00           N  
ATOM   2465  H   GLY   161      35.389  23.443  28.833  1.00  0.00           H  
ATOM   2466  CA  GLY   161      33.440  22.657  28.335  1.00  0.00           C  
ATOM   2467  HA2 GLY   161      32.778  22.782  27.478  1.00  0.00           H  
ATOM   2468  HA3 GLY   161      33.435  21.621  28.676  1.00  0.00           H  
ATOM   2469  C   GLY   161      32.817  23.462  29.478  1.00  0.00           C  
ATOM   2470  O   GLY   161      32.641  22.936  30.578  1.00  0.00           O  
ATOM   2471  N   GLU   162      32.406  24.675  29.103  1.00  0.00           N  
ATOM   2472  H   GLU   162      32.481  24.936  28.130  1.00  0.00           H  
ATOM   2473  CA  GLU   162      31.470  25.492  29.933  1.00  0.00           C  
ATOM   2474  HA  GLU   162      30.788  24.814  30.447  1.00  0.00           H  
ATOM   2475  CB  GLU   162      32.175  26.306  31.046  1.00  0.00           C  
ATOM   2476  HB2 GLU   162      32.746  25.622  31.673  1.00  0.00           H  
ATOM   2477  HB3 GLU   162      32.962  26.924  30.613  1.00  0.00           H  
ATOM   2478  CG  GLU   162      31.142  26.997  31.968  1.00  0.00           C  
ATOM   2479  HG2 GLU   162      31.708  27.731  32.543  1.00  0.00           H  
ATOM   2480  HG3 GLU   162      30.374  27.502  31.381  1.00  0.00           H  
ATOM   2481  CD  GLU   162      30.422  26.145  33.001  1.00  0.00           C  
ATOM   2482  OE1 GLU   162      29.379  25.561  32.695  1.00  0.00           O  
ATOM   2483  OE2 GLU   162      30.777  26.302  34.171  1.00  0.00           O  
ATOM   2484  C   GLU   162      30.576  26.285  29.039  1.00  0.00           C  
ATOM   2485  O   GLU   162      31.192  27.185  28.409  1.00  0.00           O  
ATOM   2486  N   PRO   163      29.220  26.095  28.923  1.00  0.00           N  
ATOM   2487  CD  PRO   163      28.504  24.927  29.239  1.00  0.00           C  
ATOM   2488  HD2 PRO   163      28.066  25.033  30.232  1.00  0.00           H  
ATOM   2489  HD3 PRO   163      29.140  24.050  29.357  1.00  0.00           H  
ATOM   2490  CG  PRO   163      27.362  24.805  28.225  1.00  0.00           C  
ATOM   2491  HG2 PRO   163      26.487  24.289  28.621  1.00  0.00           H  
ATOM   2492  HG3 PRO   163      27.787  24.296  27.360  1.00  0.00           H  
ATOM   2493  CB  PRO   163      27.054  26.267  27.863  1.00  0.00           C  
ATOM   2494  HB2 PRO   163      26.292  26.595  28.571  1.00  0.00           H  
ATOM   2495  HB3 PRO   163      26.743  26.241  26.819  1.00  0.00           H  
ATOM   2496  CA  PRO   163      28.387  26.964  28.039  1.00  0.00           C  
ATOM   2497  HA  PRO   163      28.922  26.994  27.090  1.00  0.00           H  
ATOM   2498  C   PRO   163      28.179  28.353  28.678  1.00  0.00           C  
ATOM   2499  O   PRO   163      27.901  28.508  29.866  1.00  0.00           O  
ATOM   2500  N   MET   164      28.352  29.391  27.842  1.00  0.00           N  
ATOM   2501  H   MET   164      28.496  29.234  26.855  1.00  0.00           H  
ATOM   2502  CA  MET   164      28.325  30.797  28.385  1.00  0.00           C  
ATOM   2503  HA  MET   164      27.522  30.831  29.121  1.00  0.00           H  
ATOM   2504  CB  MET   164      29.739  31.063  29.121  1.00  0.00           C  
ATOM   2505  HB2 MET   164      29.949  30.337  29.907  1.00  0.00           H  
ATOM   2506  HB3 MET   164      30.512  31.107  28.354  1.00  0.00           H  
ATOM   2507  CG  MET   164      29.846  32.591  29.543  1.00  0.00           C  
ATOM   2508  HG2 MET   164      29.941  33.175  28.628  1.00  0.00           H  
ATOM   2509  HG3 MET   164      28.995  32.807  30.189  1.00  0.00           H  
ATOM   2510  SD  MET   164      31.319  32.953  30.479  1.00  0.00           S  
ATOM   2511  CE  MET   164      31.100  31.955  31.891  1.00  0.00           C  
ATOM   2512  HE1 MET   164      32.003  31.993  32.500  1.00  0.00           H  
ATOM   2513  HE2 MET   164      30.225  32.298  32.443  1.00  0.00           H  
ATOM   2514  HE3 MET   164      30.971  30.890  31.694  1.00  0.00           H  
ATOM   2515  C   MET   164      28.107  31.798  27.257  1.00  0.00           C  
ATOM   2516  O   MET   164      27.179  32.613  27.409  1.00  0.00           O  
ATOM   2517  N   GLY   165      28.920  31.833  26.159  1.00  0.00           N  
ATOM   2518  H   GLY   165      29.672  31.167  26.049  1.00  0.00           H  
ATOM   2519  CA  GLY   165      28.568  32.751  25.004  1.00  0.00           C  
ATOM   2520  HA2 GLY   165      29.029  32.429  24.071  1.00  0.00           H  
ATOM   2521  HA3 GLY   165      27.516  32.757  24.720  1.00  0.00           H  
ATOM   2522  C   GLY   165      29.073  34.192  25.182  1.00  0.00           C  
ATOM   2523  O   GLY   165      29.733  34.749  24.348  1.00  0.00           O  
ATOM   2524  N   ARG   166      28.754  34.770  26.343  1.00  0.00           N  
ATOM   2525  H   ARG   166      28.148  34.270  26.978  1.00  0.00           H  
ATOM   2526  CA  ARG   166      29.562  35.959  26.763  1.00  0.00           C  
ATOM   2527  HA  ARG   166      30.584  35.857  26.396  1.00  0.00           H  
ATOM   2528  CB  ARG   166      28.935  37.198  26.159  1.00  0.00           C  
ATOM   2529  HB2 ARG   166      28.805  37.085  25.082  1.00  0.00           H  
ATOM   2530  HB3 ARG   166      28.066  37.401  26.784  1.00  0.00           H  
ATOM   2531  CG  ARG   166      29.894  38.421  26.308  1.00  0.00           C  
ATOM   2532  HG2 ARG   166      30.231  38.587  27.332  1.00  0.00           H  
ATOM   2533  HG3 ARG   166      30.740  38.095  25.702  1.00  0.00           H  
ATOM   2534  CD  ARG   166      29.426  39.825  25.834  1.00  0.00           C  
ATOM   2535  HD2 ARG   166      30.281  40.496  25.751  1.00  0.00           H  
ATOM   2536  HD3 ARG   166      29.117  39.721  24.794  1.00  0.00           H  
ATOM   2537  NE  ARG   166      28.554  40.452  26.796  1.00  0.00           N  
ATOM   2538  HE  ARG   166      28.899  40.537  27.741  1.00  0.00           H  
ATOM   2539  CZ  ARG   166      27.271  40.642  26.674  1.00  0.00           C  
ATOM   2540  NH1 ARG   166      26.696  40.616  25.518  1.00  0.00           N  
ATOM   2541 HH11 ARG   166      27.187  40.427  24.655  1.00  0.00           H  
ATOM   2542 HH12 ARG   166      25.689  40.691  25.537  1.00  0.00           H  
ATOM   2543  NH2 ARG   166      26.416  40.829  27.654  1.00  0.00           N  
ATOM   2544 HH21 ARG   166      26.731  40.717  28.607  1.00  0.00           H  
ATOM   2545 HH22 ARG   166      25.461  41.025  27.390  1.00  0.00           H  
ATOM   2546  C   ARG   166      29.671  36.082  28.281  1.00  0.00           C  
ATOM   2547  O   ARG   166      28.737  35.853  29.073  1.00  0.00           O  
ATOM   2548  N   GLY   167      30.825  36.550  28.789  1.00  0.00           N  
ATOM   2549  H   GLY   167      31.562  36.833  28.160  1.00  0.00           H  
ATOM   2550  CA  GLY   167      30.927  37.169  30.192  1.00  0.00           C  
ATOM   2551  HA2 GLY   167      31.090  38.236  30.046  1.00  0.00           H  
ATOM   2552  HA3 GLY   167      30.026  36.907  30.747  1.00  0.00           H  
ATOM   2553  C   GLY   167      32.120  36.537  30.903  1.00  0.00           C  
ATOM   2554  O   GLY   167      33.131  36.265  30.224  1.00  0.00           O  
ATOM   2555  N   THR   168      31.956  36.483  32.244  1.00  0.00           N  
ATOM   2556  H   THR   168      31.137  36.886  32.676  1.00  0.00           H  
ATOM   2557  CA  THR   168      32.847  35.699  33.146  1.00  0.00           C  
ATOM   2558  HA  THR   168      33.497  35.012  32.604  1.00  0.00           H  
ATOM   2559  CB  THR   168      34.025  36.609  33.682  1.00  0.00           C  
ATOM   2560  HB  THR   168      33.589  37.384  34.311  1.00  0.00           H  
ATOM   2561  CG2 THR   168      35.074  35.947  34.519  1.00  0.00           C  
ATOM   2562 HG21 THR   168      35.260  34.949  34.123  1.00  0.00           H  
ATOM   2563 HG22 THR   168      35.961  36.571  34.400  1.00  0.00           H  
ATOM   2564 HG23 THR   168      34.763  35.895  35.562  1.00  0.00           H  
ATOM   2565  OG1 THR   168      34.723  37.269  32.639  1.00  0.00           O  
ATOM   2566  HG1 THR   168      34.037  37.701  32.125  1.00  0.00           H  
ATOM   2567  C   THR   168      32.133  34.987  34.235  1.00  0.00           C  
ATOM   2568  O   THR   168      31.167  35.549  34.776  1.00  0.00           O  
ATOM   2569  N   LYS   169      32.625  33.847  34.595  1.00  0.00           N  
ATOM   2570  H   LYS   169      33.386  33.451  34.062  1.00  0.00           H  
ATOM   2571  CA  LYS   169      32.403  33.318  35.927  1.00  0.00           C  
ATOM   2572  HA  LYS   169      31.837  34.091  36.446  1.00  0.00           H  
ATOM   2573  CB  LYS   169      31.367  32.124  35.956  1.00  0.00           C  
ATOM   2574  HB2 LYS   169      30.920  31.991  36.941  1.00  0.00           H  
ATOM   2575  HB3 LYS   169      30.583  32.384  35.244  1.00  0.00           H  
ATOM   2576  CG  LYS   169      31.974  30.813  35.568  1.00  0.00           C  
ATOM   2577  HG2 LYS   169      32.382  31.038  34.583  1.00  0.00           H  
ATOM   2578  HG3 LYS   169      32.839  30.658  36.214  1.00  0.00           H  
ATOM   2579  CD  LYS   169      31.153  29.541  35.647  1.00  0.00           C  
ATOM   2580  HD2 LYS   169      31.830  28.736  35.360  1.00  0.00           H  
ATOM   2581  HD3 LYS   169      30.850  29.369  36.680  1.00  0.00           H  
ATOM   2582  CE  LYS   169      29.946  29.544  34.759  1.00  0.00           C  
ATOM   2583  HE2 LYS   169      29.424  30.500  34.721  1.00  0.00           H  
ATOM   2584  HE3 LYS   169      30.312  29.369  33.747  1.00  0.00           H  
ATOM   2585  NZ  LYS   169      28.974  28.422  34.848  1.00  0.00           N  
ATOM   2586  HZ1 LYS   169      28.364  28.303  34.053  1.00  0.00           H  
ATOM   2587  HZ2 LYS   169      29.480  27.553  34.941  1.00  0.00           H  
ATOM   2588  HZ3 LYS   169      28.232  28.538  35.523  1.00  0.00           H  
ATOM   2589  C   LYS   169      33.663  32.921  36.730  1.00  0.00           C  
ATOM   2590  O   LYS   169      34.662  32.371  36.155  1.00  0.00           O  
ATOM   2591  N   VAL   170      33.706  33.363  37.985  1.00  0.00           N  
ATOM   2592  H   VAL   170      32.857  33.743  38.378  1.00  0.00           H  
ATOM   2593  CA  VAL   170      34.787  33.166  38.950  1.00  0.00           C  
ATOM   2594  HA  VAL   170      35.770  32.901  38.561  1.00  0.00           H  
ATOM   2595  CB  VAL   170      35.000  34.494  39.783  1.00  0.00           C  
ATOM   2596  HB  VAL   170      34.041  34.770  40.222  1.00  0.00           H  
ATOM   2597  CG1 VAL   170      36.100  34.235  40.842  1.00  0.00           C  
ATOM   2598 HG11 VAL   170      36.980  33.888  40.301  1.00  0.00           H  
ATOM   2599 HG12 VAL   170      36.278  35.160  41.392  1.00  0.00           H  
ATOM   2600 HG13 VAL   170      35.878  33.428  41.540  1.00  0.00           H  
ATOM   2601  CG2 VAL   170      35.477  35.632  38.832  1.00  0.00           C  
ATOM   2602 HG21 VAL   170      34.731  36.017  38.137  1.00  0.00           H  
ATOM   2603 HG22 VAL   170      35.886  36.440  39.440  1.00  0.00           H  
ATOM   2604 HG23 VAL   170      36.208  35.157  38.178  1.00  0.00           H  
ATOM   2605  C   VAL   170      34.411  32.081  39.985  1.00  0.00           C  
ATOM   2606  O   VAL   170      33.424  32.245  40.757  1.00  0.00           O  
ATOM   2607  N   ILE   171      35.223  31.078  40.157  1.00  0.00           N  
ATOM   2608  H   ILE   171      35.962  30.915  39.488  1.00  0.00           H  
ATOM   2609  CA  ILE   171      35.040  30.017  41.138  1.00  0.00           C  
ATOM   2610  HA  ILE   171      34.066  30.064  41.625  1.00  0.00           H  
ATOM   2611  CB  ILE   171      35.162  28.678  40.524  1.00  0.00           C  
ATOM   2612  HB  ILE   171      36.137  28.640  40.038  1.00  0.00           H  
ATOM   2613  CG2 ILE   171      34.978  27.540  41.561  1.00  0.00           C  
ATOM   2614 HG21 ILE   171      35.652  27.639  42.412  1.00  0.00           H  
ATOM   2615 HG22 ILE   171      33.939  27.367  41.841  1.00  0.00           H  
ATOM   2616 HG23 ILE   171      35.240  26.585  41.106  1.00  0.00           H  
ATOM   2617  CG1 ILE   171      34.115  28.451  39.406  1.00  0.00           C  
ATOM   2618 HG12 ILE   171      33.851  27.394  39.422  1.00  0.00           H  
ATOM   2619 HG13 ILE   171      33.274  29.030  39.788  1.00  0.00           H  
ATOM   2620  CD1 ILE   171      34.530  28.876  37.929  1.00  0.00           C  
ATOM   2621 HD11 ILE   171      33.655  28.878  37.279  1.00  0.00           H  
ATOM   2622 HD12 ILE   171      34.818  29.927  37.902  1.00  0.00           H  
ATOM   2623 HD13 ILE   171      35.270  28.179  37.536  1.00  0.00           H  
ATOM   2624  C   ILE   171      36.049  30.176  42.304  1.00  0.00           C  
ATOM   2625  O   ILE   171      37.279  30.269  42.072  1.00  0.00           O  
ATOM   2626  N   LEU   172      35.545  30.148  43.503  1.00  0.00           N  
ATOM   2627  H   LEU   172      34.541  30.070  43.583  1.00  0.00           H  
ATOM   2628  CA  LEU   172      36.236  30.175  44.734  1.00  0.00           C  
ATOM   2629  HA  LEU   172      37.309  30.326  44.617  1.00  0.00           H  
ATOM   2630  CB  LEU   172      35.786  31.247  45.732  1.00  0.00           C  
ATOM   2631  HB2 LEU   172      34.886  30.870  46.218  1.00  0.00           H  
ATOM   2632  HB3 LEU   172      36.535  31.420  46.505  1.00  0.00           H  
ATOM   2633  CG  LEU   172      35.353  32.586  45.084  1.00  0.00           C  
ATOM   2634  HG  LEU   172      34.686  32.421  44.238  1.00  0.00           H  
ATOM   2635  CD1 LEU   172      34.714  33.563  46.141  1.00  0.00           C  
ATOM   2636 HD11 LEU   172      34.762  34.556  45.692  1.00  0.00           H  
ATOM   2637 HD12 LEU   172      33.685  33.245  46.311  1.00  0.00           H  
ATOM   2638 HD13 LEU   172      35.230  33.524  47.100  1.00  0.00           H  
ATOM   2639  CD2 LEU   172      36.522  33.319  44.487  1.00  0.00           C  
ATOM   2640 HD21 LEU   172      37.134  33.564  45.355  1.00  0.00           H  
ATOM   2641 HD22 LEU   172      37.123  32.655  43.866  1.00  0.00           H  
ATOM   2642 HD23 LEU   172      36.247  34.200  43.906  1.00  0.00           H  
ATOM   2643  C   LEU   172      36.104  28.756  45.422  1.00  0.00           C  
ATOM   2644  O   LEU   172      35.055  28.479  45.946  1.00  0.00           O  
ATOM   2645  N   HIE   173      37.084  27.899  45.320  1.00  0.00           N  
ATOM   2646  H   HIE   173      37.901  28.149  44.781  1.00  0.00           H  
ATOM   2647  CA  HIE   173      37.193  26.724  46.102  1.00  0.00           C  
ATOM   2648  HA  HIE   173      36.241  26.198  46.167  1.00  0.00           H  
ATOM   2649  CB  HIE   173      38.193  25.719  45.481  1.00  0.00           C  
ATOM   2650  HB2 HIE   173      39.078  26.233  45.107  1.00  0.00           H  
ATOM   2651  HB3 HIE   173      38.466  24.987  46.241  1.00  0.00           H  
ATOM   2652  CG  HIE   173      37.703  24.920  44.297  1.00  0.00           C  
ATOM   2653  ND1 HIE   173      38.484  24.092  43.551  1.00  0.00           N  
ATOM   2654  CE1 HIE   173      37.670  23.444  42.658  1.00  0.00           C  
ATOM   2655  HE1 HIE   173      38.048  22.760  41.912  1.00  0.00           H  
ATOM   2656  NE2 HIE   173      36.425  23.937  42.693  1.00  0.00           N  
ATOM   2657  HE2 HIE   173      35.617  23.726  42.124  1.00  0.00           H  
ATOM   2658  CD2 HIE   173      36.427  24.931  43.697  1.00  0.00           C  
ATOM   2659  HD2 HIE   173      35.527  25.435  44.017  1.00  0.00           H  
ATOM   2660  C   HIE   173      37.554  27.072  47.538  1.00  0.00           C  
ATOM   2661  O   HIE   173      38.685  27.510  47.762  1.00  0.00           O  
ATOM   2662  N   LEU   174      36.618  27.144  48.469  1.00  0.00           N  
ATOM   2663  H   LEU   174      35.720  26.749  48.230  1.00  0.00           H  
ATOM   2664  CA  LEU   174      36.759  27.770  49.796  1.00  0.00           C  
ATOM   2665  HA  LEU   174      37.336  28.695  49.796  1.00  0.00           H  
ATOM   2666  CB  LEU   174      35.368  28.185  50.333  1.00  0.00           C  
ATOM   2667  HB2 LEU   174      34.755  27.318  50.579  1.00  0.00           H  
ATOM   2668  HB3 LEU   174      35.573  28.683  51.281  1.00  0.00           H  
ATOM   2669  CG  LEU   174      34.338  29.040  49.596  1.00  0.00           C  
ATOM   2670  HG  LEU   174      33.866  28.505  48.772  1.00  0.00           H  
ATOM   2671  CD1 LEU   174      33.243  29.448  50.607  1.00  0.00           C  
ATOM   2672 HD11 LEU   174      32.410  29.983  50.153  1.00  0.00           H  
ATOM   2673 HD12 LEU   174      32.812  28.536  51.021  1.00  0.00           H  
ATOM   2674 HD13 LEU   174      33.655  29.976  51.467  1.00  0.00           H  
ATOM   2675  CD2 LEU   174      35.004  30.267  48.968  1.00  0.00           C  
ATOM   2676 HD21 LEU   174      35.531  30.764  49.782  1.00  0.00           H  
ATOM   2677 HD22 LEU   174      35.741  30.005  48.210  1.00  0.00           H  
ATOM   2678 HD23 LEU   174      34.251  30.995  48.664  1.00  0.00           H  
ATOM   2679  C   LEU   174      37.535  26.880  50.803  1.00  0.00           C  
ATOM   2680  O   LEU   174      37.430  25.655  50.846  1.00  0.00           O  
ATOM   2681  N   LYS   175      38.323  27.614  51.676  1.00  0.00           N  
ATOM   2682  H   LYS   175      38.441  28.606  51.526  1.00  0.00           H  
ATOM   2683  CA  LYS   175      39.017  27.095  52.835  1.00  0.00           C  
ATOM   2684  HA  LYS   175      39.544  26.225  52.443  1.00  0.00           H  
ATOM   2685  CB  LYS   175      40.126  28.089  53.225  1.00  0.00           C  
ATOM   2686  HB2 LYS   175      40.713  28.435  52.374  1.00  0.00           H  
ATOM   2687  HB3 LYS   175      39.580  28.930  53.651  1.00  0.00           H  
ATOM   2688  CG  LYS   175      41.181  27.686  54.286  1.00  0.00           C  
ATOM   2689  HG2 LYS   175      40.707  27.534  55.256  1.00  0.00           H  
ATOM   2690  HG3 LYS   175      41.745  26.820  53.938  1.00  0.00           H  
ATOM   2691  CD  LYS   175      42.253  28.786  54.519  1.00  0.00           C  
ATOM   2692  HD2 LYS   175      42.744  28.932  53.557  1.00  0.00           H  
ATOM   2693  HD3 LYS   175      41.730  29.691  54.829  1.00  0.00           H  
ATOM   2694  CE  LYS   175      43.321  28.388  55.530  1.00  0.00           C  
ATOM   2695  HE2 LYS   175      43.957  27.546  55.255  1.00  0.00           H  
ATOM   2696  HE3 LYS   175      43.987  29.249  55.587  1.00  0.00           H  
ATOM   2697  NZ  LYS   175      42.672  28.159  56.908  1.00  0.00           N  
ATOM   2698  HZ1 LYS   175      43.453  28.236  57.544  1.00  0.00           H  
ATOM   2699  HZ2 LYS   175      41.892  28.767  57.114  1.00  0.00           H  
ATOM   2700  HZ3 LYS   175      42.370  27.197  56.970  1.00  0.00           H  
ATOM   2701  C   LYS   175      38.173  26.585  53.968  1.00  0.00           C  
ATOM   2702  O   LYS   175      37.187  27.205  54.217  1.00  0.00           O  
ATOM   2703  N   GLU   176      38.626  25.578  54.699  1.00  0.00           N  
ATOM   2704  H   GLU   176      39.527  25.220  54.416  1.00  0.00           H  
ATOM   2705  CA  GLU   176      38.004  24.845  55.795  1.00  0.00           C  
ATOM   2706  HA  GLU   176      37.085  24.379  55.439  1.00  0.00           H  
ATOM   2707  CB  GLU   176      38.806  23.593  56.274  1.00  0.00           C  
ATOM   2708  HB2 GLU   176      38.161  23.058  56.972  1.00  0.00           H  
ATOM   2709  HB3 GLU   176      38.965  22.981  55.386  1.00  0.00           H  
ATOM   2710  CG  GLU   176      40.053  23.877  57.036  1.00  0.00           C  
ATOM   2711  HG2 GLU   176      39.884  24.647  57.789  1.00  0.00           H  
ATOM   2712  HG3 GLU   176      40.458  23.045  57.612  1.00  0.00           H  
ATOM   2713  CD  GLU   176      41.161  24.530  56.191  1.00  0.00           C  
ATOM   2714  OE1 GLU   176      41.874  25.398  56.759  1.00  0.00           O  
ATOM   2715  OE2 GLU   176      41.283  24.153  54.997  1.00  0.00           O  
ATOM   2716  C   GLU   176      37.518  25.686  56.952  1.00  0.00           C  
ATOM   2717  O   GLU   176      36.585  25.306  57.607  1.00  0.00           O  
ATOM   2718  N   ASP   177      38.091  26.846  57.211  1.00  0.00           N  
ATOM   2719  H   ASP   177      38.815  27.095  56.552  1.00  0.00           H  
ATOM   2720  CA  ASP   177      37.617  27.824  58.208  1.00  0.00           C  
ATOM   2721  HA  ASP   177      37.044  27.397  59.031  1.00  0.00           H  
ATOM   2722  CB  ASP   177      38.729  28.371  59.139  1.00  0.00           C  
ATOM   2723  HB2 ASP   177      38.312  28.789  60.056  1.00  0.00           H  
ATOM   2724  HB3 ASP   177      39.289  27.482  59.430  1.00  0.00           H  
ATOM   2725  CG  ASP   177      39.796  29.378  58.553  1.00  0.00           C  
ATOM   2726  OD1 ASP   177      40.203  30.361  59.249  1.00  0.00           O  
ATOM   2727  OD2 ASP   177      40.258  29.244  57.379  1.00  0.00           O  
ATOM   2728  C   ASP   177      36.688  28.992  57.705  1.00  0.00           C  
ATOM   2729  O   ASP   177      36.253  29.787  58.506  1.00  0.00           O  
ATOM   2730  N   GLN   178      36.372  28.958  56.399  1.00  0.00           N  
ATOM   2731  H   GLN   178      36.860  28.272  55.840  1.00  0.00           H  
ATOM   2732  CA  GLN   178      35.548  29.907  55.612  1.00  0.00           C  
ATOM   2733  HA  GLN   178      35.503  30.857  56.145  1.00  0.00           H  
ATOM   2734  CB  GLN   178      36.480  30.379  54.454  1.00  0.00           C  
ATOM   2735  HB2 GLN   178      36.547  29.649  53.647  1.00  0.00           H  
ATOM   2736  HB3 GLN   178      35.964  31.247  54.044  1.00  0.00           H  
ATOM   2737  CG  GLN   178      37.893  30.765  54.875  1.00  0.00           C  
ATOM   2738  HG2 GLN   178      38.429  29.922  55.313  1.00  0.00           H  
ATOM   2739  HG3 GLN   178      38.481  31.016  53.993  1.00  0.00           H  
ATOM   2740  CD  GLN   178      37.987  31.938  55.834  1.00  0.00           C  
ATOM   2741  OE1 GLN   178      36.986  32.630  56.034  1.00  0.00           O  
ATOM   2742  NE2 GLN   178      39.073  31.975  56.550  1.00  0.00           N  
ATOM   2743 HE21 GLN   178      39.654  31.150  56.563  1.00  0.00           H  
ATOM   2744 HE22 GLN   178      39.032  32.526  57.395  1.00  0.00           H  
ATOM   2745  C   GLN   178      34.225  29.338  55.140  1.00  0.00           C  
ATOM   2746  O   GLN   178      33.760  29.868  54.158  1.00  0.00           O  
ATOM   2747  N   THR   179      33.701  28.362  55.924  1.00  0.00           N  
ATOM   2748  H   THR   179      34.270  28.066  56.705  1.00  0.00           H  
ATOM   2749  CA  THR   179      32.422  27.697  55.752  1.00  0.00           C  
ATOM   2750  HA  THR   179      32.373  27.154  54.808  1.00  0.00           H  
ATOM   2751  CB  THR   179      32.231  26.617  56.830  1.00  0.00           C  
ATOM   2752  HB  THR   179      31.155  26.502  56.957  1.00  0.00           H  
ATOM   2753  CG2 THR   179      32.826  25.293  56.383  1.00  0.00           C  
ATOM   2754 HG21 THR   179      32.322  24.967  55.473  1.00  0.00           H  
ATOM   2755 HG22 THR   179      33.912  25.334  56.297  1.00  0.00           H  
ATOM   2756 HG23 THR   179      32.522  24.591  57.160  1.00  0.00           H  
ATOM   2757  OG1 THR   179      32.874  26.976  58.070  1.00  0.00           O  
ATOM   2758  HG1 THR   179      32.466  27.793  58.366  1.00  0.00           H  
ATOM   2759  C   THR   179      31.178  28.586  55.685  1.00  0.00           C  
ATOM   2760  O   THR   179      30.207  28.246  54.963  1.00  0.00           O  
ATOM   2761  N   GLU   180      31.130  29.721  56.427  1.00  0.00           N  
ATOM   2762  H   GLU   180      31.971  30.057  56.874  1.00  0.00           H  
ATOM   2763  CA  GLU   180      30.014  30.694  56.435  1.00  0.00           C  
ATOM   2764  HA  GLU   180      29.119  30.211  56.828  1.00  0.00           H  
ATOM   2765  CB  GLU   180      30.424  31.819  57.446  1.00  0.00           C  
ATOM   2766  HB2 GLU   180      29.600  32.531  57.481  1.00  0.00           H  
ATOM   2767  HB3 GLU   180      30.602  31.400  58.436  1.00  0.00           H  
ATOM   2768  CG  GLU   180      31.560  32.743  57.079  1.00  0.00           C  
ATOM   2769  HG2 GLU   180      32.427  32.131  56.830  1.00  0.00           H  
ATOM   2770  HG3 GLU   180      31.209  33.249  56.180  1.00  0.00           H  
ATOM   2771  CD  GLU   180      31.676  33.763  58.215  1.00  0.00           C  
ATOM   2772  OE1 GLU   180      32.779  33.971  58.817  1.00  0.00           O  
ATOM   2773  OE2 GLU   180      30.714  34.485  58.458  1.00  0.00           O  
ATOM   2774  C   GLU   180      29.590  31.073  54.998  1.00  0.00           C  
ATOM   2775  O   GLU   180      28.427  31.103  54.710  1.00  0.00           O  
ATOM   2776  N   TYR   181      30.503  31.435  54.112  1.00  0.00           N  
ATOM   2777  H   TYR   181      31.444  31.394  54.475  1.00  0.00           H  
ATOM   2778  CA  TYR   181      30.309  31.723  52.702  1.00  0.00           C  
ATOM   2779  HA  TYR   181      29.485  32.435  52.756  1.00  0.00           H  
ATOM   2780  CB  TYR   181      31.548  32.426  52.118  1.00  0.00           C  
ATOM   2781  HB2 TYR   181      32.281  31.743  51.690  1.00  0.00           H  
ATOM   2782  HB3 TYR   181      31.256  32.990  51.232  1.00  0.00           H  
ATOM   2783  CG  TYR   181      32.188  33.412  53.039  1.00  0.00           C  
ATOM   2784  CD1 TYR   181      31.413  34.496  53.540  1.00  0.00           C  
ATOM   2785  HD1 TYR   181      30.391  34.577  53.201  1.00  0.00           H  
ATOM   2786  CE1 TYR   181      31.879  35.336  54.558  1.00  0.00           C  
ATOM   2787  HE1 TYR   181      31.248  36.157  54.868  1.00  0.00           H  
ATOM   2788  CZ  TYR   181      33.203  35.185  54.985  1.00  0.00           C  
ATOM   2789  OH  TYR   181      33.626  36.114  55.812  1.00  0.00           O  
ATOM   2790  HH  TYR   181      34.357  35.787  56.342  1.00  0.00           H  
ATOM   2791  CE2 TYR   181      33.992  34.080  54.504  1.00  0.00           C  
ATOM   2792  HE2 TYR   181      34.947  33.867  54.961  1.00  0.00           H  
ATOM   2793  CD2 TYR   181      33.475  33.256  53.571  1.00  0.00           C  
ATOM   2794  HD2 TYR   181      34.071  32.390  53.324  1.00  0.00           H  
ATOM   2795  C   TYR   181      29.771  30.605  51.740  1.00  0.00           C  
ATOM   2796  O   TYR   181      29.782  30.720  50.525  1.00  0.00           O  
ATOM   2797  N   LEU   182      29.038  29.626  52.308  1.00  0.00           N  
ATOM   2798  H   LEU   182      29.034  29.701  53.315  1.00  0.00           H  
ATOM   2799  CA  LEU   182      28.168  28.619  51.696  1.00  0.00           C  
ATOM   2800  HA  LEU   182      28.263  28.642  50.610  1.00  0.00           H  
ATOM   2801  CB  LEU   182      28.678  27.181  52.102  1.00  0.00           C  
ATOM   2802  HB2 LEU   182      28.447  27.027  53.156  1.00  0.00           H  
ATOM   2803  HB3 LEU   182      28.056  26.497  51.525  1.00  0.00           H  
ATOM   2804  CG  LEU   182      30.159  26.890  52.054  1.00  0.00           C  
ATOM   2805  HG  LEU   182      30.743  27.719  52.455  1.00  0.00           H  
ATOM   2806  CD1 LEU   182      30.541  25.662  52.878  1.00  0.00           C  
ATOM   2807 HD11 LEU   182      31.622  25.544  52.793  1.00  0.00           H  
ATOM   2808 HD12 LEU   182      30.354  25.807  53.942  1.00  0.00           H  
ATOM   2809 HD13 LEU   182      29.913  24.819  52.588  1.00  0.00           H  
ATOM   2810  CD2 LEU   182      30.631  26.616  50.631  1.00  0.00           C  
ATOM   2811 HD21 LEU   182      31.715  26.611  50.514  1.00  0.00           H  
ATOM   2812 HD22 LEU   182      30.218  25.644  50.362  1.00  0.00           H  
ATOM   2813 HD23 LEU   182      30.303  27.355  49.899  1.00  0.00           H  
ATOM   2814  C   LEU   182      26.699  28.778  52.005  1.00  0.00           C  
ATOM   2815  O   LEU   182      25.918  28.160  51.361  1.00  0.00           O  
ATOM   2816  N   GLU   183      26.287  29.775  52.803  1.00  0.00           N  
ATOM   2817  H   GLU   183      27.009  30.350  53.212  1.00  0.00           H  
ATOM   2818  CA  GLU   183      24.913  29.895  53.336  1.00  0.00           C  
ATOM   2819  HA  GLU   183      24.302  29.041  53.043  1.00  0.00           H  
ATOM   2820  CB  GLU   183      25.064  29.795  54.907  1.00  0.00           C  
ATOM   2821  HB2 GLU   183      25.281  28.759  55.170  1.00  0.00           H  
ATOM   2822  HB3 GLU   183      25.864  30.439  55.273  1.00  0.00           H  
ATOM   2823  CG  GLU   183      23.848  30.237  55.745  1.00  0.00           C  
ATOM   2824  HG2 GLU   183      23.998  29.820  56.740  1.00  0.00           H  
ATOM   2825  HG3 GLU   183      23.848  31.327  55.767  1.00  0.00           H  
ATOM   2826  CD  GLU   183      22.566  29.528  55.142  1.00  0.00           C  
ATOM   2827  OE1 GLU   183      22.338  28.317  55.462  1.00  0.00           O  
ATOM   2828  OE2 GLU   183      21.705  30.226  54.482  1.00  0.00           O  
ATOM   2829  C   GLU   183      24.243  31.184  52.837  1.00  0.00           C  
ATOM   2830  O   GLU   183      24.691  32.311  53.123  1.00  0.00           O  
ATOM   2831  N   GLU   184      23.317  31.024  51.903  1.00  0.00           N  
ATOM   2832  H   GLU   184      23.138  30.048  51.712  1.00  0.00           H  
ATOM   2833  CA  GLU   184      22.517  32.105  51.334  1.00  0.00           C  
ATOM   2834  HA  GLU   184      23.253  32.452  50.609  1.00  0.00           H  
ATOM   2835  CB  GLU   184      21.332  31.514  50.515  1.00  0.00           C  
ATOM   2836  HB2 GLU   184      21.722  31.438  49.500  1.00  0.00           H  
ATOM   2837  HB3 GLU   184      21.012  30.551  50.910  1.00  0.00           H  
ATOM   2838  CG  GLU   184      20.006  32.390  50.438  1.00  0.00           C  
ATOM   2839  HG2 GLU   184      20.383  33.410  50.513  1.00  0.00           H  
ATOM   2840  HG3 GLU   184      19.542  32.229  49.464  1.00  0.00           H  
ATOM   2841  CD  GLU   184      19.054  32.113  51.583  1.00  0.00           C  
ATOM   2842  OE1 GLU   184      18.199  33.000  51.810  1.00  0.00           O  
ATOM   2843  OE2 GLU   184      19.234  31.082  52.274  1.00  0.00           O  
ATOM   2844  C   GLU   184      22.176  33.305  52.253  1.00  0.00           C  
ATOM   2845  O   GLU   184      22.461  34.461  51.991  1.00  0.00           O  
ATOM   2846  N   ARG   185      21.761  32.969  53.510  1.00  0.00           N  
ATOM   2847  H   ARG   185      21.566  31.996  53.696  1.00  0.00           H  
ATOM   2848  CA  ARG   185      21.512  33.937  54.651  1.00  0.00           C  
ATOM   2849  HA  ARG   185      20.692  34.629  54.454  1.00  0.00           H  
ATOM   2850  CB  ARG   185      21.142  33.101  55.961  1.00  0.00           C  
ATOM   2851  HB2 ARG   185      21.860  32.297  56.120  1.00  0.00           H  
ATOM   2852  HB3 ARG   185      21.131  33.834  56.768  1.00  0.00           H  
ATOM   2853  CG  ARG   185      19.727  32.516  55.925  1.00  0.00           C  
ATOM   2854  HG2 ARG   185      19.078  33.377  56.086  1.00  0.00           H  
ATOM   2855  HG3 ARG   185      19.568  31.984  54.987  1.00  0.00           H  
ATOM   2856  CD  ARG   185      19.458  31.516  57.053  1.00  0.00           C  
ATOM   2857  HD2 ARG   185      19.861  32.037  57.921  1.00  0.00           H  
ATOM   2858  HD3 ARG   185      18.404  31.267  56.933  1.00  0.00           H  
ATOM   2859  NE  ARG   185      20.061  30.192  56.926  1.00  0.00           N  
ATOM   2860  HE  ARG   185      20.621  30.044  56.098  1.00  0.00           H  
ATOM   2861  CZ  ARG   185      19.787  29.066  57.587  1.00  0.00           C  
ATOM   2862  NH1 ARG   185      19.259  29.079  58.804  1.00  0.00           N  
ATOM   2863 HH11 ARG   185      18.785  29.929  59.074  1.00  0.00           H  
ATOM   2864 HH12 ARG   185      19.325  28.292  59.433  1.00  0.00           H  
ATOM   2865  NH2 ARG   185      20.270  27.869  57.295  1.00  0.00           N  
ATOM   2866 HH21 ARG   185      20.881  27.803  56.494  1.00  0.00           H  
ATOM   2867 HH22 ARG   185      19.981  27.063  57.831  1.00  0.00           H  
ATOM   2868  C   ARG   185      22.685  34.899  54.901  1.00  0.00           C  
ATOM   2869  O   ARG   185      22.550  36.114  54.951  1.00  0.00           O  
ATOM   2870  N   ARG   186      23.938  34.397  55.038  1.00  0.00           N  
ATOM   2871  H   ARG   186      24.010  33.414  54.818  1.00  0.00           H  
ATOM   2872  CA  ARG   186      25.192  35.138  55.058  1.00  0.00           C  
ATOM   2873  HA  ARG   186      24.973  35.892  55.814  1.00  0.00           H  
ATOM   2874  CB  ARG   186      26.316  34.240  55.459  1.00  0.00           C  
ATOM   2875  HB2 ARG   186      26.122  33.839  56.454  1.00  0.00           H  
ATOM   2876  HB3 ARG   186      26.331  33.383  54.786  1.00  0.00           H  
ATOM   2877  CG  ARG   186      27.735  34.767  55.392  1.00  0.00           C  
ATOM   2878  HG2 ARG   186      28.398  33.961  55.704  1.00  0.00           H  
ATOM   2879  HG3 ARG   186      27.949  35.049  54.361  1.00  0.00           H  
ATOM   2880  CD  ARG   186      27.768  35.970  56.309  1.00  0.00           C  
ATOM   2881  HD2 ARG   186      27.482  36.864  55.755  1.00  0.00           H  
ATOM   2882  HD3 ARG   186      27.070  35.804  57.129  1.00  0.00           H  
ATOM   2883  NE  ARG   186      29.105  36.124  56.859  1.00  0.00           N  
ATOM   2884  HE  ARG   186      29.491  35.227  57.116  1.00  0.00           H  
ATOM   2885  CZ  ARG   186      29.790  37.263  57.033  1.00  0.00           C  
ATOM   2886  NH1 ARG   186      29.273  38.419  56.866  1.00  0.00           N  
ATOM   2887 HH11 ARG   186      28.270  38.526  56.829  1.00  0.00           H  
ATOM   2888 HH12 ARG   186      29.778  39.286  56.742  1.00  0.00           H  
ATOM   2889  NH2 ARG   186      30.992  37.240  57.556  1.00  0.00           N  
ATOM   2890 HH21 ARG   186      31.257  36.408  58.063  1.00  0.00           H  
ATOM   2891 HH22 ARG   186      31.510  38.090  57.723  1.00  0.00           H  
ATOM   2892  C   ARG   186      25.472  35.913  53.743  1.00  0.00           C  
ATOM   2893  O   ARG   186      25.814  37.097  53.874  1.00  0.00           O  
ATOM   2894  N   ILE   187      25.267  35.368  52.542  1.00  0.00           N  
ATOM   2895  H   ILE   187      24.807  34.480  52.689  1.00  0.00           H  
ATOM   2896  CA  ILE   187      25.386  36.114  51.299  1.00  0.00           C  
ATOM   2897  HA  ILE   187      26.401  36.512  51.298  1.00  0.00           H  
ATOM   2898  CB  ILE   187      25.249  35.283  49.992  1.00  0.00           C  
ATOM   2899  HB  ILE   187      24.239  34.873  49.947  1.00  0.00           H  
ATOM   2900  CG2 ILE   187      25.324  36.121  48.719  1.00  0.00           C  
ATOM   2901 HG21 ILE   187      25.243  35.495  47.831  1.00  0.00           H  
ATOM   2902 HG22 ILE   187      24.491  36.822  48.664  1.00  0.00           H  
ATOM   2903 HG23 ILE   187      26.322  36.552  48.646  1.00  0.00           H  
ATOM   2904  CG1 ILE   187      26.195  34.067  49.954  1.00  0.00           C  
ATOM   2905 HG12 ILE   187      25.851  33.349  50.698  1.00  0.00           H  
ATOM   2906 HG13 ILE   187      26.083  33.647  48.954  1.00  0.00           H  
ATOM   2907  CD1 ILE   187      27.645  34.438  50.300  1.00  0.00           C  
ATOM   2908 HD11 ILE   187      28.340  33.621  50.109  1.00  0.00           H  
ATOM   2909 HD12 ILE   187      27.956  35.246  49.638  1.00  0.00           H  
ATOM   2910 HD13 ILE   187      27.710  34.770  51.336  1.00  0.00           H  
ATOM   2911  C   ILE   187      24.441  37.328  51.220  1.00  0.00           C  
ATOM   2912  O   ILE   187      24.966  38.452  50.933  1.00  0.00           O  
ATOM   2913  N   LYS   188      23.181  37.071  51.579  1.00  0.00           N  
ATOM   2914  H   LYS   188      22.897  36.162  51.915  1.00  0.00           H  
ATOM   2915  CA  LYS   188      22.217  38.147  51.733  1.00  0.00           C  
ATOM   2916  HA  LYS   188      22.087  38.689  50.797  1.00  0.00           H  
ATOM   2917  CB  LYS   188      20.850  37.602  52.274  1.00  0.00           C  
ATOM   2918  HB2 LYS   188      20.923  36.966  53.156  1.00  0.00           H  
ATOM   2919  HB3 LYS   188      20.263  38.504  52.449  1.00  0.00           H  
ATOM   2920  CG  LYS   188      20.179  36.845  51.184  1.00  0.00           C  
ATOM   2921  HG2 LYS   188      20.448  37.296  50.229  1.00  0.00           H  
ATOM   2922  HG3 LYS   188      20.521  35.825  51.010  1.00  0.00           H  
ATOM   2923  CD  LYS   188      18.663  36.967  51.311  1.00  0.00           C  
ATOM   2924  HD2 LYS   188      18.358  38.013  51.266  1.00  0.00           H  
ATOM   2925  HD3 LYS   188      18.153  36.436  50.507  1.00  0.00           H  
ATOM   2926  CE  LYS   188      18.272  36.431  52.687  1.00  0.00           C  
ATOM   2927  HE2 LYS   188      19.032  35.878  53.239  1.00  0.00           H  
ATOM   2928  HE3 LYS   188      17.990  37.360  53.183  1.00  0.00           H  
ATOM   2929  NZ  LYS   188      17.146  35.489  52.661  1.00  0.00           N  
ATOM   2930  HZ1 LYS   188      17.376  34.594  52.254  1.00  0.00           H  
ATOM   2931  HZ2 LYS   188      16.891  35.289  53.618  1.00  0.00           H  
ATOM   2932  HZ3 LYS   188      16.371  35.848  52.123  1.00  0.00           H  
ATOM   2933  C   LYS   188      22.695  39.248  52.677  1.00  0.00           C  
ATOM   2934  O   LYS   188      22.644  40.409  52.298  1.00  0.00           O  
ATOM   2935  N   GLU   189      23.080  38.862  53.967  1.00  0.00           N  
ATOM   2936  H   GLU   189      23.066  37.902  54.280  1.00  0.00           H  
ATOM   2937  CA  GLU   189      23.622  39.961  54.788  1.00  0.00           C  
ATOM   2938  HA  GLU   189      22.788  40.603  55.072  1.00  0.00           H  
ATOM   2939  CB  GLU   189      24.313  39.469  56.070  1.00  0.00           C  
ATOM   2940  HB2 GLU   189      23.524  38.924  56.589  1.00  0.00           H  
ATOM   2941  HB3 GLU   189      24.956  38.620  55.835  1.00  0.00           H  
ATOM   2942  CG  GLU   189      24.897  40.511  57.089  1.00  0.00           C  
ATOM   2943  HG2 GLU   189      25.164  41.418  56.545  1.00  0.00           H  
ATOM   2944  HG3 GLU   189      24.183  40.823  57.851  1.00  0.00           H  
ATOM   2945  CD  GLU   189      26.127  39.913  57.809  1.00  0.00           C  
ATOM   2946  OE1 GLU   189      26.605  40.540  58.810  1.00  0.00           O  
ATOM   2947  OE2 GLU   189      26.658  38.846  57.446  1.00  0.00           O  
ATOM   2948  C   GLU   189      24.653  40.889  54.096  1.00  0.00           C  
ATOM   2949  O   GLU   189      24.509  42.081  54.058  1.00  0.00           O  
ATOM   2950  N   ILE   190      25.745  40.302  53.570  1.00  0.00           N  
ATOM   2951  H   ILE   190      25.811  39.326  53.822  1.00  0.00           H  
ATOM   2952  CA  ILE   190      26.846  40.925  52.819  1.00  0.00           C  
ATOM   2953  HA  ILE   190      27.282  41.614  53.542  1.00  0.00           H  
ATOM   2954  CB  ILE   190      27.951  39.928  52.305  1.00  0.00           C  
ATOM   2955  HB  ILE   190      27.586  39.334  51.467  1.00  0.00           H  
ATOM   2956  CG2 ILE   190      29.100  40.682  51.534  1.00  0.00           C  
ATOM   2957 HG21 ILE   190      28.714  41.063  50.588  1.00  0.00           H  
ATOM   2958 HG22 ILE   190      29.454  41.580  52.039  1.00  0.00           H  
ATOM   2959 HG23 ILE   190      29.992  40.106  51.283  1.00  0.00           H  
ATOM   2960  CG1 ILE   190      28.581  39.022  53.459  1.00  0.00           C  
ATOM   2961 HG12 ILE   190      29.306  39.588  54.044  1.00  0.00           H  
ATOM   2962 HG13 ILE   190      27.886  38.722  54.243  1.00  0.00           H  
ATOM   2963  CD1 ILE   190      29.170  37.679  52.983  1.00  0.00           C  
ATOM   2964 HD11 ILE   190      29.820  37.986  52.164  1.00  0.00           H  
ATOM   2965 HD12 ILE   190      29.651  37.097  53.770  1.00  0.00           H  
ATOM   2966 HD13 ILE   190      28.479  36.965  52.535  1.00  0.00           H  
ATOM   2967  C   ILE   190      26.253  41.801  51.700  1.00  0.00           C  
ATOM   2968  O   ILE   190      26.451  43.023  51.696  1.00  0.00           O  
ATOM   2969  N   VAL   191      25.491  41.237  50.776  1.00  0.00           N  
ATOM   2970  H   VAL   191      25.340  40.238  50.770  1.00  0.00           H  
ATOM   2971  CA  VAL   191      24.920  42.064  49.687  1.00  0.00           C  
ATOM   2972  HA  VAL   191      25.747  42.459  49.096  1.00  0.00           H  
ATOM   2973  CB  VAL   191      24.128  41.285  48.512  1.00  0.00           C  
ATOM   2974  HB  VAL   191      23.373  40.592  48.883  1.00  0.00           H  
ATOM   2975  CG1 VAL   191      23.577  42.112  47.398  1.00  0.00           C  
ATOM   2976 HG11 VAL   191      24.338  42.621  46.806  1.00  0.00           H  
ATOM   2977 HG12 VAL   191      23.021  41.428  46.757  1.00  0.00           H  
ATOM   2978 HG13 VAL   191      22.908  42.824  47.881  1.00  0.00           H  
ATOM   2979  CG2 VAL   191      25.173  40.396  47.829  1.00  0.00           C  
ATOM   2980 HG21 VAL   191      24.670  39.651  47.213  1.00  0.00           H  
ATOM   2981 HG22 VAL   191      26.016  40.932  47.391  1.00  0.00           H  
ATOM   2982 HG23 VAL   191      25.607  39.754  48.596  1.00  0.00           H  
ATOM   2983  C   VAL   191      24.058  43.154  50.155  1.00  0.00           C  
ATOM   2984  O   VAL   191      24.154  44.253  49.559  1.00  0.00           O  
ATOM   2985  N   LYS   192      23.169  42.983  51.135  1.00  0.00           N  
ATOM   2986  H   LYS   192      23.083  42.066  51.551  1.00  0.00           H  
ATOM   2987  CA  LYS   192      22.352  43.991  51.830  1.00  0.00           C  
ATOM   2988  HA  LYS   192      21.623  44.438  51.153  1.00  0.00           H  
ATOM   2989  CB  LYS   192      21.601  43.297  52.995  1.00  0.00           C  
ATOM   2990  HB2 LYS   192      21.017  42.457  52.618  1.00  0.00           H  
ATOM   2991  HB3 LYS   192      22.262  42.975  53.800  1.00  0.00           H  
ATOM   2992  CG  LYS   192      20.605  44.187  53.770  1.00  0.00           C  
ATOM   2993  HG2 LYS   192      20.394  43.756  54.749  1.00  0.00           H  
ATOM   2994  HG3 LYS   192      20.960  45.180  54.047  1.00  0.00           H  
ATOM   2995  CD  LYS   192      19.358  44.385  52.937  1.00  0.00           C  
ATOM   2996  HD2 LYS   192      19.570  44.576  51.885  1.00  0.00           H  
ATOM   2997  HD3 LYS   192      18.856  43.420  53.004  1.00  0.00           H  
ATOM   2998  CE  LYS   192      18.302  45.364  53.478  1.00  0.00           C  
ATOM   2999  HE2 LYS   192      17.329  45.151  53.035  1.00  0.00           H  
ATOM   3000  HE3 LYS   192      18.126  45.173  54.537  1.00  0.00           H  
ATOM   3001  NZ  LYS   192      18.650  46.852  53.189  1.00  0.00           N  
ATOM   3002  HZ1 LYS   192      17.863  47.379  53.542  1.00  0.00           H  
ATOM   3003  HZ2 LYS   192      19.481  47.158  53.674  1.00  0.00           H  
ATOM   3004  HZ3 LYS   192      18.779  47.008  52.200  1.00  0.00           H  
ATOM   3005  C   LYS   192      23.216  45.117  52.354  1.00  0.00           C  
ATOM   3006  O   LYS   192      22.968  46.278  51.969  1.00  0.00           O  
ATOM   3007  N   LYS   193      24.295  44.887  53.165  1.00  0.00           N  
ATOM   3008  H   LYS   193      24.646  43.940  53.207  1.00  0.00           H  
ATOM   3009  CA  LYS   193      25.133  45.918  53.643  1.00  0.00           C  
ATOM   3010  HA  LYS   193      24.398  46.595  54.079  1.00  0.00           H  
ATOM   3011  CB  LYS   193      26.192  45.380  54.528  1.00  0.00           C  
ATOM   3012  HB2 LYS   193      26.554  44.491  54.010  1.00  0.00           H  
ATOM   3013  HB3 LYS   193      26.888  46.214  54.619  1.00  0.00           H  
ATOM   3014  CG  LYS   193      25.757  45.157  55.935  1.00  0.00           C  
ATOM   3015  HG2 LYS   193      25.388  46.070  56.403  1.00  0.00           H  
ATOM   3016  HG3 LYS   193      24.976  44.397  55.913  1.00  0.00           H  
ATOM   3017  CD  LYS   193      26.882  44.658  56.858  1.00  0.00           C  
ATOM   3018  HD2 LYS   193      27.623  45.448  56.983  1.00  0.00           H  
ATOM   3019  HD3 LYS   193      26.368  44.394  57.783  1.00  0.00           H  
ATOM   3020  CE  LYS   193      27.452  43.380  56.274  1.00  0.00           C  
ATOM   3021  HE2 LYS   193      26.635  42.673  56.126  1.00  0.00           H  
ATOM   3022  HE3 LYS   193      27.885  43.579  55.294  1.00  0.00           H  
ATOM   3023  NZ  LYS   193      28.433  42.750  57.256  1.00  0.00           N  
ATOM   3024  HZ1 LYS   193      29.076  43.420  57.655  1.00  0.00           H  
ATOM   3025  HZ2 LYS   193      27.892  42.339  58.003  1.00  0.00           H  
ATOM   3026  HZ3 LYS   193      28.885  42.015  56.731  1.00  0.00           H  
ATOM   3027  C   LYS   193      25.827  46.661  52.472  1.00  0.00           C  
ATOM   3028  O   LYS   193      26.057  47.853  52.611  1.00  0.00           O  
ATOM   3029  N   HIE   194      26.232  45.932  51.434  1.00  0.00           N  
ATOM   3030  H   HIE   194      26.123  44.931  51.516  1.00  0.00           H  
ATOM   3031  CA  HIE   194      26.795  46.467  50.181  1.00  0.00           C  
ATOM   3032  HA  HIE   194      27.597  47.174  50.393  1.00  0.00           H  
ATOM   3033  CB  HIE   194      27.555  45.352  49.373  1.00  0.00           C  
ATOM   3034  HB2 HIE   194      28.086  44.642  50.007  1.00  0.00           H  
ATOM   3035  HB3 HIE   194      26.840  44.689  48.885  1.00  0.00           H  
ATOM   3036  CG  HIE   194      28.636  45.869  48.417  1.00  0.00           C  
ATOM   3037  ND1 HIE   194      29.081  45.328  47.256  1.00  0.00           N  
ATOM   3038  CE1 HIE   194      30.117  46.060  46.859  1.00  0.00           C  
ATOM   3039  HE1 HIE   194      30.772  45.876  46.021  1.00  0.00           H  
ATOM   3040  NE2 HIE   194      30.362  47.068  47.661  1.00  0.00           N  
ATOM   3041  HE2 HIE   194      31.023  47.806  47.462  1.00  0.00           H  
ATOM   3042  CD2 HIE   194      29.460  46.970  48.702  1.00  0.00           C  
ATOM   3043  HD2 HIE   194      29.558  47.550  49.608  1.00  0.00           H  
ATOM   3044  C   HIE   194      25.801  47.237  49.382  1.00  0.00           C  
ATOM   3045  O   HIE   194      26.209  47.949  48.485  1.00  0.00           O  
ATOM   3046  N   SER   195      24.485  47.095  49.629  1.00  0.00           N  
ATOM   3047  H   SER   195      24.130  46.477  50.346  1.00  0.00           H  
ATOM   3048  CA  SER   195      23.376  47.831  48.981  1.00  0.00           C  
ATOM   3049  HA  SER   195      23.041  47.214  48.148  1.00  0.00           H  
ATOM   3050  CB  SER   195      22.092  47.933  49.731  1.00  0.00           C  
ATOM   3051  HB2 SER   195      21.371  48.536  49.180  1.00  0.00           H  
ATOM   3052  HB3 SER   195      21.589  47.025  50.066  1.00  0.00           H  
ATOM   3053  OG  SER   195      22.187  48.744  50.860  1.00  0.00           O  
ATOM   3054  HG  SER   195      22.545  48.168  51.540  1.00  0.00           H  
ATOM   3055  C   SER   195      23.597  49.154  48.323  1.00  0.00           C  
ATOM   3056  O   SER   195      23.329  49.398  47.134  1.00  0.00           O  
ATOM   3057  N   GLN   196      24.240  50.146  49.030  1.00  0.00           N  
ATOM   3058  H   GLN   196      24.475  49.912  49.984  1.00  0.00           H  
ATOM   3059  CA  GLN   196      24.730  51.451  48.498  1.00  0.00           C  
ATOM   3060  HA  GLN   196      23.906  52.164  48.512  1.00  0.00           H  
ATOM   3061  CB  GLN   196      25.918  51.974  49.400  1.00  0.00           C  
ATOM   3062  HB2 GLN   196      25.464  52.122  50.379  1.00  0.00           H  
ATOM   3063  HB3 GLN   196      26.720  51.245  49.519  1.00  0.00           H  
ATOM   3064  CG  GLN   196      26.527  53.320  48.899  1.00  0.00           C  
ATOM   3065  HG2 GLN   196      27.081  53.182  47.970  1.00  0.00           H  
ATOM   3066  HG3 GLN   196      25.673  53.969  48.706  1.00  0.00           H  
ATOM   3067  CD  GLN   196      27.486  54.023  49.871  1.00  0.00           C  
ATOM   3068  OE1 GLN   196      27.575  53.788  51.101  1.00  0.00           O  
ATOM   3069  NE2 GLN   196      28.188  54.973  49.371  1.00  0.00           N  
ATOM   3070 HE21 GLN   196      28.135  55.103  48.370  1.00  0.00           H  
ATOM   3071 HE22 GLN   196      28.964  55.279  49.939  1.00  0.00           H  
ATOM   3072  C   GLN   196      25.264  51.453  47.056  1.00  0.00           C  
ATOM   3073  O   GLN   196      24.995  52.375  46.348  1.00  0.00           O  
ATOM   3074  N   PHE   197      25.911  50.320  46.657  1.00  0.00           N  
ATOM   3075  H   PHE   197      26.056  49.558  47.304  1.00  0.00           H  
ATOM   3076  CA  PHE   197      26.563  50.089  45.297  1.00  0.00           C  
ATOM   3077  HA  PHE   197      26.722  51.015  44.744  1.00  0.00           H  
ATOM   3078  CB  PHE   197      27.967  49.655  45.556  1.00  0.00           C  
ATOM   3079  HB2 PHE   197      27.916  48.650  45.976  1.00  0.00           H  
ATOM   3080  HB3 PHE   197      28.442  49.772  44.582  1.00  0.00           H  
ATOM   3081  CG  PHE   197      28.606  50.656  46.507  1.00  0.00           C  
ATOM   3082  CD1 PHE   197      29.024  51.935  46.150  1.00  0.00           C  
ATOM   3083  HD1 PHE   197      28.907  52.348  45.159  1.00  0.00           H  
ATOM   3084  CE1 PHE   197      29.771  52.692  47.065  1.00  0.00           C  
ATOM   3085  HE1 PHE   197      30.116  53.662  46.739  1.00  0.00           H  
ATOM   3086  CZ  PHE   197      29.881  52.308  48.394  1.00  0.00           C  
ATOM   3087  HZ  PHE   197      30.357  52.912  49.152  1.00  0.00           H  
ATOM   3088  CE2 PHE   197      29.304  51.095  48.763  1.00  0.00           C  
ATOM   3089  HE2 PHE   197      29.237  50.842  49.811  1.00  0.00           H  
ATOM   3090  CD2 PHE   197      28.721  50.313  47.836  1.00  0.00           C  
ATOM   3091  HD2 PHE   197      28.493  49.331  48.222  1.00  0.00           H  
ATOM   3092  C   PHE   197      25.811  49.087  44.434  1.00  0.00           C  
ATOM   3093  O   PHE   197      26.120  48.969  43.288  1.00  0.00           O  
ATOM   3094  N   ILE   198      24.846  48.284  44.977  1.00  0.00           N  
ATOM   3095  H   ILE   198      24.550  48.472  45.924  1.00  0.00           H  
ATOM   3096  CA  ILE   198      24.353  47.082  44.205  1.00  0.00           C  
ATOM   3097  HA  ILE   198      25.219  46.668  43.689  1.00  0.00           H  
ATOM   3098  CB  ILE   198      23.732  45.997  45.136  1.00  0.00           C  
ATOM   3099  HB  ILE   198      22.925  46.496  45.671  1.00  0.00           H  
ATOM   3100  CG2 ILE   198      23.021  44.819  44.407  1.00  0.00           C  
ATOM   3101 HG21 ILE   198      22.598  44.045  45.048  1.00  0.00           H  
ATOM   3102 HG22 ILE   198      22.268  45.236  43.739  1.00  0.00           H  
ATOM   3103 HG23 ILE   198      23.776  44.388  43.749  1.00  0.00           H  
ATOM   3104  CG1 ILE   198      24.733  45.541  46.216  1.00  0.00           C  
ATOM   3105 HG12 ILE   198      24.989  46.452  46.757  1.00  0.00           H  
ATOM   3106 HG13 ILE   198      24.143  44.927  46.897  1.00  0.00           H  
ATOM   3107  CD1 ILE   198      25.986  44.817  45.759  1.00  0.00           C  
ATOM   3108 HD11 ILE   198      25.826  43.862  45.257  1.00  0.00           H  
ATOM   3109 HD12 ILE   198      26.545  45.471  45.090  1.00  0.00           H  
ATOM   3110 HD13 ILE   198      26.658  44.587  46.585  1.00  0.00           H  
ATOM   3111  C   ILE   198      23.319  47.547  43.134  1.00  0.00           C  
ATOM   3112  O   ILE   198      22.166  47.846  43.475  1.00  0.00           O  
ATOM   3113  N   GLY   199      23.853  47.866  41.984  1.00  0.00           N  
ATOM   3114  H   GLY   199      24.823  47.623  41.843  1.00  0.00           H  
ATOM   3115  CA  GLY   199      23.343  48.707  40.900  1.00  0.00           C  
ATOM   3116  HA2 GLY   199      22.603  49.364  41.357  1.00  0.00           H  
ATOM   3117  HA3 GLY   199      24.139  49.284  40.429  1.00  0.00           H  
ATOM   3118  C   GLY   199      22.709  47.841  39.841  1.00  0.00           C  
ATOM   3119  O   GLY   199      21.963  48.361  39.042  1.00  0.00           O  
ATOM   3120  N   TYR   200      23.120  46.571  39.740  1.00  0.00           N  
ATOM   3121  H   TYR   200      23.545  46.192  40.573  1.00  0.00           H  
ATOM   3122  CA  TYR   200      22.811  45.625  38.718  1.00  0.00           C  
ATOM   3123  HA  TYR   200      22.313  46.204  37.940  1.00  0.00           H  
ATOM   3124  CB  TYR   200      24.003  45.023  38.008  1.00  0.00           C  
ATOM   3125  HB2 TYR   200      24.744  44.690  38.734  1.00  0.00           H  
ATOM   3126  HB3 TYR   200      23.759  44.058  37.562  1.00  0.00           H  
ATOM   3127  CG  TYR   200      24.615  45.867  36.969  1.00  0.00           C  
ATOM   3128  CD1 TYR   200      23.993  45.959  35.705  1.00  0.00           C  
ATOM   3129  HD1 TYR   200      23.235  45.204  35.555  1.00  0.00           H  
ATOM   3130  CE1 TYR   200      24.550  46.730  34.648  1.00  0.00           C  
ATOM   3131  HE1 TYR   200      24.177  46.699  33.635  1.00  0.00           H  
ATOM   3132  CZ  TYR   200      25.638  47.543  34.955  1.00  0.00           C  
ATOM   3133  OH  TYR   200      26.191  48.354  34.008  1.00  0.00           O  
ATOM   3134  HH  TYR   200      26.938  48.848  34.355  1.00  0.00           H  
ATOM   3135  CE2 TYR   200      26.288  47.349  36.155  1.00  0.00           C  
ATOM   3136  HE2 TYR   200      27.276  47.781  36.215  1.00  0.00           H  
ATOM   3137  CD2 TYR   200      25.794  46.565  37.221  1.00  0.00           C  
ATOM   3138  HD2 TYR   200      26.325  46.512  38.160  1.00  0.00           H  
ATOM   3139  C   TYR   200      22.007  44.414  39.295  1.00  0.00           C  
ATOM   3140  O   TYR   200      22.068  44.094  40.501  1.00  0.00           O  
ATOM   3141  N   PRO   201      21.083  43.760  38.480  1.00  0.00           N  
ATOM   3142  CD  PRO   201      20.654  44.100  37.085  1.00  0.00           C  
ATOM   3143  HD2 PRO   201      21.589  44.268  36.551  1.00  0.00           H  
ATOM   3144  HD3 PRO   201      20.042  45.001  37.094  1.00  0.00           H  
ATOM   3145  CG  PRO   201      19.866  42.941  36.502  1.00  0.00           C  
ATOM   3146  HG2 PRO   201      20.577  42.258  36.039  1.00  0.00           H  
ATOM   3147  HG3 PRO   201      19.121  43.219  35.756  1.00  0.00           H  
ATOM   3148  CB  PRO   201      19.317  42.287  37.753  1.00  0.00           C  
ATOM   3149  HB2 PRO   201      19.282  41.202  37.658  1.00  0.00           H  
ATOM   3150  HB3 PRO   201      18.324  42.694  37.946  1.00  0.00           H  
ATOM   3151  CA  PRO   201      20.236  42.618  38.955  1.00  0.00           C  
ATOM   3152  HA  PRO   201      19.598  42.859  39.804  1.00  0.00           H  
ATOM   3153  C   PRO   201      21.134  41.497  39.364  1.00  0.00           C  
ATOM   3154  O   PRO   201      21.757  40.839  38.556  1.00  0.00           O  
ATOM   3155  N   ILE   202      21.233  41.237  40.631  1.00  0.00           N  
ATOM   3156  H   ILE   202      20.567  41.759  41.184  1.00  0.00           H  
ATOM   3157  CA  ILE   202      21.877  40.147  41.393  1.00  0.00           C  
ATOM   3158  HA  ILE   202      22.462  39.592  40.659  1.00  0.00           H  
ATOM   3159  CB  ILE   202      22.804  40.651  42.499  1.00  0.00           C  
ATOM   3160  HB  ILE   202      22.258  40.969  43.387  1.00  0.00           H  
ATOM   3161  CG2 ILE   202      23.651  39.569  43.031  1.00  0.00           C  
ATOM   3162 HG21 ILE   202      22.994  38.756  43.339  1.00  0.00           H  
ATOM   3163 HG22 ILE   202      24.347  39.138  42.310  1.00  0.00           H  
ATOM   3164 HG23 ILE   202      24.131  39.847  43.970  1.00  0.00           H  
ATOM   3165  CG1 ILE   202      23.785  41.768  41.932  1.00  0.00           C  
ATOM   3166 HG12 ILE   202      24.082  41.534  40.909  1.00  0.00           H  
ATOM   3167 HG13 ILE   202      23.307  42.742  41.824  1.00  0.00           H  
ATOM   3168  CD1 ILE   202      25.067  41.969  42.773  1.00  0.00           C  
ATOM   3169 HD11 ILE   202      24.841  42.177  43.818  1.00  0.00           H  
ATOM   3170 HD12 ILE   202      25.716  41.094  42.796  1.00  0.00           H  
ATOM   3171 HD13 ILE   202      25.495  42.797  42.209  1.00  0.00           H  
ATOM   3172  C   ILE   202      20.855  38.996  41.742  1.00  0.00           C  
ATOM   3173  O   ILE   202      19.887  39.214  42.494  1.00  0.00           O  
ATOM   3174  N   THR   203      21.082  37.734  41.294  1.00  0.00           N  
ATOM   3175  H   THR   203      21.956  37.644  40.796  1.00  0.00           H  
ATOM   3176  CA  THR   203      20.238  36.582  41.655  1.00  0.00           C  
ATOM   3177  HA  THR   203      19.369  36.961  42.192  1.00  0.00           H  
ATOM   3178  CB  THR   203      19.658  35.885  40.423  1.00  0.00           C  
ATOM   3179  HB  THR   203      20.487  35.382  39.926  1.00  0.00           H  
ATOM   3180  CG2 THR   203      18.625  34.869  40.742  1.00  0.00           C  
ATOM   3181 HG21 THR   203      18.969  34.185  41.518  1.00  0.00           H  
ATOM   3182 HG22 THR   203      17.691  35.369  40.996  1.00  0.00           H  
ATOM   3183 HG23 THR   203      18.516  34.324  39.804  1.00  0.00           H  
ATOM   3184  OG1 THR   203      19.057  36.794  39.457  1.00  0.00           O  
ATOM   3185  HG1 THR   203      19.732  36.921  38.787  1.00  0.00           H  
ATOM   3186  C   THR   203      21.034  35.598  42.507  1.00  0.00           C  
ATOM   3187  O   THR   203      22.186  35.334  42.184  1.00  0.00           O  
ATOM   3188  N   LEU   204      20.405  35.011  43.544  1.00  0.00           N  
ATOM   3189  H   LEU   204      19.422  35.231  43.622  1.00  0.00           H  
ATOM   3190  CA  LEU   204      20.961  34.151  44.547  1.00  0.00           C  
ATOM   3191  HA  LEU   204      21.931  33.789  44.206  1.00  0.00           H  
ATOM   3192  CB  LEU   204      21.140  34.960  45.885  1.00  0.00           C  
ATOM   3193  HB2 LEU   204      21.790  35.834  45.854  1.00  0.00           H  
ATOM   3194  HB3 LEU   204      20.116  35.284  46.075  1.00  0.00           H  
ATOM   3195  CG  LEU   204      21.694  34.078  47.022  1.00  0.00           C  
ATOM   3196  HG  LEU   204      21.203  33.110  46.921  1.00  0.00           H  
ATOM   3197  CD1 LEU   204      23.155  33.808  46.837  1.00  0.00           C  
ATOM   3198 HD11 LEU   204      23.472  33.159  47.654  1.00  0.00           H  
ATOM   3199 HD12 LEU   204      23.416  33.250  45.938  1.00  0.00           H  
ATOM   3200 HD13 LEU   204      23.668  34.770  46.835  1.00  0.00           H  
ATOM   3201  CD2 LEU   204      21.502  34.754  48.353  1.00  0.00           C  
ATOM   3202 HD21 LEU   204      21.933  35.754  48.318  1.00  0.00           H  
ATOM   3203 HD22 LEU   204      20.427  34.843  48.511  1.00  0.00           H  
ATOM   3204 HD23 LEU   204      21.983  34.133  49.109  1.00  0.00           H  
ATOM   3205  C   LEU   204      20.079  32.821  44.612  1.00  0.00           C  
ATOM   3206  O   LEU   204      18.917  32.774  45.084  1.00  0.00           O  
ATOM   3207  N   PHE   205      20.682  31.673  44.225  1.00  0.00           N  
ATOM   3208  H   PHE   205      21.617  31.802  43.868  1.00  0.00           H  
ATOM   3209  CA  PHE   205      20.195  30.326  44.575  1.00  0.00           C  
ATOM   3210  HA  PHE   205      19.227  30.214  44.086  1.00  0.00           H  
ATOM   3211  CB  PHE   205      21.136  29.330  43.851  1.00  0.00           C  
ATOM   3212  HB2 PHE   205      21.114  29.414  42.764  1.00  0.00           H  
ATOM   3213  HB3 PHE   205      22.144  29.460  44.244  1.00  0.00           H  
ATOM   3214  CG  PHE   205      20.844  27.825  44.236  1.00  0.00           C  
ATOM   3215  CD1 PHE   205      19.819  27.020  43.613  1.00  0.00           C  
ATOM   3216  HD1 PHE   205      19.211  27.384  42.798  1.00  0.00           H  
ATOM   3217  CE1 PHE   205      19.623  25.678  44.050  1.00  0.00           C  
ATOM   3218  HE1 PHE   205      18.822  25.071  43.654  1.00  0.00           H  
ATOM   3219  CZ  PHE   205      20.540  25.051  44.899  1.00  0.00           C  
ATOM   3220  HZ  PHE   205      20.334  24.100  45.366  1.00  0.00           H  
ATOM   3221  CE2 PHE   205      21.574  25.864  45.414  1.00  0.00           C  
ATOM   3222  HE2 PHE   205      22.247  25.387  46.111  1.00  0.00           H  
ATOM   3223  CD2 PHE   205      21.732  27.223  45.154  1.00  0.00           C  
ATOM   3224  HD2 PHE   205      22.576  27.829  45.451  1.00  0.00           H  
ATOM   3225  C   PHE   205      20.133  30.100  46.101  1.00  0.00           C  
ATOM   3226  O   PHE   205      21.092  30.324  46.834  1.00  0.00           O  
ATOM   3227  N   VAL   206      18.927  29.684  46.649  1.00  0.00           N  
ATOM   3228  H   VAL   206      18.227  29.361  45.997  1.00  0.00           H  
ATOM   3229  CA  VAL   206      18.651  29.481  48.061  1.00  0.00           C  
ATOM   3230  HA  VAL   206      18.971  30.428  48.497  1.00  0.00           H  
ATOM   3231  CB  VAL   206      17.143  29.292  48.312  1.00  0.00           C  
ATOM   3232  HB  VAL   206      16.706  28.585  47.607  1.00  0.00           H  
ATOM   3233  CG1 VAL   206      16.740  29.072  49.788  1.00  0.00           C  
ATOM   3234 HG11 VAL   206      16.930  29.948  50.408  1.00  0.00           H  
ATOM   3235 HG12 VAL   206      15.682  28.811  49.762  1.00  0.00           H  
ATOM   3236 HG13 VAL   206      17.271  28.226  50.225  1.00  0.00           H  
ATOM   3237  CG2 VAL   206      16.430  30.645  47.892  1.00  0.00           C  
ATOM   3238 HG21 VAL   206      16.502  30.808  46.817  1.00  0.00           H  
ATOM   3239 HG22 VAL   206      15.392  30.544  48.209  1.00  0.00           H  
ATOM   3240 HG23 VAL   206      16.964  31.490  48.329  1.00  0.00           H  
ATOM   3241  C   VAL   206      19.439  28.220  48.615  1.00  0.00           C  
ATOM   3242  O   VAL   206      19.001  27.062  48.557  1.00  0.00           O  
ATOM   3243  N   GLU   207      20.673  28.430  49.121  1.00  0.00           N  
ATOM   3244  H   GLU   207      21.019  29.376  49.049  1.00  0.00           H  
ATOM   3245  CA  GLU   207      21.373  27.385  49.862  1.00  0.00           C  
ATOM   3246  HA  GLU   207      20.865  26.427  49.756  1.00  0.00           H  
ATOM   3247  CB  GLU   207      22.752  27.226  49.191  1.00  0.00           C  
ATOM   3248  HB2 GLU   207      22.651  27.163  48.108  1.00  0.00           H  
ATOM   3249  HB3 GLU   207      23.216  28.177  49.455  1.00  0.00           H  
ATOM   3250  CG  GLU   207      23.632  26.080  49.646  1.00  0.00           C  
ATOM   3251  HG2 GLU   207      24.679  26.196  49.366  1.00  0.00           H  
ATOM   3252  HG3 GLU   207      23.637  26.210  50.728  1.00  0.00           H  
ATOM   3253  CD  GLU   207      23.119  24.715  49.010  1.00  0.00           C  
ATOM   3254  OE1 GLU   207      23.976  24.099  48.265  1.00  0.00           O  
ATOM   3255  OE2 GLU   207      21.910  24.341  49.164  1.00  0.00           O  
ATOM   3256  C   GLU   207      21.464  27.626  51.382  1.00  0.00           C  
ATOM   3257  O   GLU   207      20.839  26.857  52.124  1.00  0.00           O  
ATOM   3258  OXT GLU   207      21.989  28.609  51.837  1.00  0.00           O  
TER    3259      GLU   207 
END   
