# Supplementary material for: FMOPhore for hotspot identification and efficient fragment-to-lead growth strategies
Source: Nat Commun. 2026 Apr 28;17:5813. doi: 10.1038/s41467-026-72384-x (PMC13328607; doi:10.1038/s41467-026-72384-x)
Supplement: Supplementary file 3 — Supplementary Dataset 1 [file 41467_2026_72384_MOESM3_ESM.zip › HSP90/Initial_pose.pdb]

ATOM      1  N   VAL     1      10.659 -15.602 -11.415  1.00  0.00
ATOM      2  H1  VAL     1      10.015 -15.236 -12.101  1.00  0.00
ATOM      3  H2  VAL     1      10.242 -16.411 -10.978  1.00  0.00
ATOM      4  H3  VAL     1      11.818 -15.492 -11.723  1.00  0.00
ATOM      5  CA  VAL     1      10.795 -14.613 -10.346  1.00  0.00
ATOM      6  HA  VAL     1      10.061 -13.817 -10.463  1.00  0.00
ATOM      7  CB  VAL     1      10.581 -15.301  -8.966  1.00  0.00
ATOM      8  HB  VAL     1      11.404 -15.995  -8.786  1.00  0.00
ATOM      9  CG1 VAL     1      10.577 -14.280  -7.811  1.00  0.00
ATOM     10 HG11 VAL     1      10.421 -14.770  -6.851  1.00  0.00
ATOM     11 HG12 VAL     1      11.521 -13.737  -7.740  1.00  0.00
ATOM     12 HG13 VAL     1       9.782 -13.545  -7.939  1.00  0.00
ATOM     13  CG2 VAL     1       9.287 -16.138  -8.913  1.00  0.00
ATOM     14 HG21 VAL     1       9.124 -16.548  -7.917  1.00  0.00
ATOM     15 HG22 VAL     1       8.418 -15.539  -9.172  1.00  0.00
ATOM     16 HG23 VAL     1       9.324 -16.985  -9.600  1.00  0.00
ATOM     17  C   VAL     1      12.209 -14.014 -10.422  1.00  0.00
ATOM     18  O   VAL     1      13.202 -14.735 -10.317  1.00  0.00
ATOM     19  N   GLU     2      12.279 -12.685 -10.575  1.00  0.00
ATOM     20  H   GLU     2      11.413 -12.169 -10.650  1.00  0.00
ATOM     21  CA  GLU     2      13.501 -11.889 -10.515  1.00  0.00
ATOM     22  HA  GLU     2      14.391 -12.489 -10.719  1.00  0.00
ATOM     23  CB  GLU     2      13.386 -10.745 -11.541  1.00  0.00
ATOM     24  HB2 GLU     2      12.467 -10.182 -11.371  1.00  0.00
ATOM     25  HB3 GLU     2      14.209 -10.045 -11.389  1.00  0.00
ATOM     26  CG  GLU     2      13.424 -11.224 -13.002  1.00  0.00
ATOM     27  HG2 GLU     2      14.364 -11.737 -13.205  1.00  0.00
ATOM     28  HG3 GLU     2      12.628 -11.945 -13.193  1.00  0.00
ATOM     29  CD  GLU     2      13.261 -10.058 -13.977  1.00  0.00
ATOM     30  OE1 GLU     2      12.104  -9.617 -14.153  1.00  0.00
ATOM     31  OE2 GLU     2      14.294  -9.623 -14.531  1.00  0.00
ATOM     32  C   GLU     2      13.580 -11.262  -9.115  1.00  0.00
ATOM     33  O   GLU     2      12.617 -10.639  -8.668  1.00  0.00
ATOM     34  N   THR     3      14.727 -11.421  -8.438  1.00  0.00
ATOM     35  H   THR     3      15.481 -11.925  -8.883  1.00  0.00
ATOM     36  CA  THR     3      15.006 -10.839  -7.121  1.00  0.00
ATOM     37  HA  THR     3      14.081 -10.565  -6.613  1.00  0.00
ATOM     38  CB  THR     3      15.772 -11.874  -6.258  1.00  0.00
ATOM     39  HB  THR     3      16.679 -12.199  -6.769  1.00  0.00
ATOM     40  CG2 THR     3      16.132 -11.367  -4.848  1.00  0.00
ATOM     41 HG21 THR     3      16.591 -12.157  -4.254  1.00  0.00
ATOM     42 HG22 THR     3      16.841 -10.540  -4.879  1.00  0.00
ATOM     43 HG23 THR     3      15.246 -11.023  -4.311  1.00  0.00
ATOM     44  OG1 THR     3      14.941 -13.003  -6.070  1.00  0.00
ATOM     45  HG1 THR     3      14.733 -13.369  -6.916  1.00  0.00
ATOM     46  C   THR     3      15.874  -9.586  -7.328  1.00  0.00
ATOM     47  O   THR     3      16.829  -9.601  -8.106  1.00  0.00
ATOM     48  N   PHE     4      15.524  -8.511  -6.610  1.00  0.00
ATOM     49  H   PHE     4      14.742  -8.608  -5.973  1.00  0.00
ATOM     50  CA  PHE     4      16.149  -7.192  -6.648  1.00  0.00
ATOM     51  HA  PHE     4      17.057  -7.215  -7.252  1.00  0.00
ATOM     52  CB  PHE     4      15.157  -6.182  -7.253  1.00  0.00
ATOM     53  HB2 PHE     4      14.268  -6.131  -6.625  1.00  0.00
ATOM     54  HB3 PHE     4      15.588  -5.180  -7.245  1.00  0.00
ATOM     55  CG  PHE     4      14.724  -6.500  -8.670  1.00  0.00
ATOM     56  CD1 PHE     4      15.550  -6.153  -9.758  1.00  0.00
ATOM     57  HD1 PHE     4      16.483  -5.637  -9.589  1.00  0.00
ATOM     58  CE1 PHE     4      15.167  -6.494 -11.070  1.00  0.00
ATOM     59  HE1 PHE     4      15.803  -6.235 -11.903  1.00  0.00
ATOM     60  CZ  PHE     4      13.961  -7.183 -11.293  1.00  0.00
ATOM     61  HZ  PHE     4      13.673  -7.459 -12.296  1.00  0.00
ATOM     62  CE2 PHE     4      13.133  -7.523 -10.207  1.00  0.00
ATOM     63  HE2 PHE     4      12.218  -8.065 -10.378  1.00  0.00
ATOM     64  CD2 PHE     4      13.509  -7.178  -8.898  1.00  0.00
ATOM     65  HD2 PHE     4      12.875  -7.457  -8.068  1.00  0.00
ATOM     66  C   PHE     4      16.518  -6.762  -5.227  1.00  0.00
ATOM     67  O   PHE     4      15.797  -7.070  -4.279  1.00  0.00
ATOM     68  N   ALA     5      17.600  -5.987  -5.089  1.00  0.00
ATOM     69  H   ALA     5      18.139  -5.761  -5.913  1.00  0.00
ATOM     70  CA  ALA     5      17.937  -5.271  -3.863  1.00  0.00
ATOM     71  HA  ALA     5      17.671  -5.859  -2.984  1.00  0.00
ATOM     72  CB  ALA     5      19.448  -4.994  -3.860  1.00  0.00
ATOM     73  HB1 ALA     5      19.749  -4.456  -2.960  1.00  0.00
ATOM     74  HB2 ALA     5      20.013  -5.926  -3.886  1.00  0.00
ATOM     75  HB3 ALA     5      19.755  -4.398  -4.721  1.00  0.00
ATOM     76  C   ALA     5      17.208  -3.919  -3.860  1.00  0.00
ATOM     77  O   ALA     5      17.059  -3.293  -4.911  1.00  0.00
ATOM     78  N   PHE     6      16.802  -3.446  -2.670  1.00  0.00
ATOM     79  H   PHE     6      16.969  -4.009  -1.848  1.00  0.00
ATOM     80  CA  PHE     6      16.319  -2.079  -2.463  1.00  0.00
ATOM     81  HA  PHE     6      15.594  -1.815  -3.233  1.00  0.00
ATOM     82  CB  PHE     6      15.682  -1.943  -1.061  1.00  0.00
ATOM     83  HB2 PHE     6      16.323  -2.412  -0.315  1.00  0.00
ATOM     84  HB3 PHE     6      15.623  -0.891  -0.771  1.00  0.00
ATOM     85  CG  PHE     6      14.271  -2.481  -0.933  1.00  0.00
ATOM     86  CD1 PHE     6      13.215  -1.892  -1.659  1.00  0.00
ATOM     87  HD1 PHE     6      13.409  -1.064  -2.326  1.00  0.00
ATOM     88  CE1 PHE     6      11.901  -2.376  -1.515  1.00  0.00
ATOM     89  HE1 PHE     6      11.095  -1.922  -2.072  1.00  0.00
ATOM     90  CZ  PHE     6      11.637  -3.451  -0.644  1.00  0.00
ATOM     91  HZ  PHE     6      10.631  -3.823  -0.526  1.00  0.00
ATOM     92  CE2 PHE     6      12.690  -4.036   0.084  1.00  0.00
ATOM     93  HE2 PHE     6      12.497  -4.846   0.768  1.00  0.00
ATOM     94  CD2 PHE     6      14.000  -3.545  -0.054  1.00  0.00
ATOM     95  HD2 PHE     6      14.790  -3.982   0.533  1.00  0.00
ATOM     96  C   PHE     6      17.494  -1.096  -2.534  1.00  0.00
ATOM     97  O   PHE     6      18.631  -1.441  -2.202  1.00  0.00
ATOM     98  N   GLN     7      17.188   0.155  -2.910  1.00  0.00
ATOM     99  H   GLN     7      16.236   0.345  -3.197  1.00  0.00
ATOM    100  CA  GLN     7      18.078   1.312  -2.834  1.00  0.00
ATOM    101  HA  GLN     7      18.975   1.099  -3.418  1.00  0.00
ATOM    102  CB  GLN     7      17.373   2.560  -3.410  1.00  0.00
ATOM    103  HB2 GLN     7      16.471   2.789  -2.840  1.00  0.00
ATOM    104  HB3 GLN     7      18.037   3.408  -3.247  1.00  0.00
ATOM    105  CG  GLN     7      17.067   2.531  -4.926  1.00  0.00
ATOM    106  HG2 GLN     7      17.017   3.562  -5.277  1.00  0.00
ATOM    107  HG3 GLN     7      17.892   2.066  -5.466  1.00  0.00
ATOM    108  CD  GLN     7      15.749   1.858  -5.342  1.00  0.00
ATOM    109  OE1 GLN     7      15.068   1.212  -4.548  1.00  0.00
ATOM    110  NE2 GLN     7      15.377   2.017  -6.613  1.00  0.00
ATOM    111 HE21 GLN     7      15.949   2.556  -7.246  1.00  0.00
ATOM    112 HE22 GLN     7      14.526   1.582  -6.942  1.00  0.00
ATOM    113  C   GLN     7      18.477   1.551  -1.365  1.00  0.00
ATOM    114  O   GLN     7      17.662   1.330  -0.469  1.00  0.00
ATOM    115  N   ALA     8      19.741   1.939  -1.128  1.00  0.00
ATOM    116  H   ALA     8      20.332   2.109  -1.928  1.00  0.00
ATOM    117  CA  ALA     8      20.394   2.000   0.186  1.00  0.00
ATOM    118  HA  ALA     8      20.492   0.968   0.526  1.00  0.00
ATOM    119  CB  ALA     8      21.810   2.572   0.023  1.00  0.00
ATOM    120  HB1 ALA     8      22.337   2.599   0.977  1.00  0.00
ATOM    121  HB2 ALA     8      22.403   1.964  -0.660  1.00  0.00
ATOM    122  HB3 ALA     8      21.787   3.589  -0.371  1.00  0.00
ATOM    123  C   ALA     8      19.613   2.756   1.272  1.00  0.00
ATOM    124  O   ALA     8      19.498   2.264   2.391  1.00  0.00
ATOM    125  N   GLU     9      19.040   3.919   0.922  1.00  0.00
ATOM    126  H   GLU     9      19.168   4.247  -0.028  1.00  0.00
ATOM    127  CA  GLU     9      18.216   4.759   1.786  1.00  0.00
ATOM    128  HA  GLU     9      18.761   4.880   2.723  1.00  0.00
ATOM    129  CB  GLU     9      18.082   6.160   1.130  1.00  0.00
ATOM    130  HB2 GLU     9      17.711   6.841   1.898  1.00  0.00
ATOM    131  HB3 GLU     9      19.075   6.544   0.891  1.00  0.00
ATOM    132  CG  GLU     9      17.149   6.325  -0.099  1.00  0.00
ATOM    133  HG2 GLU     9      16.157   5.933   0.103  1.00  0.00
ATOM    134  HG3 GLU     9      17.001   7.385  -0.292  1.00  0.00
ATOM    135  CD  GLU     9      17.658   5.724  -1.412  1.00  0.00
ATOM    136  OE1 GLU     9      18.878   5.463  -1.519  1.00  0.00
ATOM    137  OE2 GLU     9      16.809   5.569  -2.314  1.00  0.00
ATOM    138  C   GLU     9      16.843   4.131   2.116  1.00  0.00
ATOM    139  O   GLU     9      16.354   4.325   3.228  1.00  0.00
ATOM    140  N   ILE    10      16.236   3.364   1.192  1.00  0.00
ATOM    141  H   ILE    10      16.704   3.224   0.307  1.00  0.00
ATOM    142  CA  ILE    10      14.955   2.667   1.386  1.00  0.00
ATOM    143  HA  ILE    10      14.264   3.327   1.914  1.00  0.00
ATOM    144  CB  ILE    10      14.330   2.314   0.000  1.00  0.00
ATOM    145  HB  ILE    10      15.088   1.816  -0.606  1.00  0.00
ATOM    146  CG2 ILE    10      13.130   1.343   0.100  1.00  0.00
ATOM    147 HG21 ILE    10      12.689   1.142  -0.874  1.00  0.00
ATOM    148 HG22 ILE    10      13.416   0.370   0.498  1.00  0.00
ATOM    149 HG23 ILE    10      12.352   1.752   0.745  1.00  0.00
ATOM    150  CG1 ILE    10      13.919   3.616  -0.733  1.00  0.00
ATOM    151 HG12 ILE    10      13.153   4.137  -0.158  1.00  0.00
ATOM    152 HG13 ILE    10      14.771   4.293  -0.774  1.00  0.00
ATOM    153  CD1 ILE    10      13.425   3.440  -2.174  1.00  0.00
ATOM    154 HD11 ILE    10      13.302   4.412  -2.650  1.00  0.00
ATOM    155 HD12 ILE    10      14.135   2.871  -2.769  1.00  0.00
ATOM    156 HD13 ILE    10      12.462   2.934  -2.219  1.00  0.00
ATOM    157  C   ILE    10      15.143   1.423   2.275  1.00  0.00
ATOM    158  O   ILE    10      14.282   1.149   3.107  1.00  0.00
ATOM    159  N   ALA    11      16.282   0.718   2.152  1.00  0.00
ATOM    160  H   ALA    11      16.941   1.002   1.440  1.00  0.00
ATOM    161  CA  ALA    11      16.658  -0.412   3.004  1.00  0.00
ATOM    162  HA  ALA    11      15.839  -1.135   3.009  1.00  0.00
ATOM    163  CB  ALA    11      17.908  -1.075   2.408  1.00  0.00
ATOM    164  HB1 ALA    11      18.205  -1.951   2.986  1.00  0.00
ATOM    165  HB2 ALA    11      17.726  -1.408   1.386  1.00  0.00
ATOM    166  HB3 ALA    11      18.756  -0.391   2.382  1.00  0.00
ATOM    167  C   ALA    11      16.944   0.026   4.454  1.00  0.00
ATOM    168  O   ALA    11      16.630  -0.716   5.384  1.00  0.00
ATOM    169  N   GLN    12      17.480   1.246   4.643  1.00  0.00
ATOM    170  H   GLN    12      17.718   1.786   3.823  1.00  0.00
ATOM    171  CA  GLN    12      17.722   1.876   5.941  1.00  0.00
ATOM    172  HA  GLN    12      18.213   1.164   6.605  1.00  0.00
ATOM    173  CB  GLN    12      18.635   3.105   5.749  1.00  0.00
ATOM    174  HB2 GLN    12      18.261   3.708   4.922  1.00  0.00
ATOM    175  HB3 GLN    12      18.582   3.748   6.631  1.00  0.00
ATOM    176  CG  GLN    12      20.115   2.752   5.525  1.00  0.00
ATOM    177  HG2 GLN    12      20.561   2.416   6.461  1.00  0.00
ATOM    178  HG3 GLN    12      20.200   1.914   4.831  1.00  0.00
ATOM    179  CD  GLN    12      20.924   3.936   4.987  1.00  0.00
ATOM    180  OE1 GLN    12      20.627   5.094   5.277  1.00  0.00
ATOM    181  NE2 GLN    12      21.951   3.652   4.185  1.00  0.00
ATOM    182 HE21 GLN    12      22.162   2.691   3.955  1.00  0.00
ATOM    183 HE22 GLN    12      22.509   4.403   3.806  1.00  0.00
ATOM    184  C   GLN    12      16.416   2.345   6.602  1.00  0.00
ATOM    185  O   GLN    12      16.277   2.189   7.813  1.00  0.00
ATOM    186  N   LEU    13      15.456   2.885   5.828  1.00  0.00
ATOM    187  H   LEU    13      15.642   3.003   4.842  1.00  0.00
ATOM    188  CA  LEU    13      14.166   3.362   6.336  1.00  0.00
ATOM    189  HA  LEU    13      14.366   3.963   7.225  1.00  0.00
ATOM    190  CB  LEU    13      13.480   4.251   5.269  1.00  0.00
ATOM    191  HB2 LEU    13      14.135   5.095   5.053  1.00  0.00
ATOM    192  HB3 LEU    13      13.399   3.692   4.334  1.00  0.00
ATOM    193  CG  LEU    13      12.078   4.793   5.652  1.00  0.00
ATOM    194  HG  LEU    13      11.411   3.944   5.802  1.00  0.00
ATOM    195  CD1 LEU    13      12.101   5.608   6.957  1.00  0.00
ATOM    196 HD11 LEU    13      11.095   5.915   7.228  1.00  0.00
ATOM    197 HD12 LEU    13      12.480   5.036   7.801  1.00  0.00
ATOM    198 HD13 LEU    13      12.711   6.506   6.859  1.00  0.00
ATOM    199  CD2 LEU    13      11.445   5.614   4.520  1.00  0.00
ATOM    200 HD21 LEU    13      10.406   5.855   4.747  1.00  0.00
ATOM    201 HD22 LEU    13      11.972   6.557   4.371  1.00  0.00
ATOM    202 HD23 LEU    13      11.454   5.066   3.577  1.00  0.00
ATOM    203  C   LEU    13      13.246   2.194   6.733  1.00  0.00
ATOM    204  O   LEU    13      12.536   2.300   7.729  1.00  0.00
ATOM    205  N   MET    14      13.276   1.076   5.990  1.00  0.00
ATOM    206  H   MET    14      13.868   1.056   5.171  1.00  0.00
ATOM    207  CA  MET    14      12.495  -0.124   6.290  1.00  0.00
ATOM    208  HA  MET    14      11.456   0.162   6.469  1.00  0.00
ATOM    209  CB  MET    14      12.555  -1.082   5.088  1.00  0.00
ATOM    210  HB2 MET    14      13.581  -1.174   4.726  1.00  0.00
ATOM    211  HB3 MET    14      12.251  -2.083   5.395  1.00  0.00
ATOM    212  CG  MET    14      11.632  -0.627   3.949  1.00  0.00
ATOM    213  HG2 MET    14      10.597  -0.606   4.292  1.00  0.00
ATOM    214  HG3 MET    14      11.872   0.396   3.661  1.00  0.00
ATOM    215  SD  MET    14      11.728  -1.644   2.457  1.00  0.00
ATOM    216  CE  MET    14      10.756  -3.070   3.002  1.00  0.00
ATOM    217  HE1 MET    14      10.636  -3.792   2.195  1.00  0.00
ATOM    218  HE2 MET    14      11.242  -3.563   3.840  1.00  0.00
ATOM    219  HE3 MET    14       9.770  -2.742   3.321  1.00  0.00
ATOM    220  C   MET    14      13.008  -0.830   7.555  1.00  0.00
ATOM    221  O   MET    14      12.195  -1.246   8.376  1.00  0.00
ATOM    222  N   SER    15      14.339  -0.899   7.745  1.00  0.00
ATOM    223  H   SER    15      14.946  -0.534   7.024  1.00  0.00
ATOM    224  CA  SER    15      14.971  -1.430   8.953  1.00  0.00
ATOM    225  HA  SER    15      14.498  -2.388   9.176  1.00  0.00
ATOM    226  CB  SER    15      16.467  -1.698   8.675  1.00  0.00
ATOM    227  HB2 SER    15      16.866  -2.353   9.451  1.00  0.00
ATOM    228  HB3 SER    15      16.594  -2.233   7.734  1.00  0.00
ATOM    229  OG  SER    15      17.269  -0.533   8.660  1.00  0.00
ATOM    230  HG  SER    15      16.962   0.042   7.974  1.00  0.00
ATOM    231  C   SER    15      14.780  -0.512  10.181  1.00  0.00
ATOM    232  O   SER    15      14.757  -1.019  11.299  1.00  0.00
ATOM    233  N   LEU    16      14.587   0.808   9.988  1.00  0.00
ATOM    234  H   LEU    16      14.640   1.164   9.045  1.00  0.00
ATOM    235  CA  LEU    16      14.249   1.763  11.046  1.00  0.00
ATOM    236  HA  LEU    16      14.946   1.625  11.875  1.00  0.00
ATOM    237  CB  LEU    16      14.394   3.211  10.509  1.00  0.00
ATOM    238  HB2 LEU    16      15.382   3.274  10.054  1.00  0.00
ATOM    239  HB3 LEU    16      13.696   3.401   9.696  1.00  0.00
ATOM    240  CG  LEU    16      14.286   4.358  11.549  1.00  0.00
ATOM    241  HG  LEU    16      14.794   4.043  12.461  1.00  0.00
ATOM    242  CD1 LEU    16      15.021   5.608  11.035  1.00  0.00
ATOM    243 HD11 LEU    16      14.987   6.417  11.767  1.00  0.00
ATOM    244 HD12 LEU    16      16.072   5.399  10.833  1.00  0.00
ATOM    245 HD13 LEU    16      14.572   5.977  10.113  1.00  0.00
ATOM    246  CD2 LEU    16      12.838   4.738  11.915  1.00  0.00
ATOM    247 HD21 LEU    16      12.818   5.615  12.564  1.00  0.00
ATOM    248 HD22 LEU    16      12.250   4.969  11.026  1.00  0.00
ATOM    249 HD23 LEU    16      12.320   3.954  12.461  1.00  0.00
ATOM    250  C   LEU    16      12.822   1.489  11.539  1.00  0.00
ATOM    251  O   LEU    16      12.632   1.269  12.731  1.00  0.00
ATOM    252  N   ILE    17      11.838   1.471  10.624  1.00  0.00
ATOM    253  H   ILE    17      12.096   1.651   9.662  1.00  0.00
ATOM    254  CA  ILE    17      10.411   1.263  10.886  1.00  0.00
ATOM    255  HA  ILE    17      10.097   2.048  11.579  1.00  0.00
ATOM    256  CB  ILE    17       9.625   1.456   9.554  1.00  0.00
ATOM    257  HB  ILE    17      10.118   0.856   8.787  1.00  0.00
ATOM    258  CG2 ILE    17       8.163   0.979   9.635  1.00  0.00
ATOM    259 HG21 ILE    17       7.626   1.150   8.709  1.00  0.00
ATOM    260 HG22 ILE    17       8.075  -0.087   9.841  1.00  0.00
ATOM    261 HG23 ILE    17       7.646   1.528  10.417  1.00  0.00
ATOM    262  CG1 ILE    17       9.665   2.942   9.111  1.00  0.00
ATOM    263 HG12 ILE    17       9.066   3.546   9.793  1.00  0.00
ATOM    264 HG13 ILE    17      10.676   3.334   9.197  1.00  0.00
ATOM    265  CD1 ILE    17       9.193   3.187   7.670  1.00  0.00
ATOM    266 HD11 ILE    17       9.375   4.220   7.378  1.00  0.00
ATOM    267 HD12 ILE    17       9.721   2.543   6.966  1.00  0.00
ATOM    268 HD13 ILE    17       8.126   3.011   7.560  1.00  0.00
ATOM    269  C   ILE    17      10.110  -0.078  11.594  1.00  0.00
ATOM    270  O   ILE    17       9.259  -0.112  12.483  1.00  0.00
ATOM    271  N   ILE    18      10.814  -1.164  11.228  1.00  0.00
ATOM    272  H   ILE    18      11.492  -1.062  10.485  1.00  0.00
ATOM    273  CA  ILE    18      10.635  -2.504  11.795  1.00  0.00
ATOM    274  HA  ILE    18       9.565  -2.712  11.862  1.00  0.00
ATOM    275  CB  ILE    18      11.277  -3.548  10.827  1.00  0.00
ATOM    276  HB  ILE    18      12.265  -3.178  10.546  1.00  0.00
ATOM    277  CG2 ILE    18      11.482  -4.950  11.447  1.00  0.00
ATOM    278 HG21 ILE    18      11.890  -5.656  10.724  1.00  0.00
ATOM    279 HG22 ILE    18      12.187  -4.935  12.277  1.00  0.00
ATOM    280 HG23 ILE    18      10.541  -5.363  11.814  1.00  0.00
ATOM    281  CG1 ILE    18      10.422  -3.664   9.541  1.00  0.00
ATOM    282 HG12 ILE    18       9.486  -4.175   9.768  1.00  0.00
ATOM    283 HG13 ILE    18      10.133  -2.673   9.196  1.00  0.00
ATOM    284  CD1 ILE    18      11.113  -4.376   8.370  1.00  0.00
ATOM    285 HD11 ILE    18      10.505  -4.292   7.470  1.00  0.00
ATOM    286 HD12 ILE    18      12.086  -3.937   8.151  1.00  0.00
ATOM    287 HD13 ILE    18      11.258  -5.438   8.564  1.00  0.00
ATOM    288  C   ILE    18      11.207  -2.607  13.225  1.00  0.00
ATOM    289  O   ILE    18      10.577  -3.250  14.064  1.00  0.00
ATOM    290  N   ASN    19      12.378  -2.004  13.501  1.00  0.00
ATOM    291  H   ASN    19      12.829  -1.471  12.771  1.00  0.00
ATOM    292  CA  ASN    19      13.120  -2.189  14.757  1.00  0.00
ATOM    293  HA  ASN    19      12.790  -3.104  15.253  1.00  0.00
ATOM    294  CB  ASN    19      14.630  -2.328  14.449  1.00  0.00
ATOM    295  HB2 ASN    19      14.985  -1.474  13.872  1.00  0.00
ATOM    296  HB3 ASN    19      15.209  -2.324  15.372  1.00  0.00
ATOM    297  CG  ASN    19      14.965  -3.642  13.731  1.00  0.00
ATOM    298  OD1 ASN    19      14.813  -4.717  14.303  1.00  0.00
ATOM    299  ND2 ASN    19      15.405  -3.569  12.476  1.00  0.00
ATOM    300 HD21 ASN    19      15.482  -2.666  12.024  1.00  0.00
ATOM    301 HD22 ASN    19      15.636  -4.416  11.977  1.00  0.00
ATOM    302  C   ASN    19      12.926  -1.056  15.783  1.00  0.00
ATOM    303  O   ASN    19      13.315  -1.238  16.936  1.00  0.00
ATOM    304  N   THR    20      12.310   0.080  15.414  1.00  0.00
ATOM    305  H   THR    20      12.011   0.179  14.453  1.00  0.00
ATOM    306  CA  THR    20      11.983   1.170  16.341  1.00  0.00
ATOM    307  HA  THR    20      12.774   1.287  17.085  1.00  0.00
ATOM    308  CB  THR    20      11.822   2.502  15.557  1.00  0.00
ATOM    309  HB  THR    20      11.145   2.371  14.712  1.00  0.00
ATOM    310  CG2 THR    20      11.335   3.693  16.407  1.00  0.00
ATOM    311 HG21 THR    20      11.393   4.625  15.846  1.00  0.00
ATOM    312 HG22 THR    20      10.297   3.573  16.717  1.00  0.00
ATOM    313 HG23 THR    20      11.941   3.815  17.304  1.00  0.00
ATOM    314  OG1 THR    20      13.092   2.881  15.067  1.00  0.00
ATOM    315  HG1 THR    20      13.358   2.243  14.419  1.00  0.00
ATOM    316  C   THR    20      10.660   0.825  17.044  1.00  0.00
ATOM    317  O   THR    20       9.684   0.447  16.392  1.00  0.00
ATOM    318  N   PHE    21      10.634   0.995  18.376  1.00  0.00
ATOM    319  H   PHE    21      11.477   1.312  18.832  1.00  0.00
ATOM    320  CA  PHE    21       9.447   0.840  19.213  1.00  0.00
ATOM    321  HA  PHE    21       8.933  -0.083  18.939  1.00  0.00
ATOM    322  CB  PHE    21       9.885   0.762  20.691  1.00  0.00
ATOM    323  HB2 PHE    21      10.638  -0.019  20.803  1.00  0.00
ATOM    324  HB3 PHE    21      10.377   1.686  20.998  1.00  0.00
ATOM    325  CG  PHE    21       8.755   0.455  21.661  1.00  0.00
ATOM    326  CD1 PHE    21       8.352  -0.881  21.871  1.00  0.00
ATOM    327  HD1 PHE    21       8.852  -1.687  21.356  1.00  0.00
ATOM    328  CE1 PHE    21       7.290  -1.168  22.749  1.00  0.00
ATOM    329  HE1 PHE    21       6.982  -2.192  22.907  1.00  0.00
ATOM    330  CZ  PHE    21       6.625  -0.123  23.419  1.00  0.00
ATOM    331  HZ  PHE    21       5.807  -0.343  24.088  1.00  0.00
ATOM    332  CE2 PHE    21       7.025   1.212  23.212  1.00  0.00
ATOM    333  HE2 PHE    21       6.516   2.014  23.724  1.00  0.00
ATOM    334  CD2 PHE    21       8.091   1.499  22.338  1.00  0.00
ATOM    335  HD2 PHE    21       8.389   2.526  22.181  1.00  0.00
ATOM    336  C   PHE    21       8.532   2.053  18.990  1.00  0.00
ATOM    337  O   PHE    21       8.914   3.191  19.271  1.00  0.00
ATOM    338  N   TYR    22       7.335   1.791  18.451  1.00  0.00
ATOM    339  H   TYR    22       7.105   0.827  18.258  1.00  0.00
ATOM    340  CA  TYR    22       6.356   2.785  18.040  1.00  0.00
ATOM    341  HA  TYR    22       6.385   3.616  18.748  1.00  0.00
ATOM    342  CB  TYR    22       6.738   3.319  16.642  1.00  0.00
ATOM    343  HB2 TYR    22       7.753   3.717  16.667  1.00  0.00
ATOM    344  HB3 TYR    22       6.764   2.498  15.923  1.00  0.00
ATOM    345  CG  TYR    22       5.841   4.417  16.113  1.00  0.00
ATOM    346  CD1 TYR    22       5.869   5.693  16.712  1.00  0.00
ATOM    347  HD1 TYR    22       6.525   5.888  17.548  1.00  0.00
ATOM    348  CE1 TYR    22       5.036   6.717  16.227  1.00  0.00
ATOM    349  HE1 TYR    22       5.055   7.688  16.698  1.00  0.00
ATOM    350  CZ  TYR    22       4.183   6.471  15.135  1.00  0.00
ATOM    351  OH  TYR    22       3.378   7.461  14.665  1.00  0.00
ATOM    352  HH  TYR    22       3.625   8.319  14.997  1.00  0.00
ATOM    353  CE2 TYR    22       4.162   5.200  14.528  1.00  0.00
ATOM    354  HE2 TYR    22       3.517   5.012  13.683  1.00  0.00
ATOM    355  CD2 TYR    22       4.983   4.172  15.022  1.00  0.00
ATOM    356  HD2 TYR    22       4.953   3.199  14.556  1.00  0.00
ATOM    357  C   TYR    22       4.968   2.147  18.120  1.00  0.00
ATOM    358  O   TYR    22       4.690   1.210  17.373  1.00  0.00
ATOM    359  N   SER    23       4.123   2.632  19.044  1.00  0.00
ATOM    360  H   SER    23       4.444   3.393  19.625  1.00  0.00
ATOM    361  CA  SER    23       2.836   2.028  19.405  1.00  0.00
ATOM    362  HA  SER    23       2.879   0.943  19.291  1.00  0.00
ATOM    363  CB  SER    23       2.547   2.383  20.877  1.00  0.00
ATOM    364  HB2 SER    23       2.681   3.450  21.069  1.00  0.00
ATOM    365  HB3 SER    23       1.519   2.137  21.147  1.00  0.00
ATOM    366  OG  SER    23       3.392   1.635  21.728  1.00  0.00
ATOM    367  HG  SER    23       3.169   1.833  22.625  1.00  0.00
ATOM    368  C   SER    23       1.655   2.548  18.564  1.00  0.00
ATOM    369  O   SER    23       0.626   1.875  18.503  1.00  0.00
ATOM    370  N   ASN    24       1.794   3.709  17.899  1.00  0.00
ATOM    371  H   ASN    24       2.678   4.189  17.977  1.00  0.00
ATOM    372  CA  ASN    24       0.780   4.331  17.038  1.00  0.00
ATOM    373  HA  ASN    24      -0.221   4.087  17.400  1.00  0.00
ATOM    374  CB  ASN    24       1.000   5.865  17.110  1.00  0.00
ATOM    375  HB2 ASN    24       1.014   6.174  18.155  1.00  0.00
ATOM    376  HB3 ASN    24       1.980   6.127  16.714  1.00  0.00
ATOM    377  CG  ASN    24      -0.089   6.701  16.424  1.00  0.00
ATOM    378  OD1 ASN    24      -1.274   6.542  16.703  1.00  0.00
ATOM    379  ND2 ASN    24       0.314   7.571  15.496  1.00  0.00
ATOM    380 HD21 ASN    24       1.296   7.641  15.266  1.00  0.00
ATOM    381 HD22 ASN    24      -0.366   8.143  15.018  1.00  0.00
ATOM    382  C   ASN    24       0.941   3.783  15.602  1.00  0.00
ATOM    383  O   ASN    24       1.129   4.528  14.641  1.00  0.00
ATOM    384  N   LYS    25       0.869   2.449  15.462  1.00  0.00
ATOM    385  H   LYS    25       0.702   1.901  16.294  1.00  0.00
ATOM    386  CA  LYS    25       1.107   1.718  14.220  1.00  0.00
ATOM    387  HA  LYS    25       2.014   2.105  13.759  1.00  0.00
ATOM    388  CB  LYS    25       1.301   0.228  14.552  1.00  0.00
ATOM    389  HB2 LYS    25       0.428  -0.165  15.073  1.00  0.00
ATOM    390  HB3 LYS    25       1.379  -0.337  13.622  1.00  0.00
ATOM    391  CG  LYS    25       2.564  -0.041  15.379  1.00  0.00
ATOM    392  HG2 LYS    25       3.422   0.408  14.880  1.00  0.00
ATOM    393  HG3 LYS    25       2.474   0.451  16.347  1.00  0.00
ATOM    394  CD  LYS    25       2.799  -1.539  15.601  1.00  0.00
ATOM    395  HD2 LYS    25       1.993  -1.907  16.233  1.00  0.00
ATOM    396  HD3 LYS    25       2.715  -2.076  14.656  1.00  0.00
ATOM    397  CE  LYS    25       4.137  -1.878  16.272  1.00  0.00
ATOM    398  HE2 LYS    25       4.227  -1.373  17.232  1.00  0.00
ATOM    399  HE3 LYS    25       4.182  -2.948  16.474  1.00  0.00
ATOM    400  NZ  LYS    25       5.281  -1.527  15.414  1.00  0.00
ATOM    401  HZ1 LYS    25       5.193  -2.010  14.530  1.00  0.00
ATOM    402  HZ2 LYS    25       5.286  -0.529  15.260  1.00  0.00
ATOM    403  HZ3 LYS    25       6.141  -1.800  15.867  1.00  0.00
ATOM    404  C   LYS    25      -0.039   1.852  13.205  1.00  0.00
ATOM    405  O   LYS    25       0.205   1.669  12.016  1.00  0.00
ATOM    406  N   GLU    26      -1.249   2.202  13.684  1.00  0.00
ATOM    407  H   GLU    26      -1.287   2.338  14.684  1.00  0.00
ATOM    408  CA  GLU    26      -2.519   2.436  12.983  1.00  0.00
ATOM    409  HA  GLU    26      -2.806   1.456  12.599  1.00  0.00
ATOM    410  CB  GLU    26      -3.583   2.843  14.045  1.00  0.00
ATOM    411  HB2 GLU    26      -4.419   2.149  13.953  1.00  0.00
ATOM    412  HB3 GLU    26      -3.190   2.666  15.047  1.00  0.00
ATOM    413  CG  GLU    26      -4.167   4.276  13.973  1.00  0.00
ATOM    414  HG2 GLU    26      -3.364   5.009  14.057  1.00  0.00
ATOM    415  HG3 GLU    26      -4.652   4.441  13.011  1.00  0.00
ATOM    416  CD  GLU    26      -5.193   4.575  15.073  1.00  0.00
ATOM    417  OE1 GLU    26      -5.009   4.078  16.203  1.00  0.00
ATOM    418  OE2 GLU    26      -6.165   5.300  14.762  1.00  0.00
ATOM    419  C   GLU    26      -2.459   3.363  11.751  1.00  0.00
ATOM    420  O   GLU    26      -3.354   3.295  10.908  1.00  0.00
ATOM    421  N   ILE    27      -1.414   4.203  11.639  1.00  0.00
ATOM    422  H   ILE    27      -0.728   4.181  12.380  1.00  0.00
ATOM    423  CA  ILE    27      -1.137   5.124  10.533  1.00  0.00
ATOM    424  HA  ILE    27      -1.972   5.828  10.501  1.00  0.00
ATOM    425  CB  ILE    27       0.164   5.927  10.819  1.00  0.00
ATOM    426  HB  ILE    27       0.297   6.610   9.978  1.00  0.00
ATOM    427  CG2 ILE    27       0.010   6.809  12.073  1.00  0.00
ATOM    428 HG21 ILE    27       0.881   7.444  12.227  1.00  0.00
ATOM    429 HG22 ILE    27      -0.852   7.467  11.987  1.00  0.00
ATOM    430 HG23 ILE    27      -0.121   6.209  12.972  1.00  0.00
ATOM    431  CG1 ILE    27       1.444   5.054  10.894  1.00  0.00
ATOM    432 HG12 ILE    27       1.437   4.445  11.799  1.00  0.00
ATOM    433 HG13 ILE    27       1.477   4.351  10.064  1.00  0.00
ATOM    434  CD1 ILE    27       2.744   5.861  10.823  1.00  0.00
ATOM    435 HD11 ILE    27       3.595   5.198  10.690  1.00  0.00
ATOM    436 HD12 ILE    27       2.740   6.550   9.978  1.00  0.00
ATOM    437 HD13 ILE    27       2.914   6.433  11.734  1.00  0.00
ATOM    438  C   ILE    27      -1.087   4.451   9.146  1.00  0.00
ATOM    439  O   ILE    27      -1.441   5.095   8.162  1.00  0.00
ATOM    440  N   PHE    28      -0.670   3.170   9.083  1.00  0.00
ATOM    441  H   PHE    28      -0.427   2.728   9.958  1.00  0.00
ATOM    442  CA  PHE    28      -0.446   2.373   7.874  1.00  0.00
ATOM    443  HA  PHE    28       0.377   2.853   7.349  1.00  0.00
ATOM    444  CB  PHE    28       0.006   0.943   8.266  1.00  0.00
ATOM    445  HB2 PHE    28       0.572   0.530   7.434  1.00  0.00
ATOM    446  HB3 PHE    28       0.704   0.982   9.102  1.00  0.00
ATOM    447  CG  PHE    28      -1.114  -0.035   8.601  1.00  0.00
ATOM    448  CD1 PHE    28      -1.740  -0.011   9.863  1.00  0.00
ATOM    449  HD1 PHE    28      -1.406   0.670  10.622  1.00  0.00
ATOM    450  CE1 PHE    28      -2.847  -0.835  10.129  1.00  0.00
ATOM    451  HE1 PHE    28      -3.323  -0.794  11.094  1.00  0.00
ATOM    452  CZ  PHE    28      -3.350  -1.680   9.124  1.00  0.00
ATOM    453  HZ  PHE    28      -4.216  -2.294   9.315  1.00  0.00
ATOM    454  CE2 PHE    28      -2.735  -1.703   7.860  1.00  0.00
ATOM    455  HE2 PHE    28      -3.139  -2.321   7.077  1.00  0.00
ATOM    456  CD2 PHE    28      -1.606  -0.904   7.604  1.00  0.00
ATOM    457  HD2 PHE    28      -1.152  -0.919   6.623  1.00  0.00
ATOM    458  C   PHE    28      -1.641   2.339   6.908  1.00  0.00
ATOM    459  O   PHE    28      -1.457   2.427   5.696  1.00  0.00
ATOM    460  N   LEU    29      -2.857   2.206   7.460  1.00  0.00
ATOM    461  H   LEU    29      -2.911   2.154   8.468  1.00  0.00
ATOM    462  CA  LEU    29      -4.097   2.019   6.722  1.00  0.00
ATOM    463  HA  LEU    29      -3.920   1.278   5.940  1.00  0.00
ATOM    464  CB  LEU    29      -5.163   1.499   7.710  1.00  0.00
ATOM    465  HB2 LEU    29      -4.765   0.623   8.222  1.00  0.00
ATOM    466  HB3 LEU    29      -5.315   2.246   8.490  1.00  0.00
ATOM    467  CG  LEU    29      -6.533   1.121   7.105  1.00  0.00
ATOM    468  HG  LEU    29      -6.979   2.017   6.676  1.00  0.00
ATOM    469  CD1 LEU    29      -6.421   0.066   5.991  1.00  0.00
ATOM    470 HD11 LEU    29      -7.409  -0.255   5.660  1.00  0.00
ATOM    471 HD12 LEU    29      -5.905   0.458   5.115  1.00  0.00
ATOM    472 HD13 LEU    29      -5.881  -0.816   6.331  1.00  0.00
ATOM    473  CD2 LEU    29      -7.493   0.637   8.199  1.00  0.00
ATOM    474 HD21 LEU    29      -8.482   0.449   7.785  1.00  0.00
ATOM    475 HD22 LEU    29      -7.141  -0.283   8.664  1.00  0.00
ATOM    476 HD23 LEU    29      -7.608   1.385   8.982  1.00  0.00
ATOM    477  C   LEU    29      -4.552   3.335   6.076  1.00  0.00
ATOM    478  O   LEU    29      -5.093   3.298   4.977  1.00  0.00
ATOM    479  N   ARG    30      -4.272   4.489   6.708  1.00  0.00
ATOM    480  H   ARG    30      -3.784   4.448   7.591  1.00  0.00
ATOM    481  CA  ARG    30      -4.540   5.811   6.145  1.00  0.00
ATOM    482  HA  ARG    30      -5.558   5.832   5.752  1.00  0.00
ATOM    483  CB  ARG    30      -4.396   6.897   7.228  1.00  0.00
ATOM    484  HB2 ARG    30      -3.369   6.933   7.594  1.00  0.00
ATOM    485  HB3 ARG    30      -4.584   7.868   6.771  1.00  0.00
ATOM    486  CG  ARG    30      -5.347   6.728   8.421  1.00  0.00
ATOM    487  HG2 ARG    30      -6.356   6.525   8.059  1.00  0.00
ATOM    488  HG3 ARG    30      -5.052   5.855   9.003  1.00  0.00
ATOM    489  CD  ARG    30      -5.374   7.985   9.302  1.00  0.00
ATOM    490  HD2 ARG    30      -4.430   8.523   9.220  1.00  0.00
ATOM    491  HD3 ARG    30      -6.137   8.679   8.954  1.00  0.00
ATOM    492  NE  ARG    30      -5.637   7.644  10.706  1.00  0.00
ATOM    493  HE  ARG    30      -6.567   7.297  10.899  1.00  0.00
ATOM    494  CZ  ARG    30      -4.765   7.753  11.723  1.00  0.00
ATOM    495  NH1 ARG    30      -3.510   8.189  11.541  1.00  0.00
ATOM    496 HH11 ARG    30      -3.196   8.448  10.617  1.00  0.00
ATOM    497 HH12 ARG    30      -2.872   8.261  12.320  1.00  0.00
ATOM    498  NH2 ARG    30      -5.150   7.408  12.955  1.00  0.00
ATOM    499 HH21 ARG    30      -6.058   6.995  13.119  1.00  0.00
ATOM    500 HH22 ARG    30      -4.504   7.470  13.728  1.00  0.00
ATOM    501  C   ARG    30      -3.561   6.142   5.008  1.00  0.00
ATOM    502  O   ARG    30      -3.974   6.759   4.033  1.00  0.00
ATOM    503  N   GLU    31      -2.293   5.707   5.099  1.00  0.00
ATOM    504  H   GLU    31      -2.009   5.207   5.930  1.00  0.00
ATOM    505  CA  GLU    31      -1.279   5.929   4.067  1.00  0.00
ATOM    506  HA  GLU    31      -1.304   6.978   3.769  1.00  0.00
ATOM    507  CB  GLU    31       0.119   5.574   4.619  1.00  0.00
ATOM    508  HB2 GLU    31       0.132   4.536   4.950  1.00  0.00
ATOM    509  HB3 GLU    31       0.838   5.627   3.802  1.00  0.00
ATOM    510  CG  GLU    31       0.627   6.465   5.776  1.00  0.00
ATOM    511  HG2 GLU    31      -0.054   6.412   6.620  1.00  0.00
ATOM    512  HG3 GLU    31       1.582   6.079   6.132  1.00  0.00
ATOM    513  CD  GLU    31       0.831   7.942   5.430  1.00  0.00
ATOM    514  OE1 GLU    31       0.962   8.253   4.228  1.00  0.00
ATOM    515  OE2 GLU    31       0.875   8.740   6.392  1.00  0.00
ATOM    516  C   GLU    31      -1.549   5.079   2.811  1.00  0.00
ATOM    517  O   GLU    31      -1.363   5.576   1.703  1.00  0.00
ATOM    518  N   LEU    32      -2.024   3.831   2.971  1.00  0.00
ATOM    519  H   LEU    32      -2.146   3.481   3.912  1.00  0.00
ATOM    520  CA  LEU    32      -2.348   2.926   1.866  1.00  0.00
ATOM    521  HA  LEU    32      -1.578   3.007   1.098  1.00  0.00
ATOM    522  CB  LEU    32      -2.407   1.475   2.387  1.00  0.00
ATOM    523  HB2 LEU    32      -3.096   1.434   3.233  1.00  0.00
ATOM    524  HB3 LEU    32      -2.838   0.820   1.626  1.00  0.00
ATOM    525  CG  LEU    32      -1.038   0.893   2.809  1.00  0.00
ATOM    526  HG  LEU    32      -0.555   1.590   3.493  1.00  0.00
ATOM    527  CD1 LEU    32      -1.228  -0.427   3.565  1.00  0.00
ATOM    528 HD11 LEU    32      -0.280  -0.795   3.958  1.00  0.00
ATOM    529 HD12 LEU    32      -1.906  -0.302   4.409  1.00  0.00
ATOM    530 HD13 LEU    32      -1.639  -1.197   2.914  1.00  0.00
ATOM    531  CD2 LEU    32      -0.082   0.694   1.624  1.00  0.00
ATOM    532 HD21 LEU    32       0.830   0.190   1.945  1.00  0.00
ATOM    533 HD22 LEU    32      -0.537   0.091   0.838  1.00  0.00
ATOM    534 HD23 LEU    32       0.217   1.646   1.187  1.00  0.00
ATOM    535  C   LEU    32      -3.691   3.276   1.202  1.00  0.00
ATOM    536  O   LEU    32      -3.787   3.149  -0.015  1.00  0.00
ATOM    537  N   ILE    33      -4.695   3.766   1.959  1.00  0.00
ATOM    538  H   ILE    33      -4.557   3.827   2.958  1.00  0.00
ATOM    539  CA  ILE    33      -5.959   4.294   1.423  1.00  0.00
ATOM    540  HA  ILE    33      -6.342   3.588   0.685  1.00  0.00
ATOM    541  CB  ILE    33      -7.019   4.416   2.565  1.00  0.00
ATOM    542  HB  ILE    33      -6.532   4.899   3.414  1.00  0.00
ATOM    543  CG2 ILE    33      -8.251   5.284   2.213  1.00  0.00
ATOM    544 HG21 ILE    33      -8.941   5.360   3.051  1.00  0.00
ATOM    545 HG22 ILE    33      -7.979   6.310   1.972  1.00  0.00
ATOM    546 HG23 ILE    33      -8.800   4.873   1.367  1.00  0.00
ATOM    547  CG1 ILE    33      -7.491   3.008   3.002  1.00  0.00
ATOM    548 HG12 ILE    33      -8.060   2.543   2.196  1.00  0.00
ATOM    549 HG13 ILE    33      -6.631   2.357   3.156  1.00  0.00
ATOM    550  CD1 ILE    33      -8.332   2.995   4.287  1.00  0.00
ATOM    551 HD11 ILE    33      -8.460   1.977   4.651  1.00  0.00
ATOM    552 HD12 ILE    33      -7.858   3.575   5.078  1.00  0.00
ATOM    553 HD13 ILE    33      -9.328   3.405   4.121  1.00  0.00
ATOM    554  C   ILE    33      -5.731   5.637   0.696  1.00  0.00
ATOM    555  O   ILE    33      -6.437   5.917  -0.272  1.00  0.00
ATOM    556  N   SER    34      -4.737   6.441   1.119  1.00  0.00
ATOM    557  H   SER    34      -4.204   6.157   1.930  1.00  0.00
ATOM    558  CA  SER    34      -4.355   7.696   0.474  1.00  0.00
ATOM    559  HA  SER    34      -5.261   8.270   0.271  1.00  0.00
ATOM    560  CB  SER    34      -3.465   8.515   1.435  1.00  0.00
ATOM    561  HB2 SER    34      -3.998   8.693   2.368  1.00  0.00
ATOM    562  HB3 SER    34      -2.548   7.983   1.685  1.00  0.00
ATOM    563  OG  SER    34      -3.130   9.785   0.913  1.00  0.00
ATOM    564  HG  SER    34      -2.512   9.669   0.202  1.00  0.00
ATOM    565  C   SER    34      -3.632   7.435  -0.861  1.00  0.00
ATOM    566  O   SER    34      -3.937   8.116  -1.835  1.00  0.00
ATOM    567  N   ASN    35      -2.742   6.424  -0.936  1.00  0.00
ATOM    568  H   ASN    35      -2.527   5.909  -0.094  1.00  0.00
ATOM    569  CA  ASN    35      -2.079   6.003  -2.178  1.00  0.00
ATOM    570  HA  ASN    35      -1.701   6.894  -2.684  1.00  0.00
ATOM    571  CB  ASN    35      -0.898   5.047  -1.885  1.00  0.00
ATOM    572  HB2 ASN    35      -1.243   4.199  -1.292  1.00  0.00
ATOM    573  HB3 ASN    35      -0.520   4.633  -2.821  1.00  0.00
ATOM    574  CG  ASN    35       0.302   5.710  -1.196  1.00  0.00
ATOM    575  OD1 ASN    35       0.661   6.844  -1.506  1.00  0.00
ATOM    576  ND2 ASN    35       0.928   5.013  -0.248  1.00  0.00
ATOM    577 HD21 ASN    35       0.619   4.081  -0.015  1.00  0.00
ATOM    578 HD22 ASN    35       1.718   5.423   0.229  1.00  0.00
ATOM    579  C   ASN    35      -3.045   5.307  -3.155  1.00  0.00
ATOM    580  O   ASN    35      -2.889   5.463  -4.364  1.00  0.00
ATOM    581  N   SER    36      -4.072   4.600  -2.649  1.00  0.00
ATOM    582  H   SER    36      -4.119   4.472  -1.647  1.00  0.00
ATOM    583  CA  SER    36      -5.147   4.004  -3.448  1.00  0.00
ATOM    584  HA  SER    36      -4.719   3.423  -4.267  1.00  0.00
ATOM    585  CB  SER    36      -6.002   3.086  -2.552  1.00  0.00
ATOM    586  HB2 SER    36      -6.249   3.573  -1.612  1.00  0.00
ATOM    587  HB3 SER    36      -6.946   2.845  -3.040  1.00  0.00
ATOM    588  OG  SER    36      -5.351   1.862  -2.290  1.00  0.00
ATOM    589  HG  SER    36      -5.258   1.383  -3.107  1.00  0.00
ATOM    590  C   SER    36      -6.063   5.086  -4.047  1.00  0.00
ATOM    591  O   SER    36      -6.495   4.948  -5.188  1.00  0.00
ATOM    592  N   SER    37      -6.322   6.175  -3.299  1.00  0.00
ATOM    593  H   SER    37      -5.930   6.211  -2.369  1.00  0.00
ATOM    594  CA  SER    37      -7.128   7.322  -3.720  1.00  0.00
ATOM    595  HA  SER    37      -8.050   6.956  -4.172  1.00  0.00
ATOM    596  CB  SER    37      -7.498   8.139  -2.467  1.00  0.00
ATOM    597  HB2 SER    37      -8.020   7.485  -1.772  1.00  0.00
ATOM    598  HB3 SER    37      -6.610   8.509  -1.954  1.00  0.00
ATOM    599  OG  SER    37      -8.349   9.231  -2.755  1.00  0.00
ATOM    600  HG  SER    37      -7.843   9.891  -3.212  1.00  0.00
ATOM    601  C   SER    37      -6.394   8.197  -4.752  1.00  0.00
ATOM    602  O   SER    37      -7.045   8.697  -5.666  1.00  0.00
ATOM    603  N   ASP    38      -5.056   8.323  -4.659  1.00  0.00
ATOM    604  H   ASP    38      -4.592   7.912  -3.860  1.00  0.00
ATOM    605  CA  ASP    38      -4.212   9.004  -5.648  1.00  0.00
ATOM    606  HA  ASP    38      -4.635   9.990  -5.852  1.00  0.00
ATOM    607  CB  ASP    38      -2.760   9.164  -5.135  1.00  0.00
ATOM    608  HB2 ASP    38      -2.352   8.183  -4.896  1.00  0.00
ATOM    609  HB3 ASP    38      -2.129   9.575  -5.924  1.00  0.00
ATOM    610  CG  ASP    38      -2.572  10.063  -3.910  1.00  0.00
ATOM    611  OD1 ASP    38      -3.506  10.823  -3.573  1.00  0.00
ATOM    612  OD2 ASP    38      -1.463   9.984  -3.338  1.00  0.00
ATOM    613  C   ASP    38      -4.150   8.230  -6.973  1.00  0.00
ATOM    614  O   ASP    38      -4.107   8.852  -8.030  1.00  0.00
ATOM    615  N   ALA    39      -4.184   6.888  -6.926  1.00  0.00
ATOM    616  H   ALA    39      -4.208   6.440  -6.019  1.00  0.00
ATOM    617  CA  ALA    39      -4.225   6.021  -8.102  1.00  0.00
ATOM    618  HA  ALA    39      -3.458   6.335  -8.807  1.00  0.00
ATOM    619  CB  ALA    39      -3.931   4.588  -7.656  1.00  0.00
ATOM    620  HB1 ALA    39      -3.835   3.912  -8.507  1.00  0.00
ATOM    621  HB2 ALA    39      -2.992   4.552  -7.108  1.00  0.00
ATOM    622  HB3 ALA    39      -4.706   4.190  -7.002  1.00  0.00
ATOM    623  C   ALA    39      -5.595   6.064  -8.797  1.00  0.00
ATOM    624  O   ALA    39      -5.653   5.979 -10.023  1.00  0.00
ATOM    625  N   LEU    40      -6.683   6.243  -8.026  1.00  0.00
ATOM    626  H   LEU    40      -6.548   6.283  -7.025  1.00  0.00
ATOM    627  CA  LEU    40      -8.048   6.419  -8.517  1.00  0.00
ATOM    628  HA  LEU    40      -8.243   5.692  -9.301  1.00  0.00
ATOM    629  CB  LEU    40      -9.038   6.177  -7.358  1.00  0.00
ATOM    630  HB2 LEU    40      -8.716   6.757  -6.493  1.00  0.00
ATOM    631  HB3 LEU    40     -10.024   6.560  -7.617  1.00  0.00
ATOM    632  CG  LEU    40      -9.190   4.691  -6.965  1.00  0.00
ATOM    633  HG  LEU    40      -8.208   4.219  -6.982  1.00  0.00
ATOM    634  CD1 LEU    40      -9.749   4.536  -5.546  1.00  0.00
ATOM    635 HD11 LEU    40      -9.723   3.491  -5.243  1.00  0.00
ATOM    636 HD12 LEU    40      -9.169   5.094  -4.814  1.00  0.00
ATOM    637 HD13 LEU    40     -10.782   4.876  -5.483  1.00  0.00
ATOM    638  CD2 LEU    40     -10.089   3.935  -7.950  1.00  0.00
ATOM    639 HD21 LEU    40     -10.183   2.886  -7.669  1.00  0.00
ATOM    640 HD22 LEU    40     -11.087   4.365  -7.960  1.00  0.00
ATOM    641 HD23 LEU    40      -9.703   3.973  -8.965  1.00  0.00
ATOM    642  C   LEU    40      -8.275   7.817  -9.124  1.00  0.00
ATOM    643  O   LEU    40      -9.079   7.930 -10.047  1.00  0.00
ATOM    644  N   ASP    41      -7.534   8.853  -8.679  1.00  0.00
ATOM    645  H   ASP    41      -6.920   8.698  -7.892  1.00  0.00
ATOM    646  CA  ASP    41      -7.507  10.186  -9.299  1.00  0.00
ATOM    647  HA  ASP    41      -8.527  10.502  -9.518  1.00  0.00
ATOM    648  CB  ASP    41      -6.829  11.227  -8.371  1.00  0.00
ATOM    649  HB2 ASP    41      -5.824  10.895  -8.107  1.00  0.00
ATOM    650  HB3 ASP    41      -6.704  12.173  -8.899  1.00  0.00
ATOM    651  CG  ASP    41      -7.586  11.551  -7.082  1.00  0.00
ATOM    652  OD1 ASP    41      -8.834  11.574  -7.131  1.00  0.00
ATOM    653  OD2 ASP    41      -6.897  11.824  -6.076  1.00  0.00
ATOM    654  C   ASP    41      -6.727  10.184 -10.623  1.00  0.00
ATOM    655  O   ASP    41      -7.119  10.899 -11.541  1.00  0.00
ATOM    656  N   LYS    42      -5.648   9.390 -10.728  1.00  0.00
ATOM    657  H   LYS    42      -5.381   8.846  -9.919  1.00  0.00
ATOM    658  CA  LYS    42      -4.779   9.307 -11.903  1.00  0.00
ATOM    659  HA  LYS    42      -4.478  10.319 -12.185  1.00  0.00
ATOM    660  CB  LYS    42      -3.517   8.492 -11.554  1.00  0.00
ATOM    661  HB2 LYS    42      -3.803   7.606 -10.988  1.00  0.00
ATOM    662  HB3 LYS    42      -3.043   8.123 -12.464  1.00  0.00
ATOM    663  CG  LYS    42      -2.462   9.299 -10.780  1.00  0.00
ATOM    664  HG2 LYS    42      -2.023  10.052 -11.435  1.00  0.00
ATOM    665  HG3 LYS    42      -2.942   9.856  -9.978  1.00  0.00
ATOM    666  CD  LYS    42      -1.352   8.409 -10.198  1.00  0.00
ATOM    667  HD2 LYS    42      -1.800   7.562  -9.679  1.00  0.00
ATOM    668  HD3 LYS    42      -0.761   7.987 -11.013  1.00  0.00
ATOM    669  CE  LYS    42      -0.441   9.155  -9.215  1.00  0.00
ATOM    670  HE2 LYS    42       0.040  10.000  -9.706  1.00  0.00
ATOM    671  HE3 LYS    42      -1.028   9.552  -8.387  1.00  0.00
ATOM    672  NZ  LYS    42       0.596   8.264  -8.669  1.00  0.00
ATOM    673  HZ1 LYS    42       1.164   7.904  -9.423  1.00  0.00
ATOM    674  HZ2 LYS    42       1.176   8.771  -8.018  1.00  0.00
ATOM    675  HZ3 LYS    42       0.156   7.486  -8.196  1.00  0.00
ATOM    676  C   LYS    42      -5.486   8.681 -13.116  1.00  0.00
ATOM    677  O   LYS    42      -5.379   9.224 -14.212  1.00  0.00
ATOM    678  N   ILE    43      -6.235   7.578 -12.923  1.00  0.00
ATOM    679  H   ILE    43      -6.285   7.180 -11.996  1.00  0.00
ATOM    680  CA  ILE    43      -6.995   6.923 -13.992  1.00  0.00
ATOM    681  HA  ILE    43      -6.353   6.890 -14.873  1.00  0.00
ATOM    682  CB  ILE    43      -7.361   5.466 -13.588  1.00  0.00
ATOM    683  HB  ILE    43      -6.432   4.978 -13.310  1.00  0.00
ATOM    684  CG2 ILE    43      -8.276   5.359 -12.355  1.00  0.00
ATOM    685 HG21 ILE    43      -8.393   4.323 -12.039  1.00  0.00
ATOM    686 HG22 ILE    43      -7.863   5.911 -11.515  1.00  0.00
ATOM    687 HG23 ILE    43      -9.273   5.751 -12.552  1.00  0.00
ATOM    688  CG1 ILE    43      -7.950   4.645 -14.756  1.00  0.00
ATOM    689 HG12 ILE    43      -8.287   3.688 -14.372  1.00  0.00
ATOM    690 HG13 ILE    43      -8.848   5.114 -15.156  1.00  0.00
ATOM    691  CD1 ILE    43      -6.959   4.380 -15.896  1.00  0.00
ATOM    692 HD11 ILE    43      -7.395   3.698 -16.621  1.00  0.00
ATOM    693 HD12 ILE    43      -6.694   5.294 -16.427  1.00  0.00
ATOM    694 HD13 ILE    43      -6.039   3.927 -15.528  1.00  0.00
ATOM    695  C   ILE    43      -8.264   7.715 -14.357  1.00  0.00
ATOM    696  O   ILE    43      -8.638   7.733 -15.528  1.00  0.00
ATOM    697  N   ARG    44      -8.907   8.381 -13.380  1.00  0.00
ATOM    698  H   ARG    44      -8.548   8.325 -12.438  1.00  0.00
ATOM    699  CA  ARG    44     -10.107   9.187 -13.597  1.00  0.00
ATOM    700  HA  ARG    44     -10.808   8.600 -14.194  1.00  0.00
ATOM    701  CB  ARG    44     -10.770   9.502 -12.245  1.00  0.00
ATOM    702  HB2 ARG    44     -10.983   8.558 -11.747  1.00  0.00
ATOM    703  HB3 ARG    44     -10.071  10.033 -11.596  1.00  0.00
ATOM    704  CG  ARG    44     -12.080  10.309 -12.352  1.00  0.00
ATOM    705  HG2 ARG    44     -11.863  11.329 -12.670  1.00  0.00
ATOM    706  HG3 ARG    44     -12.711   9.871 -13.126  1.00  0.00
ATOM    707  CD  ARG    44     -12.861  10.333 -11.035  1.00  0.00
ATOM    708  HD2 ARG    44     -13.425   9.411 -10.902  1.00  0.00
ATOM    709  HD3 ARG    44     -12.154  10.383 -10.213  1.00  0.00
ATOM    710  NE  ARG    44     -13.778  11.482 -10.975  1.00  0.00
ATOM    711  HE  ARG    44     -14.428  11.555 -11.743  1.00  0.00
ATOM    712  CZ  ARG    44     -13.842  12.404  -9.998  1.00  0.00
ATOM    713  NH1 ARG    44     -13.033  12.364  -8.928  1.00  0.00
ATOM    714 HH11 ARG    44     -12.353  11.620  -8.834  1.00  0.00
ATOM    715 HH12 ARG    44     -13.089  13.068  -8.207  1.00  0.00
ATOM    716  NH2 ARG    44     -14.737  13.394 -10.096  1.00  0.00
ATOM    717 HH21 ARG    44     -15.356  13.447 -10.892  1.00  0.00
ATOM    718 HH22 ARG    44     -14.802  14.098  -9.375  1.00  0.00
ATOM    719  C   ARG    44      -9.785  10.484 -14.354  1.00  0.00
ATOM    720  O   ARG    44     -10.602  10.904 -15.167  1.00  0.00
ATOM    721  N   TYR    45      -8.593  11.069 -14.144  1.00  0.00
ATOM    722  H   TYR    45      -7.987  10.669 -13.441  1.00  0.00
ATOM    723  CA  TYR    45      -8.075  12.222 -14.880  1.00  0.00
ATOM    724  HA  TYR    45      -8.828  13.012 -14.869  1.00  0.00
ATOM    725  CB  TYR    45      -6.802  12.731 -14.167  1.00  0.00
ATOM    726  HB2 TYR    45      -7.062  13.078 -13.168  1.00  0.00
ATOM    727  HB3 TYR    45      -6.102  11.906 -14.021  1.00  0.00
ATOM    728  CG  TYR    45      -6.077  13.865 -14.872  1.00  0.00
ATOM    729  CD1 TYR    45      -6.666  15.144 -14.945  1.00  0.00
ATOM    730  HD1 TYR    45      -7.623  15.329 -14.478  1.00  0.00
ATOM    731  CE1 TYR    45      -6.019  16.179 -15.647  1.00  0.00
ATOM    732  HE1 TYR    45      -6.478  17.155 -15.707  1.00  0.00
ATOM    733  CZ  TYR    45      -4.781  15.940 -16.274  1.00  0.00
ATOM    734  OH  TYR    45      -4.162  16.941 -16.962  1.00  0.00
ATOM    735  HH  TYR    45      -3.344  16.674 -17.350  1.00  0.00
ATOM    736  CE2 TYR    45      -4.186  14.666 -16.194  1.00  0.00
ATOM    737  HE2 TYR    45      -3.237  14.475 -16.673  1.00  0.00
ATOM    738  CD2 TYR    45      -4.833  13.630 -15.494  1.00  0.00
ATOM    739  HD2 TYR    45      -4.377  12.651 -15.451  1.00  0.00
ATOM    740  C   TYR    45      -7.762  11.864 -16.346  1.00  0.00
ATOM    741  O   TYR    45      -8.076  12.650 -17.238  1.00  0.00
ATOM    742  N   GLU    46      -7.192  10.670 -16.594  1.00  0.00
ATOM    743  H   GLU    46      -6.954  10.079 -15.809  1.00  0.00
ATOM    744  CA  GLU    46      -6.885  10.158 -17.930  1.00  0.00
ATOM    745  HA  GLU    46      -6.379  10.933 -18.509  1.00  0.00
ATOM    746  CB  GLU    46      -5.966   8.924 -17.804  1.00  0.00
ATOM    747  HB2 GLU    46      -6.345   8.245 -17.038  1.00  0.00
ATOM    748  HB3 GLU    46      -5.989   8.363 -18.739  1.00  0.00
ATOM    749  CG  GLU    46      -4.496   9.291 -17.517  1.00  0.00
ATOM    750  HG2 GLU    46      -4.151  10.010 -18.262  1.00  0.00
ATOM    751  HG3 GLU    46      -4.408   9.786 -16.551  1.00  0.00
ATOM    752  CD  GLU    46      -3.533   8.099 -17.550  1.00  0.00
ATOM    753  OE1 GLU    46      -4.000   6.949 -17.715  1.00  0.00
ATOM    754  OE2 GLU    46      -2.318   8.361 -17.428  1.00  0.00
ATOM    755  C   GLU    46      -8.155   9.752 -18.703  1.00  0.00
ATOM    756  O   GLU    46      -8.135   9.776 -19.932  1.00  0.00
ATOM    757  N   SER    47      -9.257   9.415 -18.006  1.00  0.00
ATOM    758  H   SER    47      -9.197   9.396 -16.998  1.00  0.00
ATOM    759  CA  SER    47     -10.540   9.052 -18.613  1.00  0.00
ATOM    760  HA  SER    47     -10.331   8.397 -19.454  1.00  0.00
ATOM    761  CB  SER    47     -11.375   8.234 -17.604  1.00  0.00
ATOM    762  HB2 SER    47     -12.113   7.653 -18.158  1.00  0.00
ATOM    763  HB3 SER    47     -10.752   7.509 -17.081  1.00  0.00
ATOM    764  OG  SER    47     -12.088   9.008 -16.658  1.00  0.00
ATOM    765  HG  SER    47     -11.479   9.560 -16.186  1.00  0.00
ATOM    766  C   SER    47     -11.339  10.266 -19.132  1.00  0.00
ATOM    767  O   SER    47     -12.259  10.073 -19.926  1.00  0.00
ATOM    768  N   LEU    48     -10.983  11.502 -18.724  1.00  0.00
ATOM    769  H   LEU    48     -10.216  11.590 -18.074  1.00  0.00
ATOM    770  CA  LEU    48     -11.625  12.742 -19.179  1.00  0.00
ATOM    771  HA  LEU    48     -12.708  12.613 -19.176  1.00  0.00
ATOM    772  CB  LEU    48     -11.234  13.925 -18.258  1.00  0.00
ATOM    773  HB2 LEU    48     -10.171  14.143 -18.382  1.00  0.00
ATOM    774  HB3 LEU    48     -11.758  14.822 -18.596  1.00  0.00
ATOM    775  CG  LEU    48     -11.511  13.738 -16.754  1.00  0.00
ATOM    776  HG  LEU    48     -10.892  12.914 -16.422  1.00  0.00
ATOM    777  CD1 LEU    48     -11.055  14.965 -15.950  1.00  0.00
ATOM    778 HD11 LEU    48     -11.181  14.802 -14.880  1.00  0.00
ATOM    779 HD12 LEU    48      -9.999  15.179 -16.125  1.00  0.00
ATOM    780 HD13 LEU    48     -11.626  15.853 -16.222  1.00  0.00
ATOM    781  CD2 LEU    48     -12.977  13.395 -16.443  1.00  0.00
ATOM    782 HD21 LEU    48     -13.133  13.291 -15.369  1.00  0.00
ATOM    783 HD22 LEU    48     -13.652  14.170 -16.805  1.00  0.00
ATOM    784 HD23 LEU    48     -13.272  12.449 -16.899  1.00  0.00
ATOM    785  C   LEU    48     -11.181  13.114 -20.604  1.00  0.00
ATOM    786  O   LEU    48     -11.956  13.725 -21.337  1.00  0.00
ATOM    787  N   THR    49      -9.949  12.740 -20.987  1.00  0.00
ATOM    788  H   THR    49      -9.374  12.250 -20.317  1.00  0.00
ATOM    789  CA  THR    49      -9.344  12.995 -22.293  1.00  0.00
ATOM    790  HA  THR    49      -9.915  13.752 -22.832  1.00  0.00
ATOM    791  CB  THR    49      -7.907  13.536 -22.075  1.00  0.00
ATOM    792  HB  THR    49      -7.458  13.717 -23.052  1.00  0.00
ATOM    793  CG2 THR    49      -7.868  14.862 -21.297  1.00  0.00
ATOM    794 HG21 THR    49      -6.854  15.259 -21.244  1.00  0.00
ATOM    795 HG22 THR    49      -8.491  15.616 -21.779  1.00  0.00
ATOM    796 HG23 THR    49      -8.228  14.742 -20.275  1.00  0.00
ATOM    797  OG1 THR    49      -7.081  12.592 -21.417  1.00  0.00
ATOM    798  HG1 THR    49      -6.204  12.940 -21.368  1.00  0.00
ATOM    799  C   THR    49      -9.320  11.727 -23.172  1.00  0.00
ATOM    800  O   THR    49      -9.190  11.849 -24.389  1.00  0.00
ATOM    801  N   ASP    50      -9.464  10.530 -22.576  1.00  0.00
ATOM    802  H   ASP    50      -9.537  10.509 -21.569  1.00  0.00
ATOM    803  CA  ASP    50      -9.494   9.239 -23.261  1.00  0.00
ATOM    804  HA  ASP    50      -9.962   9.384 -24.234  1.00  0.00
ATOM    805  CB  ASP    50      -8.048   8.767 -23.578  1.00  0.00
ATOM    806  HB2 ASP    50      -7.567   9.472 -24.255  1.00  0.00
ATOM    807  HB3 ASP    50      -7.457   8.775 -22.660  1.00  0.00
ATOM    808  CG  ASP    50      -7.937   7.371 -24.203  1.00  0.00
ATOM    809  OD1 ASP    50      -8.895   6.965 -24.898  1.00  0.00
ATOM    810  OD2 ASP    50      -6.889   6.730 -23.974  1.00  0.00
ATOM    811  C   ASP    50     -10.382   8.241 -22.489  1.00  0.00
ATOM    812  O   ASP    50      -9.846   7.480 -21.686  1.00  0.00
ATOM    813  N   PRO    51     -11.721   8.220 -22.703  1.00  0.00
ATOM    814  CD  PRO    51     -12.440   9.221 -23.494  1.00  0.00
ATOM    815  HD2 PRO    51     -12.212   9.073 -24.552  1.00  0.00
ATOM    816  HD3 PRO    51     -12.165  10.241 -23.223  1.00  0.00
ATOM    817  CG  PRO    51     -13.926   8.976 -23.248  1.00  0.00
ATOM    818  HG2 PRO    51     -14.543   9.181 -24.123  1.00  0.00
ATOM    819  HG3 PRO    51     -14.267   9.629 -22.442  1.00  0.00
ATOM    820  CB  PRO    51     -14.009   7.535 -22.786  1.00  0.00
ATOM    821  HB2 PRO    51     -14.125   6.894 -23.662  1.00  0.00
ATOM    822  HB3 PRO    51     -14.865   7.357 -22.134  1.00  0.00
ATOM    823  CA  PRO    51     -12.670   7.272 -22.083  1.00  0.00
ATOM    824  HA  PRO    51     -12.754   7.545 -21.030  1.00  0.00
ATOM    825  C   PRO    51     -12.339   5.765 -22.173  1.00  0.00
ATOM    826  O   PRO    51     -12.825   5.003 -21.336  1.00  0.00
ATOM    827  N   SER    52     -11.515   5.333 -23.151  1.00  0.00
ATOM    828  H   SER    52     -11.132   6.016 -23.790  1.00  0.00
ATOM    829  CA  SER    52     -11.100   3.937 -23.354  1.00  0.00
ATOM    830  HA  SER    52     -12.010   3.338 -23.317  1.00  0.00
ATOM    831  CB  SER    52     -10.490   3.776 -24.767  1.00  0.00
ATOM    832  HB2 SER    52     -10.526   2.724 -25.051  1.00  0.00
ATOM    833  HB3 SER    52     -11.083   4.310 -25.509  1.00  0.00
ATOM    834  OG  SER    52      -9.138   4.181 -24.870  1.00  0.00
ATOM    835  HG  SER    52      -9.084   5.129 -24.799  1.00  0.00
ATOM    836  C   SER    52     -10.142   3.399 -22.266  1.00  0.00
ATOM    837  O   SER    52      -9.901   2.193 -22.206  1.00  0.00
ATOM    838  N   LYS    53      -9.649   4.275 -21.371  1.00  0.00
ATOM    839  H   LYS    53      -9.879   5.249 -21.511  1.00  0.00
ATOM    840  CA  LYS    53      -8.866   3.958 -20.175  1.00  0.00
ATOM    841  HA  LYS    53      -8.004   3.355 -20.461  1.00  0.00
ATOM    842  CB  LYS    53      -8.398   5.292 -19.554  1.00  0.00
ATOM    843  HB2 LYS    53      -9.264   5.943 -19.422  1.00  0.00
ATOM    844  HB3 LYS    53      -8.005   5.137 -18.550  1.00  0.00
ATOM    845  CG  LYS    53      -7.343   6.037 -20.390  1.00  0.00
ATOM    846  HG2 LYS    53      -7.589   5.990 -21.449  1.00  0.00
ATOM    847  HG3 LYS    53      -7.384   7.092 -20.124  1.00  0.00
ATOM    848  CD  LYS    53      -5.914   5.529 -20.161  1.00  0.00
ATOM    849  HD2 LYS    53      -5.702   5.559 -19.094  1.00  0.00
ATOM    850  HD3 LYS    53      -5.836   4.482 -20.461  1.00  0.00
ATOM    851  CE  LYS    53      -4.870   6.362 -20.920  1.00  0.00
ATOM    852  HE2 LYS    53      -4.968   6.207 -21.994  1.00  0.00
ATOM    853  HE3 LYS    53      -5.021   7.426 -20.734  1.00  0.00
ATOM    854  NZ  LYS    53      -3.503   6.015 -20.498  1.00  0.00
ATOM    855  HZ1 LYS    53      -3.323   5.037 -20.676  1.00  0.00
ATOM    856  HZ2 LYS    53      -2.836   6.578 -21.004  1.00  0.00
ATOM    857  HZ3 LYS    53      -3.417   6.204 -19.505  1.00  0.00
ATOM    858  C   LYS    53      -9.672   3.172 -19.120  1.00  0.00
ATOM    859  O   LYS    53      -9.076   2.505 -18.274  1.00  0.00
ATOM    860  N   LEU    54     -11.013   3.239 -19.188  1.00  0.00
ATOM    861  H   LEU    54     -11.411   3.801 -19.927  1.00  0.00
ATOM    862  CA  LEU    54     -11.961   2.580 -18.293  1.00  0.00
ATOM    863  HA  LEU    54     -11.442   2.154 -17.437  1.00  0.00
ATOM    864  CB  LEU    54     -12.988   3.620 -17.794  1.00  0.00
ATOM    865  HB2 LEU    54     -13.508   4.046 -18.653  1.00  0.00
ATOM    866  HB3 LEU    54     -13.751   3.118 -17.209  1.00  0.00
ATOM    867  CG  LEU    54     -12.425   4.765 -16.923  1.00  0.00
ATOM    868  HG  LEU    54     -11.703   5.322 -17.520  1.00  0.00
ATOM    869  CD1 LEU    54     -13.558   5.726 -16.533  1.00  0.00
ATOM    870 HD11 LEU    54     -13.187   6.550 -15.925  1.00  0.00
ATOM    871 HD12 LEU    54     -14.035   6.154 -17.414  1.00  0.00
ATOM    872 HD13 LEU    54     -14.328   5.214 -15.954  1.00  0.00
ATOM    873  CD2 LEU    54     -11.703   4.273 -15.658  1.00  0.00
ATOM    874 HD21 LEU    54     -11.367   5.114 -15.050  1.00  0.00
ATOM    875 HD22 LEU    54     -12.358   3.662 -15.038  1.00  0.00
ATOM    876 HD23 LEU    54     -10.818   3.686 -15.900  1.00  0.00
ATOM    877  C   LEU    54     -12.683   1.392 -18.964  1.00  0.00
ATOM    878  O   LEU    54     -13.657   0.889 -18.407  1.00  0.00
ATOM    879  N   ASP    55     -12.199   0.884 -20.112  1.00  0.00
ATOM    880  H   ASP    55     -11.413   1.341 -20.554  1.00  0.00
ATOM    881  CA  ASP    55     -12.676  -0.378 -20.712  1.00  0.00
ATOM    882  HA  ASP    55     -13.767  -0.394 -20.688  1.00  0.00
ATOM    883  CB  ASP    55     -12.207  -0.494 -22.182  1.00  0.00
ATOM    884  HB2 ASP    55     -11.118  -0.453 -22.230  1.00  0.00
ATOM    885  HB3 ASP    55     -12.497  -1.462 -22.592  1.00  0.00
ATOM    886  CG  ASP    55     -12.772   0.576 -23.123  1.00  0.00
ATOM    887  OD1 ASP    55     -13.773   1.229 -22.750  1.00  0.00
ATOM    888  OD2 ASP    55     -12.195   0.710 -24.223  1.00  0.00
ATOM    889  C   ASP    55     -12.188  -1.617 -19.933  1.00  0.00
ATOM    890  O   ASP    55     -12.771  -2.692 -20.071  1.00  0.00
ATOM    891  N   SER    56     -11.170  -1.448 -19.076  1.00  0.00
ATOM    892  H   SER    56     -10.749  -0.530 -19.039  1.00  0.00
ATOM    893  CA  SER    56     -10.654  -2.417 -18.111  1.00  0.00
ATOM    894  HA  SER    56     -10.822  -3.431 -18.478  1.00  0.00
ATOM    895  CB  SER    56      -9.134  -2.168 -18.013  1.00  0.00
ATOM    896  HB2 SER    56      -8.659  -2.911 -17.373  1.00  0.00
ATOM    897  HB3 SER    56      -8.675  -2.273 -18.997  1.00  0.00
ATOM    898  OG  SER    56      -8.840  -0.876 -17.519  1.00  0.00
ATOM    899  HG  SER    56      -7.939  -0.672 -17.736  1.00  0.00
ATOM    900  C   SER    56     -11.328  -2.292 -16.721  1.00  0.00
ATOM    901  O   SER    56     -10.854  -2.899 -15.763  1.00  0.00
ATOM    902  N   GLY    57     -12.439  -1.538 -16.622  1.00  0.00
ATOM    903  H   GLY    57     -12.757  -1.073 -17.460  1.00  0.00
ATOM    904  CA  GLY    57     -13.268  -1.357 -15.432  1.00  0.00
ATOM    905  HA2 GLY    57     -14.171  -1.958 -15.542  1.00  0.00
ATOM    906  HA3 GLY    57     -12.760  -1.707 -14.533  1.00  0.00
ATOM    907  C   GLY    57     -13.627   0.118 -15.238  1.00  0.00
ATOM    908  O   GLY    57     -12.737   0.962 -15.142  1.00  0.00
ATOM    909  N   LYS    58     -14.933   0.423 -15.168  1.00  0.00
ATOM    910  H   LYS    58     -15.603  -0.327 -15.256  1.00  0.00
ATOM    911  CA  LYS    58     -15.472   1.782 -15.017  1.00  0.00
ATOM    912  HA  LYS    58     -14.765   2.521 -15.388  1.00  0.00
ATOM    913  CB  LYS    58     -16.792   1.886 -15.815  1.00  0.00
ATOM    914  HB2 LYS    58     -17.537   1.198 -15.415  1.00  0.00
ATOM    915  HB3 LYS    58     -17.208   2.888 -15.694  1.00  0.00
ATOM    916  CG  LYS    58     -16.594   1.614 -17.315  1.00  0.00
ATOM    917  HG2 LYS    58     -15.766   2.219 -17.674  1.00  0.00
ATOM    918  HG3 LYS    58     -16.306   0.572 -17.457  1.00  0.00
ATOM    919  CD  LYS    58     -17.821   1.918 -18.184  1.00  0.00
ATOM    920  HD2 LYS    58     -18.705   1.469 -17.730  1.00  0.00
ATOM    921  HD3 LYS    58     -18.001   2.994 -18.204  1.00  0.00
ATOM    922  CE  LYS    58     -17.678   1.374 -19.617  1.00  0.00
ATOM    923  HE2 LYS    58     -17.585   0.287 -19.601  1.00  0.00
ATOM    924  HE3 LYS    58     -18.576   1.605 -20.191  1.00  0.00
ATOM    925  NZ  LYS    58     -16.510   1.939 -20.321  1.00  0.00
ATOM    926  HZ1 LYS    58     -16.595   2.943 -20.377  1.00  0.00
ATOM    927  HZ2 LYS    58     -15.666   1.703 -19.819  1.00  0.00
ATOM    928  HZ3 LYS    58     -16.451   1.555 -21.254  1.00  0.00
ATOM    929  C   LYS    58     -15.765   2.134 -13.548  1.00  0.00
ATOM    930  O   LYS    58     -15.966   3.308 -13.236  1.00  0.00
ATOM    931  N   GLU    59     -15.755   1.136 -12.651  1.00  0.00
ATOM    932  H   GLU    59     -15.567   0.204 -12.989  1.00  0.00
ATOM    933  CA  GLU    59     -15.939   1.283 -11.212  1.00  0.00
ATOM    934  HA  GLU    59     -16.749   1.985 -11.003  1.00  0.00
ATOM    935  CB  GLU    59     -16.273  -0.103 -10.628  1.00  0.00
ATOM    936  HB2 GLU    59     -15.512  -0.829 -10.923  1.00  0.00
ATOM    937  HB3 GLU    59     -16.233  -0.051  -9.541  1.00  0.00
ATOM    938  CG  GLU    59     -17.673  -0.604 -11.040  1.00  0.00
ATOM    939  HG2 GLU    59     -18.439   0.036 -10.603  1.00  0.00
ATOM    940  HG3 GLU    59     -17.792  -0.535 -12.121  1.00  0.00
ATOM    941  CD  GLU    59     -17.958  -2.050 -10.631  1.00  0.00
ATOM    942  OE1 GLU    59     -17.390  -2.496  -9.611  1.00  0.00
ATOM    943  OE2 GLU    59     -18.757  -2.688 -11.350  1.00  0.00
ATOM    944  C   GLU    59     -14.625   1.788 -10.595  1.00  0.00
ATOM    945  O   GLU    59     -13.552   1.270 -10.907  1.00  0.00
ATOM    946  N   LEU    60     -14.732   2.814  -9.737  1.00  0.00
ATOM    947  H   LEU    60     -15.658   3.164  -9.540  1.00  0.00
ATOM    948  CA  LEU    60     -13.630   3.506  -9.074  1.00  0.00
ATOM    949  HA  LEU    60     -12.689   2.984  -9.238  1.00  0.00
ATOM    950  CB  LEU    60     -13.495   4.939  -9.640  1.00  0.00
ATOM    951  HB2 LEU    60     -14.444   5.458  -9.507  1.00  0.00
ATOM    952  HB3 LEU    60     -12.772   5.500  -9.048  1.00  0.00
ATOM    953  CG  LEU    60     -13.088   5.024 -11.129  1.00  0.00
ATOM    954  HG  LEU    60     -13.789   4.437 -11.722  1.00  0.00
ATOM    955  CD1 LEU    60     -13.188   6.473 -11.619  1.00  0.00
ATOM    956 HD11 LEU    60     -12.883   6.565 -12.662  1.00  0.00
ATOM    957 HD12 LEU    60     -14.209   6.846 -11.541  1.00  0.00
ATOM    958 HD13 LEU    60     -12.551   7.125 -11.023  1.00  0.00
ATOM    959  CD2 LEU    60     -11.677   4.470 -11.391  1.00  0.00
ATOM    960 HD21 LEU    60     -11.412   4.561 -12.444  1.00  0.00
ATOM    961 HD22 LEU    60     -10.928   5.010 -10.811  1.00  0.00
ATOM    962 HD23 LEU    60     -11.601   3.414 -11.139  1.00  0.00
ATOM    963  C   LEU    60     -13.909   3.488  -7.569  1.00  0.00
ATOM    964  O   LEU    60     -14.756   4.241  -7.090  1.00  0.00
ATOM    965  N   HIE    61     -13.225   2.591  -6.841  1.00  0.00
ATOM    966  H   HIE    61     -12.538   2.014  -7.309  1.00  0.00
ATOM    967  CA  HIE    61     -13.479   2.286  -5.435  1.00  0.00
ATOM    968  HA  HIE    61     -13.708   3.221  -4.924  1.00  0.00
ATOM    969  CB  HIE    61     -14.718   1.369  -5.308  1.00  0.00
ATOM    970  HB2 HIE    61     -14.920   1.188  -4.257  1.00  0.00
ATOM    971  HB3 HIE    61     -15.596   1.892  -5.687  1.00  0.00
ATOM    972  CG  HIE    61     -14.652   0.027  -6.007  1.00  0.00
ATOM    973  ND1 HIE    61     -13.619  -0.880  -5.836  1.00  0.00
ATOM    974  CE1 HIE    61     -13.886  -1.936  -6.605  1.00  0.00
ATOM    975  HE1 HIE    61     -13.236  -2.795  -6.685  1.00  0.00
ATOM    976  NE2 HIE    61     -15.032  -1.829  -7.261  1.00  0.00
ATOM    977  HE2 HIE    61     -15.490  -2.463  -7.900  1.00  0.00
ATOM    978  CD2 HIE    61     -15.529  -0.582  -6.877  1.00  0.00
ATOM    979  HD2 HIE    61     -16.473  -0.221  -7.254  1.00  0.00
ATOM    980  C   HIE    61     -12.243   1.731  -4.717  1.00  0.00
ATOM    981  O   HIE    61     -11.253   1.372  -5.352  1.00  0.00
ATOM    982  N   ILE    62     -12.358   1.608  -3.385  1.00  0.00
ATOM    983  H   ILE    62     -13.213   1.940  -2.958  1.00  0.00
ATOM    984  CA  ILE    62     -11.432   0.925  -2.482  1.00  0.00
ATOM    985  HA  ILE    62     -10.659   0.427  -3.067  1.00  0.00
ATOM    986  CB  ILE    62     -10.749   1.952  -1.526  1.00  0.00
ATOM    987  HB  ILE    62     -11.536   2.424  -0.936  1.00  0.00
ATOM    988  CG2 ILE    62      -9.782   1.268  -0.531  1.00  0.00
ATOM    989 HG21 ILE    62      -9.368   1.979   0.182  1.00  0.00
ATOM    990 HG22 ILE    62     -10.275   0.503   0.067  1.00  0.00
ATOM    991 HG23 ILE    62      -8.948   0.798  -1.052  1.00  0.00
ATOM    992  CG1 ILE    62     -10.028   3.077  -2.310  1.00  0.00
ATOM    993 HG12 ILE    62      -9.264   2.643  -2.954  1.00  0.00
ATOM    994 HG13 ILE    62     -10.737   3.569  -2.974  1.00  0.00
ATOM    995  CD1 ILE    62      -9.407   4.185  -1.447  1.00  0.00
ATOM    996 HD11 ILE    62      -9.027   4.993  -2.074  1.00  0.00
ATOM    997 HD12 ILE    62     -10.142   4.613  -0.767  1.00  0.00
ATOM    998 HD13 ILE    62      -8.569   3.819  -0.857  1.00  0.00
ATOM    999  C   ILE    62     -12.242  -0.151  -1.731  1.00  0.00
ATOM   1000  O   ILE    62     -13.373   0.110  -1.321  1.00  0.00
ATOM   1001  N   ASN    63     -11.663  -1.347  -1.528  1.00  0.00
ATOM   1002  H   ASN    63     -10.727  -1.489  -1.886  1.00  0.00
ATOM   1003  CA  ASN    63     -12.240  -2.428  -0.723  1.00  0.00
ATOM   1004  HA  ASN    63     -13.101  -2.046  -0.176  1.00  0.00
ATOM   1005  CB  ASN    63     -12.732  -3.619  -1.580  1.00  0.00
ATOM   1006  HB2 ASN    63     -11.887  -4.126  -2.039  1.00  0.00
ATOM   1007  HB3 ASN    63     -13.188  -4.362  -0.927  1.00  0.00
ATOM   1008  CG  ASN    63     -13.754  -3.264  -2.662  1.00  0.00
ATOM   1009  OD1 ASN    63     -14.710  -2.534  -2.414  1.00  0.00
ATOM   1010  ND2 ASN    63     -13.545  -3.767  -3.880  1.00  0.00
ATOM   1011 HD21 ASN    63     -12.752  -4.366  -4.056  1.00  0.00
ATOM   1012 HD22 ASN    63     -14.201  -3.558  -4.619  1.00  0.00
ATOM   1013  C   ASN    63     -11.213  -2.897   0.310  1.00  0.00
ATOM   1014  O   ASN    63     -10.107  -3.291  -0.056  1.00  0.00
ATOM   1015  N   LEU    64     -11.598  -2.886   1.593  1.00  0.00
ATOM   1016  H   LEU    64     -12.537  -2.573   1.804  1.00  0.00
ATOM   1017  CA  LEU    64     -10.808  -3.391   2.715  1.00  0.00
ATOM   1018  HA  LEU    64      -9.751  -3.468   2.455  1.00  0.00
ATOM   1019  CB  LEU    64     -10.980  -2.446   3.926  1.00  0.00
ATOM   1020  HB2 LEU    64     -12.009  -2.490   4.285  1.00  0.00
ATOM   1021  HB3 LEU    64     -10.362  -2.809   4.747  1.00  0.00
ATOM   1022  CG  LEU    64     -10.639  -0.964   3.652  1.00  0.00
ATOM   1023  HG  LEU    64     -11.340  -0.585   2.909  1.00  0.00
ATOM   1024  CD1 LEU    64     -10.838  -0.126   4.922  1.00  0.00
ATOM   1025 HD11 LEU    64     -10.666   0.931   4.722  1.00  0.00
ATOM   1026 HD12 LEU    64     -11.852  -0.226   5.307  1.00  0.00
ATOM   1027 HD13 LEU    64     -10.149  -0.429   5.710  1.00  0.00
ATOM   1028  CD2 LEU    64      -9.221  -0.767   3.093  1.00  0.00
ATOM   1029 HD21 LEU    64      -9.004   0.289   2.936  1.00  0.00
ATOM   1030 HD22 LEU    64      -8.471  -1.164   3.775  1.00  0.00
ATOM   1031 HD23 LEU    64      -9.095  -1.261   2.131  1.00  0.00
ATOM   1032  C   LEU    64     -11.359  -4.777   3.072  1.00  0.00
ATOM   1033  O   LEU    64     -12.558  -4.927   3.311  1.00  0.00
ATOM   1034  N   ILE    65     -10.482  -5.790   3.066  1.00  0.00
ATOM   1035  H   ILE    65      -9.518  -5.582   2.837  1.00  0.00
ATOM   1036  CA  ILE    65     -10.828  -7.205   3.180  1.00  0.00
ATOM   1037  HA  ILE    65     -11.865  -7.307   3.487  1.00  0.00
ATOM   1038  CB  ILE    65     -10.751  -7.912   1.789  1.00  0.00
ATOM   1039  HB  ILE    65      -9.711  -7.902   1.469  1.00  0.00
ATOM   1040  CG2 ILE    65     -11.189  -9.392   1.891  1.00  0.00
ATOM   1041 HG21 ILE    65     -11.042  -9.922   0.951  1.00  0.00
ATOM   1042 HG22 ILE    65     -10.618  -9.943   2.638  1.00  0.00
ATOM   1043 HG23 ILE    65     -12.243  -9.471   2.157  1.00  0.00
ATOM   1044  CG1 ILE    65     -11.553  -7.172   0.689  1.00  0.00
ATOM   1045 HG12 ILE    65     -12.598  -7.085   0.984  1.00  0.00
ATOM   1046 HG13 ILE    65     -11.183  -6.151   0.588  1.00  0.00
ATOM   1047  CD1 ILE    65     -11.469  -7.802  -0.707  1.00  0.00
ATOM   1048 HD11 ILE    65     -11.916  -7.142  -1.450  1.00  0.00
ATOM   1049 HD12 ILE    65     -10.435  -7.983  -0.996  1.00  0.00
ATOM   1050 HD13 ILE    65     -12.007  -8.750  -0.755  1.00  0.00
ATOM   1051  C   ILE    65      -9.940  -7.844   4.267  1.00  0.00
ATOM   1052  O   ILE    65      -8.846  -8.306   3.944  1.00  0.00
ATOM   1053  N   PRO    66     -10.389  -7.908   5.542  1.00  0.00
ATOM   1054  CD  PRO    66     -11.558  -7.210   6.079  1.00  0.00
ATOM   1055  HD2 PRO    66     -12.462  -7.443   5.527  1.00  0.00
ATOM   1056  HD3 PRO    66     -11.386  -6.134   6.024  1.00  0.00
ATOM   1057  CG  PRO    66     -11.692  -7.659   7.534  1.00  0.00
ATOM   1058  HG2 PRO    66     -12.390  -8.496   7.596  1.00  0.00
ATOM   1059  HG3 PRO    66     -12.060  -6.871   8.192  1.00  0.00
ATOM   1060  CB  PRO    66     -10.298  -8.137   7.900  1.00  0.00
ATOM   1061  HB2 PRO    66     -10.301  -8.858   8.716  1.00  0.00
ATOM   1062  HB3 PRO    66      -9.703  -7.281   8.217  1.00  0.00
ATOM   1063  CA  PRO    66      -9.722  -8.688   6.590  1.00  0.00
ATOM   1064  HA  PRO    66      -8.644  -8.526   6.571  1.00  0.00
ATOM   1065  C   PRO    66     -10.023 -10.192   6.441  1.00  0.00
ATOM   1066  O   PRO    66     -11.080 -10.585   5.945  1.00  0.00
ATOM   1067  N   ASN    67      -9.067 -11.018   6.880  1.00  0.00
ATOM   1068  H   ASN    67      -8.220 -10.601   7.242  1.00  0.00
ATOM   1069  CA  ASN    67      -9.105 -12.474   6.874  1.00  0.00
ATOM   1070  HA  ASN    67     -10.143 -12.800   6.939  1.00  0.00
ATOM   1071  CB  ASN    67      -8.513 -13.007   5.548  1.00  0.00
ATOM   1072  HB2 ASN    67      -8.938 -12.451   4.712  1.00  0.00
ATOM   1073  HB3 ASN    67      -7.440 -12.830   5.512  1.00  0.00
ATOM   1074  CG  ASN    67      -8.769 -14.500   5.320  1.00  0.00
ATOM   1075  OD1 ASN    67      -8.439 -15.328   6.164  1.00  0.00
ATOM   1076  ND2 ASN    67      -9.368 -14.859   4.183  1.00  0.00
ATOM   1077 HD21 ASN    67      -9.626 -14.163   3.500  1.00  0.00
ATOM   1078 HD22 ASN    67      -9.518 -15.843   3.998  1.00  0.00
ATOM   1079  C   ASN    67      -8.364 -12.939   8.131  1.00  0.00
ATOM   1080  O   ASN    67      -7.143 -12.797   8.211  1.00  0.00
ATOM   1081  N   LYS    68      -9.101 -13.497   9.100  1.00  0.00
ATOM   1082  H   LYS    68     -10.104 -13.553   8.964  1.00  0.00
ATOM   1083  CA  LYS    68      -8.570 -13.969  10.380  1.00  0.00
ATOM   1084  HA  LYS    68      -7.781 -13.306  10.723  1.00  0.00
ATOM   1085  CB  LYS    68      -9.714 -13.970  11.413  1.00  0.00
ATOM   1086  HB2 LYS    68     -10.633 -14.348  10.960  1.00  0.00
ATOM   1087  HB3 LYS    68      -9.486 -14.645  12.239  1.00  0.00
ATOM   1088  CG  LYS    68      -9.950 -12.573  12.010  1.00  0.00
ATOM   1089  HG2 LYS    68      -9.045 -12.244  12.523  1.00  0.00
ATOM   1090  HG3 LYS    68     -10.122 -11.852  11.213  1.00  0.00
ATOM   1091  CD  LYS    68     -11.129 -12.545  12.989  1.00  0.00
ATOM   1092  HD2 LYS    68     -12.036 -12.865  12.476  1.00  0.00
ATOM   1093  HD3 LYS    68     -10.949 -13.268  13.786  1.00  0.00
ATOM   1094  CE  LYS    68     -11.342 -11.155  13.597  1.00  0.00
ATOM   1095  HE2 LYS    68     -10.422 -10.803  14.064  1.00  0.00
ATOM   1096  HE3 LYS    68     -11.602 -10.434  12.821  1.00  0.00
ATOM   1097  NZ  LYS    68     -12.409 -11.174  14.610  1.00  0.00
ATOM   1098  HZ1 LYS    68     -12.185 -11.851  15.322  1.00  0.00
ATOM   1099  HZ2 LYS    68     -12.468 -10.257  15.045  1.00  0.00
ATOM   1100  HZ3 LYS    68     -13.293 -11.405  14.180  1.00  0.00
ATOM   1101  C   LYS    68      -7.958 -15.378  10.311  1.00  0.00
ATOM   1102  O   LYS    68      -7.155 -15.714  11.180  1.00  0.00
ATOM   1103  N   GLN    69      -8.297 -16.186   9.291  1.00  0.00
ATOM   1104  H   GLN    69      -8.945 -15.838   8.598  1.00  0.00
ATOM   1105  CA  GLN    69      -7.763 -17.537   9.098  1.00  0.00
ATOM   1106  HA  GLN    69      -7.759 -18.061  10.054  1.00  0.00
ATOM   1107  CB  GLN    69      -8.675 -18.300   8.109  1.00  0.00
ATOM   1108  HB2 GLN    69      -9.705 -18.240   8.463  1.00  0.00
ATOM   1109  HB3 GLN    69      -8.666 -17.800   7.140  1.00  0.00
ATOM   1110  CG  GLN    69      -8.298 -19.787   7.925  1.00  0.00
ATOM   1111  HG2 GLN    69      -7.242 -19.885   7.676  1.00  0.00
ATOM   1112  HG3 GLN    69      -8.449 -20.325   8.861  1.00  0.00
ATOM   1113  CD  GLN    69      -9.098 -20.485   6.823  1.00  0.00
ATOM   1114  OE1 GLN    69     -10.194 -20.060   6.465  1.00  0.00
ATOM   1115  NE2 GLN    69      -8.537 -21.557   6.263  1.00  0.00
ATOM   1116 HE21 GLN    69      -7.627 -21.869   6.568  1.00  0.00
ATOM   1117 HE22 GLN    69      -9.023 -22.045   5.525  1.00  0.00
ATOM   1118  C   GLN    69      -6.328 -17.478   8.544  1.00  0.00
ATOM   1119  O   GLN    69      -5.441 -18.145   9.074  1.00  0.00
ATOM   1120  N   ASP    70      -6.108 -16.666   7.498  1.00  0.00
ATOM   1121  H   ASP    70      -6.901 -16.175   7.106  1.00  0.00
ATOM   1122  CA  ASP    70      -4.815 -16.475   6.835  1.00  0.00
ATOM   1123  HA  ASP    70      -4.266 -17.418   6.811  1.00  0.00
ATOM   1124  CB  ASP    70      -5.039 -15.971   5.385  1.00  0.00
ATOM   1125  HB2 ASP    70      -5.500 -14.982   5.409  1.00  0.00
ATOM   1126  HB3 ASP    70      -4.078 -15.848   4.882  1.00  0.00
ATOM   1127  CG  ASP    70      -5.914 -16.857   4.485  1.00  0.00
ATOM   1128  OD1 ASP    70      -6.185 -18.021   4.856  1.00  0.00
ATOM   1129  OD2 ASP    70      -6.306 -16.340   3.417  1.00  0.00
ATOM   1130  C   ASP    70      -3.960 -15.417   7.558  1.00  0.00
ATOM   1131  O   ASP    70      -2.744 -15.403   7.381  1.00  0.00
ATOM   1132  N   ARG    71      -4.597 -14.532   8.349  1.00  0.00
ATOM   1133  H   ARG    71      -5.601 -14.630   8.414  1.00  0.00
ATOM   1134  CA  ARG    71      -4.013 -13.439   9.132  1.00  0.00
ATOM   1135  HA  ARG    71      -4.839 -13.052   9.730  1.00  0.00
ATOM   1136  CB  ARG    71      -2.934 -13.947  10.121  1.00  0.00
ATOM   1137  HB2 ARG    71      -3.249 -14.892  10.564  1.00  0.00
ATOM   1138  HB3 ARG    71      -2.025 -14.177   9.565  1.00  0.00
ATOM   1139  CG  ARG    71      -2.616 -12.957  11.261  1.00  0.00
ATOM   1140  HG2 ARG    71      -2.910 -11.946  10.983  1.00  0.00
ATOM   1141  HG3 ARG    71      -3.225 -13.202  12.131  1.00  0.00
ATOM   1142  CD  ARG    71      -1.130 -12.913  11.633  1.00  0.00
ATOM   1143  HD2 ARG    71      -0.541 -12.876  10.719  1.00  0.00
ATOM   1144  HD3 ARG    71      -0.910 -12.005  12.196  1.00  0.00
ATOM   1145  NE  ARG    71      -0.718 -14.063  12.448  1.00  0.00
ATOM   1146  HE  ARG    71      -1.451 -14.525  12.966  1.00  0.00
ATOM   1147  CZ  ARG    71       0.546 -14.503  12.585  1.00  0.00
ATOM   1148  NH1 ARG    71       1.570 -13.910  11.954  1.00  0.00
ATOM   1149 HH11 ARG    71       1.409 -13.109  11.354  1.00  0.00
ATOM   1150 HH12 ARG    71       2.516 -14.257  12.040  1.00  0.00
ATOM   1151  NH2 ARG    71       0.785 -15.559  13.372  1.00  0.00
ATOM   1152 HH21 ARG    71       0.030 -16.020  13.856  1.00  0.00
ATOM   1153 HH22 ARG    71       1.730 -15.895  13.499  1.00  0.00
ATOM   1154  C   ARG    71      -3.566 -12.281   8.216  1.00  0.00
ATOM   1155  O   ARG    71      -2.473 -11.735   8.384  1.00  0.00
ATOM   1156  N   THR    72      -4.400 -11.948   7.216  1.00  0.00
ATOM   1157  H   THR    72      -5.296 -12.414   7.179  1.00  0.00
ATOM   1158  CA  THR    72      -4.116 -10.985   6.155  1.00  0.00
ATOM   1159  HA  THR    72      -3.182 -10.491   6.399  1.00  0.00
ATOM   1160  CB  THR    72      -3.922 -11.693   4.786  1.00  0.00
ATOM   1161  HB  THR    72      -3.700 -10.923   4.047  1.00  0.00
ATOM   1162  CG2 THR    72      -2.775 -12.707   4.741  1.00  0.00
ATOM   1163 HG21 THR    72      -2.644 -13.105   3.734  1.00  0.00
ATOM   1164 HG22 THR    72      -1.838 -12.241   5.032  1.00  0.00
ATOM   1165 HG23 THR    72      -2.950 -13.549   5.408  1.00  0.00
ATOM   1166  OG1 THR    72      -5.101 -12.338   4.347  1.00  0.00
ATOM   1167  HG1 THR    72      -5.264 -13.081   4.908  1.00  0.00
ATOM   1168  C   THR    72      -5.191  -9.895   6.098  1.00  0.00
ATOM   1169  O   THR    72      -6.381 -10.194   6.182  1.00  0.00
ATOM   1170  N   LEU    73      -4.764  -8.638   5.910  1.00  0.00
ATOM   1171  H   LEU    73      -3.765  -8.481   5.858  1.00  0.00
ATOM   1172  CA  LEU    73      -5.619  -7.499   5.588  1.00  0.00
ATOM   1173  HA  LEU    73      -6.669  -7.789   5.601  1.00  0.00
ATOM   1174  CB  LEU    73      -5.391  -6.375   6.625  1.00  0.00
ATOM   1175  HB2 LEU    73      -5.605  -6.762   7.621  1.00  0.00
ATOM   1176  HB3 LEU    73      -4.331  -6.114   6.639  1.00  0.00
ATOM   1177  CG  LEU    73      -6.222  -5.087   6.403  1.00  0.00
ATOM   1178  HG  LEU    73      -6.025  -4.706   5.401  1.00  0.00
ATOM   1179  CD1 LEU    73      -7.736  -5.325   6.522  1.00  0.00
ATOM   1180 HD11 LEU    73      -8.290  -4.393   6.414  1.00  0.00
ATOM   1181 HD12 LEU    73      -8.097  -6.002   5.749  1.00  0.00
ATOM   1182 HD13 LEU    73      -7.994  -5.752   7.492  1.00  0.00
ATOM   1183  CD2 LEU    73      -5.776  -3.994   7.381  1.00  0.00
ATOM   1184 HD21 LEU    73      -6.306  -3.058   7.202  1.00  0.00
ATOM   1185 HD22 LEU    73      -5.952  -4.286   8.413  1.00  0.00
ATOM   1186 HD23 LEU    73      -4.712  -3.801   7.273  1.00  0.00
ATOM   1187  C   LEU    73      -5.239  -7.052   4.174  1.00  0.00
ATOM   1188  O   LEU    73      -4.127  -6.571   3.956  1.00  0.00
ATOM   1189  N   THR    74      -6.165  -7.223   3.220  1.00  0.00
ATOM   1190  H   THR    74      -7.061  -7.618   3.476  1.00  0.00
ATOM   1191  CA  THR    74      -5.969  -6.876   1.818  1.00  0.00
ATOM   1192  HA  THR    74      -4.914  -6.737   1.603  1.00  0.00
ATOM   1193  CB  THR    74      -6.493  -8.026   0.924  1.00  0.00
ATOM   1194  HB  THR    74      -7.531  -8.258   1.156  1.00  0.00
ATOM   1195  CG2 THR    74      -6.355  -7.739  -0.579  1.00  0.00
ATOM   1196 HG21 THR    74      -6.660  -8.600  -1.175  1.00  0.00
ATOM   1197 HG22 THR    74      -6.971  -6.897  -0.883  1.00  0.00
ATOM   1198 HG23 THR    74      -5.323  -7.500  -0.835  1.00  0.00
ATOM   1199  OG1 THR    74      -5.721  -9.184   1.167  1.00  0.00
ATOM   1200  HG1 THR    74      -5.992  -9.553   1.996  1.00  0.00
ATOM   1201  C   THR    74      -6.723  -5.570   1.528  1.00  0.00
ATOM   1202  O   THR    74      -7.935  -5.496   1.726  1.00  0.00
ATOM   1203  N   ILE    75      -5.994  -4.559   1.029  1.00  0.00
ATOM   1204  H   ILE    75      -5.000  -4.709   0.910  1.00  0.00
ATOM   1205  CA  ILE    75      -6.524  -3.285   0.553  1.00  0.00
ATOM   1206  HA  ILE    75      -7.551  -3.135   0.891  1.00  0.00
ATOM   1207  CB  ILE    75      -5.649  -2.106   1.084  1.00  0.00
ATOM   1208  HB  ILE    75      -4.622  -2.239   0.740  1.00  0.00
ATOM   1209  CG2 ILE    75      -6.122  -0.743   0.526  1.00  0.00
ATOM   1210 HG21 ILE    75      -5.511   0.076   0.909  1.00  0.00
ATOM   1211 HG22 ILE    75      -6.054  -0.693  -0.560  1.00  0.00
ATOM   1212 HG23 ILE    75      -7.156  -0.538   0.802  1.00  0.00
ATOM   1213  CG1 ILE    75      -5.622  -2.037   2.633  1.00  0.00
ATOM   1214 HG12 ILE    75      -5.480  -1.002   2.949  1.00  0.00
ATOM   1215 HG13 ILE    75      -6.587  -2.336   3.039  1.00  0.00
ATOM   1216  CD1 ILE    75      -4.506  -2.854   3.298  1.00  0.00
ATOM   1217 HD11 ILE    75      -4.483  -2.662   4.370  1.00  0.00
ATOM   1218 HD12 ILE    75      -4.641  -3.927   3.168  1.00  0.00
ATOM   1219 HD13 ILE    75      -3.529  -2.592   2.894  1.00  0.00
ATOM   1220  C   ILE    75      -6.493  -3.367  -0.981  1.00  0.00
ATOM   1221  O   ILE    75      -5.431  -3.253  -1.595  1.00  0.00
ATOM   1222  N   VAL    76      -7.672  -3.575  -1.583  1.00  0.00
ATOM   1223  H   VAL    76      -8.466  -3.692  -0.969  1.00  0.00
ATOM   1224  CA  VAL    76      -7.904  -3.590  -3.026  1.00  0.00
ATOM   1225  HA  VAL    76      -7.002  -3.894  -3.552  1.00  0.00
ATOM   1226  CB  VAL    76      -9.072  -4.563  -3.376  1.00  0.00
ATOM   1227  HB  VAL    76     -10.005  -4.098  -3.067  1.00  0.00
ATOM   1228  CG1 VAL    76      -9.183  -4.830  -4.891  1.00  0.00
ATOM   1229 HG11 VAL    76      -9.975  -5.548  -5.107  1.00  0.00
ATOM   1230 HG12 VAL    76      -9.422  -3.929  -5.454  1.00  0.00
ATOM   1231 HG13 VAL    76      -8.253  -5.236  -5.290  1.00  0.00
ATOM   1232  CG2 VAL    76      -8.996  -5.909  -2.637  1.00  0.00
ATOM   1233 HG21 VAL    76      -9.816  -6.563  -2.934  1.00  0.00
ATOM   1234 HG22 VAL    76      -8.068  -6.425  -2.865  1.00  0.00
ATOM   1235 HG23 VAL    76      -9.065  -5.787  -1.556  1.00  0.00
ATOM   1236  C   VAL    76      -8.333  -2.176  -3.445  1.00  0.00
ATOM   1237  O   VAL    76      -9.002  -1.469  -2.690  1.00  0.00
ATOM   1238  N   ASP    77      -7.999  -1.806  -4.683  1.00  0.00
ATOM   1239  H   ASP    77      -7.404  -2.425  -5.219  1.00  0.00
ATOM   1240  CA  ASP    77      -8.519  -0.647  -5.396  1.00  0.00
ATOM   1241  HA  ASP    77      -9.546  -0.500  -5.064  1.00  0.00
ATOM   1242  CB  ASP    77      -7.719   0.635  -5.055  1.00  0.00
ATOM   1243  HB2 ASP    77      -8.192   1.507  -5.508  1.00  0.00
ATOM   1244  HB3 ASP    77      -7.751   0.810  -3.980  1.00  0.00
ATOM   1245  CG  ASP    77      -6.261   0.592  -5.515  1.00  0.00
ATOM   1246  OD1 ASP    77      -6.034   0.799  -6.729  1.00  0.00
ATOM   1247  OD2 ASP    77      -5.410   0.328  -4.641  1.00  0.00
ATOM   1248  C   ASP    77      -8.614  -0.972  -6.892  1.00  0.00
ATOM   1249  O   ASP    77      -8.149  -2.015  -7.358  1.00  0.00
ATOM   1250  N   THR    78      -9.208  -0.033  -7.633  1.00  0.00
ATOM   1251  H   THR    78      -9.572   0.777  -7.150  1.00  0.00
ATOM   1252  CA  THR    78      -9.390  -0.048  -9.080  1.00  0.00
ATOM   1253  HA  THR    78      -8.819  -0.869  -9.511  1.00  0.00
ATOM   1254  CB  THR    78     -10.873  -0.316  -9.427  1.00  0.00
ATOM   1255  HB  THR    78     -11.004  -0.214 -10.505  1.00  0.00
ATOM   1256  CG2 THR    78     -11.356  -1.721  -9.040  1.00  0.00
ATOM   1257 HG21 THR    78     -12.392  -1.877  -9.339  1.00  0.00
ATOM   1258 HG22 THR    78     -10.752  -2.488  -9.527  1.00  0.00
ATOM   1259 HG23 THR    78     -11.293  -1.883  -7.964  1.00  0.00
ATOM   1260  OG1 THR    78     -11.705   0.646  -8.815  1.00  0.00
ATOM   1261  HG1 THR    78     -12.548   0.618  -9.245  1.00  0.00
ATOM   1262  C   THR    78      -8.770   1.215  -9.699  1.00  0.00
ATOM   1263  O   THR    78      -9.321   1.795 -10.634  1.00  0.00
ATOM   1264  N   GLY    79      -7.602   1.633  -9.178  1.00  0.00
ATOM   1265  H   GLY    79      -7.216   1.116  -8.397  1.00  0.00
ATOM   1266  CA  GLY    79      -6.807   2.762  -9.650  1.00  0.00
ATOM   1267  HA2 GLY    79      -7.445   3.634  -9.780  1.00  0.00
ATOM   1268  HA3 GLY    79      -6.083   3.009  -8.873  1.00  0.00
ATOM   1269  C   GLY    79      -6.069   2.484 -10.964  1.00  0.00
ATOM   1270  O   GLY    79      -6.375   1.522 -11.668  1.00  0.00
ATOM   1271  N   ILE    80      -5.104   3.349 -11.310  1.00  0.00
ATOM   1272  H   ILE    80      -4.932   4.138 -10.701  1.00  0.00
ATOM   1273  CA  ILE    80      -4.323   3.281 -12.548  1.00  0.00
ATOM   1274  HA  ILE    80      -5.031   3.165 -13.368  1.00  0.00
ATOM   1275  CB  ILE    80      -3.561   4.628 -12.742  1.00  0.00
ATOM   1276  HB  ILE    80      -4.302   5.422 -12.645  1.00  0.00
ATOM   1277  CG2 ILE    80      -2.493   4.896 -11.663  1.00  0.00
ATOM   1278 HG21 ILE    80      -2.098   5.908 -11.734  1.00  0.00
ATOM   1279 HG22 ILE    80      -2.895   4.782 -10.658  1.00  0.00
ATOM   1280 HG23 ILE    80      -1.646   4.220 -11.764  1.00  0.00
ATOM   1281  CG1 ILE    80      -2.964   4.750 -14.163  1.00  0.00
ATOM   1282 HG12 ILE    80      -2.084   4.114 -14.251  1.00  0.00
ATOM   1283 HG13 ILE    80      -3.682   4.373 -14.892  1.00  0.00
ATOM   1284  CD1 ILE    80      -2.589   6.177 -14.572  1.00  0.00
ATOM   1285 HD11 ILE    80      -2.189   6.186 -15.586  1.00  0.00
ATOM   1286 HD12 ILE    80      -3.458   6.835 -14.556  1.00  0.00
ATOM   1287 HD13 ILE    80      -1.826   6.601 -13.921  1.00  0.00
ATOM   1288  C   ILE    80      -3.372   2.066 -12.612  1.00  0.00
ATOM   1289  O   ILE    80      -3.029   1.638 -13.713  1.00  0.00
ATOM   1290  N   GLY    81      -2.966   1.504 -11.459  1.00  0.00
ATOM   1291  H   GLY    81      -3.306   1.901 -10.595  1.00  0.00
ATOM   1292  CA  GLY    81      -2.024   0.392 -11.349  1.00  0.00
ATOM   1293  HA2 GLY    81      -2.114  -0.032 -10.350  1.00  0.00
ATOM   1294  HA3 GLY    81      -2.291  -0.397 -12.051  1.00  0.00
ATOM   1295  C   GLY    81      -0.565   0.808 -11.579  1.00  0.00
ATOM   1296  O   GLY    81      -0.270   1.986 -11.782  1.00  0.00
ATOM   1297  N   MET    82       0.353  -0.166 -11.526  1.00  0.00
ATOM   1298  H   MET    82       0.040  -1.108 -11.332  1.00  0.00
ATOM   1299  CA  MET    82       1.800   0.028 -11.639  1.00  0.00
ATOM   1300  HA  MET    82       2.028   1.043 -11.974  1.00  0.00
ATOM   1301  CB  MET    82       2.457  -0.184 -10.262  1.00  0.00
ATOM   1302  HB2 MET    82       2.085  -1.113  -9.841  1.00  0.00
ATOM   1303  HB3 MET    82       3.534  -0.318 -10.370  1.00  0.00
ATOM   1304  CG  MET    82       2.214   0.967  -9.277  1.00  0.00
ATOM   1305  HG2 MET    82       2.810   1.830  -9.572  1.00  0.00
ATOM   1306  HG3 MET    82       1.177   1.290  -9.322  1.00  0.00
ATOM   1307  SD  MET    82       2.573   0.569  -7.546  1.00  0.00
ATOM   1308  CE  MET    82       1.147  -0.483  -7.176  1.00  0.00
ATOM   1309  HE1 MET    82       1.074  -0.677  -6.108  1.00  0.00
ATOM   1310  HE2 MET    82       0.231   0.009  -7.491  1.00  0.00
ATOM   1311  HE3 MET    82       1.223  -1.439  -7.690  1.00  0.00
ATOM   1312  C   MET    82       2.370  -0.935 -12.681  1.00  0.00
ATOM   1313  O   MET    82       2.125  -2.140 -12.608  1.00  0.00
ATOM   1314  N   THR    83       3.169  -0.400 -13.618  1.00  0.00
ATOM   1315  H   THR    83       3.343   0.597 -13.566  1.00  0.00
ATOM   1316  CA  THR    83       3.933  -1.142 -14.625  1.00  0.00
ATOM   1317  HA  THR    83       3.295  -1.909 -15.066  1.00  0.00
ATOM   1318  CB  THR    83       4.391  -0.158 -15.741  1.00  0.00
ATOM   1319  HB  THR    83       4.866  -0.743 -16.528  1.00  0.00
ATOM   1320  CG2 THR    83       3.240   0.617 -16.398  1.00  0.00
ATOM   1321 HG21 THR    83       3.596   1.206 -17.242  1.00  0.00
ATOM   1322 HG22 THR    83       2.475  -0.063 -16.774  1.00  0.00
ATOM   1323 HG23 THR    83       2.762   1.305 -15.699  1.00  0.00
ATOM   1324  OG1 THR    83       5.379   0.756 -15.302  1.00  0.00
ATOM   1325  HG1 THR    83       4.987   1.348 -14.671  1.00  0.00
ATOM   1326  C   THR    83       5.155  -1.827 -13.977  1.00  0.00
ATOM   1327  O   THR    83       5.471  -1.581 -12.811  1.00  0.00
ATOM   1328  N   LYS    84       5.867  -2.671 -14.744  1.00  0.00
ATOM   1329  H   LYS    84       5.563  -2.836 -15.698  1.00  0.00
ATOM   1330  CA  LYS    84       7.080  -3.362 -14.293  1.00  0.00
ATOM   1331  HA  LYS    84       6.823  -3.910 -13.386  1.00  0.00
ATOM   1332  CB  LYS    84       7.532  -4.361 -15.380  1.00  0.00
ATOM   1333  HB2 LYS    84       6.663  -4.781 -15.880  1.00  0.00
ATOM   1334  HB3 LYS    84       8.087  -3.842 -16.163  1.00  0.00
ATOM   1335  CG  LYS    84       8.375  -5.508 -14.802  1.00  0.00
ATOM   1336  HG2 LYS    84       9.177  -5.092 -14.198  1.00  0.00
ATOM   1337  HG3 LYS    84       7.761  -6.099 -14.122  1.00  0.00
ATOM   1338  CD  LYS    84       8.994  -6.426 -15.864  1.00  0.00
ATOM   1339  HD2 LYS    84       8.205  -6.896 -16.452  1.00  0.00
ATOM   1340  HD3 LYS    84       9.587  -5.829 -16.557  1.00  0.00
ATOM   1341  CE  LYS    84       9.884  -7.501 -15.222  1.00  0.00
ATOM   1342  HE2 LYS    84      10.671  -7.034 -14.631  1.00  0.00
ATOM   1343  HE3 LYS    84       9.300  -8.125 -14.545  1.00  0.00
ATOM   1344  NZ  LYS    84      10.528  -8.363 -16.225  1.00  0.00
ATOM   1345  HZ1 LYS    84      11.087  -7.803 -16.851  1.00  0.00
ATOM   1346  HZ2 LYS    84      11.133  -9.013 -15.731  1.00  0.00
ATOM   1347  HZ3 LYS    84       9.830  -8.872 -16.746  1.00  0.00
ATOM   1348  C   LYS    84       8.233  -2.385 -13.978  1.00  0.00
ATOM   1349  O   LYS    84       9.018  -2.638 -13.065  1.00  0.00
ATOM   1350  N   ALA    85       8.304  -1.257 -14.706  1.00  0.00
ATOM   1351  H   ALA    85       7.600  -1.114 -15.416  1.00  0.00
ATOM   1352  CA  ALA    85       9.301  -0.202 -14.539  1.00  0.00
ATOM   1353  HA  ALA    85      10.293  -0.654 -14.495  1.00  0.00
ATOM   1354  CB  ALA    85       9.223   0.729 -15.758  1.00  0.00
ATOM   1355  HB1 ALA    85       9.989   1.503 -15.713  1.00  0.00
ATOM   1356  HB2 ALA    85       9.382   0.173 -16.683  1.00  0.00
ATOM   1357  HB3 ALA    85       8.251   1.220 -15.830  1.00  0.00
ATOM   1358  C   ALA    85       9.072   0.628 -13.265  1.00  0.00
ATOM   1359  O   ALA    85      10.043   1.107 -12.683  1.00  0.00
ATOM   1360  N   ASP    86       7.814   0.760 -12.806  1.00  0.00
ATOM   1361  H   ASP    86       7.068   0.336 -13.340  1.00  0.00
ATOM   1362  CA  ASP    86       7.443   1.431 -11.556  1.00  0.00
ATOM   1363  HA  ASP    86       7.972   2.380 -11.488  1.00  0.00
ATOM   1364  CB  ASP    86       5.916   1.692 -11.516  1.00  0.00
ATOM   1365  HB2 ASP    86       5.374   0.746 -11.559  1.00  0.00
ATOM   1366  HB3 ASP    86       5.629   2.155 -10.575  1.00  0.00
ATOM   1367  CG  ASP    86       5.399   2.596 -12.636  1.00  0.00
ATOM   1368  OD1 ASP    86       6.134   3.538 -13.007  1.00  0.00
ATOM   1369  OD2 ASP    86       4.276   2.319 -13.112  1.00  0.00
ATOM   1370  C   ASP    86       7.838   0.593 -10.333  1.00  0.00
ATOM   1371  O   ASP    86       8.383   1.139  -9.374  1.00  0.00
ATOM   1372  N   LEU    87       7.601  -0.727 -10.388  1.00  0.00
ATOM   1373  H   LEU    87       7.164  -1.092 -11.224  1.00  0.00
ATOM   1374  CA  LEU    87       7.840  -1.673  -9.299  1.00  0.00
ATOM   1375  HA  LEU    87       7.424  -1.265  -8.379  1.00  0.00
ATOM   1376  CB  LEU    87       7.151  -3.010  -9.657  1.00  0.00
ATOM   1377  HB2 LEU    87       7.499  -3.331 -10.640  1.00  0.00
ATOM   1378  HB3 LEU    87       7.470  -3.793  -8.971  1.00  0.00
ATOM   1379  CG  LEU    87       5.609  -2.968  -9.654  1.00  0.00
ATOM   1380  HG  LEU    87       5.278  -2.161 -10.304  1.00  0.00
ATOM   1381  CD1 LEU    87       5.047  -4.275 -10.237  1.00  0.00
ATOM   1382 HD11 LEU    87       3.962  -4.241 -10.299  1.00  0.00
ATOM   1383 HD12 LEU    87       5.422  -4.448 -11.246  1.00  0.00
ATOM   1384 HD13 LEU    87       5.321  -5.137  -9.629  1.00  0.00
ATOM   1385  CD2 LEU    87       5.033  -2.691  -8.255  1.00  0.00
ATOM   1386 HD21 LEU    87       3.947  -2.755  -8.251  1.00  0.00
ATOM   1387 HD22 LEU    87       5.405  -3.400  -7.518  1.00  0.00
ATOM   1388 HD23 LEU    87       5.282  -1.689  -7.908  1.00  0.00
ATOM   1389  C   LEU    87       9.330  -1.954  -9.034  1.00  0.00
ATOM   1390  O   LEU    87       9.667  -2.326  -7.910  1.00  0.00
ATOM   1391  N   ILE    88      10.206  -1.779 -10.038  1.00  0.00
ATOM   1392  H   ILE    88       9.847  -1.482 -10.933  1.00  0.00
ATOM   1393  CA  ILE    88      11.638  -2.073  -9.946  1.00  0.00
ATOM   1394  HA  ILE    88      11.844  -2.680  -9.065  1.00  0.00
ATOM   1395  CB  ILE    88      12.084  -2.896 -11.195  1.00  0.00
ATOM   1396  HB  ILE    88      11.825  -2.322 -12.085  1.00  0.00
ATOM   1397  CG2 ILE    88      13.610  -3.152 -11.228  1.00  0.00
ATOM   1398 HG21 ILE    88      13.909  -3.730 -12.102  1.00  0.00
ATOM   1399 HG22 ILE    88      14.190  -2.232 -11.273  1.00  0.00
ATOM   1400 HG23 ILE    88      13.933  -3.700 -10.344  1.00  0.00
ATOM   1401  CG1 ILE    88      11.332  -4.249 -11.265  1.00  0.00
ATOM   1402 HG12 ILE    88      11.652  -4.891 -10.445  1.00  0.00
ATOM   1403 HG13 ILE    88      10.264  -4.097 -11.119  1.00  0.00
ATOM   1404  CD1 ILE    88      11.494  -4.996 -12.594  1.00  0.00
ATOM   1405 HD11 ILE    88      10.864  -5.886 -12.601  1.00  0.00
ATOM   1406 HD12 ILE    88      11.205  -4.366 -13.435  1.00  0.00
ATOM   1407 HD13 ILE    88      12.516  -5.325 -12.765  1.00  0.00
ATOM   1408  C   ILE    88      12.457  -0.774  -9.807  1.00  0.00
ATOM   1409  O   ILE    88      13.431  -0.774  -9.054  1.00  0.00
ATOM   1410  N   ASN    89      12.094   0.306 -10.524  1.00  0.00
ATOM   1411  H   ASN    89      11.256   0.250 -11.086  1.00  0.00
ATOM   1412  CA  ASN    89      12.935   1.497 -10.698  1.00  0.00
ATOM   1413  HA  ASN    89      13.828   1.412 -10.076  1.00  0.00
ATOM   1414  CB  ASN    89      13.433   1.625 -12.161  1.00  0.00
ATOM   1415  HB2 ASN    89      12.591   1.709 -12.849  1.00  0.00
ATOM   1416  HB3 ASN    89      13.999   2.551 -12.276  1.00  0.00
ATOM   1417  CG  ASN    89      14.342   0.480 -12.610  1.00  0.00
ATOM   1418  OD1 ASN    89      15.455   0.336 -12.112  1.00  0.00
ATOM   1419  ND2 ASN    89      13.866  -0.349 -13.542  1.00  0.00
ATOM   1420 HD21 ASN    89      12.945  -0.202 -13.927  1.00  0.00
ATOM   1421 HD22 ASN    89      14.435  -1.120 -13.858  1.00  0.00
ATOM   1422  C   ASN    89      12.256   2.792 -10.239  1.00  0.00
ATOM   1423  O   ASN    89      12.742   3.425  -9.302  1.00  0.00
ATOM   1424  N   ASN    90      11.194   3.223 -10.943  1.00  0.00
ATOM   1425  H   ASN    90      10.830   2.617 -11.666  1.00  0.00
ATOM   1426  CA  ASN    90      10.753   4.623 -10.970  1.00  0.00
ATOM   1427  HA  ASN    90      11.635   5.239 -11.159  1.00  0.00
ATOM   1428  CB  ASN    90       9.740   4.874 -12.112  1.00  0.00
ATOM   1429  HB2 ASN    90       8.810   4.341 -11.918  1.00  0.00
ATOM   1430  HB3 ASN    90       9.473   5.931 -12.138  1.00  0.00
ATOM   1431  CG  ASN    90      10.252   4.510 -13.509  1.00  0.00
ATOM   1432  OD1 ASN    90      11.424   4.709 -13.826  1.00  0.00
ATOM   1433  ND2 ASN    90       9.375   3.947 -14.342  1.00  0.00
ATOM   1434 HD21 ASN    90       8.420   3.792 -14.044  1.00  0.00
ATOM   1435 HD22 ASN    90       9.665   3.691 -15.274  1.00  0.00
ATOM   1436  C   ASN    90      10.127   5.119  -9.659  1.00  0.00
ATOM   1437  O   ASN    90      10.316   6.286  -9.325  1.00  0.00
ATOM   1438  N   LEU    91       9.431   4.260  -8.893  1.00  0.00
ATOM   1439  H   LEU    91       9.306   3.307  -9.207  1.00  0.00
ATOM   1440  CA  LEU    91       8.853   4.641  -7.598  1.00  0.00
ATOM   1441  HA  LEU    91       8.396   5.628  -7.680  1.00  0.00
ATOM   1442  CB  LEU    91       7.785   3.615  -7.165  1.00  0.00
ATOM   1443  HB2 LEU    91       8.244   2.626  -7.104  1.00  0.00
ATOM   1444  HB3 LEU    91       7.448   3.844  -6.152  1.00  0.00
ATOM   1445  CG  LEU    91       6.549   3.547  -8.082  1.00  0.00
ATOM   1446  HG  LEU    91       6.889   3.340  -9.095  1.00  0.00
ATOM   1447  CD1 LEU    91       5.631   2.395  -7.655  1.00  0.00
ATOM   1448 HD11 LEU    91       4.780   2.317  -8.327  1.00  0.00
ATOM   1449 HD12 LEU    91       6.152   1.438  -7.675  1.00  0.00
ATOM   1450 HD13 LEU    91       5.245   2.545  -6.647  1.00  0.00
ATOM   1451  CD2 LEU    91       5.763   4.868  -8.132  1.00  0.00
ATOM   1452 HD21 LEU    91       4.869   4.763  -8.746  1.00  0.00
ATOM   1453 HD22 LEU    91       5.450   5.182  -7.137  1.00  0.00
ATOM   1454 HD23 LEU    91       6.350   5.674  -8.570  1.00  0.00
ATOM   1455  C   LEU    91       9.920   4.728  -6.496  1.00  0.00
ATOM   1456  O   LEU    91       9.760   5.532  -5.580  1.00  0.00
ATOM   1457  N   GLY    92      11.020   3.964  -6.608  1.00  0.00
ATOM   1458  H   GLY    92      11.085   3.338  -7.398  1.00  0.00
ATOM   1459  CA  GLY    92      12.175   4.040  -5.718  1.00  0.00
ATOM   1460  HA2 GLY    92      11.846   4.081  -4.680  1.00  0.00
ATOM   1461  HA3 GLY    92      12.751   3.120  -5.825  1.00  0.00
ATOM   1462  C   GLY    92      13.099   5.230  -6.021  1.00  0.00
ATOM   1463  O   GLY    92      13.804   5.691  -5.125  1.00  0.00
ATOM   1464  N   THR    93      13.066   5.745  -7.262  1.00  0.00
ATOM   1465  H   THR    93      12.457   5.300  -7.933  1.00  0.00
ATOM   1466  CA  THR    93      13.826   6.910  -7.723  1.00  0.00
ATOM   1467  HA  THR    93      14.828   6.896  -7.290  1.00  0.00
ATOM   1468  CB  THR    93      13.922   6.851  -9.271  1.00  0.00
ATOM   1469  HB  THR    93      12.928   6.766  -9.709  1.00  0.00
ATOM   1470  CG2 THR    93      14.643   8.049  -9.916  1.00  0.00
ATOM   1471 HG21 THR    93      14.754   7.904 -10.991  1.00  0.00
ATOM   1472 HG22 THR    93      14.091   8.978  -9.778  1.00  0.00
ATOM   1473 HG23 THR    93      15.638   8.186  -9.495  1.00  0.00
ATOM   1474  OG1 THR    93      14.661   5.702  -9.638  1.00  0.00
ATOM   1475  HG1 THR    93      14.180   4.934  -9.366  1.00  0.00
ATOM   1476  C   THR    93      13.113   8.208  -7.290  1.00  0.00
ATOM   1477  O   THR    93      13.777   9.146  -6.852  1.00  0.00
ATOM   1478  N   ILE    94      11.770   8.244  -7.376  1.00  0.00
ATOM   1479  H   ILE    94      11.301   7.437  -7.765  1.00  0.00
ATOM   1480  CA  ILE    94      10.911   9.346  -6.928  1.00  0.00
ATOM   1481  HA  ILE    94      11.332  10.288  -7.285  1.00  0.00
ATOM   1482  CB  ILE    94       9.491   9.144  -7.545  1.00  0.00
ATOM   1483  HB  ILE    94       9.227   8.097  -7.387  1.00  0.00
ATOM   1484  CG2 ILE    94       8.355   9.955  -6.881  1.00  0.00
ATOM   1485 HG21 ILE    94       7.419   9.837  -7.429  1.00  0.00
ATOM   1486 HG22 ILE    94       8.161   9.623  -5.861  1.00  0.00
ATOM   1487 HG23 ILE    94       8.588  11.018  -6.844  1.00  0.00
ATOM   1488  CG1 ILE    94       9.485   9.365  -9.079  1.00  0.00
ATOM   1489 HG12 ILE    94      10.301   8.811  -9.542  1.00  0.00
ATOM   1490 HG13 ILE    94       8.571   8.938  -9.493  1.00  0.00
ATOM   1491  CD1 ILE    94       9.590  10.829  -9.535  1.00  0.00
ATOM   1492 HD11 ILE    94       9.611  10.887 -10.623  1.00  0.00
ATOM   1493 HD12 ILE    94       8.739  11.421  -9.198  1.00  0.00
ATOM   1494 HD13 ILE    94      10.498  11.304  -9.167  1.00  0.00
ATOM   1495  C   ILE    94      10.864   9.431  -5.387  1.00  0.00
ATOM   1496  O   ILE    94      10.770  10.533  -4.846  1.00  0.00
ATOM   1497  N   ALA    95      10.961   8.287  -4.686  1.00  0.00
ATOM   1498  H   ALA    95      11.024   7.417  -5.197  1.00  0.00
ATOM   1499  CA  ALA    95      10.931   8.201  -3.227  1.00  0.00
ATOM   1500  HA  ALA    95      10.151   8.856  -2.834  1.00  0.00
ATOM   1501  CB  ALA    95      10.617   6.748  -2.832  1.00  0.00
ATOM   1502  HB1 ALA    95      10.663   6.600  -1.753  1.00  0.00
ATOM   1503  HB2 ALA    95       9.612   6.469  -3.145  1.00  0.00
ATOM   1504  HB3 ALA    95      11.319   6.046  -3.286  1.00  0.00
ATOM   1505  C   ALA    95      12.268   8.571  -2.566  1.00  0.00
ATOM   1506  O   ALA    95      12.256   8.875  -1.377  1.00  0.00
ATOM   1507  N   LYS    96      13.396   8.543  -3.301  1.00  0.00
ATOM   1508  H   LYS    96      13.301   8.289  -4.274  1.00  0.00
ATOM   1509  CA  LYS    96      14.768   8.722  -2.809  1.00  0.00
ATOM   1510  HA  LYS    96      14.964   7.873  -2.151  1.00  0.00
ATOM   1511  CB  LYS    96      15.746   8.620  -3.998  1.00  0.00
ATOM   1512  HB2 LYS    96      15.594   7.650  -4.475  1.00  0.00
ATOM   1513  HB3 LYS    96      15.505   9.367  -4.754  1.00  0.00
ATOM   1514  CG  LYS    96      17.230   8.752  -3.609  1.00  0.00
ATOM   1515  HG2 LYS    96      17.473   9.797  -3.411  1.00  0.00
ATOM   1516  HG3 LYS    96      17.406   8.224  -2.676  1.00  0.00
ATOM   1517  CD  LYS    96      18.180   8.196  -4.678  1.00  0.00
ATOM   1518  HD2 LYS    96      17.889   7.171  -4.917  1.00  0.00
ATOM   1519  HD3 LYS    96      18.074   8.773  -5.597  1.00  0.00
ATOM   1520  CE  LYS    96      19.639   8.205  -4.211  1.00  0.00
ATOM   1521  HE2 LYS    96      19.962   9.223  -3.987  1.00  0.00
ATOM   1522  HE3 LYS    96      19.748   7.624  -3.295  1.00  0.00
ATOM   1523  NZ  LYS    96      20.530   7.634  -5.235  1.00  0.00
ATOM   1524  HZ1 LYS    96      20.251   6.683  -5.427  1.00  0.00
ATOM   1525  HZ2 LYS    96      20.465   8.181  -6.081  1.00  0.00
ATOM   1526  HZ3 LYS    96      21.482   7.644  -4.899  1.00  0.00
ATOM   1527  C   LYS    96      15.002   9.996  -1.975  1.00  0.00
ATOM   1528  O   LYS    96      15.590   9.913  -0.896  1.00  0.00
ATOM   1529  N   SER    97      14.526  11.155  -2.457  1.00  0.00
ATOM   1530  H   SER    97      14.055  11.142  -3.349  1.00  0.00
ATOM   1531  CA  SER    97      14.681  12.454  -1.796  1.00  0.00
ATOM   1532  HA  SER    97      15.722  12.588  -1.498  1.00  0.00
ATOM   1533  CB  SER    97      14.280  13.566  -2.785  1.00  0.00
ATOM   1534  HB2 SER    97      13.343  13.331  -3.293  1.00  0.00
ATOM   1535  HB3 SER    97      14.134  14.515  -2.267  1.00  0.00
ATOM   1536  OG  SER    97      15.306  13.760  -3.736  1.00  0.00
ATOM   1537  HG  SER    97      15.050  14.459  -4.318  1.00  0.00
ATOM   1538  C   SER    97      13.808  12.575  -0.535  1.00  0.00
ATOM   1539  O   SER    97      14.246  13.168   0.450  1.00  0.00
ATOM   1540  N   GLY    98      12.603  11.981  -0.553  1.00  0.00
ATOM   1541  H   GLY    98      12.326  11.489  -1.390  1.00  0.00
ATOM   1542  CA  GLY    98      11.668  11.953   0.568  1.00  0.00
ATOM   1543  HA2 GLY    98      11.559  12.952   0.996  1.00  0.00
ATOM   1544  HA3 GLY    98      10.693  11.667   0.181  1.00  0.00
ATOM   1545  C   GLY    98      12.060  10.955   1.663  1.00  0.00
ATOM   1546  O   GLY    98      11.811  11.217   2.835  1.00  0.00
ATOM   1547  N   THR    99      12.705   9.839   1.287  1.00  0.00
ATOM   1548  H   THR    99      12.858   9.698   0.297  1.00  0.00
ATOM   1549  CA  THR    99      13.188   8.788   2.182  1.00  0.00
ATOM   1550  HA  THR    99      12.391   8.509   2.874  1.00  0.00
ATOM   1551  CB  THR    99      13.592   7.556   1.328  1.00  0.00
ATOM   1552  HB  THR    99      14.235   7.857   0.500  1.00  0.00
ATOM   1553  CG2 THR    99      14.289   6.442   2.110  1.00  0.00
ATOM   1554 HG21 THR    99      14.392   5.555   1.490  1.00  0.00
ATOM   1555 HG22 THR    99      15.289   6.737   2.423  1.00  0.00
ATOM   1556 HG23 THR    99      13.731   6.156   2.996  1.00  0.00
ATOM   1557  OG1 THR    99      12.435   6.952   0.791  1.00  0.00
ATOM   1558  HG1 THR    99      12.057   7.550   0.162  1.00  0.00
ATOM   1559  C   THR    99      14.388   9.292   3.004  1.00  0.00
ATOM   1560  O   THR    99      14.434   9.063   4.211  1.00  0.00
ATOM   1561  N   LYS   100      15.329  10.003   2.357  1.00  0.00
ATOM   1562  H   LYS   100      15.215  10.149   1.364  1.00  0.00
ATOM   1563  CA  LYS   100      16.509  10.599   2.984  1.00  0.00
ATOM   1564  HA  LYS   100      17.015   9.842   3.585  1.00  0.00
ATOM   1565  CB  LYS   100      17.465  11.102   1.884  1.00  0.00
ATOM   1566  HB2 LYS   100      16.910  11.695   1.153  1.00  0.00
ATOM   1567  HB3 LYS   100      18.204  11.776   2.321  1.00  0.00
ATOM   1568  CG  LYS   100      18.207   9.956   1.176  1.00  0.00
ATOM   1569  HG2 LYS   100      18.854   9.440   1.886  1.00  0.00
ATOM   1570  HG3 LYS   100      17.477   9.216   0.859  1.00  0.00
ATOM   1571  CD  LYS   100      19.009  10.394  -0.061  1.00  0.00
ATOM   1572  HD2 LYS   100      19.379   9.506  -0.577  1.00  0.00
ATOM   1573  HD3 LYS   100      18.334  10.882  -0.764  1.00  0.00
ATOM   1574  CE  LYS   100      20.186  11.337   0.241  1.00  0.00
ATOM   1575  HE2 LYS   100      20.654  11.649  -0.692  1.00  0.00
ATOM   1576  HE3 LYS   100      19.845  12.246   0.737  1.00  0.00
ATOM   1577  NZ  LYS   100      21.213  10.685   1.074  1.00  0.00
ATOM   1578  HZ1 LYS   100      20.805  10.421   1.960  1.00  0.00
ATOM   1579  HZ2 LYS   100      21.561   9.861   0.605  1.00  0.00
ATOM   1580  HZ3 LYS   100      21.973  11.329   1.237  1.00  0.00
ATOM   1581  C   LYS   100      16.134  11.769   3.906  1.00  0.00
ATOM   1582  O   LYS   100      16.650  11.847   5.018  1.00  0.00
ATOM   1583  N   ALA   101      15.202  12.635   3.469  1.00  0.00
ATOM   1584  H   ALA   101      14.822  12.499   2.542  1.00  0.00
ATOM   1585  CA  ALA   101      14.711  13.787   4.224  1.00  0.00
ATOM   1586  HA  ALA   101      15.567  14.364   4.580  1.00  0.00
ATOM   1587  CB  ALA   101      13.872  14.665   3.285  1.00  0.00
ATOM   1588  HB1 ALA   101      13.488  15.544   3.803  1.00  0.00
ATOM   1589  HB2 ALA   101      14.474  15.024   2.449  1.00  0.00
ATOM   1590  HB3 ALA   101      13.022  14.120   2.875  1.00  0.00
ATOM   1591  C   ALA   101      13.848  13.389   5.433  1.00  0.00
ATOM   1592  O   ALA   101      13.829  14.124   6.419  1.00  0.00
ATOM   1593  N   PHE   102      13.170  12.227   5.381  1.00  0.00
ATOM   1594  H   PHE   102      13.209  11.682   4.531  1.00  0.00
ATOM   1595  CA  PHE   102      12.385  11.688   6.490  1.00  0.00
ATOM   1596  HA  PHE   102      11.828  12.509   6.944  1.00  0.00
ATOM   1597  CB  PHE   102      11.392  10.629   5.961  1.00  0.00
ATOM   1598  HB2 PHE   102      10.751  11.083   5.209  1.00  0.00
ATOM   1599  HB3 PHE   102      11.940   9.842   5.441  1.00  0.00
ATOM   1600  CG  PHE   102      10.464   9.991   6.989  1.00  0.00
ATOM   1601  CD1 PHE   102       9.853  10.760   8.006  1.00  0.00
ATOM   1602  HD1 PHE   102      10.037  11.819   8.084  1.00  0.00
ATOM   1603  CE1 PHE   102       8.999  10.152   8.947  1.00  0.00
ATOM   1604  HE1 PHE   102       8.535  10.743   9.721  1.00  0.00
ATOM   1605  CZ  PHE   102       8.756   8.769   8.875  1.00  0.00
ATOM   1606  HZ  PHE   102       8.097   8.290   9.580  1.00  0.00
ATOM   1607  CE2 PHE   102       9.359   7.998   7.867  1.00  0.00
ATOM   1608  HE2 PHE   102       9.155   6.939   7.811  1.00  0.00
ATOM   1609  CD2 PHE   102      10.203   8.608   6.920  1.00  0.00
ATOM   1610  HD2 PHE   102      10.650   8.011   6.140  1.00  0.00
ATOM   1611  C   PHE   102      13.294  11.052   7.552  1.00  0.00
ATOM   1612  O   PHE   102      13.025  11.231   8.734  1.00  0.00
ATOM   1613  N   MET   103      14.387  10.368   7.166  1.00  0.00
ATOM   1614  H   MET   103      14.564  10.253   6.177  1.00  0.00
ATOM   1615  CA  MET   103      15.358   9.794   8.104  1.00  0.00
ATOM   1616  HA  MET   103      14.827   9.246   8.882  1.00  0.00
ATOM   1617  CB  MET   103      16.291   8.825   7.358  1.00  0.00
ATOM   1618  HB2 MET   103      16.666   9.292   6.447  1.00  0.00
ATOM   1619  HB3 MET   103      17.167   8.616   7.973  1.00  0.00
ATOM   1620  CG  MET   103      15.622   7.477   7.037  1.00  0.00
ATOM   1621  HG2 MET   103      15.136   7.089   7.932  1.00  0.00
ATOM   1622  HG3 MET   103      14.836   7.605   6.296  1.00  0.00
ATOM   1623  SD  MET   103      16.760   6.191   6.463  1.00  0.00
ATOM   1624  CE  MET   103      17.402   6.953   4.952  1.00  0.00
ATOM   1625  HE1 MET   103      18.070   6.260   4.446  1.00  0.00
ATOM   1626  HE2 MET   103      16.587   7.210   4.279  1.00  0.00
ATOM   1627  HE3 MET   103      17.967   7.856   5.181  1.00  0.00
ATOM   1628  C   MET   103      16.207  10.872   8.808  1.00  0.00
ATOM   1629  O   MET   103      16.600  10.674   9.957  1.00  0.00
ATOM   1630  N   GLU   104      16.427  12.024   8.152  1.00  0.00
ATOM   1631  H   GLU   104      16.097  12.096   7.200  1.00  0.00
ATOM   1632  CA  GLU   104      17.066  13.214   8.720  1.00  0.00
ATOM   1633  HA  GLU   104      17.967  12.930   9.266  1.00  0.00
ATOM   1634  CB  GLU   104      17.430  14.172   7.567  1.00  0.00
ATOM   1635  HB2 GLU   104      16.574  14.278   6.899  1.00  0.00
ATOM   1636  HB3 GLU   104      17.629  15.171   7.959  1.00  0.00
ATOM   1637  CG  GLU   104      18.677  13.719   6.776  1.00  0.00
ATOM   1638  HG2 GLU   104      19.571  13.862   7.383  1.00  0.00
ATOM   1639  HG3 GLU   104      18.619  12.651   6.566  1.00  0.00
ATOM   1640  CD  GLU   104      18.871  14.447   5.442  1.00  0.00
ATOM   1641  OE1 GLU   104      18.224  15.498   5.238  1.00  0.00
ATOM   1642  OE2 GLU   104      19.679  13.932   4.637  1.00  0.00
ATOM   1643  C   GLU   104      16.111  13.944   9.684  1.00  0.00
ATOM   1644  O   GLU   104      16.574  14.493  10.683  1.00  0.00
ATOM   1645  N   ALA   105      14.792  13.915   9.416  1.00  0.00
ATOM   1646  H   ALA   105      14.489  13.456   8.568  1.00  0.00
ATOM   1647  CA  ALA   105      13.754  14.494  10.268  1.00  0.00
ATOM   1648  HA  ALA   105      14.065  15.494  10.578  1.00  0.00
ATOM   1649  CB  ALA   105      12.447  14.609   9.469  1.00  0.00
ATOM   1650  HB1 ALA   105      11.659  15.068  10.066  1.00  0.00
ATOM   1651  HB2 ALA   105      12.587  15.233   8.586  1.00  0.00
ATOM   1652  HB3 ALA   105      12.080  13.640   9.132  1.00  0.00
ATOM   1653  C   ALA   105      13.500  13.636  11.517  1.00  0.00
ATOM   1654  O   ALA   105      13.313  14.195  12.594  1.00  0.00
ATOM   1655  N   LEU   106      13.540  12.295  11.396  1.00  0.00
ATOM   1656  H   LEU   106      13.665  11.908  10.469  1.00  0.00
ATOM   1657  CA  LEU   106      13.415  11.339  12.502  1.00  0.00
ATOM   1658  HA  LEU   106      12.513  11.574  13.068  1.00  0.00
ATOM   1659  CB  LEU   106      13.323   9.901  11.940  1.00  0.00
ATOM   1660  HB2 LEU   106      14.134   9.757  11.227  1.00  0.00
ATOM   1661  HB3 LEU   106      13.508   9.178  12.736  1.00  0.00
ATOM   1662  CG  LEU   106      11.981   9.530  11.267  1.00  0.00
ATOM   1663  HG  LEU   106      11.689  10.323  10.584  1.00  0.00
ATOM   1664  CD1 LEU   106      12.136   8.241  10.447  1.00  0.00
ATOM   1665 HD11 LEU   106      11.187   7.919  10.021  1.00  0.00
ATOM   1666 HD12 LEU   106      12.831   8.375   9.620  1.00  0.00
ATOM   1667 HD13 LEU   106      12.508   7.428  11.065  1.00  0.00
ATOM   1668  CD2 LEU   106      10.836   9.383  12.276  1.00  0.00
ATOM   1669 HD21 LEU   106       9.922   9.056  11.782  1.00  0.00
ATOM   1670 HD22 LEU   106      11.073   8.661  13.055  1.00  0.00
ATOM   1671 HD23 LEU   106      10.608  10.335  12.750  1.00  0.00
ATOM   1672  C   LEU   106      14.603  11.428  13.479  1.00  0.00
ATOM   1673  O   LEU   106      14.403  11.280  14.684  1.00  0.00
ATOM   1674  N   GLN   107      15.812  11.729  12.973  1.00  0.00
ATOM   1675  H   GLN   107      15.897  11.819  11.970  1.00  0.00
ATOM   1676  CA  GLN   107      17.011  12.011  13.767  1.00  0.00
ATOM   1677  HA  GLN   107      17.058  11.301  14.593  1.00  0.00
ATOM   1678  CB  GLN   107      18.260  11.866  12.863  1.00  0.00
ATOM   1679  HB2 GLN   107      18.024  12.211  11.856  1.00  0.00
ATOM   1680  HB3 GLN   107      19.068  12.523  13.190  1.00  0.00
ATOM   1681  CG  GLN   107      18.792  10.419  12.797  1.00  0.00
ATOM   1682  HG2 GLN   107      17.982   9.738  12.533  1.00  0.00
ATOM   1683  HG3 GLN   107      19.519  10.348  11.988  1.00  0.00
ATOM   1684  CD  GLN   107      19.481   9.906  14.073  1.00  0.00
ATOM   1685  OE1 GLN   107      19.784   8.720  14.164  1.00  0.00
ATOM   1686  NE2 GLN   107      19.730  10.764  15.068  1.00  0.00
ATOM   1687 HE21 GLN   107      19.470  11.736  14.979  1.00  0.00
ATOM   1688 HE22 GLN   107      20.172  10.432  15.911  1.00  0.00
ATOM   1689  C   GLN   107      17.003  13.420  14.390  1.00  0.00
ATOM   1690  O   GLN   107      17.728  13.644  15.359  1.00  0.00
ATOM   1691  N   ALA   108      16.166  14.339  13.881  1.00  0.00
ATOM   1692  H   ALA   108      15.613  14.078  13.076  1.00  0.00
ATOM   1693  CA  ALA   108      15.900  15.659  14.457  1.00  0.00
ATOM   1694  HA  ALA   108      16.777  16.019  14.997  1.00  0.00
ATOM   1695  CB  ALA   108      15.591  16.635  13.309  1.00  0.00
ATOM   1696  HB1 ALA   108      15.490  17.658  13.675  1.00  0.00
ATOM   1697  HB2 ALA   108      16.394  16.637  12.573  1.00  0.00
ATOM   1698  HB3 ALA   108      14.667  16.382  12.789  1.00  0.00
ATOM   1699  C   ALA   108      14.699  15.632  15.433  1.00  0.00
ATOM   1700  O   ALA   108      14.294  16.688  15.918  1.00  0.00
ATOM   1701  N   GLY   109      14.156  14.442  15.748  1.00  0.00
ATOM   1702  H   GLY   109      14.535  13.618  15.302  1.00  0.00
ATOM   1703  CA  GLY   109      13.136  14.224  16.772  1.00  0.00
ATOM   1704  HA2 GLY   109      13.348  13.266  17.246  1.00  0.00
ATOM   1705  HA3 GLY   109      13.217  14.974  17.560  1.00  0.00
ATOM   1706  C   GLY   109      11.688  14.181  16.269  1.00  0.00
ATOM   1707  O   GLY   109      10.778  14.262  17.093  1.00  0.00
ATOM   1708  N   ALA   110      11.456  14.043  14.950  1.00  0.00
ATOM   1709  H   ALA   110      12.250  13.998  14.325  1.00  0.00
ATOM   1710  CA  ALA   110      10.123  13.912  14.353  1.00  0.00
ATOM   1711  HA  ALA   110       9.479  14.700  14.748  1.00  0.00
ATOM   1712  CB  ALA   110      10.228  14.065  12.828  1.00  0.00
ATOM   1713  HB1 ALA   110       9.246  14.040  12.360  1.00  0.00
ATOM   1714  HB2 ALA   110      10.694  15.013  12.556  1.00  0.00
ATOM   1715  HB3 ALA   110      10.806  13.257  12.381  1.00  0.00
ATOM   1716  C   ALA   110       9.498  12.539  14.649  1.00  0.00
ATOM   1717  O   ALA   110      10.202  11.565  14.914  1.00  0.00
ATOM   1718  N   ASP   111       8.160  12.481  14.585  1.00  0.00
ATOM   1719  H   ASP   111       7.661  13.325  14.346  1.00  0.00
ATOM   1720  CA  ASP   111       7.357  11.278  14.783  1.00  0.00
ATOM   1721  HA  ASP   111       7.845  10.631  15.515  1.00  0.00
ATOM   1722  CB  ASP   111       5.976  11.725  15.315  1.00  0.00
ATOM   1723  HB2 ASP   111       6.107  12.470  16.102  1.00  0.00
ATOM   1724  HB3 ASP   111       5.392  12.213  14.534  1.00  0.00
ATOM   1725  CG  ASP   111       5.173  10.571  15.916  1.00  0.00
ATOM   1726  OD1 ASP   111       5.435  10.243  17.091  1.00  0.00
ATOM   1727  OD2 ASP   111       4.329  10.017  15.178  1.00  0.00
ATOM   1728  C   ASP   111       7.185  10.525  13.447  1.00  0.00
ATOM   1729  O   ASP   111       7.170  11.140  12.381  1.00  0.00
ATOM   1730  N   ILE   112       7.043   9.189  13.517  1.00  0.00
ATOM   1731  H   ILE   112       7.054   8.766  14.433  1.00  0.00
ATOM   1732  CA  ILE   112       6.850   8.285  12.375  1.00  0.00
ATOM   1733  HA  ILE   112       7.621   8.539  11.651  1.00  0.00
ATOM   1734  CB  ILE   112       7.106   6.814  12.840  1.00  0.00
ATOM   1735  HB  ILE   112       6.575   6.671  13.779  1.00  0.00
ATOM   1736  CG2 ILE   112       6.597   5.725  11.868  1.00  0.00
ATOM   1737 HG21 ILE   112       6.808   4.721  12.230  1.00  0.00
ATOM   1738 HG22 ILE   112       5.516   5.768  11.754  1.00  0.00
ATOM   1739 HG23 ILE   112       7.049   5.826  10.881  1.00  0.00
ATOM   1740  CG1 ILE   112       8.614   6.604  13.125  1.00  0.00
ATOM   1741 HG12 ILE   112       9.174   6.660  12.192  1.00  0.00
ATOM   1742 HG13 ILE   112       8.986   7.421  13.744  1.00  0.00
ATOM   1743  CD1 ILE   112       8.968   5.295  13.844  1.00  0.00
ATOM   1744 HD11 ILE   112      10.034   5.265  14.062  1.00  0.00
ATOM   1745 HD12 ILE   112       8.433   5.209  14.789  1.00  0.00
ATOM   1746 HD13 ILE   112       8.744   4.414  13.243  1.00  0.00
ATOM   1747  C   ILE   112       5.502   8.501  11.636  1.00  0.00
ATOM   1748  O   ILE   112       5.397   8.112  10.473  1.00  0.00
ATOM   1749  N   SER   113       4.507   9.177  12.245  1.00  0.00
ATOM   1750  H   SER   113       4.651   9.473  13.203  1.00  0.00
ATOM   1751  CA  SER   113       3.243   9.578  11.607  1.00  0.00
ATOM   1752  HA  SER   113       2.815   8.696  11.131  1.00  0.00
ATOM   1753  CB  SER   113       2.242  10.067  12.680  1.00  0.00
ATOM   1754  HB2 SER   113       1.268  10.234  12.218  1.00  0.00
ATOM   1755  HB3 SER   113       2.082   9.310  13.445  1.00  0.00
ATOM   1756  OG  SER   113       2.636  11.276  13.299  1.00  0.00
ATOM   1757  HG  SER   113       3.331  11.076  13.914  1.00  0.00
ATOM   1758  C   SER   113       3.393  10.650  10.508  1.00  0.00
ATOM   1759  O   SER   113       2.456  10.848   9.734  1.00  0.00
ATOM   1760  N   MET   114       4.556  11.319  10.415  1.00  0.00
ATOM   1761  H   MET   114       5.284  11.102  11.081  1.00  0.00
ATOM   1762  CA  MET   114       4.848  12.348   9.416  1.00  0.00
ATOM   1763  HA  MET   114       3.960  12.959   9.250  1.00  0.00
ATOM   1764  CB  MET   114       5.985  13.248   9.947  1.00  0.00
ATOM   1765  HB2 MET   114       6.860  12.653  10.206  1.00  0.00
ATOM   1766  HB3 MET   114       6.310  13.922   9.154  1.00  0.00
ATOM   1767  CG  MET   114       5.551  14.105  11.147  1.00  0.00
ATOM   1768  HG2 MET   114       4.627  14.636  10.916  1.00  0.00
ATOM   1769  HG3 MET   114       5.329  13.456  11.994  1.00  0.00
ATOM   1770  SD  MET   114       6.773  15.324  11.704  1.00  0.00
ATOM   1771  CE  MET   114       6.698  16.522  10.345  1.00  0.00
ATOM   1772  HE1 MET   114       7.327  17.382  10.573  1.00  0.00
ATOM   1773  HE2 MET   114       7.053  16.080   9.414  1.00  0.00
ATOM   1774  HE3 MET   114       5.676  16.872  10.200  1.00  0.00
ATOM   1775  C   MET   114       5.282  11.765   8.055  1.00  0.00
ATOM   1776  O   MET   114       5.473  12.540   7.121  1.00  0.00
ATOM   1777  N   ILE   115       5.413  10.430   7.928  1.00  0.00
ATOM   1778  H   ILE   115       5.215   9.878   8.751  1.00  0.00
ATOM   1779  CA  ILE   115       5.841   9.675   6.741  1.00  0.00
ATOM   1780  HA  ILE   115       6.889   9.945   6.600  1.00  0.00
ATOM   1781  CB  ILE   115       5.782   8.153   7.055  1.00  0.00
ATOM   1782  HB  ILE   115       6.298   8.003   8.001  1.00  0.00
ATOM   1783  CG2 ILE   115       4.343   7.633   7.263  1.00  0.00
ATOM   1784 HG21 ILE   115       4.341   6.612   7.638  1.00  0.00
ATOM   1785 HG22 ILE   115       3.803   8.234   7.994  1.00  0.00
ATOM   1786 HG23 ILE   115       3.766   7.647   6.341  1.00  0.00
ATOM   1787  CG1 ILE   115       6.566   7.337   6.004  1.00  0.00
ATOM   1788 HG12 ILE   115       6.105   7.443   5.028  1.00  0.00
ATOM   1789 HG13 ILE   115       7.557   7.772   5.900  1.00  0.00
ATOM   1790  CD1 ILE   115       6.732   5.845   6.314  1.00  0.00
ATOM   1791 HD11 ILE   115       7.501   5.404   5.679  1.00  0.00
ATOM   1792 HD12 ILE   115       7.018   5.675   7.352  1.00  0.00
ATOM   1793 HD13 ILE   115       5.809   5.309   6.110  1.00  0.00
ATOM   1794  C   ILE   115       5.124  10.040   5.418  1.00  0.00
ATOM   1795  O   ILE   115       5.756  10.032   4.361  1.00  0.00
ATOM   1796  N   GLY   116       3.826  10.381   5.486  1.00  0.00
ATOM   1797  H   GLY   116       3.369  10.344   6.386  1.00  0.00
ATOM   1798  CA  GLY   116       2.991  10.740   4.341  1.00  0.00
ATOM   1799  HA2 GLY   116       3.103   9.991   3.555  1.00  0.00
ATOM   1800  HA3 GLY   116       1.949  10.709   4.658  1.00  0.00
ATOM   1801  C   GLY   116       3.259  12.136   3.768  1.00  0.00
ATOM   1802  O   GLY   116       3.000  12.356   2.586  1.00  0.00
ATOM   1803  N   GLN   117       3.817  13.058   4.573  1.00  0.00
ATOM   1804  H   GLN   117       4.039  12.781   5.518  1.00  0.00
ATOM   1805  CA  GLN   117       4.232  14.402   4.155  1.00  0.00
ATOM   1806  HA  GLN   117       3.488  14.815   3.472  1.00  0.00
ATOM   1807  CB  GLN   117       4.369  15.335   5.389  1.00  0.00
ATOM   1808  HB2 GLN   117       4.836  14.824   6.229  1.00  0.00
ATOM   1809  HB3 GLN   117       5.060  16.145   5.151  1.00  0.00
ATOM   1810  CG  GLN   117       3.051  16.027   5.807  1.00  0.00
ATOM   1811  HG2 GLN   117       3.296  16.872   6.451  1.00  0.00
ATOM   1812  HG3 GLN   117       2.565  16.455   4.931  1.00  0.00
ATOM   1813  CD  GLN   117       2.027  15.185   6.579  1.00  0.00
ATOM   1814  OE1 GLN   117       0.866  15.575   6.661  1.00  0.00
ATOM   1815  NE2 GLN   117       2.420  14.043   7.148  1.00  0.00
ATOM   1816 HE21 GLN   117       3.384  13.753   7.085  1.00  0.00
ATOM   1817 HE22 GLN   117       1.748  13.478   7.647  1.00  0.00
ATOM   1818  C   GLN   117       5.576  14.373   3.399  1.00  0.00
ATOM   1819  O   GLN   117       5.894  15.335   2.703  1.00  0.00
ATOM   1820  N   PHE   118       6.330  13.267   3.497  1.00  0.00
ATOM   1821  H   PHE   118       6.001  12.527   4.101  1.00  0.00
ATOM   1822  CA  PHE   118       7.542  12.994   2.727  1.00  0.00
ATOM   1823  HA  PHE   118       7.978  13.919   2.345  1.00  0.00
ATOM   1824  CB  PHE   118       8.559  12.313   3.662  1.00  0.00
ATOM   1825  HB2 PHE   118       8.116  11.445   4.150  1.00  0.00
ATOM   1826  HB3 PHE   118       9.401  11.932   3.087  1.00  0.00
ATOM   1827  CG  PHE   118       9.114  13.255   4.718  1.00  0.00
ATOM   1828  CD1 PHE   118      10.141  14.164   4.389  1.00  0.00
ATOM   1829  HD1 PHE   118      10.554  14.176   3.391  1.00  0.00
ATOM   1830  CE1 PHE   118      10.626  15.064   5.358  1.00  0.00
ATOM   1831  HE1 PHE   118      11.410  15.761   5.105  1.00  0.00
ATOM   1832  CZ  PHE   118      10.085  15.059   6.658  1.00  0.00
ATOM   1833  HZ  PHE   118      10.456  15.752   7.399  1.00  0.00
ATOM   1834  CE2 PHE   118       9.064  14.151   6.991  1.00  0.00
ATOM   1835  HE2 PHE   118       8.653  14.140   7.990  1.00  0.00
ATOM   1836  CD2 PHE   118       8.586  13.246   6.023  1.00  0.00
ATOM   1837  HD2 PHE   118       7.812  12.541   6.284  1.00  0.00
ATOM   1838  C   PHE   118       7.257  12.087   1.512  1.00  0.00
ATOM   1839  O   PHE   118       8.172  11.823   0.735  1.00  0.00
ATOM   1840  N   GLY   119       5.999  11.648   1.313  1.00  0.00
ATOM   1841  H   GLY   119       5.297  11.917   1.987  1.00  0.00
ATOM   1842  CA  GLY   119       5.530  10.910   0.138  1.00  0.00
ATOM   1843  HA2 GLY   119       4.442  10.958   0.125  1.00  0.00
ATOM   1844  HA3 GLY   119       5.873  11.412  -0.768  1.00  0.00
ATOM   1845  C   GLY   119       5.942   9.431   0.079  1.00  0.00
ATOM   1846  O   GLY   119       5.859   8.823  -0.988  1.00  0.00
ATOM   1847  N   VAL   120       6.390   8.863   1.209  1.00  0.00
ATOM   1848  H   VAL   120       6.451   9.484   2.003  1.00  0.00
ATOM   1849  CA  VAL   120       6.961   7.518   1.333  1.00  0.00
ATOM   1850  HA  VAL   120       6.855   6.990   0.385  1.00  0.00
ATOM   1851  CB  VAL   120       8.487   7.615   1.618  1.00  0.00
ATOM   1852  HB  VAL   120       8.880   6.599   1.679  1.00  0.00
ATOM   1853  CG1 VAL   120       9.230   8.295   0.455  1.00  0.00
ATOM   1854 HG11 VAL   120      10.302   8.307   0.626  1.00  0.00
ATOM   1855 HG12 VAL   120       9.044   7.777  -0.486  1.00  0.00
ATOM   1856 HG13 VAL   120       8.925   9.331   0.327  1.00  0.00
ATOM   1857  CG2 VAL   120       8.833   8.311   2.948  1.00  0.00
ATOM   1858 HG21 VAL   120       9.912   8.347   3.104  1.00  0.00
ATOM   1859 HG22 VAL   120       8.464   9.335   2.976  1.00  0.00
ATOM   1860 HG23 VAL   120       8.407   7.778   3.795  1.00  0.00
ATOM   1861  C   VAL   120       6.143   6.664   2.321  1.00  0.00
ATOM   1862  O   VAL   120       6.680   5.769   2.974  1.00  0.00
ATOM   1863  N   GLY   121       4.831   6.948   2.407  1.00  0.00
ATOM   1864  H   GLY   121       4.491   7.687   1.810  1.00  0.00
ATOM   1865  CA  GLY   121       3.849   6.368   3.319  1.00  0.00
ATOM   1866  HA2 GLY   121       4.131   6.588   4.345  1.00  0.00
ATOM   1867  HA3 GLY   121       2.903   6.878   3.144  1.00  0.00
ATOM   1868  C   GLY   121       3.598   4.861   3.187  1.00  0.00
ATOM   1869  O   GLY   121       3.076   4.268   4.129  1.00  0.00
ATOM   1870  N   PHE   122       3.995   4.232   2.066  1.00  0.00
ATOM   1871  H   PHE   122       4.401   4.794   1.330  1.00  0.00
ATOM   1872  CA  PHE   122       3.930   2.785   1.840  1.00  0.00
ATOM   1873  HA  PHE   122       2.880   2.491   1.888  1.00  0.00
ATOM   1874  CB  PHE   122       4.471   2.449   0.429  1.00  0.00
ATOM   1875  HB2 PHE   122       3.803   2.852  -0.330  1.00  0.00
ATOM   1876  HB3 PHE   122       5.428   2.952   0.276  1.00  0.00
ATOM   1877  CG  PHE   122       4.660   0.959   0.169  1.00  0.00
ATOM   1878  CD1 PHE   122       3.565   0.079   0.282  1.00  0.00
ATOM   1879  HD1 PHE   122       2.579   0.469   0.475  1.00  0.00
ATOM   1880  CE1 PHE   122       3.755  -1.311   0.181  1.00  0.00
ATOM   1881  HE1 PHE   122       2.910  -1.976   0.279  1.00  0.00
ATOM   1882  CZ  PHE   122       5.044  -1.829  -0.040  1.00  0.00
ATOM   1883  HZ  PHE   122       5.186  -2.896  -0.104  1.00  0.00
ATOM   1884  CE2 PHE   122       6.139  -0.956  -0.178  1.00  0.00
ATOM   1885  HE2 PHE   122       7.128  -1.350  -0.352  1.00  0.00
ATOM   1886  CD2 PHE   122       5.947   0.436  -0.076  1.00  0.00
ATOM   1887  HD2 PHE   122       6.794   1.100  -0.157  1.00  0.00
ATOM   1888  C   PHE   122       4.689   1.976   2.910  1.00  0.00
ATOM   1889  O   PHE   122       4.186   0.949   3.360  1.00  0.00
ATOM   1890  N   TYR   123       5.892   2.428   3.297  1.00  0.00
ATOM   1891  H   TYR   123       6.229   3.294   2.900  1.00  0.00
ATOM   1892  CA  TYR   123       6.820   1.673   4.139  1.00  0.00
ATOM   1893  HA  TYR   123       6.850   0.645   3.770  1.00  0.00
ATOM   1894  CB  TYR   123       8.228   2.286   3.999  1.00  0.00
ATOM   1895  HB2 TYR   123       8.222   3.332   4.314  1.00  0.00
ATOM   1896  HB3 TYR   123       8.931   1.776   4.660  1.00  0.00
ATOM   1897  CG  TYR   123       8.774   2.177   2.583  1.00  0.00
ATOM   1898  CD1 TYR   123       9.062   0.909   2.032  1.00  0.00
ATOM   1899  HD1 TYR   123       8.930   0.017   2.624  1.00  0.00
ATOM   1900  CE1 TYR   123       9.494   0.797   0.697  1.00  0.00
ATOM   1901  HE1 TYR   123       9.702  -0.180   0.284  1.00  0.00
ATOM   1902  CZ  TYR   123       9.635   1.951  -0.096  1.00  0.00
ATOM   1903  OH  TYR   123      10.022   1.843  -1.399  1.00  0.00
ATOM   1904  HH  TYR   123      10.170   0.950  -1.671  1.00  0.00
ATOM   1905  CE2 TYR   123       9.369   3.220   0.456  1.00  0.00
ATOM   1906  HE2 TYR   123       9.485   4.109  -0.147  1.00  0.00
ATOM   1907  CD2 TYR   123       8.943   3.333   1.793  1.00  0.00
ATOM   1908  HD2 TYR   123       8.729   4.307   2.205  1.00  0.00
ATOM   1909  C   TYR   123       6.402   1.593   5.619  1.00  0.00
ATOM   1910  O   TYR   123       6.944   0.753   6.332  1.00  0.00
ATOM   1911  N   SER   124       5.389   2.370   6.058  1.00  0.00
ATOM   1912  H   SER   124       4.984   3.023   5.404  1.00  0.00
ATOM   1913  CA  SER   124       4.714   2.220   7.354  1.00  0.00
ATOM   1914  HA  SER   124       5.481   2.111   8.121  1.00  0.00
ATOM   1915  CB  SER   124       3.905   3.493   7.682  1.00  0.00
ATOM   1916  HB2 SER   124       3.567   3.452   8.716  1.00  0.00
ATOM   1917  HB3 SER   124       4.533   4.376   7.617  1.00  0.00
ATOM   1918  OG  SER   124       2.754   3.660   6.880  1.00  0.00
ATOM   1919  HG  SER   124       3.013   3.830   5.985  1.00  0.00
ATOM   1920  C   SER   124       3.803   0.973   7.427  1.00  0.00
ATOM   1921  O   SER   124       3.335   0.636   8.512  1.00  0.00
ATOM   1922  N   ALA   125       3.605   0.249   6.309  1.00  0.00
ATOM   1923  H   ALA   125       3.994   0.603   5.445  1.00  0.00
ATOM   1924  CA  ALA   125       2.983  -1.075   6.248  1.00  0.00
ATOM   1925  HA  ALA   125       1.980  -1.019   6.670  1.00  0.00
ATOM   1926  CB  ALA   125       2.875  -1.507   4.779  1.00  0.00
ATOM   1927  HB1 ALA   125       2.424  -2.492   4.689  1.00  0.00
ATOM   1928  HB2 ALA   125       2.255  -0.813   4.209  1.00  0.00
ATOM   1929  HB3 ALA   125       3.854  -1.554   4.299  1.00  0.00
ATOM   1930  C   ALA   125       3.775  -2.130   7.036  1.00  0.00
ATOM   1931  O   ALA   125       3.173  -3.044   7.592  1.00  0.00
ATOM   1932  N   TYR   126       5.106  -1.969   7.132  1.00  0.00
ATOM   1933  H   TYR   126       5.513  -1.171   6.664  1.00  0.00
ATOM   1934  CA  TYR   126       6.030  -2.845   7.849  1.00  0.00
ATOM   1935  HA  TYR   126       5.690  -3.877   7.751  1.00  0.00
ATOM   1936  CB  TYR   126       7.422  -2.723   7.196  1.00  0.00
ATOM   1937  HB2 TYR   126       7.737  -1.680   7.140  1.00  0.00
ATOM   1938  HB3 TYR   126       8.175  -3.228   7.800  1.00  0.00
ATOM   1939  CG  TYR   126       7.465  -3.350   5.814  1.00  0.00
ATOM   1940  CD1 TYR   126       7.796  -4.715   5.671  1.00  0.00
ATOM   1941  HD1 TYR   126       8.052  -5.307   6.537  1.00  0.00
ATOM   1942  CE1 TYR   126       7.771  -5.320   4.400  1.00  0.00
ATOM   1943  HE1 TYR   126       8.020  -6.366   4.299  1.00  0.00
ATOM   1944  CZ  TYR   126       7.411  -4.562   3.270  1.00  0.00
ATOM   1945  OH  TYR   126       7.377  -5.147   2.042  1.00  0.00
ATOM   1946  HH  TYR   126       7.538  -6.080   2.071  1.00  0.00
ATOM   1947  CE2 TYR   126       7.082  -3.199   3.406  1.00  0.00
ATOM   1948  HE2 TYR   126       6.802  -2.619   2.541  1.00  0.00
ATOM   1949  CD2 TYR   126       7.117  -2.593   4.676  1.00  0.00
ATOM   1950  HD2 TYR   126       6.852  -1.551   4.777  1.00  0.00
ATOM   1951  C   TYR   126       6.112  -2.543   9.361  1.00  0.00
ATOM   1952  O   TYR   126       6.890  -3.191  10.063  1.00  0.00
ATOM   1953  N   LEU   127       5.256  -1.644   9.887  1.00  0.00
ATOM   1954  H   LEU   127       4.660  -1.129   9.254  1.00  0.00
ATOM   1955  CA  LEU   127       4.964  -1.524  11.319  1.00  0.00
ATOM   1956  HA  LEU   127       5.895  -1.532  11.887  1.00  0.00
ATOM   1957  CB  LEU   127       4.164  -0.227  11.606  1.00  0.00
ATOM   1958  HB2 LEU   127       3.288  -0.199  10.957  1.00  0.00
ATOM   1959  HB3 LEU   127       3.762  -0.256  12.619  1.00  0.00
ATOM   1960  CG  LEU   127       4.966   1.078  11.448  1.00  0.00
ATOM   1961  HG  LEU   127       5.468   1.040  10.483  1.00  0.00
ATOM   1962  CD1 LEU   127       4.057   2.313  11.417  1.00  0.00
ATOM   1963 HD11 LEU   127       4.626   3.191  11.112  1.00  0.00
ATOM   1964 HD12 LEU   127       3.229   2.194  10.719  1.00  0.00
ATOM   1965 HD13 LEU   127       3.639   2.527  12.397  1.00  0.00
ATOM   1966  CD2 LEU   127       6.013   1.238  12.563  1.00  0.00
ATOM   1967 HD21 LEU   127       6.550   2.184  12.473  1.00  0.00
ATOM   1968 HD22 LEU   127       5.550   1.214  13.548  1.00  0.00
ATOM   1969 HD23 LEU   127       6.753   0.442  12.531  1.00  0.00
ATOM   1970  C   LEU   127       4.099  -2.704  11.785  1.00  0.00
ATOM   1971  O   LEU   127       4.315  -3.208  12.887  1.00  0.00
ATOM   1972  N   VAL   128       3.147  -3.139  10.940  1.00  0.00
ATOM   1973  H   VAL   128       3.104  -2.675  10.044  1.00  0.00
ATOM   1974  CA  VAL   128       2.138  -4.152  11.245  1.00  0.00
ATOM   1975  HA  VAL   128       2.185  -4.398  12.304  1.00  0.00
ATOM   1976  CB  VAL   128       0.722  -3.578  10.969  1.00  0.00
ATOM   1977  HB  VAL   128       0.004  -4.337  11.280  1.00  0.00
ATOM   1978  CG1 VAL   128       0.439  -2.335  11.828  1.00  0.00
ATOM   1979 HG11 VAL   128      -0.597  -2.019  11.728  1.00  0.00
ATOM   1980 HG12 VAL   128       0.625  -2.536  12.883  1.00  0.00
ATOM   1981 HG13 VAL   128       1.061  -1.490  11.533  1.00  0.00
ATOM   1982  CG2 VAL   128       0.426  -3.267   9.489  1.00  0.00
ATOM   1983 HG21 VAL   128      -0.614  -2.966   9.371  1.00  0.00
ATOM   1984 HG22 VAL   128       1.046  -2.452   9.117  1.00  0.00
ATOM   1985 HG23 VAL   128       0.573  -4.130   8.839  1.00  0.00
ATOM   1986  C   VAL   128       2.357  -5.465  10.473  1.00  0.00
ATOM   1987  O   VAL   128       1.858  -6.494  10.922  1.00  0.00
ATOM   1988  N   ALA   129       3.071  -5.433   9.333  1.00  0.00
ATOM   1989  H   ALA   129       3.438  -4.543   9.025  1.00  0.00
ATOM   1990  CA  ALA   129       3.234  -6.557   8.412  1.00  0.00
ATOM   1991  HA  ALA   129       2.534  -7.345   8.660  1.00  0.00
ATOM   1992  CB  ALA   129       2.926  -6.089   6.983  1.00  0.00
ATOM   1993  HB1 ALA   129       2.890  -6.936   6.300  1.00  0.00
ATOM   1994  HB2 ALA   129       1.955  -5.596   6.932  1.00  0.00
ATOM   1995  HB3 ALA   129       3.676  -5.395   6.606  1.00  0.00
ATOM   1996  C   ALA   129       4.656  -7.126   8.457  1.00  0.00
ATOM   1997  O   ALA   129       5.639  -6.387   8.408  1.00  0.00
ATOM   1998  N   GLU   130       4.733  -8.463   8.508  1.00  0.00
ATOM   1999  H   GLU   130       3.861  -8.976   8.533  1.00  0.00
ATOM   2000  CA  GLU   130       5.945  -9.271   8.389  1.00  0.00
ATOM   2001  HA  GLU   130       6.780  -8.733   8.842  1.00  0.00
ATOM   2002  CB  GLU   130       5.687 -10.575   9.193  1.00  0.00
ATOM   2003  HB2 GLU   130       6.648 -10.938   9.559  1.00  0.00
ATOM   2004  HB3 GLU   130       5.124 -10.321  10.092  1.00  0.00
ATOM   2005  CG  GLU   130       5.005 -11.752   8.450  1.00  0.00
ATOM   2006  HG2 GLU   130       4.187 -11.377   7.838  1.00  0.00
ATOM   2007  HG3 GLU   130       5.708 -12.234   7.771  1.00  0.00
ATOM   2008  CD  GLU   130       4.404 -12.822   9.369  1.00  0.00
ATOM   2009  OE1 GLU   130       4.637 -12.763  10.597  1.00  0.00
ATOM   2010  OE2 GLU   130       3.704 -13.697   8.816  1.00  0.00
ATOM   2011  C   GLU   130       6.276  -9.558   6.904  1.00  0.00
ATOM   2012  O   GLU   130       7.428  -9.844   6.584  1.00  0.00
ATOM   2013  N   LYS   131       5.280  -9.446   6.007  1.00  0.00
ATOM   2014  H   LYS   131       4.361  -9.216   6.359  1.00  0.00
ATOM   2015  CA  LYS   131       5.404  -9.539   4.557  1.00  0.00
ATOM   2016  HA  LYS   131       6.340  -9.053   4.290  1.00  0.00
ATOM   2017  CB  LYS   131       5.465 -11.014   4.095  1.00  0.00
ATOM   2018  HB2 LYS   131       6.207 -11.545   4.692  1.00  0.00
ATOM   2019  HB3 LYS   131       4.517 -11.510   4.297  1.00  0.00
ATOM   2020  CG  LYS   131       5.822 -11.186   2.609  1.00  0.00
ATOM   2021  HG2 LYS   131       5.104 -10.674   1.969  1.00  0.00
ATOM   2022  HG3 LYS   131       6.778 -10.697   2.428  1.00  0.00
ATOM   2023  CD  LYS   131       5.939 -12.650   2.163  1.00  0.00
ATOM   2024  HD2 LYS   131       6.564 -12.670   1.271  1.00  0.00
ATOM   2025  HD3 LYS   131       6.474 -13.235   2.911  1.00  0.00
ATOM   2026  CE  LYS   131       4.585 -13.297   1.841  1.00  0.00
ATOM   2027  HE2 LYS   131       3.996 -13.435   2.748  1.00  0.00
ATOM   2028  HE3 LYS   131       4.008 -12.655   1.176  1.00  0.00
ATOM   2029  NZ  LYS   131       4.764 -14.595   1.169  1.00  0.00
ATOM   2030  HZ1 LYS   131       5.297 -14.447   0.318  1.00  0.00
ATOM   2031  HZ2 LYS   131       5.265 -15.230   1.772  1.00  0.00
ATOM   2032  HZ3 LYS   131       3.862 -14.983   0.933  1.00  0.00
ATOM   2033  C   LYS   131       4.295  -8.718   3.893  1.00  0.00
ATOM   2034  O   LYS   131       3.176  -8.664   4.399  1.00  0.00
ATOM   2035  N   VAL   132       4.605  -8.103   2.744  1.00  0.00
ATOM   2036  H   VAL   132       5.583  -8.089   2.490  1.00  0.00
ATOM   2037  CA  VAL   132       3.662  -7.365   1.908  1.00  0.00
ATOM   2038  HA  VAL   132       2.645  -7.587   2.232  1.00  0.00
ATOM   2039  CB  VAL   132       3.863  -5.831   2.055  1.00  0.00
ATOM   2040  HB  VAL   132       4.855  -5.580   1.683  1.00  0.00
ATOM   2041  CG1 VAL   132       2.859  -5.040   1.200  1.00  0.00
ATOM   2042 HG11 VAL   132       2.900  -3.975   1.425  1.00  0.00
ATOM   2043 HG12 VAL   132       3.072  -5.153   0.139  1.00  0.00
ATOM   2044 HG13 VAL   132       1.836  -5.379   1.363  1.00  0.00
ATOM   2045  CG2 VAL   132       3.805  -5.355   3.519  1.00  0.00
ATOM   2046 HG21 VAL   132       3.884  -4.270   3.588  1.00  0.00
ATOM   2047 HG22 VAL   132       2.872  -5.656   3.995  1.00  0.00
ATOM   2048 HG23 VAL   132       4.624  -5.765   4.109  1.00  0.00
ATOM   2049  C   VAL   132       3.804  -7.875   0.470  1.00  0.00
ATOM   2050  O   VAL   132       4.888  -7.792  -0.108  1.00  0.00
ATOM   2051  N   THR   133       2.699  -8.384  -0.093  1.00  0.00
ATOM   2052  H   THR   133       1.858  -8.415   0.468  1.00  0.00
ATOM   2053  CA  THR   133       2.559  -8.801  -1.488  1.00  0.00
ATOM   2054  HA  THR   133       3.525  -8.830  -1.990  1.00  0.00
ATOM   2055  CB  THR   133       1.902 -10.204  -1.529  1.00  0.00
ATOM   2056  HB  THR   133       0.939 -10.179  -1.026  1.00  0.00
ATOM   2057  CG2 THR   133       1.710 -10.764  -2.949  1.00  0.00
ATOM   2058 HG21 THR   133       1.294 -11.771  -2.920  1.00  0.00
ATOM   2059 HG22 THR   133       1.026 -10.152  -3.535  1.00  0.00
ATOM   2060 HG23 THR   133       2.657 -10.812  -3.489  1.00  0.00
ATOM   2061  OG1 THR   133       2.702 -11.128  -0.820  1.00  0.00
ATOM   2062  HG1 THR   133       3.430 -11.398  -1.366  1.00  0.00
ATOM   2063  C   THR   133       1.638  -7.769  -2.160  1.00  0.00
ATOM   2064  O   THR   133       0.592  -7.424  -1.611  1.00  0.00
ATOM   2065  N   VAL   134       2.025  -7.285  -3.348  1.00  0.00
ATOM   2066  H   VAL   134       2.914  -7.620  -3.690  1.00  0.00
ATOM   2067  CA  VAL   134       1.328  -6.260  -4.121  1.00  0.00
ATOM   2068  HA  VAL   134       0.360  -6.049  -3.671  1.00  0.00
ATOM   2069  CB  VAL   134       2.129  -4.926  -4.106  1.00  0.00
ATOM   2070  HB  VAL   134       3.089  -5.103  -4.584  1.00  0.00
ATOM   2071  CG1 VAL   134       1.426  -3.804  -4.892  1.00  0.00
ATOM   2072 HG11 VAL   134       2.011  -2.885  -4.866  1.00  0.00
ATOM   2073 HG12 VAL   134       1.287  -4.061  -5.942  1.00  0.00
ATOM   2074 HG13 VAL   134       0.447  -3.585  -4.468  1.00  0.00
ATOM   2075  CG2 VAL   134       2.451  -4.433  -2.686  1.00  0.00
ATOM   2076 HG21 VAL   134       3.092  -3.553  -2.720  1.00  0.00
ATOM   2077 HG22 VAL   134       1.546  -4.179  -2.136  1.00  0.00
ATOM   2078 HG23 VAL   134       2.995  -5.181  -2.112  1.00  0.00
ATOM   2079  C   VAL   134       1.082  -6.816  -5.529  1.00  0.00
ATOM   2080  O   VAL   134       1.986  -6.806  -6.364  1.00  0.00
ATOM   2081  N   ILE   135      -0.151  -7.277  -5.791  1.00  0.00
ATOM   2082  H   ILE   135      -0.841  -7.237  -5.052  1.00  0.00
ATOM   2083  CA  ILE   135      -0.623  -7.681  -7.118  1.00  0.00
ATOM   2084  HA  ILE   135       0.201  -8.085  -7.701  1.00  0.00
ATOM   2085  CB  ILE   135      -1.744  -8.754  -7.002  1.00  0.00
ATOM   2086  HB  ILE   135      -2.635  -8.276  -6.604  1.00  0.00
ATOM   2087  CG2 ILE   135      -2.143  -9.312  -8.383  1.00  0.00
ATOM   2088 HG21 ILE   135      -2.889 -10.102  -8.296  1.00  0.00
ATOM   2089 HG22 ILE   135      -2.566  -8.542  -9.025  1.00  0.00
ATOM   2090 HG23 ILE   135      -1.280  -9.725  -8.905  1.00  0.00
ATOM   2091  CG1 ILE   135      -1.434  -9.902  -6.011  1.00  0.00
ATOM   2092 HG12 ILE   135      -1.352  -9.505  -4.999  1.00  0.00
ATOM   2093 HG13 ILE   135      -2.283 -10.585  -5.979  1.00  0.00
ATOM   2094  CD1 ILE   135      -0.171 -10.711  -6.331  1.00  0.00
ATOM   2095 HD11 ILE   135      -0.032 -11.510  -5.604  1.00  0.00
ATOM   2096 HD12 ILE   135      -0.232 -11.173  -7.315  1.00  0.00
ATOM   2097 HD13 ILE   135       0.719 -10.085  -6.298  1.00  0.00
ATOM   2098  C   ILE   135      -1.196  -6.411  -7.775  1.00  0.00
ATOM   2099  O   ILE   135      -1.979  -5.704  -7.145  1.00  0.00
ATOM   2100  N   THR   136      -0.789  -6.102  -9.014  1.00  0.00
ATOM   2101  H   THR   136      -0.138  -6.721  -9.480  1.00  0.00
ATOM   2102  CA  THR   136      -1.111  -4.844  -9.692  1.00  0.00
ATOM   2103  HA  THR   136      -2.123  -4.576  -9.387  1.00  0.00
ATOM   2104  CB  THR   136      -0.166  -3.723  -9.189  1.00  0.00
ATOM   2105  HB  THR   136      -0.246  -3.645  -8.104  1.00  0.00
ATOM   2106  CG2 THR   136       1.306  -3.971  -9.550  1.00  0.00
ATOM   2107 HG21 THR   136       1.942  -3.206  -9.115  1.00  0.00
ATOM   2108 HG22 THR   136       1.658  -4.929  -9.166  1.00  0.00
ATOM   2109 HG23 THR   136       1.467  -3.965 -10.628  1.00  0.00
ATOM   2110  OG1 THR   136      -0.546  -2.464  -9.709  1.00  0.00
ATOM   2111  HG1 THR   136      -1.389  -2.228  -9.344  1.00  0.00
ATOM   2112  C   THR   136      -1.188  -5.011 -11.216  1.00  0.00
ATOM   2113  O   THR   136      -0.456  -5.820 -11.785  1.00  0.00
ATOM   2114  N   LYS   137      -2.062  -4.222 -11.864  1.00  0.00
ATOM   2115  H   LYS   137      -2.606  -3.575 -11.307  1.00  0.00
ATOM   2116  CA  LYS   137      -2.332  -4.227 -13.298  1.00  0.00
ATOM   2117  HA  LYS   137      -1.439  -4.592 -13.809  1.00  0.00
ATOM   2118  CB  LYS   137      -3.480  -5.217 -13.602  1.00  0.00
ATOM   2119  HB2 LYS   137      -3.197  -6.214 -13.264  1.00  0.00
ATOM   2120  HB3 LYS   137      -4.348  -4.942 -13.002  1.00  0.00
ATOM   2121  CG  LYS   137      -3.924  -5.304 -15.074  1.00  0.00
ATOM   2122  HG2 LYS   137      -4.783  -5.976 -15.124  1.00  0.00
ATOM   2123  HG3 LYS   137      -4.283  -4.336 -15.418  1.00  0.00
ATOM   2124  CD  LYS   137      -2.837  -5.831 -16.021  1.00  0.00
ATOM   2125  HD2 LYS   137      -1.984  -5.152 -16.049  1.00  0.00
ATOM   2126  HD3 LYS   137      -2.465  -6.765 -15.610  1.00  0.00
ATOM   2127  CE  LYS   137      -3.333  -6.113 -17.447  1.00  0.00
ATOM   2128  HE2 LYS   137      -2.595  -6.722 -17.972  1.00  0.00
ATOM   2129  HE3 LYS   137      -4.262  -6.681 -17.433  1.00  0.00
ATOM   2130  NZ  LYS   137      -3.518  -4.875 -18.220  1.00  0.00
ATOM   2131  HZ1 LYS   137      -4.230  -4.295 -17.791  1.00  0.00
ATOM   2132  HZ2 LYS   137      -2.645  -4.362 -18.235  1.00  0.00
ATOM   2133  HZ3 LYS   137      -3.790  -5.098 -19.166  1.00  0.00
ATOM   2134  C   LYS   137      -2.587  -2.797 -13.797  1.00  0.00
ATOM   2135  O   LYS   137      -3.600  -2.192 -13.452  1.00  0.00
ATOM   2136  N   HIE   138      -1.680  -2.294 -14.646  1.00  0.00
ATOM   2137  H   HIE   138      -0.858  -2.855 -14.838  1.00  0.00
ATOM   2138  CA  HIE   138      -1.800  -1.069 -15.436  1.00  0.00
ATOM   2139  HA  HIE   138      -2.524  -0.396 -14.984  1.00  0.00
ATOM   2140  CB  HIE   138      -0.398  -0.419 -15.506  1.00  0.00
ATOM   2141  HB2 HIE   138       0.038  -0.422 -14.508  1.00  0.00
ATOM   2142  HB3 HIE   138       0.277  -1.013 -16.123  1.00  0.00
ATOM   2143  CG  HIE   138      -0.346   1.015 -15.983  1.00  0.00
ATOM   2144  ND1 HIE   138      -0.532   1.383 -17.320  1.00  0.00
ATOM   2145  CE1 HIE   138      -0.412   2.704 -17.334  1.00  0.00
ATOM   2146  HE1 HIE   138      -0.513   3.304 -18.224  1.00  0.00
ATOM   2147  NE2 HIE   138      -0.148   3.216 -16.134  1.00  0.00
ATOM   2148  HE2 HIE   138      -0.010   4.192 -15.915  1.00  0.00
ATOM   2149  CD2 HIE   138      -0.094   2.156 -15.249  1.00  0.00
ATOM   2150  HD2 HIE   138       0.116   2.298 -14.202  1.00  0.00
ATOM   2151  C   HIE   138      -2.253  -1.453 -16.858  1.00  0.00
ATOM   2152  O   HIE   138      -1.982  -2.562 -17.316  1.00  0.00
ATOM   2153  N   ASN   139      -2.926  -0.528 -17.563  1.00  0.00
ATOM   2154  H   ASN   139      -3.079   0.370 -17.127  1.00  0.00
ATOM   2155  CA  ASN   139      -3.434  -0.699 -18.932  1.00  0.00
ATOM   2156  HA  ASN   139      -4.099  -1.562 -18.939  1.00  0.00
ATOM   2157  CB  ASN   139      -4.232   0.554 -19.370  1.00  0.00
ATOM   2158  HB2 ASN   139      -3.588   1.434 -19.320  1.00  0.00
ATOM   2159  HB3 ASN   139      -4.535   0.458 -20.413  1.00  0.00
ATOM   2160  CG  ASN   139      -5.504   0.803 -18.556  1.00  0.00
ATOM   2161  OD1 ASN   139      -6.206  -0.134 -18.183  1.00  0.00
ATOM   2162  ND2 ASN   139      -5.799   2.071 -18.260  1.00  0.00
ATOM   2163 HD21 ASN   139      -5.195   2.818 -18.571  1.00  0.00
ATOM   2164 HD22 ASN   139      -6.648   2.281 -17.754  1.00  0.00
ATOM   2165  C   ASN   139      -2.355  -0.989 -19.989  1.00  0.00
ATOM   2166  O   ASN   139      -2.622  -1.728 -20.937  1.00  0.00
ATOM   2167  N   ASP   140      -1.153  -0.417 -19.825  1.00  0.00
ATOM   2168  H   ASP   140      -1.014   0.170 -19.012  1.00  0.00
ATOM   2169  CA  ASP   140      -0.051  -0.467 -20.792  1.00  0.00
ATOM   2170  HA  ASP   140      -0.447  -0.597 -21.801  1.00  0.00
ATOM   2171  CB  ASP   140       0.740   0.871 -20.734  1.00  0.00
ATOM   2172  HB2 ASP   140       1.221   0.969 -19.760  1.00  0.00
ATOM   2173  HB3 ASP   140       1.543   0.865 -21.470  1.00  0.00
ATOM   2174  CG  ASP   140      -0.078   2.149 -20.981  1.00  0.00
ATOM   2175  OD1 ASP   140      -1.208   2.050 -21.510  1.00  0.00
ATOM   2176  OD2 ASP   140       0.457   3.226 -20.640  1.00  0.00
ATOM   2177  C   ASP   140       0.931  -1.629 -20.522  1.00  0.00
ATOM   2178  O   ASP   140       1.955  -1.713 -21.201  1.00  0.00
ATOM   2179  N   ASP   141       0.644  -2.518 -19.553  1.00  0.00
ATOM   2180  H   ASP   141      -0.226  -2.409 -19.050  1.00  0.00
ATOM   2181  CA  ASP   141       1.520  -3.613 -19.124  1.00  0.00
ATOM   2182  HA  ASP   141       2.022  -3.962 -20.029  1.00  0.00
ATOM   2183  CB  ASP   141       2.588  -3.054 -18.141  1.00  0.00
ATOM   2184  HB2 ASP   141       2.740  -1.989 -18.320  1.00  0.00
ATOM   2185  HB3 ASP   141       2.230  -3.126 -17.117  1.00  0.00
ATOM   2186  CG  ASP   141       3.980  -3.690 -18.220  1.00  0.00
ATOM   2187  OD1 ASP   141       4.117  -4.761 -18.852  1.00  0.00
ATOM   2188  OD2 ASP   141       4.890  -3.121 -17.579  1.00  0.00
ATOM   2189  C   ASP   141       0.727  -4.841 -18.626  1.00  0.00
ATOM   2190  O   ASP   141      -0.498  -4.788 -18.510  1.00  0.00
ATOM   2191  N   GLU   142       1.425  -5.954 -18.337  1.00  0.00
ATOM   2192  H   GLU   142       2.428  -5.915 -18.471  1.00  0.00
ATOM   2193  CA  GLU   142       0.871  -7.205 -17.794  1.00  0.00
ATOM   2194  HA  GLU   142      -0.061  -7.454 -18.303  1.00  0.00
ATOM   2195  CB  GLU   142       1.906  -8.337 -17.993  1.00  0.00
ATOM   2196  HB2 GLU   142       2.868  -8.046 -17.572  1.00  0.00
ATOM   2197  HB3 GLU   142       1.595  -9.218 -17.429  1.00  0.00
ATOM   2198  CG  GLU   142       2.092  -8.755 -19.461  1.00  0.00
ATOM   2199  HG2 GLU   142       1.120  -8.867 -19.944  1.00  0.00
ATOM   2200  HG3 GLU   142       2.629  -7.982 -20.012  1.00  0.00
ATOM   2201  CD  GLU   142       2.830 -10.088 -19.573  1.00  0.00
ATOM   2202  OE1 GLU   142       2.163 -11.127 -19.371  1.00  0.00
ATOM   2203  OE2 GLU   142       4.048 -10.046 -19.849  1.00  0.00
ATOM   2204  C   GLU   142       0.596  -7.085 -16.283  1.00  0.00
ATOM   2205  O   GLU   142       0.994  -6.110 -15.647  1.00  0.00
ATOM   2206  N   GLN   143      -0.079  -8.087 -15.695  1.00  0.00
ATOM   2207  H   GLN   143      -0.368  -8.874 -16.258  1.00  0.00
ATOM   2208  CA  GLN   143      -0.327  -8.166 -14.255  1.00  0.00
ATOM   2209  HA  GLN   143      -0.560  -7.169 -13.881  1.00  0.00
ATOM   2210  CB  GLN   143      -1.534  -9.096 -14.000  1.00  0.00
ATOM   2211  HB2 GLN   143      -2.338  -8.806 -14.676  1.00  0.00
ATOM   2212  HB3 GLN   143      -1.290 -10.125 -14.272  1.00  0.00
ATOM   2213  CG  GLN   143      -2.054  -9.058 -12.544  1.00  0.00
ATOM   2214  HG2 GLN   143      -1.371  -9.566 -11.867  1.00  0.00
ATOM   2215  HG3 GLN   143      -2.100  -8.026 -12.199  1.00  0.00
ATOM   2216  CD  GLN   143      -3.469  -9.627 -12.416  1.00  0.00
ATOM   2217  OE1 GLN   143      -4.376  -9.197 -13.125  1.00  0.00
ATOM   2218  NE2 GLN   143      -3.675 -10.584 -11.512  1.00  0.00
ATOM   2219 HE21 GLN   143      -2.903 -10.955 -10.966  1.00  0.00
ATOM   2220 HE22 GLN   143      -4.598 -10.985 -11.404  1.00  0.00
ATOM   2221  C   GLN   143       0.929  -8.733 -13.570  1.00  0.00
ATOM   2222  O   GLN   143       1.419  -9.789 -13.969  1.00  0.00
ATOM   2223  N   TYR   144       1.448  -8.017 -12.559  1.00  0.00
ATOM   2224  H   TYR   144       0.971  -7.167 -12.285  1.00  0.00
ATOM   2225  CA  TYR   144       2.659  -8.365 -11.815  1.00  0.00
ATOM   2226  HA  TYR   144       3.072  -9.300 -12.190  1.00  0.00
ATOM   2227  CB  TYR   144       3.723  -7.259 -11.962  1.00  0.00
ATOM   2228  HB2 TYR   144       3.323  -6.304 -11.612  1.00  0.00
ATOM   2229  HB3 TYR   144       4.583  -7.475 -11.325  1.00  0.00
ATOM   2230  CG  TYR   144       4.234  -7.097 -13.374  1.00  0.00
ATOM   2231  CD1 TYR   144       5.159  -8.015 -13.913  1.00  0.00
ATOM   2232  HD1 TYR   144       5.552  -8.813 -13.305  1.00  0.00
ATOM   2233  CE1 TYR   144       5.557  -7.911 -15.258  1.00  0.00
ATOM   2234  HE1 TYR   144       6.253  -8.625 -15.672  1.00  0.00
ATOM   2235  CZ  TYR   144       5.034  -6.884 -16.065  1.00  0.00
ATOM   2236  OH  TYR   144       5.415  -6.789 -17.371  1.00  0.00
ATOM   2237  HH  TYR   144       5.002  -6.072 -17.840  1.00  0.00
ATOM   2238  CE2 TYR   144       4.133  -5.953 -15.514  1.00  0.00
ATOM   2239  HE2 TYR   144       3.712  -5.166 -16.111  1.00  0.00
ATOM   2240  CD2 TYR   144       3.741  -6.050 -14.170  1.00  0.00
ATOM   2241  HD2 TYR   144       3.032  -5.343 -13.768  1.00  0.00
ATOM   2242  C   TYR   144       2.346  -8.545 -10.335  1.00  0.00
ATOM   2243  O   TYR   144       1.528  -7.817  -9.778  1.00  0.00
ATOM   2244  N   ALA   145       3.067  -9.482  -9.706  1.00  0.00
ATOM   2245  H   ALA   145       3.728 -10.012 -10.260  1.00  0.00
ATOM   2246  CA  ALA   145       3.122  -9.686  -8.271  1.00  0.00
ATOM   2247  HA  ALA   145       2.356  -9.110  -7.752  1.00  0.00
ATOM   2248  CB  ALA   145       2.899 -11.180  -7.985  1.00  0.00
ATOM   2249  HB1 ALA   145       2.990 -11.397  -6.922  1.00  0.00
ATOM   2250  HB2 ALA   145       1.905 -11.492  -8.302  1.00  0.00
ATOM   2251  HB3 ALA   145       3.611 -11.805  -8.519  1.00  0.00
ATOM   2252  C   ALA   145       4.512  -9.250  -7.786  1.00  0.00
ATOM   2253  O   ALA   145       5.505  -9.939  -8.021  1.00  0.00
ATOM   2254  N   TRP   146       4.559  -8.105  -7.092  1.00  0.00
ATOM   2255  H   TRP   146       3.691  -7.603  -6.962  1.00  0.00
ATOM   2256  CA  TRP   146       5.697  -7.637  -6.303  1.00  0.00
ATOM   2257  HA  TRP   146       6.628  -7.954  -6.764  1.00  0.00
ATOM   2258  CB  TRP   146       5.627  -6.095  -6.245  1.00  0.00
ATOM   2259  HB2 TRP   146       5.692  -5.728  -7.269  1.00  0.00
ATOM   2260  HB3 TRP   146       4.649  -5.777  -5.894  1.00  0.00
ATOM   2261  CG  TRP   146       6.665  -5.349  -5.445  1.00  0.00
ATOM   2262  CD1 TRP   146       7.742  -4.719  -5.966  1.00  0.00
ATOM   2263  HD1 TRP   146       7.991  -4.693  -7.014  1.00  0.00
ATOM   2264  NE1 TRP   146       8.457  -4.100  -4.965  1.00  0.00
ATOM   2265  HE1 TRP   146       9.300  -3.573  -5.149  1.00  0.00
ATOM   2266  CE2 TRP   146       7.872  -4.286  -3.735  1.00  0.00
ATOM   2267  CZ2 TRP   146       8.204  -3.852  -2.440  1.00  0.00
ATOM   2268  HZ2 TRP   146       9.080  -3.244  -2.278  1.00  0.00
ATOM   2269  CH2 TRP   146       7.377  -4.212  -1.364  1.00  0.00
ATOM   2270  HH2 TRP   146       7.619  -3.884  -0.363  1.00  0.00
ATOM   2271  CZ3 TRP   146       6.234  -5.002  -1.591  1.00  0.00
ATOM   2272  HZ3 TRP   146       5.602  -5.281  -0.762  1.00  0.00
ATOM   2273  CE3 TRP   146       5.908  -5.426  -2.895  1.00  0.00
ATOM   2274  HE3 TRP   146       5.023  -6.026  -3.044  1.00  0.00
ATOM   2275  CD2 TRP   146       6.717  -5.084  -4.005  1.00  0.00
ATOM   2276  C   TRP   146       5.537  -8.218  -4.890  1.00  0.00
ATOM   2277  O   TRP   146       4.413  -8.322  -4.399  1.00  0.00
ATOM   2278  N   GLU   147       6.642  -8.595  -4.230  1.00  0.00
ATOM   2279  H   GLU   147       7.538  -8.498  -4.688  1.00  0.00
ATOM   2280  CA  GLU   147       6.633  -9.135  -2.869  1.00  0.00
ATOM   2281  HA  GLU   147       5.864  -8.589  -2.323  1.00  0.00
ATOM   2282  CB  GLU   147       6.196 -10.620  -2.879  1.00  0.00
ATOM   2283  HB2 GLU   147       5.165 -10.672  -3.227  1.00  0.00
ATOM   2284  HB3 GLU   147       6.786 -11.157  -3.624  1.00  0.00
ATOM   2285  CG  GLU   147       6.322 -11.365  -1.534  1.00  0.00
ATOM   2286  HG2 GLU   147       7.366 -11.435  -1.229  1.00  0.00
ATOM   2287  HG3 GLU   147       5.800 -10.811  -0.752  1.00  0.00
ATOM   2288  CD  GLU   147       5.729 -12.773  -1.594  1.00  0.00
ATOM   2289  OE1 GLU   147       6.430 -13.712  -1.161  1.00  0.00
ATOM   2290  OE2 GLU   147       4.562 -12.892  -2.021  1.00  0.00
ATOM   2291  C   GLU   147       7.930  -8.822  -2.116  1.00  0.00
ATOM   2292  O   GLU   147       9.010  -8.888  -2.703  1.00  0.00
ATOM   2293  N   SER   148       7.824  -8.513  -0.813  1.00  0.00
ATOM   2294  H   SER   148       6.897  -8.465  -0.408  1.00  0.00
ATOM   2295  CA  SER   148       8.949  -8.257   0.081  1.00  0.00
ATOM   2296  HA  SER   148       9.751  -8.947  -0.194  1.00  0.00
ATOM   2297  CB  SER   148       9.475  -6.825  -0.127  1.00  0.00
ATOM   2298  HB2 SER   148       9.778  -6.668  -1.158  1.00  0.00
ATOM   2299  HB3 SER   148       8.685  -6.106   0.072  1.00  0.00
ATOM   2300  OG  SER   148      10.564  -6.529   0.721  1.00  0.00
ATOM   2301  HG  SER   148      11.330  -6.995   0.409  1.00  0.00
ATOM   2302  C   SER   148       8.583  -8.558   1.539  1.00  0.00
ATOM   2303  O   SER   148       7.560  -8.081   2.032  1.00  0.00
ATOM   2304  N   SER   149       9.472  -9.283   2.235  1.00  0.00
ATOM   2305  H   SER   149      10.271  -9.645   1.735  1.00  0.00
ATOM   2306  CA  SER   149       9.480  -9.483   3.688  1.00  0.00
ATOM   2307  HA  SER   149       8.492  -9.333   4.117  1.00  0.00
ATOM   2308  CB  SER   149       9.962 -10.925   3.966  1.00  0.00
ATOM   2309  HB2 SER   149      10.828 -11.183   3.354  1.00  0.00
ATOM   2310  HB3 SER   149      10.258 -11.062   5.007  1.00  0.00
ATOM   2311  OG  SER   149       8.920 -11.845   3.729  1.00  0.00
ATOM   2312  HG  SER   149       8.225 -11.675   4.347  1.00  0.00
ATOM   2313  C   SER   149      10.443  -8.499   4.391  1.00  0.00
ATOM   2314  O   SER   149      10.679  -8.635   5.590  1.00  0.00
ATOM   2315  N   ALA   150      11.012  -7.536   3.640  1.00  0.00
ATOM   2316  H   ALA   150      10.726  -7.499   2.671  1.00  0.00
ATOM   2317  CA  ALA   150      12.078  -6.602   4.003  1.00  0.00
ATOM   2318  HA  ALA   150      12.030  -5.829   3.238  1.00  0.00
ATOM   2319  CB  ALA   150      11.841  -5.887   5.351  1.00  0.00
ATOM   2320  HB1 ALA   150      12.525  -5.046   5.475  1.00  0.00
ATOM   2321  HB2 ALA   150      10.828  -5.488   5.403  1.00  0.00
ATOM   2322  HB3 ALA   150      11.985  -6.548   6.205  1.00  0.00
ATOM   2323  C   ALA   150      13.451  -7.263   3.800  1.00  0.00
ATOM   2324  O   ALA   150      13.646  -7.975   2.813  1.00  0.00
ATOM   2325  N   GLY   151      14.408  -7.017   4.709  1.00  0.00
ATOM   2326  H   GLY   151      14.180  -6.422   5.491  1.00  0.00
ATOM   2327  CA  GLY   151      15.744  -7.615   4.692  1.00  0.00
ATOM   2328  HA2 GLY   151      16.196  -7.462   5.672  1.00  0.00
ATOM   2329  HA3 GLY   151      15.660  -8.695   4.555  1.00  0.00
ATOM   2330  C   GLY   151      16.696  -7.048   3.629  1.00  0.00
ATOM   2331  O   GLY   151      17.736  -7.651   3.371  1.00  0.00
ATOM   2332  N   GLY   152      16.341  -5.911   3.006  1.00  0.00
ATOM   2333  H   GLY   152      15.468  -5.483   3.275  1.00  0.00
ATOM   2334  CA  GLY   152      17.114  -5.248   1.961  1.00  0.00
ATOM   2335  HA2 GLY   152      16.860  -4.188   1.976  1.00  0.00
ATOM   2336  HA3 GLY   152      18.181  -5.308   2.179  1.00  0.00
ATOM   2337  C   GLY   152      16.857  -5.778   0.543  1.00  0.00
ATOM   2338  O   GLY   152      17.607  -5.421  -0.363  1.00  0.00
ATOM   2339  N   SER   153      15.811  -6.603   0.340  1.00  0.00
ATOM   2340  H   SER   153      15.227  -6.843   1.129  1.00  0.00
ATOM   2341  CA  SER   153      15.456  -7.205  -0.945  1.00  0.00
ATOM   2342  HA  SER   153      15.794  -6.507  -1.711  1.00  0.00
ATOM   2343  CB  SER   153      16.236  -8.521  -1.164  1.00  0.00
ATOM   2344  HB2 SER   153      16.158  -8.830  -2.207  1.00  0.00
ATOM   2345  HB3 SER   153      17.298  -8.385  -0.960  1.00  0.00
ATOM   2346  OG  SER   153      15.732  -9.573  -0.365  1.00  0.00
ATOM   2347  HG  SER   153      15.844  -9.340   0.544  1.00  0.00
ATOM   2348  C   SER   153      13.941  -7.311  -1.171  1.00  0.00
ATOM   2349  O   SER   153      13.155  -7.380  -0.228  1.00  0.00
ATOM   2350  N   PHE   154      13.566  -7.354  -2.456  1.00  0.00
ATOM   2351  H   PHE   154      14.302  -7.296  -3.151  1.00  0.00
ATOM   2352  CA  PHE   154      12.227  -7.564  -2.990  1.00  0.00
ATOM   2353  HA  PHE   154      11.657  -8.114  -2.239  1.00  0.00
ATOM   2354  CB  PHE   154      11.504  -6.219  -3.224  1.00  0.00
ATOM   2355  HB2 PHE   154      10.446  -6.409  -3.415  1.00  0.00
ATOM   2356  HB3 PHE   154      11.526  -5.634  -2.307  1.00  0.00
ATOM   2357  CG  PHE   154      12.026  -5.346  -4.355  1.00  0.00
ATOM   2358  CD1 PHE   154      13.099  -4.459  -4.129  1.00  0.00
ATOM   2359  HD1 PHE   154      13.577  -4.421  -3.161  1.00  0.00
ATOM   2360  CE1 PHE   154      13.543  -3.608  -5.158  1.00  0.00
ATOM   2361  HE1 PHE   154      14.357  -2.923  -4.980  1.00  0.00
ATOM   2362  CZ  PHE   154      12.922  -3.646  -6.421  1.00  0.00
ATOM   2363  HZ  PHE   154      13.268  -2.993  -7.207  1.00  0.00
ATOM   2364  CE2 PHE   154      11.863  -4.543  -6.657  1.00  0.00
ATOM   2365  HE2 PHE   154      11.391  -4.578  -7.627  1.00  0.00
ATOM   2366  CD2 PHE   154      11.418  -5.392  -5.627  1.00  0.00
ATOM   2367  HD2 PHE   154      10.595  -6.070  -5.812  1.00  0.00
ATOM   2368  C   PHE   154      12.284  -8.480  -4.218  1.00  0.00
ATOM   2369  O   PHE   154      13.360  -8.778  -4.735  1.00  0.00
ATOM   2370  N   THR   155      11.112  -8.916  -4.687  1.00  0.00
ATOM   2371  H   THR   155      10.273  -8.634  -4.196  1.00  0.00
ATOM   2372  CA  THR   155      10.916  -9.745  -5.871  1.00  0.00
ATOM   2373  HA  THR   155      11.840  -9.752  -6.447  1.00  0.00
ATOM   2374  CB  THR   155      10.590 -11.208  -5.474  1.00  0.00
ATOM   2375  HB  THR   155      10.497 -11.782  -6.395  1.00  0.00
ATOM   2376  CG2 THR   155      11.666 -11.891  -4.618  1.00  0.00
ATOM   2377 HG21 THR   155      11.431 -12.945  -4.465  1.00  0.00
ATOM   2378 HG22 THR   155      12.639 -11.839  -5.104  1.00  0.00
ATOM   2379 HG23 THR   155      11.758 -11.427  -3.637  1.00  0.00
ATOM   2380  OG1 THR   155       9.339 -11.305  -4.817  1.00  0.00
ATOM   2381  HG1 THR   155       9.385 -10.815  -4.010  1.00  0.00
ATOM   2382  C   THR   155       9.851  -9.112  -6.769  1.00  0.00
ATOM   2383  O   THR   155       8.951  -8.436  -6.274  1.00  0.00
ATOM   2384  N   VAL   156       9.950  -9.370  -8.083  1.00  0.00
ATOM   2385  H   VAL   156      10.856  -9.690  -8.393  1.00  0.00
ATOM   2386  CA  VAL   156       8.931  -9.090  -9.093  1.00  0.00
ATOM   2387  HA  VAL   156       7.972  -9.011  -8.578  1.00  0.00
ATOM   2388  CB  VAL   156       9.156  -7.742  -9.840  1.00  0.00
ATOM   2389  HB  VAL   156      10.066  -7.828 -10.431  1.00  0.00
ATOM   2390  CG1 VAL   156       8.017  -7.419 -10.828  1.00  0.00
ATOM   2391 HG11 VAL   156       8.189  -6.465 -11.327  1.00  0.00
ATOM   2392 HG12 VAL   156       7.927  -8.172 -11.611  1.00  0.00
ATOM   2393 HG13 VAL   156       7.056  -7.355 -10.317  1.00  0.00
ATOM   2394  CG2 VAL   156       9.343  -6.552  -8.884  1.00  0.00
ATOM   2395 HG21 VAL   156       9.416  -5.608  -9.424  1.00  0.00
ATOM   2396 HG22 VAL   156       8.499  -6.480  -8.202  1.00  0.00
ATOM   2397 HG23 VAL   156      10.252  -6.652  -8.292  1.00  0.00
ATOM   2398  C   VAL   156       8.836 -10.312 -10.016  1.00  0.00
ATOM   2399  O   VAL   156       9.850 -10.839 -10.476  1.00  0.00
ATOM   2400  N   ARG   157       7.596 -10.731 -10.294  1.00  0.00
ATOM   2401  H   ARG   157       6.830 -10.238  -9.857  1.00  0.00
ATOM   2402  CA  ARG   157       7.219 -11.797 -11.214  1.00  0.00
ATOM   2403  HA  ARG   157       8.010 -11.918 -11.956  1.00  0.00
ATOM   2404  CB  ARG   157       7.058 -13.132 -10.446  1.00  0.00
ATOM   2405  HB2 ARG   157       7.003 -13.951 -11.165  1.00  0.00
ATOM   2406  HB3 ARG   157       7.951 -13.313  -9.851  1.00  0.00
ATOM   2407  CG  ARG   157       5.823 -13.193  -9.527  1.00  0.00
ATOM   2408  HG2 ARG   157       5.890 -12.387  -8.796  1.00  0.00
ATOM   2409  HG3 ARG   157       4.919 -13.013 -10.107  1.00  0.00
ATOM   2410  CD  ARG   157       5.642 -14.518  -8.781  1.00  0.00
ATOM   2411  HD2 ARG   157       5.660 -15.364  -9.468  1.00  0.00
ATOM   2412  HD3 ARG   157       6.461 -14.662  -8.078  1.00  0.00
ATOM   2413  NE  ARG   157       4.381 -14.489  -8.026  1.00  0.00
ATOM   2414  HE  ARG   157       4.431 -14.045  -7.119  1.00  0.00
ATOM   2415  CZ  ARG   157       3.178 -14.906  -8.461  1.00  0.00
ATOM   2416  NH1 ARG   157       3.027 -15.501  -9.654  1.00  0.00
ATOM   2417 HH11 ARG   157       3.823 -15.629 -10.262  1.00  0.00
ATOM   2418 HH12 ARG   157       2.124 -15.847  -9.938  1.00  0.00
ATOM   2419  NH2 ARG   157       2.100 -14.708  -7.694  1.00  0.00
ATOM   2420 HH21 ARG   157       2.187 -14.271  -6.788  1.00  0.00
ATOM   2421 HH22 ARG   157       1.175 -14.905  -8.056  1.00  0.00
ATOM   2422  C   ARG   157       5.956 -11.358 -11.963  1.00  0.00
ATOM   2423  O   ARG   157       5.190 -10.540 -11.450  1.00  0.00
ATOM   2424  N   THR   158       5.697 -11.954 -13.136  1.00  0.00
ATOM   2425  H   THR   158       6.358 -12.631 -13.488  1.00  0.00
ATOM   2426  CA  THR   158       4.411 -11.848 -13.832  1.00  0.00
ATOM   2427  HA  THR   158       4.040 -10.823 -13.797  1.00  0.00
ATOM   2428  CB  THR   158       4.588 -12.287 -15.306  1.00  0.00
ATOM   2429  HB  THR   158       5.017 -13.288 -15.359  1.00  0.00
ATOM   2430  CG2 THR   158       3.286 -12.250 -16.127  1.00  0.00
ATOM   2431 HG21 THR   158       3.475 -12.502 -17.171  1.00  0.00
ATOM   2432 HG22 THR   158       2.548 -12.961 -15.755  1.00  0.00
ATOM   2433 HG23 THR   158       2.831 -11.259 -16.105  1.00  0.00
ATOM   2434  OG1 THR   158       5.481 -11.390 -15.936  1.00  0.00
ATOM   2435  HG1 THR   158       6.309 -11.416 -15.483  1.00  0.00
ATOM   2436  C   THR   158       3.441 -12.795 -13.102  1.00  0.00
ATOM   2437  O   THR   158       3.750 -13.974 -12.913  1.00  0.00
ATOM   2438  N   ASP   159       2.295 -12.261 -12.653  1.00  0.00
ATOM   2439  H   ASP   159       2.083 -11.300 -12.890  1.00  0.00
ATOM   2440  CA  ASP   159       1.321 -12.979 -11.840  1.00  0.00
ATOM   2441  HA  ASP   159       1.869 -13.545 -11.087  1.00  0.00
ATOM   2442  CB  ASP   159       0.403 -11.964 -11.121  1.00  0.00
ATOM   2443  HB2 ASP   159       1.004 -11.240 -10.574  1.00  0.00
ATOM   2444  HB3 ASP   159      -0.157 -11.399 -11.863  1.00  0.00
ATOM   2445  CG  ASP   159      -0.577 -12.599 -10.126  1.00  0.00
ATOM   2446  OD1 ASP   159      -0.172 -13.573  -9.451  1.00  0.00
ATOM   2447  OD2 ASP   159      -1.722 -12.105 -10.060  1.00  0.00
ATOM   2448  C   ASP   159       0.484 -13.932 -12.711  1.00  0.00
ATOM   2449  O   ASP   159      -0.056 -13.538 -13.744  1.00  0.00
ATOM   2450  N   THR   160       0.386 -15.184 -12.250  1.00  0.00
ATOM   2451  H   THR   160       0.851 -15.397 -11.381  1.00  0.00
ATOM   2452  CA  THR   160      -0.367 -16.286 -12.849  1.00  0.00
ATOM   2453  HA  THR   160      -0.554 -16.087 -13.905  1.00  0.00
ATOM   2454  CB  THR   160       0.495 -17.571 -12.722  1.00  0.00
ATOM   2455  HB  THR   160      -0.070 -18.409 -13.135  1.00  0.00
ATOM   2456  CG2 THR   160       1.822 -17.491 -13.493  1.00  0.00
ATOM   2457 HG21 THR   160       2.358 -18.439 -13.452  1.00  0.00
ATOM   2458 HG22 THR   160       1.648 -17.259 -14.545  1.00  0.00
ATOM   2459 HG23 THR   160       2.481 -16.721 -13.090  1.00  0.00
ATOM   2460  OG1 THR   160       0.767 -17.887 -11.366  1.00  0.00
ATOM   2461  HG1 THR   160       1.152 -18.750 -11.333  1.00  0.00
ATOM   2462  C   THR   160      -1.737 -16.484 -12.161  1.00  0.00
ATOM   2463  O   THR   160      -2.456 -17.423 -12.508  1.00  0.00
ATOM   2464  N   GLY   161      -2.110 -15.604 -11.214  1.00  0.00
ATOM   2465  H   GLY   161      -1.466 -14.856 -10.988  1.00  0.00
ATOM   2466  CA  GLY   161      -3.377 -15.607 -10.487  1.00  0.00
ATOM   2467  HA2 GLY   161      -3.611 -16.617 -10.149  1.00  0.00
ATOM   2468  HA3 GLY   161      -3.249 -14.994  -9.593  1.00  0.00
ATOM   2469  C   GLY   161      -4.555 -15.060 -11.303  1.00  0.00
ATOM   2470  O   GLY   161      -4.467 -14.905 -12.521  1.00  0.00
ATOM   2471  N   GLU   162      -5.670 -14.777 -10.611  1.00  0.00
ATOM   2472  H   GLU   162      -5.658 -14.926  -9.613  1.00  0.00
ATOM   2473  CA  GLU   162      -6.935 -14.323 -11.188  1.00  0.00
ATOM   2474  HA  GLU   162      -7.235 -15.049 -11.941  1.00  0.00
ATOM   2475  CB  GLU   162      -8.008 -14.288 -10.073  1.00  0.00
ATOM   2476  HB2 GLU   162      -7.679 -13.624  -9.271  1.00  0.00
ATOM   2477  HB3 GLU   162      -8.923 -13.836 -10.460  1.00  0.00
ATOM   2478  CG  GLU   162      -8.359 -15.658  -9.447  1.00  0.00
ATOM   2479  HG2 GLU   162      -7.465 -16.120  -9.031  1.00  0.00
ATOM   2480  HG3 GLU   162      -9.037 -15.500  -8.608  1.00  0.00
ATOM   2481  CD  GLU   162      -9.036 -16.652 -10.397  1.00  0.00
ATOM   2482  OE1 GLU   162      -9.590 -16.207 -11.425  1.00  0.00
ATOM   2483  OE2 GLU   162      -8.996 -17.855 -10.062  1.00  0.00
ATOM   2484  C   GLU   162      -6.791 -12.900 -11.777  1.00  0.00
ATOM   2485  O   GLU   162      -6.381 -12.003 -11.035  1.00  0.00
ATOM   2486  N   PRO   163      -7.113 -12.669 -13.076  1.00  0.00
ATOM   2487  CD  PRO   163      -7.400 -13.714 -14.062  1.00  0.00
ATOM   2488  HD2 PRO   163      -8.368 -14.164 -13.833  1.00  0.00
ATOM   2489  HD3 PRO   163      -6.648 -14.503 -14.062  1.00  0.00
ATOM   2490  CG  PRO   163      -7.448 -13.028 -15.424  1.00  0.00
ATOM   2491  HG2 PRO   163      -8.196 -13.460 -16.089  1.00  0.00
ATOM   2492  HG3 PRO   163      -6.477 -13.130 -15.910  1.00  0.00
ATOM   2493  CB  PRO   163      -7.697 -11.563 -15.124  1.00  0.00
ATOM   2494  HB2 PRO   163      -8.773 -11.384 -15.164  1.00  0.00
ATOM   2495  HB3 PRO   163      -7.235 -10.908 -15.861  1.00  0.00
ATOM   2496  CA  PRO   163      -7.128 -11.337 -13.712  1.00  0.00
ATOM   2497  HA  PRO   163      -6.097 -10.993 -13.785  1.00  0.00
ATOM   2498  C   PRO   163      -7.997 -10.322 -12.946  1.00  0.00
ATOM   2499  O   PRO   163      -9.191 -10.555 -12.751  1.00  0.00
ATOM   2500  N   MET   164      -7.388  -9.213 -12.498  1.00  0.00
ATOM   2501  H   MET   164      -6.402  -9.099 -12.689  1.00  0.00
ATOM   2502  CA  MET   164      -8.038  -8.193 -11.668  1.00  0.00
ATOM   2503  HA  MET   164      -8.859  -8.647 -11.110  1.00  0.00
ATOM   2504  CB  MET   164      -7.009  -7.669 -10.640  1.00  0.00
ATOM   2505  HB2 MET   164      -7.544  -7.149  -9.844  1.00  0.00
ATOM   2506  HB3 MET   164      -6.539  -8.529 -10.161  1.00  0.00
ATOM   2507  CG  MET   164      -5.908  -6.737 -11.182  1.00  0.00
ATOM   2508  HG2 MET   164      -5.516  -7.124 -12.120  1.00  0.00
ATOM   2509  HG3 MET   164      -6.317  -5.751 -11.406  1.00  0.00
ATOM   2510  SD  MET   164      -4.503  -6.519 -10.060  1.00  0.00
ATOM   2511  CE  MET   164      -5.320  -5.687  -8.677  1.00  0.00
ATOM   2512  HE1 MET   164      -4.577  -5.411  -7.933  1.00  0.00
ATOM   2513  HE2 MET   164      -5.828  -4.785  -9.016  1.00  0.00
ATOM   2514  HE3 MET   164      -6.052  -6.339  -8.204  1.00  0.00
ATOM   2515  C   MET   164      -8.625  -7.024 -12.484  1.00  0.00
ATOM   2516  O   MET   164      -9.211  -6.115 -11.896  1.00  0.00
ATOM   2517  N   GLY   165      -8.465  -7.037 -13.819  1.00  0.00
ATOM   2518  H   GLY   165      -7.979  -7.825 -14.224  1.00  0.00
ATOM   2519  CA  GLY   165      -8.899  -5.986 -14.734  1.00  0.00
ATOM   2520  HA2 GLY   165      -9.005  -6.415 -15.730  1.00  0.00
ATOM   2521  HA3 GLY   165      -9.882  -5.604 -14.451  1.00  0.00
ATOM   2522  C   GLY   165      -7.883  -4.845 -14.776  1.00  0.00
ATOM   2523  O   GLY   165      -7.113  -4.740 -15.728  1.00  0.00
ATOM   2524  N   ARG   166      -7.893  -4.002 -13.733  1.00  0.00
ATOM   2525  H   ARG   166      -8.565  -4.180 -12.998  1.00  0.00
ATOM   2526  CA  ARG   166      -6.983  -2.884 -13.500  1.00  0.00
ATOM   2527  HA  ARG   166      -5.976  -3.223 -13.739  1.00  0.00
ATOM   2528  CB  ARG   166      -7.355  -1.711 -14.434  1.00  0.00
ATOM   2529  HB2 ARG   166      -7.433  -2.057 -15.462  1.00  0.00
ATOM   2530  HB3 ARG   166      -8.363  -1.387 -14.169  1.00  0.00
ATOM   2531  CG  ARG   166      -6.383  -0.511 -14.411  1.00  0.00
ATOM   2532  HG2 ARG   166      -5.984  -0.338 -13.416  1.00  0.00
ATOM   2533  HG3 ARG   166      -5.515  -0.737 -15.032  1.00  0.00
ATOM   2534  CD  ARG   166      -7.037   0.788 -14.887  1.00  0.00
ATOM   2535  HD2 ARG   166      -6.290   1.582 -14.894  1.00  0.00
ATOM   2536  HD3 ARG   166      -7.393   0.696 -15.910  1.00  0.00
ATOM   2537  NE  ARG   166      -8.115   1.191 -13.971  1.00  0.00
ATOM   2538  HE  ARG   166      -7.811   1.422 -13.032  1.00  0.00
ATOM   2539  CZ  ARG   166      -9.428   1.257 -14.252  1.00  0.00
ATOM   2540  NH1 ARG   166      -9.911   0.938 -15.457  1.00  0.00
ATOM   2541 HH11 ARG   166      -9.302   0.592 -16.189  1.00  0.00
ATOM   2542 HH12 ARG   166     -10.911   0.971 -15.618  1.00  0.00
ATOM   2543  NH2 ARG   166     -10.290   1.641 -13.304  1.00  0.00
ATOM   2544 HH21 ARG   166      -9.964   1.845 -12.365  1.00  0.00
ATOM   2545 HH22 ARG   166     -11.281   1.680 -13.505  1.00  0.00
ATOM   2546  C   ARG   166      -7.025  -2.514 -12.006  1.00  0.00
ATOM   2547  O   ARG   166      -8.077  -2.634 -11.375  1.00  0.00
ATOM   2548  N   GLY   167      -5.901  -2.024 -11.460  1.00  0.00
ATOM   2549  H   GLY   167      -5.073  -1.971 -12.039  1.00  0.00
ATOM   2550  CA  GLY   167      -5.781  -1.507 -10.098  1.00  0.00
ATOM   2551  HA2 GLY   167      -5.607  -0.433 -10.141  1.00  0.00
ATOM   2552  HA3 GLY   167      -6.698  -1.652  -9.530  1.00  0.00
ATOM   2553  C   GLY   167      -4.624  -2.135  -9.330  1.00  0.00
ATOM   2554  O   GLY   167      -3.651  -2.591  -9.930  1.00  0.00
ATOM   2555  N   THR   168      -4.736  -2.121  -7.993  1.00  0.00
ATOM   2556  H   THR   168      -5.566  -1.706  -7.592  1.00  0.00
ATOM   2557  CA  THR   168      -3.735  -2.591  -7.034  1.00  0.00
ATOM   2558  HA  THR   168      -3.062  -3.283  -7.541  1.00  0.00
ATOM   2559  CB  THR   168      -2.894  -1.394  -6.519  1.00  0.00
ATOM   2560  HB  THR   168      -3.554  -0.683  -6.029  1.00  0.00
ATOM   2561  CG2 THR   168      -1.766  -1.777  -5.549  1.00  0.00
ATOM   2562 HG21 THR   168      -1.188  -0.901  -5.252  1.00  0.00
ATOM   2563 HG22 THR   168      -2.155  -2.220  -4.635  1.00  0.00
ATOM   2564 HG23 THR   168      -1.082  -2.492  -6.005  1.00  0.00
ATOM   2565  OG1 THR   168      -2.280  -0.719  -7.599  1.00  0.00
ATOM   2566  HG1 THR   168      -2.193   0.192  -7.347  1.00  0.00
ATOM   2567  C   THR   168      -4.435  -3.392  -5.919  1.00  0.00
ATOM   2568  O   THR   168      -5.600  -3.152  -5.609  1.00  0.00
ATOM   2569  N   LYS   169      -3.715  -4.358  -5.330  1.00  0.00
ATOM   2570  H   LYS   169      -2.778  -4.509  -5.678  1.00  0.00
ATOM   2571  CA  LYS   169      -4.149  -5.261  -4.268  1.00  0.00
ATOM   2572  HA  LYS   169      -4.944  -4.791  -3.691  1.00  0.00
ATOM   2573  CB  LYS   169      -4.713  -6.558  -4.894  1.00  0.00
ATOM   2574  HB2 LYS   169      -5.545  -6.310  -5.554  1.00  0.00
ATOM   2575  HB3 LYS   169      -3.945  -6.984  -5.532  1.00  0.00
ATOM   2576  CG  LYS   169      -5.180  -7.622  -3.878  1.00  0.00
ATOM   2577  HG2 LYS   169      -4.502  -7.647  -3.028  1.00  0.00
ATOM   2578  HG3 LYS   169      -6.146  -7.333  -3.472  1.00  0.00
ATOM   2579  CD  LYS   169      -5.245  -9.060  -4.423  1.00  0.00
ATOM   2580  HD2 LYS   169      -4.255  -9.391  -4.739  1.00  0.00
ATOM   2581  HD3 LYS   169      -5.513  -9.707  -3.586  1.00  0.00
ATOM   2582  CE  LYS   169      -6.271  -9.290  -5.542  1.00  0.00
ATOM   2583  HE2 LYS   169      -6.553 -10.343  -5.568  1.00  0.00
ATOM   2584  HE3 LYS   169      -7.184  -8.723  -5.358  1.00  0.00
ATOM   2585  NZ  LYS   169      -5.726  -8.949  -6.869  1.00  0.00
ATOM   2586  HZ1 LYS   169      -4.911  -9.517  -7.057  1.00  0.00
ATOM   2587  HZ2 LYS   169      -6.424  -9.127  -7.576  1.00  0.00
ATOM   2588  HZ3 LYS   169      -5.466  -7.974  -6.886  1.00  0.00
ATOM   2589  C   LYS   169      -2.961  -5.480  -3.324  1.00  0.00
ATOM   2590  O   LYS   169      -2.109  -6.324  -3.604  1.00  0.00
ATOM   2591  N   VAL   170      -2.916  -4.726  -2.216  1.00  0.00
ATOM   2592  H   VAL   170      -3.683  -4.083  -2.079  1.00  0.00
ATOM   2593  CA  VAL   170      -1.862  -4.774  -1.203  1.00  0.00
ATOM   2594  HA  VAL   170      -0.924  -5.120  -1.642  1.00  0.00
ATOM   2595  CB  VAL   170      -1.650  -3.349  -0.613  1.00  0.00
ATOM   2596  HB  VAL   170      -2.544  -3.043  -0.068  1.00  0.00
ATOM   2597  CG1 VAL   170      -0.471  -3.302   0.380  1.00  0.00
ATOM   2598 HG11 VAL   170      -0.344  -2.303   0.796  1.00  0.00
ATOM   2599 HG12 VAL   170      -0.619  -3.978   1.221  1.00  0.00
ATOM   2600 HG13 VAL   170       0.466  -3.577  -0.104  1.00  0.00
ATOM   2601  CG2 VAL   170      -1.447  -2.294  -1.711  1.00  0.00
ATOM   2602 HG21 VAL   170      -1.180  -1.331  -1.278  1.00  0.00
ATOM   2603 HG22 VAL   170      -0.657  -2.592  -2.398  1.00  0.00
ATOM   2604 HG23 VAL   170      -2.356  -2.135  -2.289  1.00  0.00
ATOM   2605  C   VAL   170      -2.321  -5.737  -0.096  1.00  0.00
ATOM   2606  O   VAL   170      -3.103  -5.357   0.775  1.00  0.00
ATOM   2607  N   ILE   171      -1.817  -6.979  -0.136  1.00  0.00
ATOM   2608  H   ILE   171      -1.154  -7.194  -0.870  1.00  0.00
ATOM   2609  CA  ILE   171      -2.065  -8.037   0.841  1.00  0.00
ATOM   2610  HA  ILE   171      -3.055  -7.933   1.287  1.00  0.00
ATOM   2611  CB  ILE   171      -1.954  -9.431   0.151  1.00  0.00
ATOM   2612  HB  ILE   171      -0.932  -9.543  -0.202  1.00  0.00
ATOM   2613  CG2 ILE   171      -2.229 -10.583   1.147  1.00  0.00
ATOM   2614 HG21 ILE   171      -2.076 -11.558   0.687  1.00  0.00
ATOM   2615 HG22 ILE   171      -1.568 -10.551   2.012  1.00  0.00
ATOM   2616 HG23 ILE   171      -3.254 -10.548   1.516  1.00  0.00
ATOM   2617  CG1 ILE   171      -2.859  -9.562  -1.099  1.00  0.00
ATOM   2618 HG12 ILE   171      -3.907  -9.583  -0.805  1.00  0.00
ATOM   2619 HG13 ILE   171      -2.746  -8.690  -1.741  1.00  0.00
ATOM   2620  CD1 ILE   171      -2.545 -10.787  -1.973  1.00  0.00
ATOM   2621 HD11 ILE   171      -3.138 -10.769  -2.886  1.00  0.00
ATOM   2622 HD12 ILE   171      -1.495 -10.805  -2.263  1.00  0.00
ATOM   2623 HD13 ILE   171      -2.772 -11.721  -1.460  1.00  0.00
ATOM   2624  C   ILE   171      -0.974  -7.899   1.916  1.00  0.00
ATOM   2625  O   ILE   171       0.197  -8.189   1.660  1.00  0.00
ATOM   2626  N   LEU   172      -1.369  -7.457   3.117  1.00  0.00
ATOM   2627  H   LEU   172      -2.346  -7.224   3.248  1.00  0.00
ATOM   2628  CA  LEU   172      -0.496  -7.308   4.275  1.00  0.00
ATOM   2629  HA  LEU   172       0.541  -7.136   3.981  1.00  0.00
ATOM   2630  CB  LEU   172      -1.006  -6.133   5.144  1.00  0.00
ATOM   2631  HB2 LEU   172      -2.001  -6.358   5.529  1.00  0.00
ATOM   2632  HB3 LEU   172      -0.368  -6.037   6.023  1.00  0.00
ATOM   2633  CG  LEU   172      -1.080  -4.769   4.434  1.00  0.00
ATOM   2634  HG  LEU   172      -1.695  -4.860   3.538  1.00  0.00
ATOM   2635  CD1 LEU   172      -1.770  -3.759   5.351  1.00  0.00
ATOM   2636 HD11 LEU   172      -1.867  -2.789   4.870  1.00  0.00
ATOM   2637 HD12 LEU   172      -2.773  -4.097   5.613  1.00  0.00
ATOM   2638 HD13 LEU   172      -1.208  -3.622   6.275  1.00  0.00
ATOM   2639  CD2 LEU   172       0.302  -4.260   4.019  1.00  0.00
ATOM   2640 HD21 LEU   172       0.246  -3.262   3.585  1.00  0.00
ATOM   2641 HD22 LEU   172       0.975  -4.221   4.875  1.00  0.00
ATOM   2642 HD23 LEU   172       0.746  -4.913   3.272  1.00  0.00
ATOM   2643  C   LEU   172      -0.608  -8.587   5.110  1.00  0.00
ATOM   2644  O   LEU   172      -1.633  -8.819   5.744  1.00  0.00
ATOM   2645  N   HIE   173       0.458  -9.398   5.129  1.00  0.00
ATOM   2646  H   HIE   173       1.273  -9.130   4.591  1.00  0.00
ATOM   2647  CA  HIE   173       0.601 -10.568   5.992  1.00  0.00
ATOM   2648  HA  HIE   173      -0.348 -11.088   6.114  1.00  0.00
ATOM   2649  CB  HIE   173       1.653 -11.519   5.383  1.00  0.00
ATOM   2650  HB2 HIE   173       2.624 -11.030   5.339  1.00  0.00
ATOM   2651  HB3 HIE   173       1.787 -12.391   6.024  1.00  0.00
ATOM   2652  CG  HIE   173       1.319 -11.994   3.991  1.00  0.00
ATOM   2653  ND1 HIE   173       0.497 -13.080   3.747  1.00  0.00
ATOM   2654  CE1 HIE   173       0.375 -13.194   2.423  1.00  0.00
ATOM   2655  HE1 HIE   173      -0.217 -13.959   1.942  1.00  0.00
ATOM   2656  NE2 HIE   173       1.053 -12.270   1.755  1.00  0.00
ATOM   2657  HE2 HIE   173       1.158 -12.119   0.762  1.00  0.00
ATOM   2658  CD2 HIE   173       1.654 -11.496   2.751  1.00  0.00
ATOM   2659  HD2 HIE   173       2.265 -10.642   2.497  1.00  0.00
ATOM   2660  C   HIE   173       1.092 -10.049   7.342  1.00  0.00
ATOM   2661  O   HIE   173       2.250  -9.651   7.477  1.00  0.00
ATOM   2662  N   LEU   174       0.172  -9.978   8.312  1.00  0.00
ATOM   2663  H   LEU   174      -0.753 -10.341   8.126  1.00  0.00
ATOM   2664  CA  LEU   174       0.369  -9.295   9.585  1.00  0.00
ATOM   2665  HA  LEU   174       0.846  -8.339   9.400  1.00  0.00
ATOM   2666  CB  LEU   174      -1.000  -9.034  10.249  1.00  0.00
ATOM   2667  HB2 LEU   174      -1.480  -9.988  10.473  1.00  0.00
ATOM   2668  HB3 LEU   174      -0.846  -8.546  11.213  1.00  0.00
ATOM   2669  CG  LEU   174      -1.971  -8.166   9.411  1.00  0.00
ATOM   2670  HG  LEU   174      -2.200  -8.700   8.489  1.00  0.00
ATOM   2671  CD1 LEU   174      -3.296  -7.978  10.156  1.00  0.00
ATOM   2672 HD11 LEU   174      -4.035  -7.476   9.532  1.00  0.00
ATOM   2673 HD12 LEU   174      -3.707  -8.942  10.452  1.00  0.00
ATOM   2674 HD13 LEU   174      -3.167  -7.382  11.058  1.00  0.00
ATOM   2675  CD2 LEU   174      -1.386  -6.794   9.026  1.00  0.00
ATOM   2676 HD21 LEU   174      -2.122  -6.189   8.498  1.00  0.00
ATOM   2677 HD22 LEU   174      -1.068  -6.236   9.908  1.00  0.00
ATOM   2678 HD23 LEU   174      -0.526  -6.893   8.363  1.00  0.00
ATOM   2679  C   LEU   174       1.265 -10.101  10.532  1.00  0.00
ATOM   2680  O   LEU   174       1.375 -11.323  10.429  1.00  0.00
ATOM   2681  N   LYS   175       1.888  -9.389  11.479  1.00  0.00
ATOM   2682  H   LYS   175       1.759  -8.386  11.475  1.00  0.00
ATOM   2683  CA  LYS   175       2.627  -9.945  12.609  1.00  0.00
ATOM   2684  HA  LYS   175       3.279 -10.753  12.269  1.00  0.00
ATOM   2685  CB  LYS   175       3.463  -8.817  13.248  1.00  0.00
ATOM   2686  HB2 LYS   175       2.795  -8.027  13.584  1.00  0.00
ATOM   2687  HB3 LYS   175       3.960  -9.193  14.143  1.00  0.00
ATOM   2688  CG  LYS   175       4.529  -8.213  12.314  1.00  0.00
ATOM   2689  HG2 LYS   175       5.285  -8.965  12.086  1.00  0.00
ATOM   2690  HG3 LYS   175       4.076  -7.942  11.362  1.00  0.00
ATOM   2691  CD  LYS   175       5.199  -6.964  12.909  1.00  0.00
ATOM   2692  HD2 LYS   175       4.430  -6.263  13.238  1.00  0.00
ATOM   2693  HD3 LYS   175       5.761  -7.246  13.799  1.00  0.00
ATOM   2694  CE  LYS   175       6.118  -6.254  11.905  1.00  0.00
ATOM   2695  HE2 LYS   175       6.883  -6.936  11.531  1.00  0.00
ATOM   2696  HE3 LYS   175       5.539  -5.915  11.048  1.00  0.00
ATOM   2697  NZ  LYS   175       6.769  -5.078  12.503  1.00  0.00
ATOM   2698  HZ1 LYS   175       7.368  -5.367  13.263  1.00  0.00
ATOM   2699  HZ2 LYS   175       7.315  -4.603  11.798  1.00  0.00
ATOM   2700  HZ3 LYS   175       6.057  -4.449  12.850  1.00  0.00
ATOM   2701  C   LYS   175       1.613 -10.481  13.639  1.00  0.00
ATOM   2702  O   LYS   175       0.480 -10.002  13.712  1.00  0.00
ATOM   2703  N   GLU   176       2.018 -11.496  14.418  1.00  0.00
ATOM   2704  H   GLU   176       2.966 -11.824  14.310  1.00  0.00
ATOM   2705  CA  GLU   176       1.180 -12.224  15.379  1.00  0.00
ATOM   2706  HA  GLU   176       0.339 -12.627  14.811  1.00  0.00
ATOM   2707  CB  GLU   176       2.001 -13.418  15.918  1.00  0.00
ATOM   2708  HB2 GLU   176       1.295 -14.166  16.282  1.00  0.00
ATOM   2709  HB3 GLU   176       2.526 -13.898  15.090  1.00  0.00
ATOM   2710  CG  GLU   176       2.993 -13.104  17.064  1.00  0.00
ATOM   2711  HG2 GLU   176       3.678 -12.316  16.752  1.00  0.00
ATOM   2712  HG3 GLU   176       2.468 -12.733  17.943  1.00  0.00
ATOM   2713  CD  GLU   176       3.826 -14.308  17.513  1.00  0.00
ATOM   2714  OE1 GLU   176       3.604 -15.419  16.980  1.00  0.00
ATOM   2715  OE2 GLU   176       4.678 -14.091  18.401  1.00  0.00
ATOM   2716  C   GLU   176       0.587 -11.360  16.515  1.00  0.00
ATOM   2717  O   GLU   176      -0.451 -11.721  17.066  1.00  0.00
ATOM   2718  N   ASP   177       1.228 -10.226  16.840  1.00  0.00
ATOM   2719  H   ASP   177       2.080 -10.004  16.341  1.00  0.00
ATOM   2720  CA  ASP   177       0.831  -9.265  17.872  1.00  0.00
ATOM   2721  HA  ASP   177       0.177  -9.746  18.601  1.00  0.00
ATOM   2722  CB  ASP   177       2.120  -8.782  18.602  1.00  0.00
ATOM   2723  HB2 ASP   177       1.838  -8.189  19.473  1.00  0.00
ATOM   2724  HB3 ASP   177       2.651  -9.646  19.004  1.00  0.00
ATOM   2725  CG  ASP   177       3.123  -7.970  17.766  1.00  0.00
ATOM   2726  OD1 ASP   177       3.528  -8.468  16.693  1.00  0.00
ATOM   2727  OD2 ASP   177       3.462  -6.850  18.208  1.00  0.00
ATOM   2728  C   ASP   177       0.073  -8.060  17.267  1.00  0.00
ATOM   2729  O   ASP   177      -0.154  -7.082  17.978  1.00  0.00
ATOM   2730  N   GLN   178      -0.313  -8.116  15.978  1.00  0.00
ATOM   2731  H   GLN   178      -0.090  -8.960  15.467  1.00  0.00
ATOM   2732  CA  GLN   178      -0.894  -7.019  15.194  1.00  0.00
ATOM   2733  HA  GLN   178      -1.161  -6.196  15.857  1.00  0.00
ATOM   2734  CB  GLN   178       0.153  -6.492  14.181  1.00  0.00
ATOM   2735  HB2 GLN   178       0.404  -7.284  13.474  1.00  0.00
ATOM   2736  HB3 GLN   178      -0.280  -5.694  13.576  1.00  0.00
ATOM   2737  CG  GLN   178       1.458  -5.971  14.824  1.00  0.00
ATOM   2738  HG2 GLN   178       1.945  -6.767  15.382  1.00  0.00
ATOM   2739  HG3 GLN   178       2.165  -5.690  14.048  1.00  0.00
ATOM   2740  CD  GLN   178       1.246  -4.759  15.730  1.00  0.00
ATOM   2741  OE1 GLN   178       0.492  -3.852  15.392  1.00  0.00
ATOM   2742  NE2 GLN   178       1.898  -4.738  16.893  1.00  0.00
ATOM   2743 HE21 GLN   178       2.483  -5.519  17.173  1.00  0.00
ATOM   2744 HE22 GLN   178       1.748  -3.970  17.531  1.00  0.00
ATOM   2745  C   GLN   178      -2.230  -7.417  14.538  1.00  0.00
ATOM   2746  O   GLN   178      -2.643  -6.809  13.551  1.00  0.00
ATOM   2747  N   THR   179      -2.917  -8.428  15.093  1.00  0.00
ATOM   2748  H   THR   179      -2.530  -8.857  15.921  1.00  0.00
ATOM   2749  CA  THR   179      -4.172  -9.001  14.599  1.00  0.00
ATOM   2750  HA  THR   179      -4.120  -9.067  13.511  1.00  0.00
ATOM   2751  CB  THR   179      -4.311 -10.435  15.173  1.00  0.00
ATOM   2752  HB  THR   179      -5.245 -10.866  14.813  1.00  0.00
ATOM   2753  CG2 THR   179      -3.177 -11.370  14.727  1.00  0.00
ATOM   2754 HG21 THR   179      -3.349 -12.392  15.065  1.00  0.00
ATOM   2755 HG22 THR   179      -3.102 -11.388  13.640  1.00  0.00
ATOM   2756 HG23 THR   179      -2.210 -11.050  15.113  1.00  0.00
ATOM   2757  OG1 THR   179      -4.387 -10.426  16.587  1.00  0.00
ATOM   2758  HG1 THR   179      -4.531 -11.310  16.888  1.00  0.00
ATOM   2759  C   THR   179      -5.425  -8.163  14.943  1.00  0.00
ATOM   2760  O   THR   179      -6.516  -8.518  14.495  1.00  0.00
ATOM   2761  N   GLU   180      -5.285  -7.042  15.679  1.00  0.00
ATOM   2762  H   GLU   180      -4.365  -6.829  16.042  1.00  0.00
ATOM   2763  CA  GLU   180      -6.349  -6.071  15.969  1.00  0.00
ATOM   2764  HA  GLU   180      -7.158  -6.613  16.461  1.00  0.00
ATOM   2765  CB  GLU   180      -5.810  -5.001  16.950  1.00  0.00
ATOM   2766  HB2 GLU   180      -6.663  -4.456  17.356  1.00  0.00
ATOM   2767  HB3 GLU   180      -5.364  -5.497  17.811  1.00  0.00
ATOM   2768  CG  GLU   180      -4.835  -3.965  16.341  1.00  0.00
ATOM   2769  HG2 GLU   180      -4.022  -4.474  15.821  1.00  0.00
ATOM   2770  HG3 GLU   180      -5.337  -3.344  15.601  1.00  0.00
ATOM   2771  CD  GLU   180      -4.214  -3.050  17.394  1.00  0.00
ATOM   2772  OE1 GLU   180      -3.429  -3.574  18.212  1.00  0.00
ATOM   2773  OE2 GLU   180      -4.532  -1.841  17.355  1.00  0.00
ATOM   2774  C   GLU   180      -6.919  -5.408  14.702  1.00  0.00
ATOM   2775  O   GLU   180      -8.094  -5.055  14.679  1.00  0.00
ATOM   2776  N   TYR   181      -6.103  -5.269  13.644  1.00  0.00
ATOM   2777  H   TYR   181      -5.152  -5.597  13.740  1.00  0.00
ATOM   2778  CA  TYR   181      -6.460  -4.634  12.376  1.00  0.00
ATOM   2779  HA  TYR   181      -7.113  -3.781  12.568  1.00  0.00
ATOM   2780  CB  TYR   181      -5.156  -4.145  11.709  1.00  0.00
ATOM   2781  HB2 TYR   181      -4.520  -4.996  11.458  1.00  0.00
ATOM   2782  HB3 TYR   181      -5.385  -3.649  10.767  1.00  0.00
ATOM   2783  CG  TYR   181      -4.375  -3.158  12.563  1.00  0.00
ATOM   2784  CD1 TYR   181      -4.980  -1.956  12.991  1.00  0.00
ATOM   2785  HD1 TYR   181      -5.989  -1.718  12.691  1.00  0.00
ATOM   2786  CE1 TYR   181      -4.281  -1.070  13.834  1.00  0.00
ATOM   2787  HE1 TYR   181      -4.751  -0.162  14.174  1.00  0.00
ATOM   2788  CZ  TYR   181      -2.971  -1.374  14.245  1.00  0.00
ATOM   2789  OH  TYR   181      -2.297  -0.519  15.066  1.00  0.00
ATOM   2790  HH  TYR   181      -2.823   0.215  15.341  1.00  0.00
ATOM   2791  CE2 TYR   181      -2.363  -2.566  13.812  1.00  0.00
ATOM   2792  HE2 TYR   181      -1.361  -2.802  14.129  1.00  0.00
ATOM   2793  CD2 TYR   181      -3.058  -3.454  12.969  1.00  0.00
ATOM   2794  HD2 TYR   181      -2.578  -4.366  12.647  1.00  0.00
ATOM   2795  C   TYR   181      -7.220  -5.585  11.429  1.00  0.00
ATOM   2796  O   TYR   181      -7.469  -5.225  10.281  1.00  0.00
ATOM   2797  N   LEU   182      -7.624  -6.769  11.919  1.00  0.00
ATOM   2798  H   LEU   182      -7.344  -6.998  12.863  1.00  0.00
ATOM   2799  CA  LEU   182      -8.543  -7.705  11.273  1.00  0.00
ATOM   2800  HA  LEU   182      -8.632  -7.483  10.212  1.00  0.00
ATOM   2801  CB  LEU   182      -8.007  -9.143  11.458  1.00  0.00
ATOM   2802  HB2 LEU   182      -8.010  -9.392  12.519  1.00  0.00
ATOM   2803  HB3 LEU   182      -8.690  -9.853  10.989  1.00  0.00
ATOM   2804  CG  LEU   182      -6.590  -9.371  10.886  1.00  0.00
ATOM   2805  HG  LEU   182      -5.925  -8.603  11.281  1.00  0.00
ATOM   2806  CD1 LEU   182      -6.014 -10.714  11.348  1.00  0.00
ATOM   2807 HD11 LEU   182      -4.986 -10.838  11.011  1.00  0.00
ATOM   2808 HD12 LEU   182      -6.016 -10.795  12.434  1.00  0.00
ATOM   2809 HD13 LEU   182      -6.591 -11.541  10.946  1.00  0.00
ATOM   2810  CD2 LEU   182      -6.570  -9.278   9.354  1.00  0.00
ATOM   2811 HD21 LEU   182      -5.575  -9.483   8.963  1.00  0.00
ATOM   2812 HD22 LEU   182      -7.255  -9.998   8.907  1.00  0.00
ATOM   2813 HD23 LEU   182      -6.856  -8.287   9.005  1.00  0.00
ATOM   2814  C   LEU   182      -9.953  -7.620  11.896  1.00  0.00
ATOM   2815  O   LEU   182     -10.883  -8.216  11.351  1.00  0.00
ATOM   2816  N   GLU   183     -10.126  -6.877  13.005  1.00  0.00
ATOM   2817  H   GLU   183      -9.323  -6.398  13.389  1.00  0.00
ATOM   2818  CA  GLU   183     -11.405  -6.653  13.680  1.00  0.00
ATOM   2819  HA  GLU   183     -12.013  -7.559  13.639  1.00  0.00
ATOM   2820  CB  GLU   183     -11.153  -6.234  15.148  1.00  0.00
ATOM   2821  HB2 GLU   183     -10.619  -5.286  15.180  1.00  0.00
ATOM   2822  HB3 GLU   183     -12.109  -6.032  15.635  1.00  0.00
ATOM   2823  CG  GLU   183     -10.369  -7.256  16.000  1.00  0.00
ATOM   2824  HG2 GLU   183      -9.389  -7.439  15.559  1.00  0.00
ATOM   2825  HG3 GLU   183     -10.182  -6.831  16.986  1.00  0.00
ATOM   2826  CD  GLU   183     -11.078  -8.598  16.197  1.00  0.00
ATOM   2827  OE1 GLU   183     -12.315  -8.653  16.017  1.00  0.00
ATOM   2828  OE2 GLU   183     -10.362  -9.574  16.505  1.00  0.00
ATOM   2829  C   GLU   183     -12.144  -5.498  12.994  1.00  0.00
ATOM   2830  O   GLU   183     -11.553  -4.449  12.732  1.00  0.00
ATOM   2831  N   GLU   184     -13.444  -5.699  12.723  1.00  0.00
ATOM   2832  H   GLU   184     -13.840  -6.591  12.984  1.00  0.00
ATOM   2833  CA  GLU   184     -14.332  -4.781  12.007  1.00  0.00
ATOM   2834  HA  GLU   184     -13.911  -4.667  11.009  1.00  0.00
ATOM   2835  CB  GLU   184     -15.721  -5.445  11.865  1.00  0.00
ATOM   2836  HB2 GLU   184     -15.606  -6.394  11.339  1.00  0.00
ATOM   2837  HB3 GLU   184     -16.091  -5.698  12.860  1.00  0.00
ATOM   2838  CG  GLU   184     -16.790  -4.598  11.134  1.00  0.00
ATOM   2839  HG2 GLU   184     -16.882  -3.611  11.584  1.00  0.00
ATOM   2840  HG3 GLU   184     -16.491  -4.445  10.098  1.00  0.00
ATOM   2841  CD  GLU   184     -18.190  -5.213  11.141  1.00  0.00
ATOM   2842  OE1 GLU   184     -18.328  -6.388  11.545  1.00  0.00
ATOM   2843  OE2 GLU   184     -19.116  -4.477  10.738  1.00  0.00
ATOM   2844  C   GLU   184     -14.422  -3.376  12.634  1.00  0.00
ATOM   2845  O   GLU   184     -14.349  -2.383  11.912  1.00  0.00
ATOM   2846  N   ARG   185     -14.553  -3.299  13.970  1.00  0.00
ATOM   2847  H   ARG   185     -14.586  -4.164  14.490  1.00  0.00
ATOM   2848  CA  ARG   185     -14.686  -2.051  14.726  1.00  0.00
ATOM   2849  HA  ARG   185     -15.445  -1.429  14.249  1.00  0.00
ATOM   2850  CB  ARG   185     -15.128  -2.365  16.170  1.00  0.00
ATOM   2851  HB2 ARG   185     -14.418  -3.046  16.643  1.00  0.00
ATOM   2852  HB3 ARG   185     -15.094  -1.444  16.755  1.00  0.00
ATOM   2853  CG  ARG   185     -16.547  -2.950  16.273  1.00  0.00
ATOM   2854  HG2 ARG   185     -17.235  -2.351  15.675  1.00  0.00
ATOM   2855  HG3 ARG   185     -16.566  -3.950  15.838  1.00  0.00
ATOM   2856  CD  ARG   185     -17.057  -3.012  17.721  1.00  0.00
ATOM   2857  HD2 ARG   185     -17.935  -3.658  17.765  1.00  0.00
ATOM   2858  HD3 ARG   185     -16.306  -3.446  18.380  1.00  0.00
ATOM   2859  NE  ARG   185     -17.447  -1.679  18.207  1.00  0.00
ATOM   2860  HE  ARG   185     -17.239  -0.911  17.587  1.00  0.00
ATOM   2861  CZ  ARG   185     -18.017  -1.403  19.392  1.00  0.00
ATOM   2862  NH1 ARG   185     -18.301  -2.373  20.273  1.00  0.00
ATOM   2863 HH11 ARG   185     -18.084  -3.334  20.050  1.00  0.00
ATOM   2864 HH12 ARG   185     -18.728  -2.155  21.161  1.00  0.00
ATOM   2865  NH2 ARG   185     -18.307  -0.132  19.700  1.00  0.00
ATOM   2866 HH21 ARG   185     -18.096   0.612  19.051  1.00  0.00
ATOM   2867 HH22 ARG   185     -18.733   0.095  20.586  1.00  0.00
ATOM   2868  C   ARG   185     -13.378  -1.246  14.791  1.00  0.00
ATOM   2869  O   ARG   185     -13.436  -0.019  14.871  1.00  0.00
ATOM   2870  N   ARG   186     -12.213  -1.917  14.735  1.00  0.00
ATOM   2871  H   ARG   186     -12.241  -2.922  14.644  1.00  0.00
ATOM   2872  CA  ARG   186     -10.897  -1.279  14.758  1.00  0.00
ATOM   2873  HA  ARG   186     -10.917  -0.471  15.492  1.00  0.00
ATOM   2874  CB  ARG   186      -9.842  -2.327  15.171  1.00  0.00
ATOM   2875  HB2 ARG   186     -10.138  -2.771  16.121  1.00  0.00
ATOM   2876  HB3 ARG   186      -9.846  -3.143  14.448  1.00  0.00
ATOM   2877  CG  ARG   186      -8.395  -1.806  15.309  1.00  0.00
ATOM   2878  HG2 ARG   186      -7.756  -2.622  15.644  1.00  0.00
ATOM   2879  HG3 ARG   186      -8.006  -1.512  14.335  1.00  0.00
ATOM   2880  CD  ARG   186      -8.255  -0.638  16.296  1.00  0.00
ATOM   2881  HD2 ARG   186      -8.772   0.231  15.897  1.00  0.00
ATOM   2882  HD3 ARG   186      -8.720  -0.881  17.252  1.00  0.00
ATOM   2883  NE  ARG   186      -6.845  -0.309  16.536  1.00  0.00
ATOM   2884  HE  ARG   186      -6.223  -1.089  16.730  1.00  0.00
ATOM   2885  CZ  ARG   186      -6.308   0.920  16.607  1.00  0.00
ATOM   2886  NH1 ARG   186      -7.042   2.032  16.477  1.00  0.00
ATOM   2887 HH11 ARG   186      -8.056   1.983  16.456  1.00  0.00
ATOM   2888 HH12 ARG   186      -6.581   2.936  16.489  1.00  0.00
ATOM   2889  NH2 ARG   186      -4.995   1.033  16.827  1.00  0.00
ATOM   2890 HH21 ARG   186      -4.454   0.194  17.014  1.00  0.00
ATOM   2891 HH22 ARG   186      -4.569   1.950  16.886  1.00  0.00
ATOM   2892  C   ARG   186     -10.548  -0.693  13.379  1.00  0.00
ATOM   2893  O   ARG   186      -9.987   0.397  13.321  1.00  0.00
ATOM   2894  N   ILE   187     -10.930  -1.373  12.281  1.00  0.00
ATOM   2895  H   ILE   187     -11.377  -2.271  12.405  1.00  0.00
ATOM   2896  CA  ILE   187     -10.788  -0.881  10.907  1.00  0.00
ATOM   2897  HA  ILE   187      -9.755  -0.555  10.764  1.00  0.00
ATOM   2898  CB  ILE   187     -11.092  -2.021   9.889  1.00  0.00
ATOM   2899  HB  ILE   187     -12.096  -2.392  10.100  1.00  0.00
ATOM   2900  CG2 ILE   187     -11.071  -1.521   8.429  1.00  0.00
ATOM   2901 HG21 ILE   187     -11.159  -2.340   7.719  1.00  0.00
ATOM   2902 HG22 ILE   187     -11.885  -0.830   8.213  1.00  0.00
ATOM   2903 HG23 ILE   187     -10.135  -1.014   8.207  1.00  0.00
ATOM   2904  CG1 ILE   187     -10.112  -3.210  10.036  1.00  0.00
ATOM   2905 HG12 ILE   187      -9.149  -2.960   9.589  1.00  0.00
ATOM   2906 HG13 ILE   187      -9.893  -3.403  11.085  1.00  0.00
ATOM   2907  CD1 ILE   187     -10.644  -4.518   9.428  1.00  0.00
ATOM   2908 HD11 ILE   187      -9.995  -5.355   9.677  1.00  0.00
ATOM   2909 HD12 ILE   187     -11.635  -4.758   9.812  1.00  0.00
ATOM   2910 HD13 ILE   187     -10.703  -4.471   8.343  1.00  0.00
ATOM   2911  C   ILE   187     -11.706   0.340  10.687  1.00  0.00
ATOM   2912  O   ILE   187     -11.256   1.332  10.119  1.00  0.00
ATOM   2913  N   LYS   188     -12.955   0.290  11.185  1.00  0.00
ATOM   2914  H   LYS   188     -13.248  -0.568  11.634  1.00  0.00
ATOM   2915  CA  LYS   188     -13.936   1.379  11.144  1.00  0.00
ATOM   2916  HA  LYS   188     -14.077   1.663  10.100  1.00  0.00
ATOM   2917  CB  LYS   188     -15.282   0.888  11.720  1.00  0.00
ATOM   2918  HB2 LYS   188     -15.104   0.270  12.600  1.00  0.00
ATOM   2919  HB3 LYS   188     -15.873   1.736  12.071  1.00  0.00
ATOM   2920  CG  LYS   188     -16.136   0.125  10.698  1.00  0.00
ATOM   2921  HG2 LYS   188     -16.395   0.797   9.879  1.00  0.00
ATOM   2922  HG3 LYS   188     -15.548  -0.679  10.258  1.00  0.00
ATOM   2923  CD  LYS   188     -17.418  -0.457  11.313  1.00  0.00
ATOM   2924  HD2 LYS   188     -17.152  -1.209  12.057  1.00  0.00
ATOM   2925  HD3 LYS   188     -17.953   0.330  11.846  1.00  0.00
ATOM   2926  CE  LYS   188     -18.350  -1.071  10.256  1.00  0.00
ATOM   2927  HE2 LYS   188     -18.649  -0.310   9.535  1.00  0.00
ATOM   2928  HE3 LYS   188     -17.838  -1.857   9.701  1.00  0.00
ATOM   2929  NZ  LYS   188     -19.561  -1.645  10.862  1.00  0.00
ATOM   2930  HZ1 LYS   188     -20.010  -0.969  11.462  1.00  0.00
ATOM   2931  HZ2 LYS   188     -20.196  -1.931  10.131  1.00  0.00
ATOM   2932  HZ3 LYS   188     -19.309  -2.472  11.391  1.00  0.00
ATOM   2933  C   LYS   188     -13.484   2.645  11.895  1.00  0.00
ATOM   2934  O   LYS   188     -13.766   3.746  11.428  1.00  0.00
ATOM   2935  N   GLU   189     -12.774   2.493  13.025  1.00  0.00
ATOM   2936  H   GLU   189     -12.593   1.551  13.345  1.00  0.00
ATOM   2937  CA  GLU   189     -12.238   3.585  13.845  1.00  0.00
ATOM   2938  HA  GLU   189     -13.053   4.275  14.074  1.00  0.00
ATOM   2939  CB  GLU   189     -11.711   2.990  15.171  1.00  0.00
ATOM   2940  HB2 GLU   189     -12.550   2.585  15.736  1.00  0.00
ATOM   2941  HB3 GLU   189     -11.073   2.137  14.942  1.00  0.00
ATOM   2942  CG  GLU   189     -10.919   3.967  16.073  1.00  0.00
ATOM   2943  HG2 GLU   189     -10.040   4.356  15.561  1.00  0.00
ATOM   2944  HG3 GLU   189     -11.543   4.827  16.326  1.00  0.00
ATOM   2945  CD  GLU   189     -10.408   3.314  17.354  1.00  0.00
ATOM   2946  OE1 GLU   189      -9.868   2.190  17.249  1.00  0.00
ATOM   2947  OE2 GLU   189     -10.529   3.969  18.411  1.00  0.00
ATOM   2948  C   GLU   189     -11.138   4.379  13.118  1.00  0.00
ATOM   2949  O   GLU   189     -11.149   5.608  13.152  1.00  0.00
ATOM   2950  N   ILE   190     -10.198   3.675  12.465  1.00  0.00
ATOM   2951  H   ILE   190     -10.266   2.665  12.487  1.00  0.00
ATOM   2952  CA  ILE   190      -9.035   4.245  11.777  1.00  0.00
ATOM   2953  HA  ILE   190      -8.577   4.999  12.421  1.00  0.00
ATOM   2954  CB  ILE   190      -8.004   3.109  11.509  1.00  0.00
ATOM   2955  HB  ILE   190      -8.513   2.344  10.921  1.00  0.00
ATOM   2956  CG2 ILE   190      -6.777   3.589  10.701  1.00  0.00
ATOM   2957 HG21 ILE   190      -6.030   2.803  10.610  1.00  0.00
ATOM   2958 HG22 ILE   190      -7.039   3.883   9.684  1.00  0.00
ATOM   2959 HG23 ILE   190      -6.295   4.442  11.179  1.00  0.00
ATOM   2960  CG1 ILE   190      -7.525   2.446  12.819  1.00  0.00
ATOM   2961 HG12 ILE   190      -6.801   3.088  13.314  1.00  0.00
ATOM   2962 HG13 ILE   190      -8.341   2.346  13.532  1.00  0.00
ATOM   2963  CD1 ILE   190      -6.922   1.051  12.621  1.00  0.00
ATOM   2964 HD11 ILE   190      -6.776   0.573  13.588  1.00  0.00
ATOM   2965 HD12 ILE   190      -7.580   0.407  12.037  1.00  0.00
ATOM   2966 HD13 ILE   190      -5.956   1.090  12.118  1.00  0.00
ATOM   2967  C   ILE   190      -9.459   4.918  10.457  1.00  0.00
ATOM   2968  O   ILE   190      -8.895   5.951  10.093  1.00  0.00
ATOM   2969  N   VAL   191     -10.463   4.350   9.766  1.00  0.00
ATOM   2970  H   VAL   191     -10.806   3.469  10.123  1.00  0.00
ATOM   2971  CA  VAL   191     -11.032   4.862   8.519  1.00  0.00
ATOM   2972  HA  VAL   191     -10.219   5.200   7.873  1.00  0.00
ATOM   2973  CB  VAL   191     -11.787   3.704   7.803  1.00  0.00
ATOM   2974  HB  VAL   191     -12.449   3.232   8.531  1.00  0.00
ATOM   2975  CG1 VAL   191     -12.667   4.135   6.611  1.00  0.00
ATOM   2976 HG11 VAL   191     -13.085   3.267   6.100  1.00  0.00
ATOM   2977 HG12 VAL   191     -13.513   4.747   6.927  1.00  0.00
ATOM   2978 HG13 VAL   191     -12.093   4.702   5.878  1.00  0.00
ATOM   2979  CG2 VAL   191     -10.794   2.635   7.310  1.00  0.00
ATOM   2980 HG21 VAL   191     -11.323   1.740   6.980  1.00  0.00
ATOM   2981 HG22 VAL   191     -10.204   3.005   6.472  1.00  0.00
ATOM   2982 HG23 VAL   191     -10.092   2.329   8.082  1.00  0.00
ATOM   2983  C   VAL   191     -11.949   6.076   8.777  1.00  0.00
ATOM   2984  O   VAL   191     -12.023   6.940   7.911  1.00  0.00
ATOM   2985  N   LYS   192     -12.590   6.199   9.955  1.00  0.00
ATOM   2986  H   LYS   192     -12.503   5.453  10.631  1.00  0.00
ATOM   2987  CA  LYS   192     -13.403   7.365  10.338  1.00  0.00
ATOM   2988  HA  LYS   192     -14.114   7.557   9.534  1.00  0.00
ATOM   2989  CB  LYS   192     -14.188   7.029  11.626  1.00  0.00
ATOM   2990  HB2 LYS   192     -14.725   6.094  11.467  1.00  0.00
ATOM   2991  HB3 LYS   192     -13.499   6.848  12.452  1.00  0.00
ATOM   2992  CG  LYS   192     -15.226   8.090  12.039  1.00  0.00
ATOM   2993  HG2 LYS   192     -14.730   9.030  12.280  1.00  0.00
ATOM   2994  HG3 LYS   192     -15.883   8.295  11.192  1.00  0.00
ATOM   2995  CD  LYS   192     -16.071   7.664  13.247  1.00  0.00
ATOM   2996  HD2 LYS   192     -16.572   6.720  13.027  1.00  0.00
ATOM   2997  HD3 LYS   192     -15.415   7.477  14.097  1.00  0.00
ATOM   2998  CE  LYS   192     -17.114   8.727  13.620  1.00  0.00
ATOM   2999  HE2 LYS   192     -16.628   9.679  13.836  1.00  0.00
ATOM   3000  HE3 LYS   192     -17.796   8.897  12.787  1.00  0.00
ATOM   3001  NZ  LYS   192     -17.900   8.323  14.798  1.00  0.00
ATOM   3002  HZ1 LYS   192     -17.284   8.202  15.589  1.00  0.00
ATOM   3003  HZ2 LYS   192     -18.580   9.038  15.011  1.00  0.00
ATOM   3004  HZ3 LYS   192     -18.377   7.454  14.606  1.00  0.00
ATOM   3005  C   LYS   192     -12.551   8.639  10.541  1.00  0.00
ATOM   3006  O   LYS   192     -13.060   9.746  10.380  1.00  0.00
ATOM   3007  N   LYS   193     -11.249   8.478  10.830  1.00  0.00
ATOM   3008  H   LYS   193     -10.910   7.532  10.930  1.00  0.00
ATOM   3009  CA  LYS   193     -10.254   9.546  10.944  1.00  0.00
ATOM   3010  HA  LYS   193     -10.704  10.442  11.373  1.00  0.00
ATOM   3011  CB  LYS   193      -9.120   9.037  11.872  1.00  0.00
ATOM   3012  HB2 LYS   193      -8.665   8.151  11.434  1.00  0.00
ATOM   3013  HB3 LYS   193      -8.322   9.779  11.933  1.00  0.00
ATOM   3014  CG  LYS   193      -9.571   8.721  13.310  1.00  0.00
ATOM   3015  HG2 LYS   193      -9.900   9.637  13.800  1.00  0.00
ATOM   3016  HG3 LYS   193     -10.438   8.065  13.291  1.00  0.00
ATOM   3017  CD  LYS   193      -8.463   8.053  14.141  1.00  0.00
ATOM   3018  HD2 LYS   193      -8.078   7.192  13.594  1.00  0.00
ATOM   3019  HD3 LYS   193      -7.631   8.748  14.259  1.00  0.00
ATOM   3020  CE  LYS   193      -8.954   7.583  15.518  1.00  0.00
ATOM   3021  HE2 LYS   193      -9.371   8.417  16.081  1.00  0.00
ATOM   3022  HE3 LYS   193      -9.749   6.845  15.400  1.00  0.00
ATOM   3023  NZ  LYS   193      -7.864   6.979  16.303  1.00  0.00
ATOM   3024  HZ1 LYS   193      -7.413   6.246  15.763  1.00  0.00
ATOM   3025  HZ2 LYS   193      -7.176   7.682  16.529  1.00  0.00
ATOM   3026  HZ3 LYS   193      -8.234   6.585  17.156  1.00  0.00
ATOM   3027  C   LYS   193      -9.641   9.908   9.568  1.00  0.00
ATOM   3028  O   LYS   193      -8.609  10.580   9.533  1.00  0.00
ATOM   3029  N   HIE   194     -10.236   9.455   8.443  1.00  0.00
ATOM   3030  H   HIE   194     -11.083   8.913   8.537  1.00  0.00
ATOM   3031  CA  HIE   194      -9.642   9.550   7.107  1.00  0.00
ATOM   3032  HA  HIE   194      -9.070  10.480   7.081  1.00  0.00
ATOM   3033  CB  HIE   194      -8.650   8.384   6.921  1.00  0.00
ATOM   3034  HB2 HIE   194      -8.076   8.231   7.833  1.00  0.00
ATOM   3035  HB3 HIE   194      -9.193   7.451   6.758  1.00  0.00
ATOM   3036  CG  HIE   194      -7.654   8.585   5.813  1.00  0.00
ATOM   3037  ND1 HIE   194      -7.577   7.733   4.709  1.00  0.00
ATOM   3038  CE1 HIE   194      -6.595   8.232   3.973  1.00  0.00
ATOM   3039  HE1 HIE   194      -6.277   7.796   3.038  1.00  0.00
ATOM   3040  NE2 HIE   194      -6.033   9.317   4.505  1.00  0.00
ATOM   3041  HE2 HIE   194      -5.267   9.848   4.115  1.00  0.00
ATOM   3042  CD2 HIE   194      -6.691   9.565   5.695  1.00  0.00
ATOM   3043  HD2 HIE   194      -6.433  10.393   6.340  1.00  0.00
ATOM   3044  C   HIE   194     -10.633   9.671   5.932  1.00  0.00
ATOM   3045  O   HIE   194     -10.297  10.302   4.932  1.00  0.00
ATOM   3046  N   SER   195     -11.818   9.041   6.016  1.00  0.00
ATOM   3047  H   SER   195     -12.018   8.530   6.865  1.00  0.00
ATOM   3048  CA  SER   195     -12.736   8.791   4.895  1.00  0.00
ATOM   3049  HA  SER   195     -12.156   8.271   4.129  1.00  0.00
ATOM   3050  CB  SER   195     -13.852   7.832   5.364  1.00  0.00
ATOM   3051  HB2 SER   195     -14.467   7.531   4.514  1.00  0.00
ATOM   3052  HB3 SER   195     -13.426   6.913   5.760  1.00  0.00
ATOM   3053  OG  SER   195     -14.701   8.414   6.336  1.00  0.00
ATOM   3054  HG  SER   195     -15.154   9.146   5.944  1.00  0.00
ATOM   3055  C   SER   195     -13.349  10.032   4.220  1.00  0.00
ATOM   3056  O   SER   195     -13.751   9.930   3.062  1.00  0.00
ATOM   3057  N   GLN   196     -13.411  11.188   4.907  1.00  0.00
ATOM   3058  H   GLN   196     -13.056  11.203   5.851  1.00  0.00
ATOM   3059  CA  GLN   196     -13.954  12.439   4.366  1.00  0.00
ATOM   3060  HA  GLN   196     -14.903  12.214   3.874  1.00  0.00
ATOM   3061  CB  GLN   196     -14.235  13.418   5.532  1.00  0.00
ATOM   3062  HB2 GLN   196     -14.850  14.230   5.142  1.00  0.00
ATOM   3063  HB3 GLN   196     -14.859  12.916   6.273  1.00  0.00
ATOM   3064  CG  GLN   196     -12.995  14.027   6.230  1.00  0.00
ATOM   3065  HG2 GLN   196     -12.377  13.234   6.650  1.00  0.00
ATOM   3066  HG3 GLN   196     -12.374  14.564   5.514  1.00  0.00
ATOM   3067  CD  GLN   196     -13.351  15.030   7.332  1.00  0.00
ATOM   3068  OE1 GLN   196     -14.475  15.518   7.417  1.00  0.00
ATOM   3069  NE2 GLN   196     -12.378  15.347   8.187  1.00  0.00
ATOM   3070 HE21 GLN   196     -11.462  14.936   8.086  1.00  0.00
ATOM   3071 HE22 GLN   196     -12.564  16.010   8.927  1.00  0.00
ATOM   3072  C   GLN   196     -13.026  13.103   3.328  1.00  0.00
ATOM   3073  O   GLN   196     -13.491  13.927   2.543  1.00  0.00
ATOM   3074  N   PHE   197     -11.731  12.740   3.317  1.00  0.00
ATOM   3075  H   PHE   197     -11.426  12.054   3.993  1.00  0.00
ATOM   3076  CA  PHE   197     -10.715  13.254   2.397  1.00  0.00
ATOM   3077  HA  PHE   197     -10.907  14.302   2.162  1.00  0.00
ATOM   3078  CB  PHE   197      -9.329  13.100   3.068  1.00  0.00
ATOM   3079  HB2 PHE   197      -9.066  12.041   3.126  1.00  0.00
ATOM   3080  HB3 PHE   197      -8.565  13.557   2.439  1.00  0.00
ATOM   3081  CG  PHE   197      -9.186  13.705   4.458  1.00  0.00
ATOM   3082  CD1 PHE   197      -9.637  15.014   4.732  1.00  0.00
ATOM   3083  HD1 PHE   197     -10.082  15.612   3.952  1.00  0.00
ATOM   3084  CE1 PHE   197      -9.522  15.546   6.031  1.00  0.00
ATOM   3085  HE1 PHE   197      -9.875  16.546   6.237  1.00  0.00
ATOM   3086  CZ  PHE   197      -8.951  14.776   7.063  1.00  0.00
ATOM   3087  HZ  PHE   197      -8.863  15.185   8.058  1.00  0.00
ATOM   3088  CE2 PHE   197      -8.486  13.476   6.791  1.00  0.00
ATOM   3089  HE2 PHE   197      -8.042  12.885   7.578  1.00  0.00
ATOM   3090  CD2 PHE   197      -8.597  12.946   5.492  1.00  0.00
ATOM   3091  HD2 PHE   197      -8.234  11.949   5.292  1.00  0.00
ATOM   3092  C   PHE   197     -10.672  12.438   1.090  1.00  0.00
ATOM   3093  O   PHE   197     -10.059  12.882   0.120  1.00  0.00
ATOM   3094  N   ILE   198     -11.299  11.249   1.070  1.00  0.00
ATOM   3095  H   ILE   198     -11.817  10.980   1.894  1.00  0.00
ATOM   3096  CA  ILE   198     -11.264  10.278  -0.019  1.00  0.00
ATOM   3097  HA  ILE   198     -10.419  10.470  -0.682  1.00  0.00
ATOM   3098  CB  ILE   198     -11.127   8.853   0.597  1.00  0.00
ATOM   3099  HB  ILE   198     -12.028   8.649   1.179  1.00  0.00
ATOM   3100  CG2 ILE   198     -11.042   7.746  -0.473  1.00  0.00
ATOM   3101 HG21 ILE   198     -10.903   6.766  -0.019  1.00  0.00
ATOM   3102 HG22 ILE   198     -11.947   7.692  -1.073  1.00  0.00
ATOM   3103 HG23 ILE   198     -10.212   7.915  -1.156  1.00  0.00
ATOM   3104  CG1 ILE   198      -9.947   8.742   1.596  1.00  0.00
ATOM   3105 HG12 ILE   198     -10.126   9.393   2.451  1.00  0.00
ATOM   3106 HG13 ILE   198      -9.919   7.739   2.017  1.00  0.00
ATOM   3107  CD1 ILE   198      -8.567   9.072   1.010  1.00  0.00
ATOM   3108 HD11 ILE   198      -7.812   9.091   1.790  1.00  0.00
ATOM   3109 HD12 ILE   198      -8.258   8.323   0.285  1.00  0.00
ATOM   3110 HD13 ILE   198      -8.541  10.049   0.529  1.00  0.00
ATOM   3111  C   ILE   198     -12.573  10.417  -0.811  1.00  0.00
ATOM   3112  O   ILE   198     -13.663  10.263  -0.260  1.00  0.00
ATOM   3113  N   GLY   199     -12.446  10.701  -2.116  1.00  0.00
ATOM   3114  H   GLY   199     -11.511  10.801  -2.485  1.00  0.00
ATOM   3115  CA  GLY   199     -13.546  10.920  -3.055  1.00  0.00
ATOM   3116  HA2 GLY   199     -14.354  11.469  -2.568  1.00  0.00
ATOM   3117  HA3 GLY   199     -13.178  11.560  -3.857  1.00  0.00
ATOM   3118  C   GLY   199     -14.121   9.641  -3.683  1.00  0.00
ATOM   3119  O   GLY   199     -14.812   9.729  -4.696  1.00  0.00
ATOM   3120  N   TYR   200     -13.811   8.468  -3.108  1.00  0.00
ATOM   3121  H   TYR   200     -13.263   8.502  -2.261  1.00  0.00
ATOM   3122  CA  TYR   200     -14.168   7.131  -3.590  1.00  0.00
ATOM   3123  HA  TYR   200     -14.936   7.236  -4.355  1.00  0.00
ATOM   3124  CB  TYR   200     -12.929   6.463  -4.229  1.00  0.00
ATOM   3125  HB2 TYR   200     -12.183   6.245  -3.464  1.00  0.00
ATOM   3126  HB3 TYR   200     -13.204   5.501  -4.661  1.00  0.00
ATOM   3127  CG  TYR   200     -12.289   7.304  -5.316  1.00  0.00
ATOM   3128  CD1 TYR   200     -12.884   7.387  -6.591  1.00  0.00
ATOM   3129  HD1 TYR   200     -13.759   6.798  -6.822  1.00  0.00
ATOM   3130  CE1 TYR   200     -12.370   8.281  -7.550  1.00  0.00
ATOM   3131  HE1 TYR   200     -12.843   8.360  -8.517  1.00  0.00
ATOM   3132  CZ  TYR   200     -11.262   9.090  -7.233  1.00  0.00
ATOM   3133  OH  TYR   200     -10.801   9.995  -8.140  1.00  0.00
ATOM   3134  HH  TYR   200     -10.073  10.510  -7.800  1.00  0.00
ATOM   3135  CE2 TYR   200     -10.637   8.976  -5.976  1.00  0.00
ATOM   3136  HE2 TYR   200      -9.779   9.583  -5.729  1.00  0.00
ATOM   3137  CD2 TYR   200     -11.147   8.079  -5.020  1.00  0.00
ATOM   3138  HD2 TYR   200     -10.684   8.023  -4.046  1.00  0.00
ATOM   3139  C   TYR   200     -14.738   6.313  -2.418  1.00  0.00
ATOM   3140  O   TYR   200     -14.299   6.516  -1.284  1.00  0.00
ATOM   3141  N   PRO   201     -15.692   5.383  -2.652  1.00  0.00
ATOM   3142  CD  PRO   201     -16.279   5.058  -3.953  1.00  0.00
ATOM   3143  HD2 PRO   201     -15.520   4.792  -4.686  1.00  0.00
ATOM   3144  HD3 PRO   201     -16.831   5.921  -4.326  1.00  0.00
ATOM   3145  CG  PRO   201     -17.240   3.894  -3.706  1.00  0.00
ATOM   3146  HG2 PRO   201     -16.734   2.950  -3.906  1.00  0.00
ATOM   3147  HG3 PRO   201     -18.127   3.933  -4.339  1.00  0.00
ATOM   3148  CB  PRO   201     -17.563   3.980  -2.224  1.00  0.00
ATOM   3149  HB2 PRO   201     -17.849   3.014  -1.803  1.00  0.00
ATOM   3150  HB3 PRO   201     -18.403   4.658  -2.075  1.00  0.00
ATOM   3151  CA  PRO   201     -16.304   4.584  -1.584  1.00  0.00
ATOM   3152  HA  PRO   201     -16.599   5.231  -0.754  1.00  0.00
ATOM   3153  C   PRO   201     -15.344   3.497  -1.074  1.00  0.00
ATOM   3154  O   PRO   201     -14.796   2.724  -1.861  1.00  0.00
ATOM   3155  N   ILE   202     -15.157   3.464   0.253  1.00  0.00
ATOM   3156  H   ILE   202     -15.646   4.148   0.813  1.00  0.00
ATOM   3157  CA  ILE   202     -14.362   2.481   0.982  1.00  0.00
ATOM   3158  HA  ILE   202     -13.677   1.956   0.319  1.00  0.00
ATOM   3159  CB  ILE   202     -13.532   3.195   2.096  1.00  0.00
ATOM   3160  HB  ILE   202     -14.229   3.669   2.789  1.00  0.00
ATOM   3161  CG2 ILE   202     -12.682   2.185   2.898  1.00  0.00
ATOM   3162 HG21 ILE   202     -12.147   2.666   3.714  1.00  0.00
ATOM   3163 HG22 ILE   202     -13.286   1.400   3.352  1.00  0.00
ATOM   3164 HG23 ILE   202     -11.943   1.702   2.258  1.00  0.00
ATOM   3165  CG1 ILE   202     -12.621   4.321   1.542  1.00  0.00
ATOM   3166 HG12 ILE   202     -11.797   3.888   0.973  1.00  0.00
ATOM   3167 HG13 ILE   202     -13.169   4.948   0.840  1.00  0.00
ATOM   3168  CD1 ILE   202     -12.067   5.254   2.629  1.00  0.00
ATOM   3169 HD11 ILE   202     -11.517   6.079   2.182  1.00  0.00
ATOM   3170 HD12 ILE   202     -12.868   5.685   3.229  1.00  0.00
ATOM   3171 HD13 ILE   202     -11.382   4.740   3.301  1.00  0.00
ATOM   3172  C   ILE   202     -15.377   1.501   1.602  1.00  0.00
ATOM   3173  O   ILE   202     -16.049   1.852   2.572  1.00  0.00
ATOM   3174  N   THR   203     -15.492   0.285   1.044  1.00  0.00
ATOM   3175  H   THR   203     -14.915   0.061   0.243  1.00  0.00
ATOM   3176  CA  THR   203     -16.348  -0.779   1.578  1.00  0.00
ATOM   3177  HA  THR   203     -17.140  -0.375   2.212  1.00  0.00
ATOM   3178  CB  THR   203     -16.998  -1.573   0.414  1.00  0.00
ATOM   3179  HB  THR   203     -16.243  -1.873  -0.314  1.00  0.00
ATOM   3180  CG2 THR   203     -17.792  -2.821   0.847  1.00  0.00
ATOM   3181 HG21 THR   203     -18.287  -3.285  -0.006  1.00  0.00
ATOM   3182 HG22 THR   203     -17.152  -3.583   1.289  1.00  0.00
ATOM   3183 HG23 THR   203     -18.561  -2.569   1.579  1.00  0.00
ATOM   3184  OG1 THR   203     -17.940  -0.735  -0.226  1.00  0.00
ATOM   3185  HG1 THR   203     -17.467  -0.112  -0.760  1.00  0.00
ATOM   3186  C   THR   203     -15.464  -1.722   2.403  1.00  0.00
ATOM   3187  O   THR   203     -14.491  -2.275   1.889  1.00  0.00
ATOM   3188  N   LEU   204     -15.844  -1.940   3.669  1.00  0.00
ATOM   3189  H   LEU   204     -16.655  -1.450   4.017  1.00  0.00
ATOM   3190  CA  LEU   204     -15.269  -2.963   4.532  1.00  0.00
ATOM   3191  HA  LEU   204     -14.232  -3.149   4.256  1.00  0.00
ATOM   3192  CB  LEU   204     -15.326  -2.461   5.991  1.00  0.00
ATOM   3193  HB2 LEU   204     -14.735  -1.545   6.051  1.00  0.00
ATOM   3194  HB3 LEU   204     -16.346  -2.166   6.241  1.00  0.00
ATOM   3195  CG  LEU   204     -14.815  -3.444   7.069  1.00  0.00
ATOM   3196  HG  LEU   204     -15.520  -4.273   7.150  1.00  0.00
ATOM   3197  CD1 LEU   204     -13.441  -4.046   6.739  1.00  0.00
ATOM   3198 HD11 LEU   204     -13.045  -4.608   7.583  1.00  0.00
ATOM   3199 HD12 LEU   204     -13.498  -4.737   5.900  1.00  0.00
ATOM   3200 HD13 LEU   204     -12.723  -3.271   6.479  1.00  0.00
ATOM   3201  CD2 LEU   204     -14.785  -2.749   8.435  1.00  0.00
ATOM   3202 HD21 LEU   204     -14.433  -3.424   9.211  1.00  0.00
ATOM   3203 HD22 LEU   204     -14.126  -1.880   8.431  1.00  0.00
ATOM   3204 HD23 LEU   204     -15.781  -2.414   8.718  1.00  0.00
ATOM   3205  C   LEU   204     -16.105  -4.239   4.372  1.00  0.00
ATOM   3206  O   LEU   204     -17.309  -4.241   4.634  1.00  0.00
ATOM   3207  N   PHE   205     -15.443  -5.322   3.942  1.00  0.00
ATOM   3208  H   PHE   205     -14.453  -5.225   3.750  1.00  0.00
ATOM   3209  CA  PHE   205     -16.015  -6.651   3.766  1.00  0.00
ATOM   3210  HA  PHE   205     -17.045  -6.593   3.408  1.00  0.00
ATOM   3211  CB  PHE   205     -15.152  -7.439   2.752  1.00  0.00
ATOM   3212  HB2 PHE   205     -14.093  -7.244   2.918  1.00  0.00
ATOM   3213  HB3 PHE   205     -15.278  -8.511   2.916  1.00  0.00
ATOM   3214  CG  PHE   205     -15.477  -7.157   1.294  1.00  0.00
ATOM   3215  CD1 PHE   205     -15.356  -5.854   0.765  1.00  0.00
ATOM   3216  HD1 PHE   205     -15.005  -5.040   1.379  1.00  0.00
ATOM   3217  CE1 PHE   205     -15.714  -5.597  -0.571  1.00  0.00
ATOM   3218  HE1 PHE   205     -15.652  -4.592  -0.957  1.00  0.00
ATOM   3219  CZ  PHE   205     -16.157  -6.645  -1.400  1.00  0.00
ATOM   3220  HZ  PHE   205     -16.423  -6.445  -2.427  1.00  0.00
ATOM   3221  CE2 PHE   205     -16.253  -7.951  -0.887  1.00  0.00
ATOM   3222  HE2 PHE   205     -16.592  -8.757  -1.520  1.00  0.00
ATOM   3223  CD2 PHE   205     -15.920  -8.206   0.458  1.00  0.00
ATOM   3224  HD2 PHE   205     -16.012  -9.211   0.843  1.00  0.00
ATOM   3225  C   PHE   205     -15.976  -7.364   5.122  1.00  0.00
ATOM   3226  O   PHE   205     -14.903  -7.647   5.653  1.00  0.00
ATOM   3227  N   VAL   206     -17.160  -7.645   5.680  1.00  0.00
ATOM   3228  H   VAL   206     -17.983  -7.357   5.170  1.00  0.00
ATOM   3229  CA  VAL   206     -17.341  -8.328   6.957  1.00  0.00
ATOM   3230  HA  VAL   206     -16.575  -8.002   7.664  1.00  0.00
ATOM   3231  CB  VAL   206     -18.747  -7.974   7.519  1.00  0.00
ATOM   3232  HB  VAL   206     -19.504  -8.325   6.817  1.00  0.00
ATOM   3233  CG1 VAL   206     -19.034  -8.649   8.874  1.00  0.00
ATOM   3234 HG11 VAL   206     -19.997  -8.333   9.276  1.00  0.00
ATOM   3235 HG12 VAL   206     -19.070  -9.736   8.790  1.00  0.00
ATOM   3236 HG13 VAL   206     -18.272  -8.396   9.610  1.00  0.00
ATOM   3237  CG2 VAL   206     -18.932  -6.449   7.660  1.00  0.00
ATOM   3238 HG21 VAL   206     -19.892  -6.207   8.116  1.00  0.00
ATOM   3239 HG22 VAL   206     -18.151  -6.015   8.284  1.00  0.00
ATOM   3240 HG23 VAL   206     -18.901  -5.943   6.697  1.00  0.00
ATOM   3241  C   VAL   206     -17.222  -9.843   6.705  1.00  0.00
ATOM   3242  O   VAL   206     -17.841 -10.373   5.779  1.00  0.00
ATOM   3243  N   GLU   207     -16.427 -10.530   7.540  1.00  0.00
ATOM   3244  H   GLU   207     -15.955 -10.026   8.277  1.00  0.00
ATOM   3245  CA  GLU   207     -16.201 -11.973   7.473  1.00  0.00
ATOM   3246  HA  GLU   207     -15.982 -12.256   6.441  1.00  0.00
ATOM   3247  CB  GLU   207     -15.004 -12.347   8.369  1.00  0.00
ATOM   3248  HB2 GLU   207     -15.154 -11.969   9.381  1.00  0.00
ATOM   3249  HB3 GLU   207     -14.953 -13.434   8.459  1.00  0.00
ATOM   3250  CG  GLU   207     -13.660 -11.836   7.817  1.00  0.00
ATOM   3251  HG2 GLU   207     -13.557 -12.109   6.766  1.00  0.00
ATOM   3252  HG3 GLU   207     -13.616 -10.748   7.859  1.00  0.00
ATOM   3253  CD  GLU   207     -12.472 -12.428   8.571  1.00  0.00
ATOM   3254  OE1 GLU   207     -12.193 -13.629   8.359  1.00  0.00
ATOM   3255  OE2 GLU   207     -11.851 -11.666   9.342  1.00  0.00
ATOM   3256  C   GLU   207     -17.448 -12.734   7.955  1.00  0.00
ATOM   3257  O   GLU   207     -18.094 -12.342   8.927  1.00  0.00
ATOM   3258  OXT GLU   207     -17.804 -13.767   7.393  1.00  0.00
TER   
END   
