# Supplementary material for: FMOPhore for hotspot identification and efficient fragment-to-lead growth strategies
Source: Nat Commun. 2026 Apr 28;17:5813. doi: 10.1038/s41467-026-72384-x (PMC13328607; doi:10.1038/s41467-026-72384-x)
Supplement: Supplementary file 3 — Supplementary Dataset 1 [file 41467_2026_72384_MOESM3_ESM.zip › JAK-1/MD_output.pdb]

CRYST1  154.717  151.576  151.332  90.00  90.00  90.00               1
ATOM      1  N   ASP     1      54.207  55.351  13.221  1.00  0.00           N  
ATOM      2  H1  ASP     1      54.983  54.776  13.518  1.00  0.00           H  
ATOM      3  H2  ASP     1      54.502  56.160  12.693  1.00  0.00           H  
ATOM      4  H3  ASP     1      53.589  54.762  12.681  1.00  0.00           H  
ATOM      5  CA  ASP     1      53.505  55.780  14.416  1.00  0.00           C  
ATOM      6  HA  ASP     1      52.692  56.451  14.139  1.00  0.00           H  
ATOM      7  CB  ASP     1      52.867  54.578  15.097  1.00  0.00           C  
ATOM      8  HB2 ASP     1      52.415  53.964  14.318  1.00  0.00           H  
ATOM      9  HB3 ASP     1      53.761  54.072  15.462  1.00  0.00           H  
ATOM     10  CG  ASP     1      51.959  54.839  16.316  1.00  0.00           C  
ATOM     11  OD1 ASP     1      51.539  55.981  16.577  1.00  0.00           O  
ATOM     12  OD2 ASP     1      51.813  53.919  17.146  1.00  0.00           O  
ATOM     13  C   ASP     1      54.447  56.479  15.368  1.00  0.00           C  
ATOM     14  O   ASP     1      55.423  55.913  15.819  1.00  0.00           O  
ATOM     15  N   PRO     2      54.103  57.773  15.654  1.00  0.00           N  
ATOM     16  CD  PRO     2      53.179  58.660  14.950  1.00  0.00           C  
ATOM     17  HD2 PRO     2      52.146  58.562  15.284  1.00  0.00           H  
ATOM     18  HD3 PRO     2      53.177  58.519  13.869  1.00  0.00           H  
ATOM     19  CG  PRO     2      53.617  60.078  15.247  1.00  0.00           C  
ATOM     20  HG2 PRO     2      52.802  60.794  15.143  1.00  0.00           H  
ATOM     21  HG3 PRO     2      54.496  60.283  14.636  1.00  0.00           H  
ATOM     22  CB  PRO     2      54.173  59.981  16.680  1.00  0.00           C  
ATOM     23  HB2 PRO     2      53.509  59.985  17.545  1.00  0.00           H  
ATOM     24  HB3 PRO     2      54.871  60.756  16.997  1.00  0.00           H  
ATOM     25  CA  PRO     2      54.850  58.581  16.662  1.00  0.00           C  
ATOM     26  HA  PRO     2      55.861  58.635  16.256  1.00  0.00           H  
ATOM     27  C   PRO     2      54.921  58.001  18.048  1.00  0.00           C  
ATOM     28  O   PRO     2      55.839  58.226  18.842  1.00  0.00           O  
ATOM     29  N   THR     3      53.814  57.390  18.396  1.00  0.00           N  
ATOM     30  H   THR     3      53.085  57.435  17.697  1.00  0.00           H  
ATOM     31  CA  THR     3      53.506  56.911  19.731  1.00  0.00           C  
ATOM     32  HA  THR     3      53.990  57.551  20.468  1.00  0.00           H  
ATOM     33  CB  THR     3      51.992  56.958  20.016  1.00  0.00           C  
ATOM     34  HB  THR     3      51.885  56.872  21.097  1.00  0.00           H  
ATOM     35  CG2 THR     3      51.194  58.287  19.675  1.00  0.00           C  
ATOM     36 HG21 THR     3      50.171  58.326  20.050  1.00  0.00           H  
ATOM     37 HG22 THR     3      51.848  59.111  19.960  1.00  0.00           H  
ATOM     38 HG23 THR     3      51.200  58.382  18.590  1.00  0.00           H  
ATOM     39  OG1 THR     3      51.296  55.915  19.371  1.00  0.00           O  
ATOM     40  HG1 THR     3      51.309  56.036  18.419  1.00  0.00           H  
ATOM     41  C   THR     3      54.074  55.469  20.164  1.00  0.00           C  
ATOM     42  O   THR     3      53.957  54.973  21.322  1.00  0.00           O  
ATOM     43  N   HIE     4      54.540  54.776  19.160  1.00  0.00           N  
ATOM     44  H   HIE     4      54.566  55.222  18.255  1.00  0.00           H  
ATOM     45  CA  HIE     4      55.199  53.393  19.378  1.00  0.00           C  
ATOM     46  HA  HIE     4      54.531  52.757  19.958  1.00  0.00           H  
ATOM     47  CB  HIE     4      55.353  52.653  17.992  1.00  0.00           C  
ATOM     48  HB2 HIE     4      54.297  52.502  17.766  1.00  0.00           H  
ATOM     49  HB3 HIE     4      55.954  53.269  17.323  1.00  0.00           H  
ATOM     50  CG  HIE     4      56.009  51.313  18.085  1.00  0.00           C  
ATOM     51  ND1 HIE     4      57.392  51.070  18.126  1.00  0.00           N  
ATOM     52  CE1 HIE     4      57.527  49.764  18.071  1.00  0.00           C  
ATOM     53  HE1 HIE     4      58.485  49.287  18.218  1.00  0.00           H  
ATOM     54  NE2 HIE     4      56.322  49.143  18.019  1.00  0.00           N  
ATOM     55  HE2 HIE     4      56.205  48.207  17.655  1.00  0.00           H  
ATOM     56  CD2 HIE     4      55.352  50.084  18.013  1.00  0.00           C  
ATOM     57  HD2 HIE     4      54.284  50.053  17.858  1.00  0.00           H  
ATOM     58  C   HIE     4      56.607  53.453  19.977  1.00  0.00           C  
ATOM     59  O   HIE     4      57.400  54.297  19.573  1.00  0.00           O  
ATOM     60  N   PHE     5      56.880  52.702  21.029  1.00  0.00           N  
ATOM     61  H   PHE     5      56.185  51.997  21.225  1.00  0.00           H  
ATOM     62  CA  PHE     5      58.037  52.801  21.865  1.00  0.00           C  
ATOM     63  HA  PHE     5      58.489  53.793  21.883  1.00  0.00           H  
ATOM     64  CB  PHE     5      57.611  52.368  23.369  1.00  0.00           C  
ATOM     65  HB2 PHE     5      56.996  51.470  23.443  1.00  0.00           H  
ATOM     66  HB3 PHE     5      58.570  52.205  23.861  1.00  0.00           H  
ATOM     67  CG  PHE     5      56.846  53.496  24.104  1.00  0.00           C  
ATOM     68  CD1 PHE     5      55.484  53.719  23.769  1.00  0.00           C  
ATOM     69  HD1 PHE     5      54.992  53.009  23.121  1.00  0.00           H  
ATOM     70  CE1 PHE     5      54.866  54.813  24.400  1.00  0.00           C  
ATOM     71  HE1 PHE     5      53.833  55.020  24.163  1.00  0.00           H  
ATOM     72  CZ  PHE     5      55.555  55.646  25.310  1.00  0.00           C  
ATOM     73  HZ  PHE     5      55.090  56.447  25.865  1.00  0.00           H  
ATOM     74  CE2 PHE     5      56.863  55.334  25.644  1.00  0.00           C  
ATOM     75  HE2 PHE     5      57.358  55.915  26.409  1.00  0.00           H  
ATOM     76  CD2 PHE     5      57.504  54.259  24.988  1.00  0.00           C  
ATOM     77  HD2 PHE     5      58.515  54.121  25.342  1.00  0.00           H  
ATOM     78  C   PHE     5      59.054  51.759  21.232  1.00  0.00           C  
ATOM     79  O   PHE     5      58.830  50.516  21.334  1.00  0.00           O  
ATOM     80  N   GLU     6      60.077  52.289  20.601  1.00  0.00           N  
ATOM     81  H   GLU     6      60.011  53.229  20.239  1.00  0.00           H  
ATOM     82  CA  GLU     6      61.183  51.406  20.091  1.00  0.00           C  
ATOM     83  HA  GLU     6      60.743  50.688  19.399  1.00  0.00           H  
ATOM     84  CB  GLU     6      62.137  52.269  19.357  1.00  0.00           C  
ATOM     85  HB2 GLU     6      62.077  53.236  19.856  1.00  0.00           H  
ATOM     86  HB3 GLU     6      63.154  51.890  19.464  1.00  0.00           H  
ATOM     87  CG  GLU     6      61.787  52.590  17.909  1.00  0.00           C  
ATOM     88  HG2 GLU     6      60.908  52.018  17.613  1.00  0.00           H  
ATOM     89  HG3 GLU     6      61.619  53.665  17.836  1.00  0.00           H  
ATOM     90  CD  GLU     6      62.905  52.195  16.979  1.00  0.00           C  
ATOM     91  OE1 GLU     6      63.681  53.122  16.611  1.00  0.00           O  
ATOM     92  OE2 GLU     6      63.082  51.009  16.732  1.00  0.00           O  
ATOM     93  C   GLU     6      61.784  50.583  21.254  1.00  0.00           C  
ATOM     94  O   GLU     6      62.383  51.162  22.206  1.00  0.00           O  
ATOM     95  N   LYS     7      61.832  49.241  21.119  1.00  0.00           N  
ATOM     96  H   LYS     7      61.289  48.763  20.415  1.00  0.00           H  
ATOM     97  CA  LYS     7      62.528  48.256  22.073  1.00  0.00           C  
ATOM     98  HA  LYS     7      62.098  48.349  23.071  1.00  0.00           H  
ATOM     99  CB  LYS     7      62.390  46.863  21.379  1.00  0.00           C  
ATOM    100  HB2 LYS     7      61.337  46.584  21.396  1.00  0.00           H  
ATOM    101  HB3 LYS     7      62.765  47.056  20.374  1.00  0.00           H  
ATOM    102  CG  LYS     7      63.298  45.791  21.941  1.00  0.00           C  
ATOM    103  HG2 LYS     7      63.228  44.931  21.274  1.00  0.00           H  
ATOM    104  HG3 LYS     7      64.319  46.162  21.851  1.00  0.00           H  
ATOM    105  CD  LYS     7      63.165  45.350  23.399  1.00  0.00           C  
ATOM    106  HD2 LYS     7      63.031  46.205  24.061  1.00  0.00           H  
ATOM    107  HD3 LYS     7      62.316  44.669  23.461  1.00  0.00           H  
ATOM    108  CE  LYS     7      64.403  44.613  23.838  1.00  0.00           C  
ATOM    109  HE2 LYS     7      64.480  43.598  23.448  1.00  0.00           H  
ATOM    110  HE3 LYS     7      65.253  45.113  23.375  1.00  0.00           H  
ATOM    111  NZ  LYS     7      64.584  44.649  25.266  1.00  0.00           N  
ATOM    112  HZ1 LYS     7      64.566  45.568  25.685  1.00  0.00           H  
ATOM    113  HZ2 LYS     7      63.932  44.016  25.708  1.00  0.00           H  
ATOM    114  HZ3 LYS     7      65.487  44.242  25.462  1.00  0.00           H  
ATOM    115  C   LYS     7      63.967  48.736  22.409  1.00  0.00           C  
ATOM    116  O   LYS     7      64.443  48.694  23.553  1.00  0.00           O  
ATOM    117  N   ARG     8      64.690  49.280  21.414  1.00  0.00           N  
ATOM    118  H   ARG     8      64.216  49.305  20.523  1.00  0.00           H  
ATOM    119  CA  ARG     8      66.072  49.795  21.697  1.00  0.00           C  
ATOM    120  HA  ARG     8      66.492  48.908  22.172  1.00  0.00           H  
ATOM    121  CB  ARG     8      66.866  49.874  20.316  1.00  0.00           C  
ATOM    122  HB2 ARG     8      67.904  50.147  20.506  1.00  0.00           H  
ATOM    123  HB3 ARG     8      66.929  48.865  19.908  1.00  0.00           H  
ATOM    124  CG  ARG     8      66.168  50.901  19.366  1.00  0.00           C  
ATOM    125  HG2 ARG     8      65.117  50.612  19.403  1.00  0.00           H  
ATOM    126  HG3 ARG     8      66.298  51.877  19.833  1.00  0.00           H  
ATOM    127  CD  ARG     8      66.778  50.834  17.963  1.00  0.00           C  
ATOM    128  HD2 ARG     8      67.831  51.097  18.069  1.00  0.00           H  
ATOM    129  HD3 ARG     8      66.729  49.867  17.464  1.00  0.00           H  
ATOM    130  NE  ARG     8      66.079  51.689  17.030  1.00  0.00           N  
ATOM    131  HE  ARG     8      65.070  51.719  17.034  1.00  0.00           H  
ATOM    132  CZ  ARG     8      66.663  52.538  16.162  1.00  0.00           C  
ATOM    133  NH1 ARG     8      67.964  52.447  15.996  1.00  0.00           N  
ATOM    134 HH11 ARG     8      68.562  51.801  16.490  1.00  0.00           H  
ATOM    135 HH12 ARG     8      68.328  53.257  15.515  1.00  0.00           H  
ATOM    136  NH2 ARG     8      66.090  53.480  15.500  1.00  0.00           N  
ATOM    137 HH21 ARG     8      65.085  53.526  15.595  1.00  0.00           H  
ATOM    138 HH22 ARG     8      66.511  54.018  14.756  1.00  0.00           H  
ATOM    139  C   ARG     8      66.161  50.986  22.710  1.00  0.00           C  
ATOM    140  O   ARG     8      67.158  51.098  23.416  1.00  0.00           O  
ATOM    141  N   PHE     9      65.204  51.913  22.905  1.00  0.00           N  
ATOM    142  H   PHE     9      64.379  51.862  22.324  1.00  0.00           H  
ATOM    143  CA  PHE     9      65.427  53.117  23.785  1.00  0.00           C  
ATOM    144  HA  PHE     9      66.499  53.198  23.962  1.00  0.00           H  
ATOM    145  CB  PHE     9      65.004  54.406  22.924  1.00  0.00           C  
ATOM    146  HB2 PHE     9      63.935  54.610  22.881  1.00  0.00           H  
ATOM    147  HB3 PHE     9      65.366  55.318  23.399  1.00  0.00           H  
ATOM    148  CG  PHE     9      65.661  54.409  21.539  1.00  0.00           C  
ATOM    149  CD1 PHE     9      67.054  54.352  21.299  1.00  0.00           C  
ATOM    150  HD1 PHE     9      67.746  54.293  22.126  1.00  0.00           H  
ATOM    151  CE1 PHE     9      67.573  54.543  19.997  1.00  0.00           C  
ATOM    152  HE1 PHE     9      68.650  54.552  19.914  1.00  0.00           H  
ATOM    153  CZ  PHE     9      66.739  54.396  18.886  1.00  0.00           C  
ATOM    154  HZ  PHE     9      67.027  54.607  17.867  1.00  0.00           H  
ATOM    155  CE2 PHE     9      65.358  54.513  19.121  1.00  0.00           C  
ATOM    156  HE2 PHE     9      64.646  54.655  18.321  1.00  0.00           H  
ATOM    157  CD2 PHE     9      64.820  54.523  20.408  1.00  0.00           C  
ATOM    158  HD2 PHE     9      63.775  54.773  20.516  1.00  0.00           H  
ATOM    159  C   PHE     9      64.654  52.987  25.098  1.00  0.00           C  
ATOM    160  O   PHE     9      64.573  53.932  25.889  1.00  0.00           O  
ATOM    161  N   LEU    10      64.005  51.826  25.273  1.00  0.00           N  
ATOM    162  H   LEU    10      64.072  51.208  24.477  1.00  0.00           H  
ATOM    163  CA  LEU    10      63.155  51.508  26.325  1.00  0.00           C  
ATOM    164  HA  LEU    10      62.693  52.397  26.753  1.00  0.00           H  
ATOM    165  CB  LEU    10      61.997  50.678  25.728  1.00  0.00           C  
ATOM    166  HB2 LEU    10      61.562  51.222  24.889  1.00  0.00           H  
ATOM    167  HB3 LEU    10      62.301  49.691  25.379  1.00  0.00           H  
ATOM    168  CG  LEU    10      60.884  50.336  26.586  1.00  0.00           C  
ATOM    169  HG  LEU    10      61.171  49.750  27.459  1.00  0.00           H  
ATOM    170  CD1 LEU    10      60.226  51.548  27.063  1.00  0.00           C  
ATOM    171 HD11 LEU    10      59.285  51.252  27.528  1.00  0.00           H  
ATOM    172 HD12 LEU    10      60.907  52.004  27.781  1.00  0.00           H  
ATOM    173 HD13 LEU    10      59.992  52.353  26.366  1.00  0.00           H  
ATOM    174  CD2 LEU    10      59.879  49.454  25.805  1.00  0.00           C  
ATOM    175 HD21 LEU    10      59.029  49.193  26.435  1.00  0.00           H  
ATOM    176 HD22 LEU    10      59.604  50.092  24.965  1.00  0.00           H  
ATOM    177 HD23 LEU    10      60.301  48.494  25.509  1.00  0.00           H  
ATOM    178  C   LEU    10      63.982  50.856  27.480  1.00  0.00           C  
ATOM    179  O   LEU    10      63.681  49.742  27.891  1.00  0.00           O  
ATOM    180  N   LYS    11      64.957  51.577  27.996  1.00  0.00           N  
ATOM    181  H   LYS    11      64.991  52.534  27.676  1.00  0.00           H  
ATOM    182  CA  LYS    11      65.931  51.261  29.065  1.00  0.00           C  
ATOM    183  HA  LYS    11      66.760  50.738  28.589  1.00  0.00           H  
ATOM    184  CB  LYS    11      66.614  52.562  29.537  1.00  0.00           C  
ATOM    185  HB2 LYS    11      65.898  53.126  30.134  1.00  0.00           H  
ATOM    186  HB3 LYS    11      67.389  52.277  30.248  1.00  0.00           H  
ATOM    187  CG  LYS    11      67.341  53.329  28.403  1.00  0.00           C  
ATOM    188  HG2 LYS    11      68.047  52.656  27.917  1.00  0.00           H  
ATOM    189  HG3 LYS    11      66.769  53.731  27.567  1.00  0.00           H  
ATOM    190  CD  LYS    11      68.156  54.479  28.865  1.00  0.00           C  
ATOM    191  HD2 LYS    11      68.648  54.816  27.952  1.00  0.00           H  
ATOM    192  HD3 LYS    11      67.433  55.184  29.274  1.00  0.00           H  
ATOM    193  CE  LYS    11      69.163  54.165  29.926  1.00  0.00           C  
ATOM    194  HE2 LYS    11      68.713  53.702  30.804  1.00  0.00           H  
ATOM    195  HE3 LYS    11      69.878  53.428  29.562  1.00  0.00           H  
ATOM    196  NZ  LYS    11      69.967  55.403  30.305  1.00  0.00           N  
ATOM    197  HZ1 LYS    11      70.623  55.713  29.603  1.00  0.00           H  
ATOM    198  HZ2 LYS    11      69.465  56.273  30.414  1.00  0.00           H  
ATOM    199  HZ3 LYS    11      70.359  55.238  31.221  1.00  0.00           H  
ATOM    200  C   LYS    11      65.264  50.535  30.274  1.00  0.00           C  
ATOM    201  O   LYS    11      64.728  51.159  31.203  1.00  0.00           O  
ATOM    202  N   ARG    12      65.539  49.227  30.355  1.00  0.00           N  
ATOM    203  H   ARG    12      66.083  48.866  29.584  1.00  0.00           H  
ATOM    204  CA  ARG    12      65.122  48.344  31.546  1.00  0.00           C  
ATOM    205  HA  ARG    12      64.042  48.477  31.609  1.00  0.00           H  
ATOM    206  CB  ARG    12      65.311  46.915  31.284  1.00  0.00           C  
ATOM    207  HB2 ARG    12      64.829  46.743  30.322  1.00  0.00           H  
ATOM    208  HB3 ARG    12      66.336  46.570  31.145  1.00  0.00           H  
ATOM    209  CG  ARG    12      64.523  46.169  32.381  1.00  0.00           C  
ATOM    210  HG2 ARG    12      64.774  46.541  33.374  1.00  0.00           H  
ATOM    211  HG3 ARG    12      63.439  46.246  32.296  1.00  0.00           H  
ATOM    212  CD  ARG    12      64.798  44.650  32.381  1.00  0.00           C  
ATOM    213  HD2 ARG    12      64.927  44.292  31.359  1.00  0.00           H  
ATOM    214  HD3 ARG    12      65.730  44.446  32.908  1.00  0.00           H  
ATOM    215  NE  ARG    12      63.813  43.872  33.046  1.00  0.00           N  
ATOM    216  HE  ARG    12      63.205  43.321  32.458  1.00  0.00           H  
ATOM    217  CZ  ARG    12      63.631  43.783  34.330  1.00  0.00           C  
ATOM    218  NH1 ARG    12      64.402  44.223  35.233  1.00  0.00           N  
ATOM    219 HH11 ARG    12      65.110  44.794  34.795  1.00  0.00           H  
ATOM    220 HH12 ARG    12      64.222  44.071  36.215  1.00  0.00           H  
ATOM    221  NH2 ARG    12      62.703  42.977  34.596  1.00  0.00           N  
ATOM    222 HH21 ARG    12      62.179  42.563  33.838  1.00  0.00           H  
ATOM    223 HH22 ARG    12      62.580  42.540  35.498  1.00  0.00           H  
ATOM    224  C   ARG    12      65.817  48.841  32.818  1.00  0.00           C  
ATOM    225  O   ARG    12      67.033  48.954  32.854  1.00  0.00           O  
ATOM    226  N   ILE    13      65.085  49.206  33.935  1.00  0.00           N  
ATOM    227  H   ILE    13      64.094  49.140  33.752  1.00  0.00           H  
ATOM    228  CA  ILE    13      65.567  49.509  35.266  1.00  0.00           C  
ATOM    229  HA  ILE    13      66.632  49.734  35.309  1.00  0.00           H  
ATOM    230  CB  ILE    13      64.890  50.748  35.830  1.00  0.00           C  
ATOM    231  HB  ILE    13      63.851  50.420  35.848  1.00  0.00           H  
ATOM    232  CG2 ILE    13      65.358  51.073  37.225  1.00  0.00           C  
ATOM    233 HG21 ILE    13      64.763  51.901  37.609  1.00  0.00           H  
ATOM    234 HG22 ILE    13      65.257  50.189  37.854  1.00  0.00           H  
ATOM    235 HG23 ILE    13      66.411  51.353  37.212  1.00  0.00           H  
ATOM    236  CG1 ILE    13      65.038  51.975  35.006  1.00  0.00           C  
ATOM    237 HG12 ILE    13      65.726  52.644  35.524  1.00  0.00           H  
ATOM    238 HG13 ILE    13      65.518  51.730  34.059  1.00  0.00           H  
ATOM    239  CD1 ILE    13      63.744  52.779  34.791  1.00  0.00           C  
ATOM    240 HD11 ILE    13      63.325  53.150  35.727  1.00  0.00           H  
ATOM    241 HD12 ILE    13      63.919  53.743  34.313  1.00  0.00           H  
ATOM    242 HD13 ILE    13      63.151  52.117  34.161  1.00  0.00           H  
ATOM    243  C   ILE    13      65.515  48.327  36.263  1.00  0.00           C  
ATOM    244  O   ILE    13      66.531  47.860  36.772  1.00  0.00           O  
ATOM    245  N   ARG    14      64.254  48.031  36.575  1.00  0.00           N  
ATOM    246  H   ARG    14      63.571  48.600  36.095  1.00  0.00           H  
ATOM    247  CA  ARG    14      63.841  46.943  37.515  1.00  0.00           C  
ATOM    248  HA  ARG    14      64.567  46.133  37.444  1.00  0.00           H  
ATOM    249  CB  ARG    14      63.950  47.506  38.943  1.00  0.00           C  
ATOM    250  HB2 ARG    14      63.911  46.668  39.639  1.00  0.00           H  
ATOM    251  HB3 ARG    14      64.930  47.918  39.185  1.00  0.00           H  
ATOM    252  CG  ARG    14      62.850  48.617  39.345  1.00  0.00           C  
ATOM    253  HG2 ARG    14      63.130  49.548  38.852  1.00  0.00           H  
ATOM    254  HG3 ARG    14      61.894  48.215  39.009  1.00  0.00           H  
ATOM    255  CD  ARG    14      62.843  48.925  40.889  1.00  0.00           C  
ATOM    256  HD2 ARG    14      62.679  48.121  41.607  1.00  0.00           H  
ATOM    257  HD3 ARG    14      63.864  49.292  40.991  1.00  0.00           H  
ATOM    258  NE  ARG    14      61.888  49.968  41.239  1.00  0.00           N  
ATOM    259  HE  ARG    14      62.257  50.897  41.386  1.00  0.00           H  
ATOM    260  CZ  ARG    14      60.682  49.765  41.783  1.00  0.00           C  
ATOM    261  NH1 ARG    14      60.117  48.659  41.806  1.00  0.00           N  
ATOM    262 HH11 ARG    14      60.511  47.939  41.218  1.00  0.00           H  
ATOM    263 HH12 ARG    14      59.244  48.488  42.284  1.00  0.00           H  
ATOM    264  NH2 ARG    14      60.178  50.803  42.418  1.00  0.00           N  
ATOM    265 HH21 ARG    14      60.839  51.527  42.659  1.00  0.00           H  
ATOM    266 HH22 ARG    14      59.179  50.778  42.566  1.00  0.00           H  
ATOM    267  C   ARG    14      62.533  46.236  37.234  1.00  0.00           C  
ATOM    268  O   ARG    14      61.934  46.356  36.161  1.00  0.00           O  
ATOM    269  N   ASP    15      62.066  45.443  38.197  1.00  0.00           N  
ATOM    270  H   ASP    15      62.657  45.246  38.993  1.00  0.00           H  
ATOM    271  CA  ASP    15      60.732  44.818  38.236  1.00  0.00           C  
ATOM    272  HA  ASP    15      60.545  44.758  37.164  1.00  0.00           H  
ATOM    273  CB  ASP    15      60.804  43.503  38.911  1.00  0.00           C  
ATOM    274  HB2 ASP    15      61.268  43.549  39.897  1.00  0.00           H  
ATOM    275  HB3 ASP    15      59.769  43.251  39.143  1.00  0.00           H  
ATOM    276  CG  ASP    15      61.539  42.403  38.214  1.00  0.00           C  
ATOM    277  OD1 ASP    15      61.950  42.559  37.029  1.00  0.00           O  
ATOM    278  OD2 ASP    15      61.673  41.300  38.777  1.00  0.00           O  
ATOM    279  C   ASP    15      59.836  45.819  39.007  1.00  0.00           C  
ATOM    280  O   ASP    15      60.271  46.454  39.944  1.00  0.00           O  
ATOM    281  N   LEU    16      58.604  45.744  38.721  1.00  0.00           N  
ATOM    282  H   LEU    16      58.365  45.329  37.831  1.00  0.00           H  
ATOM    283  CA  LEU    16      57.443  46.291  39.439  1.00  0.00           C  
ATOM    284  HA  LEU    16      57.845  46.770  40.332  1.00  0.00           H  
ATOM    285  CB  LEU    16      56.667  47.244  38.639  1.00  0.00           C  
ATOM    286  HB2 LEU    16      56.280  46.658  37.805  1.00  0.00           H  
ATOM    287  HB3 LEU    16      55.770  47.523  39.193  1.00  0.00           H  
ATOM    288  CG  LEU    16      57.341  48.488  38.052  1.00  0.00           C  
ATOM    289  HG  LEU    16      58.121  48.254  37.327  1.00  0.00           H  
ATOM    290  CD1 LEU    16      56.325  49.284  37.196  1.00  0.00           C  
ATOM    291 HD11 LEU    16      56.697  50.307  37.128  1.00  0.00           H  
ATOM    292 HD12 LEU    16      56.371  48.786  36.228  1.00  0.00           H  
ATOM    293 HD13 LEU    16      55.365  49.152  37.695  1.00  0.00           H  
ATOM    294  CD2 LEU    16      57.901  49.381  39.172  1.00  0.00           C  
ATOM    295 HD21 LEU    16      58.322  50.349  38.901  1.00  0.00           H  
ATOM    296 HD22 LEU    16      57.085  49.553  39.874  1.00  0.00           H  
ATOM    297 HD23 LEU    16      58.706  48.820  39.646  1.00  0.00           H  
ATOM    298  C   LEU    16      56.479  45.215  40.063  1.00  0.00           C  
ATOM    299  O   LEU    16      56.084  45.372  41.259  1.00  0.00           O  
ATOM    300  N   GLY    17      56.056  44.218  39.342  1.00  0.00           N  
ATOM    301  H   GLY    17      56.276  44.171  38.357  1.00  0.00           H  
ATOM    302  CA  GLY    17      55.203  43.137  39.895  1.00  0.00           C  
ATOM    303  HA2 GLY    17      55.559  42.844  40.882  1.00  0.00           H  
ATOM    304  HA3 GLY    17      54.205  43.575  39.896  1.00  0.00           H  
ATOM    305  C   GLY    17      55.138  41.837  38.957  1.00  0.00           C  
ATOM    306  O   GLY    17      54.872  41.965  37.796  1.00  0.00           O  
ATOM    307  N   GLU    18      55.386  40.647  39.491  1.00  0.00           N  
ATOM    308  H   GLU    18      55.762  40.635  40.428  1.00  0.00           H  
ATOM    309  CA  GLU    18      55.504  39.349  38.757  1.00  0.00           C  
ATOM    310  HA  GLU    18      55.233  39.458  37.707  1.00  0.00           H  
ATOM    311  CB  GLU    18      56.927  38.864  38.628  1.00  0.00           C  
ATOM    312  HB2 GLU    18      57.514  39.714  38.282  1.00  0.00           H  
ATOM    313  HB3 GLU    18      57.283  38.642  39.634  1.00  0.00           H  
ATOM    314  CG  GLU    18      56.932  37.605  37.772  1.00  0.00           C  
ATOM    315  HG2 GLU    18      56.163  36.921  38.132  1.00  0.00           H  
ATOM    316  HG3 GLU    18      56.667  37.844  36.742  1.00  0.00           H  
ATOM    317  CD  GLU    18      58.314  36.888  37.629  1.00  0.00           C  
ATOM    318  OE1 GLU    18      59.327  37.564  37.835  1.00  0.00           O  
ATOM    319  OE2 GLU    18      58.410  35.677  37.264  1.00  0.00           O  
ATOM    320  C   GLU    18      54.517  38.271  39.213  1.00  0.00           C  
ATOM    321  O   GLU    18      54.688  37.520  40.192  1.00  0.00           O  
ATOM    322  N   GLY    19      53.382  38.204  38.453  1.00  0.00           N  
ATOM    323  H   GLY    19      53.349  38.752  37.605  1.00  0.00           H  
ATOM    324  CA  GLY    19      52.329  37.177  38.576  1.00  0.00           C  
ATOM    325  HA2 GLY    19      52.038  36.974  39.606  1.00  0.00           H  
ATOM    326  HA3 GLY    19      51.488  37.638  38.058  1.00  0.00           H  
ATOM    327  C   GLY    19      52.609  35.846  37.905  1.00  0.00           C  
ATOM    328  O   GLY    19      53.707  35.492  37.481  1.00  0.00           O  
ATOM    329  N   HIE    20      51.588  35.103  37.684  1.00  0.00           N  
ATOM    330  H   HIE    20      50.663  35.265  38.057  1.00  0.00           H  
ATOM    331  CA  HIE    20      51.664  33.794  37.095  1.00  0.00           C  
ATOM    332  HA  HIE    20      52.436  33.154  37.521  1.00  0.00           H  
ATOM    333  CB  HIE    20      50.380  33.081  37.326  1.00  0.00           C  
ATOM    334  HB2 HIE    20      50.094  33.252  38.363  1.00  0.00           H  
ATOM    335  HB3 HIE    20      49.569  33.437  36.691  1.00  0.00           H  
ATOM    336  CG  HIE    20      50.428  31.558  37.098  1.00  0.00           C  
ATOM    337  ND1 HIE    20      51.528  30.663  37.085  1.00  0.00           N  
ATOM    338  CE1 HIE    20      51.093  29.404  36.847  1.00  0.00           C  
ATOM    339  HE1 HIE    20      51.707  28.516  36.817  1.00  0.00           H  
ATOM    340  NE2 HIE    20      49.771  29.419  36.849  1.00  0.00           N  
ATOM    341  HE2 HIE    20      49.231  28.596  37.078  1.00  0.00           H  
ATOM    342  CD2 HIE    20      49.312  30.750  36.996  1.00  0.00           C  
ATOM    343  HD2 HIE    20      48.287  31.090  37.025  1.00  0.00           H  
ATOM    344  C   HIE    20      52.026  33.873  35.603  1.00  0.00           C  
ATOM    345  O   HIE    20      52.866  33.142  35.130  1.00  0.00           O  
ATOM    346  N   PHE    21      51.367  34.691  34.828  1.00  0.00           N  
ATOM    347  H   PHE    21      50.628  35.176  35.317  1.00  0.00           H  
ATOM    348  CA  PHE    21      51.404  34.747  33.386  1.00  0.00           C  
ATOM    349  HA  PHE    21      52.207  34.075  33.083  1.00  0.00           H  
ATOM    350  CB  PHE    21      50.055  34.438  32.694  1.00  0.00           C  
ATOM    351  HB2 PHE    21      49.518  35.386  32.661  1.00  0.00           H  
ATOM    352  HB3 PHE    21      50.324  34.245  31.656  1.00  0.00           H  
ATOM    353  CG  PHE    21      49.167  33.396  33.353  1.00  0.00           C  
ATOM    354  CD1 PHE    21      49.136  32.068  32.874  1.00  0.00           C  
ATOM    355  HD1 PHE    21      49.763  31.700  32.075  1.00  0.00           H  
ATOM    356  CE1 PHE    21      48.246  31.153  33.377  1.00  0.00           C  
ATOM    357  HE1 PHE    21      48.200  30.121  33.063  1.00  0.00           H  
ATOM    358  CZ  PHE    21      47.333  31.449  34.356  1.00  0.00           C  
ATOM    359  HZ  PHE    21      46.692  30.651  34.698  1.00  0.00           H  
ATOM    360  CE2 PHE    21      47.184  32.847  34.765  1.00  0.00           C  
ATOM    361  HE2 PHE    21      46.428  33.234  35.433  1.00  0.00           H  
ATOM    362  CD2 PHE    21      48.110  33.761  34.243  1.00  0.00           C  
ATOM    363  HD2 PHE    21      48.052  34.795  34.549  1.00  0.00           H  
ATOM    364  C   PHE    21      52.031  36.051  32.791  1.00  0.00           C  
ATOM    365  O   PHE    21      52.506  36.035  31.658  1.00  0.00           O  
ATOM    366  N   GLY    22      51.857  37.135  33.515  1.00  0.00           N  
ATOM    367  H   GLY    22      51.439  36.849  34.388  1.00  0.00           H  
ATOM    368  CA  GLY    22      52.372  38.500  33.240  1.00  0.00           C  
ATOM    369  HA2 GLY    22      52.928  38.493  32.303  1.00  0.00           H  
ATOM    370  HA3 GLY    22      51.554  39.207  33.101  1.00  0.00           H  
ATOM    371  C   GLY    22      53.428  38.967  34.239  1.00  0.00           C  
ATOM    372  O   GLY    22      53.556  38.517  35.389  1.00  0.00           O  
ATOM    373  N   LYS    23      54.219  39.951  33.715  1.00  0.00           N  
ATOM    374  H   LYS    23      54.116  40.223  32.748  1.00  0.00           H  
ATOM    375  CA  LYS    23      55.165  40.668  34.611  1.00  0.00           C  
ATOM    376  HA  LYS    23      54.988  40.505  35.674  1.00  0.00           H  
ATOM    377  CB  LYS    23      56.564  40.063  34.388  1.00  0.00           C  
ATOM    378  HB2 LYS    23      56.558  38.992  34.593  1.00  0.00           H  
ATOM    379  HB3 LYS    23      56.825  40.196  33.338  1.00  0.00           H  
ATOM    380  CG  LYS    23      57.611  40.776  35.342  1.00  0.00           C  
ATOM    381  HG2 LYS    23      57.811  41.763  34.923  1.00  0.00           H  
ATOM    382  HG3 LYS    23      57.292  40.918  36.374  1.00  0.00           H  
ATOM    383  CD  LYS    23      58.922  39.990  35.366  1.00  0.00           C  
ATOM    384  HD2 LYS    23      58.571  38.984  35.596  1.00  0.00           H  
ATOM    385  HD3 LYS    23      59.384  39.862  34.387  1.00  0.00           H  
ATOM    386  CE  LYS    23      60.054  40.431  36.315  1.00  0.00           C  
ATOM    387  HE2 LYS    23      60.597  41.245  35.837  1.00  0.00           H  
ATOM    388  HE3 LYS    23      59.518  40.998  37.076  1.00  0.00           H  
ATOM    389  NZ  LYS    23      60.923  39.441  36.845  1.00  0.00           N  
ATOM    390  HZ1 LYS    23      60.411  38.588  37.021  1.00  0.00           H  
ATOM    391  HZ2 LYS    23      61.744  39.229  36.297  1.00  0.00           H  
ATOM    392  HZ3 LYS    23      61.227  39.782  37.745  1.00  0.00           H  
ATOM    393  C   LYS    23      55.184  42.173  34.265  1.00  0.00           C  
ATOM    394  O   LYS    23      55.198  42.476  33.084  1.00  0.00           O  
ATOM    395  N   VAL    24      55.070  43.084  35.260  1.00  0.00           N  
ATOM    396  H   VAL    24      55.129  42.797  36.226  1.00  0.00           H  
ATOM    397  CA  VAL    24      55.203  44.543  34.966  1.00  0.00           C  
ATOM    398  HA  VAL    24      55.184  44.812  33.910  1.00  0.00           H  
ATOM    399  CB  VAL    24      54.163  45.483  35.581  1.00  0.00           C  
ATOM    400  HB  VAL    24      54.258  45.440  36.666  1.00  0.00           H  
ATOM    401  CG1 VAL    24      54.318  46.946  35.194  1.00  0.00           C  
ATOM    402 HG11 VAL    24      53.507  47.461  35.710  1.00  0.00           H  
ATOM    403 HG12 VAL    24      55.335  47.215  35.477  1.00  0.00           H  
ATOM    404 HG13 VAL    24      54.222  46.997  34.110  1.00  0.00           H  
ATOM    405  CG2 VAL    24      52.773  44.848  35.225  1.00  0.00           C  
ATOM    406 HG21 VAL    24      52.657  43.825  35.583  1.00  0.00           H  
ATOM    407 HG22 VAL    24      52.020  45.516  35.643  1.00  0.00           H  
ATOM    408 HG23 VAL    24      52.565  45.010  34.168  1.00  0.00           H  
ATOM    409  C   VAL    24      56.621  44.914  35.454  1.00  0.00           C  
ATOM    410  O   VAL    24      57.028  44.411  36.500  1.00  0.00           O  
ATOM    411  N   GLU    25      57.161  45.716  34.585  1.00  0.00           N  
ATOM    412  H   GLU    25      56.738  45.828  33.675  1.00  0.00           H  
ATOM    413  CA  GLU    25      58.568  46.156  34.726  1.00  0.00           C  
ATOM    414  HA  GLU    25      59.018  45.847  35.669  1.00  0.00           H  
ATOM    415  CB  GLU    25      59.296  45.480  33.514  1.00  0.00           C  
ATOM    416  HB2 GLU    25      58.683  45.711  32.643  1.00  0.00           H  
ATOM    417  HB3 GLU    25      60.284  45.939  33.495  1.00  0.00           H  
ATOM    418  CG  GLU    25      59.404  43.963  33.644  1.00  0.00           C  
ATOM    419  HG2 GLU    25      59.997  43.646  34.502  1.00  0.00           H  
ATOM    420  HG3 GLU    25      58.446  43.454  33.748  1.00  0.00           H  
ATOM    421  CD  GLU    25      60.059  43.335  32.448  1.00  0.00           C  
ATOM    422  OE1 GLU    25      59.553  43.618  31.356  1.00  0.00           O  
ATOM    423  OE2 GLU    25      61.053  42.580  32.559  1.00  0.00           O  
ATOM    424  C   GLU    25      58.672  47.661  34.584  1.00  0.00           C  
ATOM    425  O   GLU    25      57.773  48.400  34.112  1.00  0.00           O  
ATOM    426  N   LEU    26      59.882  48.205  35.038  1.00  0.00           N  
ATOM    427  H   LEU    26      60.635  47.594  35.320  1.00  0.00           H  
ATOM    428  CA  LEU    26      60.204  49.636  35.059  1.00  0.00           C  
ATOM    429  HA  LEU    26      59.314  50.175  34.735  1.00  0.00           H  
ATOM    430  CB  LEU    26      60.706  50.032  36.463  1.00  0.00           C  
ATOM    431  HB2 LEU    26      59.838  49.683  37.023  1.00  0.00           H  
ATOM    432  HB3 LEU    26      61.620  49.464  36.634  1.00  0.00           H  
ATOM    433  CG  LEU    26      60.968  51.512  36.734  1.00  0.00           C  
ATOM    434  HG  LEU    26      61.878  51.761  36.189  1.00  0.00           H  
ATOM    435  CD1 LEU    26      59.827  52.376  36.161  1.00  0.00           C  
ATOM    436 HD11 LEU    26      59.877  52.355  35.073  1.00  0.00           H  
ATOM    437 HD12 LEU    26      58.872  52.049  36.574  1.00  0.00           H  
ATOM    438 HD13 LEU    26      60.019  53.445  36.245  1.00  0.00           H  
ATOM    439  CD2 LEU    26      61.168  51.722  38.250  1.00  0.00           C  
ATOM    440 HD21 LEU    26      60.849  52.757  38.377  1.00  0.00           H  
ATOM    441 HD22 LEU    26      60.583  50.995  38.813  1.00  0.00           H  
ATOM    442 HD23 LEU    26      62.252  51.633  38.320  1.00  0.00           H  
ATOM    443  C   LEU    26      61.231  49.990  33.926  1.00  0.00           C  
ATOM    444  O   LEU    26      62.360  49.462  33.951  1.00  0.00           O  
ATOM    445  N   CYS    27      60.874  50.867  32.939  1.00  0.00           N  
ATOM    446  H   CYS    27      59.976  51.314  33.061  1.00  0.00           H  
ATOM    447  CA  CYS    27      61.722  51.221  31.799  1.00  0.00           C  
ATOM    448  HA  CYS    27      62.708  50.819  32.032  1.00  0.00           H  
ATOM    449  CB  CYS    27      61.098  50.654  30.479  1.00  0.00           C  
ATOM    450  HB2 CYS    27      60.174  51.229  30.413  1.00  0.00           H  
ATOM    451  HB3 CYS    27      61.822  50.732  29.667  1.00  0.00           H  
ATOM    452  SG  CYS    27      60.766  48.856  30.751  1.00  0.00           S  
ATOM    453  HG  CYS    27      59.523  49.253  31.037  1.00  0.00           H  
ATOM    454  C   CYS    27      61.741  52.776  31.870  1.00  0.00           C  
ATOM    455  O   CYS    27      60.840  53.400  32.355  1.00  0.00           O  
ATOM    456  N   ARG    28      62.818  53.371  31.319  1.00  0.00           N  
ATOM    457  H   ARG    28      63.533  52.775  30.929  1.00  0.00           H  
ATOM    458  CA  ARG    28      62.805  54.792  30.814  1.00  0.00           C  
ATOM    459  HA  ARG    28      61.819  55.151  31.111  1.00  0.00           H  
ATOM    460  CB  ARG    28      63.856  55.528  31.702  1.00  0.00           C  
ATOM    461  HB2 ARG    28      63.563  55.351  32.737  1.00  0.00           H  
ATOM    462  HB3 ARG    28      64.805  55.019  31.535  1.00  0.00           H  
ATOM    463  CG  ARG    28      64.007  57.009  31.396  1.00  0.00           C  
ATOM    464  HG2 ARG    28      64.024  57.138  30.314  1.00  0.00           H  
ATOM    465  HG3 ARG    28      63.196  57.627  31.781  1.00  0.00           H  
ATOM    466  CD  ARG    28      65.269  57.630  32.051  1.00  0.00           C  
ATOM    467  HD2 ARG    28      66.102  56.937  31.934  1.00  0.00           H  
ATOM    468  HD3 ARG    28      65.539  58.562  31.554  1.00  0.00           H  
ATOM    469  NE  ARG    28      65.097  57.862  33.545  1.00  0.00           N  
ATOM    470  HE  ARG    28      65.249  57.192  34.285  1.00  0.00           H  
ATOM    471  CZ  ARG    28      64.663  59.015  34.016  1.00  0.00           C  
ATOM    472  NH1 ARG    28      63.992  59.819  33.225  1.00  0.00           N  
ATOM    473 HH11 ARG    28      63.871  59.548  32.260  1.00  0.00           H  
ATOM    474 HH12 ARG    28      63.630  60.683  33.603  1.00  0.00           H  
ATOM    475  NH2 ARG    28      64.903  59.317  35.299  1.00  0.00           N  
ATOM    476 HH21 ARG    28      65.474  58.729  35.889  1.00  0.00           H  
ATOM    477 HH22 ARG    28      64.696  60.220  35.703  1.00  0.00           H  
ATOM    478  C   ARG    28      62.931  54.918  29.322  1.00  0.00           C  
ATOM    479  O   ARG    28      63.730  54.238  28.702  1.00  0.00           O  
ATOM    480  N   TYR    29      62.098  55.738  28.654  1.00  0.00           N  
ATOM    481  H   TYR    29      61.713  56.488  29.210  1.00  0.00           H  
ATOM    482  CA  TYR    29      62.143  55.926  27.213  1.00  0.00           C  
ATOM    483  HA  TYR    29      62.626  55.080  26.722  1.00  0.00           H  
ATOM    484  CB  TYR    29      60.709  56.036  26.576  1.00  0.00           C  
ATOM    485  HB2 TYR    29      60.019  55.316  27.016  1.00  0.00           H  
ATOM    486  HB3 TYR    29      60.340  57.027  26.843  1.00  0.00           H  
ATOM    487  CG  TYR    29      60.777  55.863  25.076  1.00  0.00           C  
ATOM    488  CD1 TYR    29      61.029  54.529  24.637  1.00  0.00           C  
ATOM    489  HD1 TYR    29      61.234  53.699  25.296  1.00  0.00           H  
ATOM    490  CE1 TYR    29      61.111  54.358  23.227  1.00  0.00           C  
ATOM    491  HE1 TYR    29      61.316  53.361  22.865  1.00  0.00           H  
ATOM    492  CZ  TYR    29      60.848  55.381  22.345  1.00  0.00           C  
ATOM    493  OH  TYR    29      60.637  55.175  21.017  1.00  0.00           O  
ATOM    494  HH  TYR    29      60.289  55.932  20.541  1.00  0.00           H  
ATOM    495  CE2 TYR    29      60.544  56.641  22.843  1.00  0.00           C  
ATOM    496  HE2 TYR    29      60.448  57.515  22.216  1.00  0.00           H  
ATOM    497  CD2 TYR    29      60.548  56.868  24.205  1.00  0.00           C  
ATOM    498  HD2 TYR    29      60.390  57.841  24.644  1.00  0.00           H  
ATOM    499  C   TYR    29      63.107  56.998  26.772  1.00  0.00           C  
ATOM    500  O   TYR    29      62.656  58.144  26.417  1.00  0.00           O  
ATOM    501  N   ASP    30      64.372  56.659  26.587  1.00  0.00           N  
ATOM    502  H   ASP    30      64.482  55.657  26.643  1.00  0.00           H  
ATOM    503  CA  ASP    30      65.428  57.544  26.340  1.00  0.00           C  
ATOM    504  HA  ASP    30      64.956  58.457  25.976  1.00  0.00           H  
ATOM    505  CB  ASP    30      65.961  57.889  27.762  1.00  0.00           C  
ATOM    506  HB2 ASP    30      65.118  58.242  28.356  1.00  0.00           H  
ATOM    507  HB3 ASP    30      66.494  57.044  28.199  1.00  0.00           H  
ATOM    508  CG  ASP    30      66.958  59.059  27.703  1.00  0.00           C  
ATOM    509  OD1 ASP    30      67.479  59.455  28.795  1.00  0.00           O  
ATOM    510  OD2 ASP    30      67.218  59.618  26.597  1.00  0.00           O  
ATOM    511  C   ASP    30      66.448  57.046  25.300  1.00  0.00           C  
ATOM    512  O   ASP    30      67.261  56.065  25.450  1.00  0.00           O  
ATOM    513  N   PRO    31      66.509  57.672  24.073  1.00  0.00           N  
ATOM    514  CD  PRO    31      65.501  58.754  23.633  1.00  0.00           C  
ATOM    515  HD2 PRO    31      65.450  59.653  24.247  1.00  0.00           H  
ATOM    516  HD3 PRO    31      64.540  58.253  23.514  1.00  0.00           H  
ATOM    517  CG  PRO    31      65.940  59.283  22.285  1.00  0.00           C  
ATOM    518  HG2 PRO    31      66.340  60.288  22.416  1.00  0.00           H  
ATOM    519  HG3 PRO    31      65.037  59.354  21.678  1.00  0.00           H  
ATOM    520  CB  PRO    31      66.925  58.192  21.804  1.00  0.00           C  
ATOM    521  HB2 PRO    31      67.709  58.636  21.190  1.00  0.00           H  
ATOM    522  HB3 PRO    31      66.452  57.413  21.206  1.00  0.00           H  
ATOM    523  CA  PRO    31      67.537  57.587  23.018  1.00  0.00           C  
ATOM    524  HA  PRO    31      67.779  56.555  22.765  1.00  0.00           H  
ATOM    525  C   PRO    31      68.779  58.385  23.344  1.00  0.00           C  
ATOM    526  O   PRO    31      69.911  57.838  23.177  1.00  0.00           O  
ATOM    527  N   GLU    32      68.748  59.511  24.102  1.00  0.00           N  
ATOM    528  H   GLU    32      67.993  59.562  24.771  1.00  0.00           H  
ATOM    529  CA  GLU    32      69.945  60.402  24.390  1.00  0.00           C  
ATOM    530  HA  GLU    32      70.547  60.492  23.486  1.00  0.00           H  
ATOM    531  CB  GLU    32      69.384  61.750  24.748  1.00  0.00           C  
ATOM    532  HB2 GLU    32      68.824  61.613  25.673  1.00  0.00           H  
ATOM    533  HB3 GLU    32      70.308  62.271  24.999  1.00  0.00           H  
ATOM    534  CG  GLU    32      68.476  62.494  23.687  1.00  0.00           C  
ATOM    535  HG2 GLU    32      67.629  61.858  23.431  1.00  0.00           H  
ATOM    536  HG3 GLU    32      68.104  63.426  24.114  1.00  0.00           H  
ATOM    537  CD  GLU    32      69.223  62.913  22.464  1.00  0.00           C  
ATOM    538  OE1 GLU    32      70.453  62.886  22.412  1.00  0.00           O  
ATOM    539  OE2 GLU    32      68.593  63.152  21.384  1.00  0.00           O  
ATOM    540  C   GLU    32      70.764  59.780  25.592  1.00  0.00           C  
ATOM    541  O   GLU    32      71.992  59.711  25.559  1.00  0.00           O  
ATOM    542  N   GLY    33      70.049  59.275  26.680  1.00  0.00           N  
ATOM    543  H   GLY    33      69.045  59.237  26.585  1.00  0.00           H  
ATOM    544  CA  GLY    33      70.567  58.908  28.009  1.00  0.00           C  
ATOM    545  HA2 GLY    33      69.850  58.268  28.523  1.00  0.00           H  
ATOM    546  HA3 GLY    33      71.539  58.422  27.925  1.00  0.00           H  
ATOM    547  C   GLY    33      70.634  60.170  28.820  1.00  0.00           C  
ATOM    548  O   GLY    33      71.713  60.414  29.349  1.00  0.00           O  
ATOM    549  N   ASP    34      69.680  61.151  28.695  1.00  0.00           N  
ATOM    550  H   ASP    34      68.829  60.888  28.220  1.00  0.00           H  
ATOM    551  CA  ASP    34      69.798  62.484  29.305  1.00  0.00           C  
ATOM    552  HA  ASP    34      70.777  62.663  29.750  1.00  0.00           H  
ATOM    553  CB  ASP    34      69.693  63.448  28.161  1.00  0.00           C  
ATOM    554  HB2 ASP    34      70.247  64.370  28.338  1.00  0.00           H  
ATOM    555  HB3 ASP    34      70.245  63.004  27.333  1.00  0.00           H  
ATOM    556  CG  ASP    34      68.235  63.813  27.792  1.00  0.00           C  
ATOM    557  OD1 ASP    34      67.206  63.069  27.981  1.00  0.00           O  
ATOM    558  OD2 ASP    34      68.052  64.967  27.410  1.00  0.00           O  
ATOM    559  C   ASP    34      68.744  62.762  30.403  1.00  0.00           C  
ATOM    560  O   ASP    34      68.624  63.881  30.912  1.00  0.00           O  
ATOM    561  N   ASN    35      67.954  61.718  30.762  1.00  0.00           N  
ATOM    562  H   ASN    35      68.098  60.843  30.278  1.00  0.00           H  
ATOM    563  CA  ASN    35      66.847  61.719  31.758  1.00  0.00           C  
ATOM    564  HA  ASN    35      66.263  60.799  31.726  1.00  0.00           H  
ATOM    565  CB  ASN    35      67.390  61.715  33.194  1.00  0.00           C  
ATOM    566  HB2 ASN    35      67.905  62.663  33.350  1.00  0.00           H  
ATOM    567  HB3 ASN    35      66.603  61.830  33.939  1.00  0.00           H  
ATOM    568  CG  ASN    35      68.369  60.570  33.559  1.00  0.00           C  
ATOM    569  OD1 ASN    35      68.051  59.431  33.193  1.00  0.00           O  
ATOM    570  ND2 ASN    35      69.358  60.862  34.475  1.00  0.00           N  
ATOM    571 HD21 ASN    35      69.455  61.725  34.992  1.00  0.00           H  
ATOM    572 HD22 ASN    35      70.029  60.134  34.676  1.00  0.00           H  
ATOM    573  C   ASN    35      65.742  62.770  31.476  1.00  0.00           C  
ATOM    574  O   ASN    35      64.906  63.096  32.360  1.00  0.00           O  
ATOM    575  N   THR    36      65.447  63.149  30.184  1.00  0.00           N  
ATOM    576  H   THR    36      66.071  62.936  29.419  1.00  0.00           H  
ATOM    577  CA  THR    36      64.222  63.847  29.748  1.00  0.00           C  
ATOM    578  HA  THR    36      63.750  64.340  30.597  1.00  0.00           H  
ATOM    579  CB  THR    36      64.512  65.021  28.831  1.00  0.00           C  
ATOM    580  HB  THR    36      63.594  65.580  28.648  1.00  0.00           H  
ATOM    581  CG2 THR    36      65.447  66.009  29.540  1.00  0.00           C  
ATOM    582 HG21 THR    36      65.566  66.940  28.985  1.00  0.00           H  
ATOM    583 HG22 THR    36      65.088  66.128  30.562  1.00  0.00           H  
ATOM    584 HG23 THR    36      66.479  65.664  29.586  1.00  0.00           H  
ATOM    585  OG1 THR    36      65.099  64.727  27.602  1.00  0.00           O  
ATOM    586  HG1 THR    36      65.903  64.231  27.771  1.00  0.00           H  
ATOM    587  C   THR    36      63.184  63.004  28.997  1.00  0.00           C  
ATOM    588  O   THR    36      62.037  63.412  28.817  1.00  0.00           O  
ATOM    589  N   GLY    37      63.583  61.808  28.538  1.00  0.00           N  
ATOM    590  H   GLY    37      64.589  61.731  28.493  1.00  0.00           H  
ATOM    591  CA  GLY    37      62.694  60.669  28.363  1.00  0.00           C  
ATOM    592  HA2 GLY    37      61.802  60.942  27.800  1.00  0.00           H  
ATOM    593  HA3 GLY    37      63.252  59.812  27.984  1.00  0.00           H  
ATOM    594  C   GLY    37      62.099  60.144  29.724  1.00  0.00           C  
ATOM    595  O   GLY    37      62.914  59.711  30.543  1.00  0.00           O  
ATOM    596  N   GLU    38      60.766  60.211  29.942  1.00  0.00           N  
ATOM    597  H   GLU    38      60.142  60.713  29.326  1.00  0.00           H  
ATOM    598  CA  GLU    38      60.162  59.854  31.148  1.00  0.00           C  
ATOM    599  HA  GLU    38      60.799  60.189  31.967  1.00  0.00           H  
ATOM    600  CB  GLU    38      58.733  60.528  31.321  1.00  0.00           C  
ATOM    601  HB2 GLU    38      58.421  60.390  32.356  1.00  0.00           H  
ATOM    602  HB3 GLU    38      58.702  61.612  31.205  1.00  0.00           H  
ATOM    603  CG  GLU    38      57.697  59.906  30.303  1.00  0.00           C  
ATOM    604  HG2 GLU    38      58.083  60.170  29.318  1.00  0.00           H  
ATOM    605  HG3 GLU    38      57.569  58.836  30.469  1.00  0.00           H  
ATOM    606  CD  GLU    38      56.338  60.462  30.423  1.00  0.00           C  
ATOM    607  OE1 GLU    38      55.976  61.270  29.596  1.00  0.00           O  
ATOM    608  OE2 GLU    38      55.530  60.102  31.315  1.00  0.00           O  
ATOM    609  C   GLU    38      60.106  58.337  31.416  1.00  0.00           C  
ATOM    610  O   GLU    38      60.437  57.479  30.592  1.00  0.00           O  
ATOM    611  N   GLN    39      59.773  57.984  32.696  1.00  0.00           N  
ATOM    612  H   GLN    39      59.301  58.670  33.268  1.00  0.00           H  
ATOM    613  CA  GLN    39      59.622  56.573  33.082  1.00  0.00           C  
ATOM    614  HA  GLN    39      60.304  55.968  32.485  1.00  0.00           H  
ATOM    615  CB  GLN    39      59.932  56.541  34.593  1.00  0.00           C  
ATOM    616  HB2 GLN    39      59.289  57.216  35.158  1.00  0.00           H  
ATOM    617  HB3 GLN    39      59.700  55.512  34.868  1.00  0.00           H  
ATOM    618  CG  GLN    39      61.503  56.799  34.754  1.00  0.00           C  
ATOM    619  HG2 GLN    39      62.021  55.859  34.565  1.00  0.00           H  
ATOM    620  HG3 GLN    39      61.959  57.546  34.103  1.00  0.00           H  
ATOM    621  CD  GLN    39      61.813  57.226  36.220  1.00  0.00           C  
ATOM    622  OE1 GLN    39      62.420  56.458  37.040  1.00  0.00           O  
ATOM    623  NE2 GLN    39      61.454  58.391  36.580  1.00  0.00           N  
ATOM    624 HE21 GLN    39      60.951  58.988  35.939  1.00  0.00           H  
ATOM    625 HE22 GLN    39      61.788  58.890  37.392  1.00  0.00           H  
ATOM    626  C   GLN    39      58.193  56.041  32.767  1.00  0.00           C  
ATOM    627  O   GLN    39      57.205  56.768  32.757  1.00  0.00           O  
ATOM    628  N   VAL    40      58.158  54.729  32.454  1.00  0.00           N  
ATOM    629  H   VAL    40      59.023  54.211  32.408  1.00  0.00           H  
ATOM    630  CA  VAL    40      56.939  54.031  32.052  1.00  0.00           C  
ATOM    631  HA  VAL    40      56.115  54.702  32.292  1.00  0.00           H  
ATOM    632  CB  VAL    40      56.876  53.855  30.539  1.00  0.00           C  
ATOM    633  HB  VAL    40      55.946  53.344  30.288  1.00  0.00           H  
ATOM    634  CG1 VAL    40      56.996  55.186  29.829  1.00  0.00           C  
ATOM    635 HG11 VAL    40      56.913  55.057  28.750  1.00  0.00           H  
ATOM    636 HG12 VAL    40      56.356  55.989  30.195  1.00  0.00           H  
ATOM    637 HG13 VAL    40      57.986  55.584  30.050  1.00  0.00           H  
ATOM    638  CG2 VAL    40      57.938  52.996  29.884  1.00  0.00           C  
ATOM    639 HG21 VAL    40      57.837  52.999  28.798  1.00  0.00           H  
ATOM    640 HG22 VAL    40      58.910  53.282  30.287  1.00  0.00           H  
ATOM    641 HG23 VAL    40      57.853  51.997  30.311  1.00  0.00           H  
ATOM    642  C   VAL    40      56.874  52.599  32.758  1.00  0.00           C  
ATOM    643  O   VAL    40      57.884  51.912  32.993  1.00  0.00           O  
ATOM    644  N   ALA    41      55.656  52.141  33.054  1.00  0.00           N  
ATOM    645  H   ALA    41      54.838  52.660  32.768  1.00  0.00           H  
ATOM    646  CA  ALA    41      55.446  50.811  33.538  1.00  0.00           C  
ATOM    647  HA  ALA    41      56.368  50.436  33.983  1.00  0.00           H  
ATOM    648  CB  ALA    41      54.399  50.958  34.643  1.00  0.00           C  
ATOM    649  HB1 ALA    41      54.751  51.685  35.374  1.00  0.00           H  
ATOM    650  HB2 ALA    41      53.467  51.370  34.257  1.00  0.00           H  
ATOM    651  HB3 ALA    41      54.306  49.980  35.113  1.00  0.00           H  
ATOM    652  C   ALA    41      55.087  49.945  32.274  1.00  0.00           C  
ATOM    653  O   ALA    41      54.105  50.125  31.569  1.00  0.00           O  
ATOM    654  N   VAL    42      55.912  48.955  32.035  1.00  0.00           N  
ATOM    655  H   VAL    42      56.670  48.831  32.690  1.00  0.00           H  
ATOM    656  CA  VAL    42      55.886  47.997  30.929  1.00  0.00           C  
ATOM    657  HA  VAL    42      55.135  48.471  30.297  1.00  0.00           H  
ATOM    658  CB  VAL    42      57.144  47.884  30.078  1.00  0.00           C  
ATOM    659  HB  VAL    42      57.910  47.429  30.706  1.00  0.00           H  
ATOM    660  CG1 VAL    42      56.975  47.054  28.816  1.00  0.00           C  
ATOM    661 HG11 VAL    42      56.444  47.545  28.001  1.00  0.00           H  
ATOM    662 HG12 VAL    42      58.021  46.870  28.572  1.00  0.00           H  
ATOM    663 HG13 VAL    42      56.519  46.112  29.122  1.00  0.00           H  
ATOM    664  CG2 VAL    42      57.663  49.231  29.704  1.00  0.00           C  
ATOM    665 HG21 VAL    42      58.614  49.125  29.182  1.00  0.00           H  
ATOM    666 HG22 VAL    42      56.938  49.779  29.102  1.00  0.00           H  
ATOM    667 HG23 VAL    42      57.821  49.900  30.550  1.00  0.00           H  
ATOM    668  C   VAL    42      55.283  46.661  31.344  1.00  0.00           C  
ATOM    669  O   VAL    42      56.043  45.978  32.056  1.00  0.00           O  
ATOM    670  N   LYS    43      54.121  46.250  30.898  1.00  0.00           N  
ATOM    671  H   LYS    43      53.715  46.684  30.081  1.00  0.00           H  
ATOM    672  CA  LYS    43      53.734  44.859  31.065  1.00  0.00           C  
ATOM    673  HA  LYS    43      54.169  44.376  31.940  1.00  0.00           H  
ATOM    674  CB  LYS    43      52.205  44.744  31.000  1.00  0.00           C  
ATOM    675  HB2 LYS    43      51.727  45.378  31.746  1.00  0.00           H  
ATOM    676  HB3 LYS    43      51.848  45.101  30.034  1.00  0.00           H  
ATOM    677  CG  LYS    43      51.738  43.331  31.196  1.00  0.00           C  
ATOM    678  HG2 LYS    43      52.151  42.781  30.350  1.00  0.00           H  
ATOM    679  HG3 LYS    43      52.246  42.789  31.994  1.00  0.00           H  
ATOM    680  CD  LYS    43      50.117  43.334  31.102  1.00  0.00           C  
ATOM    681  HD2 LYS    43      49.832  44.161  30.451  1.00  0.00           H  
ATOM    682  HD3 LYS    43      49.763  42.431  30.606  1.00  0.00           H  
ATOM    683  CE  LYS    43      49.490  43.312  32.551  1.00  0.00           C  
ATOM    684  HE2 LYS    43      50.003  42.558  33.147  1.00  0.00           H  
ATOM    685  HE3 LYS    43      49.473  44.317  32.973  1.00  0.00           H  
ATOM    686  NZ  LYS    43      48.104  42.871  32.526  1.00  0.00           N  
ATOM    687  HZ1 LYS    43      48.004  41.970  32.080  1.00  0.00           H  
ATOM    688  HZ2 LYS    43      47.527  42.967  33.349  1.00  0.00           H  
ATOM    689  HZ3 LYS    43      47.655  43.473  31.851  1.00  0.00           H  
ATOM    690  C   LYS    43      54.285  43.997  29.929  1.00  0.00           C  
ATOM    691  O   LYS    43      53.890  44.272  28.799  1.00  0.00           O  
ATOM    692  N   SER    44      55.081  42.978  30.264  1.00  0.00           N  
ATOM    693  H   SER    44      55.372  42.941  31.230  1.00  0.00           H  
ATOM    694  CA  SER    44      55.554  41.889  29.495  1.00  0.00           C  
ATOM    695  HA  SER    44      55.580  42.145  28.436  1.00  0.00           H  
ATOM    696  CB  SER    44      57.014  41.666  29.832  1.00  0.00           C  
ATOM    697  HB2 SER    44      57.199  41.547  30.899  1.00  0.00           H  
ATOM    698  HB3 SER    44      57.433  40.811  29.301  1.00  0.00           H  
ATOM    699  OG  SER    44      57.745  42.761  29.512  1.00  0.00           O  
ATOM    700  HG  SER    44      58.287  42.859  30.298  1.00  0.00           H  
ATOM    701  C   SER    44      54.888  40.531  29.791  1.00  0.00           C  
ATOM    702  O   SER    44      54.041  40.470  30.703  1.00  0.00           O  
ATOM    703  N   LEU    45      55.204  39.460  29.065  1.00  0.00           N  
ATOM    704  H   LEU    45      55.928  39.562  28.369  1.00  0.00           H  
ATOM    705  CA  LEU    45      54.615  38.177  29.344  1.00  0.00           C  
ATOM    706  HA  LEU    45      53.900  38.134  30.165  1.00  0.00           H  
ATOM    707  CB  LEU    45      53.898  37.755  28.109  1.00  0.00           C  
ATOM    708  HB2 LEU    45      54.662  37.842  27.336  1.00  0.00           H  
ATOM    709  HB3 LEU    45      53.596  36.708  28.139  1.00  0.00           H  
ATOM    710  CG  LEU    45      52.669  38.610  27.733  1.00  0.00           C  
ATOM    711  HG  LEU    45      52.906  39.674  27.728  1.00  0.00           H  
ATOM    712  CD1 LEU    45      52.154  38.216  26.377  1.00  0.00           C  
ATOM    713 HD11 LEU    45      51.234  38.717  26.075  1.00  0.00           H  
ATOM    714 HD12 LEU    45      52.937  38.285  25.621  1.00  0.00           H  
ATOM    715 HD13 LEU    45      51.871  37.164  26.366  1.00  0.00           H  
ATOM    716  CD2 LEU    45      51.510  38.444  28.711  1.00  0.00           C  
ATOM    717 HD21 LEU    45      50.634  39.032  28.433  1.00  0.00           H  
ATOM    718 HD22 LEU    45      51.178  37.411  28.813  1.00  0.00           H  
ATOM    719 HD23 LEU    45      51.720  38.719  29.744  1.00  0.00           H  
ATOM    720  C   LEU    45      55.649  37.190  29.793  1.00  0.00           C  
ATOM    721  O   LEU    45      56.881  37.221  29.571  1.00  0.00           O  
ATOM    722  N   LYS    46      55.132  36.178  30.464  1.00  0.00           N  
ATOM    723  H   LYS    46      54.129  36.214  30.576  1.00  0.00           H  
ATOM    724  CA  LYS    46      55.764  34.911  30.821  1.00  0.00           C  
ATOM    725  HA  LYS    46      56.842  35.016  30.692  1.00  0.00           H  
ATOM    726  CB  LYS    46      55.430  34.455  32.274  1.00  0.00           C  
ATOM    727  HB2 LYS    46      54.388  34.277  32.543  1.00  0.00           H  
ATOM    728  HB3 LYS    46      55.889  33.466  32.295  1.00  0.00           H  
ATOM    729  CG  LYS    46      55.888  35.444  33.306  1.00  0.00           C  
ATOM    730  HG2 LYS    46      56.974  35.530  33.333  1.00  0.00           H  
ATOM    731  HG3 LYS    46      55.546  36.433  33.001  1.00  0.00           H  
ATOM    732  CD  LYS    46      55.381  35.223  34.709  1.00  0.00           C  
ATOM    733  HD2 LYS    46      55.645  36.010  35.416  1.00  0.00           H  
ATOM    734  HD3 LYS    46      54.294  35.167  34.762  1.00  0.00           H  
ATOM    735  CE  LYS    46      55.915  33.881  35.299  1.00  0.00           C  
ATOM    736  HE2 LYS    46      55.310  33.072  34.887  1.00  0.00           H  
ATOM    737  HE3 LYS    46      56.962  33.840  35.001  1.00  0.00           H  
ATOM    738  NZ  LYS    46      55.955  33.953  36.775  1.00  0.00           N  
ATOM    739  HZ1 LYS    46      56.041  33.021  37.155  1.00  0.00           H  
ATOM    740  HZ2 LYS    46      56.781  34.455  37.067  1.00  0.00           H  
ATOM    741  HZ3 LYS    46      55.098  34.402  37.066  1.00  0.00           H  
ATOM    742  C   LYS    46      55.305  33.879  29.757  1.00  0.00           C  
ATOM    743  O   LYS    46      54.079  33.758  29.450  1.00  0.00           O  
ATOM    744  N   PRO    47      56.197  33.228  28.967  1.00  0.00           N  
ATOM    745  CD  PRO    47      57.600  33.048  29.168  1.00  0.00           C  
ATOM    746  HD2 PRO    47      57.835  32.554  30.111  1.00  0.00           H  
ATOM    747  HD3 PRO    47      58.104  34.000  29.004  1.00  0.00           H  
ATOM    748  CG  PRO    47      58.075  32.097  28.067  1.00  0.00           C  
ATOM    749  HG2 PRO    47      57.867  31.132  28.530  1.00  0.00           H  
ATOM    750  HG3 PRO    47      59.118  32.239  27.785  1.00  0.00           H  
ATOM    751  CB  PRO    47      57.110  32.395  26.960  1.00  0.00           C  
ATOM    752  HB2 PRO    47      57.004  31.520  26.318  1.00  0.00           H  
ATOM    753  HB3 PRO    47      57.573  33.169  26.348  1.00  0.00           H  
ATOM    754  CA  PRO    47      55.762  32.823  27.601  1.00  0.00           C  
ATOM    755  HA  PRO    47      55.447  33.746  27.116  1.00  0.00           H  
ATOM    756  C   PRO    47      54.692  31.795  27.600  1.00  0.00           C  
ATOM    757  O   PRO    47      54.824  30.790  28.193  1.00  0.00           O  
ATOM    758  N   ASN    48      53.682  31.890  26.739  1.00  0.00           N  
ATOM    759  H   ASN    48      52.914  31.242  26.845  1.00  0.00           H  
ATOM    760  CA  ASN    48      53.251  32.927  25.777  1.00  0.00           C  
ATOM    761  HA  ASN    48      53.673  33.888  26.072  1.00  0.00           H  
ATOM    762  CB  ASN    48      53.823  32.513  24.438  1.00  0.00           C  
ATOM    763  HB2 ASN    48      54.874  32.280  24.605  1.00  0.00           H  
ATOM    764  HB3 ASN    48      53.376  31.552  24.184  1.00  0.00           H  
ATOM    765  CG  ASN    48      53.786  33.530  23.332  1.00  0.00           C  
ATOM    766  OD1 ASN    48      52.822  34.119  22.955  1.00  0.00           O  
ATOM    767  ND2 ASN    48      54.906  33.711  22.705  1.00  0.00           N  
ATOM    768 HD21 ASN    48      55.675  33.190  23.101  1.00  0.00           H  
ATOM    769 HD22 ASN    48      54.903  34.167  21.804  1.00  0.00           H  
ATOM    770  C   ASN    48      51.765  33.089  25.719  1.00  0.00           C  
ATOM    771  O   ASN    48      51.049  32.083  25.630  1.00  0.00           O  
ATOM    772  N   HIE    49      51.319  34.300  26.033  1.00  0.00           N  
ATOM    773  H   HIE    49      51.943  35.091  26.106  1.00  0.00           H  
ATOM    774  CA  HIE    49      49.897  34.671  26.133  1.00  0.00           C  
ATOM    775  HA  HIE    49      49.173  33.964  25.728  1.00  0.00           H  
ATOM    776  CB  HIE    49      49.610  34.752  27.625  1.00  0.00           C  
ATOM    777  HB2 HIE    49      50.277  35.517  28.024  1.00  0.00           H  
ATOM    778  HB3 HIE    49      48.598  35.066  27.880  1.00  0.00           H  
ATOM    779  CG  HIE    49      49.874  33.492  28.348  1.00  0.00           C  
ATOM    780  ND1 HIE    49      49.111  32.287  28.197  1.00  0.00           N  
ATOM    781  CE1 HIE    49      49.734  31.450  29.037  1.00  0.00           C  
ATOM    782  HE1 HIE    49      49.363  30.442  29.152  1.00  0.00           H  
ATOM    783  NE2 HIE    49      50.728  32.032  29.763  1.00  0.00           N  
ATOM    784  HE2 HIE    49      51.425  31.650  30.386  1.00  0.00           H  
ATOM    785  CD2 HIE    49      50.918  33.271  29.260  1.00  0.00           C  
ATOM    786  HD2 HIE    49      51.593  34.001  29.683  1.00  0.00           H  
ATOM    787  C   HIE    49      49.584  36.007  25.469  1.00  0.00           C  
ATOM    788  O   HIE    49      48.841  36.867  25.975  1.00  0.00           O  
ATOM    789  N   ILE    50      49.876  36.077  24.154  1.00  0.00           N  
ATOM    790  H   ILE    50      50.485  35.328  23.858  1.00  0.00           H  
ATOM    791  CA  ILE    50      49.866  37.278  23.358  1.00  0.00           C  
ATOM    792  HA  ILE    50      50.042  38.139  24.002  1.00  0.00           H  
ATOM    793  CB  ILE    50      51.022  37.243  22.285  1.00  0.00           C  
ATOM    794  HB  ILE    50      50.786  36.309  21.775  1.00  0.00           H  
ATOM    795  CG2 ILE    50      50.753  38.276  21.156  1.00  0.00           C  
ATOM    796 HG21 ILE    50      50.666  39.282  21.564  1.00  0.00           H  
ATOM    797 HG22 ILE    50      51.635  38.291  20.516  1.00  0.00           H  
ATOM    798 HG23 ILE    50      49.795  38.111  20.663  1.00  0.00           H  
ATOM    799  CG1 ILE    50      52.448  37.354  22.861  1.00  0.00           C  
ATOM    800 HG12 ILE    50      52.524  38.391  23.189  1.00  0.00           H  
ATOM    801 HG13 ILE    50      52.511  36.672  23.709  1.00  0.00           H  
ATOM    802  CD1 ILE    50      53.696  37.114  21.982  1.00  0.00           C  
ATOM    803 HD11 ILE    50      53.913  37.865  21.221  1.00  0.00           H  
ATOM    804 HD12 ILE    50      54.598  36.998  22.582  1.00  0.00           H  
ATOM    805 HD13 ILE    50      53.511  36.140  21.530  1.00  0.00           H  
ATOM    806  C   ILE    50      48.439  37.446  22.762  1.00  0.00           C  
ATOM    807  O   ILE    50      48.015  38.640  22.762  1.00  0.00           O  
ATOM    808  N   ALA    51      47.705  36.353  22.558  1.00  0.00           N  
ATOM    809  H   ALA    51      48.144  35.449  22.662  1.00  0.00           H  
ATOM    810  CA  ALA    51      46.288  36.387  22.278  1.00  0.00           C  
ATOM    811  HA  ALA    51      46.141  36.818  21.288  1.00  0.00           H  
ATOM    812  CB  ALA    51      45.627  35.009  22.094  1.00  0.00           C  
ATOM    813  HB1 ALA    51      44.704  35.348  21.625  1.00  0.00           H  
ATOM    814  HB2 ALA    51      46.191  34.306  21.481  1.00  0.00           H  
ATOM    815  HB3 ALA    51      45.513  34.612  23.103  1.00  0.00           H  
ATOM    816  C   ALA    51      45.538  37.354  23.304  1.00  0.00           C  
ATOM    817  O   ALA    51      44.921  38.383  22.896  1.00  0.00           O  
ATOM    818  N   ASP    52      45.495  37.055  24.615  1.00  0.00           N  
ATOM    819  H   ASP    52      46.109  36.348  24.993  1.00  0.00           H  
ATOM    820  CA  ASP    52      44.871  37.875  25.592  1.00  0.00           C  
ATOM    821  HA  ASP    52      43.905  38.179  25.189  1.00  0.00           H  
ATOM    822  CB  ASP    52      44.498  37.085  26.839  1.00  0.00           C  
ATOM    823  HB2 ASP    52      45.438  36.742  27.272  1.00  0.00           H  
ATOM    824  HB3 ASP    52      43.943  37.740  27.510  1.00  0.00           H  
ATOM    825  CG  ASP    52      43.610  35.913  26.621  1.00  0.00           C  
ATOM    826  OD1 ASP    52      42.518  36.100  26.061  1.00  0.00           O  
ATOM    827  OD2 ASP    52      43.825  34.736  27.000  1.00  0.00           O  
ATOM    828  C   ASP    52      45.610  39.178  25.890  1.00  0.00           C  
ATOM    829  O   ASP    52      44.965  40.196  26.098  1.00  0.00           O  
ATOM    830  N   LEU    53      46.933  39.227  25.770  1.00  0.00           N  
ATOM    831  H   LEU    53      47.456  38.365  25.711  1.00  0.00           H  
ATOM    832  CA  LEU    53      47.615  40.582  25.866  1.00  0.00           C  
ATOM    833  HA  LEU    53      47.325  41.039  26.812  1.00  0.00           H  
ATOM    834  CB  LEU    53      49.121  40.473  25.832  1.00  0.00           C  
ATOM    835  HB2 LEU    53      49.505  40.003  26.737  1.00  0.00           H  
ATOM    836  HB3 LEU    53      49.427  39.883  24.969  1.00  0.00           H  
ATOM    837  CG  LEU    53      49.771  41.907  25.848  1.00  0.00           C  
ATOM    838  HG  LEU    53      49.467  42.503  24.987  1.00  0.00           H  
ATOM    839  CD1 LEU    53      49.394  42.656  27.122  1.00  0.00           C  
ATOM    840 HD11 LEU    53      49.936  43.592  26.983  1.00  0.00           H  
ATOM    841 HD12 LEU    53      48.318  42.809  27.199  1.00  0.00           H  
ATOM    842 HD13 LEU    53      49.909  42.114  27.914  1.00  0.00           H  
ATOM    843  CD2 LEU    53      51.306  41.896  25.831  1.00  0.00           C  
ATOM    844 HD21 LEU    53      51.718  42.905  25.848  1.00  0.00           H  
ATOM    845 HD22 LEU    53      51.682  41.318  26.675  1.00  0.00           H  
ATOM    846 HD23 LEU    53      51.552  41.485  24.852  1.00  0.00           H  
ATOM    847  C   LEU    53      47.163  41.561  24.776  1.00  0.00           C  
ATOM    848  O   LEU    53      46.906  42.745  25.013  1.00  0.00           O  
ATOM    849  N   LYS    54      47.091  41.155  23.534  1.00  0.00           N  
ATOM    850  H   LYS    54      47.176  40.183  23.271  1.00  0.00           H  
ATOM    851  CA  LYS    54      46.563  41.985  22.477  1.00  0.00           C  
ATOM    852  HA  LYS    54      47.117  42.923  22.481  1.00  0.00           H  
ATOM    853  CB  LYS    54      46.726  41.336  21.079  1.00  0.00           C  
ATOM    854  HB2 LYS    54      46.518  40.275  21.221  1.00  0.00           H  
ATOM    855  HB3 LYS    54      45.986  41.727  20.380  1.00  0.00           H  
ATOM    856  CG  LYS    54      48.106  41.613  20.342  1.00  0.00           C  
ATOM    857  HG2 LYS    54      48.070  42.621  19.929  1.00  0.00           H  
ATOM    858  HG3 LYS    54      48.848  41.512  21.134  1.00  0.00           H  
ATOM    859  CD  LYS    54      48.422  40.556  19.268  1.00  0.00           C  
ATOM    860  HD2 LYS    54      48.537  39.586  19.753  1.00  0.00           H  
ATOM    861  HD3 LYS    54      47.564  40.656  18.604  1.00  0.00           H  
ATOM    862  CE  LYS    54      49.664  41.018  18.516  1.00  0.00           C  
ATOM    863  HE2 LYS    54      49.429  41.942  17.986  1.00  0.00           H  
ATOM    864  HE3 LYS    54      50.532  40.973  19.174  1.00  0.00           H  
ATOM    865  NZ  LYS    54      50.042  40.104  17.368  1.00  0.00           N  
ATOM    866  HZ1 LYS    54      49.187  39.880  16.880  1.00  0.00           H  
ATOM    867  HZ2 LYS    54      50.729  40.448  16.712  1.00  0.00           H  
ATOM    868  HZ3 LYS    54      50.369  39.194  17.661  1.00  0.00           H  
ATOM    869  C   LYS    54      45.099  42.413  22.665  1.00  0.00           C  
ATOM    870  O   LYS    54      44.651  43.553  22.324  1.00  0.00           O  
ATOM    871  N   LYS    55      44.211  41.516  23.175  1.00  0.00           N  
ATOM    872  H   LYS    55      44.649  40.631  23.389  1.00  0.00           H  
ATOM    873  CA  LYS    55      42.937  41.939  23.727  1.00  0.00           C  
ATOM    874  HA  LYS    55      42.367  42.315  22.878  1.00  0.00           H  
ATOM    875  CB  LYS    55      42.179  40.797  24.299  1.00  0.00           C  
ATOM    876  HB2 LYS    55      42.739  40.369  25.130  1.00  0.00           H  
ATOM    877  HB3 LYS    55      41.351  41.301  24.797  1.00  0.00           H  
ATOM    878  CG  LYS    55      41.739  39.698  23.328  1.00  0.00           C  
ATOM    879  HG2 LYS    55      41.043  40.107  22.596  1.00  0.00           H  
ATOM    880  HG3 LYS    55      42.531  39.126  22.845  1.00  0.00           H  
ATOM    881  CD  LYS    55      40.963  38.607  24.197  1.00  0.00           C  
ATOM    882  HD2 LYS    55      41.474  38.324  25.117  1.00  0.00           H  
ATOM    883  HD3 LYS    55      39.953  38.930  24.450  1.00  0.00           H  
ATOM    884  CE  LYS    55      40.689  37.334  23.396  1.00  0.00           C  
ATOM    885  HE2 LYS    55      39.733  36.914  23.709  1.00  0.00           H  
ATOM    886  HE3 LYS    55      40.575  37.639  22.356  1.00  0.00           H  
ATOM    887  NZ  LYS    55      41.837  36.323  23.418  1.00  0.00           N  
ATOM    888  HZ1 LYS    55      41.990  36.136  24.399  1.00  0.00           H  
ATOM    889  HZ2 LYS    55      41.581  35.477  22.930  1.00  0.00           H  
ATOM    890  HZ3 LYS    55      42.644  36.796  23.038  1.00  0.00           H  
ATOM    891  C   LYS    55      43.116  43.126  24.698  1.00  0.00           C  
ATOM    892  O   LYS    55      42.526  44.190  24.494  1.00  0.00           O  
ATOM    893  N   GLU    56      43.979  42.982  25.712  1.00  0.00           N  
ATOM    894  H   GLU    56      44.347  42.058  25.892  1.00  0.00           H  
ATOM    895  CA  GLU    56      44.142  43.982  26.795  1.00  0.00           C  
ATOM    896  HA  GLU    56      43.182  44.005  27.310  1.00  0.00           H  
ATOM    897  CB  GLU    56      45.211  43.498  27.738  1.00  0.00           C  
ATOM    898  HB2 GLU    56      45.216  42.414  27.853  1.00  0.00           H  
ATOM    899  HB3 GLU    56      46.151  43.810  27.282  1.00  0.00           H  
ATOM    900  CG  GLU    56      45.155  44.196  29.148  1.00  0.00           C  
ATOM    901  HG2 GLU    56      45.159  45.260  28.910  1.00  0.00           H  
ATOM    902  HG3 GLU    56      44.272  43.853  29.686  1.00  0.00           H  
ATOM    903  CD  GLU    56      46.331  43.845  30.065  1.00  0.00           C  
ATOM    904  OE1 GLU    56      46.982  42.763  29.905  1.00  0.00           O  
ATOM    905  OE2 GLU    56      46.490  44.599  31.063  1.00  0.00           O  
ATOM    906  C   GLU    56      44.521  45.370  26.262  1.00  0.00           C  
ATOM    907  O   GLU    56      43.965  46.338  26.706  1.00  0.00           O  
ATOM    908  N   ILE    57      45.397  45.315  25.281  1.00  0.00           N  
ATOM    909  H   ILE    57      45.696  44.428  24.902  1.00  0.00           H  
ATOM    910  CA  ILE    57      45.955  46.559  24.646  1.00  0.00           C  
ATOM    911  HA  ILE    57      46.440  47.111  25.452  1.00  0.00           H  
ATOM    912  CB  ILE    57      46.911  46.351  23.491  1.00  0.00           C  
ATOM    913  HB  ILE    57      46.459  45.589  22.857  1.00  0.00           H  
ATOM    914  CG2 ILE    57      47.154  47.613  22.624  1.00  0.00           C  
ATOM    915 HG21 ILE    57      47.539  47.392  21.629  1.00  0.00           H  
ATOM    916 HG22 ILE    57      46.229  48.171  22.476  1.00  0.00           H  
ATOM    917 HG23 ILE    57      48.006  48.170  23.013  1.00  0.00           H  
ATOM    918  CG1 ILE    57      48.261  45.848  24.007  1.00  0.00           C  
ATOM    919 HG12 ILE    57      48.830  46.723  24.321  1.00  0.00           H  
ATOM    920 HG13 ILE    57      48.107  45.226  24.889  1.00  0.00           H  
ATOM    921  CD1 ILE    57      49.047  45.075  22.969  1.00  0.00           C  
ATOM    922 HD11 ILE    57      49.823  44.542  23.519  1.00  0.00           H  
ATOM    923 HD12 ILE    57      48.431  44.475  22.298  1.00  0.00           H  
ATOM    924 HD13 ILE    57      49.505  45.807  22.304  1.00  0.00           H  
ATOM    925  C   ILE    57      44.784  47.289  24.062  1.00  0.00           C  
ATOM    926  O   ILE    57      44.520  48.457  24.459  1.00  0.00           O  
ATOM    927  N   GLU    58      44.104  46.602  23.167  1.00  0.00           N  
ATOM    928  H   GLU    58      44.408  45.675  22.907  1.00  0.00           H  
ATOM    929  CA  GLU    58      42.990  47.105  22.402  1.00  0.00           C  
ATOM    930  HA  GLU    58      43.334  48.022  21.925  1.00  0.00           H  
ATOM    931  CB  GLU    58      42.603  46.062  21.351  1.00  0.00           C  
ATOM    932  HB2 GLU    58      43.388  45.691  20.693  1.00  0.00           H  
ATOM    933  HB3 GLU    58      42.234  45.230  21.951  1.00  0.00           H  
ATOM    934  CG  GLU    58      41.306  46.361  20.618  1.00  0.00           C  
ATOM    935  HG2 GLU    58      40.988  45.475  20.069  1.00  0.00           H  
ATOM    936  HG3 GLU    58      40.516  46.597  21.331  1.00  0.00           H  
ATOM    937  CD  GLU    58      41.559  47.553  19.650  1.00  0.00           C  
ATOM    938  OE1 GLU    58      42.758  47.947  19.451  1.00  0.00           O  
ATOM    939  OE2 GLU    58      40.581  48.075  19.052  1.00  0.00           O  
ATOM    940  C   GLU    58      41.823  47.544  23.295  1.00  0.00           C  
ATOM    941  O   GLU    58      41.117  48.439  22.871  1.00  0.00           O  
ATOM    942  N   ILE    59      41.680  46.890  24.463  1.00  0.00           N  
ATOM    943  H   ILE    59      42.227  46.060  24.643  1.00  0.00           H  
ATOM    944  CA  ILE    59      40.661  47.213  25.502  1.00  0.00           C  
ATOM    945  HA  ILE    59      39.711  47.432  25.013  1.00  0.00           H  
ATOM    946  CB  ILE    59      40.412  46.080  26.572  1.00  0.00           C  
ATOM    947  HB  ILE    59      41.367  45.668  26.898  1.00  0.00           H  
ATOM    948  CG2 ILE    59      39.664  46.630  27.824  1.00  0.00           C  
ATOM    949 HG21 ILE    59      40.296  47.425  28.220  1.00  0.00           H  
ATOM    950 HG22 ILE    59      38.684  46.992  27.514  1.00  0.00           H  
ATOM    951 HG23 ILE    59      39.560  45.900  28.627  1.00  0.00           H  
ATOM    952  CG1 ILE    59      39.553  44.953  26.080  1.00  0.00           C  
ATOM    953 HG12 ILE    59      38.530  45.310  25.965  1.00  0.00           H  
ATOM    954 HG13 ILE    59      39.945  44.695  25.096  1.00  0.00           H  
ATOM    955  CD1 ILE    59      39.537  43.746  27.010  1.00  0.00           C  
ATOM    956 HD11 ILE    59      40.542  43.505  27.354  1.00  0.00           H  
ATOM    957 HD12 ILE    59      39.041  44.022  27.940  1.00  0.00           H  
ATOM    958 HD13 ILE    59      39.198  42.911  26.397  1.00  0.00           H  
ATOM    959  C   ILE    59      41.092  48.540  26.109  1.00  0.00           C  
ATOM    960  O   ILE    59      40.384  49.491  26.133  1.00  0.00           O  
ATOM    961  N   LEU    60      42.216  48.579  26.791  1.00  0.00           N  
ATOM    962  H   LEU    60      42.801  47.756  26.832  1.00  0.00           H  
ATOM    963  CA  LEU    60      42.767  49.773  27.516  1.00  0.00           C  
ATOM    964  HA  LEU    60      41.993  50.111  28.205  1.00  0.00           H  
ATOM    965  CB  LEU    60      44.027  49.323  28.241  1.00  0.00           C  
ATOM    966  HB2 LEU    60      43.865  48.461  28.888  1.00  0.00           H  
ATOM    967  HB3 LEU    60      44.795  49.054  27.516  1.00  0.00           H  
ATOM    968  CG  LEU    60      44.692  50.346  29.184  1.00  0.00           C  
ATOM    969  HG  LEU    60      44.828  51.260  28.607  1.00  0.00           H  
ATOM    970  CD1 LEU    60      43.699  50.808  30.284  1.00  0.00           C  
ATOM    971 HD11 LEU    60      44.257  51.335  31.059  1.00  0.00           H  
ATOM    972 HD12 LEU    60      43.025  51.493  29.769  1.00  0.00           H  
ATOM    973 HD13 LEU    60      43.234  49.962  30.789  1.00  0.00           H  
ATOM    974  CD2 LEU    60      45.902  49.851  29.965  1.00  0.00           C  
ATOM    975 HD21 LEU    60      46.477  50.678  30.383  1.00  0.00           H  
ATOM    976 HD22 LEU    60      45.533  49.074  30.635  1.00  0.00           H  
ATOM    977 HD23 LEU    60      46.566  49.386  29.237  1.00  0.00           H  
ATOM    978  C   LEU    60      42.994  51.091  26.691  1.00  0.00           C  
ATOM    979  O   LEU    60      42.689  52.158  27.181  1.00  0.00           O  
ATOM    980  N   ARG    61      43.498  50.895  25.416  1.00  0.00           N  
ATOM    981  H   ARG    61      43.850  49.952  25.340  1.00  0.00           H  
ATOM    982  CA  ARG    61      43.566  51.876  24.358  1.00  0.00           C  
ATOM    983  HA  ARG    61      44.431  52.506  24.567  1.00  0.00           H  
ATOM    984  CB  ARG    61      43.814  51.197  22.973  1.00  0.00           C  
ATOM    985  HB2 ARG    61      44.702  50.587  23.140  1.00  0.00           H  
ATOM    986  HB3 ARG    61      43.071  50.472  22.642  1.00  0.00           H  
ATOM    987  CG  ARG    61      44.107  52.109  21.849  1.00  0.00           C  
ATOM    988  HG2 ARG    61      43.153  52.612  21.693  1.00  0.00           H  
ATOM    989  HG3 ARG    61      44.963  52.761  22.025  1.00  0.00           H  
ATOM    990  CD  ARG    61      44.465  51.333  20.547  1.00  0.00           C  
ATOM    991  HD2 ARG    61      44.947  51.967  19.803  1.00  0.00           H  
ATOM    992  HD3 ARG    61      45.232  50.616  20.838  1.00  0.00           H  
ATOM    993  NE  ARG    61      43.323  50.723  19.826  1.00  0.00           N  
ATOM    994  HE  ARG    61      43.200  49.732  19.975  1.00  0.00           H  
ATOM    995  CZ  ARG    61      42.517  51.323  18.947  1.00  0.00           C  
ATOM    996  NH1 ARG    61      42.571  52.591  18.745  1.00  0.00           N  
ATOM    997 HH11 ARG    61      43.044  53.146  19.445  1.00  0.00           H  
ATOM    998 HH12 ARG    61      41.892  52.979  18.105  1.00  0.00           H  
ATOM    999  NH2 ARG    61      41.507  50.696  18.399  1.00  0.00           N  
ATOM   1000 HH21 ARG    61      41.426  49.708  18.593  1.00  0.00           H  
ATOM   1001 HH22 ARG    61      40.953  51.140  17.680  1.00  0.00           H  
ATOM   1002  C   ARG    61      42.355  52.674  24.228  1.00  0.00           C  
ATOM   1003  O   ARG    61      42.428  53.837  23.814  1.00  0.00           O  
ATOM   1004  N   ASN    62      41.215  52.074  24.421  1.00  0.00           N  
ATOM   1005  H   ASN    62      41.243  51.088  24.639  1.00  0.00           H  
ATOM   1006  CA  ASN    62      39.920  52.693  24.238  1.00  0.00           C  
ATOM   1007  HA  ASN    62      39.945  53.610  23.650  1.00  0.00           H  
ATOM   1008  CB  ASN    62      39.038  51.796  23.250  1.00  0.00           C  
ATOM   1009  HB2 ASN    62      39.087  50.821  23.735  1.00  0.00           H  
ATOM   1010  HB3 ASN    62      38.070  52.281  23.125  1.00  0.00           H  
ATOM   1011  CG  ASN    62      39.582  51.612  21.905  1.00  0.00           C  
ATOM   1012  OD1 ASN    62      39.747  52.525  21.117  1.00  0.00           O  
ATOM   1013  ND2 ASN    62      39.884  50.444  21.433  1.00  0.00           N  
ATOM   1014 HD21 ASN    62      39.955  49.585  21.959  1.00  0.00           H  
ATOM   1015 HD22 ASN    62      40.270  50.478  20.500  1.00  0.00           H  
ATOM   1016  C   ASN    62      39.116  52.978  25.515  1.00  0.00           C  
ATOM   1017  O   ASN    62      37.982  53.484  25.535  1.00  0.00           O  
ATOM   1018  N   LEU    63      39.705  52.698  26.700  1.00  0.00           N  
ATOM   1019  H   LEU    63      40.619  52.267  26.691  1.00  0.00           H  
ATOM   1020  CA  LEU    63      39.039  53.064  27.989  1.00  0.00           C  
ATOM   1021  HA  LEU    63      37.963  53.124  27.827  1.00  0.00           H  
ATOM   1022  CB  LEU    63      39.380  51.886  28.893  1.00  0.00           C  
ATOM   1023  HB2 LEU    63      40.403  51.521  28.802  1.00  0.00           H  
ATOM   1024  HB3 LEU    63      39.250  52.135  29.946  1.00  0.00           H  
ATOM   1025  CG  LEU    63      38.581  50.540  28.859  1.00  0.00           C  
ATOM   1026  HG  LEU    63      38.726  50.050  27.897  1.00  0.00           H  
ATOM   1027  CD1 LEU    63      39.142  49.601  29.914  1.00  0.00           C  
ATOM   1028 HD11 LEU    63      38.552  48.684  29.919  1.00  0.00           H  
ATOM   1029 HD12 LEU    63      40.148  49.295  29.629  1.00  0.00           H  
ATOM   1030 HD13 LEU    63      39.023  50.067  30.892  1.00  0.00           H  
ATOM   1031  CD2 LEU    63      37.115  50.829  29.063  1.00  0.00           C  
ATOM   1032 HD21 LEU    63      36.554  49.923  29.292  1.00  0.00           H  
ATOM   1033 HD22 LEU    63      37.038  51.474  29.938  1.00  0.00           H  
ATOM   1034 HD23 LEU    63      36.465  51.265  28.304  1.00  0.00           H  
ATOM   1035  C   LEU    63      39.599  54.317  28.683  1.00  0.00           C  
ATOM   1036  O   LEU    63      40.514  54.247  29.481  1.00  0.00           O  
ATOM   1037  N   TYR    64      38.937  55.456  28.370  1.00  0.00           N  
ATOM   1038  H   TYR    64      38.260  55.464  27.621  1.00  0.00           H  
ATOM   1039  CA  TYR    64      39.147  56.772  29.000  1.00  0.00           C  
ATOM   1040  HA  TYR    64      40.212  56.924  29.172  1.00  0.00           H  
ATOM   1041  CB  TYR    64      38.558  57.794  28.007  1.00  0.00           C  
ATOM   1042  HB2 TYR    64      37.472  57.709  28.048  1.00  0.00           H  
ATOM   1043  HB3 TYR    64      38.687  58.813  28.370  1.00  0.00           H  
ATOM   1044  CG  TYR    64      38.988  57.654  26.578  1.00  0.00           C  
ATOM   1045  CD1 TYR    64      40.105  58.429  26.102  1.00  0.00           C  
ATOM   1046  HD1 TYR    64      40.637  59.041  26.816  1.00  0.00           H  
ATOM   1047  CE1 TYR    64      40.424  58.458  24.729  1.00  0.00           C  
ATOM   1048  HE1 TYR    64      41.240  59.108  24.446  1.00  0.00           H  
ATOM   1049  CZ  TYR    64      39.787  57.726  23.821  1.00  0.00           C  
ATOM   1050  OH  TYR    64      40.210  57.868  22.584  1.00  0.00           O  
ATOM   1051  HH  TYR    64      39.906  57.222  21.943  1.00  0.00           H  
ATOM   1052  CE2 TYR    64      38.718  56.943  24.301  1.00  0.00           C  
ATOM   1053  HE2 TYR    64      38.108  56.470  23.546  1.00  0.00           H  
ATOM   1054  CD2 TYR    64      38.282  56.921  25.616  1.00  0.00           C  
ATOM   1055  HD2 TYR    64      37.518  56.218  25.912  1.00  0.00           H  
ATOM   1056  C   TYR    64      38.408  56.929  30.336  1.00  0.00           C  
ATOM   1057  O   TYR    64      37.257  57.312  30.351  1.00  0.00           O  
ATOM   1058  N   HIE    65      39.054  56.771  31.458  1.00  0.00           N  
ATOM   1059  H   HIE    65      39.995  56.412  31.387  1.00  0.00           H  
ATOM   1060  CA  HIE    65      38.596  57.131  32.787  1.00  0.00           C  
ATOM   1061  HA  HIE    65      37.999  58.033  32.652  1.00  0.00           H  
ATOM   1062  CB  HIE    65      37.669  56.070  33.420  1.00  0.00           C  
ATOM   1063  HB2 HIE    65      36.931  55.771  32.675  1.00  0.00           H  
ATOM   1064  HB3 HIE    65      38.322  55.252  33.723  1.00  0.00           H  
ATOM   1065  CG  HIE    65      36.944  56.607  34.599  1.00  0.00           C  
ATOM   1066  ND1 HIE    65      37.364  56.534  35.986  1.00  0.00           N  
ATOM   1067  CE1 HIE    65      36.386  57.045  36.699  1.00  0.00           C  
ATOM   1068  HE1 HIE    65      36.488  57.146  37.769  1.00  0.00           H  
ATOM   1069  NE2 HIE    65      35.540  57.588  35.844  1.00  0.00           N  
ATOM   1070  HE2 HIE    65      34.649  57.972  36.126  1.00  0.00           H  
ATOM   1071  CD2 HIE    65      35.803  57.299  34.534  1.00  0.00           C  
ATOM   1072  HD2 HIE    65      35.235  57.645  33.683  1.00  0.00           H  
ATOM   1073  C   HIE    65      39.749  57.519  33.756  1.00  0.00           C  
ATOM   1074  O   HIE    65      40.763  56.880  33.845  1.00  0.00           O  
ATOM   1075  N   GLU    66      39.514  58.594  34.494  1.00  0.00           N  
ATOM   1076  H   GLU    66      38.647  59.093  34.359  1.00  0.00           H  
ATOM   1077  CA  GLU    66      40.546  59.211  35.244  1.00  0.00           C  
ATOM   1078  HA  GLU    66      41.389  59.484  34.608  1.00  0.00           H  
ATOM   1079  CB  GLU    66      40.057  60.524  35.989  1.00  0.00           C  
ATOM   1080  HB2 GLU    66      40.838  61.042  36.545  1.00  0.00           H  
ATOM   1081  HB3 GLU    66      39.734  61.223  35.218  1.00  0.00           H  
ATOM   1082  CG  GLU    66      38.908  60.306  37.013  1.00  0.00           C  
ATOM   1083  HG2 GLU    66      38.246  59.515  36.660  1.00  0.00           H  
ATOM   1084  HG3 GLU    66      39.363  60.013  37.959  1.00  0.00           H  
ATOM   1085  CD  GLU    66      38.154  61.633  37.175  1.00  0.00           C  
ATOM   1086  OE1 GLU    66      37.380  62.042  36.308  1.00  0.00           O  
ATOM   1087  OE2 GLU    66      38.236  62.266  38.239  1.00  0.00           O  
ATOM   1088  C   GLU    66      41.011  58.265  36.375  1.00  0.00           C  
ATOM   1089  O   GLU    66      42.144  58.337  36.878  1.00  0.00           O  
ATOM   1090  N   ASN    67      40.142  57.376  36.849  1.00  0.00           N  
ATOM   1091  H   ASN    67      39.261  57.214  36.384  1.00  0.00           H  
ATOM   1092  CA  ASN    67      40.513  56.329  37.783  1.00  0.00           C  
ATOM   1093  HA  ASN    67      41.407  56.588  38.351  1.00  0.00           H  
ATOM   1094  CB  ASN    67      39.371  56.141  38.766  1.00  0.00           C  
ATOM   1095  HB2 ASN    67      38.519  55.881  38.136  1.00  0.00           H  
ATOM   1096  HB3 ASN    67      39.608  55.270  39.376  1.00  0.00           H  
ATOM   1097  CG  ASN    67      39.059  57.298  39.590  1.00  0.00           C  
ATOM   1098  OD1 ASN    67      39.834  58.207  39.786  1.00  0.00           O  
ATOM   1099  ND2 ASN    67      37.832  57.444  39.922  1.00  0.00           N  
ATOM   1100 HD21 ASN    67      37.321  56.582  39.797  1.00  0.00           H  
ATOM   1101 HD22 ASN    67      37.530  58.359  40.224  1.00  0.00           H  
ATOM   1102  C   ASN    67      40.955  54.977  37.034  1.00  0.00           C  
ATOM   1103  O   ASN    67      40.811  53.857  37.430  1.00  0.00           O  
ATOM   1104  N   ILE    68      41.551  55.065  35.835  1.00  0.00           N  
ATOM   1105  H   ILE    68      41.682  56.003  35.484  1.00  0.00           H  
ATOM   1106  CA  ILE    68      42.127  54.001  34.980  1.00  0.00           C  
ATOM   1107  HA  ILE    68      42.233  53.070  35.536  1.00  0.00           H  
ATOM   1108  CB  ILE    68      41.117  53.669  33.839  1.00  0.00           C  
ATOM   1109  HB  ILE    68      40.554  54.522  33.459  1.00  0.00           H  
ATOM   1110  CG2 ILE    68      41.786  53.004  32.636  1.00  0.00           C  
ATOM   1111 HG21 ILE    68      41.069  52.714  31.869  1.00  0.00           H  
ATOM   1112 HG22 ILE    68      42.499  53.709  32.209  1.00  0.00           H  
ATOM   1113 HG23 ILE    68      42.336  52.118  32.952  1.00  0.00           H  
ATOM   1114  CG1 ILE    68      40.086  52.651  34.500  1.00  0.00           C  
ATOM   1115 HG12 ILE    68      40.624  51.973  35.163  1.00  0.00           H  
ATOM   1116 HG13 ILE    68      39.494  53.306  35.140  1.00  0.00           H  
ATOM   1117  CD1 ILE    68      39.176  51.856  33.565  1.00  0.00           C  
ATOM   1118 HD11 ILE    68      39.607  50.971  33.097  1.00  0.00           H  
ATOM   1119 HD12 ILE    68      38.253  51.601  34.085  1.00  0.00           H  
ATOM   1120 HD13 ILE    68      38.933  52.519  32.735  1.00  0.00           H  
ATOM   1121  C   ILE    68      43.461  54.361  34.422  1.00  0.00           C  
ATOM   1122  O   ILE    68      43.606  55.495  33.915  1.00  0.00           O  
ATOM   1123  N   VAL    69      44.475  53.573  34.693  1.00  0.00           N  
ATOM   1124  H   VAL    69      44.171  52.733  35.165  1.00  0.00           H  
ATOM   1125  CA  VAL    69      45.908  53.880  34.487  1.00  0.00           C  
ATOM   1126  HA  VAL    69      46.037  54.819  35.025  1.00  0.00           H  
ATOM   1127  CB  VAL    69      46.843  52.707  35.046  1.00  0.00           C  
ATOM   1128  HB  VAL    69      46.402  52.364  35.982  1.00  0.00           H  
ATOM   1129  CG1 VAL    69      46.900  51.461  34.173  1.00  0.00           C  
ATOM   1130 HG11 VAL    69      47.252  50.579  34.708  1.00  0.00           H  
ATOM   1131 HG12 VAL    69      45.884  51.256  33.834  1.00  0.00           H  
ATOM   1132 HG13 VAL    69      47.563  51.603  33.320  1.00  0.00           H  
ATOM   1133  CG2 VAL    69      48.260  53.180  35.395  1.00  0.00           C  
ATOM   1134 HG21 VAL    69      48.859  52.373  35.818  1.00  0.00           H  
ATOM   1135 HG22 VAL    69      48.840  53.502  34.530  1.00  0.00           H  
ATOM   1136 HG23 VAL    69      48.135  54.008  36.092  1.00  0.00           H  
ATOM   1137  C   VAL    69      46.117  54.185  32.977  1.00  0.00           C  
ATOM   1138  O   VAL    69      45.934  53.296  32.093  1.00  0.00           O  
ATOM   1139  N   LYS    70      46.567  55.425  32.632  1.00  0.00           N  
ATOM   1140  H   LYS    70      46.793  56.041  33.400  1.00  0.00           H  
ATOM   1141  CA  LYS    70      46.675  55.913  31.241  1.00  0.00           C  
ATOM   1142  HA  LYS    70      45.754  55.802  30.668  1.00  0.00           H  
ATOM   1143  CB  LYS    70      47.160  57.329  31.414  1.00  0.00           C  
ATOM   1144  HB2 LYS    70      48.091  57.314  31.981  1.00  0.00           H  
ATOM   1145  HB3 LYS    70      47.343  57.711  30.410  1.00  0.00           H  
ATOM   1146  CG  LYS    70      46.109  58.288  32.037  1.00  0.00           C  
ATOM   1147  HG2 LYS    70      45.185  58.119  31.484  1.00  0.00           H  
ATOM   1148  HG3 LYS    70      45.841  57.820  32.984  1.00  0.00           H  
ATOM   1149  CD  LYS    70      46.595  59.704  32.035  1.00  0.00           C  
ATOM   1150  HD2 LYS    70      47.388  59.905  32.756  1.00  0.00           H  
ATOM   1151  HD3 LYS    70      47.057  60.080  31.122  1.00  0.00           H  
ATOM   1152  CE  LYS    70      45.451  60.713  32.225  1.00  0.00           C  
ATOM   1153  HE2 LYS    70      45.767  61.748  32.101  1.00  0.00           H  
ATOM   1154  HE3 LYS    70      44.606  60.381  31.621  1.00  0.00           H  
ATOM   1155  NZ  LYS    70      45.128  60.752  33.673  1.00  0.00           N  
ATOM   1156  HZ1 LYS    70      44.251  61.211  33.873  1.00  0.00           H  
ATOM   1157  HZ2 LYS    70      44.924  59.872  34.126  1.00  0.00           H  
ATOM   1158  HZ3 LYS    70      45.721  61.272  34.304  1.00  0.00           H  
ATOM   1159  C   LYS    70      47.718  55.085  30.475  1.00  0.00           C  
ATOM   1160  O   LYS    70      48.900  55.261  30.700  1.00  0.00           O  
ATOM   1161  N   TYR    71      47.272  54.208  29.552  1.00  0.00           N  
ATOM   1162  H   TYR    71      46.320  53.901  29.691  1.00  0.00           H  
ATOM   1163  CA  TYR    71      47.960  53.900  28.272  1.00  0.00           C  
ATOM   1164  HA  TYR    71      48.701  53.119  28.439  1.00  0.00           H  
ATOM   1165  CB  TYR    71      46.895  53.197  27.340  1.00  0.00           C  
ATOM   1166  HB2 TYR    71      46.672  52.239  27.809  1.00  0.00           H  
ATOM   1167  HB3 TYR    71      45.969  53.755  27.201  1.00  0.00           H  
ATOM   1168  CG  TYR    71      47.274  52.834  25.878  1.00  0.00           C  
ATOM   1169  CD1 TYR    71      47.890  51.629  25.520  1.00  0.00           C  
ATOM   1170  HD1 TYR    71      48.162  50.901  26.271  1.00  0.00           H  
ATOM   1171  CE1 TYR    71      48.224  51.359  24.153  1.00  0.00           C  
ATOM   1172  HE1 TYR    71      48.650  50.407  23.873  1.00  0.00           H  
ATOM   1173  CZ  TYR    71      48.012  52.258  23.099  1.00  0.00           C  
ATOM   1174  OH  TYR    71      48.212  51.905  21.807  1.00  0.00           O  
ATOM   1175  HH  TYR    71      48.273  52.656  21.212  1.00  0.00           H  
ATOM   1176  CE2 TYR    71      47.439  53.498  23.430  1.00  0.00           C  
ATOM   1177  HE2 TYR    71      47.173  54.186  22.641  1.00  0.00           H  
ATOM   1178  CD2 TYR    71      47.087  53.726  24.789  1.00  0.00           C  
ATOM   1179  HD2 TYR    71      46.525  54.610  25.053  1.00  0.00           H  
ATOM   1180  C   TYR    71      48.660  55.033  27.623  1.00  0.00           C  
ATOM   1181  O   TYR    71      48.110  56.060  27.286  1.00  0.00           O  
ATOM   1182  N   LYS    72      49.979  54.903  27.417  1.00  0.00           N  
ATOM   1183  H   LYS    72      50.399  54.042  27.738  1.00  0.00           H  
ATOM   1184  CA  LYS    72      50.884  55.700  26.597  1.00  0.00           C  
ATOM   1185  HA  LYS    72      50.353  56.608  26.312  1.00  0.00           H  
ATOM   1186  CB  LYS    72      52.240  56.045  27.347  1.00  0.00           C  
ATOM   1187  HB2 LYS    72      52.608  55.040  27.555  1.00  0.00           H  
ATOM   1188  HB3 LYS    72      52.940  56.614  26.735  1.00  0.00           H  
ATOM   1189  CG  LYS    72      52.002  56.906  28.665  1.00  0.00           C  
ATOM   1190  HG2 LYS    72      51.661  57.872  28.293  1.00  0.00           H  
ATOM   1191  HG3 LYS    72      51.151  56.429  29.152  1.00  0.00           H  
ATOM   1192  CD  LYS    72      53.181  56.845  29.660  1.00  0.00           C  
ATOM   1193  HD2 LYS    72      52.631  57.182  30.540  1.00  0.00           H  
ATOM   1194  HD3 LYS    72      53.507  55.811  29.763  1.00  0.00           H  
ATOM   1195  CE  LYS    72      54.224  57.942  29.398  1.00  0.00           C  
ATOM   1196  HE2 LYS    72      54.902  57.854  30.247  1.00  0.00           H  
ATOM   1197  HE3 LYS    72      54.757  57.558  28.528  1.00  0.00           H  
ATOM   1198  NZ  LYS    72      53.761  59.337  29.295  1.00  0.00           N  
ATOM   1199  HZ1 LYS    72      52.959  59.494  29.888  1.00  0.00           H  
ATOM   1200  HZ2 LYS    72      54.473  59.872  29.772  1.00  0.00           H  
ATOM   1201  HZ3 LYS    72      53.743  59.760  28.378  1.00  0.00           H  
ATOM   1202  C   LYS    72      50.988  55.111  25.159  1.00  0.00           C  
ATOM   1203  O   LYS    72      51.127  55.870  24.225  1.00  0.00           O  
ATOM   1204  N   GLY    73      51.099  53.773  25.007  1.00  0.00           N  
ATOM   1205  H   GLY    73      51.242  53.145  25.786  1.00  0.00           H  
ATOM   1206  CA  GLY    73      51.387  53.184  23.714  1.00  0.00           C  
ATOM   1207  HA2 GLY    73      50.476  53.342  23.139  1.00  0.00           H  
ATOM   1208  HA3 GLY    73      52.210  53.692  23.212  1.00  0.00           H  
ATOM   1209  C   GLY    73      51.665  51.631  23.713  1.00  0.00           C  
ATOM   1210  O   GLY    73      51.370  50.976  24.717  1.00  0.00           O  
ATOM   1211  N   ILE    74      52.321  51.048  22.684  1.00  0.00           N  
ATOM   1212  H   ILE    74      52.295  51.660  21.881  1.00  0.00           H  
ATOM   1213  CA  ILE    74      52.894  49.667  22.495  1.00  0.00           C  
ATOM   1214  HA  ILE    74      52.990  49.174  23.462  1.00  0.00           H  
ATOM   1215  CB  ILE    74      52.105  48.763  21.543  1.00  0.00           C  
ATOM   1216  HB  ILE    74      52.561  47.773  21.546  1.00  0.00           H  
ATOM   1217  CG2 ILE    74      50.749  48.546  22.121  1.00  0.00           C  
ATOM   1218 HG21 ILE    74      50.324  47.761  21.496  1.00  0.00           H  
ATOM   1219 HG22 ILE    74      50.754  48.102  23.116  1.00  0.00           H  
ATOM   1220 HG23 ILE    74      50.118  49.431  22.037  1.00  0.00           H  
ATOM   1221  CG1 ILE    74      52.228  49.318  20.076  1.00  0.00           C  
ATOM   1222 HG12 ILE    74      51.651  50.225  19.892  1.00  0.00           H  
ATOM   1223 HG13 ILE    74      53.278  49.575  19.938  1.00  0.00           H  
ATOM   1224  CD1 ILE    74      51.781  48.158  19.149  1.00  0.00           C  
ATOM   1225 HD11 ILE    74      50.697  48.214  19.050  1.00  0.00           H  
ATOM   1226 HD12 ILE    74      52.225  48.178  18.154  1.00  0.00           H  
ATOM   1227 HD13 ILE    74      52.092  47.195  19.553  1.00  0.00           H  
ATOM   1228  C   ILE    74      54.387  49.783  22.106  1.00  0.00           C  
ATOM   1229  O   ILE    74      54.738  50.726  21.394  1.00  0.00           O  
ATOM   1230  N   CYS    75      55.150  48.762  22.461  1.00  0.00           N  
ATOM   1231  H   CYS    75      54.683  48.198  23.156  1.00  0.00           H  
ATOM   1232  CA  CYS    75      56.498  48.316  21.964  1.00  0.00           C  
ATOM   1233  HA  CYS    75      56.816  49.053  21.226  1.00  0.00           H  
ATOM   1234  CB  CYS    75      57.509  48.380  23.132  1.00  0.00           C  
ATOM   1235  HB2 CYS    75      57.609  49.398  23.509  1.00  0.00           H  
ATOM   1236  HB3 CYS    75      57.114  47.741  23.921  1.00  0.00           H  
ATOM   1237  SG  CYS    75      59.046  47.714  22.548  1.00  0.00           S  
ATOM   1238  HG  CYS    75      59.373  48.711  21.721  1.00  0.00           H  
ATOM   1239  C   CYS    75      56.409  46.937  21.292  1.00  0.00           C  
ATOM   1240  O   CYS    75      55.598  46.125  21.715  1.00  0.00           O  
ATOM   1241  N   THR    76      57.098  46.669  20.175  1.00  0.00           N  
ATOM   1242  H   THR    76      57.790  47.318  19.828  1.00  0.00           H  
ATOM   1243  CA  THR    76      56.840  45.369  19.445  1.00  0.00           C  
ATOM   1244  HA  THR    76      56.065  44.740  19.881  1.00  0.00           H  
ATOM   1245  CB  THR    76      56.176  45.657  18.063  1.00  0.00           C  
ATOM   1246  HB  THR    76      56.064  44.769  17.441  1.00  0.00           H  
ATOM   1247  CG2 THR    76      54.646  45.989  18.231  1.00  0.00           C  
ATOM   1248 HG21 THR    76      54.365  46.229  17.205  1.00  0.00           H  
ATOM   1249 HG22 THR    76      54.044  45.173  18.629  1.00  0.00           H  
ATOM   1250 HG23 THR    76      54.573  46.859  18.883  1.00  0.00           H  
ATOM   1251  OG1 THR    76      56.947  46.514  17.289  1.00  0.00           O  
ATOM   1252  HG1 THR    76      57.603  45.999  16.813  1.00  0.00           H  
ATOM   1253  C   THR    76      58.053  44.445  19.369  1.00  0.00           C  
ATOM   1254  O   THR    76      59.147  44.896  19.743  1.00  0.00           O  
ATOM   1255  N   GLU    77      57.948  43.264  18.752  1.00  0.00           N  
ATOM   1256  H   GLU    77      57.015  42.922  18.571  1.00  0.00           H  
ATOM   1257  CA  GLU    77      59.032  42.235  18.616  1.00  0.00           C  
ATOM   1258  HA  GLU    77      59.991  42.589  18.993  1.00  0.00           H  
ATOM   1259  CB  GLU    77      59.199  41.984  17.093  1.00  0.00           C  
ATOM   1260  HB2 GLU    77      59.993  41.246  16.976  1.00  0.00           H  
ATOM   1261  HB3 GLU    77      58.357  41.405  16.713  1.00  0.00           H  
ATOM   1262  CG  GLU    77      59.647  43.177  16.249  1.00  0.00           C  
ATOM   1263  HG2 GLU    77      60.302  43.745  16.910  1.00  0.00           H  
ATOM   1264  HG3 GLU    77      60.250  42.785  15.431  1.00  0.00           H  
ATOM   1265  CD  GLU    77      58.473  44.050  15.771  1.00  0.00           C  
ATOM   1266  OE1 GLU    77      58.747  45.281  15.721  1.00  0.00           O  
ATOM   1267  OE2 GLU    77      57.409  43.580  15.347  1.00  0.00           O  
ATOM   1268  C   GLU    77      58.686  40.937  19.446  1.00  0.00           C  
ATOM   1269  O   GLU    77      59.454  40.517  20.328  1.00  0.00           O  
ATOM   1270  N   GLY    78      57.505  40.363  19.212  1.00  0.00           N  
ATOM   1271  H   GLY    78      57.226  40.492  18.250  1.00  0.00           H  
ATOM   1272  CA  GLY    78      56.426  40.166  20.231  1.00  0.00           C  
ATOM   1273  HA2 GLY    78      55.752  39.477  19.721  1.00  0.00           H  
ATOM   1274  HA3 GLY    78      56.887  39.787  21.143  1.00  0.00           H  
ATOM   1275  C   GLY    78      55.639  41.449  20.321  1.00  0.00           C  
ATOM   1276  O   GLY    78      55.372  42.113  19.293  1.00  0.00           O  
ATOM   1277  N   ILE    79      55.109  41.808  21.503  1.00  0.00           N  
ATOM   1278  H   ILE    79      55.086  41.146  22.266  1.00  0.00           H  
ATOM   1279  CA  ILE    79      54.205  42.946  21.708  1.00  0.00           C  
ATOM   1280  HA  ILE    79      54.672  43.809  21.233  1.00  0.00           H  
ATOM   1281  CB  ILE    79      52.799  42.869  21.114  1.00  0.00           C  
ATOM   1282  HB  ILE    79      53.040  42.397  20.161  1.00  0.00           H  
ATOM   1283  CG2 ILE    79      51.828  41.849  21.734  1.00  0.00           C  
ATOM   1284 HG21 ILE    79      51.095  41.697  20.942  1.00  0.00           H  
ATOM   1285 HG22 ILE    79      52.375  40.957  22.038  1.00  0.00           H  
ATOM   1286 HG23 ILE    79      51.375  42.452  22.521  1.00  0.00           H  
ATOM   1287  CG1 ILE    79      52.232  44.364  21.009  1.00  0.00           C  
ATOM   1288 HG12 ILE    79      52.011  44.759  22.000  1.00  0.00           H  
ATOM   1289 HG13 ILE    79      52.861  45.112  20.526  1.00  0.00           H  
ATOM   1290  CD1 ILE    79      50.937  44.346  20.152  1.00  0.00           C  
ATOM   1291 HD11 ILE    79      50.458  45.324  20.132  1.00  0.00           H  
ATOM   1292 HD12 ILE    79      51.292  44.168  19.137  1.00  0.00           H  
ATOM   1293 HD13 ILE    79      50.170  43.638  20.467  1.00  0.00           H  
ATOM   1294  C   ILE    79      54.064  43.192  23.181  1.00  0.00           C  
ATOM   1295  O   ILE    79      54.011  42.277  23.944  1.00  0.00           O  
ATOM   1296  N   LYS    80      54.241  44.424  23.600  1.00  0.00           N  
ATOM   1297  H   LYS    80      54.315  45.037  22.801  1.00  0.00           H  
ATOM   1298  CA  LYS    80      54.325  44.930  24.981  1.00  0.00           C  
ATOM   1299  HA  LYS    80      53.901  44.143  25.605  1.00  0.00           H  
ATOM   1300  CB  LYS    80      55.799  45.214  25.263  1.00  0.00           C  
ATOM   1301  HB2 LYS    80      56.389  45.727  24.503  1.00  0.00           H  
ATOM   1302  HB3 LYS    80      55.807  45.877  26.128  1.00  0.00           H  
ATOM   1303  CG  LYS    80      56.515  43.823  25.643  1.00  0.00           C  
ATOM   1304  HG2 LYS    80      55.885  43.240  26.314  1.00  0.00           H  
ATOM   1305  HG3 LYS    80      56.775  43.298  24.724  1.00  0.00           H  
ATOM   1306  CD  LYS    80      57.901  44.067  26.218  1.00  0.00           C  
ATOM   1307  HD2 LYS    80      58.514  44.647  25.528  1.00  0.00           H  
ATOM   1308  HD3 LYS    80      57.832  44.635  27.146  1.00  0.00           H  
ATOM   1309  CE  LYS    80      58.519  42.758  26.582  1.00  0.00           C  
ATOM   1310  HE2 LYS    80      57.752  42.242  27.159  1.00  0.00           H  
ATOM   1311  HE3 LYS    80      58.609  42.218  25.639  1.00  0.00           H  
ATOM   1312  NZ  LYS    80      59.786  42.921  27.440  1.00  0.00           N  
ATOM   1313  HZ1 LYS    80      60.488  43.494  26.994  1.00  0.00           H  
ATOM   1314  HZ2 LYS    80      59.698  43.428  28.309  1.00  0.00           H  
ATOM   1315  HZ3 LYS    80      60.262  42.044  27.592  1.00  0.00           H  
ATOM   1316  C   LYS    80      53.486  46.222  25.157  1.00  0.00           C  
ATOM   1317  O   LYS    80      53.418  47.092  24.287  1.00  0.00           O  
ATOM   1318  N   LEU    81      52.904  46.324  26.357  1.00  0.00           N  
ATOM   1319  H   LEU    81      53.222  45.635  27.024  1.00  0.00           H  
ATOM   1320  CA  LEU    81      51.906  47.328  26.685  1.00  0.00           C  
ATOM   1321  HA  LEU    81      51.622  47.877  25.787  1.00  0.00           H  
ATOM   1322  CB  LEU    81      50.679  46.535  27.225  1.00  0.00           C  
ATOM   1323  HB2 LEU    81      50.222  46.211  26.290  1.00  0.00           H  
ATOM   1324  HB3 LEU    81      51.047  45.647  27.739  1.00  0.00           H  
ATOM   1325  CG  LEU    81      49.574  47.240  27.993  1.00  0.00           C  
ATOM   1326  HG  LEU    81      50.033  47.705  28.865  1.00  0.00           H  
ATOM   1327  CD1 LEU    81      48.963  48.377  27.087  1.00  0.00           C  
ATOM   1328 HD11 LEU    81      49.765  48.877  26.545  1.00  0.00           H  
ATOM   1329 HD12 LEU    81      48.280  47.923  26.369  1.00  0.00           H  
ATOM   1330 HD13 LEU    81      48.459  49.074  27.756  1.00  0.00           H  
ATOM   1331  CD2 LEU    81      48.450  46.276  28.516  1.00  0.00           C  
ATOM   1332 HD21 LEU    81      48.216  46.568  29.540  1.00  0.00           H  
ATOM   1333 HD22 LEU    81      47.525  46.211  27.942  1.00  0.00           H  
ATOM   1334 HD23 LEU    81      48.905  45.287  28.558  1.00  0.00           H  
ATOM   1335  C   LEU    81      52.455  48.405  27.619  1.00  0.00           C  
ATOM   1336  O   LEU    81      53.020  48.092  28.667  1.00  0.00           O  
ATOM   1337  N   ILE    82      52.502  49.662  27.139  1.00  0.00           N  
ATOM   1338  H   ILE    82      52.126  49.862  26.224  1.00  0.00           H  
ATOM   1339  CA  ILE    82      53.261  50.730  27.802  1.00  0.00           C  
ATOM   1340  HA  ILE    82      53.907  50.320  28.579  1.00  0.00           H  
ATOM   1341  CB  ILE    82      54.029  51.414  26.655  1.00  0.00           C  
ATOM   1342  HB  ILE    82      53.473  51.995  25.919  1.00  0.00           H  
ATOM   1343  CG2 ILE    82      55.003  52.460  27.283  1.00  0.00           C  
ATOM   1344 HG21 ILE    82      55.567  52.984  26.511  1.00  0.00           H  
ATOM   1345 HG22 ILE    82      54.484  53.290  27.763  1.00  0.00           H  
ATOM   1346 HG23 ILE    82      55.659  52.031  28.040  1.00  0.00           H  
ATOM   1347  CG1 ILE    82      54.906  50.579  25.690  1.00  0.00           C  
ATOM   1348 HG12 ILE    82      54.277  49.761  25.340  1.00  0.00           H  
ATOM   1349 HG13 ILE    82      55.226  51.284  24.923  1.00  0.00           H  
ATOM   1350  CD1 ILE    82      56.261  50.072  26.250  1.00  0.00           C  
ATOM   1351 HD11 ILE    82      56.127  49.473  27.151  1.00  0.00           H  
ATOM   1352 HD12 ILE    82      56.591  49.361  25.492  1.00  0.00           H  
ATOM   1353 HD13 ILE    82      56.995  50.875  26.315  1.00  0.00           H  
ATOM   1354  C   ILE    82      52.296  51.751  28.502  1.00  0.00           C  
ATOM   1355  O   ILE    82      51.607  52.499  27.867  1.00  0.00           O  
ATOM   1356  N   MET    83      52.359  51.871  29.866  1.00  0.00           N  
ATOM   1357  H   MET    83      52.838  51.175  30.419  1.00  0.00           H  
ATOM   1358  CA  MET    83      51.442  52.739  30.638  1.00  0.00           C  
ATOM   1359  HA  MET    83      50.777  53.349  30.026  1.00  0.00           H  
ATOM   1360  CB  MET    83      50.621  51.858  31.618  1.00  0.00           C  
ATOM   1361  HB2 MET    83      51.368  51.241  32.118  1.00  0.00           H  
ATOM   1362  HB3 MET    83      50.141  52.484  32.371  1.00  0.00           H  
ATOM   1363  CG  MET    83      49.673  51.046  30.793  1.00  0.00           C  
ATOM   1364  HG2 MET    83      48.799  51.662  30.578  1.00  0.00           H  
ATOM   1365  HG3 MET    83      50.047  50.623  29.861  1.00  0.00           H  
ATOM   1366  SD  MET    83      48.966  49.757  31.906  1.00  0.00           S  
ATOM   1367  CE  MET    83      50.325  48.555  31.826  1.00  0.00           C  
ATOM   1368  HE1 MET    83      51.278  49.075  31.732  1.00  0.00           H  
ATOM   1369  HE2 MET    83      50.362  47.931  32.719  1.00  0.00           H  
ATOM   1370  HE3 MET    83      50.184  47.938  30.938  1.00  0.00           H  
ATOM   1371  C   MET    83      52.282  53.733  31.486  1.00  0.00           C  
ATOM   1372  O   MET    83      53.532  53.662  31.624  1.00  0.00           O  
ATOM   1373  N   GLU    84      51.637  54.766  31.945  1.00  0.00           N  
ATOM   1374  H   GLU    84      50.661  54.937  31.751  1.00  0.00           H  
ATOM   1375  CA  GLU    84      52.060  55.719  32.998  1.00  0.00           C  
ATOM   1376  HA  GLU    84      52.920  56.264  32.607  1.00  0.00           H  
ATOM   1377  CB  GLU    84      51.003  56.705  33.333  1.00  0.00           C  
ATOM   1378  HB2 GLU    84      51.464  57.558  33.830  1.00  0.00           H  
ATOM   1379  HB3 GLU    84      50.716  57.172  32.391  1.00  0.00           H  
ATOM   1380  CG  GLU    84      49.813  56.221  34.152  1.00  0.00           C  
ATOM   1381  HG2 GLU    84      49.373  55.363  33.644  1.00  0.00           H  
ATOM   1382  HG3 GLU    84      50.321  55.848  35.042  1.00  0.00           H  
ATOM   1383  CD  GLU    84      48.829  57.293  34.664  1.00  0.00           C  
ATOM   1384  OE1 GLU    84      49.198  58.525  34.838  1.00  0.00           O  
ATOM   1385  OE2 GLU    84      47.650  56.974  34.866  1.00  0.00           O  
ATOM   1386  C   GLU    84      52.545  54.881  34.287  1.00  0.00           C  
ATOM   1387  O   GLU    84      51.798  53.992  34.791  1.00  0.00           O  
ATOM   1388  N   PHE    85      53.684  55.291  34.798  1.00  0.00           N  
ATOM   1389  H   PHE    85      54.243  55.995  34.336  1.00  0.00           H  
ATOM   1390  CA  PHE    85      54.183  54.757  36.082  1.00  0.00           C  
ATOM   1391  HA  PHE    85      53.898  53.712  36.202  1.00  0.00           H  
ATOM   1392  CB  PHE    85      55.711  54.728  36.030  1.00  0.00           C  
ATOM   1393  HB2 PHE    85      56.065  54.007  35.293  1.00  0.00           H  
ATOM   1394  HB3 PHE    85      56.039  55.651  35.552  1.00  0.00           H  
ATOM   1395  CG  PHE    85      56.479  54.400  37.224  1.00  0.00           C  
ATOM   1396  CD1 PHE    85      56.208  53.322  38.058  1.00  0.00           C  
ATOM   1397  HD1 PHE    85      55.322  52.716  37.938  1.00  0.00           H  
ATOM   1398  CE1 PHE    85      57.039  53.092  39.204  1.00  0.00           C  
ATOM   1399  HE1 PHE    85      56.696  52.370  39.930  1.00  0.00           H  
ATOM   1400  CZ  PHE    85      58.199  53.790  39.386  1.00  0.00           C  
ATOM   1401  HZ  PHE    85      58.747  53.515  40.275  1.00  0.00           H  
ATOM   1402  CE2 PHE    85      58.455  54.903  38.605  1.00  0.00           C  
ATOM   1403  HE2 PHE    85      59.439  55.331  38.727  1.00  0.00           H  
ATOM   1404  CD2 PHE    85      57.625  55.251  37.528  1.00  0.00           C  
ATOM   1405  HD2 PHE    85      57.980  56.010  36.847  1.00  0.00           H  
ATOM   1406  C   PHE    85      53.731  55.533  37.309  1.00  0.00           C  
ATOM   1407  O   PHE    85      53.796  56.762  37.296  1.00  0.00           O  
ATOM   1408  N   LEU    86      53.203  54.814  38.258  1.00  0.00           N  
ATOM   1409  H   LEU    86      53.041  53.869  37.943  1.00  0.00           H  
ATOM   1410  CA  LEU    86      52.816  55.233  39.639  1.00  0.00           C  
ATOM   1411  HA  LEU    86      52.791  56.319  39.719  1.00  0.00           H  
ATOM   1412  CB  LEU    86      51.368  54.870  39.950  1.00  0.00           C  
ATOM   1413  HB2 LEU    86      51.273  53.784  39.936  1.00  0.00           H  
ATOM   1414  HB3 LEU    86      51.283  55.202  40.985  1.00  0.00           H  
ATOM   1415  CG  LEU    86      50.186  55.621  39.327  1.00  0.00           C  
ATOM   1416  HG  LEU    86      50.157  56.666  39.636  1.00  0.00           H  
ATOM   1417  CD1 LEU    86      50.155  55.649  37.795  1.00  0.00           C  
ATOM   1418 HD11 LEU    86      50.950  56.315  37.458  1.00  0.00           H  
ATOM   1419 HD12 LEU    86      50.206  54.617  37.449  1.00  0.00           H  
ATOM   1420 HD13 LEU    86      49.205  56.159  37.632  1.00  0.00           H  
ATOM   1421  CD2 LEU    86      48.861  55.064  39.857  1.00  0.00           C  
ATOM   1422 HD21 LEU    86      48.734  54.113  39.339  1.00  0.00           H  
ATOM   1423 HD22 LEU    86      48.888  54.804  40.915  1.00  0.00           H  
ATOM   1424 HD23 LEU    86      48.021  55.711  39.607  1.00  0.00           H  
ATOM   1425  C   LEU    86      53.793  54.774  40.741  1.00  0.00           C  
ATOM   1426  O   LEU    86      53.703  53.599  41.113  1.00  0.00           O  
ATOM   1427  N   PRO    87      54.774  55.551  41.184  1.00  0.00           N  
ATOM   1428  CD  PRO    87      55.174  56.838  40.612  1.00  0.00           C  
ATOM   1429  HD2 PRO    87      54.366  57.568  40.656  1.00  0.00           H  
ATOM   1430  HD3 PRO    87      55.403  56.771  39.548  1.00  0.00           H  
ATOM   1431  CG  PRO    87      56.378  57.314  41.436  1.00  0.00           C  
ATOM   1432  HG2 PRO    87      56.027  57.873  42.303  1.00  0.00           H  
ATOM   1433  HG3 PRO    87      57.124  57.848  40.848  1.00  0.00           H  
ATOM   1434  CB  PRO    87      57.100  55.983  41.796  1.00  0.00           C  
ATOM   1435  HB2 PRO    87      57.622  55.944  42.752  1.00  0.00           H  
ATOM   1436  HB3 PRO    87      57.728  55.790  40.926  1.00  0.00           H  
ATOM   1437  CA  PRO    87      55.921  55.023  41.964  1.00  0.00           C  
ATOM   1438  HA  PRO    87      56.272  54.118  41.468  1.00  0.00           H  
ATOM   1439  C   PRO    87      55.560  54.502  43.369  1.00  0.00           C  
ATOM   1440  O   PRO    87      56.392  53.811  43.995  1.00  0.00           O  
ATOM   1441  N   SER    88      54.394  54.984  43.862  1.00  0.00           N  
ATOM   1442  H   SER    88      53.939  55.701  43.314  1.00  0.00           H  
ATOM   1443  CA  SER    88      53.638  54.552  45.106  1.00  0.00           C  
ATOM   1444  HA  SER    88      54.260  54.711  45.987  1.00  0.00           H  
ATOM   1445  CB  SER    88      52.357  55.344  45.285  1.00  0.00           C  
ATOM   1446  HB2 SER    88      51.637  54.900  44.598  1.00  0.00           H  
ATOM   1447  HB3 SER    88      51.920  55.050  46.239  1.00  0.00           H  
ATOM   1448  OG  SER    88      52.584  56.770  45.362  1.00  0.00           O  
ATOM   1449  HG  SER    88      52.565  57.146  44.479  1.00  0.00           H  
ATOM   1450  C   SER    88      53.295  53.038  45.093  1.00  0.00           C  
ATOM   1451  O   SER    88      53.442  52.415  46.161  1.00  0.00           O  
ATOM   1452  N   GLY    89      52.900  52.397  43.965  1.00  0.00           N  
ATOM   1453  H   GLY    89      52.953  52.868  43.073  1.00  0.00           H  
ATOM   1454  CA  GLY    89      52.325  51.013  43.916  1.00  0.00           C  
ATOM   1455  HA2 GLY    89      52.392  50.697  42.875  1.00  0.00           H  
ATOM   1456  HA3 GLY    89      53.023  50.454  44.539  1.00  0.00           H  
ATOM   1457  C   GLY    89      50.862  50.911  44.277  1.00  0.00           C  
ATOM   1458  O   GLY    89      50.136  51.845  44.145  1.00  0.00           O  
ATOM   1459  N   SER    90      50.455  49.754  44.734  1.00  0.00           N  
ATOM   1460  H   SER    90      51.200  49.073  44.753  1.00  0.00           H  
ATOM   1461  CA  SER    90      49.129  49.212  45.054  1.00  0.00           C  
ATOM   1462  HA  SER    90      48.346  49.718  44.490  1.00  0.00           H  
ATOM   1463  CB  SER    90      49.117  47.734  44.892  1.00  0.00           C  
ATOM   1464  HB2 SER    90      48.149  47.281  45.108  1.00  0.00           H  
ATOM   1465  HB3 SER    90      49.530  47.450  43.924  1.00  0.00           H  
ATOM   1466  OG  SER    90      49.906  47.271  45.908  1.00  0.00           O  
ATOM   1467  HG  SER    90      50.809  47.480  45.660  1.00  0.00           H  
ATOM   1468  C   SER    90      48.705  49.597  46.522  1.00  0.00           C  
ATOM   1469  O   SER    90      49.562  49.718  47.357  1.00  0.00           O  
ATOM   1470  N   LEU    91      47.410  49.831  46.756  1.00  0.00           N  
ATOM   1471  H   LEU    91      46.707  49.758  46.035  1.00  0.00           H  
ATOM   1472  CA  LEU    91      46.793  49.797  48.080  1.00  0.00           C  
ATOM   1473  HA  LEU    91      46.875  50.787  48.531  1.00  0.00           H  
ATOM   1474  CB  LEU    91      45.316  49.531  47.925  1.00  0.00           C  
ATOM   1475  HB2 LEU    91      45.168  48.709  47.225  1.00  0.00           H  
ATOM   1476  HB3 LEU    91      44.871  49.272  48.885  1.00  0.00           H  
ATOM   1477  CG  LEU    91      44.621  50.755  47.293  1.00  0.00           C  
ATOM   1478  HG  LEU    91      45.141  51.150  46.420  1.00  0.00           H  
ATOM   1479  CD1 LEU    91      43.106  50.427  46.977  1.00  0.00           C  
ATOM   1480 HD11 LEU    91      42.522  51.341  46.871  1.00  0.00           H  
ATOM   1481 HD12 LEU    91      43.010  49.840  46.064  1.00  0.00           H  
ATOM   1482 HD13 LEU    91      42.689  49.891  47.830  1.00  0.00           H  
ATOM   1483  CD2 LEU    91      44.586  52.010  48.185  1.00  0.00           C  
ATOM   1484 HD21 LEU    91      45.586  52.320  48.489  1.00  0.00           H  
ATOM   1485 HD22 LEU    91      44.253  52.857  47.585  1.00  0.00           H  
ATOM   1486 HD23 LEU    91      44.000  51.750  49.066  1.00  0.00           H  
ATOM   1487  C   LEU    91      47.494  48.796  48.972  1.00  0.00           C  
ATOM   1488  O   LEU    91      47.994  49.146  50.020  1.00  0.00           O  
ATOM   1489  N   LYS    92      47.484  47.540  48.537  1.00  0.00           N  
ATOM   1490  H   LYS    92      47.009  47.366  47.663  1.00  0.00           H  
ATOM   1491  CA  LYS    92      48.070  46.433  49.228  1.00  0.00           C  
ATOM   1492  HA  LYS    92      47.457  46.378  50.128  1.00  0.00           H  
ATOM   1493  CB  LYS    92      48.051  45.165  48.386  1.00  0.00           C  
ATOM   1494  HB2 LYS    92      47.138  45.149  47.792  1.00  0.00           H  
ATOM   1495  HB3 LYS    92      48.907  45.197  47.712  1.00  0.00           H  
ATOM   1496  CG  LYS    92      48.063  43.805  49.074  1.00  0.00           C  
ATOM   1497  HG2 LYS    92      48.163  43.018  48.327  1.00  0.00           H  
ATOM   1498  HG3 LYS    92      48.988  43.692  49.639  1.00  0.00           H  
ATOM   1499  CD  LYS    92      46.823  43.469  49.917  1.00  0.00           C  
ATOM   1500  HD2 LYS    92      46.939  43.981  50.873  1.00  0.00           H  
ATOM   1501  HD3 LYS    92      45.896  43.695  49.390  1.00  0.00           H  
ATOM   1502  CE  LYS    92      46.737  42.015  50.030  1.00  0.00           C  
ATOM   1503  HE2 LYS    92      46.778  41.539  49.051  1.00  0.00           H  
ATOM   1504  HE3 LYS    92      47.490  41.405  50.529  1.00  0.00           H  
ATOM   1505  NZ  LYS    92      45.566  41.561  50.774  1.00  0.00           N  
ATOM   1506  HZ1 LYS    92      45.716  40.574  50.931  1.00  0.00           H  
ATOM   1507  HZ2 LYS    92      45.515  42.113  51.618  1.00  0.00           H  
ATOM   1508  HZ3 LYS    92      44.664  41.679  50.335  1.00  0.00           H  
ATOM   1509  C   LYS    92      49.468  46.633  49.815  1.00  0.00           C  
ATOM   1510  O   LYS    92      49.754  46.253  50.921  1.00  0.00           O  
ATOM   1511  N   GLU    93      50.340  47.281  49.015  1.00  0.00           N  
ATOM   1512  H   GLU    93      50.118  47.612  48.087  1.00  0.00           H  
ATOM   1513  CA  GLU    93      51.586  47.700  49.579  1.00  0.00           C  
ATOM   1514  HA  GLU    93      52.039  47.053  50.330  1.00  0.00           H  
ATOM   1515  CB  GLU    93      52.490  47.988  48.345  1.00  0.00           C  
ATOM   1516  HB2 GLU    93      52.087  48.786  47.721  1.00  0.00           H  
ATOM   1517  HB3 GLU    93      53.449  48.226  48.805  1.00  0.00           H  
ATOM   1518  CG  GLU    93      52.770  46.839  47.381  1.00  0.00           C  
ATOM   1519  HG2 GLU    93      53.545  46.166  47.747  1.00  0.00           H  
ATOM   1520  HG3 GLU    93      51.878  46.273  47.111  1.00  0.00           H  
ATOM   1521  CD  GLU    93      53.344  47.462  46.057  1.00  0.00           C  
ATOM   1522  OE1 GLU    93      52.565  47.693  45.101  1.00  0.00           O  
ATOM   1523  OE2 GLU    93      54.588  47.647  46.003  1.00  0.00           O  
ATOM   1524  C   GLU    93      51.488  48.973  50.423  1.00  0.00           C  
ATOM   1525  O   GLU    93      51.876  49.045  51.594  1.00  0.00           O  
ATOM   1526  N   TYR    94      50.765  50.005  49.960  1.00  0.00           N  
ATOM   1527  H   TYR    94      50.548  49.933  48.976  1.00  0.00           H  
ATOM   1528  CA  TYR    94      50.758  51.416  50.431  1.00  0.00           C  
ATOM   1529  HA  TYR    94      51.804  51.671  50.600  1.00  0.00           H  
ATOM   1530  CB  TYR    94      50.045  52.387  49.457  1.00  0.00           C  
ATOM   1531  HB2 TYR    94      50.325  52.040  48.463  1.00  0.00           H  
ATOM   1532  HB3 TYR    94      48.967  52.235  49.405  1.00  0.00           H  
ATOM   1533  CG  TYR    94      50.420  53.799  49.579  1.00  0.00           C  
ATOM   1534  CD1 TYR    94      51.639  54.176  48.959  1.00  0.00           C  
ATOM   1535  HD1 TYR    94      52.213  53.503  48.339  1.00  0.00           H  
ATOM   1536  CE1 TYR    94      52.106  55.476  49.128  1.00  0.00           C  
ATOM   1537  HE1 TYR    94      52.937  55.829  48.536  1.00  0.00           H  
ATOM   1538  CZ  TYR    94      51.314  56.442  49.822  1.00  0.00           C  
ATOM   1539  OH  TYR    94      51.642  57.716  50.088  1.00  0.00           O  
ATOM   1540  HH  TYR    94      51.353  57.988  50.962  1.00  0.00           H  
ATOM   1541  CE2 TYR    94      50.101  56.018  50.404  1.00  0.00           C  
ATOM   1542  HE2 TYR    94      49.513  56.708  50.991  1.00  0.00           H  
ATOM   1543  CD2 TYR    94      49.655  54.730  50.290  1.00  0.00           C  
ATOM   1544  HD2 TYR    94      48.703  54.414  50.691  1.00  0.00           H  
ATOM   1545  C   TYR    94      50.077  51.625  51.790  1.00  0.00           C  
ATOM   1546  O   TYR    94      50.601  52.370  52.611  1.00  0.00           O  
ATOM   1547  N   LEU    95      48.996  50.920  52.053  1.00  0.00           N  
ATOM   1548  H   LEU    95      48.710  50.235  51.368  1.00  0.00           H  
ATOM   1549  CA  LEU    95      48.126  51.060  53.257  1.00  0.00           C  
ATOM   1550  HA  LEU    95      47.821  52.102  53.350  1.00  0.00           H  
ATOM   1551  CB  LEU    95      46.830  50.286  52.966  1.00  0.00           C  
ATOM   1552  HB2 LEU    95      46.935  49.432  52.298  1.00  0.00           H  
ATOM   1553  HB3 LEU    95      46.553  49.866  53.933  1.00  0.00           H  
ATOM   1554  CG  LEU    95      45.656  51.208  52.704  1.00  0.00           C  
ATOM   1555  HG  LEU    95      44.838  50.564  52.381  1.00  0.00           H  
ATOM   1556  CD1 LEU    95      45.130  51.932  53.887  1.00  0.00           C  
ATOM   1557 HD11 LEU    95      44.077  52.188  53.767  1.00  0.00           H  
ATOM   1558 HD12 LEU    95      45.178  51.296  54.771  1.00  0.00           H  
ATOM   1559 HD13 LEU    95      45.707  52.834  54.090  1.00  0.00           H  
ATOM   1560  CD2 LEU    95      45.860  52.159  51.540  1.00  0.00           C  
ATOM   1561 HD21 LEU    95      44.900  52.604  51.279  1.00  0.00           H  
ATOM   1562 HD22 LEU    95      46.666  52.875  51.705  1.00  0.00           H  
ATOM   1563 HD23 LEU    95      46.158  51.536  50.697  1.00  0.00           H  
ATOM   1564  C   LEU    95      48.747  50.672  54.575  1.00  0.00           C  
ATOM   1565  O   LEU    95      48.778  51.568  55.488  1.00  0.00           O  
ATOM   1566  N   PRO    96      49.206  49.401  54.753  1.00  0.00           N  
ATOM   1567  CD  PRO    96      49.326  48.256  53.873  1.00  0.00           C  
ATOM   1568  HD2 PRO    96      49.675  48.514  52.873  1.00  0.00           H  
ATOM   1569  HD3 PRO    96      48.366  47.755  53.745  1.00  0.00           H  
ATOM   1570  CG  PRO    96      50.349  47.269  54.527  1.00  0.00           C  
ATOM   1571  HG2 PRO    96      51.395  47.408  54.257  1.00  0.00           H  
ATOM   1572  HG3 PRO    96      50.085  46.218  54.404  1.00  0.00           H  
ATOM   1573  CB  PRO    96      50.206  47.610  56.009  1.00  0.00           C  
ATOM   1574  HB2 PRO    96      51.101  47.410  56.599  1.00  0.00           H  
ATOM   1575  HB3 PRO    96      49.384  47.033  56.433  1.00  0.00           H  
ATOM   1576  CA  PRO    96      49.875  49.081  56.019  1.00  0.00           C  
ATOM   1577  HA  PRO    96      49.179  49.339  56.816  1.00  0.00           H  
ATOM   1578  C   PRO    96      51.118  49.925  56.341  1.00  0.00           C  
ATOM   1579  O   PRO    96      51.459  50.177  57.488  1.00  0.00           O  
ATOM   1580  N   LYS    97      51.812  50.419  55.282  1.00  0.00           N  
ATOM   1581  H   LYS    97      51.625  50.131  54.332  1.00  0.00           H  
ATOM   1582  CA  LYS    97      52.948  51.369  55.383  1.00  0.00           C  
ATOM   1583  HA  LYS    97      53.694  50.896  56.022  1.00  0.00           H  
ATOM   1584  CB  LYS    97      53.544  51.711  53.974  1.00  0.00           C  
ATOM   1585  HB2 LYS    97      52.791  51.898  53.209  1.00  0.00           H  
ATOM   1586  HB3 LYS    97      54.247  52.540  54.052  1.00  0.00           H  
ATOM   1587  CG  LYS    97      54.384  50.511  53.514  1.00  0.00           C  
ATOM   1588  HG2 LYS    97      55.326  50.330  54.031  1.00  0.00           H  
ATOM   1589  HG3 LYS    97      53.824  49.585  53.646  1.00  0.00           H  
ATOM   1590  CD  LYS    97      54.905  50.409  52.049  1.00  0.00           C  
ATOM   1591  HD2 LYS    97      54.086  50.794  51.442  1.00  0.00           H  
ATOM   1592  HD3 LYS    97      55.754  51.070  51.875  1.00  0.00           H  
ATOM   1593  CE  LYS    97      55.079  49.024  51.589  1.00  0.00           C  
ATOM   1594  HE2 LYS    97      54.238  48.373  51.829  1.00  0.00           H  
ATOM   1595  HE3 LYS    97      55.162  49.183  50.514  1.00  0.00           H  
ATOM   1596  NZ  LYS    97      56.312  48.328  52.120  1.00  0.00           N  
ATOM   1597  HZ1 LYS    97      57.103  48.565  51.538  1.00  0.00           H  
ATOM   1598  HZ2 LYS    97      56.508  48.480  53.100  1.00  0.00           H  
ATOM   1599  HZ3 LYS    97      56.260  47.322  52.049  1.00  0.00           H  
ATOM   1600  C   LYS    97      52.529  52.759  55.927  1.00  0.00           C  
ATOM   1601  O   LYS    97      53.508  53.463  56.344  1.00  0.00           O  
ATOM   1602  N   ASN    98      51.230  53.180  55.763  1.00  0.00           N  
ATOM   1603  H   ASN    98      50.600  52.512  55.342  1.00  0.00           H  
ATOM   1604  CA  ASN    98      50.755  54.560  56.038  1.00  0.00           C  
ATOM   1605  HA  ASN    98      51.453  55.146  56.636  1.00  0.00           H  
ATOM   1606  CB  ASN    98      50.690  55.236  54.727  1.00  0.00           C  
ATOM   1607  HB2 ASN    98      50.091  54.709  53.984  1.00  0.00           H  
ATOM   1608  HB3 ASN    98      50.378  56.279  54.773  1.00  0.00           H  
ATOM   1609  CG  ASN    98      52.018  55.451  54.000  1.00  0.00           C  
ATOM   1610  OD1 ASN    98      52.773  56.344  54.302  1.00  0.00           O  
ATOM   1611  ND2 ASN    98      52.359  54.726  52.948  1.00  0.00           N  
ATOM   1612 HD21 ASN    98      51.749  54.010  52.580  1.00  0.00           H  
ATOM   1613 HD22 ASN    98      53.263  54.898  52.532  1.00  0.00           H  
ATOM   1614  C   ASN    98      49.430  54.660  56.870  1.00  0.00           C  
ATOM   1615  O   ASN    98      48.475  55.398  56.567  1.00  0.00           O  
ATOM   1616  N   LYS    99      49.407  53.792  57.892  1.00  0.00           N  
ATOM   1617  H   LYS    99      50.285  53.322  58.061  1.00  0.00           H  
ATOM   1618  CA  LYS    99      48.292  53.519  58.817  1.00  0.00           C  
ATOM   1619  HA  LYS    99      47.467  53.101  58.241  1.00  0.00           H  
ATOM   1620  CB  LYS    99      48.524  52.410  59.961  1.00  0.00           C  
ATOM   1621  HB2 LYS    99      49.115  52.734  60.818  1.00  0.00           H  
ATOM   1622  HB3 LYS    99      47.529  52.082  60.262  1.00  0.00           H  
ATOM   1623  CG  LYS    99      49.200  51.229  59.360  1.00  0.00           C  
ATOM   1624  HG2 LYS    99      48.798  51.088  58.357  1.00  0.00           H  
ATOM   1625  HG3 LYS    99      50.280  51.368  59.302  1.00  0.00           H  
ATOM   1626  CD  LYS    99      48.920  49.943  60.181  1.00  0.00           C  
ATOM   1627  HD2 LYS    99      49.696  49.179  60.131  1.00  0.00           H  
ATOM   1628  HD3 LYS    99      48.759  50.230  61.220  1.00  0.00           H  
ATOM   1629  CE  LYS    99      47.547  49.286  59.876  1.00  0.00           C  
ATOM   1630  HE2 LYS    99      46.787  50.050  60.041  1.00  0.00           H  
ATOM   1631  HE3 LYS    99      47.573  48.889  58.861  1.00  0.00           H  
ATOM   1632  NZ  LYS    99      47.390  48.163  60.821  1.00  0.00           N  
ATOM   1633  HZ1 LYS    99      48.069  47.423  60.709  1.00  0.00           H  
ATOM   1634  HZ2 LYS    99      47.524  48.483  61.769  1.00  0.00           H  
ATOM   1635  HZ3 LYS    99      46.442  47.833  60.708  1.00  0.00           H  
ATOM   1636  C   LYS    99      47.790  54.781  59.478  1.00  0.00           C  
ATOM   1637  O   LYS    99      46.585  54.978  59.495  1.00  0.00           O  
ATOM   1638  N   ASN   100      48.654  55.543  60.115  1.00  0.00           N  
ATOM   1639  H   ASN   100      49.598  55.186  60.150  1.00  0.00           H  
ATOM   1640  CA  ASN   100      48.315  56.783  60.736  1.00  0.00           C  
ATOM   1641  HA  ASN   100      47.607  56.514  61.521  1.00  0.00           H  
ATOM   1642  CB  ASN   100      49.682  57.208  61.353  1.00  0.00           C  
ATOM   1643  HB2 ASN   100      50.040  56.500  62.100  1.00  0.00           H  
ATOM   1644  HB3 ASN   100      50.504  57.021  60.661  1.00  0.00           H  
ATOM   1645  CG  ASN   100      49.757  58.476  62.099  1.00  0.00           C  
ATOM   1646  OD1 ASN   100      50.512  59.345  61.650  1.00  0.00           O  
ATOM   1647  ND2 ASN   100      49.068  58.731  63.153  1.00  0.00           N  
ATOM   1648 HD21 ASN   100      48.309  58.122  63.425  1.00  0.00           H  
ATOM   1649 HD22 ASN   100      49.123  59.707  63.406  1.00  0.00           H  
ATOM   1650  C   ASN   100      47.722  57.865  59.868  1.00  0.00           C  
ATOM   1651  O   ASN   100      46.725  58.531  60.219  1.00  0.00           O  
ATOM   1652  N   LYS   101      48.283  58.273  58.727  1.00  0.00           N  
ATOM   1653  H   LYS   101      49.170  57.848  58.498  1.00  0.00           H  
ATOM   1654  CA  LYS   101      47.781  59.320  57.816  1.00  0.00           C  
ATOM   1655  HA  LYS   101      47.720  60.261  58.363  1.00  0.00           H  
ATOM   1656  CB  LYS   101      48.859  59.626  56.699  1.00  0.00           C  
ATOM   1657  HB2 LYS   101      49.705  60.094  57.202  1.00  0.00           H  
ATOM   1658  HB3 LYS   101      49.089  58.671  56.228  1.00  0.00           H  
ATOM   1659  CG  LYS   101      48.277  60.654  55.677  1.00  0.00           C  
ATOM   1660  HG2 LYS   101      47.486  60.168  55.106  1.00  0.00           H  
ATOM   1661  HG3 LYS   101      47.774  61.433  56.251  1.00  0.00           H  
ATOM   1662  CD  LYS   101      49.260  61.189  54.701  1.00  0.00           C  
ATOM   1663  HD2 LYS   101      49.914  60.521  54.139  1.00  0.00           H  
ATOM   1664  HD3 LYS   101      48.778  61.864  53.994  1.00  0.00           H  
ATOM   1665  CE  LYS   101      50.200  62.112  55.398  1.00  0.00           C  
ATOM   1666  HE2 LYS   101      49.560  62.774  55.981  1.00  0.00           H  
ATOM   1667  HE3 LYS   101      50.788  61.619  56.172  1.00  0.00           H  
ATOM   1668  NZ  LYS   101      50.973  62.952  54.411  1.00  0.00           N  
ATOM   1669  HZ1 LYS   101      50.428  63.600  53.860  1.00  0.00           H  
ATOM   1670  HZ2 LYS   101      51.695  63.527  54.823  1.00  0.00           H  
ATOM   1671  HZ3 LYS   101      51.339  62.340  53.695  1.00  0.00           H  
ATOM   1672  C   LYS   101      46.397  58.909  57.275  1.00  0.00           C  
ATOM   1673  O   LYS   101      45.464  59.594  57.589  1.00  0.00           O  
ATOM   1674  N   ILE   102      46.309  57.809  56.537  1.00  0.00           N  
ATOM   1675  H   ILE   102      47.061  57.140  56.615  1.00  0.00           H  
ATOM   1676  CA  ILE   102      45.018  57.258  55.913  1.00  0.00           C  
ATOM   1677  HA  ILE   102      44.549  57.992  55.257  1.00  0.00           H  
ATOM   1678  CB  ILE   102      45.325  56.067  54.956  1.00  0.00           C  
ATOM   1679  HB  ILE   102      45.783  55.205  55.441  1.00  0.00           H  
ATOM   1680  CG2 ILE   102      44.032  55.593  54.271  1.00  0.00           C  
ATOM   1681 HG21 ILE   102      43.627  56.403  53.665  1.00  0.00           H  
ATOM   1682 HG22 ILE   102      44.160  54.748  53.593  1.00  0.00           H  
ATOM   1683 HG23 ILE   102      43.301  55.293  55.021  1.00  0.00           H  
ATOM   1684  CG1 ILE   102      46.473  56.459  53.916  1.00  0.00           C  
ATOM   1685 HG12 ILE   102      47.365  56.664  54.507  1.00  0.00           H  
ATOM   1686 HG13 ILE   102      46.685  55.678  53.185  1.00  0.00           H  
ATOM   1687  CD1 ILE   102      46.231  57.656  53.042  1.00  0.00           C  
ATOM   1688 HD11 ILE   102      47.069  58.062  52.475  1.00  0.00           H  
ATOM   1689 HD12 ILE   102      45.453  57.315  52.359  1.00  0.00           H  
ATOM   1690 HD13 ILE   102      46.008  58.502  53.692  1.00  0.00           H  
ATOM   1691  C   ILE   102      43.991  56.939  56.925  1.00  0.00           C  
ATOM   1692  O   ILE   102      44.179  56.150  57.848  1.00  0.00           O  
ATOM   1693  N   ASN   103      42.810  57.649  56.840  1.00  0.00           N  
ATOM   1694  H   ASN   103      42.777  58.323  56.089  1.00  0.00           H  
ATOM   1695  CA  ASN   103      41.722  57.507  57.845  1.00  0.00           C  
ATOM   1696  HA  ASN   103      41.898  56.680  58.532  1.00  0.00           H  
ATOM   1697  CB  ASN   103      41.685  58.729  58.741  1.00  0.00           C  
ATOM   1698  HB2 ASN   103      41.209  58.404  59.666  1.00  0.00           H  
ATOM   1699  HB3 ASN   103      42.689  58.886  59.136  1.00  0.00           H  
ATOM   1700  CG  ASN   103      41.049  60.026  58.235  1.00  0.00           C  
ATOM   1701  OD1 ASN   103      40.375  60.126  57.201  1.00  0.00           O  
ATOM   1702  ND2 ASN   103      41.150  61.135  58.954  1.00  0.00           N  
ATOM   1703 HD21 ASN   103      41.780  61.101  59.742  1.00  0.00           H  
ATOM   1704 HD22 ASN   103      40.477  61.873  58.801  1.00  0.00           H  
ATOM   1705  C   ASN   103      40.415  57.194  56.970  1.00  0.00           C  
ATOM   1706  O   ASN   103      40.418  57.354  55.744  1.00  0.00           O  
ATOM   1707  N   LEU   104      39.347  56.843  57.681  1.00  0.00           N  
ATOM   1708  H   LEU   104      39.231  56.840  58.685  1.00  0.00           H  
ATOM   1709  CA  LEU   104      38.169  56.402  56.927  1.00  0.00           C  
ATOM   1710  HA  LEU   104      38.511  55.434  56.561  1.00  0.00           H  
ATOM   1711  CB  LEU   104      37.107  56.161  58.031  1.00  0.00           C  
ATOM   1712  HB2 LEU   104      37.648  55.503  58.711  1.00  0.00           H  
ATOM   1713  HB3 LEU   104      36.949  57.112  58.541  1.00  0.00           H  
ATOM   1714  CG  LEU   104      35.739  55.526  57.546  1.00  0.00           C  
ATOM   1715  HG  LEU   104      35.231  56.172  56.830  1.00  0.00           H  
ATOM   1716  CD1 LEU   104      35.804  54.184  56.810  1.00  0.00           C  
ATOM   1717 HD11 LEU   104      34.785  53.805  56.740  1.00  0.00           H  
ATOM   1718 HD12 LEU   104      36.234  54.283  55.814  1.00  0.00           H  
ATOM   1719 HD13 LEU   104      36.339  53.489  57.458  1.00  0.00           H  
ATOM   1720  CD2 LEU   104      34.787  55.437  58.763  1.00  0.00           C  
ATOM   1721 HD21 LEU   104      33.741  55.199  58.567  1.00  0.00           H  
ATOM   1722 HD22 LEU   104      35.121  54.648  59.437  1.00  0.00           H  
ATOM   1723 HD23 LEU   104      34.779  56.341  59.371  1.00  0.00           H  
ATOM   1724  C   LEU   104      37.729  57.275  55.830  1.00  0.00           C  
ATOM   1725  O   LEU   104      37.352  56.706  54.781  1.00  0.00           O  
ATOM   1726  N   LYS   105      37.776  58.592  55.977  1.00  0.00           N  
ATOM   1727  H   LYS   105      38.166  58.989  56.820  1.00  0.00           H  
ATOM   1728  CA  LYS   105      37.353  59.503  54.890  1.00  0.00           C  
ATOM   1729  HA  LYS   105      36.281  59.338  54.778  1.00  0.00           H  
ATOM   1730  CB  LYS   105      37.379  60.950  55.506  1.00  0.00           C  
ATOM   1731  HB2 LYS   105      38.247  61.055  56.157  1.00  0.00           H  
ATOM   1732  HB3 LYS   105      37.223  61.656  54.690  1.00  0.00           H  
ATOM   1733  CG  LYS   105      36.175  61.179  56.431  1.00  0.00           C  
ATOM   1734  HG2 LYS   105      35.266  60.901  55.898  1.00  0.00           H  
ATOM   1735  HG3 LYS   105      36.202  60.586  57.345  1.00  0.00           H  
ATOM   1736  CD  LYS   105      36.063  62.689  56.865  1.00  0.00           C  
ATOM   1737  HD2 LYS   105      36.964  62.938  57.427  1.00  0.00           H  
ATOM   1738  HD3 LYS   105      35.948  63.337  55.996  1.00  0.00           H  
ATOM   1739  CE  LYS   105      34.972  62.866  57.873  1.00  0.00           C  
ATOM   1740  HE2 LYS   105      34.067  62.560  57.348  1.00  0.00           H  
ATOM   1741  HE3 LYS   105      35.107  62.241  58.755  1.00  0.00           H  
ATOM   1742  NZ  LYS   105      34.769  64.156  58.452  1.00  0.00           N  
ATOM   1743  HZ1 LYS   105      33.880  64.112  58.929  1.00  0.00           H  
ATOM   1744  HZ2 LYS   105      35.495  64.363  59.124  1.00  0.00           H  
ATOM   1745  HZ3 LYS   105      34.692  64.938  57.817  1.00  0.00           H  
ATOM   1746  C   LYS   105      38.183  59.271  53.568  1.00  0.00           C  
ATOM   1747  O   LYS   105      37.586  59.202  52.534  1.00  0.00           O  
ATOM   1748  N   GLN   106      39.501  59.201  53.663  1.00  0.00           N  
ATOM   1749  H   GLN   106      39.931  59.308  54.571  1.00  0.00           H  
ATOM   1750  CA  GLN   106      40.350  58.853  52.520  1.00  0.00           C  
ATOM   1751  HA  GLN   106      40.184  59.464  51.633  1.00  0.00           H  
ATOM   1752  CB  GLN   106      41.863  58.919  52.968  1.00  0.00           C  
ATOM   1753  HB2 GLN   106      41.989  59.706  53.712  1.00  0.00           H  
ATOM   1754  HB3 GLN   106      42.161  57.941  53.345  1.00  0.00           H  
ATOM   1755  CG  GLN   106      42.727  59.089  51.687  1.00  0.00           C  
ATOM   1756  HG2 GLN   106      43.775  59.213  51.959  1.00  0.00           H  
ATOM   1757  HG3 GLN   106      42.616  58.179  51.097  1.00  0.00           H  
ATOM   1758  CD  GLN   106      42.437  60.264  50.785  1.00  0.00           C  
ATOM   1759  OE1 GLN   106      42.414  61.378  51.252  1.00  0.00           O  
ATOM   1760  NE2 GLN   106      42.078  60.234  49.520  1.00  0.00           N  
ATOM   1761 HE21 GLN   106      41.849  59.407  48.986  1.00  0.00           H  
ATOM   1762 HE22 GLN   106      41.797  61.123  49.131  1.00  0.00           H  
ATOM   1763  C   GLN   106      40.089  57.388  52.007  1.00  0.00           C  
ATOM   1764  O   GLN   106      40.039  57.077  50.831  1.00  0.00           O  
ATOM   1765  N   GLN   107      39.899  56.368  52.845  1.00  0.00           N  
ATOM   1766  H   GLN   107      40.063  56.601  53.814  1.00  0.00           H  
ATOM   1767  CA  GLN   107      39.494  54.995  52.488  1.00  0.00           C  
ATOM   1768  HA  GLN   107      40.220  54.520  51.828  1.00  0.00           H  
ATOM   1769  CB  GLN   107      39.322  54.060  53.690  1.00  0.00           C  
ATOM   1770  HB2 GLN   107      38.777  54.674  54.408  1.00  0.00           H  
ATOM   1771  HB3 GLN   107      38.591  53.274  53.502  1.00  0.00           H  
ATOM   1772  CG  GLN   107      40.554  53.358  54.122  1.00  0.00           C  
ATOM   1773  HG2 GLN   107      40.766  52.560  53.411  1.00  0.00           H  
ATOM   1774  HG3 GLN   107      41.367  53.996  53.777  1.00  0.00           H  
ATOM   1775  CD  GLN   107      40.548  53.030  55.558  1.00  0.00           C  
ATOM   1776  OE1 GLN   107      40.125  53.768  56.408  1.00  0.00           O  
ATOM   1777  NE2 GLN   107      40.786  51.739  55.853  1.00  0.00           N  
ATOM   1778 HE21 GLN   107      40.960  51.035  55.149  1.00  0.00           H  
ATOM   1779 HE22 GLN   107      40.734  51.515  56.837  1.00  0.00           H  
ATOM   1780  C   GLN   107      38.222  54.981  51.620  1.00  0.00           C  
ATOM   1781  O   GLN   107      38.167  54.457  50.536  1.00  0.00           O  
ATOM   1782  N   LEU   108      37.193  55.620  52.216  1.00  0.00           N  
ATOM   1783  H   LEU   108      37.159  55.786  53.211  1.00  0.00           H  
ATOM   1784  CA  LEU   108      35.911  55.835  51.498  1.00  0.00           C  
ATOM   1785  HA  LEU   108      35.621  54.849  51.134  1.00  0.00           H  
ATOM   1786  CB  LEU   108      34.936  56.568  52.456  1.00  0.00           C  
ATOM   1787  HB2 LEU   108      35.459  57.331  53.033  1.00  0.00           H  
ATOM   1788  HB3 LEU   108      34.157  56.934  51.787  1.00  0.00           H  
ATOM   1789  CG  LEU   108      34.175  55.673  53.458  1.00  0.00           C  
ATOM   1790  HG  LEU   108      34.905  55.084  54.014  1.00  0.00           H  
ATOM   1791  CD1 LEU   108      33.490  56.543  54.509  1.00  0.00           C  
ATOM   1792 HD11 LEU   108      33.071  55.882  55.268  1.00  0.00           H  
ATOM   1793 HD12 LEU   108      34.258  57.153  54.985  1.00  0.00           H  
ATOM   1794 HD13 LEU   108      32.672  57.110  54.065  1.00  0.00           H  
ATOM   1795  CD2 LEU   108      33.134  54.744  52.784  1.00  0.00           C  
ATOM   1796 HD21 LEU   108      32.448  55.245  52.101  1.00  0.00           H  
ATOM   1797 HD22 LEU   108      33.680  53.986  52.223  1.00  0.00           H  
ATOM   1798 HD23 LEU   108      32.668  54.192  53.600  1.00  0.00           H  
ATOM   1799  C   LEU   108      36.093  56.646  50.209  1.00  0.00           C  
ATOM   1800  O   LEU   108      35.512  56.242  49.203  1.00  0.00           O  
ATOM   1801  N   LYS   109      36.861  57.731  50.217  1.00  0.00           N  
ATOM   1802  H   LYS   109      37.381  58.027  51.031  1.00  0.00           H  
ATOM   1803  CA  LYS   109      37.236  58.332  48.865  1.00  0.00           C  
ATOM   1804  HA  LYS   109      36.252  58.637  48.510  1.00  0.00           H  
ATOM   1805  CB  LYS   109      38.061  59.609  49.030  1.00  0.00           C  
ATOM   1806  HB2 LYS   109      38.972  59.314  49.551  1.00  0.00           H  
ATOM   1807  HB3 LYS   109      38.287  59.979  48.030  1.00  0.00           H  
ATOM   1808  CG  LYS   109      37.124  60.754  49.603  1.00  0.00           C  
ATOM   1809  HG2 LYS   109      36.353  60.873  48.841  1.00  0.00           H  
ATOM   1810  HG3 LYS   109      36.674  60.432  50.541  1.00  0.00           H  
ATOM   1811  CD  LYS   109      37.877  62.029  49.683  1.00  0.00           C  
ATOM   1812  HD2 LYS   109      38.881  61.878  50.079  1.00  0.00           H  
ATOM   1813  HD3 LYS   109      37.907  62.427  48.669  1.00  0.00           H  
ATOM   1814  CE  LYS   109      37.131  62.961  50.672  1.00  0.00           C  
ATOM   1815  HE2 LYS   109      36.072  63.120  50.471  1.00  0.00           H  
ATOM   1816  HE3 LYS   109      37.106  62.502  51.661  1.00  0.00           H  
ATOM   1817  NZ  LYS   109      37.842  64.206  50.895  1.00  0.00           N  
ATOM   1818  HZ1 LYS   109      38.769  64.104  51.285  1.00  0.00           H  
ATOM   1819  HZ2 LYS   109      37.824  64.779  50.064  1.00  0.00           H  
ATOM   1820  HZ3 LYS   109      37.304  64.690  51.600  1.00  0.00           H  
ATOM   1821  C   LYS   109      37.851  57.383  47.911  1.00  0.00           C  
ATOM   1822  O   LYS   109      37.393  57.302  46.792  1.00  0.00           O  
ATOM   1823  N   TYR   110      38.848  56.564  48.372  1.00  0.00           N  
ATOM   1824  H   TYR   110      39.341  56.811  49.219  1.00  0.00           H  
ATOM   1825  CA  TYR   110      39.459  55.608  47.438  1.00  0.00           C  
ATOM   1826  HA  TYR   110      39.807  56.122  46.542  1.00  0.00           H  
ATOM   1827  CB  TYR   110      40.619  54.785  48.073  1.00  0.00           C  
ATOM   1828  HB2 TYR   110      40.259  54.248  48.950  1.00  0.00           H  
ATOM   1829  HB3 TYR   110      40.863  54.050  47.306  1.00  0.00           H  
ATOM   1830  CG  TYR   110      41.878  55.416  48.527  1.00  0.00           C  
ATOM   1831  CD1 TYR   110      42.445  56.471  47.758  1.00  0.00           C  
ATOM   1832  HD1 TYR   110      42.016  56.629  46.780  1.00  0.00           H  
ATOM   1833  CE1 TYR   110      43.694  56.972  48.065  1.00  0.00           C  
ATOM   1834  HE1 TYR   110      44.178  57.721  47.456  1.00  0.00           H  
ATOM   1835  CZ  TYR   110      44.518  56.368  49.072  1.00  0.00           C  
ATOM   1836  OH  TYR   110      45.697  56.978  49.378  1.00  0.00           O  
ATOM   1837  HH  TYR   110      45.882  57.913  49.263  1.00  0.00           H  
ATOM   1838  CE2 TYR   110      43.880  55.487  49.897  1.00  0.00           C  
ATOM   1839  HE2 TYR   110      44.414  55.238  50.802  1.00  0.00           H  
ATOM   1840  CD2 TYR   110      42.520  55.032  49.698  1.00  0.00           C  
ATOM   1841  HD2 TYR   110      42.010  54.368  50.379  1.00  0.00           H  
ATOM   1842  C   TYR   110      38.518  54.551  46.897  1.00  0.00           C  
ATOM   1843  O   TYR   110      38.556  54.187  45.697  1.00  0.00           O  
ATOM   1844  N   ALA   111      37.630  54.038  47.724  1.00  0.00           N  
ATOM   1845  H   ALA   111      37.668  54.323  48.692  1.00  0.00           H  
ATOM   1846  CA  ALA   111      36.550  53.142  47.335  1.00  0.00           C  
ATOM   1847  HA  ALA   111      36.976  52.255  46.866  1.00  0.00           H  
ATOM   1848  CB  ALA   111      35.839  52.629  48.701  1.00  0.00           C  
ATOM   1849  HB1 ALA   111      35.002  51.952  48.531  1.00  0.00           H  
ATOM   1850  HB2 ALA   111      36.520  52.087  49.357  1.00  0.00           H  
ATOM   1851  HB3 ALA   111      35.275  53.467  49.112  1.00  0.00           H  
ATOM   1852  C   ALA   111      35.463  53.771  46.399  1.00  0.00           C  
ATOM   1853  O   ALA   111      35.085  53.001  45.485  1.00  0.00           O  
ATOM   1854  N   VAL   112      34.924  54.942  46.565  1.00  0.00           N  
ATOM   1855  H   VAL   112      35.205  55.449  47.393  1.00  0.00           H  
ATOM   1856  CA  VAL   112      34.331  55.701  45.437  1.00  0.00           C  
ATOM   1857  HA  VAL   112      33.315  55.363  45.235  1.00  0.00           H  
ATOM   1858  CB  VAL   112      34.067  57.207  45.851  1.00  0.00           C  
ATOM   1859  HB  VAL   112      34.930  57.680  46.318  1.00  0.00           H  
ATOM   1860  CG1 VAL   112      33.623  58.157  44.678  1.00  0.00           C  
ATOM   1861 HG11 VAL   112      33.196  59.064  45.107  1.00  0.00           H  
ATOM   1862 HG12 VAL   112      34.419  58.440  43.988  1.00  0.00           H  
ATOM   1863 HG13 VAL   112      32.914  57.600  44.066  1.00  0.00           H  
ATOM   1864  CG2 VAL   112      32.945  57.211  46.876  1.00  0.00           C  
ATOM   1865 HG21 VAL   112      33.123  56.441  47.627  1.00  0.00           H  
ATOM   1866 HG22 VAL   112      32.933  58.213  47.304  1.00  0.00           H  
ATOM   1867 HG23 VAL   112      32.031  57.079  46.296  1.00  0.00           H  
ATOM   1868  C   VAL   112      35.081  55.642  44.139  1.00  0.00           C  
ATOM   1869  O   VAL   112      34.517  55.268  43.080  1.00  0.00           O  
ATOM   1870  N   GLN   113      36.347  56.063  44.191  1.00  0.00           N  
ATOM   1871  H   GLN   113      36.706  56.370  45.084  1.00  0.00           H  
ATOM   1872  CA  GLN   113      37.270  56.032  43.046  1.00  0.00           C  
ATOM   1873  HA  GLN   113      36.787  56.729  42.360  1.00  0.00           H  
ATOM   1874  CB  GLN   113      38.614  56.645  43.400  1.00  0.00           C  
ATOM   1875  HB2 GLN   113      39.035  56.027  44.193  1.00  0.00           H  
ATOM   1876  HB3 GLN   113      39.225  56.527  42.505  1.00  0.00           H  
ATOM   1877  CG  GLN   113      38.509  58.004  43.812  1.00  0.00           C  
ATOM   1878  HG2 GLN   113      38.453  58.741  43.011  1.00  0.00           H  
ATOM   1879  HG3 GLN   113      37.644  58.161  44.456  1.00  0.00           H  
ATOM   1880  CD  GLN   113      39.652  58.438  44.716  1.00  0.00           C  
ATOM   1881  OE1 GLN   113      40.711  57.795  44.775  1.00  0.00           O  
ATOM   1882  NE2 GLN   113      39.564  59.601  45.336  1.00  0.00           N  
ATOM   1883 HE21 GLN   113      38.695  60.099  45.463  1.00  0.00           H  
ATOM   1884 HE22 GLN   113      40.294  59.793  46.007  1.00  0.00           H  
ATOM   1885  C   GLN   113      37.375  54.686  42.296  1.00  0.00           C  
ATOM   1886  O   GLN   113      37.244  54.748  41.072  1.00  0.00           O  
ATOM   1887  N   ILE   114      37.460  53.592  43.067  1.00  0.00           N  
ATOM   1888  H   ILE   114      37.549  53.731  44.064  1.00  0.00           H  
ATOM   1889  CA  ILE   114      37.305  52.263  42.518  1.00  0.00           C  
ATOM   1890  HA  ILE   114      38.043  52.129  41.727  1.00  0.00           H  
ATOM   1891  CB  ILE   114      37.541  51.228  43.537  1.00  0.00           C  
ATOM   1892  HB  ILE   114      36.946  51.457  44.421  1.00  0.00           H  
ATOM   1893  CG2 ILE   114      37.099  49.858  43.112  1.00  0.00           C  
ATOM   1894 HG21 ILE   114      36.019  49.786  42.986  1.00  0.00           H  
ATOM   1895 HG22 ILE   114      37.536  49.604  42.146  1.00  0.00           H  
ATOM   1896 HG23 ILE   114      37.376  49.038  43.774  1.00  0.00           H  
ATOM   1897  CG1 ILE   114      38.979  51.186  43.992  1.00  0.00           C  
ATOM   1898 HG12 ILE   114      39.598  50.828  43.169  1.00  0.00           H  
ATOM   1899 HG13 ILE   114      39.351  52.192  44.185  1.00  0.00           H  
ATOM   1900  CD1 ILE   114      39.366  50.258  45.157  1.00  0.00           C  
ATOM   1901 HD11 ILE   114      40.350  50.485  45.568  1.00  0.00           H  
ATOM   1902 HD12 ILE   114      38.667  50.440  45.974  1.00  0.00           H  
ATOM   1903 HD13 ILE   114      39.404  49.214  44.844  1.00  0.00           H  
ATOM   1904  C   ILE   114      36.048  52.110  41.714  1.00  0.00           C  
ATOM   1905  O   ILE   114      36.052  51.901  40.460  1.00  0.00           O  
ATOM   1906  N   CYS   115      34.905  52.195  42.331  1.00  0.00           N  
ATOM   1907  H   CYS   115      34.940  52.425  43.314  1.00  0.00           H  
ATOM   1908  CA  CYS   115      33.559  52.028  41.753  1.00  0.00           C  
ATOM   1909  HA  CYS   115      33.338  50.995  41.487  1.00  0.00           H  
ATOM   1910  CB  CYS   115      32.568  52.424  42.790  1.00  0.00           C  
ATOM   1911  HB2 CYS   115      32.624  53.468  43.101  1.00  0.00           H  
ATOM   1912  HB3 CYS   115      31.552  52.126  42.531  1.00  0.00           H  
ATOM   1913  SG  CYS   115      32.726  51.376  44.256  1.00  0.00           S  
ATOM   1914  HG  CYS   115      33.912  51.826  44.677  1.00  0.00           H  
ATOM   1915  C   CYS   115      33.250  52.922  40.606  1.00  0.00           C  
ATOM   1916  O   CYS   115      32.584  52.501  39.708  1.00  0.00           O  
ATOM   1917  N   LYS   116      33.604  54.228  40.561  1.00  0.00           N  
ATOM   1918  H   LYS   116      34.034  54.570  41.409  1.00  0.00           H  
ATOM   1919  CA  LYS   116      33.435  55.135  39.358  1.00  0.00           C  
ATOM   1920  HA  LYS   116      32.360  55.116  39.179  1.00  0.00           H  
ATOM   1921  CB  LYS   116      33.868  56.616  39.681  1.00  0.00           C  
ATOM   1922  HB2 LYS   116      34.885  56.680  40.068  1.00  0.00           H  
ATOM   1923  HB3 LYS   116      33.887  57.225  38.778  1.00  0.00           H  
ATOM   1924  CG  LYS   116      32.863  57.351  40.587  1.00  0.00           C  
ATOM   1925  HG2 LYS   116      31.805  57.285  40.330  1.00  0.00           H  
ATOM   1926  HG3 LYS   116      33.060  56.916  41.567  1.00  0.00           H  
ATOM   1927  CD  LYS   116      33.124  58.833  40.807  1.00  0.00           C  
ATOM   1928  HD2 LYS   116      34.052  58.978  41.359  1.00  0.00           H  
ATOM   1929  HD3 LYS   116      32.984  59.390  39.881  1.00  0.00           H  
ATOM   1930  CE  LYS   116      32.047  59.360  41.654  1.00  0.00           C  
ATOM   1931  HE2 LYS   116      31.081  59.211  41.171  1.00  0.00           H  
ATOM   1932  HE3 LYS   116      32.000  59.000  42.681  1.00  0.00           H  
ATOM   1933  NZ  LYS   116      32.235  60.849  41.718  1.00  0.00           N  
ATOM   1934  HZ1 LYS   116      31.840  61.348  40.933  1.00  0.00           H  
ATOM   1935  HZ2 LYS   116      31.830  61.195  42.576  1.00  0.00           H  
ATOM   1936  HZ3 LYS   116      33.200  61.116  41.849  1.00  0.00           H  
ATOM   1937  C   LYS   116      34.086  54.673  38.075  1.00  0.00           C  
ATOM   1938  O   LYS   116      33.364  54.591  37.046  1.00  0.00           O  
ATOM   1939  N   GLY   117      35.396  54.308  38.053  1.00  0.00           N  
ATOM   1940  H   GLY   117      35.810  54.297  38.973  1.00  0.00           H  
ATOM   1941  CA  GLY   117      36.014  53.505  37.043  1.00  0.00           C  
ATOM   1942  HA2 GLY   117      36.179  54.113  36.153  1.00  0.00           H  
ATOM   1943  HA3 GLY   117      36.987  53.150  37.381  1.00  0.00           H  
ATOM   1944  C   GLY   117      35.249  52.252  36.615  1.00  0.00           C  
ATOM   1945  O   GLY   117      34.974  51.938  35.438  1.00  0.00           O  
ATOM   1946  N   MET   118      34.977  51.444  37.604  1.00  0.00           N  
ATOM   1947  H   MET   118      35.171  51.723  38.555  1.00  0.00           H  
ATOM   1948  CA  MET   118      34.241  50.199  37.441  1.00  0.00           C  
ATOM   1949  HA  MET   118      34.793  49.681  36.657  1.00  0.00           H  
ATOM   1950  CB  MET   118      34.230  49.396  38.752  1.00  0.00           C  
ATOM   1951  HB2 MET   118      34.094  50.056  39.609  1.00  0.00           H  
ATOM   1952  HB3 MET   118      33.505  48.590  38.639  1.00  0.00           H  
ATOM   1953  CG  MET   118      35.506  48.730  39.015  1.00  0.00           C  
ATOM   1954  HG2 MET   118      36.257  49.515  39.101  1.00  0.00           H  
ATOM   1955  HG3 MET   118      35.445  48.431  40.061  1.00  0.00           H  
ATOM   1956  SD  MET   118      36.240  47.401  38.062  1.00  0.00           S  
ATOM   1957  CE  MET   118      34.746  46.344  37.979  1.00  0.00           C  
ATOM   1958  HE1 MET   118      33.949  46.943  37.537  1.00  0.00           H  
ATOM   1959  HE2 MET   118      34.994  45.477  37.366  1.00  0.00           H  
ATOM   1960  HE3 MET   118      34.393  45.991  38.948  1.00  0.00           H  
ATOM   1961  C   MET   118      32.837  50.310  36.787  1.00  0.00           C  
ATOM   1962  O   MET   118      32.530  49.425  35.964  1.00  0.00           O  
ATOM   1963  N   ASP   119      32.100  51.364  37.046  1.00  0.00           N  
ATOM   1964  H   ASP   119      32.368  52.052  37.735  1.00  0.00           H  
ATOM   1965  CA  ASP   119      30.756  51.602  36.538  1.00  0.00           C  
ATOM   1966  HA  ASP   119      30.074  50.760  36.659  1.00  0.00           H  
ATOM   1967  CB  ASP   119      30.078  52.865  37.157  1.00  0.00           C  
ATOM   1968  HB2 ASP   119      30.064  52.783  38.243  1.00  0.00           H  
ATOM   1969  HB3 ASP   119      30.614  53.785  36.927  1.00  0.00           H  
ATOM   1970  CG  ASP   119      28.669  53.111  36.710  1.00  0.00           C  
ATOM   1971  OD1 ASP   119      27.815  52.228  36.624  1.00  0.00           O  
ATOM   1972  OD2 ASP   119      28.408  54.264  36.462  1.00  0.00           O  
ATOM   1973  C   ASP   119      30.902  51.929  34.979  1.00  0.00           C  
ATOM   1974  O   ASP   119      30.353  51.288  34.032  1.00  0.00           O  
ATOM   1975  N   TYR   120      31.829  52.878  34.682  1.00  0.00           N  
ATOM   1976  H   TYR   120      32.413  53.298  35.392  1.00  0.00           H  
ATOM   1977  CA  TYR   120      32.359  53.076  33.314  1.00  0.00           C  
ATOM   1978  HA  TYR   120      31.555  53.521  32.728  1.00  0.00           H  
ATOM   1979  CB  TYR   120      33.405  54.151  33.288  1.00  0.00           C  
ATOM   1980  HB2 TYR   120      32.926  55.076  33.610  1.00  0.00           H  
ATOM   1981  HB3 TYR   120      34.183  53.908  34.011  1.00  0.00           H  
ATOM   1982  CG  TYR   120      34.022  54.446  31.909  1.00  0.00           C  
ATOM   1983  CD1 TYR   120      33.321  55.021  30.846  1.00  0.00           C  
ATOM   1984  HD1 TYR   120      32.330  55.304  31.168  1.00  0.00           H  
ATOM   1985  CE1 TYR   120      33.911  55.416  29.666  1.00  0.00           C  
ATOM   1986  HE1 TYR   120      33.361  55.981  28.928  1.00  0.00           H  
ATOM   1987  CZ  TYR   120      35.251  54.968  29.346  1.00  0.00           C  
ATOM   1988  OH  TYR   120      35.870  55.200  28.139  1.00  0.00           O  
ATOM   1989  HH  TYR   120      35.340  55.496  27.395  1.00  0.00           H  
ATOM   1990  CE2 TYR   120      35.984  54.292  30.351  1.00  0.00           C  
ATOM   1991  HE2 TYR   120      37.001  53.988  30.153  1.00  0.00           H  
ATOM   1992  CD2 TYR   120      35.345  53.995  31.623  1.00  0.00           C  
ATOM   1993  HD2 TYR   120      35.974  53.534  32.370  1.00  0.00           H  
ATOM   1994  C   TYR   120      32.798  51.739  32.531  1.00  0.00           C  
ATOM   1995  O   TYR   120      32.216  51.497  31.493  1.00  0.00           O  
ATOM   1996  N   LEU   121      33.645  50.989  33.154  1.00  0.00           N  
ATOM   1997  H   LEU   121      34.010  51.393  34.005  1.00  0.00           H  
ATOM   1998  CA  LEU   121      34.135  49.717  32.629  1.00  0.00           C  
ATOM   1999  HA  LEU   121      34.684  50.043  31.746  1.00  0.00           H  
ATOM   2000  CB  LEU   121      35.047  48.971  33.635  1.00  0.00           C  
ATOM   2001  HB2 LEU   121      35.842  49.646  33.954  1.00  0.00           H  
ATOM   2002  HB3 LEU   121      34.472  48.743  34.532  1.00  0.00           H  
ATOM   2003  CG  LEU   121      35.563  47.617  33.182  1.00  0.00           C  
ATOM   2004  HG  LEU   121      34.776  46.932  32.865  1.00  0.00           H  
ATOM   2005  CD1 LEU   121      36.605  47.860  32.087  1.00  0.00           C  
ATOM   2006 HD11 LEU   121      37.220  46.989  31.859  1.00  0.00           H  
ATOM   2007 HD12 LEU   121      36.013  48.107  31.206  1.00  0.00           H  
ATOM   2008 HD13 LEU   121      37.336  48.624  32.352  1.00  0.00           H  
ATOM   2009  CD2 LEU   121      36.336  47.081  34.361  1.00  0.00           C  
ATOM   2010 HD21 LEU   121      36.717  46.072  34.203  1.00  0.00           H  
ATOM   2011 HD22 LEU   121      37.191  47.738  34.523  1.00  0.00           H  
ATOM   2012 HD23 LEU   121      35.797  47.113  35.308  1.00  0.00           H  
ATOM   2013  C   LEU   121      32.964  48.813  32.225  1.00  0.00           C  
ATOM   2014  O   LEU   121      32.737  48.385  31.121  1.00  0.00           O  
ATOM   2015  N   GLY   122      32.171  48.515  33.236  1.00  0.00           N  
ATOM   2016  H   GLY   122      32.452  48.942  34.107  1.00  0.00           H  
ATOM   2017  CA  GLY   122      31.011  47.743  33.316  1.00  0.00           C  
ATOM   2018  HA2 GLY   122      31.200  46.685  33.133  1.00  0.00           H  
ATOM   2019  HA3 GLY   122      30.505  47.944  34.260  1.00  0.00           H  
ATOM   2020  C   GLY   122      30.032  48.138  32.173  1.00  0.00           C  
ATOM   2021  O   GLY   122      29.596  47.321  31.303  1.00  0.00           O  
ATOM   2022  N   SER   123      29.618  49.373  32.258  1.00  0.00           N  
ATOM   2023  H   SER   123      30.211  49.975  32.811  1.00  0.00           H  
ATOM   2024  CA  SER   123      28.686  49.998  31.276  1.00  0.00           C  
ATOM   2025  HA  SER   123      27.755  49.434  31.211  1.00  0.00           H  
ATOM   2026  CB  SER   123      28.254  51.441  31.661  1.00  0.00           C  
ATOM   2027  HB2 SER   123      27.603  51.804  30.865  1.00  0.00           H  
ATOM   2028  HB3 SER   123      27.686  51.396  32.590  1.00  0.00           H  
ATOM   2029  OG  SER   123      29.401  52.326  31.896  1.00  0.00           O  
ATOM   2030  HG  SER   123      29.863  51.891  32.616  1.00  0.00           H  
ATOM   2031  C   SER   123      29.180  50.028  29.822  1.00  0.00           C  
ATOM   2032  O   SER   123      28.396  49.842  28.907  1.00  0.00           O  
ATOM   2033  N   ARG   124      30.505  50.109  29.675  1.00  0.00           N  
ATOM   2034  H   ARG   124      31.144  50.370  30.412  1.00  0.00           H  
ATOM   2035  CA  ARG   124      31.194  50.107  28.348  1.00  0.00           C  
ATOM   2036  HA  ARG   124      30.654  50.760  27.661  1.00  0.00           H  
ATOM   2037  CB  ARG   124      32.698  50.505  28.425  1.00  0.00           C  
ATOM   2038  HB2 ARG   124      33.110  50.091  29.345  1.00  0.00           H  
ATOM   2039  HB3 ARG   124      33.294  50.111  27.602  1.00  0.00           H  
ATOM   2040  CG  ARG   124      32.773  52.030  28.398  1.00  0.00           C  
ATOM   2041  HG2 ARG   124      32.327  52.450  29.299  1.00  0.00           H  
ATOM   2042  HG3 ARG   124      33.835  52.274  28.353  1.00  0.00           H  
ATOM   2043  CD  ARG   124      32.265  52.845  27.237  1.00  0.00           C  
ATOM   2044  HD2 ARG   124      31.179  52.936  27.257  1.00  0.00           H  
ATOM   2045  HD3 ARG   124      32.760  53.815  27.281  1.00  0.00           H  
ATOM   2046  NE  ARG   124      32.743  52.316  25.954  1.00  0.00           N  
ATOM   2047  HE  ARG   124      33.748  52.350  25.855  1.00  0.00           H  
ATOM   2048  CZ  ARG   124      32.100  51.865  24.899  1.00  0.00           C  
ATOM   2049  NH1 ARG   124      30.845  51.808  24.912  1.00  0.00           N  
ATOM   2050 HH11 ARG   124      30.201  52.166  25.603  1.00  0.00           H  
ATOM   2051 HH12 ARG   124      30.397  51.363  24.124  1.00  0.00           H  
ATOM   2052  NH2 ARG   124      32.703  51.336  23.868  1.00  0.00           N  
ATOM   2053 HH21 ARG   124      33.704  51.368  23.743  1.00  0.00           H  
ATOM   2054 HH22 ARG   124      32.079  51.039  23.131  1.00  0.00           H  
ATOM   2055  C   ARG   124      31.107  48.661  27.723  1.00  0.00           C  
ATOM   2056  O   ARG   124      31.454  48.522  26.559  1.00  0.00           O  
ATOM   2057  N   GLN   125      30.862  47.681  28.560  1.00  0.00           N  
ATOM   2058  H   GLN   125      30.702  48.020  29.498  1.00  0.00           H  
ATOM   2059  CA  GLN   125      30.626  46.259  28.295  1.00  0.00           C  
ATOM   2060  HA  GLN   125      29.898  45.932  29.037  1.00  0.00           H  
ATOM   2061  CB  GLN   125      29.923  45.988  26.955  1.00  0.00           C  
ATOM   2062  HB2 GLN   125      30.495  46.260  26.068  1.00  0.00           H  
ATOM   2063  HB3 GLN   125      29.636  44.944  26.829  1.00  0.00           H  
ATOM   2064  CG  GLN   125      28.508  46.690  26.923  1.00  0.00           C  
ATOM   2065  HG2 GLN   125      28.147  46.459  27.925  1.00  0.00           H  
ATOM   2066  HG3 GLN   125      28.628  47.772  26.880  1.00  0.00           H  
ATOM   2067  CD  GLN   125      27.527  46.121  25.927  1.00  0.00           C  
ATOM   2068  OE1 GLN   125      26.356  46.671  25.685  1.00  0.00           O  
ATOM   2069  NE2 GLN   125      27.740  45.058  25.224  1.00  0.00           N  
ATOM   2070 HE21 GLN   125      28.639  44.600  25.171  1.00  0.00           H  
ATOM   2071 HE22 GLN   125      27.025  44.763  24.575  1.00  0.00           H  
ATOM   2072  C   GLN   125      31.903  45.407  28.545  1.00  0.00           C  
ATOM   2073  O   GLN   125      32.442  44.732  27.676  1.00  0.00           O  
ATOM   2074  N   TYR   126      32.395  45.356  29.788  1.00  0.00           N  
ATOM   2075  H   TYR   126      31.935  45.904  30.502  1.00  0.00           H  
ATOM   2076  CA  TYR   126      33.594  44.701  30.311  1.00  0.00           C  
ATOM   2077  HA  TYR   126      33.700  43.741  29.805  1.00  0.00           H  
ATOM   2078  CB  TYR   126      34.811  45.656  30.104  1.00  0.00           C  
ATOM   2079  HB2 TYR   126      34.490  46.551  30.637  1.00  0.00           H  
ATOM   2080  HB3 TYR   126      35.654  45.116  30.535  1.00  0.00           H  
ATOM   2081  CG  TYR   126      35.068  45.954  28.655  1.00  0.00           C  
ATOM   2082  CD1 TYR   126      35.675  45.033  27.752  1.00  0.00           C  
ATOM   2083  HD1 TYR   126      35.968  44.079  28.165  1.00  0.00           H  
ATOM   2084  CE1 TYR   126      35.956  45.406  26.450  1.00  0.00           C  
ATOM   2085  HE1 TYR   126      36.445  44.706  25.788  1.00  0.00           H  
ATOM   2086  CZ  TYR   126      35.725  46.760  26.023  1.00  0.00           C  
ATOM   2087  OH  TYR   126      36.153  47.127  24.808  1.00  0.00           O  
ATOM   2088  HH  TYR   126      35.942  48.063  24.827  1.00  0.00           H  
ATOM   2089  CE2 TYR   126      35.150  47.661  26.920  1.00  0.00           C  
ATOM   2090  HE2 TYR   126      35.090  48.702  26.639  1.00  0.00           H  
ATOM   2091  CD2 TYR   126      34.930  47.282  28.278  1.00  0.00           C  
ATOM   2092  HD2 TYR   126      34.567  47.957  29.039  1.00  0.00           H  
ATOM   2093  C   TYR   126      33.388  44.197  31.731  1.00  0.00           C  
ATOM   2094  O   TYR   126      32.603  44.729  32.446  1.00  0.00           O  
ATOM   2095  N   VAL   127      34.169  43.156  32.083  1.00  0.00           N  
ATOM   2096  H   VAL   127      34.797  42.850  31.354  1.00  0.00           H  
ATOM   2097  CA  VAL   127      34.187  42.408  33.405  1.00  0.00           C  
ATOM   2098  HA  VAL   127      33.749  43.035  34.182  1.00  0.00           H  
ATOM   2099  CB  VAL   127      33.438  41.088  33.451  1.00  0.00           C  
ATOM   2100  HB  VAL   127      33.574  40.714  34.466  1.00  0.00           H  
ATOM   2101  CG1 VAL   127      31.915  41.388  33.291  1.00  0.00           C  
ATOM   2102 HG11 VAL   127      31.362  40.448  33.286  1.00  0.00           H  
ATOM   2103 HG12 VAL   127      31.536  42.002  34.108  1.00  0.00           H  
ATOM   2104 HG13 VAL   127      31.772  41.862  32.320  1.00  0.00           H  
ATOM   2105  CG2 VAL   127      33.906  39.919  32.556  1.00  0.00           C  
ATOM   2106 HG21 VAL   127      33.145  39.140  32.594  1.00  0.00           H  
ATOM   2107 HG22 VAL   127      34.170  40.374  31.601  1.00  0.00           H  
ATOM   2108 HG23 VAL   127      34.818  39.497  32.978  1.00  0.00           H  
ATOM   2109  C   VAL   127      35.600  42.259  33.810  1.00  0.00           C  
ATOM   2110  O   VAL   127      36.431  41.809  32.996  1.00  0.00           O  
ATOM   2111  N   HIE   128      36.029  42.679  35.038  1.00  0.00           N  
ATOM   2112  H   HIE   128      35.354  42.873  35.765  1.00  0.00           H  
ATOM   2113  CA  HIE   128      37.449  42.689  35.511  1.00  0.00           C  
ATOM   2114  HA  HIE   128      38.128  42.906  34.686  1.00  0.00           H  
ATOM   2115  CB  HIE   128      37.583  43.873  36.533  1.00  0.00           C  
ATOM   2116  HB2 HIE   128      37.170  44.772  36.076  1.00  0.00           H  
ATOM   2117  HB3 HIE   128      37.047  43.736  37.471  1.00  0.00           H  
ATOM   2118  CG  HIE   128      39.050  44.145  36.692  1.00  0.00           C  
ATOM   2119  ND1 HIE   128      39.846  43.739  37.800  1.00  0.00           N  
ATOM   2120  CE1 HIE   128      41.118  44.206  37.545  1.00  0.00           C  
ATOM   2121  HE1 HIE   128      41.932  44.004  38.225  1.00  0.00           H  
ATOM   2122  NE2 HIE   128      41.115  44.894  36.438  1.00  0.00           N  
ATOM   2123  HE2 HIE   128      41.918  45.417  36.121  1.00  0.00           H  
ATOM   2124  CD2 HIE   128      39.854  44.862  35.816  1.00  0.00           C  
ATOM   2125  HD2 HIE   128      39.597  45.417  34.926  1.00  0.00           H  
ATOM   2126  C   HIE   128      37.877  41.402  36.063  1.00  0.00           C  
ATOM   2127  O   HIE   128      39.006  40.956  35.790  1.00  0.00           O  
ATOM   2128  N   ARG   129      37.017  40.769  36.841  1.00  0.00           N  
ATOM   2129  H   ARG   129      36.192  41.290  37.101  1.00  0.00           H  
ATOM   2130  CA  ARG   129      37.190  39.451  37.431  1.00  0.00           C  
ATOM   2131  HA  ARG   129      36.295  39.105  37.947  1.00  0.00           H  
ATOM   2132  CB  ARG   129      37.567  38.303  36.491  1.00  0.00           C  
ATOM   2133  HB2 ARG   129      38.468  38.549  35.929  1.00  0.00           H  
ATOM   2134  HB3 ARG   129      37.642  37.308  36.929  1.00  0.00           H  
ATOM   2135  CG  ARG   129      36.503  38.218  35.326  1.00  0.00           C  
ATOM   2136  HG2 ARG   129      35.552  37.960  35.792  1.00  0.00           H  
ATOM   2137  HG3 ARG   129      36.429  39.235  34.940  1.00  0.00           H  
ATOM   2138  CD  ARG   129      36.974  37.449  34.037  1.00  0.00           C  
ATOM   2139  HD2 ARG   129      36.201  37.562  33.276  1.00  0.00           H  
ATOM   2140  HD3 ARG   129      37.760  38.048  33.578  1.00  0.00           H  
ATOM   2141  NE  ARG   129      37.340  36.023  34.179  1.00  0.00           N  
ATOM   2142  HE  ARG   129      36.827  35.508  34.881  1.00  0.00           H  
ATOM   2143  CZ  ARG   129      38.450  35.455  33.848  1.00  0.00           C  
ATOM   2144  NH1 ARG   129      39.352  36.070  33.149  1.00  0.00           N  
ATOM   2145 HH11 ARG   129      39.248  37.066  33.020  1.00  0.00           H  
ATOM   2146 HH12 ARG   129      40.216  35.624  32.876  1.00  0.00           H  
ATOM   2147  NH2 ARG   129      38.684  34.233  34.138  1.00  0.00           N  
ATOM   2148 HH21 ARG   129      38.132  33.776  34.849  1.00  0.00           H  
ATOM   2149 HH22 ARG   129      39.565  33.784  33.933  1.00  0.00           H  
ATOM   2150  C   ARG   129      38.195  39.395  38.603  1.00  0.00           C  
ATOM   2151  O   ARG   129      37.896  38.971  39.697  1.00  0.00           O  
ATOM   2152  N   ASP   130      39.496  39.719  38.384  1.00  0.00           N  
ATOM   2153  H   ASP   130      39.669  40.076  37.456  1.00  0.00           H  
ATOM   2154  CA  ASP   130      40.585  39.624  39.380  1.00  0.00           C  
ATOM   2155  HA  ASP   130      40.324  38.798  40.042  1.00  0.00           H  
ATOM   2156  CB  ASP   130      41.914  39.239  38.661  1.00  0.00           C  
ATOM   2157  HB2 ASP   130      41.641  38.368  38.066  1.00  0.00           H  
ATOM   2158  HB3 ASP   130      42.249  40.052  38.017  1.00  0.00           H  
ATOM   2159  CG  ASP   130      42.999  38.933  39.681  1.00  0.00           C  
ATOM   2160  OD1 ASP   130      42.704  38.492  40.824  1.00  0.00           O  
ATOM   2161  OD2 ASP   130      44.195  39.043  39.319  1.00  0.00           O  
ATOM   2162  C   ASP   130      40.591  40.935  40.209  1.00  0.00           C  
ATOM   2163  O   ASP   130      41.636  41.621  40.306  1.00  0.00           O  
ATOM   2164  N   LEU   131      39.395  41.272  40.764  1.00  0.00           N  
ATOM   2165  H   LEU   131      38.653  40.592  40.845  1.00  0.00           H  
ATOM   2166  CA  LEU   131      39.356  42.561  41.447  1.00  0.00           C  
ATOM   2167  HA  LEU   131      40.148  43.203  41.062  1.00  0.00           H  
ATOM   2168  CB  LEU   131      38.125  43.473  41.101  1.00  0.00           C  
ATOM   2169  HB2 LEU   131      38.108  43.495  40.011  1.00  0.00           H  
ATOM   2170  HB3 LEU   131      37.222  42.897  41.301  1.00  0.00           H  
ATOM   2171  CG  LEU   131      38.053  44.864  41.722  1.00  0.00           C  
ATOM   2172  HG  LEU   131      37.853  44.775  42.790  1.00  0.00           H  
ATOM   2173  CD1 LEU   131      39.340  45.686  41.441  1.00  0.00           C  
ATOM   2174 HD11 LEU   131      39.266  46.728  41.752  1.00  0.00           H  
ATOM   2175 HD12 LEU   131      40.202  45.278  41.968  1.00  0.00           H  
ATOM   2176 HD13 LEU   131      39.676  45.658  40.404  1.00  0.00           H  
ATOM   2177  CD2 LEU   131      36.849  45.552  41.125  1.00  0.00           C  
ATOM   2178 HD21 LEU   131      36.873  46.580  41.487  1.00  0.00           H  
ATOM   2179 HD22 LEU   131      36.904  45.596  40.037  1.00  0.00           H  
ATOM   2180 HD23 LEU   131      36.056  44.919  41.522  1.00  0.00           H  
ATOM   2181  C   LEU   131      39.632  42.316  42.956  1.00  0.00           C  
ATOM   2182  O   LEU   131      38.763  41.773  43.690  1.00  0.00           O  
ATOM   2183  N   ALA   132      40.859  42.512  43.363  1.00  0.00           N  
ATOM   2184  H   ALA   132      41.524  42.813  42.665  1.00  0.00           H  
ATOM   2185  CA  ALA   132      41.416  42.557  44.743  1.00  0.00           C  
ATOM   2186  HA  ALA   132      40.544  42.470  45.390  1.00  0.00           H  
ATOM   2187  CB  ALA   132      42.220  41.231  44.931  1.00  0.00           C  
ATOM   2188  HB1 ALA   132      42.659  41.140  45.925  1.00  0.00           H  
ATOM   2189  HB2 ALA   132      41.617  40.337  44.775  1.00  0.00           H  
ATOM   2190  HB3 ALA   132      43.062  41.126  44.247  1.00  0.00           H  
ATOM   2191  C   ALA   132      42.342  43.743  45.029  1.00  0.00           C  
ATOM   2192  O   ALA   132      42.894  44.336  44.133  1.00  0.00           O  
ATOM   2193  N   ALA   133      42.641  44.130  46.266  1.00  0.00           N  
ATOM   2194  H   ALA   133      42.184  43.594  46.990  1.00  0.00           H  
ATOM   2195  CA  ALA   133      43.289  45.381  46.568  1.00  0.00           C  
ATOM   2196  HA  ALA   133      42.820  46.275  46.156  1.00  0.00           H  
ATOM   2197  CB  ALA   133      43.101  45.500  48.093  1.00  0.00           C  
ATOM   2198  HB1 ALA   133      43.556  46.468  48.306  1.00  0.00           H  
ATOM   2199  HB2 ALA   133      42.049  45.396  48.358  1.00  0.00           H  
ATOM   2200  HB3 ALA   133      43.701  44.726  48.572  1.00  0.00           H  
ATOM   2201  C   ALA   133      44.777  45.440  46.064  1.00  0.00           C  
ATOM   2202  O   ALA   133      45.285  46.564  46.108  1.00  0.00           O  
ATOM   2203  N   ARG   134      45.444  44.303  45.688  1.00  0.00           N  
ATOM   2204  H   ARG   134      44.989  43.438  45.941  1.00  0.00           H  
ATOM   2205  CA  ARG   134      46.781  44.235  44.968  1.00  0.00           C  
ATOM   2206  HA  ARG   134      47.531  44.714  45.597  1.00  0.00           H  
ATOM   2207  CB  ARG   134      47.246  42.773  44.897  1.00  0.00           C  
ATOM   2208  HB2 ARG   134      48.033  42.698  44.147  1.00  0.00           H  
ATOM   2209  HB3 ARG   134      47.658  42.557  45.883  1.00  0.00           H  
ATOM   2210  CG  ARG   134      46.190  41.710  44.511  1.00  0.00           C  
ATOM   2211  HG2 ARG   134      45.433  41.655  45.293  1.00  0.00           H  
ATOM   2212  HG3 ARG   134      45.741  42.044  43.576  1.00  0.00           H  
ATOM   2213  CD  ARG   134      46.826  40.269  44.456  1.00  0.00           C  
ATOM   2214  HD2 ARG   134      47.523  40.093  43.637  1.00  0.00           H  
ATOM   2215  HD3 ARG   134      47.282  40.020  45.414  1.00  0.00           H  
ATOM   2216  NE  ARG   134      45.844  39.275  44.192  1.00  0.00           N  
ATOM   2217  HE  ARG   134      45.575  38.771  45.024  1.00  0.00           H  
ATOM   2218  CZ  ARG   134      45.056  39.043  43.145  1.00  0.00           C  
ATOM   2219  NH1 ARG   134      43.974  38.336  43.330  1.00  0.00           N  
ATOM   2220 HH11 ARG   134      43.773  37.863  44.199  1.00  0.00           H  
ATOM   2221 HH12 ARG   134      43.303  38.270  42.578  1.00  0.00           H  
ATOM   2222  NH2 ARG   134      45.292  39.381  41.950  1.00  0.00           N  
ATOM   2223 HH21 ARG   134      46.198  39.796  41.782  1.00  0.00           H  
ATOM   2224 HH22 ARG   134      44.676  39.234  41.164  1.00  0.00           H  
ATOM   2225  C   ARG   134      46.722  44.912  43.590  1.00  0.00           C  
ATOM   2226  O   ARG   134      47.743  45.316  43.064  1.00  0.00           O  
ATOM   2227  N   ASN   135      45.529  44.920  42.969  1.00  0.00           N  
ATOM   2228  H   ASN   135      44.700  44.561  43.420  1.00  0.00           H  
ATOM   2229  CA  ASN   135      45.440  45.290  41.508  1.00  0.00           C  
ATOM   2230  HA  ASN   135      46.420  45.305  41.032  1.00  0.00           H  
ATOM   2231  CB  ASN   135      44.588  44.258  40.777  1.00  0.00           C  
ATOM   2232  HB2 ASN   135      43.605  44.117  41.226  1.00  0.00           H  
ATOM   2233  HB3 ASN   135      44.379  44.540  39.745  1.00  0.00           H  
ATOM   2234  CG  ASN   135      45.215  42.923  40.749  1.00  0.00           C  
ATOM   2235  OD1 ASN   135      46.411  42.768  40.827  1.00  0.00           O  
ATOM   2236  ND2 ASN   135      44.462  41.898  40.583  1.00  0.00           N  
ATOM   2237 HD21 ASN   135      43.497  42.003  40.305  1.00  0.00           H  
ATOM   2238 HD22 ASN   135      44.851  40.994  40.356  1.00  0.00           H  
ATOM   2239  C   ASN   135      44.852  46.689  41.242  1.00  0.00           C  
ATOM   2240  O   ASN   135      44.646  47.140  40.148  1.00  0.00           O  
ATOM   2241  N   VAL   136      44.546  47.445  42.285  1.00  0.00           N  
ATOM   2242  H   VAL   136      44.810  47.022  43.163  1.00  0.00           H  
ATOM   2243  CA  VAL   136      44.218  48.889  42.337  1.00  0.00           C  
ATOM   2244  HA  VAL   136      44.092  49.165  41.290  1.00  0.00           H  
ATOM   2245  CB  VAL   136      42.918  49.134  43.124  1.00  0.00           C  
ATOM   2246  HB  VAL   136      43.060  48.720  44.122  1.00  0.00           H  
ATOM   2247  CG1 VAL   136      42.441  50.617  43.231  1.00  0.00           C  
ATOM   2248 HG11 VAL   136      42.360  51.057  44.225  1.00  0.00           H  
ATOM   2249 HG12 VAL   136      43.219  51.257  42.814  1.00  0.00           H  
ATOM   2250 HG13 VAL   136      41.525  50.757  42.658  1.00  0.00           H  
ATOM   2251  CG2 VAL   136      41.742  48.304  42.561  1.00  0.00           C  
ATOM   2252 HG21 VAL   136      40.752  48.546  42.947  1.00  0.00           H  
ATOM   2253 HG22 VAL   136      41.647  48.480  41.489  1.00  0.00           H  
ATOM   2254 HG23 VAL   136      41.846  47.244  42.792  1.00  0.00           H  
ATOM   2255  C   VAL   136      45.460  49.701  42.973  1.00  0.00           C  
ATOM   2256  O   VAL   136      45.785  49.655  44.142  1.00  0.00           O  
ATOM   2257  N   LEU   137      46.085  50.593  42.151  1.00  0.00           N  
ATOM   2258  H   LEU   137      45.563  50.877  41.334  1.00  0.00           H  
ATOM   2259  CA  LEU   137      47.223  51.440  42.464  1.00  0.00           C  
ATOM   2260  HA  LEU   137      47.922  50.950  43.141  1.00  0.00           H  
ATOM   2261  CB  LEU   137      47.777  51.827  41.066  1.00  0.00           C  
ATOM   2262  HB2 LEU   137      46.962  52.196  40.443  1.00  0.00           H  
ATOM   2263  HB3 LEU   137      48.539  52.604  41.132  1.00  0.00           H  
ATOM   2264  CG  LEU   137      48.456  50.690  40.276  1.00  0.00           C  
ATOM   2265  HG  LEU   137      47.842  49.825  40.024  1.00  0.00           H  
ATOM   2266  CD1 LEU   137      48.993  51.176  38.906  1.00  0.00           C  
ATOM   2267 HD11 LEU   137      48.263  51.699  38.288  1.00  0.00           H  
ATOM   2268 HD12 LEU   137      49.738  51.944  39.112  1.00  0.00           H  
ATOM   2269 HD13 LEU   137      49.401  50.375  38.290  1.00  0.00           H  
ATOM   2270  CD2 LEU   137      49.677  50.217  41.000  1.00  0.00           C  
ATOM   2271 HD21 LEU   137      50.307  49.594  40.366  1.00  0.00           H  
ATOM   2272 HD22 LEU   137      50.151  51.082  41.465  1.00  0.00           H  
ATOM   2273 HD23 LEU   137      49.371  49.437  41.697  1.00  0.00           H  
ATOM   2274  C   LEU   137      46.788  52.733  43.096  1.00  0.00           C  
ATOM   2275  O   LEU   137      45.655  53.178  42.920  1.00  0.00           O  
ATOM   2276  N   VAL   138      47.806  53.396  43.699  1.00  0.00           N  
ATOM   2277  H   VAL   138      48.682  52.892  43.706  1.00  0.00           H  
ATOM   2278  CA  VAL   138      47.860  54.699  44.290  1.00  0.00           C  
ATOM   2279  HA  VAL   138      46.867  55.135  44.404  1.00  0.00           H  
ATOM   2280  CB  VAL   138      48.375  54.540  45.792  1.00  0.00           C  
ATOM   2281  HB  VAL   138      49.193  53.821  45.809  1.00  0.00           H  
ATOM   2282  CG1 VAL   138      49.025  55.871  46.326  1.00  0.00           C  
ATOM   2283 HG11 VAL   138      48.169  56.523  46.497  1.00  0.00           H  
ATOM   2284 HG12 VAL   138      49.523  55.637  47.267  1.00  0.00           H  
ATOM   2285 HG13 VAL   138      49.766  56.285  45.643  1.00  0.00           H  
ATOM   2286  CG2 VAL   138      47.324  53.990  46.816  1.00  0.00           C  
ATOM   2287 HG21 VAL   138      46.537  54.724  46.985  1.00  0.00           H  
ATOM   2288 HG22 VAL   138      46.740  53.179  46.380  1.00  0.00           H  
ATOM   2289 HG23 VAL   138      47.856  53.594  47.681  1.00  0.00           H  
ATOM   2290  C   VAL   138      48.629  55.727  43.392  1.00  0.00           C  
ATOM   2291  O   VAL   138      49.770  55.493  43.044  1.00  0.00           O  
ATOM   2292  N   GLU   139      48.001  56.856  43.030  1.00  0.00           N  
ATOM   2293  H   GLU   139      47.002  56.856  43.181  1.00  0.00           H  
ATOM   2294  CA  GLU   139      48.457  57.904  42.104  1.00  0.00           C  
ATOM   2295  HA  GLU   139      49.210  57.517  41.417  1.00  0.00           H  
ATOM   2296  CB  GLU   139      47.140  58.295  41.333  1.00  0.00           C  
ATOM   2297  HB2 GLU   139      46.846  57.495  40.654  1.00  0.00           H  
ATOM   2298  HB3 GLU   139      46.324  58.342  42.054  1.00  0.00           H  
ATOM   2299  CG  GLU   139      47.224  59.606  40.564  1.00  0.00           C  
ATOM   2300  HG2 GLU   139      46.237  59.656  40.105  1.00  0.00           H  
ATOM   2301  HG3 GLU   139      47.343  60.439  41.257  1.00  0.00           H  
ATOM   2302  CD  GLU   139      48.226  59.607  39.489  1.00  0.00           C  
ATOM   2303  OE1 GLU   139      48.500  58.527  38.953  1.00  0.00           O  
ATOM   2304  OE2 GLU   139      48.709  60.738  39.196  1.00  0.00           O  
ATOM   2305  C   GLU   139      49.146  59.039  42.786  1.00  0.00           C  
ATOM   2306  O   GLU   139      50.279  59.410  42.545  1.00  0.00           O  
ATOM   2307  N   SER   140      48.402  59.522  43.815  1.00  0.00           N  
ATOM   2308  H   SER   140      47.546  59.016  43.990  1.00  0.00           H  
ATOM   2309  CA  SER   140      48.874  60.438  44.890  1.00  0.00           C  
ATOM   2310  HA  SER   140      49.948  60.253  44.914  1.00  0.00           H  
ATOM   2311  CB  SER   140      48.504  61.884  44.524  1.00  0.00           C  
ATOM   2312  HB2 SER   140      49.239  62.564  44.954  1.00  0.00           H  
ATOM   2313  HB3 SER   140      48.811  62.075  43.496  1.00  0.00           H  
ATOM   2314  OG  SER   140      47.231  62.309  44.758  1.00  0.00           O  
ATOM   2315  HG  SER   140      46.813  62.368  43.896  1.00  0.00           H  
ATOM   2316  C   SER   140      48.367  59.948  46.204  1.00  0.00           C  
ATOM   2317  O   SER   140      47.503  59.012  46.212  1.00  0.00           O  
ATOM   2318  N   GLU   141      48.775  60.537  47.296  1.00  0.00           N  
ATOM   2319  H   GLU   141      49.634  61.065  47.241  1.00  0.00           H  
ATOM   2320  CA  GLU   141      48.089  60.419  48.572  1.00  0.00           C  
ATOM   2321  HA  GLU   141      48.563  59.513  48.949  1.00  0.00           H  
ATOM   2322  CB  GLU   141      48.458  61.412  49.650  1.00  0.00           C  
ATOM   2323  HB2 GLU   141      47.992  62.392  49.545  1.00  0.00           H  
ATOM   2324  HB3 GLU   141      48.016  61.060  50.583  1.00  0.00           H  
ATOM   2325  CG  GLU   141      49.983  61.583  49.926  1.00  0.00           C  
ATOM   2326  HG2 GLU   141      50.375  60.573  49.804  1.00  0.00           H  
ATOM   2327  HG3 GLU   141      50.402  62.216  49.144  1.00  0.00           H  
ATOM   2328  CD  GLU   141      50.334  61.984  51.348  1.00  0.00           C  
ATOM   2329  OE1 GLU   141      51.276  61.500  51.938  1.00  0.00           O  
ATOM   2330  OE2 GLU   141      49.614  62.957  51.887  1.00  0.00           O  
ATOM   2331  C   GLU   141      46.554  60.316  48.455  1.00  0.00           C  
ATOM   2332  O   GLU   141      45.840  59.660  49.190  1.00  0.00           O  
ATOM   2333  N   HIE   142      46.004  61.241  47.656  1.00  0.00           N  
ATOM   2334  H   HIE   142      46.606  61.736  47.013  1.00  0.00           H  
ATOM   2335  CA  HIE   142      44.526  61.379  47.472  1.00  0.00           C  
ATOM   2336  HA  HIE   142      44.030  61.197  48.426  1.00  0.00           H  
ATOM   2337  CB  HIE   142      44.149  62.766  46.949  1.00  0.00           C  
ATOM   2338  HB2 HIE   142      44.806  63.025  46.119  1.00  0.00           H  
ATOM   2339  HB3 HIE   142      43.157  62.679  46.507  1.00  0.00           H  
ATOM   2340  CG  HIE   142      44.074  63.922  47.879  1.00  0.00           C  
ATOM   2341  ND1 HIE   142      43.533  65.170  47.502  1.00  0.00           N  
ATOM   2342  CE1 HIE   142      43.784  66.023  48.487  1.00  0.00           C  
ATOM   2343  HE1 HIE   142      43.523  67.071  48.495  1.00  0.00           H  
ATOM   2344  NE2 HIE   142      44.536  65.426  49.449  1.00  0.00           N  
ATOM   2345  HE2 HIE   142      44.924  65.947  50.222  1.00  0.00           H  
ATOM   2346  CD2 HIE   142      44.754  64.137  49.054  1.00  0.00           C  
ATOM   2347  HD2 HIE   142      45.532  63.550  49.518  1.00  0.00           H  
ATOM   2348  C   HIE   142      43.817  60.401  46.519  1.00  0.00           C  
ATOM   2349  O   HIE   142      42.577  60.345  46.565  1.00  0.00           O  
ATOM   2350  N   GLN   143      44.504  59.764  45.502  1.00  0.00           N  
ATOM   2351  H   GLN   143      45.514  59.742  45.524  1.00  0.00           H  
ATOM   2352  CA  GLN   143      43.812  59.003  44.471  1.00  0.00           C  
ATOM   2353  HA  GLN   143      42.756  58.949  44.737  1.00  0.00           H  
ATOM   2354  CB  GLN   143      43.842  59.870  43.151  1.00  0.00           C  
ATOM   2355  HB2 GLN   143      43.595  60.926  43.258  1.00  0.00           H  
ATOM   2356  HB3 GLN   143      44.882  59.987  42.847  1.00  0.00           H  
ATOM   2357  CG  GLN   143      43.094  59.346  41.939  1.00  0.00           C  
ATOM   2358  HG2 GLN   143      43.117  58.258  41.872  1.00  0.00           H  
ATOM   2359  HG3 GLN   143      42.051  59.595  42.133  1.00  0.00           H  
ATOM   2360  CD  GLN   143      43.392  59.960  40.550  1.00  0.00           C  
ATOM   2361  OE1 GLN   143      43.965  60.999  40.368  1.00  0.00           O  
ATOM   2362  NE2 GLN   143      42.907  59.272  39.558  1.00  0.00           N  
ATOM   2363 HE21 GLN   143      42.327  58.456  39.690  1.00  0.00           H  
ATOM   2364 HE22 GLN   143      42.907  59.767  38.677  1.00  0.00           H  
ATOM   2365  C   GLN   143      44.209  57.538  44.177  1.00  0.00           C  
ATOM   2366  O   GLN   143      45.411  57.210  44.159  1.00  0.00           O  
ATOM   2367  N   VAL   144      43.221  56.690  43.773  1.00  0.00           N  
ATOM   2368  H   VAL   144      42.277  57.009  43.606  1.00  0.00           H  
ATOM   2369  CA  VAL   144      43.572  55.381  43.222  1.00  0.00           C  
ATOM   2370  HA  VAL   144      44.654  55.258  43.284  1.00  0.00           H  
ATOM   2371  CB  VAL   144      42.897  54.256  44.003  1.00  0.00           C  
ATOM   2372  HB  VAL   144      43.051  53.314  43.477  1.00  0.00           H  
ATOM   2373  CG1 VAL   144      43.470  54.011  45.428  1.00  0.00           C  
ATOM   2374 HG11 VAL   144      44.477  53.609  45.317  1.00  0.00           H  
ATOM   2375 HG12 VAL   144      43.599  54.910  46.031  1.00  0.00           H  
ATOM   2376 HG13 VAL   144      42.770  53.381  45.977  1.00  0.00           H  
ATOM   2377  CG2 VAL   144      41.474  54.554  44.141  1.00  0.00           C  
ATOM   2378 HG21 VAL   144      40.920  53.734  44.597  1.00  0.00           H  
ATOM   2379 HG22 VAL   144      41.160  55.472  44.636  1.00  0.00           H  
ATOM   2380 HG23 VAL   144      41.100  54.740  43.135  1.00  0.00           H  
ATOM   2381  C   VAL   144      43.168  55.235  41.746  1.00  0.00           C  
ATOM   2382  O   VAL   144      42.231  55.923  41.290  1.00  0.00           O  
ATOM   2383  N   LYS   145      43.812  54.330  41.008  1.00  0.00           N  
ATOM   2384  H   LYS   145      44.588  53.869  41.460  1.00  0.00           H  
ATOM   2385  CA  LYS   145      43.466  53.932  39.638  1.00  0.00           C  
ATOM   2386  HA  LYS   145      42.450  54.279  39.450  1.00  0.00           H  
ATOM   2387  CB  LYS   145      44.431  54.553  38.656  1.00  0.00           C  
ATOM   2388  HB2 LYS   145      45.424  54.399  39.080  1.00  0.00           H  
ATOM   2389  HB3 LYS   145      44.482  54.066  37.682  1.00  0.00           H  
ATOM   2390  CG  LYS   145      44.368  56.075  38.328  1.00  0.00           C  
ATOM   2391  HG2 LYS   145      43.515  56.270  37.678  1.00  0.00           H  
ATOM   2392  HG3 LYS   145      44.209  56.632  39.251  1.00  0.00           H  
ATOM   2393  CD  LYS   145      45.577  56.663  37.517  1.00  0.00           C  
ATOM   2394  HD2 LYS   145      46.544  56.343  37.905  1.00  0.00           H  
ATOM   2395  HD3 LYS   145      45.562  56.292  36.493  1.00  0.00           H  
ATOM   2396  CE  LYS   145      45.502  58.141  37.507  1.00  0.00           C  
ATOM   2397  HE2 LYS   145      44.618  58.482  36.970  1.00  0.00           H  
ATOM   2398  HE3 LYS   145      45.422  58.628  38.479  1.00  0.00           H  
ATOM   2399  NZ  LYS   145      46.760  58.595  36.846  1.00  0.00           N  
ATOM   2400  HZ1 LYS   145      47.590  58.481  37.410  1.00  0.00           H  
ATOM   2401  HZ2 LYS   145      46.969  57.941  36.106  1.00  0.00           H  
ATOM   2402  HZ3 LYS   145      46.589  59.551  36.567  1.00  0.00           H  
ATOM   2403  C   LYS   145      43.549  52.377  39.501  1.00  0.00           C  
ATOM   2404  O   LYS   145      44.489  51.783  40.015  1.00  0.00           O  
ATOM   2405  N   ILE   146      42.623  51.788  38.736  1.00  0.00           N  
ATOM   2406  H   ILE   146      42.002  52.333  38.156  1.00  0.00           H  
ATOM   2407  CA  ILE   146      42.708  50.307  38.266  1.00  0.00           C  
ATOM   2408  HA  ILE   146      42.821  49.599  39.088  1.00  0.00           H  
ATOM   2409  CB  ILE   146      41.365  49.913  37.598  1.00  0.00           C  
ATOM   2410  HB  ILE   146      41.411  50.213  36.551  1.00  0.00           H  
ATOM   2411  CG2 ILE   146      41.262  48.386  37.496  1.00  0.00           C  
ATOM   2412 HG21 ILE   146      41.904  48.028  36.691  1.00  0.00           H  
ATOM   2413 HG22 ILE   146      41.603  47.913  38.417  1.00  0.00           H  
ATOM   2414 HG23 ILE   146      40.238  48.045  37.337  1.00  0.00           H  
ATOM   2415  CG1 ILE   146      40.013  50.467  38.191  1.00  0.00           C  
ATOM   2416 HG12 ILE   146      39.963  51.550  38.078  1.00  0.00           H  
ATOM   2417 HG13 ILE   146      39.182  49.991  37.670  1.00  0.00           H  
ATOM   2418  CD1 ILE   146      39.752  50.087  39.628  1.00  0.00           C  
ATOM   2419 HD11 ILE   146      38.792  50.524  39.902  1.00  0.00           H  
ATOM   2420 HD12 ILE   146      39.637  49.006  39.707  1.00  0.00           H  
ATOM   2421 HD13 ILE   146      40.562  50.344  40.310  1.00  0.00           H  
ATOM   2422  C   ILE   146      43.920  50.087  37.378  1.00  0.00           C  
ATOM   2423  O   ILE   146      44.033  50.836  36.411  1.00  0.00           O  
ATOM   2424  N   GLY   147      44.858  49.301  37.918  1.00  0.00           N  
ATOM   2425  H   GLY   147      44.556  48.813  38.749  1.00  0.00           H  
ATOM   2426  CA  GLY   147      46.275  49.103  37.398  1.00  0.00           C  
ATOM   2427  HA2 GLY   147      46.691  50.055  37.068  1.00  0.00           H  
ATOM   2428  HA3 GLY   147      46.851  48.701  38.232  1.00  0.00           H  
ATOM   2429  C   GLY   147      46.319  47.950  36.343  1.00  0.00           C  
ATOM   2430  O   GLY   147      46.912  48.060  35.292  1.00  0.00           O  
ATOM   2431  N   ASP   148      45.907  46.779  36.742  1.00  0.00           N  
ATOM   2432  H   ASP   148      45.390  46.836  37.608  1.00  0.00           H  
ATOM   2433  CA  ASP   148      46.108  45.521  36.010  1.00  0.00           C  
ATOM   2434  HA  ASP   148      46.804  45.594  35.175  1.00  0.00           H  
ATOM   2435  CB  ASP   148      46.646  44.440  36.999  1.00  0.00           C  
ATOM   2436  HB2 ASP   148      47.622  44.762  37.363  1.00  0.00           H  
ATOM   2437  HB3 ASP   148      45.943  44.297  37.820  1.00  0.00           H  
ATOM   2438  CG  ASP   148      46.849  43.050  36.309  1.00  0.00           C  
ATOM   2439  OD1 ASP   148      46.886  42.928  35.014  1.00  0.00           O  
ATOM   2440  OD2 ASP   148      46.803  42.080  37.046  1.00  0.00           O  
ATOM   2441  C   ASP   148      44.774  45.032  35.374  1.00  0.00           C  
ATOM   2442  O   ASP   148      43.853  44.822  36.157  1.00  0.00           O  
ATOM   2443  N   PHE   149      44.715  44.869  34.060  1.00  0.00           N  
ATOM   2444  H   PHE   149      45.511  45.182  33.523  1.00  0.00           H  
ATOM   2445  CA  PHE   149      43.605  44.429  33.233  1.00  0.00           C  
ATOM   2446  HA  PHE   149      42.764  44.269  33.908  1.00  0.00           H  
ATOM   2447  CB  PHE   149      43.118  45.541  32.328  1.00  0.00           C  
ATOM   2448  HB2 PHE   149      43.956  45.800  31.681  1.00  0.00           H  
ATOM   2449  HB3 PHE   149      42.257  45.153  31.784  1.00  0.00           H  
ATOM   2450  CG  PHE   149      42.610  46.707  33.008  1.00  0.00           C  
ATOM   2451  CD1 PHE   149      43.615  47.619  33.479  1.00  0.00           C  
ATOM   2452  HD1 PHE   149      44.636  47.293  33.348  1.00  0.00           H  
ATOM   2453  CE1 PHE   149      43.263  48.833  34.042  1.00  0.00           C  
ATOM   2454  HE1 PHE   149      44.045  49.444  34.470  1.00  0.00           H  
ATOM   2455  CZ  PHE   149      41.903  49.158  34.067  1.00  0.00           C  
ATOM   2456  HZ  PHE   149      41.605  50.172  34.287  1.00  0.00           H  
ATOM   2457  CE2 PHE   149      40.916  48.215  33.779  1.00  0.00           C  
ATOM   2458  HE2 PHE   149      39.879  48.479  33.926  1.00  0.00           H  
ATOM   2459  CD2 PHE   149      41.262  46.947  33.283  1.00  0.00           C  
ATOM   2460  HD2 PHE   149      40.530  46.178  33.080  1.00  0.00           H  
ATOM   2461  C   PHE   149      43.790  43.056  32.543  1.00  0.00           C  
ATOM   2462  O   PHE   149      43.006  42.662  31.643  1.00  0.00           O  
ATOM   2463  N   GLY   150      44.863  42.373  32.957  1.00  0.00           N  
ATOM   2464  H   GLY   150      45.428  42.827  33.660  1.00  0.00           H  
ATOM   2465  CA  GLY   150      45.225  41.063  32.410  1.00  0.00           C  
ATOM   2466  HA2 GLY   150      45.510  41.228  31.371  1.00  0.00           H  
ATOM   2467  HA3 GLY   150      46.102  40.679  32.930  1.00  0.00           H  
ATOM   2468  C   GLY   150      44.100  40.021  32.257  1.00  0.00           C  
ATOM   2469  O   GLY   150      43.860  39.402  31.140  1.00  0.00           O  
ATOM   2470  N   LEU   151      43.299  39.811  33.301  1.00  0.00           N  
ATOM   2471  H   LEU   151      43.369  40.359  34.147  1.00  0.00           H  
ATOM   2472  CA  LEU   151      42.239  38.809  33.322  1.00  0.00           C  
ATOM   2473  HA  LEU   151      42.431  38.140  32.483  1.00  0.00           H  
ATOM   2474  CB  LEU   151      42.209  38.147  34.722  1.00  0.00           C  
ATOM   2475  HB2 LEU   151      42.297  38.962  35.440  1.00  0.00           H  
ATOM   2476  HB3 LEU   151      41.245  37.675  34.916  1.00  0.00           H  
ATOM   2477  CG  LEU   151      43.319  37.134  34.947  1.00  0.00           C  
ATOM   2478  HG  LEU   151      44.157  37.826  35.033  1.00  0.00           H  
ATOM   2479  CD1 LEU   151      43.108  36.433  36.298  1.00  0.00           C  
ATOM   2480 HD11 LEU   151      43.607  37.070  37.028  1.00  0.00           H  
ATOM   2481 HD12 LEU   151      42.064  36.395  36.610  1.00  0.00           H  
ATOM   2482 HD13 LEU   151      43.667  35.499  36.359  1.00  0.00           H  
ATOM   2483  CD2 LEU   151      43.423  36.006  33.878  1.00  0.00           C  
ATOM   2484 HD21 LEU   151      44.398  35.521  33.921  1.00  0.00           H  
ATOM   2485 HD22 LEU   151      42.601  35.290  33.908  1.00  0.00           H  
ATOM   2486 HD23 LEU   151      43.476  36.485  32.900  1.00  0.00           H  
ATOM   2487  C   LEU   151      40.864  39.437  32.855  1.00  0.00           C  
ATOM   2488  O   LEU   151      39.865  38.709  32.791  1.00  0.00           O  
ATOM   2489  N   THR   152      40.771  40.733  32.348  1.00  0.00           N  
ATOM   2490  H   THR   152      41.571  41.337  32.467  1.00  0.00           H  
ATOM   2491  CA  THR   152      39.487  41.377  32.031  1.00  0.00           C  
ATOM   2492  HA  THR   152      38.779  41.196  32.839  1.00  0.00           H  
ATOM   2493  CB  THR   152      39.714  42.897  31.707  1.00  0.00           C  
ATOM   2494  HB  THR   152      40.449  42.885  30.902  1.00  0.00           H  
ATOM   2495  CG2 THR   152      38.456  43.701  31.100  1.00  0.00           C  
ATOM   2496 HG21 THR   152      38.335  43.341  30.078  1.00  0.00           H  
ATOM   2497 HG22 THR   152      37.519  43.588  31.646  1.00  0.00           H  
ATOM   2498 HG23 THR   152      38.672  44.764  31.206  1.00  0.00           H  
ATOM   2499  OG1 THR   152      40.161  43.599  32.812  1.00  0.00           O  
ATOM   2500  HG1 THR   152      40.782  43.164  33.402  1.00  0.00           H  
ATOM   2501  C   THR   152      38.979  40.746  30.727  1.00  0.00           C  
ATOM   2502  O   THR   152      39.700  40.349  29.756  1.00  0.00           O  
ATOM   2503  N   LYS   153      37.667  40.563  30.570  1.00  0.00           N  
ATOM   2504  H   LYS   153      37.060  40.780  31.347  1.00  0.00           H  
ATOM   2505  CA  LYS   153      36.980  40.113  29.369  1.00  0.00           C  
ATOM   2506  HA  LYS   153      37.627  39.943  28.509  1.00  0.00           H  
ATOM   2507  CB  LYS   153      36.317  38.721  29.727  1.00  0.00           C  
ATOM   2508  HB2 LYS   153      35.795  38.811  30.679  1.00  0.00           H  
ATOM   2509  HB3 LYS   153      35.473  38.583  29.051  1.00  0.00           H  
ATOM   2510  CG  LYS   153      37.228  37.511  29.867  1.00  0.00           C  
ATOM   2511  HG2 LYS   153      37.985  37.727  30.621  1.00  0.00           H  
ATOM   2512  HG3 LYS   153      36.615  36.704  30.270  1.00  0.00           H  
ATOM   2513  CD  LYS   153      37.964  37.020  28.599  1.00  0.00           C  
ATOM   2514  HD2 LYS   153      37.347  36.224  28.180  1.00  0.00           H  
ATOM   2515  HD3 LYS   153      37.840  37.740  27.791  1.00  0.00           H  
ATOM   2516  CE  LYS   153      39.457  36.608  28.892  1.00  0.00           C  
ATOM   2517  HE2 LYS   153      39.806  37.290  29.667  1.00  0.00           H  
ATOM   2518  HE3 LYS   153      39.493  35.671  29.447  1.00  0.00           H  
ATOM   2519  NZ  LYS   153      40.255  36.681  27.617  1.00  0.00           N  
ATOM   2520  HZ1 LYS   153      39.829  36.139  26.878  1.00  0.00           H  
ATOM   2521  HZ2 LYS   153      40.219  37.670  27.414  1.00  0.00           H  
ATOM   2522  HZ3 LYS   153      41.237  36.455  27.678  1.00  0.00           H  
ATOM   2523  C   LYS   153      35.865  41.071  29.046  1.00  0.00           C  
ATOM   2524  O   LYS   153      35.476  41.866  29.876  1.00  0.00           O  
ATOM   2525  N   ALA   154      35.236  40.857  27.895  1.00  0.00           N  
ATOM   2526  H   ALA   154      35.614  40.239  27.191  1.00  0.00           H  
ATOM   2527  CA  ALA   154      34.120  41.638  27.421  1.00  0.00           C  
ATOM   2528  HA  ALA   154      33.849  42.541  27.968  1.00  0.00           H  
ATOM   2529  CB  ALA   154      34.608  42.181  26.054  1.00  0.00           C  
ATOM   2530  HB1 ALA   154      33.944  42.706  25.367  1.00  0.00           H  
ATOM   2531  HB2 ALA   154      35.528  42.746  26.206  1.00  0.00           H  
ATOM   2532  HB3 ALA   154      35.047  41.385  25.452  1.00  0.00           H  
ATOM   2533  C   ALA   154      32.809  40.927  27.162  1.00  0.00           C  
ATOM   2534  O   ALA   154      32.670  39.757  26.837  1.00  0.00           O  
ATOM   2535  N   ILE   155      31.688  41.680  27.293  1.00  0.00           N  
ATOM   2536  H   ILE   155      31.793  42.656  27.530  1.00  0.00           H  
ATOM   2537  CA  ILE   155      30.310  41.167  27.222  1.00  0.00           C  
ATOM   2538  HA  ILE   155      30.459  40.134  26.907  1.00  0.00           H  
ATOM   2539  CB  ILE   155      29.594  41.293  28.557  1.00  0.00           C  
ATOM   2540  HB  ILE   155      28.680  40.701  28.521  1.00  0.00           H  
ATOM   2541  CG2 ILE   155      30.438  40.665  29.666  1.00  0.00           C  
ATOM   2542 HG21 ILE   155      31.322  41.276  29.852  1.00  0.00           H  
ATOM   2543 HG22 ILE   155      29.878  40.612  30.599  1.00  0.00           H  
ATOM   2544 HG23 ILE   155      30.744  39.672  29.337  1.00  0.00           H  
ATOM   2545  CG1 ILE   155      29.355  42.728  28.868  1.00  0.00           C  
ATOM   2546 HG12 ILE   155      30.254  43.315  28.683  1.00  0.00           H  
ATOM   2547 HG13 ILE   155      28.652  43.155  28.153  1.00  0.00           H  
ATOM   2548  CD1 ILE   155      28.873  43.174  30.272  1.00  0.00           C  
ATOM   2549 HD11 ILE   155      28.474  44.188  30.256  1.00  0.00           H  
ATOM   2550 HD12 ILE   155      28.029  42.515  30.478  1.00  0.00           H  
ATOM   2551 HD13 ILE   155      29.533  43.108  31.137  1.00  0.00           H  
ATOM   2552  C   ILE   155      29.480  41.683  26.092  1.00  0.00           C  
ATOM   2553  O   ILE   155      29.444  42.850  25.800  1.00  0.00           O  
ATOM   2554  N   GLU   156      28.976  40.646  25.262  1.00  0.00           N  
ATOM   2555  H   GLU   156      29.178  39.735  25.647  1.00  0.00           H  
ATOM   2556  CA  GLU   156      28.425  40.837  23.919  1.00  0.00           C  
ATOM   2557  HA  GLU   156      28.890  41.719  23.478  1.00  0.00           H  
ATOM   2558  CB  GLU   156      28.727  39.651  22.997  1.00  0.00           C  
ATOM   2559  HB2 GLU   156      29.776  39.363  22.919  1.00  0.00           H  
ATOM   2560  HB3 GLU   156      28.287  38.708  23.322  1.00  0.00           H  
ATOM   2561  CG  GLU   156      28.060  39.868  21.594  1.00  0.00           C  
ATOM   2562  HG2 GLU   156      27.019  40.166  21.715  1.00  0.00           H  
ATOM   2563  HG3 GLU   156      28.678  40.525  20.982  1.00  0.00           H  
ATOM   2564  CD  GLU   156      28.120  38.431  20.985  1.00  0.00           C  
ATOM   2565  OE1 GLU   156      27.053  37.736  20.990  1.00  0.00           O  
ATOM   2566  OE2 GLU   156      29.221  38.055  20.428  1.00  0.00           O  
ATOM   2567  C   GLU   156      26.955  41.332  23.855  1.00  0.00           C  
ATOM   2568  O   GLU   156      26.680  42.215  23.110  1.00  0.00           O  
ATOM   2569  N   LYS   157      25.925  40.933  24.527  1.00  0.00           N  
ATOM   2570  H   LYS   157      25.097  41.389  24.172  1.00  0.00           H  
ATOM   2571  CA  LYS   157      25.707  40.001  25.669  1.00  0.00           C  
ATOM   2572  HA  LYS   157      24.656  39.783  25.860  1.00  0.00           H  
ATOM   2573  CB  LYS   157      26.386  38.645  25.458  1.00  0.00           C  
ATOM   2574  HB2 LYS   157      27.394  38.698  25.048  1.00  0.00           H  
ATOM   2575  HB3 LYS   157      26.456  38.170  26.437  1.00  0.00           H  
ATOM   2576  CG  LYS   157      25.489  37.825  24.503  1.00  0.00           C  
ATOM   2577  HG2 LYS   157      24.637  37.394  25.030  1.00  0.00           H  
ATOM   2578  HG3 LYS   157      25.253  38.363  23.585  1.00  0.00           H  
ATOM   2579  CD  LYS   157      26.202  36.554  24.018  1.00  0.00           C  
ATOM   2580  HD2 LYS   157      27.130  36.825  23.515  1.00  0.00           H  
ATOM   2581  HD3 LYS   157      26.470  36.000  24.918  1.00  0.00           H  
ATOM   2582  CE  LYS   157      25.365  35.647  23.173  1.00  0.00           C  
ATOM   2583  HE2 LYS   157      25.871  34.688  23.061  1.00  0.00           H  
ATOM   2584  HE3 LYS   157      24.466  35.305  23.687  1.00  0.00           H  
ATOM   2585  NZ  LYS   157      25.014  36.193  21.822  1.00  0.00           N  
ATOM   2586  HZ1 LYS   157      24.223  36.796  21.995  1.00  0.00           H  
ATOM   2587  HZ2 LYS   157      25.747  36.753  21.410  1.00  0.00           H  
ATOM   2588  HZ3 LYS   157      24.739  35.527  21.115  1.00  0.00           H  
ATOM   2589  C   LYS   157      25.937  40.569  27.148  1.00  0.00           C  
ATOM   2590  O   LYS   157      26.576  41.603  27.233  1.00  0.00           O  
ATOM   2591  N   GLU   158      25.419  39.915  28.197  1.00  0.00           N  
ATOM   2592  H   GLU   158      24.711  39.241  27.942  1.00  0.00           H  
ATOM   2593  CA  GLU   158      25.464  40.189  29.650  1.00  0.00           C  
ATOM   2594  HA  GLU   158      25.647  41.237  29.887  1.00  0.00           H  
ATOM   2595  CB  GLU   158      24.157  39.770  30.367  1.00  0.00           C  
ATOM   2596  HB2 GLU   158      23.930  38.805  29.913  1.00  0.00           H  
ATOM   2597  HB3 GLU   158      24.250  39.538  31.428  1.00  0.00           H  
ATOM   2598  CG  GLU   158      22.995  40.728  30.128  1.00  0.00           C  
ATOM   2599  HG2 GLU   158      23.186  41.621  30.723  1.00  0.00           H  
ATOM   2600  HG3 GLU   158      23.067  40.962  29.066  1.00  0.00           H  
ATOM   2601  CD  GLU   158      21.579  40.242  30.472  1.00  0.00           C  
ATOM   2602  OE1 GLU   158      20.555  40.919  30.099  1.00  0.00           O  
ATOM   2603  OE2 GLU   158      21.425  39.175  31.081  1.00  0.00           O  
ATOM   2604  C   GLU   158      26.675  39.523  30.323  1.00  0.00           C  
ATOM   2605  O   GLU   158      27.133  40.134  31.259  1.00  0.00           O  
ATOM   2606  N   ALA   159      27.239  38.393  29.782  1.00  0.00           N  
ATOM   2607  H   ALA   159      26.605  37.908  29.163  1.00  0.00           H  
ATOM   2608  CA  ALA   159      28.395  37.762  30.413  1.00  0.00           C  
ATOM   2609  HA  ALA   159      28.821  38.427  31.163  1.00  0.00           H  
ATOM   2610  CB  ALA   159      27.976  36.490  31.291  1.00  0.00           C  
ATOM   2611  HB1 ALA   159      28.053  36.488  32.378  1.00  0.00           H  
ATOM   2612  HB2 ALA   159      26.912  36.294  31.160  1.00  0.00           H  
ATOM   2613  HB3 ALA   159      28.414  35.581  30.877  1.00  0.00           H  
ATOM   2614  C   ALA   159      29.663  37.480  29.549  1.00  0.00           C  
ATOM   2615  O   ALA   159      29.621  37.626  28.352  1.00  0.00           O  
ATOM   2616  N   ALA   160      30.722  37.078  30.261  1.00  0.00           N  
ATOM   2617  H   ALA   160      30.678  37.096  31.270  1.00  0.00           H  
ATOM   2618  CA  ALA   160      31.907  36.416  29.725  1.00  0.00           C  
ATOM   2619  HA  ALA   160      31.853  36.574  28.648  1.00  0.00           H  
ATOM   2620  CB  ALA   160      33.135  37.171  30.211  1.00  0.00           C  
ATOM   2621  HB1 ALA   160      33.050  38.193  29.842  1.00  0.00           H  
ATOM   2622  HB2 ALA   160      33.295  37.177  31.289  1.00  0.00           H  
ATOM   2623  HB3 ALA   160      34.009  36.701  29.759  1.00  0.00           H  
ATOM   2624  C   ALA   160      31.857  34.937  30.133  1.00  0.00           C  
ATOM   2625  O   ALA   160      31.623  34.708  31.307  1.00  0.00           O  
ATOM   2626  N   THR   161      32.224  34.007  29.256  1.00  0.00           N  
ATOM   2627  H   THR   161      32.237  34.275  28.283  1.00  0.00           H  
ATOM   2628  CA  THR   161      32.313  32.504  29.594  1.00  0.00           C  
ATOM   2629  HA  THR   161      32.022  32.236  30.610  1.00  0.00           H  
ATOM   2630  CB  THR   161      31.569  31.709  28.607  1.00  0.00           C  
ATOM   2631  HB  THR   161      31.937  31.896  27.599  1.00  0.00           H  
ATOM   2632  CG2 THR   161      31.414  30.216  28.970  1.00  0.00           C  
ATOM   2633 HG21 THR   161      30.929  30.016  29.926  1.00  0.00           H  
ATOM   2634 HG22 THR   161      30.865  29.681  28.196  1.00  0.00           H  
ATOM   2635 HG23 THR   161      32.437  29.840  28.969  1.00  0.00           H  
ATOM   2636  OG1 THR   161      30.229  32.108  28.695  1.00  0.00           O  
ATOM   2637  HG1 THR   161      29.659  31.450  28.290  1.00  0.00           H  
ATOM   2638  C   THR   161      33.808  32.176  29.344  1.00  0.00           C  
ATOM   2639  O   THR   161      34.347  32.478  28.278  1.00  0.00           O  
ATOM   2640  N   VAL   162      34.418  31.622  30.333  1.00  0.00           N  
ATOM   2641  H   VAL   162      33.960  31.152  31.101  1.00  0.00           H  
ATOM   2642  CA  VAL   162      35.905  31.391  30.366  1.00  0.00           C  
ATOM   2643  HA  VAL   162      36.392  31.539  29.402  1.00  0.00           H  
ATOM   2644  CB  VAL   162      36.685  32.304  31.286  1.00  0.00           C  
ATOM   2645  HB  VAL   162      36.112  32.208  32.208  1.00  0.00           H  
ATOM   2646  CG1 VAL   162      38.156  31.768  31.599  1.00  0.00           C  
ATOM   2647 HG11 VAL   162      38.672  32.468  32.256  1.00  0.00           H  
ATOM   2648 HG12 VAL   162      38.141  30.941  32.310  1.00  0.00           H  
ATOM   2649 HG13 VAL   162      38.644  31.306  30.741  1.00  0.00           H  
ATOM   2650  CG2 VAL   162      36.915  33.740  30.952  1.00  0.00           C  
ATOM   2651 HG21 VAL   162      37.768  33.850  30.282  1.00  0.00           H  
ATOM   2652 HG22 VAL   162      35.982  34.163  30.581  1.00  0.00           H  
ATOM   2653 HG23 VAL   162      37.068  34.297  31.876  1.00  0.00           H  
ATOM   2654  C   VAL   162      36.033  29.885  30.760  1.00  0.00           C  
ATOM   2655  O   VAL   162      35.231  29.318  31.585  1.00  0.00           O  
ATOM   2656  N   LYS   163      36.968  29.205  30.088  1.00  0.00           N  
ATOM   2657  H   LYS   163      37.583  29.748  29.499  1.00  0.00           H  
ATOM   2658  CA  LYS   163      37.153  27.732  30.226  1.00  0.00           C  
ATOM   2659  HA  LYS   163      36.235  27.208  30.491  1.00  0.00           H  
ATOM   2660  CB  LYS   163      37.610  27.111  28.893  1.00  0.00           C  
ATOM   2661  HB2 LYS   163      38.689  27.243  28.813  1.00  0.00           H  
ATOM   2662  HB3 LYS   163      37.407  26.044  28.995  1.00  0.00           H  
ATOM   2663  CG  LYS   163      37.013  27.686  27.590  1.00  0.00           C  
ATOM   2664  HG2 LYS   163      35.947  27.857  27.743  1.00  0.00           H  
ATOM   2665  HG3 LYS   163      37.442  28.683  27.492  1.00  0.00           H  
ATOM   2666  CD  LYS   163      37.303  26.859  26.360  1.00  0.00           C  
ATOM   2667  HD2 LYS   163      38.334  27.011  26.038  1.00  0.00           H  
ATOM   2668  HD3 LYS   163      36.965  25.839  26.545  1.00  0.00           H  
ATOM   2669  CE  LYS   163      36.456  27.350  25.251  1.00  0.00           C  
ATOM   2670  HE2 LYS   163      36.562  26.647  24.425  1.00  0.00           H  
ATOM   2671  HE3 LYS   163      35.411  27.464  25.539  1.00  0.00           H  
ATOM   2672  NZ  LYS   163      36.916  28.668  24.707  1.00  0.00           N  
ATOM   2673  HZ1 LYS   163      36.439  29.003  23.881  1.00  0.00           H  
ATOM   2674  HZ2 LYS   163      36.762  29.428  25.353  1.00  0.00           H  
ATOM   2675  HZ3 LYS   163      37.895  28.575  24.477  1.00  0.00           H  
ATOM   2676  C   LYS   163      38.033  27.412  31.438  1.00  0.00           C  
ATOM   2677  O   LYS   163      37.764  26.467  32.190  1.00  0.00           O  
ATOM   2678  N   ASP   164      39.195  28.099  31.567  1.00  0.00           N  
ATOM   2679  H   ASP   164      39.471  28.713  30.814  1.00  0.00           H  
ATOM   2680  CA  ASP   164      40.203  27.815  32.549  1.00  0.00           C  
ATOM   2681  HA  ASP   164      40.043  26.823  32.972  1.00  0.00           H  
ATOM   2682  CB  ASP   164      41.520  27.668  31.768  1.00  0.00           C  
ATOM   2683  HB2 ASP   164      41.270  26.864  31.076  1.00  0.00           H  
ATOM   2684  HB3 ASP   164      41.727  28.629  31.298  1.00  0.00           H  
ATOM   2685  CG  ASP   164      42.642  27.081  32.636  1.00  0.00           C  
ATOM   2686  OD1 ASP   164      42.470  27.072  33.860  1.00  0.00           O  
ATOM   2687  OD2 ASP   164      43.779  26.803  32.203  1.00  0.00           O  
ATOM   2688  C   ASP   164      40.288  28.871  33.734  1.00  0.00           C  
ATOM   2689  O   ASP   164      40.837  29.971  33.604  1.00  0.00           O  
ATOM   2690  N   ASP   165      39.717  28.548  34.905  1.00  0.00           N  
ATOM   2691  H   ASP   165      39.262  27.647  34.859  1.00  0.00           H  
ATOM   2692  CA  ASP   165      40.053  29.082  36.206  1.00  0.00           C  
ATOM   2693  HA  ASP   165      40.769  29.883  36.025  1.00  0.00           H  
ATOM   2694  CB  ASP   165      38.735  29.600  36.854  1.00  0.00           C  
ATOM   2695  HB2 ASP   165      37.969  28.828  36.933  1.00  0.00           H  
ATOM   2696  HB3 ASP   165      38.925  29.925  37.878  1.00  0.00           H  
ATOM   2697  CG  ASP   165      38.225  30.941  36.276  1.00  0.00           C  
ATOM   2698  OD1 ASP   165      39.002  31.928  36.300  1.00  0.00           O  
ATOM   2699  OD2 ASP   165      37.071  31.003  35.752  1.00  0.00           O  
ATOM   2700  C   ASP   165      40.638  28.074  37.210  1.00  0.00           C  
ATOM   2701  O   ASP   165      40.333  28.011  38.416  1.00  0.00           O  
ATOM   2702  N   ARG   166      41.641  27.418  36.648  1.00  0.00           N  
ATOM   2703  H   ARG   166      41.852  27.517  35.665  1.00  0.00           H  
ATOM   2704  CA  ARG   166      42.492  26.542  37.506  1.00  0.00           C  
ATOM   2705  HA  ARG   166      41.769  25.906  38.017  1.00  0.00           H  
ATOM   2706  CB  ARG   166      43.382  25.576  36.715  1.00  0.00           C  
ATOM   2707  HB2 ARG   166      44.076  26.128  36.082  1.00  0.00           H  
ATOM   2708  HB3 ARG   166      43.952  24.997  37.442  1.00  0.00           H  
ATOM   2709  CG  ARG   166      42.677  24.570  35.852  1.00  0.00           C  
ATOM   2710  HG2 ARG   166      41.995  23.956  36.439  1.00  0.00           H  
ATOM   2711  HG3 ARG   166      42.073  25.101  35.117  1.00  0.00           H  
ATOM   2712  CD  ARG   166      43.720  23.763  35.098  1.00  0.00           C  
ATOM   2713  HD2 ARG   166      44.498  23.566  35.835  1.00  0.00           H  
ATOM   2714  HD3 ARG   166      43.291  22.804  34.805  1.00  0.00           H  
ATOM   2715  NE  ARG   166      44.279  24.511  33.948  1.00  0.00           N  
ATOM   2716  HE  ARG   166      43.870  25.367  33.600  1.00  0.00           H  
ATOM   2717  CZ  ARG   166      45.350  24.198  33.218  1.00  0.00           C  
ATOM   2718  NH1 ARG   166      46.135  23.237  33.535  1.00  0.00           N  
ATOM   2719 HH11 ARG   166      45.866  22.808  34.409  1.00  0.00           H  
ATOM   2720 HH12 ARG   166      47.077  23.240  33.169  1.00  0.00           H  
ATOM   2721  NH2 ARG   166      45.716  24.944  32.204  1.00  0.00           N  
ATOM   2722 HH21 ARG   166      45.148  25.703  31.856  1.00  0.00           H  
ATOM   2723 HH22 ARG   166      46.527  24.577  31.727  1.00  0.00           H  
ATOM   2724  C   ARG   166      43.330  27.293  38.504  1.00  0.00           C  
ATOM   2725  O   ARG   166      43.035  27.289  39.680  1.00  0.00           O  
ATOM   2726  N   ASP   167      44.323  28.031  38.073  1.00  0.00           N  
ATOM   2727  H   ASP   167      44.554  27.916  37.097  1.00  0.00           H  
ATOM   2728  CA  ASP   167      45.068  28.973  38.890  1.00  0.00           C  
ATOM   2729  HA  ASP   167      44.956  28.708  39.941  1.00  0.00           H  
ATOM   2730  CB  ASP   167      46.500  28.993  38.406  1.00  0.00           C  
ATOM   2731  HB2 ASP   167      46.523  29.482  37.433  1.00  0.00           H  
ATOM   2732  HB3 ASP   167      47.050  29.708  39.018  1.00  0.00           H  
ATOM   2733  CG  ASP   167      47.127  27.619  38.495  1.00  0.00           C  
ATOM   2734  OD1 ASP   167      48.039  27.391  37.673  1.00  0.00           O  
ATOM   2735  OD2 ASP   167      46.942  26.899  39.447  1.00  0.00           O  
ATOM   2736  C   ASP   167      44.448  30.360  38.985  1.00  0.00           C  
ATOM   2737  O   ASP   167      45.071  31.341  38.527  1.00  0.00           O  
ATOM   2738  N   SER   168      43.322  30.422  39.670  1.00  0.00           N  
ATOM   2739  H   SER   168      42.965  29.611  40.155  1.00  0.00           H  
ATOM   2740  CA  SER   168      42.468  31.635  39.833  1.00  0.00           C  
ATOM   2741  HA  SER   168      42.980  32.484  39.381  1.00  0.00           H  
ATOM   2742  CB  SER   168      41.200  31.535  38.992  1.00  0.00           C  
ATOM   2743  HB2 SER   168      40.790  30.525  39.007  1.00  0.00           H  
ATOM   2744  HB3 SER   168      40.457  32.313  39.168  1.00  0.00           H  
ATOM   2745  OG  SER   168      41.521  31.892  37.634  1.00  0.00           O  
ATOM   2746  HG  SER   168      40.721  32.066  37.132  1.00  0.00           H  
ATOM   2747  C   SER   168      42.067  31.880  41.304  1.00  0.00           C  
ATOM   2748  O   SER   168      42.157  30.930  42.106  1.00  0.00           O  
ATOM   2749  N   PRO   169      41.625  33.084  41.676  1.00  0.00           N  
ATOM   2750  CD  PRO   169      41.607  34.370  40.901  1.00  0.00           C  
ATOM   2751  HD2 PRO   169      40.851  34.272  40.122  1.00  0.00           H  
ATOM   2752  HD3 PRO   169      42.588  34.649  40.516  1.00  0.00           H  
ATOM   2753  CG  PRO   169      41.201  35.443  41.955  1.00  0.00           C  
ATOM   2754  HG2 PRO   169      40.127  35.446  42.140  1.00  0.00           H  
ATOM   2755  HG3 PRO   169      41.555  36.451  41.741  1.00  0.00           H  
ATOM   2756  CB  PRO   169      41.857  34.884  43.210  1.00  0.00           C  
ATOM   2757  HB2 PRO   169      41.354  35.215  44.118  1.00  0.00           H  
ATOM   2758  HB3 PRO   169      42.918  35.093  43.346  1.00  0.00           H  
ATOM   2759  CA  PRO   169      41.503  33.391  43.120  1.00  0.00           C  
ATOM   2760  HA  PRO   169      42.334  33.052  43.739  1.00  0.00           H  
ATOM   2761  C   PRO   169      40.215  33.093  43.803  1.00  0.00           C  
ATOM   2762  O   PRO   169      39.259  33.858  43.979  1.00  0.00           O  
ATOM   2763  N   VAL   170      40.082  31.898  44.278  1.00  0.00           N  
ATOM   2764  H   VAL   170      40.884  31.291  44.182  1.00  0.00           H  
ATOM   2765  CA  VAL   170      38.862  31.283  44.852  1.00  0.00           C  
ATOM   2766  HA  VAL   170      38.200  31.134  43.998  1.00  0.00           H  
ATOM   2767  CB  VAL   170      39.194  29.901  45.543  1.00  0.00           C  
ATOM   2768  HB  VAL   170      38.416  29.612  46.251  1.00  0.00           H  
ATOM   2769  CG1 VAL   170      39.343  28.829  44.477  1.00  0.00           C  
ATOM   2770 HG11 VAL   170      39.543  27.882  44.978  1.00  0.00           H  
ATOM   2771 HG12 VAL   170      38.401  28.586  43.985  1.00  0.00           H  
ATOM   2772 HG13 VAL   170      40.109  29.093  43.747  1.00  0.00           H  
ATOM   2773  CG2 VAL   170      40.464  29.823  46.341  1.00  0.00           C  
ATOM   2774 HG21 VAL   170      40.351  30.480  47.204  1.00  0.00           H  
ATOM   2775 HG22 VAL   170      40.607  28.824  46.752  1.00  0.00           H  
ATOM   2776 HG23 VAL   170      41.314  30.153  45.743  1.00  0.00           H  
ATOM   2777  C   VAL   170      38.179  32.166  45.952  1.00  0.00           C  
ATOM   2778  O   VAL   170      37.005  32.098  46.006  1.00  0.00           O  
ATOM   2779  N   PHE   171      38.884  32.864  46.810  1.00  0.00           N  
ATOM   2780  H   PHE   171      39.891  32.866  46.733  1.00  0.00           H  
ATOM   2781  CA  PHE   171      38.378  33.680  48.014  1.00  0.00           C  
ATOM   2782  HA  PHE   171      37.483  33.166  48.364  1.00  0.00           H  
ATOM   2783  CB  PHE   171      39.489  33.628  49.076  1.00  0.00           C  
ATOM   2784  HB2 PHE   171      40.328  34.196  48.675  1.00  0.00           H  
ATOM   2785  HB3 PHE   171      39.185  34.276  49.898  1.00  0.00           H  
ATOM   2786  CG  PHE   171      39.777  32.228  49.616  1.00  0.00           C  
ATOM   2787  CD1 PHE   171      38.783  31.435  50.122  1.00  0.00           C  
ATOM   2788  HD1 PHE   171      37.787  31.846  50.184  1.00  0.00           H  
ATOM   2789  CE1 PHE   171      39.026  30.140  50.556  1.00  0.00           C  
ATOM   2790  HE1 PHE   171      38.291  29.483  50.997  1.00  0.00           H  
ATOM   2791  CZ  PHE   171      40.382  29.723  50.502  1.00  0.00           C  
ATOM   2792  HZ  PHE   171      40.624  28.741  50.881  1.00  0.00           H  
ATOM   2793  CE2 PHE   171      41.448  30.603  50.148  1.00  0.00           C  
ATOM   2794  HE2 PHE   171      42.470  30.273  50.261  1.00  0.00           H  
ATOM   2795  CD2 PHE   171      41.110  31.863  49.615  1.00  0.00           C  
ATOM   2796  HD2 PHE   171      41.860  32.580  49.313  1.00  0.00           H  
ATOM   2797  C   PHE   171      37.989  35.144  47.682  1.00  0.00           C  
ATOM   2798  O   PHE   171      37.642  35.891  48.543  1.00  0.00           O  
ATOM   2799  N   TRP   172      38.112  35.556  46.383  1.00  0.00           N  
ATOM   2800  H   TRP   172      38.536  34.880  45.765  1.00  0.00           H  
ATOM   2801  CA  TRP   172      37.595  36.832  45.900  1.00  0.00           C  
ATOM   2802  HA  TRP   172      37.192  37.474  46.683  1.00  0.00           H  
ATOM   2803  CB  TRP   172      38.859  37.573  45.297  1.00  0.00           C  
ATOM   2804  HB2 TRP   172      39.404  36.837  44.706  1.00  0.00           H  
ATOM   2805  HB3 TRP   172      38.471  38.292  44.576  1.00  0.00           H  
ATOM   2806  CG  TRP   172      39.692  38.287  46.293  1.00  0.00           C  
ATOM   2807  CD1 TRP   172      39.516  39.605  46.791  1.00  0.00           C  
ATOM   2808  HD1 TRP   172      38.751  40.315  46.515  1.00  0.00           H  
ATOM   2809  NE1 TRP   172      40.433  39.810  47.808  1.00  0.00           N  
ATOM   2810  HE1 TRP   172      40.670  40.704  48.213  1.00  0.00           H  
ATOM   2811  CE2 TRP   172      41.137  38.672  48.083  1.00  0.00           C  
ATOM   2812  CZ2 TRP   172      42.123  38.423  49.074  1.00  0.00           C  
ATOM   2813  HZ2 TRP   172      42.422  39.238  49.718  1.00  0.00           H  
ATOM   2814  CH2 TRP   172      42.764  37.184  49.180  1.00  0.00           C  
ATOM   2815  HH2 TRP   172      43.522  36.902  49.895  1.00  0.00           H  
ATOM   2816  CZ3 TRP   172      42.391  36.131  48.359  1.00  0.00           C  
ATOM   2817  HZ3 TRP   172      42.815  35.153  48.530  1.00  0.00           H  
ATOM   2818  CE3 TRP   172      41.315  36.415  47.406  1.00  0.00           C  
ATOM   2819  HE3 TRP   172      40.983  35.616  46.760  1.00  0.00           H  
ATOM   2820  CD2 TRP   172      40.703  37.679  47.178  1.00  0.00           C  
ATOM   2821  C   TRP   172      36.609  36.637  44.750  1.00  0.00           C  
ATOM   2822  O   TRP   172      35.764  37.483  44.595  1.00  0.00           O  
ATOM   2823  N   TYR   173      36.692  35.547  43.962  1.00  0.00           N  
ATOM   2824  H   TYR   173      37.359  34.852  44.268  1.00  0.00           H  
ATOM   2825  CA  TYR   173      35.707  35.120  43.007  1.00  0.00           C  
ATOM   2826  HA  TYR   173      35.671  35.824  42.176  1.00  0.00           H  
ATOM   2827  CB  TYR   173      36.228  33.800  42.416  1.00  0.00           C  
ATOM   2828  HB2 TYR   173      36.707  33.185  43.177  1.00  0.00           H  
ATOM   2829  HB3 TYR   173      35.333  33.187  42.309  1.00  0.00           H  
ATOM   2830  CG  TYR   173      37.092  33.833  41.153  1.00  0.00           C  
ATOM   2831  CD1 TYR   173      37.862  35.034  40.842  1.00  0.00           C  
ATOM   2832  HD1 TYR   173      37.916  35.817  41.584  1.00  0.00           H  
ATOM   2833  CE1 TYR   173      38.506  35.238  39.607  1.00  0.00           C  
ATOM   2834  HE1 TYR   173      38.958  36.176  39.323  1.00  0.00           H  
ATOM   2835  CZ  TYR   173      38.476  34.177  38.689  1.00  0.00           C  
ATOM   2836  OH  TYR   173      39.089  34.177  37.567  1.00  0.00           O  
ATOM   2837  HH  TYR   173      39.094  33.294  37.190  1.00  0.00           H  
ATOM   2838  CE2 TYR   173      37.671  33.020  38.974  1.00  0.00           C  
ATOM   2839  HE2 TYR   173      37.534  32.163  38.330  1.00  0.00           H  
ATOM   2840  CD2 TYR   173      36.913  32.919  40.137  1.00  0.00           C  
ATOM   2841  HD2 TYR   173      36.251  32.084  40.315  1.00  0.00           H  
ATOM   2842  C   TYR   173      34.285  34.931  43.587  1.00  0.00           C  
ATOM   2843  O   TYR   173      34.114  34.627  44.790  1.00  0.00           O  
ATOM   2844  N   ALA   174      33.266  35.159  42.768  1.00  0.00           N  
ATOM   2845  H   ALA   174      33.478  35.523  41.850  1.00  0.00           H  
ATOM   2846  CA  ALA   174      31.791  35.155  43.101  1.00  0.00           C  
ATOM   2847  HA  ALA   174      31.698  35.277  44.180  1.00  0.00           H  
ATOM   2848  CB  ALA   174      31.245  36.359  42.333  1.00  0.00           C  
ATOM   2849  HB1 ALA   174      31.167  36.162  41.263  1.00  0.00           H  
ATOM   2850  HB2 ALA   174      30.254  36.619  42.705  1.00  0.00           H  
ATOM   2851  HB3 ALA   174      31.917  37.206  42.470  1.00  0.00           H  
ATOM   2852  C   ALA   174      31.194  33.831  42.751  1.00  0.00           C  
ATOM   2853  O   ALA   174      31.847  32.990  42.070  1.00  0.00           O  
ATOM   2854  N   PRO   175      29.960  33.445  43.248  1.00  0.00           N  
ATOM   2855  CD  PRO   175      29.134  34.252  44.109  1.00  0.00           C  
ATOM   2856  HD2 PRO   175      28.594  34.982  43.507  1.00  0.00           H  
ATOM   2857  HD3 PRO   175      29.698  34.742  44.902  1.00  0.00           H  
ATOM   2858  CG  PRO   175      28.065  33.509  44.718  1.00  0.00           C  
ATOM   2859  HG2 PRO   175      27.166  34.122  44.780  1.00  0.00           H  
ATOM   2860  HG3 PRO   175      28.431  33.162  45.685  1.00  0.00           H  
ATOM   2861  CB  PRO   175      27.857  32.373  43.736  1.00  0.00           C  
ATOM   2862  HB2 PRO   175      27.127  32.741  43.015  1.00  0.00           H  
ATOM   2863  HB3 PRO   175      27.534  31.403  44.115  1.00  0.00           H  
ATOM   2864  CA  PRO   175      29.320  32.173  43.109  1.00  0.00           C  
ATOM   2865  HA  PRO   175      29.848  31.448  43.728  1.00  0.00           H  
ATOM   2866  C   PRO   175      29.323  31.469  41.692  1.00  0.00           C  
ATOM   2867  O   PRO   175      29.757  30.303  41.613  1.00  0.00           O  
ATOM   2868  N   GLU   176      28.932  32.258  40.655  1.00  0.00           N  
ATOM   2869  H   GLU   176      28.478  33.152  40.779  1.00  0.00           H  
ATOM   2870  CA  GLU   176      28.842  31.802  39.285  1.00  0.00           C  
ATOM   2871  HA  GLU   176      28.441  30.791  39.358  1.00  0.00           H  
ATOM   2872  CB  GLU   176      27.827  32.590  38.462  1.00  0.00           C  
ATOM   2873  HB2 GLU   176      27.750  32.137  37.474  1.00  0.00           H  
ATOM   2874  HB3 GLU   176      26.803  32.370  38.763  1.00  0.00           H  
ATOM   2875  CG  GLU   176      28.021  34.120  38.242  1.00  0.00           C  
ATOM   2876  HG2 GLU   176      29.065  34.292  37.980  1.00  0.00           H  
ATOM   2877  HG3 GLU   176      27.462  34.415  37.354  1.00  0.00           H  
ATOM   2878  CD  GLU   176      27.528  34.931  39.429  1.00  0.00           C  
ATOM   2879  OE1 GLU   176      26.963  34.301  40.366  1.00  0.00           O  
ATOM   2880  OE2 GLU   176      27.743  36.162  39.459  1.00  0.00           O  
ATOM   2881  C   GLU   176      30.285  31.677  38.682  1.00  0.00           C  
ATOM   2882  O   GLU   176      30.529  30.660  37.916  1.00  0.00           O  
ATOM   2883  N   CYS   177      31.281  32.459  39.137  1.00  0.00           N  
ATOM   2884  H   CYS   177      31.114  33.263  39.724  1.00  0.00           H  
ATOM   2885  CA  CYS   177      32.726  32.243  38.817  1.00  0.00           C  
ATOM   2886  HA  CYS   177      32.778  32.116  37.735  1.00  0.00           H  
ATOM   2887  CB  CYS   177      33.488  33.500  39.270  1.00  0.00           C  
ATOM   2888  HB2 CYS   177      33.908  33.331  40.262  1.00  0.00           H  
ATOM   2889  HB3 CYS   177      34.417  33.663  38.723  1.00  0.00           H  
ATOM   2890  SG  CYS   177      32.558  34.993  39.077  1.00  0.00           S  
ATOM   2891  HG  CYS   177      32.696  34.869  37.754  1.00  0.00           H  
ATOM   2892  C   CYS   177      33.297  30.857  39.338  1.00  0.00           C  
ATOM   2893  O   CYS   177      33.925  30.089  38.615  1.00  0.00           O  
ATOM   2894  N   LEU   178      33.055  30.603  40.647  1.00  0.00           N  
ATOM   2895  H   LEU   178      32.613  31.359  41.150  1.00  0.00           H  
ATOM   2896  CA  LEU   178      33.448  29.296  41.292  1.00  0.00           C  
ATOM   2897  HA  LEU   178      34.535  29.221  41.283  1.00  0.00           H  
ATOM   2898  CB  LEU   178      32.982  29.312  42.720  1.00  0.00           C  
ATOM   2899  HB2 LEU   178      31.938  29.626  42.741  1.00  0.00           H  
ATOM   2900  HB3 LEU   178      33.089  28.306  43.124  1.00  0.00           H  
ATOM   2901  CG  LEU   178      33.722  30.349  43.634  1.00  0.00           C  
ATOM   2902  HG  LEU   178      33.746  31.339  43.179  1.00  0.00           H  
ATOM   2903  CD1 LEU   178      33.077  30.785  44.925  1.00  0.00           C  
ATOM   2904 HD11 LEU   178      33.652  31.645  45.266  1.00  0.00           H  
ATOM   2905 HD12 LEU   178      32.027  30.978  44.703  1.00  0.00           H  
ATOM   2906 HD13 LEU   178      33.101  29.961  45.637  1.00  0.00           H  
ATOM   2907  CD2 LEU   178      35.153  29.976  43.895  1.00  0.00           C  
ATOM   2908 HD21 LEU   178      35.267  28.995  44.356  1.00  0.00           H  
ATOM   2909 HD22 LEU   178      35.646  29.974  42.923  1.00  0.00           H  
ATOM   2910 HD23 LEU   178      35.659  30.676  44.559  1.00  0.00           H  
ATOM   2911  C   LEU   178      32.848  28.039  40.566  1.00  0.00           C  
ATOM   2912  O   LEU   178      33.585  27.119  40.169  1.00  0.00           O  
ATOM   2913  N   MET   179      31.516  27.974  40.369  1.00  0.00           N  
ATOM   2914  H   MET   179      30.993  28.802  40.618  1.00  0.00           H  
ATOM   2915  CA  MET   179      30.824  26.850  39.804  1.00  0.00           C  
ATOM   2916  HA  MET   179      31.173  25.930  40.272  1.00  0.00           H  
ATOM   2917  CB  MET   179      29.284  26.895  40.062  1.00  0.00           C  
ATOM   2918  HB2 MET   179      28.775  27.746  39.609  1.00  0.00           H  
ATOM   2919  HB3 MET   179      28.767  26.055  39.599  1.00  0.00           H  
ATOM   2920  CG  MET   179      28.938  26.917  41.508  1.00  0.00           C  
ATOM   2921  HG2 MET   179      29.739  26.372  42.008  1.00  0.00           H  
ATOM   2922  HG3 MET   179      29.041  27.950  41.841  1.00  0.00           H  
ATOM   2923  SD  MET   179      27.238  26.325  41.918  1.00  0.00           S  
ATOM   2924  CE  MET   179      27.473  24.518  41.635  1.00  0.00           C  
ATOM   2925  HE1 MET   179      26.593  23.963  41.962  1.00  0.00           H  
ATOM   2926  HE2 MET   179      27.768  24.315  40.606  1.00  0.00           H  
ATOM   2927  HE3 MET   179      28.386  24.246  42.165  1.00  0.00           H  
ATOM   2928  C   MET   179      31.083  26.774  38.256  1.00  0.00           C  
ATOM   2929  O   MET   179      31.722  25.867  37.753  1.00  0.00           O  
ATOM   2930  N   GLN   180      30.612  27.827  37.545  1.00  0.00           N  
ATOM   2931  H   GLN   180      30.340  28.626  38.100  1.00  0.00           H  
ATOM   2932  CA  GLN   180      30.388  27.923  36.131  1.00  0.00           C  
ATOM   2933  HA  GLN   180      30.194  26.920  35.753  1.00  0.00           H  
ATOM   2934  CB  GLN   180      29.249  28.812  35.808  1.00  0.00           C  
ATOM   2935  HB2 GLN   180      29.486  29.874  35.882  1.00  0.00           H  
ATOM   2936  HB3 GLN   180      28.932  28.587  34.790  1.00  0.00           H  
ATOM   2937  CG  GLN   180      27.981  28.436  36.550  1.00  0.00           C  
ATOM   2938  HG2 GLN   180      27.706  27.415  36.284  1.00  0.00           H  
ATOM   2939  HG3 GLN   180      28.031  28.486  37.637  1.00  0.00           H  
ATOM   2940  CD  GLN   180      26.872  29.436  36.261  1.00  0.00           C  
ATOM   2941  OE1 GLN   180      26.906  30.210  35.286  1.00  0.00           O  
ATOM   2942  NE2 GLN   180      25.868  29.449  37.128  1.00  0.00           N  
ATOM   2943 HE21 GLN   180      25.874  28.820  37.918  1.00  0.00           H  
ATOM   2944 HE22 GLN   180      25.106  30.107  37.052  1.00  0.00           H  
ATOM   2945  C   GLN   180      31.640  28.386  35.291  1.00  0.00           C  
ATOM   2946  O   GLN   180      31.830  27.970  34.153  1.00  0.00           O  
ATOM   2947  N   SER   181      32.317  29.326  35.915  1.00  0.00           N  
ATOM   2948  H   SER   181      32.167  29.518  36.895  1.00  0.00           H  
ATOM   2949  CA  SER   181      33.245  30.248  35.236  1.00  0.00           C  
ATOM   2950  HA  SER   181      33.452  30.895  36.088  1.00  0.00           H  
ATOM   2951  CB  SER   181      34.543  29.572  34.683  1.00  0.00           C  
ATOM   2952  HB2 SER   181      34.223  28.685  34.135  1.00  0.00           H  
ATOM   2953  HB3 SER   181      35.064  30.316  34.082  1.00  0.00           H  
ATOM   2954  OG  SER   181      35.393  29.083  35.744  1.00  0.00           O  
ATOM   2955  HG  SER   181      35.976  29.798  36.011  1.00  0.00           H  
ATOM   2956  C   SER   181      32.586  31.024  34.104  1.00  0.00           C  
ATOM   2957  O   SER   181      33.125  31.370  33.063  1.00  0.00           O  
ATOM   2958  N   LYS   182      31.322  31.480  34.410  1.00  0.00           N  
ATOM   2959  H   LYS   182      30.989  31.289  35.344  1.00  0.00           H  
ATOM   2960  CA  LYS   182      30.527  32.668  33.809  1.00  0.00           C  
ATOM   2961  HA  LYS   182      30.891  32.958  32.823  1.00  0.00           H  
ATOM   2962  CB  LYS   182      29.062  32.258  33.657  1.00  0.00           C  
ATOM   2963  HB2 LYS   182      29.053  31.179  33.500  1.00  0.00           H  
ATOM   2964  HB3 LYS   182      28.578  32.461  34.612  1.00  0.00           H  
ATOM   2965  CG  LYS   182      28.384  33.117  32.638  1.00  0.00           C  
ATOM   2966  HG2 LYS   182      28.206  34.157  32.912  1.00  0.00           H  
ATOM   2967  HG3 LYS   182      29.025  33.207  31.761  1.00  0.00           H  
ATOM   2968  CD  LYS   182      27.035  32.535  32.158  1.00  0.00           C  
ATOM   2969  HD2 LYS   182      26.325  32.345  32.962  1.00  0.00           H  
ATOM   2970  HD3 LYS   182      26.598  33.335  31.561  1.00  0.00           H  
ATOM   2971  CE  LYS   182      27.306  31.280  31.423  1.00  0.00           C  
ATOM   2972  HE2 LYS   182      27.845  31.605  30.533  1.00  0.00           H  
ATOM   2973  HE3 LYS   182      27.947  30.570  31.946  1.00  0.00           H  
ATOM   2974  NZ  LYS   182      26.045  30.620  30.950  1.00  0.00           N  
ATOM   2975  HZ1 LYS   182      26.260  29.947  30.228  1.00  0.00           H  
ATOM   2976  HZ2 LYS   182      25.616  30.102  31.703  1.00  0.00           H  
ATOM   2977  HZ3 LYS   182      25.346  31.282  30.644  1.00  0.00           H  
ATOM   2978  C   LYS   182      30.753  33.911  34.727  1.00  0.00           C  
ATOM   2979  O   LYS   182      30.667  33.800  35.960  1.00  0.00           O  
ATOM   2980  N   PHE   183      30.988  35.084  34.078  1.00  0.00           N  
ATOM   2981  H   PHE   183      31.060  35.243  33.083  1.00  0.00           H  
ATOM   2982  CA  PHE   183      31.248  36.348  34.832  1.00  0.00           C  
ATOM   2983  HA  PHE   183      31.087  36.285  35.909  1.00  0.00           H  
ATOM   2984  CB  PHE   183      32.741  36.686  34.740  1.00  0.00           C  
ATOM   2985  HB2 PHE   183      33.074  36.917  33.728  1.00  0.00           H  
ATOM   2986  HB3 PHE   183      32.976  37.543  35.371  1.00  0.00           H  
ATOM   2987  CG  PHE   183      33.727  35.630  35.246  1.00  0.00           C  
ATOM   2988  CD1 PHE   183      34.162  34.676  34.362  1.00  0.00           C  
ATOM   2989  HD1 PHE   183      33.764  34.555  33.366  1.00  0.00           H  
ATOM   2990  CE1 PHE   183      35.080  33.765  34.824  1.00  0.00           C  
ATOM   2991  HE1 PHE   183      35.249  32.870  34.244  1.00  0.00           H  
ATOM   2992  CZ  PHE   183      35.713  33.917  36.116  1.00  0.00           C  
ATOM   2993  HZ  PHE   183      36.425  33.171  36.436  1.00  0.00           H  
ATOM   2994  CE2 PHE   183      35.391  34.998  36.907  1.00  0.00           C  
ATOM   2995  HE2 PHE   183      35.814  35.188  37.883  1.00  0.00           H  
ATOM   2996  CD2 PHE   183      34.321  35.803  36.541  1.00  0.00           C  
ATOM   2997  HD2 PHE   183      33.964  36.608  37.167  1.00  0.00           H  
ATOM   2998  C   PHE   183      30.418  37.509  34.206  1.00  0.00           C  
ATOM   2999  O   PHE   183      30.345  37.652  33.041  1.00  0.00           O  
ATOM   3000  N   TYR   184      29.717  38.223  35.088  1.00  0.00           N  
ATOM   3001  H   TYR   184      29.788  37.986  36.067  1.00  0.00           H  
ATOM   3002  CA  TYR   184      28.773  39.281  34.745  1.00  0.00           C  
ATOM   3003  HA  TYR   184      28.645  39.428  33.672  1.00  0.00           H  
ATOM   3004  CB  TYR   184      27.462  38.873  35.438  1.00  0.00           C  
ATOM   3005  HB2 TYR   184      27.622  38.686  36.500  1.00  0.00           H  
ATOM   3006  HB3 TYR   184      26.797  39.737  35.428  1.00  0.00           H  
ATOM   3007  CG  TYR   184      26.802  37.698  34.803  1.00  0.00           C  
ATOM   3008  CD1 TYR   184      26.923  36.397  35.458  1.00  0.00           C  
ATOM   3009  HD1 TYR   184      27.641  36.364  36.264  1.00  0.00           H  
ATOM   3010  CE1 TYR   184      26.168  35.322  34.903  1.00  0.00           C  
ATOM   3011  HE1 TYR   184      26.176  34.357  35.388  1.00  0.00           H  
ATOM   3012  CZ  TYR   184      25.235  35.514  33.848  1.00  0.00           C  
ATOM   3013  OH  TYR   184      24.412  34.507  33.491  1.00  0.00           O  
ATOM   3014  HH  TYR   184      23.716  34.745  32.874  1.00  0.00           H  
ATOM   3015  CE2 TYR   184      25.137  36.756  33.194  1.00  0.00           C  
ATOM   3016  HE2 TYR   184      24.494  36.939  32.346  1.00  0.00           H  
ATOM   3017  CD2 TYR   184      25.990  37.805  33.648  1.00  0.00           C  
ATOM   3018  HD2 TYR   184      25.882  38.710  33.068  1.00  0.00           H  
ATOM   3019  C   TYR   184      29.273  40.548  35.393  1.00  0.00           C  
ATOM   3020  O   TYR   184      30.103  40.507  36.317  1.00  0.00           O  
ATOM   3021  N   ILE   185      28.633  41.678  35.252  1.00  0.00           N  
ATOM   3022  H   ILE   185      27.973  41.749  34.491  1.00  0.00           H  
ATOM   3023  CA  ILE   185      29.021  42.860  36.050  1.00  0.00           C  
ATOM   3024  HA  ILE   185      30.084  43.071  35.928  1.00  0.00           H  
ATOM   3025  CB  ILE   185      28.339  44.146  35.569  1.00  0.00           C  
ATOM   3026  HB  ILE   185      27.276  43.959  35.726  1.00  0.00           H  
ATOM   3027  CG2 ILE   185      28.576  45.361  36.533  1.00  0.00           C  
ATOM   3028 HG21 ILE   185      28.169  45.193  37.530  1.00  0.00           H  
ATOM   3029 HG22 ILE   185      29.616  45.666  36.653  1.00  0.00           H  
ATOM   3030 HG23 ILE   185      28.146  46.214  36.007  1.00  0.00           H  
ATOM   3031  CG1 ILE   185      28.778  44.509  34.085  1.00  0.00           C  
ATOM   3032 HG12 ILE   185      29.740  45.011  34.188  1.00  0.00           H  
ATOM   3033 HG13 ILE   185      28.846  43.686  33.374  1.00  0.00           H  
ATOM   3034  CD1 ILE   185      27.778  45.373  33.384  1.00  0.00           C  
ATOM   3035 HD11 ILE   185      26.761  45.153  33.706  1.00  0.00           H  
ATOM   3036 HD12 ILE   185      27.959  46.387  33.741  1.00  0.00           H  
ATOM   3037 HD13 ILE   185      27.994  45.489  32.322  1.00  0.00           H  
ATOM   3038  C   ILE   185      28.727  42.692  37.535  1.00  0.00           C  
ATOM   3039  O   ILE   185      29.563  43.017  38.433  1.00  0.00           O  
ATOM   3040  N   ALA   186      27.559  42.122  37.891  1.00  0.00           N  
ATOM   3041  H   ALA   186      26.777  42.056  37.255  1.00  0.00           H  
ATOM   3042  CA  ALA   186      27.247  41.796  39.257  1.00  0.00           C  
ATOM   3043  HA  ALA   186      27.276  42.690  39.880  1.00  0.00           H  
ATOM   3044  CB  ALA   186      25.794  41.295  39.208  1.00  0.00           C  
ATOM   3045  HB1 ALA   186      25.506  41.158  40.250  1.00  0.00           H  
ATOM   3046  HB2 ALA   186      25.155  42.059  38.765  1.00  0.00           H  
ATOM   3047  HB3 ALA   186      25.693  40.382  38.622  1.00  0.00           H  
ATOM   3048  C   ALA   186      28.202  40.796  39.906  1.00  0.00           C  
ATOM   3049  O   ALA   186      28.194  40.696  41.103  1.00  0.00           O  
ATOM   3050  N   SER   187      29.003  39.934  39.166  1.00  0.00           N  
ATOM   3051  H   SER   187      28.950  40.146  38.180  1.00  0.00           H  
ATOM   3052  CA  SER   187      30.237  39.225  39.585  1.00  0.00           C  
ATOM   3053  HA  SER   187      29.993  38.699  40.508  1.00  0.00           H  
ATOM   3054  CB  SER   187      30.698  38.296  38.528  1.00  0.00           C  
ATOM   3055  HB2 SER   187      31.234  38.783  37.713  1.00  0.00           H  
ATOM   3056  HB3 SER   187      31.450  37.623  38.937  1.00  0.00           H  
ATOM   3057  OG  SER   187      29.555  37.609  38.025  1.00  0.00           O  
ATOM   3058  HG  SER   187      29.175  37.067  38.721  1.00  0.00           H  
ATOM   3059  C   SER   187      31.383  40.120  40.063  1.00  0.00           C  
ATOM   3060  O   SER   187      31.826  40.026  41.217  1.00  0.00           O  
ATOM   3061  N   ASP   188      31.821  41.048  39.158  1.00  0.00           N  
ATOM   3062  H   ASP   188      31.655  40.901  38.172  1.00  0.00           H  
ATOM   3063  CA  ASP   188      32.779  42.057  39.624  1.00  0.00           C  
ATOM   3064  HA  ASP   188      33.780  41.669  39.815  1.00  0.00           H  
ATOM   3065  CB  ASP   188      32.917  43.067  38.552  1.00  0.00           C  
ATOM   3066  HB2 ASP   188      31.888  43.283  38.263  1.00  0.00           H  
ATOM   3067  HB3 ASP   188      33.366  43.966  38.975  1.00  0.00           H  
ATOM   3068  CG  ASP   188      33.775  42.663  37.332  1.00  0.00           C  
ATOM   3069  OD1 ASP   188      34.367  41.550  37.228  1.00  0.00           O  
ATOM   3070  OD2 ASP   188      33.943  43.601  36.566  1.00  0.00           O  
ATOM   3071  C   ASP   188      32.292  42.705  40.895  1.00  0.00           C  
ATOM   3072  O   ASP   188      33.051  42.859  41.841  1.00  0.00           O  
ATOM   3073  N   VAL   189      31.094  43.202  41.012  1.00  0.00           N  
ATOM   3074  H   VAL   189      30.512  43.116  40.191  1.00  0.00           H  
ATOM   3075  CA  VAL   189      30.611  43.709  42.322  1.00  0.00           C  
ATOM   3076  HA  VAL   189      31.116  44.658  42.502  1.00  0.00           H  
ATOM   3077  CB  VAL   189      29.070  44.013  42.330  1.00  0.00           C  
ATOM   3078  HB  VAL   189      28.668  43.105  41.881  1.00  0.00           H  
ATOM   3079  CG1 VAL   189      28.408  44.300  43.710  1.00  0.00           C  
ATOM   3080 HG11 VAL   189      28.705  45.314  43.977  1.00  0.00           H  
ATOM   3081 HG12 VAL   189      27.355  44.024  43.777  1.00  0.00           H  
ATOM   3082 HG13 VAL   189      28.723  43.560  44.446  1.00  0.00           H  
ATOM   3083  CG2 VAL   189      28.698  45.138  41.406  1.00  0.00           C  
ATOM   3084 HG21 VAL   189      29.429  45.946  41.408  1.00  0.00           H  
ATOM   3085 HG22 VAL   189      28.631  44.805  40.370  1.00  0.00           H  
ATOM   3086 HG23 VAL   189      27.742  45.486  41.799  1.00  0.00           H  
ATOM   3087  C   VAL   189      30.863  42.891  43.579  1.00  0.00           C  
ATOM   3088  O   VAL   189      31.262  43.390  44.654  1.00  0.00           O  
ATOM   3089  N   TRP   190      30.513  41.594  43.546  1.00  0.00           N  
ATOM   3090  H   TRP   190      29.988  41.285  42.740  1.00  0.00           H  
ATOM   3091  CA  TRP   190      30.735  40.603  44.551  1.00  0.00           C  
ATOM   3092  HA  TRP   190      30.281  41.120  45.396  1.00  0.00           H  
ATOM   3093  CB  TRP   190      30.270  39.123  44.206  1.00  0.00           C  
ATOM   3094  HB2 TRP   190      29.191  39.146  44.050  1.00  0.00           H  
ATOM   3095  HB3 TRP   190      30.664  38.942  43.206  1.00  0.00           H  
ATOM   3096  CG  TRP   190      30.711  38.086  45.193  1.00  0.00           C  
ATOM   3097  CD1 TRP   190      32.003  37.678  45.453  1.00  0.00           C  
ATOM   3098  HD1 TRP   190      32.833  37.984  44.834  1.00  0.00           H  
ATOM   3099  NE1 TRP   190      32.003  36.689  46.404  1.00  0.00           N  
ATOM   3100  HE1 TRP   190      32.790  36.100  46.637  1.00  0.00           H  
ATOM   3101  CE2 TRP   190      30.775  36.563  46.981  1.00  0.00           C  
ATOM   3102  CZ2 TRP   190      30.248  35.616  47.870  1.00  0.00           C  
ATOM   3103  HZ2 TRP   190      30.964  34.971  48.359  1.00  0.00           H  
ATOM   3104  CH2 TRP   190      28.873  35.383  47.938  1.00  0.00           C  
ATOM   3105  HH2 TRP   190      28.513  34.501  48.448  1.00  0.00           H  
ATOM   3106  CZ3 TRP   190      28.001  36.203  47.156  1.00  0.00           C  
ATOM   3107  HZ3 TRP   190      26.933  36.070  47.247  1.00  0.00           H  
ATOM   3108  CE3 TRP   190      28.518  37.194  46.301  1.00  0.00           C  
ATOM   3109  HE3 TRP   190      27.902  37.855  45.710  1.00  0.00           H  
ATOM   3110  CD2 TRP   190      29.894  37.341  46.060  1.00  0.00           C  
ATOM   3111  C   TRP   190      32.195  40.616  45.070  1.00  0.00           C  
ATOM   3112  O   TRP   190      32.481  40.926  46.220  1.00  0.00           O  
ATOM   3113  N   SER   191      33.149  40.417  44.159  1.00  0.00           N  
ATOM   3114  H   SER   191      32.791  40.238  43.232  1.00  0.00           H  
ATOM   3115  CA  SER   191      34.572  40.760  44.140  1.00  0.00           C  
ATOM   3116  HA  SER   191      34.997  40.122  44.916  1.00  0.00           H  
ATOM   3117  CB  SER   191      35.351  40.373  42.880  1.00  0.00           C  
ATOM   3118  HB2 SER   191      34.926  41.013  42.107  1.00  0.00           H  
ATOM   3119  HB3 SER   191      36.425  40.499  43.015  1.00  0.00           H  
ATOM   3120  OG  SER   191      35.092  39.042  42.624  1.00  0.00           O  
ATOM   3121  HG  SER   191      35.450  38.468  43.305  1.00  0.00           H  
ATOM   3122  C   SER   191      34.908  42.196  44.655  1.00  0.00           C  
ATOM   3123  O   SER   191      35.684  42.296  45.621  1.00  0.00           O  
ATOM   3124  N   PHE   192      34.285  43.277  44.162  1.00  0.00           N  
ATOM   3125  H   PHE   192      33.746  43.165  43.315  1.00  0.00           H  
ATOM   3126  CA  PHE   192      34.447  44.544  44.830  1.00  0.00           C  
ATOM   3127  HA  PHE   192      35.495  44.829  44.738  1.00  0.00           H  
ATOM   3128  CB  PHE   192      33.619  45.582  44.090  1.00  0.00           C  
ATOM   3129  HB2 PHE   192      34.042  45.692  43.092  1.00  0.00           H  
ATOM   3130  HB3 PHE   192      32.562  45.318  44.053  1.00  0.00           H  
ATOM   3131  CG  PHE   192      33.828  46.935  44.729  1.00  0.00           C  
ATOM   3132  CD1 PHE   192      35.130  47.539  44.729  1.00  0.00           C  
ATOM   3133  HD1 PHE   192      35.977  47.248  44.125  1.00  0.00           H  
ATOM   3134  CE1 PHE   192      35.391  48.563  45.618  1.00  0.00           C  
ATOM   3135  HE1 PHE   192      36.377  48.985  45.745  1.00  0.00           H  
ATOM   3136  CZ  PHE   192      34.360  49.141  46.378  1.00  0.00           C  
ATOM   3137  HZ  PHE   192      34.673  49.902  47.077  1.00  0.00           H  
ATOM   3138  CE2 PHE   192      33.108  48.573  46.389  1.00  0.00           C  
ATOM   3139  HE2 PHE   192      32.305  48.904  47.031  1.00  0.00           H  
ATOM   3140  CD2 PHE   192      32.841  47.448  45.558  1.00  0.00           C  
ATOM   3141  HD2 PHE   192      31.891  46.936  45.508  1.00  0.00           H  
ATOM   3142  C   PHE   192      34.131  44.516  46.272  1.00  0.00           C  
ATOM   3143  O   PHE   192      34.969  45.045  47.010  1.00  0.00           O  
ATOM   3144  N   GLY   193      33.025  43.919  46.743  1.00  0.00           N  
ATOM   3145  H   GLY   193      32.383  43.610  46.027  1.00  0.00           H  
ATOM   3146  CA  GLY   193      32.626  43.681  48.084  1.00  0.00           C  
ATOM   3147  HA2 GLY   193      32.246  44.573  48.584  1.00  0.00           H  
ATOM   3148  HA3 GLY   193      31.893  42.875  48.107  1.00  0.00           H  
ATOM   3149  C   GLY   193      33.764  43.212  48.909  1.00  0.00           C  
ATOM   3150  O   GLY   193      34.003  43.669  50.044  1.00  0.00           O  
ATOM   3151  N   VAL   194      34.564  42.329  48.343  1.00  0.00           N  
ATOM   3152  H   VAL   194      34.329  42.078  47.393  1.00  0.00           H  
ATOM   3153  CA  VAL   194      35.718  41.775  48.970  1.00  0.00           C  
ATOM   3154  HA  VAL   194      35.461  41.633  50.019  1.00  0.00           H  
ATOM   3155  CB  VAL   194      36.025  40.444  48.258  1.00  0.00           C  
ATOM   3156  HB  VAL   194      36.165  40.525  47.180  1.00  0.00           H  
ATOM   3157  CG1 VAL   194      37.220  39.847  48.990  1.00  0.00           C  
ATOM   3158 HG11 VAL   194      37.743  39.067  48.436  1.00  0.00           H  
ATOM   3159 HG12 VAL   194      38.018  40.588  49.018  1.00  0.00           H  
ATOM   3160 HG13 VAL   194      36.879  39.523  49.974  1.00  0.00           H  
ATOM   3161  CG2 VAL   194      34.878  39.427  48.456  1.00  0.00           C  
ATOM   3162 HG21 VAL   194      35.358  38.449  48.484  1.00  0.00           H  
ATOM   3163 HG22 VAL   194      34.450  39.401  49.458  1.00  0.00           H  
ATOM   3164 HG23 VAL   194      34.062  39.458  47.733  1.00  0.00           H  
ATOM   3165  C   VAL   194      36.816  42.904  48.915  1.00  0.00           C  
ATOM   3166  O   VAL   194      37.326  43.300  50.017  1.00  0.00           O  
ATOM   3167  N   THR   195      37.140  43.496  47.730  1.00  0.00           N  
ATOM   3168  H   THR   195      36.678  43.167  46.894  1.00  0.00           H  
ATOM   3169  CA  THR   195      38.024  44.623  47.697  1.00  0.00           C  
ATOM   3170  HA  THR   195      38.949  44.252  48.138  1.00  0.00           H  
ATOM   3171  CB  THR   195      38.216  45.083  46.200  1.00  0.00           C  
ATOM   3172  HB  THR   195      37.297  45.371  45.689  1.00  0.00           H  
ATOM   3173  CG2 THR   195      39.288  46.184  46.010  1.00  0.00           C  
ATOM   3174 HG21 THR   195      39.487  46.263  44.942  1.00  0.00           H  
ATOM   3175 HG22 THR   195      38.921  47.138  46.388  1.00  0.00           H  
ATOM   3176 HG23 THR   195      40.245  46.023  46.506  1.00  0.00           H  
ATOM   3177  OG1 THR   195      38.637  44.040  45.385  1.00  0.00           O  
ATOM   3178  HG1 THR   195      37.970  43.350  45.363  1.00  0.00           H  
ATOM   3179  C   THR   195      37.766  45.816  48.624  1.00  0.00           C  
ATOM   3180  O   THR   195      38.654  46.419  49.157  1.00  0.00           O  
ATOM   3181  N   LEU   196      36.467  46.073  48.936  1.00  0.00           N  
ATOM   3182  H   LEU   196      35.766  45.545  48.435  1.00  0.00           H  
ATOM   3183  CA  LEU   196      36.034  46.958  50.015  1.00  0.00           C  
ATOM   3184  HA  LEU   196      36.561  47.902  49.870  1.00  0.00           H  
ATOM   3185  CB  LEU   196      34.582  47.165  49.941  1.00  0.00           C  
ATOM   3186  HB2 LEU   196      34.381  47.542  48.938  1.00  0.00           H  
ATOM   3187  HB3 LEU   196      34.006  46.254  50.104  1.00  0.00           H  
ATOM   3188  CG  LEU   196      33.998  48.267  50.849  1.00  0.00           C  
ATOM   3189  HG  LEU   196      34.169  47.966  51.883  1.00  0.00           H  
ATOM   3190  CD1 LEU   196      34.654  49.639  50.670  1.00  0.00           C  
ATOM   3191 HD11 LEU   196      35.672  49.618  51.059  1.00  0.00           H  
ATOM   3192 HD12 LEU   196      34.562  50.078  49.677  1.00  0.00           H  
ATOM   3193 HD13 LEU   196      34.107  50.248  51.389  1.00  0.00           H  
ATOM   3194  CD2 LEU   196      32.502  48.453  50.526  1.00  0.00           C  
ATOM   3195 HD21 LEU   196      32.192  49.288  51.154  1.00  0.00           H  
ATOM   3196 HD22 LEU   196      32.279  48.753  49.502  1.00  0.00           H  
ATOM   3197 HD23 LEU   196      31.983  47.517  50.735  1.00  0.00           H  
ATOM   3198  C   LEU   196      36.427  46.450  51.382  1.00  0.00           C  
ATOM   3199  O   LEU   196      37.048  47.200  52.099  1.00  0.00           O  
ATOM   3200  N   HIE   197      36.045  45.271  51.814  1.00  0.00           N  
ATOM   3201  H   HIE   197      35.623  44.648  51.139  1.00  0.00           H  
ATOM   3202  CA  HIE   197      36.422  44.615  53.076  1.00  0.00           C  
ATOM   3203  HA  HIE   197      36.017  45.114  53.956  1.00  0.00           H  
ATOM   3204  CB  HIE   197      35.931  43.135  53.057  1.00  0.00           C  
ATOM   3205  HB2 HIE   197      34.845  43.074  52.985  1.00  0.00           H  
ATOM   3206  HB3 HIE   197      36.412  42.667  52.199  1.00  0.00           H  
ATOM   3207  CG  HIE   197      36.288  42.334  54.278  1.00  0.00           C  
ATOM   3208  ND1 HIE   197      37.488  41.792  54.563  1.00  0.00           N  
ATOM   3209  CE1 HIE   197      37.400  41.338  55.778  1.00  0.00           C  
ATOM   3210  HE1 HIE   197      38.303  41.036  56.288  1.00  0.00           H  
ATOM   3211  NE2 HIE   197      36.198  41.609  56.319  1.00  0.00           N  
ATOM   3212  HE2 HIE   197      35.799  41.338  57.206  1.00  0.00           H  
ATOM   3213  CD2 HIE   197      35.469  42.188  55.316  1.00  0.00           C  
ATOM   3214  HD2 HIE   197      34.440  42.507  55.252  1.00  0.00           H  
ATOM   3215  C   HIE   197      38.012  44.620  53.233  1.00  0.00           C  
ATOM   3216  O   HIE   197      38.532  45.024  54.272  1.00  0.00           O  
ATOM   3217  N   GLU   198      38.781  44.393  52.156  1.00  0.00           N  
ATOM   3218  H   GLU   198      38.359  44.334  51.241  1.00  0.00           H  
ATOM   3219  CA  GLU   198      40.223  44.639  52.194  1.00  0.00           C  
ATOM   3220  HA  GLU   198      40.766  44.065  52.944  1.00  0.00           H  
ATOM   3221  CB  GLU   198      40.866  44.415  50.869  1.00  0.00           C  
ATOM   3222  HB2 GLU   198      40.293  44.973  50.129  1.00  0.00           H  
ATOM   3223  HB3 GLU   198      41.935  44.628  50.885  1.00  0.00           H  
ATOM   3224  CG  GLU   198      40.969  42.889  50.623  1.00  0.00           C  
ATOM   3225  HG2 GLU   198      41.215  42.460  51.594  1.00  0.00           H  
ATOM   3226  HG3 GLU   198      40.007  42.529  50.259  1.00  0.00           H  
ATOM   3227  CD  GLU   198      42.025  42.540  49.615  1.00  0.00           C  
ATOM   3228  OE1 GLU   198      41.646  42.417  48.461  1.00  0.00           O  
ATOM   3229  OE2 GLU   198      43.204  42.466  49.940  1.00  0.00           O  
ATOM   3230  C   GLU   198      40.529  46.128  52.589  1.00  0.00           C  
ATOM   3231  O   GLU   198      41.233  46.341  53.567  1.00  0.00           O  
ATOM   3232  N   LEU   199      39.974  47.154  51.888  1.00  0.00           N  
ATOM   3233  H   LEU   199      39.369  46.870  51.131  1.00  0.00           H  
ATOM   3234  CA  LEU   199      40.338  48.490  52.002  1.00  0.00           C  
ATOM   3235  HA  LEU   199      41.385  48.584  51.713  1.00  0.00           H  
ATOM   3236  CB  LEU   199      39.555  49.240  50.904  1.00  0.00           C  
ATOM   3237  HB2 LEU   199      39.804  48.762  49.956  1.00  0.00           H  
ATOM   3238  HB3 LEU   199      38.483  49.141  51.072  1.00  0.00           H  
ATOM   3239  CG  LEU   199      39.847  50.779  50.781  1.00  0.00           C  
ATOM   3240  HG  LEU   199      39.171  51.375  51.395  1.00  0.00           H  
ATOM   3241  CD1 LEU   199      41.314  51.165  50.894  1.00  0.00           C  
ATOM   3242 HD11 LEU   199      41.447  52.243  50.801  1.00  0.00           H  
ATOM   3243 HD12 LEU   199      41.738  50.868  51.853  1.00  0.00           H  
ATOM   3244 HD13 LEU   199      41.844  50.556  50.162  1.00  0.00           H  
ATOM   3245  CD2 LEU   199      39.451  51.135  49.308  1.00  0.00           C  
ATOM   3246 HD21 LEU   199      39.397  52.203  49.099  1.00  0.00           H  
ATOM   3247 HD22 LEU   199      40.088  50.663  48.560  1.00  0.00           H  
ATOM   3248 HD23 LEU   199      38.452  50.736  49.131  1.00  0.00           H  
ATOM   3249  C   LEU   199      40.026  49.030  53.337  1.00  0.00           C  
ATOM   3250  O   LEU   199      40.848  49.715  53.911  1.00  0.00           O  
ATOM   3251  N   LEU   200      38.820  48.739  53.810  1.00  0.00           N  
ATOM   3252  H   LEU   200      38.236  48.043  53.367  1.00  0.00           H  
ATOM   3253  CA  LEU   200      38.435  48.974  55.179  1.00  0.00           C  
ATOM   3254  HA  LEU   200      38.528  50.027  55.443  1.00  0.00           H  
ATOM   3255  CB  LEU   200      36.946  48.583  55.387  1.00  0.00           C  
ATOM   3256  HB2 LEU   200      36.794  47.616  54.909  1.00  0.00           H  
ATOM   3257  HB3 LEU   200      36.693  48.600  56.447  1.00  0.00           H  
ATOM   3258  CG  LEU   200      36.056  49.500  54.540  1.00  0.00           C  
ATOM   3259  HG  LEU   200      35.852  49.099  53.547  1.00  0.00           H  
ATOM   3260  CD1 LEU   200      34.790  49.501  55.352  1.00  0.00           C  
ATOM   3261 HD11 LEU   200      34.039  50.204  54.992  1.00  0.00           H  
ATOM   3262 HD12 LEU   200      34.450  48.486  55.559  1.00  0.00           H  
ATOM   3263 HD13 LEU   200      34.918  49.992  56.317  1.00  0.00           H  
ATOM   3264  CD2 LEU   200      36.424  50.953  54.395  1.00  0.00           C  
ATOM   3265 HD21 LEU   200      35.708  51.445  53.737  1.00  0.00           H  
ATOM   3266 HD22 LEU   200      36.516  51.548  55.304  1.00  0.00           H  
ATOM   3267 HD23 LEU   200      37.292  51.006  53.738  1.00  0.00           H  
ATOM   3268  C   LEU   200      39.395  48.407  56.218  1.00  0.00           C  
ATOM   3269  O   LEU   200      39.821  49.086  57.160  1.00  0.00           O  
ATOM   3270  N   THR   201      39.895  47.175  55.925  1.00  0.00           N  
ATOM   3271  H   THR   201      39.473  46.695  55.143  1.00  0.00           H  
ATOM   3272  CA  THR   201      40.873  46.426  56.773  1.00  0.00           C  
ATOM   3273  HA  THR   201      40.751  46.683  57.826  1.00  0.00           H  
ATOM   3274  CB  THR   201      40.600  44.908  56.743  1.00  0.00           C  
ATOM   3275  HB  THR   201      40.868  44.451  55.790  1.00  0.00           H  
ATOM   3276  CG2 THR   201      41.311  44.178  57.924  1.00  0.00           C  
ATOM   3277 HG21 THR   201      41.275  43.096  57.792  1.00  0.00           H  
ATOM   3278 HG22 THR   201      42.380  44.350  58.052  1.00  0.00           H  
ATOM   3279 HG23 THR   201      40.850  44.365  58.893  1.00  0.00           H  
ATOM   3280  OG1 THR   201      39.280  44.440  56.897  1.00  0.00           O  
ATOM   3281  HG1 THR   201      38.967  44.476  55.990  1.00  0.00           H  
ATOM   3282  C   THR   201      42.295  46.746  56.364  1.00  0.00           C  
ATOM   3283  O   THR   201      43.212  45.930  56.406  1.00  0.00           O  
ATOM   3284  N   TYR   202      42.544  48.057  56.182  1.00  0.00           N  
ATOM   3285  H   TYR   202      41.708  48.598  56.348  1.00  0.00           H  
ATOM   3286  CA  TYR   202      43.876  48.645  55.798  1.00  0.00           C  
ATOM   3287  HA  TYR   202      43.681  49.551  55.224  1.00  0.00           H  
ATOM   3288  CB  TYR   202      44.650  48.981  57.139  1.00  0.00           C  
ATOM   3289  HB2 TYR   202      44.480  48.157  57.832  1.00  0.00           H  
ATOM   3290  HB3 TYR   202      45.711  49.002  56.889  1.00  0.00           H  
ATOM   3291  CG  TYR   202      44.187  50.327  57.812  1.00  0.00           C  
ATOM   3292  CD1 TYR   202      44.906  51.528  57.597  1.00  0.00           C  
ATOM   3293  HD1 TYR   202      45.790  51.528  56.977  1.00  0.00           H  
ATOM   3294  CE1 TYR   202      44.474  52.691  58.171  1.00  0.00           C  
ATOM   3295  HE1 TYR   202      45.093  53.575  58.131  1.00  0.00           H  
ATOM   3296  CZ  TYR   202      43.242  52.755  58.893  1.00  0.00           C  
ATOM   3297  OH  TYR   202      42.996  53.859  59.547  1.00  0.00           O  
ATOM   3298  HH  TYR   202      43.641  54.481  59.201  1.00  0.00           H  
ATOM   3299  CE2 TYR   202      42.497  51.576  59.013  1.00  0.00           C  
ATOM   3300  HE2 TYR   202      41.677  51.514  59.713  1.00  0.00           H  
ATOM   3301  CD2 TYR   202      42.990  50.352  58.522  1.00  0.00           C  
ATOM   3302  HD2 TYR   202      42.423  49.446  58.681  1.00  0.00           H  
ATOM   3303  C   TYR   202      44.591  47.756  54.822  1.00  0.00           C  
ATOM   3304  O   TYR   202      45.799  47.599  54.843  1.00  0.00           O  
ATOM   3305  N   CYS   203      43.805  47.137  53.902  1.00  0.00           N  
ATOM   3306  H   CYS   203      42.801  47.231  53.858  1.00  0.00           H  
ATOM   3307  CA  CYS   203      44.346  46.139  52.886  1.00  0.00           C  
ATOM   3308  HA  CYS   203      43.560  45.532  52.437  1.00  0.00           H  
ATOM   3309  CB  CYS   203      44.962  46.947  51.640  1.00  0.00           C  
ATOM   3310  HB2 CYS   203      45.877  47.368  52.056  1.00  0.00           H  
ATOM   3311  HB3 CYS   203      45.295  46.345  50.795  1.00  0.00           H  
ATOM   3312  SG  CYS   203      43.750  48.270  51.146  1.00  0.00           S  
ATOM   3313  HG  CYS   203      42.660  47.504  51.054  1.00  0.00           H  
ATOM   3314  C   CYS   203      45.314  45.068  53.523  1.00  0.00           C  
ATOM   3315  O   CYS   203      46.356  44.823  52.968  1.00  0.00           O  
ATOM   3316  N   ASP   204      44.953  44.520  54.665  1.00  0.00           N  
ATOM   3317  H   ASP   204      44.139  44.897  55.128  1.00  0.00           H  
ATOM   3318  CA  ASP   204      45.760  43.479  55.388  1.00  0.00           C  
ATOM   3319  HA  ASP   204      46.790  43.812  55.515  1.00  0.00           H  
ATOM   3320  CB  ASP   204      45.092  43.070  56.674  1.00  0.00           C  
ATOM   3321  HB2 ASP   204      44.667  43.961  57.136  1.00  0.00           H  
ATOM   3322  HB3 ASP   204      44.238  42.442  56.420  1.00  0.00           H  
ATOM   3323  CG  ASP   204      46.051  42.323  57.639  1.00  0.00           C  
ATOM   3324  OD1 ASP   204      47.306  42.495  57.602  1.00  0.00           O  
ATOM   3325  OD2 ASP   204      45.528  41.515  58.405  1.00  0.00           O  
ATOM   3326  C   ASP   204      46.056  42.228  54.548  1.00  0.00           C  
ATOM   3327  O   ASP   204      45.253  41.845  53.689  1.00  0.00           O  
ATOM   3328  N   SER   205      47.201  41.487  54.764  1.00  0.00           N  
ATOM   3329  H   SER   205      47.868  41.815  55.448  1.00  0.00           H  
ATOM   3330  CA  SER   205      47.652  40.358  54.014  1.00  0.00           C  
ATOM   3331  HA  SER   205      46.937  40.042  53.255  1.00  0.00           H  
ATOM   3332  CB  SER   205      49.093  40.439  53.440  1.00  0.00           C  
ATOM   3333  HB2 SER   205      49.773  40.820  54.202  1.00  0.00           H  
ATOM   3334  HB3 SER   205      49.344  39.425  53.128  1.00  0.00           H  
ATOM   3335  OG  SER   205      49.207  41.273  52.268  1.00  0.00           O  
ATOM   3336  HG  SER   205      49.477  42.162  52.511  1.00  0.00           H  
ATOM   3337  C   SER   205      47.762  39.136  54.948  1.00  0.00           C  
ATOM   3338  O   SER   205      47.735  38.036  54.513  1.00  0.00           O  
ATOM   3339  N   ASP   206      47.809  39.324  56.261  1.00  0.00           N  
ATOM   3340  H   ASP   206      47.764  40.259  56.639  1.00  0.00           H  
ATOM   3341  CA  ASP   206      47.905  38.404  57.384  1.00  0.00           C  
ATOM   3342  HA  ASP   206      48.468  37.481  57.242  1.00  0.00           H  
ATOM   3343  CB  ASP   206      48.518  39.111  58.601  1.00  0.00           C  
ATOM   3344  HB2 ASP   206      48.005  40.059  58.761  1.00  0.00           H  
ATOM   3345  HB3 ASP   206      48.354  38.534  59.511  1.00  0.00           H  
ATOM   3346  CG  ASP   206      49.972  39.544  58.344  1.00  0.00           C  
ATOM   3347  OD1 ASP   206      50.280  40.560  58.995  1.00  0.00           O  
ATOM   3348  OD2 ASP   206      50.640  38.945  57.496  1.00  0.00           O  
ATOM   3349  C   ASP   206      46.484  37.944  57.653  1.00  0.00           C  
ATOM   3350  O   ASP   206      46.233  36.766  57.521  1.00  0.00           O  
ATOM   3351  N   SER   207      45.554  38.811  58.019  1.00  0.00           N  
ATOM   3352  H   SER   207      45.893  39.761  58.078  1.00  0.00           H  
ATOM   3353  CA  SER   207      44.076  38.540  58.336  1.00  0.00           C  
ATOM   3354  HA  SER   207      43.894  37.467  58.400  1.00  0.00           H  
ATOM   3355  CB  SER   207      43.667  39.010  59.710  1.00  0.00           C  
ATOM   3356  HB2 SER   207      42.737  38.557  60.054  1.00  0.00           H  
ATOM   3357  HB3 SER   207      44.382  38.581  60.412  1.00  0.00           H  
ATOM   3358  OG  SER   207      43.803  40.408  59.853  1.00  0.00           O  
ATOM   3359  HG  SER   207      44.405  40.752  59.190  1.00  0.00           H  
ATOM   3360  C   SER   207      43.194  39.077  57.142  1.00  0.00           C  
ATOM   3361  O   SER   207      42.174  39.701  57.302  1.00  0.00           O  
ATOM   3362  N   SER   208      43.693  38.844  55.922  1.00  0.00           N  
ATOM   3363  H   SER   208      44.522  38.274  55.831  1.00  0.00           H  
ATOM   3364  CA  SER   208      42.881  39.108  54.714  1.00  0.00           C  
ATOM   3365  HA  SER   208      42.532  40.141  54.718  1.00  0.00           H  
ATOM   3366  CB  SER   208      43.811  39.018  53.497  1.00  0.00           C  
ATOM   3367  HB2 SER   208      43.396  39.765  52.819  1.00  0.00           H  
ATOM   3368  HB3 SER   208      44.748  39.554  53.651  1.00  0.00           H  
ATOM   3369  OG  SER   208      44.042  37.778  52.836  1.00  0.00           O  
ATOM   3370  HG  SER   208      44.458  37.165  53.447  1.00  0.00           H  
ATOM   3371  C   SER   208      41.692  38.164  54.631  1.00  0.00           C  
ATOM   3372  O   SER   208      41.684  37.110  55.283  1.00  0.00           O  
ATOM   3373  N   PRO   209      40.698  38.468  53.718  1.00  0.00           N  
ATOM   3374  CD  PRO   209      40.530  39.817  53.157  1.00  0.00           C  
ATOM   3375  HD2 PRO   209      41.393  40.166  52.589  1.00  0.00           H  
ATOM   3376  HD3 PRO   209      40.433  40.427  54.056  1.00  0.00           H  
ATOM   3377  CG  PRO   209      39.224  39.703  52.374  1.00  0.00           C  
ATOM   3378  HG2 PRO   209      39.194  40.354  51.501  1.00  0.00           H  
ATOM   3379  HG3 PRO   209      38.433  39.942  53.085  1.00  0.00           H  
ATOM   3380  CB  PRO   209      39.138  38.284  51.970  1.00  0.00           C  
ATOM   3381  HB2 PRO   209      39.730  38.060  51.082  1.00  0.00           H  
ATOM   3382  HB3 PRO   209      38.105  37.997  51.777  1.00  0.00           H  
ATOM   3383  CA  PRO   209      39.696  37.558  53.226  1.00  0.00           C  
ATOM   3384  HA  PRO   209      38.879  37.507  53.945  1.00  0.00           H  
ATOM   3385  C   PRO   209      40.135  36.098  53.022  1.00  0.00           C  
ATOM   3386  O   PRO   209      39.355  35.235  53.376  1.00  0.00           O  
ATOM   3387  N   MET   210      41.424  35.837  52.651  1.00  0.00           N  
ATOM   3388  H   MET   210      42.081  36.601  52.579  1.00  0.00           H  
ATOM   3389  CA  MET   210      41.948  34.444  52.641  1.00  0.00           C  
ATOM   3390  HA  MET   210      41.410  33.929  51.845  1.00  0.00           H  
ATOM   3391  CB  MET   210      43.310  34.578  51.926  1.00  0.00           C  
ATOM   3392  HB2 MET   210      43.145  34.939  50.911  1.00  0.00           H  
ATOM   3393  HB3 MET   210      43.954  35.317  52.402  1.00  0.00           H  
ATOM   3394  CG  MET   210      44.031  33.331  51.632  1.00  0.00           C  
ATOM   3395  HG2 MET   210      44.440  32.923  52.556  1.00  0.00           H  
ATOM   3396  HG3 MET   210      43.301  32.639  51.212  1.00  0.00           H  
ATOM   3397  SD  MET   210      45.313  33.341  50.311  1.00  0.00           S  
ATOM   3398  CE  MET   210      46.528  34.352  51.075  1.00  0.00           C  
ATOM   3399  HE1 MET   210      46.760  34.068  52.102  1.00  0.00           H  
ATOM   3400  HE2 MET   210      47.531  34.371  50.648  1.00  0.00           H  
ATOM   3401  HE3 MET   210      46.139  35.369  51.032  1.00  0.00           H  
ATOM   3402  C   MET   210      42.051  33.741  53.970  1.00  0.00           C  
ATOM   3403  O   MET   210      41.557  32.593  53.966  1.00  0.00           O  
ATOM   3404  N   ALA   211      42.812  34.316  54.926  1.00  0.00           N  
ATOM   3405  H   ALA   211      43.251  35.205  54.730  1.00  0.00           H  
ATOM   3406  CA  ALA   211      42.693  33.841  56.306  1.00  0.00           C  
ATOM   3407  HA  ALA   211      43.158  32.857  56.350  1.00  0.00           H  
ATOM   3408  CB  ALA   211      43.549  34.757  57.160  1.00  0.00           C  
ATOM   3409  HB1 ALA   211      43.548  34.518  58.224  1.00  0.00           H  
ATOM   3410  HB2 ALA   211      44.526  34.858  56.688  1.00  0.00           H  
ATOM   3411  HB3 ALA   211      43.010  35.704  57.208  1.00  0.00           H  
ATOM   3412  C   ALA   211      41.236  33.637  56.780  1.00  0.00           C  
ATOM   3413  O   ALA   211      40.734  32.521  57.145  1.00  0.00           O  
ATOM   3414  N   LEU   212      40.437  34.695  56.694  1.00  0.00           N  
ATOM   3415  H   LEU   212      40.732  35.553  56.251  1.00  0.00           H  
ATOM   3416  CA  LEU   212      39.012  34.592  57.061  1.00  0.00           C  
ATOM   3417  HA  LEU   212      38.998  34.313  58.114  1.00  0.00           H  
ATOM   3418  CB  LEU   212      38.381  35.963  56.997  1.00  0.00           C  
ATOM   3419  HB2 LEU   212      38.292  36.299  55.964  1.00  0.00           H  
ATOM   3420  HB3 LEU   212      37.350  35.839  57.327  1.00  0.00           H  
ATOM   3421  CG  LEU   212      39.092  37.065  57.822  1.00  0.00           C  
ATOM   3422  HG  LEU   212      40.071  37.230  57.374  1.00  0.00           H  
ATOM   3423  CD1 LEU   212      38.177  38.355  57.755  1.00  0.00           C  
ATOM   3424 HD11 LEU   212      37.752  38.347  56.751  1.00  0.00           H  
ATOM   3425 HD12 LEU   212      37.262  38.177  58.321  1.00  0.00           H  
ATOM   3426 HD13 LEU   212      38.718  39.281  57.949  1.00  0.00           H  
ATOM   3427  CD2 LEU   212      39.432  36.744  59.333  1.00  0.00           C  
ATOM   3428 HD21 LEU   212      40.120  35.899  59.325  1.00  0.00           H  
ATOM   3429 HD22 LEU   212      39.849  37.656  59.760  1.00  0.00           H  
ATOM   3430 HD23 LEU   212      38.517  36.387  59.807  1.00  0.00           H  
ATOM   3431  C   LEU   212      38.092  33.563  56.389  1.00  0.00           C  
ATOM   3432  O   LEU   212      37.493  32.805  57.139  1.00  0.00           O  
ATOM   3433  N   PHE   213      38.025  33.396  55.097  1.00  0.00           N  
ATOM   3434  H   PHE   213      38.528  34.013  54.475  1.00  0.00           H  
ATOM   3435  CA  PHE   213      37.333  32.285  54.483  1.00  0.00           C  
ATOM   3436  HA  PHE   213      36.315  32.230  54.869  1.00  0.00           H  
ATOM   3437  CB  PHE   213      37.368  32.455  52.938  1.00  0.00           C  
ATOM   3438  HB2 PHE   213      38.383  32.738  52.660  1.00  0.00           H  
ATOM   3439  HB3 PHE   213      37.219  31.501  52.431  1.00  0.00           H  
ATOM   3440  CG  PHE   213      36.370  33.393  52.459  1.00  0.00           C  
ATOM   3441  CD1 PHE   213      34.973  33.228  52.777  1.00  0.00           C  
ATOM   3442  HD1 PHE   213      34.549  32.374  53.284  1.00  0.00           H  
ATOM   3443  CE1 PHE   213      34.023  34.034  52.161  1.00  0.00           C  
ATOM   3444  HE1 PHE   213      32.982  33.775  52.289  1.00  0.00           H  
ATOM   3445  CZ  PHE   213      34.473  35.136  51.376  1.00  0.00           C  
ATOM   3446  HZ  PHE   213      33.765  35.808  50.912  1.00  0.00           H  
ATOM   3447  CE2 PHE   213      35.867  35.440  51.191  1.00  0.00           C  
ATOM   3448  HE2 PHE   213      36.210  36.365  50.751  1.00  0.00           H  
ATOM   3449  CD2 PHE   213      36.792  34.535  51.687  1.00  0.00           C  
ATOM   3450  HD2 PHE   213      37.833  34.808  51.596  1.00  0.00           H  
ATOM   3451  C   PHE   213      37.940  30.941  54.977  1.00  0.00           C  
ATOM   3452  O   PHE   213      37.123  30.076  55.437  1.00  0.00           O  
ATOM   3453  N   LEU   214      39.295  30.711  54.951  1.00  0.00           N  
ATOM   3454  H   LEU   214      39.754  31.478  54.480  1.00  0.00           H  
ATOM   3455  CA  LEU   214      39.862  29.552  55.512  1.00  0.00           C  
ATOM   3456  HA  LEU   214      39.627  28.709  54.862  1.00  0.00           H  
ATOM   3457  CB  LEU   214      41.421  29.654  55.403  1.00  0.00           C  
ATOM   3458  HB2 LEU   214      41.693  30.653  55.744  1.00  0.00           H  
ATOM   3459  HB3 LEU   214      41.775  28.974  56.177  1.00  0.00           H  
ATOM   3460  CG  LEU   214      42.042  29.331  54.046  1.00  0.00           C  
ATOM   3461  HG  LEU   214      41.758  30.042  53.271  1.00  0.00           H  
ATOM   3462  CD1 LEU   214      43.527  29.445  54.310  1.00  0.00           C  
ATOM   3463 HD11 LEU   214      43.999  28.964  53.453  1.00  0.00           H  
ATOM   3464 HD12 LEU   214      43.916  30.448  54.486  1.00  0.00           H  
ATOM   3465 HD13 LEU   214      43.885  28.928  55.200  1.00  0.00           H  
ATOM   3466  CD2 LEU   214      41.770  27.850  53.688  1.00  0.00           C  
ATOM   3467 HD21 LEU   214      40.715  27.619  53.541  1.00  0.00           H  
ATOM   3468 HD22 LEU   214      42.391  27.549  52.845  1.00  0.00           H  
ATOM   3469 HD23 LEU   214      42.160  27.277  54.529  1.00  0.00           H  
ATOM   3470  C   LEU   214      39.317  29.135  56.895  1.00  0.00           C  
ATOM   3471  O   LEU   214      38.722  28.087  56.945  1.00  0.00           O  
ATOM   3472  N   LYS   215      39.351  30.006  57.947  1.00  0.00           N  
ATOM   3473  H   LYS   215      39.772  30.906  57.768  1.00  0.00           H  
ATOM   3474  CA  LYS   215      38.879  29.759  59.312  1.00  0.00           C  
ATOM   3475  HA  LYS   215      39.296  28.789  59.582  1.00  0.00           H  
ATOM   3476  CB  LYS   215      39.509  30.670  60.357  1.00  0.00           C  
ATOM   3477  HB2 LYS   215      39.442  31.747  60.202  1.00  0.00           H  
ATOM   3478  HB3 LYS   215      38.989  30.454  61.290  1.00  0.00           H  
ATOM   3479  CG  LYS   215      41.016  30.346  60.770  1.00  0.00           C  
ATOM   3480  HG2 LYS   215      41.231  30.581  61.812  1.00  0.00           H  
ATOM   3481  HG3 LYS   215      41.086  29.264  60.656  1.00  0.00           H  
ATOM   3482  CD  LYS   215      41.976  30.950  59.759  1.00  0.00           C  
ATOM   3483  HD2 LYS   215      41.960  30.470  58.780  1.00  0.00           H  
ATOM   3484  HD3 LYS   215      41.893  32.035  59.816  1.00  0.00           H  
ATOM   3485  CE  LYS   215      43.400  30.570  60.195  1.00  0.00           C  
ATOM   3486  HE2 LYS   215      43.406  29.716  60.872  1.00  0.00           H  
ATOM   3487  HE3 LYS   215      43.822  30.174  59.271  1.00  0.00           H  
ATOM   3488  NZ  LYS   215      44.205  31.740  60.729  1.00  0.00           N  
ATOM   3489  HZ1 LYS   215      44.108  32.602  60.211  1.00  0.00           H  
ATOM   3490  HZ2 LYS   215      43.776  31.911  61.627  1.00  0.00           H  
ATOM   3491  HZ3 LYS   215      45.164  31.447  60.844  1.00  0.00           H  
ATOM   3492  C   LYS   215      37.334  29.617  59.451  1.00  0.00           C  
ATOM   3493  O   LYS   215      36.830  28.859  60.352  1.00  0.00           O  
ATOM   3494  N   MET   216      36.585  30.183  58.509  1.00  0.00           N  
ATOM   3495  H   MET   216      37.037  30.681  57.756  1.00  0.00           H  
ATOM   3496  CA  MET   216      35.133  29.947  58.389  1.00  0.00           C  
ATOM   3497  HA  MET   216      34.683  29.950  59.382  1.00  0.00           H  
ATOM   3498  CB  MET   216      34.565  31.086  57.485  1.00  0.00           C  
ATOM   3499  HB2 MET   216      34.754  32.011  58.030  1.00  0.00           H  
ATOM   3500  HB3 MET   216      35.119  31.108  56.546  1.00  0.00           H  
ATOM   3501  CG  MET   216      33.082  31.069  57.078  1.00  0.00           C  
ATOM   3502  HG2 MET   216      32.746  30.079  56.770  1.00  0.00           H  
ATOM   3503  HG3 MET   216      32.474  31.190  57.974  1.00  0.00           H  
ATOM   3504  SD  MET   216      32.540  32.158  55.716  1.00  0.00           S  
ATOM   3505  CE  MET   216      33.281  33.750  56.098  1.00  0.00           C  
ATOM   3506  HE1 MET   216      33.262  34.384  55.211  1.00  0.00           H  
ATOM   3507  HE2 MET   216      33.075  34.112  57.105  1.00  0.00           H  
ATOM   3508  HE3 MET   216      34.361  33.613  56.034  1.00  0.00           H  
ATOM   3509  C   MET   216      34.856  28.511  57.739  1.00  0.00           C  
ATOM   3510  O   MET   216      33.935  27.838  58.171  1.00  0.00           O  
ATOM   3511  N   ILE   217      35.605  28.115  56.656  1.00  0.00           N  
ATOM   3512  H   ILE   217      36.291  28.718  56.224  1.00  0.00           H  
ATOM   3513  CA  ILE   217      35.131  26.977  55.825  1.00  0.00           C  
ATOM   3514  HA  ILE   217      34.082  26.821  56.078  1.00  0.00           H  
ATOM   3515  CB  ILE   217      35.175  27.339  54.357  1.00  0.00           C  
ATOM   3516  HB  ILE   217      34.525  26.614  53.867  1.00  0.00           H  
ATOM   3517  CG2 ILE   217      34.446  28.599  53.953  1.00  0.00           C  
ATOM   3518 HG21 ILE   217      34.253  28.679  52.883  1.00  0.00           H  
ATOM   3519 HG22 ILE   217      33.528  28.768  54.515  1.00  0.00           H  
ATOM   3520 HG23 ILE   217      35.015  29.449  54.331  1.00  0.00           H  
ATOM   3521  CG1 ILE   217      36.537  27.207  53.660  1.00  0.00           C  
ATOM   3522 HG12 ILE   217      37.373  27.575  54.254  1.00  0.00           H  
ATOM   3523 HG13 ILE   217      36.715  26.131  53.645  1.00  0.00           H  
ATOM   3524  CD1 ILE   217      36.697  27.608  52.165  1.00  0.00           C  
ATOM   3525 HD11 ILE   217      35.941  27.164  51.518  1.00  0.00           H  
ATOM   3526 HD12 ILE   217      36.588  28.692  52.116  1.00  0.00           H  
ATOM   3527 HD13 ILE   217      37.659  27.218  51.834  1.00  0.00           H  
ATOM   3528  C   ILE   217      35.778  25.603  56.176  1.00  0.00           C  
ATOM   3529  O   ILE   217      35.174  24.582  55.859  1.00  0.00           O  
ATOM   3530  N   GLY   218      36.992  25.670  56.769  1.00  0.00           N  
ATOM   3531  H   GLY   218      37.329  26.604  56.952  1.00  0.00           H  
ATOM   3532  CA  GLY   218      37.745  24.548  57.418  1.00  0.00           C  
ATOM   3533  HA2 GLY   218      37.856  24.686  58.494  1.00  0.00           H  
ATOM   3534  HA3 GLY   218      37.217  23.645  57.112  1.00  0.00           H  
ATOM   3535  C   GLY   218      39.177  24.437  56.780  1.00  0.00           C  
ATOM   3536  O   GLY   218      39.368  23.665  55.814  1.00  0.00           O  
ATOM   3537  N   PRO   219      40.292  25.069  57.357  1.00  0.00           N  
ATOM   3538  CD  PRO   219      40.170  25.896  58.617  1.00  0.00           C  
ATOM   3539  HD2 PRO   219      40.027  25.350  59.549  1.00  0.00           H  
ATOM   3540  HD3 PRO   219      39.439  26.705  58.615  1.00  0.00           H  
ATOM   3541  CG  PRO   219      41.496  26.560  58.869  1.00  0.00           C  
ATOM   3542  HG2 PRO   219      41.763  26.275  59.887  1.00  0.00           H  
ATOM   3543  HG3 PRO   219      41.399  27.645  58.906  1.00  0.00           H  
ATOM   3544  CB  PRO   219      42.426  26.017  57.780  1.00  0.00           C  
ATOM   3545  HB2 PRO   219      43.065  25.239  58.198  1.00  0.00           H  
ATOM   3546  HB3 PRO   219      43.005  26.809  57.305  1.00  0.00           H  
ATOM   3547  CA  PRO   219      41.570  25.314  56.750  1.00  0.00           C  
ATOM   3548  HA  PRO   219      41.266  25.967  55.931  1.00  0.00           H  
ATOM   3549  C   PRO   219      42.248  24.057  56.065  1.00  0.00           C  
ATOM   3550  O   PRO   219      42.825  24.157  54.959  1.00  0.00           O  
ATOM   3551  N   THR   220      42.292  22.961  56.823  1.00  0.00           N  
ATOM   3552  H   THR   220      41.728  23.039  57.656  1.00  0.00           H  
ATOM   3553  CA  THR   220      43.070  21.749  56.647  1.00  0.00           C  
ATOM   3554  HA  THR   220      44.078  22.118  56.458  1.00  0.00           H  
ATOM   3555  CB  THR   220      42.815  20.801  57.815  1.00  0.00           C  
ATOM   3556  HB  THR   220      43.375  19.890  57.605  1.00  0.00           H  
ATOM   3557  CG2 THR   220      43.318  21.505  59.070  1.00  0.00           C  
ATOM   3558 HG21 THR   220      42.569  22.249  59.342  1.00  0.00           H  
ATOM   3559 HG22 THR   220      43.602  20.730  59.782  1.00  0.00           H  
ATOM   3560 HG23 THR   220      44.186  22.112  58.814  1.00  0.00           H  
ATOM   3561  OG1 THR   220      41.410  20.480  57.941  1.00  0.00           O  
ATOM   3562  HG1 THR   220      41.189  19.674  57.468  1.00  0.00           H  
ATOM   3563  C   THR   220      42.606  21.027  55.346  1.00  0.00           C  
ATOM   3564  O   THR   220      43.305  20.212  54.841  1.00  0.00           O  
ATOM   3565  N   HIE   221      41.318  21.171  54.872  1.00  0.00           N  
ATOM   3566  H   HIE   221      40.688  21.891  55.195  1.00  0.00           H  
ATOM   3567  CA  HIE   221      40.737  20.397  53.772  1.00  0.00           C  
ATOM   3568  HA  HIE   221      41.162  19.395  53.840  1.00  0.00           H  
ATOM   3569  CB  HIE   221      39.227  20.239  53.938  1.00  0.00           C  
ATOM   3570  HB2 HIE   221      38.722  21.202  53.859  1.00  0.00           H  
ATOM   3571  HB3 HIE   221      38.958  19.624  53.079  1.00  0.00           H  
ATOM   3572  CG  HIE   221      38.931  19.540  55.167  1.00  0.00           C  
ATOM   3573  ND1 HIE   221      39.200  18.240  55.400  1.00  0.00           N  
ATOM   3574  CE1 HIE   221      39.011  18.057  56.703  1.00  0.00           C  
ATOM   3575  HE1 HIE   221      39.060  17.078  57.157  1.00  0.00           H  
ATOM   3576  NE2 HIE   221      38.761  19.239  57.312  1.00  0.00           N  
ATOM   3577  HE2 HIE   221      38.853  19.308  58.316  1.00  0.00           H  
ATOM   3578  CD2 HIE   221      38.831  20.215  56.319  1.00  0.00           C  
ATOM   3579  HD2 HIE   221      39.056  21.260  56.472  1.00  0.00           H  
ATOM   3580  C   HIE   221      41.180  21.003  52.449  1.00  0.00           C  
ATOM   3581  O   HIE   221      40.338  21.729  51.886  1.00  0.00           O  
ATOM   3582  N   GLY   222      42.421  20.709  51.946  1.00  0.00           N  
ATOM   3583  H   GLY   222      42.979  20.118  52.546  1.00  0.00           H  
ATOM   3584  CA  GLY   222      42.990  21.108  50.673  1.00  0.00           C  
ATOM   3585  HA2 GLY   222      43.207  22.172  50.769  1.00  0.00           H  
ATOM   3586  HA3 GLY   222      43.973  20.678  50.479  1.00  0.00           H  
ATOM   3587  C   GLY   222      41.982  21.009  49.567  1.00  0.00           C  
ATOM   3588  O   GLY   222      41.352  21.965  49.200  1.00  0.00           O  
ATOM   3589  N   GLN   223      41.857  19.819  49.013  1.00  0.00           N  
ATOM   3590  H   GLN   223      42.313  19.032  49.452  1.00  0.00           H  
ATOM   3591  CA  GLN   223      41.100  19.595  47.774  1.00  0.00           C  
ATOM   3592  HA  GLN   223      41.718  20.236  47.146  1.00  0.00           H  
ATOM   3593  CB  GLN   223      41.399  18.100  47.242  1.00  0.00           C  
ATOM   3594  HB2 GLN   223      41.033  18.043  46.216  1.00  0.00           H  
ATOM   3595  HB3 GLN   223      42.477  17.980  47.132  1.00  0.00           H  
ATOM   3596  CG  GLN   223      40.861  17.021  48.162  1.00  0.00           C  
ATOM   3597  HG2 GLN   223      41.411  17.167  49.092  1.00  0.00           H  
ATOM   3598  HG3 GLN   223      39.797  17.014  48.400  1.00  0.00           H  
ATOM   3599  CD  GLN   223      41.218  15.629  47.645  1.00  0.00           C  
ATOM   3600  OE1 GLN   223      42.241  15.388  46.940  1.00  0.00           O  
ATOM   3601  NE2 GLN   223      40.290  14.694  47.858  1.00  0.00           N  
ATOM   3602 HE21 GLN   223      39.483  14.885  48.435  1.00  0.00           H  
ATOM   3603 HE22 GLN   223      40.329  13.818  47.357  1.00  0.00           H  
ATOM   3604  C   GLN   223      39.649  20.070  47.790  1.00  0.00           C  
ATOM   3605  O   GLN   223      39.020  20.455  46.803  1.00  0.00           O  
ATOM   3606  N   MET   224      39.093  20.135  49.002  1.00  0.00           N  
ATOM   3607  H   MET   224      39.688  19.765  49.729  1.00  0.00           H  
ATOM   3608  CA  MET   224      37.690  20.474  49.202  1.00  0.00           C  
ATOM   3609  HA  MET   224      37.163  19.839  48.490  1.00  0.00           H  
ATOM   3610  CB  MET   224      37.156  19.826  50.534  1.00  0.00           C  
ATOM   3611  HB2 MET   224      37.764  20.163  51.374  1.00  0.00           H  
ATOM   3612  HB3 MET   224      36.111  20.060  50.738  1.00  0.00           H  
ATOM   3613  CG  MET   224      37.223  18.292  50.454  1.00  0.00           C  
ATOM   3614  HG2 MET   224      38.196  17.864  50.212  1.00  0.00           H  
ATOM   3615  HG3 MET   224      36.945  17.879  51.424  1.00  0.00           H  
ATOM   3616  SD  MET   224      36.138  17.686  49.084  1.00  0.00           S  
ATOM   3617  CE  MET   224      34.571  18.498  49.448  1.00  0.00           C  
ATOM   3618  HE1 MET   224      33.798  17.944  48.914  1.00  0.00           H  
ATOM   3619  HE2 MET   224      34.283  18.516  50.499  1.00  0.00           H  
ATOM   3620  HE3 MET   224      34.618  19.541  49.135  1.00  0.00           H  
ATOM   3621  C   MET   224      37.314  21.908  48.996  1.00  0.00           C  
ATOM   3622  O   MET   224      36.115  22.213  48.832  1.00  0.00           O  
ATOM   3623  N   THR   225      38.362  22.787  49.123  1.00  0.00           N  
ATOM   3624  H   THR   225      39.143  22.363  49.604  1.00  0.00           H  
ATOM   3625  CA  THR   225      38.355  24.309  49.090  1.00  0.00           C  
ATOM   3626  HA  THR   225      38.155  24.683  50.094  1.00  0.00           H  
ATOM   3627  CB  THR   225      39.744  24.879  48.739  1.00  0.00           C  
ATOM   3628  HB  THR   225      40.066  24.393  47.818  1.00  0.00           H  
ATOM   3629  CG2 THR   225      39.673  26.353  48.382  1.00  0.00           C  
ATOM   3630 HG21 THR   225      39.222  26.298  47.391  1.00  0.00           H  
ATOM   3631 HG22 THR   225      39.176  26.909  49.177  1.00  0.00           H  
ATOM   3632 HG23 THR   225      40.669  26.793  48.329  1.00  0.00           H  
ATOM   3633  OG1 THR   225      40.819  24.558  49.585  1.00  0.00           O  
ATOM   3634  HG1 THR   225      41.000  23.632  49.407  1.00  0.00           H  
ATOM   3635  C   THR   225      37.117  24.930  48.418  1.00  0.00           C  
ATOM   3636  O   THR   225      36.313  25.478  49.068  1.00  0.00           O  
ATOM   3637  N   VAL   226      37.087  24.883  47.072  1.00  0.00           N  
ATOM   3638  H   VAL   226      37.809  24.280  46.704  1.00  0.00           H  
ATOM   3639  CA  VAL   226      36.058  25.335  46.129  1.00  0.00           C  
ATOM   3640  HA  VAL   226      36.016  26.413  46.279  1.00  0.00           H  
ATOM   3641  CB  VAL   226      36.336  24.874  44.626  1.00  0.00           C  
ATOM   3642  HB  VAL   226      36.439  23.799  44.479  1.00  0.00           H  
ATOM   3643  CG1 VAL   226      35.156  25.159  43.713  1.00  0.00           C  
ATOM   3644 HG11 VAL   226      35.435  24.729  42.752  1.00  0.00           H  
ATOM   3645 HG12 VAL   226      34.307  24.558  44.040  1.00  0.00           H  
ATOM   3646 HG13 VAL   226      34.900  26.217  43.644  1.00  0.00           H  
ATOM   3647  CG2 VAL   226      37.563  25.575  44.113  1.00  0.00           C  
ATOM   3648 HG21 VAL   226      37.342  26.637  44.222  1.00  0.00           H  
ATOM   3649 HG22 VAL   226      38.418  25.405  44.768  1.00  0.00           H  
ATOM   3650 HG23 VAL   226      37.713  25.231  43.090  1.00  0.00           H  
ATOM   3651  C   VAL   226      34.659  24.910  46.628  1.00  0.00           C  
ATOM   3652  O   VAL   226      33.787  25.730  46.865  1.00  0.00           O  
ATOM   3653  N   THR   227      34.396  23.576  46.698  1.00  0.00           N  
ATOM   3654  H   THR   227      35.109  22.939  46.372  1.00  0.00           H  
ATOM   3655  CA  THR   227      33.092  23.097  47.166  1.00  0.00           C  
ATOM   3656  HA  THR   227      32.322  23.401  46.457  1.00  0.00           H  
ATOM   3657  CB  THR   227      33.017  21.577  47.308  1.00  0.00           C  
ATOM   3658  HB  THR   227      33.779  21.214  47.997  1.00  0.00           H  
ATOM   3659  CG2 THR   227      31.634  21.107  47.612  1.00  0.00           C  
ATOM   3660 HG21 THR   227      31.363  20.357  46.870  1.00  0.00           H  
ATOM   3661 HG22 THR   227      31.758  20.604  48.571  1.00  0.00           H  
ATOM   3662 HG23 THR   227      30.815  21.816  47.730  1.00  0.00           H  
ATOM   3663  OG1 THR   227      33.430  21.109  45.971  1.00  0.00           O  
ATOM   3664  HG1 THR   227      34.333  21.408  45.838  1.00  0.00           H  
ATOM   3665  C   THR   227      32.739  23.678  48.537  1.00  0.00           C  
ATOM   3666  O   THR   227      31.713  24.328  48.785  1.00  0.00           O  
ATOM   3667  N   ARG   228      33.687  23.490  49.486  1.00  0.00           N  
ATOM   3668  H   ARG   228      34.580  23.137  49.172  1.00  0.00           H  
ATOM   3669  CA  ARG   228      33.587  23.875  50.932  1.00  0.00           C  
ATOM   3670  HA  ARG   228      32.694  23.403  51.342  1.00  0.00           H  
ATOM   3671  CB  ARG   228      34.862  23.573  51.729  1.00  0.00           C  
ATOM   3672  HB2 ARG   228      35.689  23.604  51.019  1.00  0.00           H  
ATOM   3673  HB3 ARG   228      35.005  24.377  52.451  1.00  0.00           H  
ATOM   3674  CG  ARG   228      34.588  22.307  52.558  1.00  0.00           C  
ATOM   3675  HG2 ARG   228      33.744  22.382  53.244  1.00  0.00           H  
ATOM   3676  HG3 ARG   228      34.422  21.424  51.940  1.00  0.00           H  
ATOM   3677  CD  ARG   228      35.832  21.993  53.354  1.00  0.00           C  
ATOM   3678  HD2 ARG   228      36.710  21.832  52.728  1.00  0.00           H  
ATOM   3679  HD3 ARG   228      35.986  22.889  53.956  1.00  0.00           H  
ATOM   3680  NE  ARG   228      35.633  20.837  54.231  1.00  0.00           N  
ATOM   3681  HE  ARG   228      35.792  19.951  53.774  1.00  0.00           H  
ATOM   3682  CZ  ARG   228      35.376  20.757  55.520  1.00  0.00           C  
ATOM   3683  NH1 ARG   228      35.547  19.643  56.070  1.00  0.00           N  
ATOM   3684 HH11 ARG   228      35.812  18.926  55.411  1.00  0.00           H  
ATOM   3685 HH12 ARG   228      35.630  19.501  57.067  1.00  0.00           H  
ATOM   3686  NH2 ARG   228      35.173  21.776  56.292  1.00  0.00           N  
ATOM   3687 HH21 ARG   228      34.952  22.689  55.919  1.00  0.00           H  
ATOM   3688 HH22 ARG   228      34.958  21.656  57.271  1.00  0.00           H  
ATOM   3689  C   ARG   228      33.238  25.363  51.042  1.00  0.00           C  
ATOM   3690  O   ARG   228      32.399  25.761  51.833  1.00  0.00           O  
ATOM   3691  N   LEU   229      33.802  26.216  50.173  1.00  0.00           N  
ATOM   3692  H   LEU   229      34.497  25.920  49.503  1.00  0.00           H  
ATOM   3693  CA  LEU   229      33.373  27.593  50.011  1.00  0.00           C  
ATOM   3694  HA  LEU   229      33.402  28.026  51.011  1.00  0.00           H  
ATOM   3695  CB  LEU   229      34.369  28.381  49.165  1.00  0.00           C  
ATOM   3696  HB2 LEU   229      35.351  28.330  49.635  1.00  0.00           H  
ATOM   3697  HB3 LEU   229      34.461  28.080  48.122  1.00  0.00           H  
ATOM   3698  CG  LEU   229      33.867  29.825  49.100  1.00  0.00           C  
ATOM   3699  HG  LEU   229      32.927  29.946  48.562  1.00  0.00           H  
ATOM   3700  CD1 LEU   229      33.657  30.536  50.473  1.00  0.00           C  
ATOM   3701 HD11 LEU   229      33.631  31.602  50.249  1.00  0.00           H  
ATOM   3702 HD12 LEU   229      32.744  30.261  51.001  1.00  0.00           H  
ATOM   3703 HD13 LEU   229      34.462  30.298  51.168  1.00  0.00           H  
ATOM   3704  CD2 LEU   229      34.915  30.647  48.262  1.00  0.00           C  
ATOM   3705 HD21 LEU   229      35.085  30.062  47.358  1.00  0.00           H  
ATOM   3706 HD22 LEU   229      34.588  31.600  47.846  1.00  0.00           H  
ATOM   3707 HD23 LEU   229      35.863  30.739  48.793  1.00  0.00           H  
ATOM   3708  C   LEU   229      31.875  27.611  49.582  1.00  0.00           C  
ATOM   3709  O   LEU   229      31.039  28.263  50.236  1.00  0.00           O  
ATOM   3710  N   VAL   230      31.489  27.118  48.414  1.00  0.00           N  
ATOM   3711  H   VAL   230      32.222  26.692  47.866  1.00  0.00           H  
ATOM   3712  CA  VAL   230      30.094  27.267  47.930  1.00  0.00           C  
ATOM   3713  HA  VAL   230      29.835  28.320  48.042  1.00  0.00           H  
ATOM   3714  CB  VAL   230      29.991  26.888  46.428  1.00  0.00           C  
ATOM   3715  HB  VAL   230      30.183  25.832  46.233  1.00  0.00           H  
ATOM   3716  CG1 VAL   230      28.580  27.221  45.891  1.00  0.00           C  
ATOM   3717 HG11 VAL   230      28.546  26.898  44.850  1.00  0.00           H  
ATOM   3718 HG12 VAL   230      27.769  26.654  46.347  1.00  0.00           H  
ATOM   3719 HG13 VAL   230      28.397  28.295  45.873  1.00  0.00           H  
ATOM   3720  CG2 VAL   230      31.011  27.705  45.576  1.00  0.00           C  
ATOM   3721 HG21 VAL   230      31.115  27.284  44.576  1.00  0.00           H  
ATOM   3722 HG22 VAL   230      30.605  28.717  45.574  1.00  0.00           H  
ATOM   3723 HG23 VAL   230      31.994  27.673  46.046  1.00  0.00           H  
ATOM   3724  C   VAL   230      29.015  26.690  48.878  1.00  0.00           C  
ATOM   3725  O   VAL   230      27.951  27.296  48.977  1.00  0.00           O  
ATOM   3726  N   ASN   231      29.321  25.692  49.674  1.00  0.00           N  
ATOM   3727  H   ASN   231      30.208  25.275  49.430  1.00  0.00           H  
ATOM   3728  CA  ASN   231      28.438  25.150  50.670  1.00  0.00           C  
ATOM   3729  HA  ASN   231      27.534  24.835  50.148  1.00  0.00           H  
ATOM   3730  CB  ASN   231      29.059  23.910  51.359  1.00  0.00           C  
ATOM   3731  HB2 ASN   231      30.068  24.067  51.740  1.00  0.00           H  
ATOM   3732  HB3 ASN   231      28.509  23.669  52.270  1.00  0.00           H  
ATOM   3733  CG  ASN   231      29.205  22.622  50.554  1.00  0.00           C  
ATOM   3734  OD1 ASN   231      28.518  22.426  49.605  1.00  0.00           O  
ATOM   3735  ND2 ASN   231      30.134  21.731  50.853  1.00  0.00           N  
ATOM   3736 HD21 ASN   231      30.719  21.835  51.670  1.00  0.00           H  
ATOM   3737 HD22 ASN   231      30.114  20.810  50.440  1.00  0.00           H  
ATOM   3738  C   ASN   231      28.085  26.247  51.625  1.00  0.00           C  
ATOM   3739  O   ASN   231      26.993  26.746  51.847  1.00  0.00           O  
ATOM   3740  N   THR   232      29.126  26.774  52.263  1.00  0.00           N  
ATOM   3741  H   THR   232      30.047  26.435  52.024  1.00  0.00           H  
ATOM   3742  CA  THR   232      29.180  27.879  53.212  1.00  0.00           C  
ATOM   3743  HA  THR   232      28.736  27.562  54.156  1.00  0.00           H  
ATOM   3744  CB  THR   232      30.618  28.252  53.558  1.00  0.00           C  
ATOM   3745  HB  THR   232      31.179  28.604  52.692  1.00  0.00           H  
ATOM   3746  CG2 THR   232      30.794  29.416  54.553  1.00  0.00           C  
ATOM   3747 HG21 THR   232      31.842  29.695  54.435  1.00  0.00           H  
ATOM   3748 HG22 THR   232      30.283  30.311  54.199  1.00  0.00           H  
ATOM   3749 HG23 THR   232      30.473  29.152  55.560  1.00  0.00           H  
ATOM   3750  OG1 THR   232      31.297  27.157  54.091  1.00  0.00           O  
ATOM   3751  HG1 THR   232      31.911  26.789  53.451  1.00  0.00           H  
ATOM   3752  C   THR   232      28.367  29.123  52.720  1.00  0.00           C  
ATOM   3753  O   THR   232      27.476  29.544  53.442  1.00  0.00           O  
ATOM   3754  N   LEU   233      28.648  29.699  51.598  1.00  0.00           N  
ATOM   3755  H   LEU   233      29.241  29.279  50.897  1.00  0.00           H  
ATOM   3756  CA  LEU   233      27.811  30.808  51.037  1.00  0.00           C  
ATOM   3757  HA  LEU   233      27.835  31.625  51.759  1.00  0.00           H  
ATOM   3758  CB  LEU   233      28.434  31.266  49.706  1.00  0.00           C  
ATOM   3759  HB2 LEU   233      28.391  30.385  49.067  1.00  0.00           H  
ATOM   3760  HB3 LEU   233      27.774  31.986  49.221  1.00  0.00           H  
ATOM   3761  CG  LEU   233      29.916  31.765  49.870  1.00  0.00           C  
ATOM   3762  HG  LEU   233      30.598  31.016  50.273  1.00  0.00           H  
ATOM   3763  CD1 LEU   233      30.471  32.023  48.486  1.00  0.00           C  
ATOM   3764 HD11 LEU   233      29.874  32.808  48.023  1.00  0.00           H  
ATOM   3765 HD12 LEU   233      31.514  32.335  48.540  1.00  0.00           H  
ATOM   3766 HD13 LEU   233      30.647  31.123  47.897  1.00  0.00           H  
ATOM   3767  CD2 LEU   233      30.025  33.020  50.715  1.00  0.00           C  
ATOM   3768 HD21 LEU   233      30.867  33.628  50.383  1.00  0.00           H  
ATOM   3769 HD22 LEU   233      29.130  33.625  50.573  1.00  0.00           H  
ATOM   3770 HD23 LEU   233      30.070  32.619  51.728  1.00  0.00           H  
ATOM   3771  C   LEU   233      26.338  30.466  50.894  1.00  0.00           C  
ATOM   3772  O   LEU   233      25.531  31.313  51.254  1.00  0.00           O  
ATOM   3773  N   LYS   234      25.959  29.266  50.426  1.00  0.00           N  
ATOM   3774  H   LYS   234      26.648  28.572  50.174  1.00  0.00           H  
ATOM   3775  CA  LYS   234      24.548  28.852  50.618  1.00  0.00           C  
ATOM   3776  HA  LYS   234      23.907  29.574  50.112  1.00  0.00           H  
ATOM   3777  CB  LYS   234      24.393  27.399  49.945  1.00  0.00           C  
ATOM   3778  HB2 LYS   234      25.071  26.649  50.351  1.00  0.00           H  
ATOM   3779  HB3 LYS   234      23.380  27.176  50.280  1.00  0.00           H  
ATOM   3780  CG  LYS   234      24.495  27.439  48.442  1.00  0.00           C  
ATOM   3781  HG2 LYS   234      23.812  28.209  48.084  1.00  0.00           H  
ATOM   3782  HG3 LYS   234      25.529  27.745  48.278  1.00  0.00           H  
ATOM   3783  CD  LYS   234      24.204  26.113  47.722  1.00  0.00           C  
ATOM   3784  HD2 LYS   234      23.183  25.808  47.954  1.00  0.00           H  
ATOM   3785  HD3 LYS   234      24.298  26.281  46.649  1.00  0.00           H  
ATOM   3786  CE  LYS   234      25.130  24.939  48.056  1.00  0.00           C  
ATOM   3787  HE2 LYS   234      26.173  25.241  47.968  1.00  0.00           H  
ATOM   3788  HE3 LYS   234      24.885  24.439  48.993  1.00  0.00           H  
ATOM   3789  NZ  LYS   234      24.962  23.843  47.067  1.00  0.00           N  
ATOM   3790  HZ1 LYS   234      24.183  23.235  47.274  1.00  0.00           H  
ATOM   3791  HZ2 LYS   234      24.930  24.140  46.103  1.00  0.00           H  
ATOM   3792  HZ3 LYS   234      25.773  23.243  47.019  1.00  0.00           H  
ATOM   3793  C   LYS   234      23.923  28.758  52.048  1.00  0.00           C  
ATOM   3794  O   LYS   234      22.725  28.998  52.158  1.00  0.00           O  
ATOM   3795  N   GLU   235      24.745  28.293  52.997  1.00  0.00           N  
ATOM   3796  H   GLU   235      25.681  28.009  52.747  1.00  0.00           H  
ATOM   3797  CA  GLU   235      24.395  28.350  54.425  1.00  0.00           C  
ATOM   3798  HA  GLU   235      23.412  27.893  54.536  1.00  0.00           H  
ATOM   3799  CB  GLU   235      25.408  27.669  55.334  1.00  0.00           C  
ATOM   3800  HB2 GLU   235      26.417  28.081  55.328  1.00  0.00           H  
ATOM   3801  HB3 GLU   235      24.972  27.620  56.331  1.00  0.00           H  
ATOM   3802  CG  GLU   235      25.480  26.231  54.963  1.00  0.00           C  
ATOM   3803  HG2 GLU   235      24.465  25.844  55.057  1.00  0.00           H  
ATOM   3804  HG3 GLU   235      25.850  26.129  53.943  1.00  0.00           H  
ATOM   3805  CD  GLU   235      26.430  25.410  55.862  1.00  0.00           C  
ATOM   3806  OE1 GLU   235      26.044  24.273  56.131  1.00  0.00           O  
ATOM   3807  OE2 GLU   235      27.441  25.905  56.423  1.00  0.00           O  
ATOM   3808  C   GLU   235      23.962  29.731  54.953  1.00  0.00           C  
ATOM   3809  O   GLU   235      23.300  29.884  55.996  1.00  0.00           O  
ATOM   3810  N   GLY   236      24.379  30.702  54.184  1.00  0.00           N  
ATOM   3811  H   GLY   236      24.994  30.477  53.415  1.00  0.00           H  
ATOM   3812  CA  GLY   236      24.205  32.114  54.350  1.00  0.00           C  
ATOM   3813  HA2 GLY   236      24.103  32.582  53.371  1.00  0.00           H  
ATOM   3814  HA3 GLY   236      23.284  32.286  54.907  1.00  0.00           H  
ATOM   3815  C   GLY   236      25.382  32.796  55.014  1.00  0.00           C  
ATOM   3816  O   GLY   236      25.276  33.957  55.420  1.00  0.00           O  
ATOM   3817  N   LYS   237      26.460  32.076  55.401  1.00  0.00           N  
ATOM   3818  H   LYS   237      26.513  31.172  54.955  1.00  0.00           H  
ATOM   3819  CA  LYS   237      27.603  32.609  56.153  1.00  0.00           C  
ATOM   3820  HA  LYS   237      27.165  33.233  56.932  1.00  0.00           H  
ATOM   3821  CB  LYS   237      28.498  31.492  56.772  1.00  0.00           C  
ATOM   3822  HB2 LYS   237      28.890  30.867  55.970  1.00  0.00           H  
ATOM   3823  HB3 LYS   237      29.358  32.009  57.197  1.00  0.00           H  
ATOM   3824  CG  LYS   237      27.713  30.640  57.765  1.00  0.00           C  
ATOM   3825  HG2 LYS   237      27.813  31.068  58.763  1.00  0.00           H  
ATOM   3826  HG3 LYS   237      26.667  30.664  57.460  1.00  0.00           H  
ATOM   3827  CD  LYS   237      28.268  29.236  57.771  1.00  0.00           C  
ATOM   3828  HD2 LYS   237      28.079  28.661  56.864  1.00  0.00           H  
ATOM   3829  HD3 LYS   237      29.358  29.262  57.767  1.00  0.00           H  
ATOM   3830  CE  LYS   237      27.791  28.466  58.962  1.00  0.00           C  
ATOM   3831  HE2 LYS   237      28.259  28.856  59.865  1.00  0.00           H  
ATOM   3832  HE3 LYS   237      26.711  28.472  59.113  1.00  0.00           H  
ATOM   3833  NZ  LYS   237      28.071  27.029  58.776  1.00  0.00           N  
ATOM   3834  HZ1 LYS   237      27.710  26.605  59.618  1.00  0.00           H  
ATOM   3835  HZ2 LYS   237      27.670  26.688  57.914  1.00  0.00           H  
ATOM   3836  HZ3 LYS   237      29.066  26.888  58.683  1.00  0.00           H  
ATOM   3837  C   LYS   237      28.477  33.545  55.248  1.00  0.00           C  
ATOM   3838  O   LYS   237      28.741  33.343  54.091  1.00  0.00           O  
ATOM   3839  N   ARG   238      28.940  34.624  55.867  1.00  0.00           N  
ATOM   3840  H   ARG   238      28.604  34.725  56.814  1.00  0.00           H  
ATOM   3841  CA  ARG   238      29.786  35.746  55.228  1.00  0.00           C  
ATOM   3842  HA  ARG   238      30.319  35.279  54.399  1.00  0.00           H  
ATOM   3843  CB  ARG   238      28.822  36.950  54.902  1.00  0.00           C  
ATOM   3844  HB2 ARG   238      28.544  37.419  55.846  1.00  0.00           H  
ATOM   3845  HB3 ARG   238      29.353  37.754  54.392  1.00  0.00           H  
ATOM   3846  CG  ARG   238      27.489  36.653  54.204  1.00  0.00           C  
ATOM   3847  HG2 ARG   238      26.945  35.873  54.737  1.00  0.00           H  
ATOM   3848  HG3 ARG   238      26.859  37.541  54.166  1.00  0.00           H  
ATOM   3849  CD  ARG   238      27.694  36.187  52.756  1.00  0.00           C  
ATOM   3850  HD2 ARG   238      28.244  37.024  52.326  1.00  0.00           H  
ATOM   3851  HD3 ARG   238      28.324  35.298  52.802  1.00  0.00           H  
ATOM   3852  NE  ARG   238      26.414  36.025  52.100  1.00  0.00           N  
ATOM   3853  HE  ARG   238      26.130  36.848  51.589  1.00  0.00           H  
ATOM   3854  CZ  ARG   238      25.802  34.836  51.918  1.00  0.00           C  
ATOM   3855  NH1 ARG   238      26.305  33.732  52.294  1.00  0.00           N  
ATOM   3856 HH11 ARG   238      27.257  33.671  52.624  1.00  0.00           H  
ATOM   3857 HH12 ARG   238      25.826  32.939  51.891  1.00  0.00           H  
ATOM   3858  NH2 ARG   238      24.602  34.855  51.407  1.00  0.00           N  
ATOM   3859 HH21 ARG   238      24.209  35.726  51.077  1.00  0.00           H  
ATOM   3860 HH22 ARG   238      23.963  34.074  51.449  1.00  0.00           H  
ATOM   3861  C   ARG   238      30.949  36.289  56.047  1.00  0.00           C  
ATOM   3862  O   ARG   238      31.049  36.055  57.191  1.00  0.00           O  
ATOM   3863  N   LEU   239      31.771  37.069  55.442  1.00  0.00           N  
ATOM   3864  H   LEU   239      31.626  37.181  54.448  1.00  0.00           H  
ATOM   3865  CA  LEU   239      32.935  37.822  55.927  1.00  0.00           C  
ATOM   3866  HA  LEU   239      33.554  36.999  56.284  1.00  0.00           H  
ATOM   3867  CB  LEU   239      33.709  38.608  54.825  1.00  0.00           C  
ATOM   3868  HB2 LEU   239      32.985  39.165  54.231  1.00  0.00           H  
ATOM   3869  HB3 LEU   239      34.266  39.401  55.324  1.00  0.00           H  
ATOM   3870  CG  LEU   239      34.557  37.880  53.844  1.00  0.00           C  
ATOM   3871  HG  LEU   239      33.993  37.010  53.508  1.00  0.00           H  
ATOM   3872  CD1 LEU   239      34.803  38.788  52.671  1.00  0.00           C  
ATOM   3873 HD11 LEU   239      35.385  39.699  52.808  1.00  0.00           H  
ATOM   3874 HD12 LEU   239      35.330  38.191  51.926  1.00  0.00           H  
ATOM   3875 HD13 LEU   239      33.838  39.096  52.269  1.00  0.00           H  
ATOM   3876  CD2 LEU   239      35.894  37.341  54.557  1.00  0.00           C  
ATOM   3877 HD21 LEU   239      36.587  36.827  53.892  1.00  0.00           H  
ATOM   3878 HD22 LEU   239      36.388  38.096  55.169  1.00  0.00           H  
ATOM   3879 HD23 LEU   239      35.554  36.686  55.360  1.00  0.00           H  
ATOM   3880  C   LEU   239      32.462  38.713  57.083  1.00  0.00           C  
ATOM   3881  O   LEU   239      31.472  39.453  56.886  1.00  0.00           O  
ATOM   3882  N   PRO   240      33.115  38.627  58.299  1.00  0.00           N  
ATOM   3883  CD  PRO   240      34.284  37.803  58.599  1.00  0.00           C  
ATOM   3884  HD2 PRO   240      34.935  37.922  57.733  1.00  0.00           H  
ATOM   3885  HD3 PRO   240      33.962  36.779  58.784  1.00  0.00           H  
ATOM   3886  CG  PRO   240      34.967  38.241  59.913  1.00  0.00           C  
ATOM   3887  HG2 PRO   240      35.744  38.984  59.734  1.00  0.00           H  
ATOM   3888  HG3 PRO   240      35.356  37.483  60.593  1.00  0.00           H  
ATOM   3889  CB  PRO   240      33.677  38.821  60.558  1.00  0.00           C  
ATOM   3890  HB2 PRO   240      33.838  39.444  61.438  1.00  0.00           H  
ATOM   3891  HB3 PRO   240      33.127  37.982  60.984  1.00  0.00           H  
ATOM   3892  CA  PRO   240      32.836  39.394  59.465  1.00  0.00           C  
ATOM   3893  HA  PRO   240      31.784  39.284  59.727  1.00  0.00           H  
ATOM   3894  C   PRO   240      33.182  40.855  59.240  1.00  0.00           C  
ATOM   3895  O   PRO   240      33.945  41.213  58.397  1.00  0.00           O  
ATOM   3896  N   CYS   241      32.613  41.725  60.063  1.00  0.00           N  
ATOM   3897  H   CYS   241      31.885  41.423  60.695  1.00  0.00           H  
ATOM   3898  CA  CYS   241      32.866  43.206  59.987  1.00  0.00           C  
ATOM   3899  HA  CYS   241      32.496  43.533  59.015  1.00  0.00           H  
ATOM   3900  CB  CYS   241      31.931  43.940  60.998  1.00  0.00           C  
ATOM   3901  HB2 CYS   241      30.960  43.602  60.638  1.00  0.00           H  
ATOM   3902  HB3 CYS   241      32.047  43.569  62.017  1.00  0.00           H  
ATOM   3903  SG  CYS   241      32.142  45.786  60.909  1.00  0.00           S  
ATOM   3904  HG  CYS   241      33.477  45.800  60.977  1.00  0.00           H  
ATOM   3905  C   CYS   241      34.350  43.610  60.165  1.00  0.00           C  
ATOM   3906  O   CYS   241      34.986  43.123  61.124  1.00  0.00           O  
ATOM   3907  N   PRO   242      34.938  44.607  59.404  1.00  0.00           N  
ATOM   3908  CD  PRO   242      34.632  44.933  58.009  1.00  0.00           C  
ATOM   3909  HD2 PRO   242      33.927  45.760  57.926  1.00  0.00           H  
ATOM   3910  HD3 PRO   242      34.207  44.074  57.490  1.00  0.00           H  
ATOM   3911  CG  PRO   242      35.868  45.345  57.392  1.00  0.00           C  
ATOM   3912  HG2 PRO   242      35.628  46.084  56.629  1.00  0.00           H  
ATOM   3913  HG3 PRO   242      36.461  44.544  56.951  1.00  0.00           H  
ATOM   3914  CB  PRO   242      36.633  46.096  58.484  1.00  0.00           C  
ATOM   3915  HB2 PRO   242      36.369  47.153  58.516  1.00  0.00           H  
ATOM   3916  HB3 PRO   242      37.711  45.938  58.465  1.00  0.00           H  
ATOM   3917  CA  PRO   242      36.147  45.303  59.721  1.00  0.00           C  
ATOM   3918  HA  PRO   242      36.849  44.503  59.955  1.00  0.00           H  
ATOM   3919  C   PRO   242      36.078  46.134  60.974  1.00  0.00           C  
ATOM   3920  O   PRO   242      35.165  46.913  61.109  1.00  0.00           O  
ATOM   3921  N   PRO   243      37.073  46.080  61.863  1.00  0.00           N  
ATOM   3922  CD  PRO   243      38.276  45.205  61.706  1.00  0.00           C  
ATOM   3923  HD2 PRO   243      38.761  45.350  60.741  1.00  0.00           H  
ATOM   3924  HD3 PRO   243      37.938  44.194  61.935  1.00  0.00           H  
ATOM   3925  CG  PRO   243      39.273  45.762  62.733  1.00  0.00           C  
ATOM   3926  HG2 PRO   243      40.061  46.446  62.416  1.00  0.00           H  
ATOM   3927  HG3 PRO   243      39.916  44.964  63.104  1.00  0.00           H  
ATOM   3928  CB  PRO   243      38.365  46.447  63.834  1.00  0.00           C  
ATOM   3929  HB2 PRO   243      38.828  47.352  64.228  1.00  0.00           H  
ATOM   3930  HB3 PRO   243      38.071  45.717  64.588  1.00  0.00           H  
ATOM   3931  CA  PRO   243      37.060  46.879  63.131  1.00  0.00           C  
ATOM   3932  HA  PRO   243      36.311  46.598  63.872  1.00  0.00           H  
ATOM   3933  C   PRO   243      37.095  48.412  62.988  1.00  0.00           C  
ATOM   3934  O   PRO   243      38.050  48.967  62.424  1.00  0.00           O  
ATOM   3935  N   ASN   244      35.990  49.065  63.481  1.00  0.00           N  
ATOM   3936  H   ASN   244      35.274  48.500  63.913  1.00  0.00           H  
ATOM   3937  CA  ASN   244      35.654  50.435  63.172  1.00  0.00           C  
ATOM   3938  HA  ASN   244      34.768  50.589  63.788  1.00  0.00           H  
ATOM   3939  CB  ASN   244      36.684  51.409  63.633  1.00  0.00           C  
ATOM   3940  HB2 ASN   244      37.656  51.152  63.210  1.00  0.00           H  
ATOM   3941  HB3 ASN   244      36.433  52.405  63.269  1.00  0.00           H  
ATOM   3942  CG  ASN   244      36.844  51.562  65.146  1.00  0.00           C  
ATOM   3943  OD1 ASN   244      35.942  51.239  65.993  1.00  0.00           O  
ATOM   3944  ND2 ASN   244      38.063  51.696  65.481  1.00  0.00           N  
ATOM   3945 HD21 ASN   244      38.726  51.912  64.750  1.00  0.00           H  
ATOM   3946 HD22 ASN   244      38.245  51.862  66.461  1.00  0.00           H  
ATOM   3947  C   ASN   244      35.264  50.647  61.617  1.00  0.00           C  
ATOM   3948  O   ASN   244      35.729  51.582  60.982  1.00  0.00           O  
ATOM   3949  N   CYS   245      34.361  49.783  61.105  1.00  0.00           N  
ATOM   3950  H   CYS   245      34.125  48.983  61.675  1.00  0.00           H  
ATOM   3951  CA  CYS   245      33.422  49.978  59.989  1.00  0.00           C  
ATOM   3952  HA  CYS   245      33.943  50.754  59.428  1.00  0.00           H  
ATOM   3953  CB  CYS   245      33.194  48.727  59.093  1.00  0.00           C  
ATOM   3954  HB2 CYS   245      34.174  48.387  58.757  1.00  0.00           H  
ATOM   3955  HB3 CYS   245      32.705  48.058  59.801  1.00  0.00           H  
ATOM   3956  SG  CYS   245      32.161  49.189  57.732  1.00  0.00           S  
ATOM   3957  HG  CYS   245      30.970  49.209  58.336  1.00  0.00           H  
ATOM   3958  C   CYS   245      32.105  50.393  60.595  1.00  0.00           C  
ATOM   3959  O   CYS   245      31.552  49.577  61.415  1.00  0.00           O  
ATOM   3960  N   PRO   246      31.534  51.529  60.202  1.00  0.00           N  
ATOM   3961  CD  PRO   246      32.271  52.736  59.731  1.00  0.00           C  
ATOM   3962  HD2 PRO   246      32.303  52.584  58.652  1.00  0.00           H  
ATOM   3963  HD3 PRO   246      33.258  52.778  60.190  1.00  0.00           H  
ATOM   3964  CG  PRO   246      31.308  53.842  60.180  1.00  0.00           C  
ATOM   3965  HG2 PRO   246      31.480  54.626  59.443  1.00  0.00           H  
ATOM   3966  HG3 PRO   246      31.495  53.902  61.252  1.00  0.00           H  
ATOM   3967  CB  PRO   246      29.931  53.276  60.028  1.00  0.00           C  
ATOM   3968  HB2 PRO   246      29.727  53.197  58.960  1.00  0.00           H  
ATOM   3969  HB3 PRO   246      29.166  53.826  60.575  1.00  0.00           H  
ATOM   3970  CA  PRO   246      30.096  51.846  60.506  1.00  0.00           C  
ATOM   3971  HA  PRO   246      29.975  51.763  61.587  1.00  0.00           H  
ATOM   3972  C   PRO   246      29.038  50.894  59.894  1.00  0.00           C  
ATOM   3973  O   PRO   246      29.211  50.381  58.804  1.00  0.00           O  
ATOM   3974  N   ASP   247      27.921  50.694  60.593  1.00  0.00           N  
ATOM   3975  H   ASP   247      27.785  51.289  61.397  1.00  0.00           H  
ATOM   3976  CA  ASP   247      26.789  49.899  60.144  1.00  0.00           C  
ATOM   3977  HA  ASP   247      27.107  48.869  59.984  1.00  0.00           H  
ATOM   3978  CB  ASP   247      25.703  49.937  61.232  1.00  0.00           C  
ATOM   3979  HB2 ASP   247      26.162  49.694  62.190  1.00  0.00           H  
ATOM   3980  HB3 ASP   247      25.378  50.974  61.327  1.00  0.00           H  
ATOM   3981  CG  ASP   247      24.424  48.992  60.956  1.00  0.00           C  
ATOM   3982  OD1 ASP   247      24.686  47.968  60.313  1.00  0.00           O  
ATOM   3983  OD2 ASP   247      23.317  49.145  61.510  1.00  0.00           O  
ATOM   3984  C   ASP   247      26.154  50.164  58.755  1.00  0.00           C  
ATOM   3985  O   ASP   247      25.958  49.324  57.909  1.00  0.00           O  
ATOM   3986  N   GLU   248      25.902  51.418  58.460  1.00  0.00           N  
ATOM   3987  H   GLU   248      25.992  52.123  59.177  1.00  0.00           H  
ATOM   3988  CA  GLU   248      25.512  51.961  57.126  1.00  0.00           C  
ATOM   3989  HA  GLU   248      24.481  51.626  57.011  1.00  0.00           H  
ATOM   3990  CB  GLU   248      25.323  53.526  57.157  1.00  0.00           C  
ATOM   3991  HB2 GLU   248      25.341  53.855  56.118  1.00  0.00           H  
ATOM   3992  HB3 GLU   248      24.406  53.846  57.653  1.00  0.00           H  
ATOM   3993  CG  GLU   248      26.560  54.372  57.732  1.00  0.00           C  
ATOM   3994  HG2 GLU   248      27.451  53.875  57.349  1.00  0.00           H  
ATOM   3995  HG3 GLU   248      26.469  55.427  57.474  1.00  0.00           H  
ATOM   3996  CD  GLU   248      26.474  54.470  59.286  1.00  0.00           C  
ATOM   3997  OE1 GLU   248      27.347  55.214  59.773  1.00  0.00           O  
ATOM   3998  OE2 GLU   248      25.622  53.854  60.022  1.00  0.00           O  
ATOM   3999  C   GLU   248      26.337  51.383  56.009  1.00  0.00           C  
ATOM   4000  O   GLU   248      25.814  50.895  55.001  1.00  0.00           O  
ATOM   4001  N   VAL   249      27.639  51.535  56.154  1.00  0.00           N  
ATOM   4002  H   VAL   249      27.889  51.921  57.053  1.00  0.00           H  
ATOM   4003  CA  VAL   249      28.674  50.976  55.327  1.00  0.00           C  
ATOM   4004  HA  VAL   249      28.458  51.319  54.315  1.00  0.00           H  
ATOM   4005  CB  VAL   249      30.077  51.571  55.654  1.00  0.00           C  
ATOM   4006  HB  VAL   249      30.438  51.176  56.603  1.00  0.00           H  
ATOM   4007  CG1 VAL   249      31.206  51.182  54.566  1.00  0.00           C  
ATOM   4008 HG11 VAL   249      32.240  51.274  54.898  1.00  0.00           H  
ATOM   4009 HG12 VAL   249      31.139  50.131  54.287  1.00  0.00           H  
ATOM   4010 HG13 VAL   249      30.897  51.596  53.606  1.00  0.00           H  
ATOM   4011  CG2 VAL   249      30.286  53.080  55.687  1.00  0.00           C  
ATOM   4012 HG21 VAL   249      31.323  53.379  55.534  1.00  0.00           H  
ATOM   4013 HG22 VAL   249      29.676  53.472  54.874  1.00  0.00           H  
ATOM   4014 HG23 VAL   249      29.964  53.547  56.618  1.00  0.00           H  
ATOM   4015  C   VAL   249      28.712  49.410  55.318  1.00  0.00           C  
ATOM   4016  O   VAL   249      28.894  48.775  54.253  1.00  0.00           O  
ATOM   4017  N   TYR   250      28.651  48.842  56.561  1.00  0.00           N  
ATOM   4018  H   TYR   250      28.478  49.344  57.420  1.00  0.00           H  
ATOM   4019  CA  TYR   250      28.653  47.393  56.766  1.00  0.00           C  
ATOM   4020  HA  TYR   250      29.589  47.049  56.326  1.00  0.00           H  
ATOM   4021  CB  TYR   250      28.760  47.083  58.271  1.00  0.00           C  
ATOM   4022  HB2 TYR   250      29.735  47.412  58.629  1.00  0.00           H  
ATOM   4023  HB3 TYR   250      27.948  47.646  58.731  1.00  0.00           H  
ATOM   4024  CG  TYR   250      28.517  45.649  58.546  1.00  0.00           C  
ATOM   4025  CD1 TYR   250      29.589  44.726  58.177  1.00  0.00           C  
ATOM   4026  HD1 TYR   250      30.512  45.032  57.707  1.00  0.00           H  
ATOM   4027  CE1 TYR   250      29.458  43.314  58.323  1.00  0.00           C  
ATOM   4028  HE1 TYR   250      30.273  42.638  58.113  1.00  0.00           H  
ATOM   4029  CZ  TYR   250      28.299  42.870  58.945  1.00  0.00           C  
ATOM   4030  OH  TYR   250      28.138  41.559  59.223  1.00  0.00           O  
ATOM   4031  HH  TYR   250      27.306  41.440  59.686  1.00  0.00           H  
ATOM   4032  CE2 TYR   250      27.243  43.740  59.308  1.00  0.00           C  
ATOM   4033  HE2 TYR   250      26.381  43.355  59.831  1.00  0.00           H  
ATOM   4034  CD2 TYR   250      27.287  45.110  58.949  1.00  0.00           C  
ATOM   4035  HD2 TYR   250      26.550  45.776  59.371  1.00  0.00           H  
ATOM   4036  C   TYR   250      27.561  46.711  55.930  1.00  0.00           C  
ATOM   4037  O   TYR   250      27.945  45.818  55.120  1.00  0.00           O  
ATOM   4038  N   GLN   251      26.304  47.159  55.974  1.00  0.00           N  
ATOM   4039  H   GLN   251      26.109  47.907  56.625  1.00  0.00           H  
ATOM   4040  CA  GLN   251      25.225  46.800  54.995  1.00  0.00           C  
ATOM   4041  HA  GLN   251      24.940  45.753  55.095  1.00  0.00           H  
ATOM   4042  CB  GLN   251      23.883  47.610  55.248  1.00  0.00           C  
ATOM   4043  HB2 GLN   251      24.223  48.627  55.052  1.00  0.00           H  
ATOM   4044  HB3 GLN   251      23.338  47.385  54.331  1.00  0.00           H  
ATOM   4045  CG  GLN   251      23.083  47.486  56.483  1.00  0.00           C  
ATOM   4046  HG2 GLN   251      23.380  48.215  57.237  1.00  0.00           H  
ATOM   4047  HG3 GLN   251      22.015  47.628  56.319  1.00  0.00           H  
ATOM   4048  CD  GLN   251      23.053  46.073  57.049  1.00  0.00           C  
ATOM   4049  OE1 GLN   251      22.664  45.129  56.403  1.00  0.00           O  
ATOM   4050  NE2 GLN   251      23.353  45.820  58.356  1.00  0.00           N  
ATOM   4051 HE21 GLN   251      23.772  46.530  58.940  1.00  0.00           H  
ATOM   4052 HE22 GLN   251      23.437  44.893  58.749  1.00  0.00           H  
ATOM   4053  C   GLN   251      25.617  46.991  53.575  1.00  0.00           C  
ATOM   4054  O   GLN   251      25.274  46.091  52.781  1.00  0.00           O  
ATOM   4055  N   LEU   252      26.256  48.101  53.082  1.00  0.00           N  
ATOM   4056  H   LEU   252      26.477  48.874  53.695  1.00  0.00           H  
ATOM   4057  CA  LEU   252      26.785  48.133  51.746  1.00  0.00           C  
ATOM   4058  HA  LEU   252      25.981  48.057  51.014  1.00  0.00           H  
ATOM   4059  CB  LEU   252      27.443  49.531  51.508  1.00  0.00           C  
ATOM   4060  HB2 LEU   252      27.965  49.914  52.385  1.00  0.00           H  
ATOM   4061  HB3 LEU   252      28.238  49.499  50.763  1.00  0.00           H  
ATOM   4062  CG  LEU   252      26.512  50.660  51.108  1.00  0.00           C  
ATOM   4063  HG  LEU   252      25.816  50.882  51.917  1.00  0.00           H  
ATOM   4064  CD1 LEU   252      27.223  51.880  50.809  1.00  0.00           C  
ATOM   4065 HD11 LEU   252      26.598  52.584  50.260  1.00  0.00           H  
ATOM   4066 HD12 LEU   252      27.699  52.128  51.757  1.00  0.00           H  
ATOM   4067 HD13 LEU   252      28.020  51.723  50.081  1.00  0.00           H  
ATOM   4068  CD2 LEU   252      25.572  50.383  49.930  1.00  0.00           C  
ATOM   4069 HD21 LEU   252      26.202  49.950  49.154  1.00  0.00           H  
ATOM   4070 HD22 LEU   252      24.872  49.646  50.327  1.00  0.00           H  
ATOM   4071 HD23 LEU   252      25.090  51.280  49.542  1.00  0.00           H  
ATOM   4072  C   LEU   252      27.682  46.984  51.415  1.00  0.00           C  
ATOM   4073  O   LEU   252      27.643  46.365  50.330  1.00  0.00           O  
ATOM   4074  N   MET   253      28.610  46.653  52.293  1.00  0.00           N  
ATOM   4075  H   MET   253      28.837  47.244  53.081  1.00  0.00           H  
ATOM   4076  CA  MET   253      29.352  45.388  52.151  1.00  0.00           C  
ATOM   4077  HA  MET   253      30.025  45.436  51.295  1.00  0.00           H  
ATOM   4078  CB  MET   253      30.337  45.267  53.293  1.00  0.00           C  
ATOM   4079  HB2 MET   253      30.166  46.122  53.947  1.00  0.00           H  
ATOM   4080  HB3 MET   253      30.161  44.357  53.867  1.00  0.00           H  
ATOM   4081  CG  MET   253      31.799  45.309  52.826  1.00  0.00           C  
ATOM   4082  HG2 MET   253      32.017  44.413  52.246  1.00  0.00           H  
ATOM   4083  HG3 MET   253      31.900  46.127  52.113  1.00  0.00           H  
ATOM   4084  SD  MET   253      33.043  45.389  54.184  1.00  0.00           S  
ATOM   4085  CE  MET   253      32.267  46.456  55.323  1.00  0.00           C  
ATOM   4086  HE1 MET   253      33.015  46.742  56.063  1.00  0.00           H  
ATOM   4087  HE2 MET   253      31.916  47.315  54.752  1.00  0.00           H  
ATOM   4088  HE3 MET   253      31.522  45.916  55.908  1.00  0.00           H  
ATOM   4089  C   MET   253      28.499  44.159  51.978  1.00  0.00           C  
ATOM   4090  O   MET   253      28.630  43.438  50.981  1.00  0.00           O  
ATOM   4091  N   ARG   254      27.556  43.927  52.941  1.00  0.00           N  
ATOM   4092  H   ARG   254      27.398  44.620  53.659  1.00  0.00           H  
ATOM   4093  CA  ARG   254      26.638  42.796  52.932  1.00  0.00           C  
ATOM   4094  HA  ARG   254      27.278  41.922  53.048  1.00  0.00           H  
ATOM   4095  CB  ARG   254      25.542  42.912  54.023  1.00  0.00           C  
ATOM   4096  HB2 ARG   254      25.002  43.858  53.992  1.00  0.00           H  
ATOM   4097  HB3 ARG   254      24.719  42.231  53.805  1.00  0.00           H  
ATOM   4098  CG  ARG   254      26.047  42.775  55.490  1.00  0.00           C  
ATOM   4099  HG2 ARG   254      26.837  43.482  55.740  1.00  0.00           H  
ATOM   4100  HG3 ARG   254      25.163  43.124  56.024  1.00  0.00           H  
ATOM   4101  CD  ARG   254      26.388  41.302  56.091  1.00  0.00           C  
ATOM   4102  HD2 ARG   254      27.243  40.835  55.601  1.00  0.00           H  
ATOM   4103  HD3 ARG   254      26.636  41.347  57.151  1.00  0.00           H  
ATOM   4104  NE  ARG   254      25.149  40.464  56.064  1.00  0.00           N  
ATOM   4105  HE  ARG   254      24.246  40.870  55.863  1.00  0.00           H  
ATOM   4106  CZ  ARG   254      25.095  39.160  56.222  1.00  0.00           C  
ATOM   4107  NH1 ARG   254      25.947  38.438  56.919  1.00  0.00           N  
ATOM   4108 HH11 ARG   254      26.907  38.752  56.909  1.00  0.00           H  
ATOM   4109 HH12 ARG   254      25.794  37.474  57.179  1.00  0.00           H  
ATOM   4110  NH2 ARG   254      24.007  38.448  55.993  1.00  0.00           N  
ATOM   4111 HH21 ARG   254      23.116  38.723  55.605  1.00  0.00           H  
ATOM   4112 HH22 ARG   254      24.069  37.441  56.020  1.00  0.00           H  
ATOM   4113  C   ARG   254      25.843  42.678  51.593  1.00  0.00           C  
ATOM   4114  O   ARG   254      25.831  41.620  50.920  1.00  0.00           O  
ATOM   4115  N   LYS   255      25.240  43.805  51.159  1.00  0.00           N  
ATOM   4116  H   LYS   255      25.324  44.604  51.771  1.00  0.00           H  
ATOM   4117  CA  LYS   255      24.546  43.963  49.811  1.00  0.00           C  
ATOM   4118  HA  LYS   255      23.676  43.308  49.791  1.00  0.00           H  
ATOM   4119  CB  LYS   255      24.162  45.423  49.687  1.00  0.00           C  
ATOM   4120  HB2 LYS   255      24.897  46.019  50.228  1.00  0.00           H  
ATOM   4121  HB3 LYS   255      24.020  45.637  48.628  1.00  0.00           H  
ATOM   4122  CG  LYS   255      22.798  45.629  50.432  1.00  0.00           C  
ATOM   4123  HG2 LYS   255      21.996  45.339  49.753  1.00  0.00           H  
ATOM   4124  HG3 LYS   255      22.730  45.016  51.330  1.00  0.00           H  
ATOM   4125  CD  LYS   255      22.470  47.166  50.834  1.00  0.00           C  
ATOM   4126  HD2 LYS   255      23.282  47.700  51.328  1.00  0.00           H  
ATOM   4127  HD3 LYS   255      22.279  47.659  49.881  1.00  0.00           H  
ATOM   4128  CE  LYS   255      21.321  47.188  51.759  1.00  0.00           C  
ATOM   4129  HE2 LYS   255      20.602  46.403  51.529  1.00  0.00           H  
ATOM   4130  HE3 LYS   255      21.757  47.165  52.758  1.00  0.00           H  
ATOM   4131  NZ  LYS   255      20.516  48.432  51.577  1.00  0.00           N  
ATOM   4132  HZ1 LYS   255      20.174  48.459  50.627  1.00  0.00           H  
ATOM   4133  HZ2 LYS   255      19.683  48.481  52.146  1.00  0.00           H  
ATOM   4134  HZ3 LYS   255      21.111  49.176  51.914  1.00  0.00           H  
ATOM   4135  C   LYS   255      25.436  43.568  48.539  1.00  0.00           C  
ATOM   4136  O   LYS   255      24.875  43.133  47.570  1.00  0.00           O  
ATOM   4137  N   CYS   256      26.761  43.560  48.579  1.00  0.00           N  
ATOM   4138  H   CYS   256      27.280  43.888  49.381  1.00  0.00           H  
ATOM   4139  CA  CYS   256      27.570  42.931  47.504  1.00  0.00           C  
ATOM   4140  HA  CYS   256      27.280  43.293  46.517  1.00  0.00           H  
ATOM   4141  CB  CYS   256      29.025  43.331  47.717  1.00  0.00           C  
ATOM   4142  HB2 CYS   256      29.347  42.852  48.641  1.00  0.00           H  
ATOM   4143  HB3 CYS   256      29.721  42.974  46.958  1.00  0.00           H  
ATOM   4144  SG  CYS   256      29.300  45.193  47.640  1.00  0.00           S  
ATOM   4145  HG  CYS   256      28.485  45.673  48.584  1.00  0.00           H  
ATOM   4146  C   CYS   256      27.481  41.355  47.553  1.00  0.00           C  
ATOM   4147  O   CYS   256      27.304  40.719  46.511  1.00  0.00           O  
ATOM   4148  N   TRP   257      27.504  40.752  48.766  1.00  0.00           N  
ATOM   4149  H   TRP   257      27.695  41.316  49.582  1.00  0.00           H  
ATOM   4150  CA  TRP   257      27.688  39.351  48.881  1.00  0.00           C  
ATOM   4151  HA  TRP   257      28.307  38.970  48.069  1.00  0.00           H  
ATOM   4152  CB  TRP   257      28.544  38.963  50.125  1.00  0.00           C  
ATOM   4153  HB2 TRP   257      27.990  39.013  51.062  1.00  0.00           H  
ATOM   4154  HB3 TRP   257      28.813  37.914  50.002  1.00  0.00           H  
ATOM   4155  CG  TRP   257      29.822  39.782  50.314  1.00  0.00           C  
ATOM   4156  CD1 TRP   257      30.843  40.154  49.509  1.00  0.00           C  
ATOM   4157  HD1 TRP   257      31.088  39.864  48.498  1.00  0.00           H  
ATOM   4158  NE1 TRP   257      31.883  40.718  50.282  1.00  0.00           N  
ATOM   4159  HE1 TRP   257      32.786  40.995  49.924  1.00  0.00           H  
ATOM   4160  CE2 TRP   257      31.573  40.825  51.585  1.00  0.00           C  
ATOM   4161  CZ2 TRP   257      32.234  41.360  52.689  1.00  0.00           C  
ATOM   4162  HZ2 TRP   257      33.241  41.741  52.614  1.00  0.00           H  
ATOM   4163  CH2 TRP   257      31.516  41.501  53.888  1.00  0.00           C  
ATOM   4164  HH2 TRP   257      31.910  42.101  54.694  1.00  0.00           H  
ATOM   4165  CZ3 TRP   257      30.177  40.990  54.029  1.00  0.00           C  
ATOM   4166  HZ3 TRP   257      29.763  40.963  55.026  1.00  0.00           H  
ATOM   4167  CE3 TRP   257      29.547  40.383  52.905  1.00  0.00           C  
ATOM   4168  HE3 TRP   257      28.639  39.843  53.128  1.00  0.00           H  
ATOM   4169  CD2 TRP   257      30.244  40.305  51.634  1.00  0.00           C  
ATOM   4170  C   TRP   257      26.366  38.536  48.827  1.00  0.00           C  
ATOM   4171  O   TRP   257      26.176  37.500  49.471  1.00  0.00           O  
ATOM   4172  N   GLU   258      25.450  38.919  47.931  1.00  0.00           N  
ATOM   4173  H   GLU   258      25.756  39.632  47.285  1.00  0.00           H  
ATOM   4174  CA  GLU   258      24.279  38.047  47.604  1.00  0.00           C  
ATOM   4175  HA  GLU   258      23.979  37.681  48.586  1.00  0.00           H  
ATOM   4176  CB  GLU   258      23.134  38.920  47.080  1.00  0.00           C  
ATOM   4177  HB2 GLU   258      23.468  39.288  46.110  1.00  0.00           H  
ATOM   4178  HB3 GLU   258      22.385  38.178  46.803  1.00  0.00           H  
ATOM   4179  CG  GLU   258      22.637  39.974  48.001  1.00  0.00           C  
ATOM   4180  HG2 GLU   258      23.416  40.731  48.092  1.00  0.00           H  
ATOM   4181  HG3 GLU   258      21.735  40.410  47.572  1.00  0.00           H  
ATOM   4182  CD  GLU   258      22.163  39.560  49.370  1.00  0.00           C  
ATOM   4183  OE1 GLU   258      21.846  38.397  49.711  1.00  0.00           O  
ATOM   4184  OE2 GLU   258      21.853  40.487  50.190  1.00  0.00           O  
ATOM   4185  C   GLU   258      24.640  36.882  46.688  1.00  0.00           C  
ATOM   4186  O   GLU   258      25.071  37.145  45.576  1.00  0.00           O  
ATOM   4187  N   PHE   259      24.188  35.630  46.986  1.00  0.00           N  
ATOM   4188  H   PHE   259      23.696  35.646  47.868  1.00  0.00           H  
ATOM   4189  CA  PHE   259      24.312  34.385  46.149  1.00  0.00           C  
ATOM   4190  HA  PHE   259      25.386  34.199  46.138  1.00  0.00           H  
ATOM   4191  CB  PHE   259      23.662  33.248  46.907  1.00  0.00           C  
ATOM   4192  HB2 PHE   259      23.931  33.425  47.948  1.00  0.00           H  
ATOM   4193  HB3 PHE   259      22.579  33.331  46.816  1.00  0.00           H  
ATOM   4194  CG  PHE   259      24.095  31.948  46.311  1.00  0.00           C  
ATOM   4195  CD1 PHE   259      25.015  31.154  46.995  1.00  0.00           C  
ATOM   4196  HD1 PHE   259      25.318  31.421  47.997  1.00  0.00           H  
ATOM   4197  CE1 PHE   259      25.464  29.994  46.431  1.00  0.00           C  
ATOM   4198  HE1 PHE   259      26.226  29.361  46.863  1.00  0.00           H  
ATOM   4199  CZ  PHE   259      25.100  29.700  45.103  1.00  0.00           C  
ATOM   4200  HZ  PHE   259      25.610  28.856  44.662  1.00  0.00           H  
ATOM   4201  CE2 PHE   259      24.117  30.405  44.424  1.00  0.00           C  
ATOM   4202  HE2 PHE   259      23.810  30.106  43.432  1.00  0.00           H  
ATOM   4203  CD2 PHE   259      23.582  31.521  45.077  1.00  0.00           C  
ATOM   4204  HD2 PHE   259      22.862  32.160  44.589  1.00  0.00           H  
ATOM   4205  C   PHE   259      23.741  34.570  44.751  1.00  0.00           C  
ATOM   4206  O   PHE   259      24.411  34.214  43.767  1.00  0.00           O  
ATOM   4207  N   GLN   260      22.523  35.037  44.629  1.00  0.00           N  
ATOM   4208  H   GLN   260      21.913  34.929  45.426  1.00  0.00           H  
ATOM   4209  CA  GLN   260      21.896  35.583  43.430  1.00  0.00           C  
ATOM   4210  HA  GLN   260      21.908  34.792  42.680  1.00  0.00           H  
ATOM   4211  CB  GLN   260      20.359  35.745  43.628  1.00  0.00           C  
ATOM   4212  HB2 GLN   260      20.229  36.663  44.201  1.00  0.00           H  
ATOM   4213  HB3 GLN   260      19.978  35.990  42.637  1.00  0.00           H  
ATOM   4214  CG  GLN   260      19.523  34.619  44.223  1.00  0.00           C  
ATOM   4215  HG2 GLN   260      20.054  34.159  45.057  1.00  0.00           H  
ATOM   4216  HG3 GLN   260      18.513  34.948  44.466  1.00  0.00           H  
ATOM   4217  CD  GLN   260      19.290  33.493  43.157  1.00  0.00           C  
ATOM   4218  OE1 GLN   260      20.038  33.299  42.185  1.00  0.00           O  
ATOM   4219  NE2 GLN   260      18.302  32.718  43.489  1.00  0.00           N  
ATOM   4220 HE21 GLN   260      17.876  32.791  44.402  1.00  0.00           H  
ATOM   4221 HE22 GLN   260      17.948  32.064  42.806  1.00  0.00           H  
ATOM   4222  C   GLN   260      22.546  36.935  42.961  1.00  0.00           C  
ATOM   4223  O   GLN   260      22.494  37.915  43.726  1.00  0.00           O  
ATOM   4224  N   PRO   261      23.050  36.981  41.667  1.00  0.00           N  
ATOM   4225  CD  PRO   261      23.111  35.836  40.695  1.00  0.00           C  
ATOM   4226  HD2 PRO   261      22.092  35.772  40.315  1.00  0.00           H  
ATOM   4227  HD3 PRO   261      23.381  34.853  41.084  1.00  0.00           H  
ATOM   4228  CG  PRO   261      24.123  36.275  39.716  1.00  0.00           C  
ATOM   4229  HG2 PRO   261      24.103  35.812  38.729  1.00  0.00           H  
ATOM   4230  HG3 PRO   261      25.128  36.033  40.062  1.00  0.00           H  
ATOM   4231  CB  PRO   261      24.059  37.790  39.657  1.00  0.00           C  
ATOM   4232  HB2 PRO   261      23.334  38.069  38.891  1.00  0.00           H  
ATOM   4233  HB3 PRO   261      25.070  38.119  39.420  1.00  0.00           H  
ATOM   4234  CA  PRO   261      23.600  38.138  41.029  1.00  0.00           C  
ATOM   4235  HA  PRO   261      24.433  38.491  41.638  1.00  0.00           H  
ATOM   4236  C   PRO   261      22.541  39.256  40.905  1.00  0.00           C  
ATOM   4237  O   PRO   261      22.699  40.409  41.310  1.00  0.00           O  
ATOM   4238  N   SER   262      21.271  38.900  40.596  1.00  0.00           N  
ATOM   4239  H   SER   262      21.151  37.969  40.223  1.00  0.00           H  
ATOM   4240  CA  SER   262      20.088  39.739  40.471  1.00  0.00           C  
ATOM   4241  HA  SER   262      20.254  40.409  39.627  1.00  0.00           H  
ATOM   4242  CB  SER   262      18.755  38.943  40.213  1.00  0.00           C  
ATOM   4243  HB2 SER   262      17.912  39.634  40.198  1.00  0.00           H  
ATOM   4244  HB3 SER   262      18.881  38.573  39.195  1.00  0.00           H  
ATOM   4245  OG  SER   262      18.536  37.959  41.240  1.00  0.00           O  
ATOM   4246  HG  SER   262      18.043  37.354  40.681  1.00  0.00           H  
ATOM   4247  C   SER   262      19.838  40.540  41.778  1.00  0.00           C  
ATOM   4248  O   SER   262      19.245  41.658  41.692  1.00  0.00           O  
ATOM   4249  N   ASN   263      20.312  40.058  42.942  1.00  0.00           N  
ATOM   4250  H   ASN   263      20.954  39.282  42.877  1.00  0.00           H  
ATOM   4251  CA  ASN   263      19.989  40.667  44.178  1.00  0.00           C  
ATOM   4252  HA  ASN   263      19.108  41.304  44.101  1.00  0.00           H  
ATOM   4253  CB  ASN   263      19.667  39.582  45.294  1.00  0.00           C  
ATOM   4254  HB2 ASN   263      20.585  38.995  45.294  1.00  0.00           H  
ATOM   4255  HB3 ASN   263      19.614  40.175  46.208  1.00  0.00           H  
ATOM   4256  CG  ASN   263      18.374  38.852  45.113  1.00  0.00           C  
ATOM   4257  OD1 ASN   263      17.397  39.235  44.505  1.00  0.00           O  
ATOM   4258  ND2 ASN   263      18.312  37.636  45.610  1.00  0.00           N  
ATOM   4259 HD21 ASN   263      19.098  37.313  46.155  1.00  0.00           H  
ATOM   4260 HD22 ASN   263      17.444  37.120  45.603  1.00  0.00           H  
ATOM   4261  C   ASN   263      21.102  41.613  44.722  1.00  0.00           C  
ATOM   4262  O   ASN   263      20.855  42.199  45.806  1.00  0.00           O  
ATOM   4263  N   ARG   264      22.298  41.746  44.012  1.00  0.00           N  
ATOM   4264  H   ARG   264      22.324  41.301  43.106  1.00  0.00           H  
ATOM   4265  CA  ARG   264      23.484  42.491  44.527  1.00  0.00           C  
ATOM   4266  HA  ARG   264      23.593  42.145  45.555  1.00  0.00           H  
ATOM   4267  CB  ARG   264      24.856  41.939  43.883  1.00  0.00           C  
ATOM   4268  HB2 ARG   264      24.912  42.111  42.808  1.00  0.00           H  
ATOM   4269  HB3 ARG   264      25.727  42.450  44.294  1.00  0.00           H  
ATOM   4270  CG  ARG   264      25.044  40.443  44.059  1.00  0.00           C  
ATOM   4271  HG2 ARG   264      25.158  40.268  45.128  1.00  0.00           H  
ATOM   4272  HG3 ARG   264      24.140  39.936  43.723  1.00  0.00           H  
ATOM   4273  CD  ARG   264      26.230  39.836  43.264  1.00  0.00           C  
ATOM   4274  HD2 ARG   264      26.185  40.078  42.202  1.00  0.00           H  
ATOM   4275  HD3 ARG   264      27.154  40.305  43.603  1.00  0.00           H  
ATOM   4276  NE  ARG   264      26.195  38.366  43.365  1.00  0.00           N  
ATOM   4277  HE  ARG   264      25.828  37.987  44.227  1.00  0.00           H  
ATOM   4278  CZ  ARG   264      26.677  37.480  42.467  1.00  0.00           C  
ATOM   4279  NH1 ARG   264      27.275  37.977  41.359  1.00  0.00           N  
ATOM   4280 HH11 ARG   264      27.629  38.923  41.352  1.00  0.00           H  
ATOM   4281 HH12 ARG   264      27.662  37.431  40.602  1.00  0.00           H  
ATOM   4282  NH2 ARG   264      26.589  36.203  42.415  1.00  0.00           N  
ATOM   4283 HH21 ARG   264      25.943  35.659  42.969  1.00  0.00           H  
ATOM   4284 HH22 ARG   264      26.956  35.758  41.586  1.00  0.00           H  
ATOM   4285  C   ARG   264      23.238  44.007  44.315  1.00  0.00           C  
ATOM   4286  O   ARG   264      22.642  44.433  43.363  1.00  0.00           O  
ATOM   4287  N   THR   265      23.910  44.850  45.118  1.00  0.00           N  
ATOM   4288  H   THR   265      24.302  44.441  45.954  1.00  0.00           H  
ATOM   4289  CA  THR   265      24.099  46.231  44.733  1.00  0.00           C  
ATOM   4290  HA  THR   265      23.116  46.690  44.627  1.00  0.00           H  
ATOM   4291  CB  THR   265      24.960  46.901  45.799  1.00  0.00           C  
ATOM   4292  HB  THR   265      24.532  46.662  46.772  1.00  0.00           H  
ATOM   4293  CG2 THR   265      26.371  46.442  45.821  1.00  0.00           C  
ATOM   4294 HG21 THR   265      26.814  46.663  46.792  1.00  0.00           H  
ATOM   4295 HG22 THR   265      26.391  45.352  45.847  1.00  0.00           H  
ATOM   4296 HG23 THR   265      27.060  46.790  45.052  1.00  0.00           H  
ATOM   4297  OG1 THR   265      25.173  48.345  45.632  1.00  0.00           O  
ATOM   4298  HG1 THR   265      25.985  48.513  45.149  1.00  0.00           H  
ATOM   4299  C   THR   265      24.727  46.482  43.331  1.00  0.00           C  
ATOM   4300  O   THR   265      25.358  45.531  42.758  1.00  0.00           O  
ATOM   4301  N   SER   266      24.592  47.720  42.874  1.00  0.00           N  
ATOM   4302  H   SER   266      23.973  48.363  43.346  1.00  0.00           H  
ATOM   4303  CA  SER   266      25.366  48.324  41.734  1.00  0.00           C  
ATOM   4304  HA  SER   266      25.829  47.490  41.207  1.00  0.00           H  
ATOM   4305  CB  SER   266      24.488  48.957  40.713  1.00  0.00           C  
ATOM   4306  HB2 SER   266      24.988  49.217  39.780  1.00  0.00           H  
ATOM   4307  HB3 SER   266      23.712  48.230  40.477  1.00  0.00           H  
ATOM   4308  OG  SER   266      23.797  50.138  41.136  1.00  0.00           O  
ATOM   4309  HG  SER   266      22.872  50.119  40.880  1.00  0.00           H  
ATOM   4310  C   SER   266      26.447  49.235  42.166  1.00  0.00           C  
ATOM   4311  O   SER   266      26.479  49.670  43.294  1.00  0.00           O  
ATOM   4312  N   PHE   267      27.396  49.586  41.283  1.00  0.00           N  
ATOM   4313  H   PHE   267      27.557  49.049  40.443  1.00  0.00           H  
ATOM   4314  CA  PHE   267      28.407  50.586  41.581  1.00  0.00           C  
ATOM   4315  HA  PHE   267      28.743  50.407  42.602  1.00  0.00           H  
ATOM   4316  CB  PHE   267      29.560  50.629  40.523  1.00  0.00           C  
ATOM   4317  HB2 PHE   267      29.063  50.944  39.606  1.00  0.00           H  
ATOM   4318  HB3 PHE   267      30.245  51.404  40.867  1.00  0.00           H  
ATOM   4319  CG  PHE   267      30.374  49.411  40.478  1.00  0.00           C  
ATOM   4320  CD1 PHE   267      31.000  48.969  41.622  1.00  0.00           C  
ATOM   4321  HD1 PHE   267      31.133  49.530  42.535  1.00  0.00           H  
ATOM   4322  CE1 PHE   267      31.733  47.754  41.490  1.00  0.00           C  
ATOM   4323  HE1 PHE   267      32.417  47.456  42.270  1.00  0.00           H  
ATOM   4324  CZ  PHE   267      31.706  46.931  40.373  1.00  0.00           C  
ATOM   4325  HZ  PHE   267      32.297  46.027  40.358  1.00  0.00           H  
ATOM   4326  CE2 PHE   267      31.064  47.410  39.241  1.00  0.00           C  
ATOM   4327  HE2 PHE   267      31.216  46.905  38.299  1.00  0.00           H  
ATOM   4328  CD2 PHE   267      30.443  48.673  39.305  1.00  0.00           C  
ATOM   4329  HD2 PHE   267      30.056  49.122  38.403  1.00  0.00           H  
ATOM   4330  C   PHE   267      27.788  52.007  41.792  1.00  0.00           C  
ATOM   4331  O   PHE   267      28.186  52.672  42.747  1.00  0.00           O  
ATOM   4332  N   GLN   268      26.730  52.424  41.002  1.00  0.00           N  
ATOM   4333  H   GLN   268      26.528  51.913  40.155  1.00  0.00           H  
ATOM   4334  CA  GLN   268      25.970  53.670  41.307  1.00  0.00           C  
ATOM   4335  HA  GLN   268      26.684  54.494  41.304  1.00  0.00           H  
ATOM   4336  CB  GLN   268      24.977  53.989  40.225  1.00  0.00           C  
ATOM   4337  HB2 GLN   268      24.354  53.117  40.027  1.00  0.00           H  
ATOM   4338  HB3 GLN   268      24.275  54.709  40.645  1.00  0.00           H  
ATOM   4339  CG  GLN   268      25.544  54.526  38.900  1.00  0.00           C  
ATOM   4340  HG2 GLN   268      26.039  53.734  38.337  1.00  0.00           H  
ATOM   4341  HG3 GLN   268      24.763  54.886  38.230  1.00  0.00           H  
ATOM   4342  CD  GLN   268      26.430  55.806  39.099  1.00  0.00           C  
ATOM   4343  OE1 GLN   268      26.245  56.594  39.993  1.00  0.00           O  
ATOM   4344  NE2 GLN   268      27.472  55.882  38.411  1.00  0.00           N  
ATOM   4345 HE21 GLN   268      27.530  55.223  37.648  1.00  0.00           H  
ATOM   4346 HE22 GLN   268      28.217  56.523  38.643  1.00  0.00           H  
ATOM   4347  C   GLN   268      25.377  53.609  42.742  1.00  0.00           C  
ATOM   4348  O   GLN   268      25.468  54.553  43.503  1.00  0.00           O  
ATOM   4349  N   ASN   269      24.893  52.454  43.214  1.00  0.00           N  
ATOM   4350  H   ASN   269      25.082  51.620  42.677  1.00  0.00           H  
ATOM   4351  CA  ASN   269      24.431  52.341  44.629  1.00  0.00           C  
ATOM   4352  HA  ASN   269      23.756  53.187  44.761  1.00  0.00           H  
ATOM   4353  CB  ASN   269      23.623  51.134  44.808  1.00  0.00           C  
ATOM   4354  HB2 ASN   269      22.882  51.229  44.015  1.00  0.00           H  
ATOM   4355  HB3 ASN   269      24.147  50.205  44.582  1.00  0.00           H  
ATOM   4356  CG  ASN   269      22.883  51.082  46.153  1.00  0.00           C  
ATOM   4357  OD1 ASN   269      22.126  51.938  46.493  1.00  0.00           O  
ATOM   4358  ND2 ASN   269      22.994  50.003  46.908  1.00  0.00           N  
ATOM   4359 HD21 ASN   269      23.715  49.378  46.575  1.00  0.00           H  
ATOM   4360 HD22 ASN   269      22.471  49.844  47.757  1.00  0.00           H  
ATOM   4361  C   ASN   269      25.533  52.502  45.698  1.00  0.00           C  
ATOM   4362  O   ASN   269      25.261  53.265  46.604  1.00  0.00           O  
ATOM   4363  N   LEU   270      26.690  51.852  45.527  1.00  0.00           N  
ATOM   4364  H   LEU   270      26.806  51.179  44.783  1.00  0.00           H  
ATOM   4365  CA  LEU   270      27.871  52.138  46.422  1.00  0.00           C  
ATOM   4366  HA  LEU   270      27.571  51.889  47.440  1.00  0.00           H  
ATOM   4367  CB  LEU   270      29.013  51.153  46.070  1.00  0.00           C  
ATOM   4368  HB2 LEU   270      29.429  51.319  45.077  1.00  0.00           H  
ATOM   4369  HB3 LEU   270      29.920  51.192  46.673  1.00  0.00           H  
ATOM   4370  CG  LEU   270      28.607  49.648  46.249  1.00  0.00           C  
ATOM   4371  HG  LEU   270      27.706  49.294  45.748  1.00  0.00           H  
ATOM   4372  CD1 LEU   270      29.559  48.843  45.419  1.00  0.00           C  
ATOM   4373 HD11 LEU   270      29.256  48.892  44.374  1.00  0.00           H  
ATOM   4374 HD12 LEU   270      30.570  49.225  45.557  1.00  0.00           H  
ATOM   4375 HD13 LEU   270      29.658  47.775  45.613  1.00  0.00           H  
ATOM   4376  CD2 LEU   270      28.665  49.147  47.673  1.00  0.00           C  
ATOM   4377 HD21 LEU   270      29.673  48.978  48.051  1.00  0.00           H  
ATOM   4378 HD22 LEU   270      28.229  49.905  48.324  1.00  0.00           H  
ATOM   4379 HD23 LEU   270      28.007  48.319  47.936  1.00  0.00           H  
ATOM   4380  C   LEU   270      28.346  53.617  46.443  1.00  0.00           C  
ATOM   4381  O   LEU   270      28.335  54.316  47.446  1.00  0.00           O  
ATOM   4382  N   ILE   271      28.722  54.106  45.250  1.00  0.00           N  
ATOM   4383  H   ILE   271      28.494  53.547  44.440  1.00  0.00           H  
ATOM   4384  CA  ILE   271      28.959  55.528  45.023  1.00  0.00           C  
ATOM   4385  HA  ILE   271      29.978  55.804  45.296  1.00  0.00           H  
ATOM   4386  CB  ILE   271      28.979  55.838  43.522  1.00  0.00           C  
ATOM   4387  HB  ILE   271      28.032  55.520  43.087  1.00  0.00           H  
ATOM   4388  CG2 ILE   271      29.087  57.444  43.324  1.00  0.00           C  
ATOM   4389 HG21 ILE   271      29.286  57.741  42.294  1.00  0.00           H  
ATOM   4390 HG22 ILE   271      28.225  58.035  43.635  1.00  0.00           H  
ATOM   4391 HG23 ILE   271      29.880  57.844  43.956  1.00  0.00           H  
ATOM   4392  CG1 ILE   271      30.212  55.287  42.781  1.00  0.00           C  
ATOM   4393 HG12 ILE   271      31.124  55.876  42.874  1.00  0.00           H  
ATOM   4394 HG13 ILE   271      30.391  54.273  43.139  1.00  0.00           H  
ATOM   4395  CD1 ILE   271      30.023  55.100  41.287  1.00  0.00           C  
ATOM   4396 HD11 ILE   271      29.633  56.059  40.946  1.00  0.00           H  
ATOM   4397 HD12 ILE   271      30.963  54.834  40.803  1.00  0.00           H  
ATOM   4398 HD13 ILE   271      29.236  54.365  41.120  1.00  0.00           H  
ATOM   4399  C   ILE   271      27.964  56.469  45.701  1.00  0.00           C  
ATOM   4400  O   ILE   271      28.430  57.306  46.500  1.00  0.00           O  
ATOM   4401  N   GLU   272      26.683  56.470  45.367  1.00  0.00           N  
ATOM   4402  H   GLU   272      26.355  55.850  44.640  1.00  0.00           H  
ATOM   4403  CA  GLU   272      25.721  57.491  45.824  1.00  0.00           C  
ATOM   4404  HA  GLU   272      26.057  58.507  45.620  1.00  0.00           H  
ATOM   4405  CB  GLU   272      24.437  57.256  45.087  1.00  0.00           C  
ATOM   4406  HB2 GLU   272      24.158  56.206  45.001  1.00  0.00           H  
ATOM   4407  HB3 GLU   272      23.603  57.789  45.544  1.00  0.00           H  
ATOM   4408  CG  GLU   272      24.493  57.829  43.634  1.00  0.00           C  
ATOM   4409  HG2 GLU   272      25.273  57.315  43.072  1.00  0.00           H  
ATOM   4410  HG3 GLU   272      23.549  57.560  43.161  1.00  0.00           H  
ATOM   4411  CD  GLU   272      24.791  59.313  43.561  1.00  0.00           C  
ATOM   4412  OE1 GLU   272      24.593  60.020  44.557  1.00  0.00           O  
ATOM   4413  OE2 GLU   272      25.179  59.858  42.478  1.00  0.00           O  
ATOM   4414  C   GLU   272      25.524  57.406  47.331  1.00  0.00           C  
ATOM   4415  O   GLU   272      25.254  58.369  48.068  1.00  0.00           O  
ATOM   4416  N   GLY   273      25.737  56.136  47.834  1.00  0.00           N  
ATOM   4417  H   GLY   273      26.010  55.377  47.226  1.00  0.00           H  
ATOM   4418  CA  GLY   273      25.755  55.789  49.237  1.00  0.00           C  
ATOM   4419  HA2 GLY   273      24.814  56.010  49.742  1.00  0.00           H  
ATOM   4420  HA3 GLY   273      25.952  54.717  49.232  1.00  0.00           H  
ATOM   4421  C   GLY   273      26.906  56.457  50.021  1.00  0.00           C  
ATOM   4422  O   GLY   273      26.686  57.220  50.930  1.00  0.00           O  
ATOM   4423  N   PHE   274      28.126  56.261  49.528  1.00  0.00           N  
ATOM   4424  H   PHE   274      28.107  55.698  48.689  1.00  0.00           H  
ATOM   4425  CA  PHE   274      29.430  56.890  49.791  1.00  0.00           C  
ATOM   4426  HA  PHE   274      29.831  56.668  50.779  1.00  0.00           H  
ATOM   4427  CB  PHE   274      30.578  56.265  48.935  1.00  0.00           C  
ATOM   4428  HB2 PHE   274      30.310  56.544  47.916  1.00  0.00           H  
ATOM   4429  HB3 PHE   274      31.412  56.885  49.264  1.00  0.00           H  
ATOM   4430  CG  PHE   274      30.911  54.702  49.077  1.00  0.00           C  
ATOM   4431  CD1 PHE   274      30.610  54.047  50.302  1.00  0.00           C  
ATOM   4432  HD1 PHE   274      30.172  54.551  51.151  1.00  0.00           H  
ATOM   4433  CE1 PHE   274      30.938  52.666  50.423  1.00  0.00           C  
ATOM   4434  HE1 PHE   274      30.673  52.073  51.285  1.00  0.00           H  
ATOM   4435  CZ  PHE   274      31.704  52.073  49.415  1.00  0.00           C  
ATOM   4436  HZ  PHE   274      32.032  51.053  49.554  1.00  0.00           H  
ATOM   4437  CE2 PHE   274      32.019  52.787  48.226  1.00  0.00           C  
ATOM   4438  HE2 PHE   274      32.433  52.274  47.371  1.00  0.00           H  
ATOM   4439  CD2 PHE   274      31.554  54.065  48.028  1.00  0.00           C  
ATOM   4440  HD2 PHE   274      31.837  54.596  47.131  1.00  0.00           H  
ATOM   4441  C   PHE   274      29.441  58.481  49.750  1.00  0.00           C  
ATOM   4442  O   PHE   274      29.719  59.100  50.792  1.00  0.00           O  
ATOM   4443  N   GLU   275      29.172  59.146  48.649  1.00  0.00           N  
ATOM   4444  H   GLU   275      28.817  58.603  47.874  1.00  0.00           H  
ATOM   4445  CA  GLU   275      29.259  60.625  48.396  1.00  0.00           C  
ATOM   4446  HA  GLU   275      30.249  61.010  48.639  1.00  0.00           H  
ATOM   4447  CB  GLU   275      28.838  61.032  47.011  1.00  0.00           C  
ATOM   4448  HB2 GLU   275      27.915  60.543  46.697  1.00  0.00           H  
ATOM   4449  HB3 GLU   275      28.619  62.100  47.005  1.00  0.00           H  
ATOM   4450  CG  GLU   275      29.833  60.634  45.904  1.00  0.00           C  
ATOM   4451  HG2 GLU   275      30.469  59.838  46.293  1.00  0.00           H  
ATOM   4452  HG3 GLU   275      29.302  60.157  45.081  1.00  0.00           H  
ATOM   4453  CD  GLU   275      30.651  61.771  45.299  1.00  0.00           C  
ATOM   4454  OE1 GLU   275      30.882  62.768  45.989  1.00  0.00           O  
ATOM   4455  OE2 GLU   275      31.298  61.427  44.303  1.00  0.00           O  
ATOM   4456  C   GLU   275      28.345  61.309  49.411  1.00  0.00           C  
ATOM   4457  O   GLU   275      28.764  62.326  49.995  1.00  0.00           O  
ATOM   4458  N   ALA   276      27.110  60.771  49.658  1.00  0.00           N  
ATOM   4459  H   ALA   276      26.927  59.872  49.236  1.00  0.00           H  
ATOM   4460  CA  ALA   276      26.143  61.265  50.660  1.00  0.00           C  
ATOM   4461  HA  ALA   276      25.784  62.262  50.406  1.00  0.00           H  
ATOM   4462  CB  ALA   276      24.837  60.415  50.626  1.00  0.00           C  
ATOM   4463  HB1 ALA   276      24.090  60.807  51.316  1.00  0.00           H  
ATOM   4464  HB2 ALA   276      24.461  60.390  49.603  1.00  0.00           H  
ATOM   4465  HB3 ALA   276      25.142  59.423  50.960  1.00  0.00           H  
ATOM   4466  C   ALA   276      26.625  61.246  52.109  1.00  0.00           C  
ATOM   4467  O   ALA   276      26.435  62.261  52.753  1.00  0.00           O  
ATOM   4468  N   LEU   277      27.299  60.152  52.557  1.00  0.00           N  
ATOM   4469  H   LEU   277      27.426  59.342  51.967  1.00  0.00           H  
ATOM   4470  CA  LEU   277      27.932  60.074  53.941  1.00  0.00           C  
ATOM   4471  HA  LEU   277      27.087  60.300  54.592  1.00  0.00           H  
ATOM   4472  CB  LEU   277      28.484  58.672  54.280  1.00  0.00           C  
ATOM   4473  HB2 LEU   277      29.288  58.330  53.628  1.00  0.00           H  
ATOM   4474  HB3 LEU   277      28.906  58.818  55.274  1.00  0.00           H  
ATOM   4475  CG  LEU   277      27.428  57.552  54.415  1.00  0.00           C  
ATOM   4476  HG  LEU   277      26.948  57.421  53.445  1.00  0.00           H  
ATOM   4477  CD1 LEU   277      28.162  56.266  54.859  1.00  0.00           C  
ATOM   4478 HD11 LEU   277      27.377  55.528  55.027  1.00  0.00           H  
ATOM   4479 HD12 LEU   277      28.868  55.913  54.107  1.00  0.00           H  
ATOM   4480 HD13 LEU   277      28.755  56.510  55.740  1.00  0.00           H  
ATOM   4481  CD2 LEU   277      26.399  57.840  55.414  1.00  0.00           C  
ATOM   4482 HD21 LEU   277      25.640  57.060  55.368  1.00  0.00           H  
ATOM   4483 HD22 LEU   277      26.832  57.940  56.409  1.00  0.00           H  
ATOM   4484 HD23 LEU   277      25.830  58.755  55.250  1.00  0.00           H  
ATOM   4485  C   LEU   277      28.994  61.109  54.039  1.00  0.00           C  
ATOM   4486  O   LEU   277      29.344  61.630  55.137  1.00  0.00           O  
ATOM   4487  N   LEU   278      29.788  61.268  52.932  1.00  0.00           N  
ATOM   4488  H   LEU   278      29.422  60.902  52.065  1.00  0.00           H  
ATOM   4489  CA  LEU   278      30.923  62.154  52.905  1.00  0.00           C  
ATOM   4490  HA  LEU   278      31.547  62.137  53.799  1.00  0.00           H  
ATOM   4491  CB  LEU   278      31.865  61.743  51.819  1.00  0.00           C  
ATOM   4492  HB2 LEU   278      31.365  61.947  50.872  1.00  0.00           H  
ATOM   4493  HB3 LEU   278      32.694  62.451  51.818  1.00  0.00           H  
ATOM   4494  CG  LEU   278      32.444  60.310  51.958  1.00  0.00           C  
ATOM   4495  HG  LEU   278      31.646  59.656  52.310  1.00  0.00           H  
ATOM   4496  CD1 LEU   278      32.851  59.903  50.557  1.00  0.00           C  
ATOM   4497 HD11 LEU   278      33.162  58.858  50.561  1.00  0.00           H  
ATOM   4498 HD12 LEU   278      32.053  60.036  49.827  1.00  0.00           H  
ATOM   4499 HD13 LEU   278      33.732  60.491  50.298  1.00  0.00           H  
ATOM   4500  CD2 LEU   278      33.584  60.212  52.962  1.00  0.00           C  
ATOM   4501 HD21 LEU   278      34.252  61.053  52.773  1.00  0.00           H  
ATOM   4502 HD22 LEU   278      33.213  60.123  53.982  1.00  0.00           H  
ATOM   4503 HD23 LEU   278      34.130  59.283  52.796  1.00  0.00           H  
ATOM   4504  C   LEU   278      30.563  63.664  52.808  1.00  0.00           C  
ATOM   4505  O   LEU   278      31.405  64.567  53.151  1.00  0.00           O  
ATOM   4506  N   LYS   279      29.359  63.975  52.309  1.00  0.00           N  
ATOM   4507  H   LYS   279      28.697  63.231  52.137  1.00  0.00           H  
ATOM   4508  CA  LYS   279      28.833  65.418  52.242  1.00  0.00           C  
ATOM   4509  HA  LYS   279      29.572  66.155  51.928  1.00  0.00           H  
ATOM   4510  CB  LYS   279      27.774  65.504  51.098  1.00  0.00           C  
ATOM   4511  HB2 LYS   279      27.135  64.621  51.130  1.00  0.00           H  
ATOM   4512  HB3 LYS   279      27.092  66.346  51.223  1.00  0.00           H  
ATOM   4513  CG  LYS   279      28.444  65.698  49.691  1.00  0.00           C  
ATOM   4514  HG2 LYS   279      29.106  66.557  49.799  1.00  0.00           H  
ATOM   4515  HG3 LYS   279      29.032  64.798  49.514  1.00  0.00           H  
ATOM   4516  CD  LYS   279      27.337  65.850  48.649  1.00  0.00           C  
ATOM   4517  HD2 LYS   279      26.569  66.598  48.847  1.00  0.00           H  
ATOM   4518  HD3 LYS   279      27.873  66.182  47.759  1.00  0.00           H  
ATOM   4519  CE  LYS   279      26.573  64.586  48.374  1.00  0.00           C  
ATOM   4520  HE2 LYS   279      27.347  63.887  48.057  1.00  0.00           H  
ATOM   4521  HE3 LYS   279      26.117  64.092  49.232  1.00  0.00           H  
ATOM   4522  NZ  LYS   279      25.630  64.884  47.270  1.00  0.00           N  
ATOM   4523  HZ1 LYS   279      24.933  64.194  47.032  1.00  0.00           H  
ATOM   4524  HZ2 LYS   279      25.037  65.690  47.407  1.00  0.00           H  
ATOM   4525  HZ3 LYS   279      26.167  65.023  46.426  1.00  0.00           H  
ATOM   4526  C   LYS   279      28.284  65.899  53.569  1.00  0.00           C  
ATOM   4527  O   LYS   279      27.421  65.241  54.189  1.00  0.00           O  
ATOM   4528  OXT LYS   279      28.657  67.008  53.994  1.00  0.00           O  
TER    4529      LYS   279 
END   
