# Supplementary material for: FMOPhore for hotspot identification and efficient fragment-to-lead growth strategies
Source: Nat Commun. 2026 Apr 28;17:5813. doi: 10.1038/s41467-026-72384-x (PMC13328607; doi:10.1038/s41467-026-72384-x)
Supplement: Supplementary file 3 — Supplementary Dataset 1 [file 41467_2026_72384_MOESM3_ESM.zip › JAK-1/Initial_pose.pdb]

ATOM      1  N   ASP     1      14.216  13.929 -23.908  1.00  0.00
ATOM      2  H1  ASP     1      14.574  14.774 -23.486  1.00  0.00
ATOM      3  H2  ASP     1      14.435  14.878 -23.641  1.00  0.00
ATOM      4  H3  ASP     1      15.254  13.314 -23.939  1.00  0.00
ATOM      5  CA  ASP     1      13.130  13.419 -23.059  1.00  0.00
ATOM      6  HA  ASP     1      12.291  14.106 -23.170  1.00  0.00
ATOM      7  CB  ASP     1      12.639  12.027 -23.532  1.00  0.00
ATOM      8  HB2 ASP     1      12.387  12.077 -24.591  1.00  0.00
ATOM      9  HB3 ASP     1      13.478  11.331 -23.528  1.00  0.00
ATOM     10  CG  ASP     1      11.467  11.409 -22.763  1.00  0.00
ATOM     11  OD1 ASP     1      10.789  12.142 -22.007  1.00  0.00
ATOM     12  OD2 ASP     1      11.228  10.194 -22.921  1.00  0.00
ATOM     13  C   ASP     1      13.520  13.424 -21.566  1.00  0.00
ATOM     14  O   ASP     1      14.382  12.641 -21.160  1.00  0.00
ATOM     15  N   PRO     2      12.884  14.292 -20.735  1.00  0.00
ATOM     16  CD  PRO     2      11.845  15.294 -21.076  1.00  0.00
ATOM     17  HD2 PRO     2      11.002  14.792 -21.551  1.00  0.00
ATOM     18  HD3 PRO     2      12.296  16.096 -21.661  1.00  0.00
ATOM     19  CG  PRO     2      11.413  15.836 -19.739  1.00  0.00
ATOM     20  HG2 PRO     2      10.548  15.276 -19.383  1.00  0.00
ATOM     21  HG3 PRO     2      11.212  16.904 -19.829  1.00  0.00
ATOM     22  CB  PRO     2      12.572  15.621 -18.796  1.00  0.00
ATOM     23  HB2 PRO     2      12.192  15.468 -17.786  1.00  0.00
ATOM     24  HB3 PRO     2      13.277  16.447 -18.896  1.00  0.00
ATOM     25  CA  PRO     2      13.231  14.328 -19.292  1.00  0.00
ATOM     26  HA  PRO     2      14.312  14.427 -19.195  1.00  0.00
ATOM     27  C   PRO     2      12.778  13.104 -18.496  1.00  0.00
ATOM     28  O   PRO     2      13.162  12.950 -17.339  1.00  0.00
ATOM     29  N   THR     3      11.952  12.242 -19.105  1.00  0.00
ATOM     30  H   THR     3      11.636  12.425 -20.047  1.00  0.00
ATOM     31  CA  THR     3      11.460  11.018 -18.484  1.00  0.00
ATOM     32  HA  THR     3      11.542  11.166 -17.407  1.00  0.00
ATOM     33  CB  THR     3       9.968  10.761 -18.774  1.00  0.00
ATOM     34  HB  THR     3       9.652   9.943 -18.126  1.00  0.00
ATOM     35  CG2 THR     3       9.072  11.962 -18.454  1.00  0.00
ATOM     36 HG21 THR     3       8.035  11.713 -18.681  1.00  0.00
ATOM     37 HG22 THR     3       9.162  12.212 -17.397  1.00  0.00
ATOM     38 HG23 THR     3       9.380  12.817 -19.056  1.00  0.00
ATOM     39  OG1 THR     3       9.786  10.324 -20.121  1.00  0.00
ATOM     40  HG1 THR     3       8.853  10.169 -20.284  1.00  0.00
ATOM     41  C   THR     3      12.389   9.850 -18.831  1.00  0.00
ATOM     42  O   THR     3      12.238   8.776 -18.269  1.00  0.00
ATOM     43  N   HIE     4      13.381  10.076 -19.709  1.00  0.00
ATOM     44  H   HIE     4      13.457  10.974 -20.166  1.00  0.00
ATOM     45  CA  HIE     4      14.374   9.055 -20.036  1.00  0.00
ATOM     46  HA  HIE     4      13.961   8.081 -19.774  1.00  0.00
ATOM     47  CB  HIE     4      14.732   9.041 -21.545  1.00  0.00
ATOM     48  HB2 HIE     4      13.867   8.708 -22.119  1.00  0.00
ATOM     49  HB3 HIE     4      14.936  10.059 -21.878  1.00  0.00
ATOM     50  CG  HIE     4      15.917   8.161 -21.866  1.00  0.00
ATOM     51  ND1 HIE     4      17.174   8.701 -22.171  1.00  0.00
ATOM     52  CE1 HIE     4      17.974   7.660 -22.356  1.00  0.00
ATOM     53  HE1 HIE     4      19.012   7.815 -22.611  1.00  0.00
ATOM     54  NE2 HIE     4      17.328   6.504 -22.187  1.00  0.00
ATOM     55  HE2 HIE     4      17.701   5.569 -22.274  1.00  0.00
ATOM     56  CD2 HIE     4      16.019   6.809 -21.861  1.00  0.00
ATOM     57  HD2 HIE     4      15.156   6.203 -21.628  1.00  0.00
ATOM     58  C   HIE     4      15.617   9.298 -19.170  1.00  0.00
ATOM     59  O   HIE     4      16.177  10.405 -19.169  1.00  0.00
ATOM     60  N   PHE     5      16.035   8.269 -18.420  1.00  0.00
ATOM     61  H   PHE     5      15.524   7.398 -18.428  1.00  0.00
ATOM     62  CA  PHE     5      17.223   8.358 -17.574  1.00  0.00
ATOM     63  HA  PHE     5      17.622   9.370 -17.646  1.00  0.00
ATOM     64  CB  PHE     5      16.877   8.070 -16.076  1.00  0.00
ATOM     65  HB2 PHE     5      16.413   7.087 -15.996  1.00  0.00
ATOM     66  HB3 PHE     5      17.801   7.963 -15.507  1.00  0.00
ATOM     67  CG  PHE     5      15.985   9.104 -15.399  1.00  0.00
ATOM     68  CD1 PHE     5      14.629   9.209 -15.726  1.00  0.00
ATOM     69  HD1 PHE     5      14.201   8.554 -16.470  1.00  0.00
ATOM     70  CE1 PHE     5      13.810  10.154 -15.102  1.00  0.00
ATOM     71  HE1 PHE     5      12.757  10.197 -15.339  1.00  0.00
ATOM     72  CZ  PHE     5      14.343  11.030 -14.186  1.00  0.00
ATOM     73  HZ  PHE     5      13.720  11.792 -13.741  1.00  0.00
ATOM     74  CE2 PHE     5      15.677  10.932 -13.837  1.00  0.00
ATOM     75  HE2 PHE     5      16.082  11.591 -13.083  1.00  0.00
ATOM     76  CD2 PHE     5      16.502   9.984 -14.456  1.00  0.00
ATOM     77  HD2 PHE     5      17.549   9.941 -14.194  1.00  0.00
ATOM     78  C   PHE     5      18.264   7.393 -18.115  1.00  0.00
ATOM     79  O   PHE     5      17.924   6.251 -18.444  1.00  0.00
ATOM     80  N   GLU     6      19.517   7.848 -18.245  1.00  0.00
ATOM     81  H   GLU     6      19.726   8.816 -18.046  1.00  0.00
ATOM     82  CA  GLU     6      20.624   6.988 -18.672  1.00  0.00
ATOM     83  HA  GLU     6      20.235   6.220 -19.341  1.00  0.00
ATOM     84  CB  GLU     6      21.726   7.779 -19.410  1.00  0.00
ATOM     85  HB2 GLU     6      22.088   8.581 -18.767  1.00  0.00
ATOM     86  HB3 GLU     6      22.586   7.131 -19.577  1.00  0.00
ATOM     87  CG  GLU     6      21.269   8.364 -20.738  1.00  0.00
ATOM     88  HG2 GLU     6      20.988   7.555 -21.412  1.00  0.00
ATOM     89  HG3 GLU     6      20.362   8.948 -20.583  1.00  0.00
ATOM     90  CD  GLU     6      22.316   9.230 -21.401  1.00  0.00
ATOM     91  OE1 GLU     6      23.188   8.671 -22.105  1.00  0.00
ATOM     92  OE2 GLU     6      22.274  10.467 -21.209  1.00  0.00
ATOM     93  C   GLU     6      21.187   6.321 -17.440  1.00  0.00
ATOM     94  O   GLU     6      21.330   6.962 -16.395  1.00  0.00
ATOM     95  N   LYS     7      21.462   5.008 -17.553  1.00  0.00
ATOM     96  H   LYS     7      21.305   4.533 -18.430  1.00  0.00
ATOM     97  CA  LYS     7      21.990   4.135 -16.503  1.00  0.00
ATOM     98  HA  LYS     7      21.275   4.132 -15.681  1.00  0.00
ATOM     99  CB  LYS     7      22.072   2.692 -17.067  1.00  0.00
ATOM    100  HB2 LYS     7      21.069   2.350 -17.322  1.00  0.00
ATOM    101  HB3 LYS     7      22.547   2.718 -18.048  1.00  0.00
ATOM    102  CG  LYS     7      22.761   1.630 -16.202  1.00  0.00
ATOM    103  HG2 LYS     7      23.023   0.773 -16.822  1.00  0.00
ATOM    104  HG3 LYS     7      23.707   2.024 -15.830  1.00  0.00
ATOM    105  CD  LYS     7      21.908   1.162 -15.024  1.00  0.00
ATOM    106  HD2 LYS     7      21.486   2.029 -14.516  1.00  0.00
ATOM    107  HD3 LYS     7      21.055   0.596 -15.397  1.00  0.00
ATOM    108  CE  LYS     7      22.674   0.318 -14.026  1.00  0.00
ATOM    109  HE2 LYS     7      22.020   0.058 -13.194  1.00  0.00
ATOM    110  HE3 LYS     7      22.963  -0.623 -14.494  1.00  0.00
ATOM    111  NZ  LYS     7      23.889   1.006 -13.504  1.00  0.00
ATOM    112  HZ1 LYS     7      24.361   0.403 -12.846  1.00  0.00
ATOM    113  HZ2 LYS     7      24.511   1.219 -14.270  1.00  0.00
ATOM    114  HZ3 LYS     7      23.619   1.863 -13.042  1.00  0.00
ATOM    115  C   LYS     7      23.356   4.626 -15.944  1.00  0.00
ATOM    116  O   LYS     7      23.593   4.544 -14.732  1.00  0.00
ATOM    117  N   ARG     8      24.222   5.147 -16.831  1.00  0.00
ATOM    118  H   ARG     8      23.963   5.225 -17.804  1.00  0.00
ATOM    119  CA  ARG     8      25.578   5.646 -16.545  1.00  0.00
ATOM    120  HA  ARG     8      26.122   4.820 -16.087  1.00  0.00
ATOM    121  CB  ARG     8      26.333   6.001 -17.847  1.00  0.00
ATOM    122  HB2 ARG     8      27.300   6.437 -17.595  1.00  0.00
ATOM    123  HB3 ARG     8      26.605   5.082 -18.367  1.00  0.00
ATOM    124  CG  ARG     8      25.598   6.929 -18.814  1.00  0.00
ATOM    125  HG2 ARG     8      24.535   6.687 -18.812  1.00  0.00
ATOM    126  HG3 ARG     8      25.718   7.962 -18.488  1.00  0.00
ATOM    127  CD  ARG     8      26.148   6.776 -20.220  1.00  0.00
ATOM    128  HD2 ARG     8      27.237   6.762 -20.183  1.00  0.00
ATOM    129  HD3 ARG     8      25.840   5.813 -20.627  1.00  0.00
ATOM    130  NE  ARG     8      25.704   7.849 -21.117  1.00  0.00
ATOM    131  HE  ARG     8      24.744   7.787 -21.426  1.00  0.00
ATOM    132  CZ  ARG     8      26.471   8.856 -21.526  1.00  0.00
ATOM    133  NH1 ARG     8      27.739   8.937 -21.136  1.00  0.00
ATOM    134 HH11 ARG     8      28.126   8.231 -20.525  1.00  0.00
ATOM    135 HH12 ARG     8      28.316   9.704 -21.450  1.00  0.00
ATOM    136  NH2 ARG     8      25.979   9.788 -22.330  1.00  0.00
ATOM    137 HH21 ARG     8      25.018   9.736 -22.635  1.00  0.00
ATOM    138 HH22 ARG     8      26.566  10.550 -22.638  1.00  0.00
ATOM    139  C   ARG     8      25.621   6.815 -15.534  1.00  0.00
ATOM    140  O   ARG     8      26.597   6.922 -14.774  1.00  0.00
ATOM    141  N   PHE     9      24.566   7.667 -15.513  1.00  0.00
ATOM    142  H   PHE     9      23.806   7.546 -16.167  1.00  0.00
ATOM    143  CA  PHE     9      24.456   8.786 -14.574  1.00  0.00
ATOM    144  HA  PHE     9      25.473   9.068 -14.303  1.00  0.00
ATOM    145  CB  PHE     9      23.824  10.015 -15.258  1.00  0.00
ATOM    146  HB2 PHE     9      22.773   9.812 -15.462  1.00  0.00
ATOM    147  HB3 PHE     9      23.786  10.842 -14.548  1.00  0.00
ATOM    148  CG  PHE     9      24.499  10.480 -16.531  1.00  0.00
ATOM    149  CD1 PHE     9      25.888  10.527 -16.628  1.00  0.00
ATOM    150  HD1 PHE     9      26.498  10.230 -15.788  1.00  0.00
ATOM    151  CE1 PHE     9      26.508  10.954 -17.798  1.00  0.00
ATOM    152  HE1 PHE     9      27.585  10.947 -17.872  1.00  0.00
ATOM    153  CZ  PHE     9      25.745  11.387 -18.864  1.00  0.00
ATOM    154  HZ  PHE     9      26.226  11.735 -19.766  1.00  0.00
ATOM    155  CE2 PHE     9      24.366  11.376 -18.777  1.00  0.00
ATOM    156  HE2 PHE     9      23.768  11.718 -19.609  1.00  0.00
ATOM    157  CD2 PHE     9      23.747  10.923 -17.613  1.00  0.00
ATOM    158  HD2 PHE     9      22.668  10.919 -17.559  1.00  0.00
ATOM    159  C   PHE     9      23.719   8.427 -13.240  1.00  0.00
ATOM    160  O   PHE     9      23.858   9.160 -12.258  1.00  0.00
ATOM    161  N   LEU    10      22.951   7.310 -13.220  1.00  0.00
ATOM    162  H   LEU    10      22.862   6.744 -14.051  1.00  0.00
ATOM    163  CA  LEU    10      22.199   6.814 -12.059  1.00  0.00
ATOM    164  HA  LEU    10      21.708   7.665 -11.587  1.00  0.00
ATOM    165  CB  LEU    10      21.105   5.822 -12.513  1.00  0.00
ATOM    166  HB2 LEU    10      21.004   5.874 -13.597  1.00  0.00
ATOM    167  HB3 LEU    10      21.478   4.804 -12.400  1.00  0.00
ATOM    168  CG  LEU    10      19.698   5.921 -11.868  1.00  0.00
ATOM    169  HG  LEU    10      19.804   5.825 -10.787  1.00  0.00
ATOM    170  CD1 LEU    10      19.009   7.251 -12.174  1.00  0.00
ATOM    171 HD11 LEU    10      18.028   7.270 -11.700  1.00  0.00
ATOM    172 HD12 LEU    10      19.614   8.071 -11.788  1.00  0.00
ATOM    173 HD13 LEU    10      18.893   7.361 -13.252  1.00  0.00
ATOM    174  CD2 LEU    10      18.787   4.798 -12.371  1.00  0.00
ATOM    175 HD21 LEU    10      17.806   4.889 -11.904  1.00  0.00
ATOM    176 HD22 LEU    10      18.682   4.872 -13.453  1.00  0.00
ATOM    177 HD23 LEU    10      19.223   3.833 -12.114  1.00  0.00
ATOM    178  C   LEU    10      23.177   6.195 -11.030  1.00  0.00
ATOM    179  O   LEU    10      23.714   5.095 -11.214  1.00  0.00
ATOM    180  N   LYS    11      23.464   6.970  -9.977  1.00  0.00
ATOM    181  H   LYS    11      22.993   7.856  -9.859  1.00  0.00
ATOM    182  CA  LYS    11      24.444   6.602  -8.961  1.00  0.00
ATOM    183  HA  LYS    11      25.010   5.752  -9.344  1.00  0.00
ATOM    184  CB  LYS    11      25.449   7.760  -8.716  1.00  0.00
ATOM    185  HB2 LYS    11      24.934   8.589  -8.232  1.00  0.00
ATOM    186  HB3 LYS    11      26.201   7.439  -7.995  1.00  0.00
ATOM    187  CG  LYS    11      26.145   8.266  -9.985  1.00  0.00
ATOM    188  HG2 LYS    11      25.416   8.343 -10.792  1.00  0.00
ATOM    189  HG3 LYS    11      26.516   9.277  -9.816  1.00  0.00
ATOM    190  CD  LYS    11      27.294   7.374 -10.426  1.00  0.00
ATOM    191  HD2 LYS    11      28.039   7.324  -9.632  1.00  0.00
ATOM    192  HD3 LYS    11      26.930   6.356 -10.563  1.00  0.00
ATOM    193  CE  LYS    11      27.950   7.848 -11.700  1.00  0.00
ATOM    194  HE2 LYS    11      27.241   7.768 -12.524  1.00  0.00
ATOM    195  HE3 LYS    11      28.219   8.900 -11.600  1.00  0.00
ATOM    196  NZ  LYS    11      29.169   7.053 -12.016  1.00  0.00
ATOM    197  HZ1 LYS    11      29.582   7.395 -12.872  1.00  0.00
ATOM    198  HZ2 LYS    11      29.835   7.143 -11.262  1.00  0.00
ATOM    199  HZ3 LYS    11      28.918   6.081 -12.129  1.00  0.00
ATOM    200  C   LYS    11      23.777   6.164  -7.685  1.00  0.00
ATOM    201  O   LYS    11      23.191   6.975  -6.952  1.00  0.00
ATOM    202  N   ARG    12      23.852   4.863  -7.441  1.00  0.00
ATOM    203  H   ARG    12      24.316   4.252  -8.098  1.00  0.00
ATOM    204  CA  ARG    12      23.317   4.187  -6.281  1.00  0.00
ATOM    205  HA  ARG    12      22.248   4.396  -6.231  1.00  0.00
ATOM    206  CB  ARG    12      23.499   2.669  -6.461  1.00  0.00
ATOM    207  HB2 ARG    12      23.113   2.371  -7.436  1.00  0.00
ATOM    208  HB3 ARG    12      24.563   2.431  -6.472  1.00  0.00
ATOM    209  CG  ARG    12      22.816   1.864  -5.384  1.00  0.00
ATOM    210  HG2 ARG    12      22.932   2.370  -4.425  1.00  0.00
ATOM    211  HG3 ARG    12      21.744   1.837  -5.577  1.00  0.00
ATOM    212  CD  ARG    12      23.342   0.449  -5.273  1.00  0.00
ATOM    213  HD2 ARG    12      22.993  -0.136  -6.124  1.00  0.00
ATOM    214  HD3 ARG    12      24.432   0.468  -5.248  1.00  0.00
ATOM    215  NE  ARG    12      22.837  -0.143  -4.035  1.00  0.00
ATOM    216  HE  ARG    12      21.945  -0.610  -4.115  1.00  0.00
ATOM    217  CZ  ARG    12      23.461  -0.101  -2.866  1.00  0.00
ATOM    218  NH1 ARG    12      24.671   0.451  -2.767  1.00  0.00
ATOM    219 HH11 ARG    12      25.117   0.840  -3.585  1.00  0.00
ATOM    220 HH12 ARG    12      25.141   0.480  -1.874  1.00  0.00
ATOM    221  NH2 ARG    12      22.896  -0.634  -1.789  1.00  0.00
ATOM    222 HH21 ARG    12      21.989  -1.073  -1.859  1.00  0.00
ATOM    223 HH22 ARG    12      23.373  -0.601  -0.900  1.00  0.00
ATOM    224  C   ARG    12      23.976   4.731  -4.984  1.00  0.00
ATOM    225  O   ARG    12      25.211   4.820  -4.885  1.00  0.00
ATOM    226  N   ILE    13      23.125   5.156  -4.038  1.00  0.00
ATOM    227  H   ILE    13      22.129   5.121  -4.202  1.00  0.00
ATOM    228  CA  ILE    13      23.512   5.687  -2.738  1.00  0.00
ATOM    229  HA  ILE    13      24.581   5.894  -2.785  1.00  0.00
ATOM    230  CB  ILE    13      22.796   7.044  -2.379  1.00  0.00
ATOM    231  HB  ILE    13      21.721   6.899  -2.486  1.00  0.00
ATOM    232  CG2 ILE    13      23.086   7.457  -0.901  1.00  0.00
ATOM    233 HG21 ILE    13      22.580   8.397  -0.680  1.00  0.00
ATOM    234 HG22 ILE    13      22.721   6.681  -0.228  1.00  0.00
ATOM    235 HG23 ILE    13      24.160   7.582  -0.762  1.00  0.00
ATOM    236  CG1 ILE    13      23.234   8.172  -3.359  1.00  0.00
ATOM    237 HG12 ILE    13      24.250   8.485  -3.116  1.00  0.00
ATOM    238 HG13 ILE    13      23.345   7.755  -4.360  1.00  0.00
ATOM    239  CD1 ILE    13      22.328   9.405  -3.423  1.00  0.00
ATOM    240 HD11 ILE    13      22.736  10.119  -4.138  1.00  0.00
ATOM    241 HD12 ILE    13      21.328   9.106  -3.738  1.00  0.00
ATOM    242 HD13 ILE    13      22.274   9.869  -2.438  1.00  0.00
ATOM    243  C   ILE    13      23.313   4.614  -1.673  1.00  0.00
ATOM    244  O   ILE    13      24.217   4.361  -0.881  1.00  0.00
ATOM    245  N   ARG    14      22.125   4.005  -1.635  1.00  0.00
ATOM    246  H   ARG    14      21.403   4.265  -2.292  1.00  0.00
ATOM    247  CA  ARG    14      21.804   2.954  -0.669  1.00  0.00
ATOM    248  HA  ARG    14      22.606   2.217  -0.722  1.00  0.00
ATOM    249  CB  ARG    14      21.772   3.487   0.791  1.00  0.00
ATOM    250  HB2 ARG    14      21.618   2.653   1.476  1.00  0.00
ATOM    251  HB3 ARG    14      22.760   3.860   1.060  1.00  0.00
ATOM    252  CG  ARG    14      20.728   4.572   1.072  1.00  0.00
ATOM    253  HG2 ARG    14      20.859   5.393   0.367  1.00  0.00
ATOM    254  HG3 ARG    14      19.730   4.168   0.902  1.00  0.00
ATOM    255  CD  ARG    14      20.821   5.103   2.485  1.00  0.00
ATOM    256  HD2 ARG    14      20.521   4.324   3.186  1.00  0.00
ATOM    257  HD3 ARG    14      21.854   5.374   2.704  1.00  0.00
ATOM    258  NE  ARG    14      19.960   6.277   2.662  1.00  0.00
ATOM    259  HE  ARG    14      20.386   7.164   2.435  1.00  0.00
ATOM    260  CZ  ARG    14      18.699   6.233   3.089  1.00  0.00
ATOM    261  NH1 ARG    14      18.135   5.069   3.410  1.00  0.00
ATOM    262 HH11 ARG    14      18.664   4.212   3.330  1.00  0.00
ATOM    263 HH12 ARG    14      17.178   5.043   3.733  1.00  0.00
ATOM    264  NH2 ARG    14      17.991   7.349   3.195  1.00  0.00
ATOM    265 HH21 ARG    14      18.408   8.236   2.952  1.00  0.00
ATOM    266 HH22 ARG    14      17.035   7.312   3.519  1.00  0.00
ATOM    267  C   ARG    14      20.511   2.232  -1.035  1.00  0.00
ATOM    268  O   ARG    14      19.811   2.652  -1.963  1.00  0.00
ATOM    269  N   ASP    15      20.219   1.131  -0.317  1.00  0.00
ATOM    270  H   ASP    15      20.905   0.829   0.360  1.00  0.00
ATOM    271  CA  ASP    15      18.992   0.352  -0.454  1.00  0.00
ATOM    272  HA  ASP    15      18.674   0.350  -1.497  1.00  0.00
ATOM    273  CB  ASP    15      19.235  -1.091   0.015  1.00  0.00
ATOM    274  HB2 ASP    15      19.975  -1.090   0.816  1.00  0.00
ATOM    275  HB3 ASP    15      18.335  -1.468   0.500  1.00  0.00
ATOM    276  CG  ASP    15      19.669  -2.067  -1.069  1.00  0.00
ATOM    277  OD1 ASP    15      20.179  -1.610  -2.120  1.00  0.00
ATOM    278  OD2 ASP    15      19.505  -3.287  -0.864  1.00  0.00
ATOM    279  C   ASP    15      17.908   1.024   0.418  1.00  0.00
ATOM    280  O   ASP    15      18.217   1.496   1.520  1.00  0.00
ATOM    281  N   LEU    16      16.666   1.125  -0.095  1.00  0.00
ATOM    282  H   LEU    16      16.475   0.784  -1.026  1.00  0.00
ATOM    283  CA  LEU    16      15.548   1.724   0.659  1.00  0.00
ATOM    284  HA  LEU    16      15.966   2.204   1.544  1.00  0.00
ATOM    285  CB  LEU    16      14.783   2.807  -0.146  1.00  0.00
ATOM    286  HB2 LEU    16      14.330   2.347  -1.024  1.00  0.00
ATOM    287  HB3 LEU    16      13.903   3.117   0.418  1.00  0.00
ATOM    288  CG  LEU    16      15.570   4.054  -0.579  1.00  0.00
ATOM    289  HG  LEU    16      16.400   3.718  -1.200  1.00  0.00
ATOM    290  CD1 LEU    16      14.705   4.954  -1.427  1.00  0.00
ATOM    291 HD11 LEU    16      15.277   5.833  -1.726  1.00  0.00
ATOM    292 HD12 LEU    16      14.380   4.414  -2.316  1.00  0.00
ATOM    293 HD13 LEU    16      13.833   5.267  -0.853  1.00  0.00
ATOM    294  CD2 LEU    16      16.159   4.789   0.608  1.00  0.00
ATOM    295 HD21 LEU    16      16.707   5.664   0.259  1.00  0.00
ATOM    296 HD22 LEU    16      15.357   5.106   1.274  1.00  0.00
ATOM    297 HD23 LEU    16      16.837   4.127   1.146  1.00  0.00
ATOM    298  C   LEU    16      14.597   0.641   1.131  1.00  0.00
ATOM    299  O   LEU    16      14.258   0.580   2.306  1.00  0.00
ATOM    300  N   GLY    17      14.218  -0.238   0.225  1.00  0.00
ATOM    301  H   GLY    17      14.549  -0.158  -0.726  1.00  0.00
ATOM    302  CA  GLY    17      13.325  -1.330   0.569  1.00  0.00
ATOM    303  HA2 GLY    17      13.572  -1.699   1.564  1.00  0.00
ATOM    304  HA3 GLY    17      12.306  -0.952   0.650  1.00  0.00
ATOM    305  C   GLY    17      13.357  -2.470  -0.407  1.00  0.00
ATOM    306  O   GLY    17      13.665  -2.279  -1.583  1.00  0.00
ATOM    307  N   GLU    18      12.952  -3.648   0.066  1.00  0.00
ATOM    308  H   GLU    18      12.600  -3.719   1.010  1.00  0.00
ATOM    309  CA  GLU    18      12.989  -4.864  -0.717  1.00  0.00
ATOM    310  HA  GLU    18      13.075  -4.597  -1.770  1.00  0.00
ATOM    311  CB  GLU    18      14.251  -5.626  -0.302  1.00  0.00
ATOM    312  HB2 GLU    18      15.031  -4.913  -0.037  1.00  0.00
ATOM    313  HB3 GLU    18      14.063  -6.150   0.635  1.00  0.00
ATOM    314  CG  GLU    18      14.794  -6.605  -1.322  1.00  0.00
ATOM    315  HG2 GLU    18      14.061  -7.393  -1.494  1.00  0.00
ATOM    316  HG3 GLU    18      14.946  -6.092  -2.272  1.00  0.00
ATOM    317  CD  GLU    18      16.103  -7.223  -0.867  1.00  0.00
ATOM    318  OE1 GLU    18      16.634  -6.797   0.185  1.00  0.00
ATOM    319  OE2 GLU    18      16.604  -8.133  -1.564  1.00  0.00
ATOM    320  C   GLU    18      11.780  -5.771  -0.543  1.00  0.00
ATOM    321  O   GLU    18      11.438  -6.138   0.579  1.00  0.00
ATOM    322  N   GLY    19      11.212  -6.194  -1.672  1.00  0.00
ATOM    323  H   GLY    19      11.517  -5.823  -2.561  1.00  0.00
ATOM    324  CA  GLY    19      10.146  -7.185  -1.735  1.00  0.00
ATOM    325  HA2 GLY    19       9.670  -7.269  -0.758  1.00  0.00
ATOM    326  HA3 GLY    19       9.428  -6.897  -2.503  1.00  0.00
ATOM    327  C   GLY    19      10.777  -8.516  -2.106  1.00  0.00
ATOM    328  O   GLY    19      11.993  -8.698  -1.954  1.00  0.00
ATOM    329  N   HIE    20       9.963  -9.448  -2.612  1.00  0.00
ATOM    330  H   HIE    20       8.972  -9.267  -2.686  1.00  0.00
ATOM    331  CA  HIE    20      10.441 -10.734  -3.070  1.00  0.00
ATOM    332  HA  HIE    20      11.193 -11.097  -2.369  1.00  0.00
ATOM    333  CB  HIE    20       9.283 -11.760  -3.129  1.00  0.00
ATOM    334  HB2 HIE    20       8.745 -11.751  -2.181  1.00  0.00
ATOM    335  HB3 HIE    20       8.541 -11.425  -3.854  1.00  0.00
ATOM    336  CG  HIE    20       9.696 -13.172  -3.455  1.00  0.00
ATOM    337  ND1 HIE    20       8.758 -14.128  -3.803  1.00  0.00
ATOM    338  CE1 HIE    20       9.439 -15.245  -4.015  1.00  0.00
ATOM    339  HE1 HIE    20       8.921 -16.145  -4.312  1.00  0.00
ATOM    340  NE2 HIE    20      10.744 -15.069  -3.815  1.00  0.00
ATOM    341  HE2 HIE    20      11.484 -15.750  -3.908  1.00  0.00
ATOM    342  CD2 HIE    20      10.922 -13.754  -3.446  1.00  0.00
ATOM    343  HD2 HIE    20      11.793 -13.174  -3.179  1.00  0.00
ATOM    344  C   HIE    20      11.097 -10.561  -4.448  1.00  0.00
ATOM    345  O   HIE    20      12.231 -11.003  -4.624  1.00  0.00
ATOM    346  N   PHE    21      10.404  -9.919  -5.411  1.00  0.00
ATOM    347  H   PHE    21       9.484  -9.552  -5.212  1.00  0.00
ATOM    348  CA  PHE    21      10.935  -9.723  -6.770  1.00  0.00
ATOM    349  HA  PHE    21      11.791 -10.391  -6.870  1.00  0.00
ATOM    350  CB  PHE    21       9.915 -10.144  -7.857  1.00  0.00
ATOM    351  HB2 PHE    21       9.008  -9.549  -7.753  1.00  0.00
ATOM    352  HB3 PHE    21      10.324  -9.923  -8.843  1.00  0.00
ATOM    353  CG  PHE    21       9.565 -11.612  -7.775  1.00  0.00
ATOM    354  CD1 PHE    21      10.478 -12.586  -8.174  1.00  0.00
ATOM    355  HD1 PHE    21      11.426 -12.295  -8.602  1.00  0.00
ATOM    356  CE1 PHE    21      10.185 -13.946  -8.029  1.00  0.00
ATOM    357  HE1 PHE    21      10.900 -14.690  -8.348  1.00  0.00
ATOM    358  CZ  PHE    21       8.988 -14.335  -7.481  1.00  0.00
ATOM    359  HZ  PHE    21       8.763 -15.385  -7.365  1.00  0.00
ATOM    360  CE2 PHE    21       8.075 -13.386  -7.079  1.00  0.00
ATOM    361  HE2 PHE    21       7.130 -13.696  -6.659  1.00  0.00
ATOM    362  CD2 PHE    21       8.368 -12.026  -7.213  1.00  0.00
ATOM    363  HD2 PHE    21       7.650 -11.295  -6.873  1.00  0.00
ATOM    364  C   PHE    21      11.444  -8.324  -7.036  1.00  0.00
ATOM    365  O   PHE    21      12.333  -8.165  -7.855  1.00  0.00
ATOM    366  N   GLY    22      10.868  -7.335  -6.355  1.00  0.00
ATOM    367  H   GLY    22      10.146  -7.541  -5.679  1.00  0.00
ATOM    368  CA  GLY    22      11.208  -5.928  -6.512  1.00  0.00
ATOM    369  HA2 GLY    22      11.627  -5.766  -7.505  1.00  0.00
ATOM    370  HA3 GLY    22      10.295  -5.333  -6.501  1.00  0.00
ATOM    371  C   GLY    22      12.166  -5.394  -5.472  1.00  0.00
ATOM    372  O   GLY    22      12.256  -5.913  -4.358  1.00  0.00
ATOM    373  N   LYS    23      12.874  -4.331  -5.840  1.00  0.00
ATOM    374  H   LYS    23      12.761  -3.945  -6.766  1.00  0.00
ATOM    375  CA  LYS    23      13.839  -3.646  -4.988  1.00  0.00
ATOM    376  HA  LYS    23      13.579  -3.822  -3.944  1.00  0.00
ATOM    377  CB  LYS    23      15.245  -4.212  -5.258  1.00  0.00
ATOM    378  HB2 LYS    23      15.231  -5.293  -5.116  1.00  0.00
ATOM    379  HB3 LYS    23      15.477  -4.107  -6.318  1.00  0.00
ATOM    380  CG  LYS    23      16.375  -3.613  -4.435  1.00  0.00
ATOM    381  HG2 LYS    23      16.309  -2.525  -4.465  1.00  0.00
ATOM    382  HG3 LYS    23      16.312  -3.980  -3.410  1.00  0.00
ATOM    383  CD  LYS    23      17.693  -4.057  -5.051  1.00  0.00
ATOM    384  HD2 LYS    23      17.604  -5.090  -5.389  1.00  0.00
ATOM    385  HD3 LYS    23      17.875  -3.488  -5.962  1.00  0.00
ATOM    386  CE  LYS    23      18.883  -3.932  -4.139  1.00  0.00
ATOM    387  HE2 LYS    23      19.798  -3.971  -4.730  1.00  0.00
ATOM    388  HE3 LYS    23      18.865  -2.957  -3.652  1.00  0.00
ATOM    389  NZ  LYS    23      18.916  -4.999  -3.107  1.00  0.00
ATOM    390  HZ1 LYS    23      19.729  -4.875  -2.520  1.00  0.00
ATOM    391  HZ2 LYS    23      18.081  -4.946  -2.541  1.00  0.00
ATOM    392  HZ3 LYS    23      18.961  -5.902  -3.557  1.00  0.00
ATOM    393  C   LYS    23      13.798  -2.146  -5.264  1.00  0.00
ATOM    394  O   LYS    23      13.757  -1.735  -6.427  1.00  0.00
ATOM    395  N   VAL    24      13.812  -1.342  -4.194  1.00  0.00
ATOM    396  H   VAL    24      13.813  -1.738  -3.265  1.00  0.00
ATOM    397  CA  VAL    24      13.827   0.119  -4.263  1.00  0.00
ATOM    398  HA  VAL    24      13.849   0.380  -5.321  1.00  0.00
ATOM    399  CB  VAL    24      12.570   0.820  -3.657  1.00  0.00
ATOM    400  HB  VAL    24      12.372   0.383  -2.678  1.00  0.00
ATOM    401  CG1 VAL    24      12.809   2.313  -3.476  1.00  0.00
ATOM    402 HG11 VAL    24      11.917   2.775  -3.053  1.00  0.00
ATOM    403 HG12 VAL    24      13.652   2.468  -2.803  1.00  0.00
ATOM    404 HG13 VAL    24      13.028   2.766  -4.443  1.00  0.00
ATOM    405  CG2 VAL    24      11.348   0.604  -4.534  1.00  0.00
ATOM    406 HG21 VAL    24      10.487   1.103  -4.088  1.00  0.00
ATOM    407 HG22 VAL    24      11.534   1.018  -5.525  1.00  0.00
ATOM    408 HG23 VAL    24      11.145  -0.464  -4.619  1.00  0.00
ATOM    409  C   VAL    24      15.132   0.641  -3.657  1.00  0.00
ATOM    410  O   VAL    24      15.433   0.374  -2.488  1.00  0.00
ATOM    411  N   GLU    25      15.853   1.450  -4.432  1.00  0.00
ATOM    412  H   GLU    25      15.535   1.672  -5.365  1.00  0.00
ATOM    413  CA  GLU    25      17.110   2.054  -4.006  1.00  0.00
ATOM    414  HA  GLU    25      17.277   1.802  -2.959  1.00  0.00
ATOM    415  CB  GLU    25      18.278   1.490  -4.835  1.00  0.00
ATOM    416  HB2 GLU    25      18.128   1.739  -5.885  1.00  0.00
ATOM    417  HB3 GLU    25      19.195   2.017  -4.571  1.00  0.00
ATOM    418  CG  GLU    25      18.503  -0.007  -4.701  1.00  0.00
ATOM    419  HG2 GLU    25      18.766  -0.242  -3.670  1.00  0.00
ATOM    420  HG3 GLU    25      17.567  -0.532  -4.890  1.00  0.00
ATOM    421  CD  GLU    25      19.574  -0.542  -5.627  1.00  0.00
ATOM    422  OE1 GLU    25      19.482  -0.318  -6.858  1.00  0.00
ATOM    423  OE2 GLU    25      20.506  -1.198  -5.114  1.00  0.00
ATOM    424  C   GLU    25      17.109   3.566  -4.143  1.00  0.00
ATOM    425  O   GLU    25      16.448   4.114  -5.027  1.00  0.00
ATOM    426  N   LEU    26      17.896   4.231  -3.294  1.00  0.00
ATOM    427  H   LEU    26      18.353   3.740  -2.539  1.00  0.00
ATOM    428  CA  LEU    26      18.125   5.663  -3.416  1.00  0.00
ATOM    429  HA  LEU    26      17.247   6.115  -3.878  1.00  0.00
ATOM    430  CB  LEU    26      18.376   6.355  -2.066  1.00  0.00
ATOM    431  HB2 LEU    26      17.466   6.315  -1.468  1.00  0.00
ATOM    432  HB3 LEU    26      19.063   5.750  -1.475  1.00  0.00
ATOM    433  CG  LEU    26      18.894   7.820  -2.111  1.00  0.00
ATOM    434  HG  LEU    26      19.811   7.830  -2.700  1.00  0.00
ATOM    435  CD1 LEU    26      17.906   8.760  -2.777  1.00  0.00
ATOM    436 HD11 LEU    26      18.314   9.771  -2.784  1.00  0.00
ATOM    437 HD12 LEU    26      17.727   8.434  -3.802  1.00  0.00
ATOM    438 HD13 LEU    26      16.966   8.751  -2.225  1.00  0.00
ATOM    439  CD2 LEU    26      19.233   8.316  -0.724  1.00  0.00
ATOM    440 HD21 LEU    26      19.593   9.343  -0.783  1.00  0.00
ATOM    441 HD22 LEU    26      18.342   8.279  -0.097  1.00  0.00
ATOM    442 HD23 LEU    26      20.008   7.684  -0.291  1.00  0.00
ATOM    443  C   LEU    26      19.328   5.837  -4.373  1.00  0.00
ATOM    444  O   LEU    26      20.391   5.236  -4.182  1.00  0.00
ATOM    445  N   CYS    27      19.114   6.621  -5.424  1.00  0.00
ATOM    446  H   CYS    27      18.206   7.041  -5.564  1.00  0.00
ATOM    447  CA  CYS    27      20.114   6.935  -6.425  1.00  0.00
ATOM    448  HA  CYS    27      21.093   6.621  -6.064  1.00  0.00
ATOM    449  CB  CYS    27      19.814   6.227  -7.745  1.00  0.00
ATOM    450  HB2 CYS    27      18.817   6.507  -8.086  1.00  0.00
ATOM    451  HB3 CYS    27      20.476   6.613  -8.520  1.00  0.00
ATOM    452  SG  CYS    27      19.945   4.412  -7.691  1.00  0.00
ATOM    453  HG  CYS    27      19.662   3.908  -8.896  1.00  0.00
ATOM    454  C   CYS    27      20.108   8.453  -6.607  1.00  0.00
ATOM    455  O   CYS    27      19.140   9.117  -6.240  1.00  0.00
ATOM    456  N   ARG    28      21.198   8.983  -7.173  1.00  0.00
ATOM    457  H   ARG    28      22.002   8.402  -7.362  1.00  0.00
ATOM    458  CA  ARG    28      21.338  10.370  -7.555  1.00  0.00
ATOM    459  HA  ARG    28      20.458  10.942  -7.259  1.00  0.00
ATOM    460  CB  ARG    28      22.606  10.960  -6.924  1.00  0.00
ATOM    461  HB2 ARG    28      22.658  10.666  -5.876  1.00  0.00
ATOM    462  HB3 ARG    28      23.483  10.501  -7.380  1.00  0.00
ATOM    463  CG  ARG    28      22.718  12.474  -7.029  1.00  0.00
ATOM    464  HG2 ARG    28      22.702  12.767  -8.079  1.00  0.00
ATOM    465  HG3 ARG    28      21.854  12.936  -6.551  1.00  0.00
ATOM    466  CD  ARG    28      23.989  12.989  -6.381  1.00  0.00
ATOM    467  HD2 ARG    28      24.851  12.497  -6.832  1.00  0.00
ATOM    468  HD3 ARG    28      24.098  14.053  -6.592  1.00  0.00
ATOM    469  NE  ARG    28      24.009  12.775  -4.931  1.00  0.00
ATOM    470  HE  ARG    28      24.528  11.964  -4.627  1.00  0.00
ATOM    471  CZ  ARG    28      23.408  13.555  -4.035  1.00  0.00
ATOM    472  NH1 ARG    28      22.713  14.619  -4.426  1.00  0.00
ATOM    473 HH11 ARG    28      22.638  14.840  -5.409  1.00  0.00
ATOM    474 HH12 ARG    28      22.260  15.206  -3.740  1.00  0.00
ATOM    475  NH2 ARG    28      23.491  13.275  -2.742  1.00  0.00
ATOM    476 HH21 ARG    28      24.012  12.467  -2.433  1.00  0.00
ATOM    477 HH22 ARG    28      23.033  13.870  -2.066  1.00  0.00
ATOM    478  C   ARG    28      21.483  10.352  -9.065  1.00  0.00
ATOM    479  O   ARG    28      22.394   9.693  -9.561  1.00  0.00
ATOM    480  N   TYR    29      20.601  11.033  -9.805  1.00  0.00
ATOM    481  H   TYR    29      19.819  11.493  -9.362  1.00  0.00
ATOM    482  CA  TYR    29      20.776  11.107 -11.260  1.00  0.00
ATOM    483  HA  TYR    29      21.228  10.180 -11.612  1.00  0.00
ATOM    484  CB  TYR    29      19.448  11.345 -12.022  1.00  0.00
ATOM    485  HB2 TYR    29      18.693  10.647 -11.661  1.00  0.00
ATOM    486  HB3 TYR    29      19.078  12.346 -11.802  1.00  0.00
ATOM    487  CG  TYR    29      19.607  11.185 -13.522  1.00  0.00
ATOM    488  CD1 TYR    29      20.088   9.997 -14.072  1.00  0.00
ATOM    489  HD1 TYR    29      20.351   9.171 -13.428  1.00  0.00
ATOM    490  CE1 TYR    29      20.240   9.844 -15.449  1.00  0.00
ATOM    491  HE1 TYR    29      20.612   8.913 -15.851  1.00  0.00
ATOM    492  CZ  TYR    29      19.913  10.889 -16.300  1.00  0.00
ATOM    493  OH  TYR    29      20.057  10.728 -17.658  1.00  0.00
ATOM    494  HH  TYR    29      19.792  11.534 -18.106  1.00  0.00
ATOM    495  CE2 TYR    29      19.430  12.079 -15.776  1.00  0.00
ATOM    496  HE2 TYR    29      19.160  12.893 -16.433  1.00  0.00
ATOM    497  CD2 TYR    29      19.293  12.223 -14.392  1.00  0.00
ATOM    498  HD2 TYR    29      18.935  13.165 -14.002  1.00  0.00
ATOM    499  C   TYR    29      21.770  12.250 -11.451  1.00  0.00
ATOM    500  O   TYR    29      21.419  13.411 -11.241  1.00  0.00
ATOM    501  N   ASP    30      23.032  11.905 -11.739  1.00  0.00
ATOM    502  H   ASP    30      23.252  10.924 -11.832  1.00  0.00
ATOM    503  CA  ASP    30      24.118  12.862 -11.805  1.00  0.00
ATOM    504  HA  ASP    30      23.702  13.840 -11.562  1.00  0.00
ATOM    505  CB  ASP    30      25.136  12.512 -10.704  1.00  0.00
ATOM    506  HB2 ASP    30      24.607  12.103  -9.843  1.00  0.00
ATOM    507  HB3 ASP    30      25.743  11.668 -11.032  1.00  0.00
ATOM    508  CG  ASP    30      26.042  13.629 -10.247  1.00  0.00
ATOM    509  OD1 ASP    30      25.570  14.793 -10.175  1.00  0.00
ATOM    510  OD2 ASP    30      27.213  13.343  -9.935  1.00  0.00
ATOM    511  C   ASP    30      24.789  12.981 -13.198  1.00  0.00
ATOM    512  O   ASP    30      25.895  12.473 -13.385  1.00  0.00
ATOM    513  N   PRO    31      24.176  13.696 -14.172  1.00  0.00
ATOM    514  CD  PRO    31      22.874  14.394 -14.140  1.00  0.00
ATOM    515  HD2 PRO    31      22.812  14.999 -13.235  1.00  0.00
ATOM    516  HD3 PRO    31      22.073  13.668 -14.278  1.00  0.00
ATOM    517  CG  PRO    31      22.936  15.297 -15.336  1.00  0.00
ATOM    518  HG2 PRO    31      23.402  16.241 -15.053  1.00  0.00
ATOM    519  HG3 PRO    31      21.935  15.420 -15.749  1.00  0.00
ATOM    520  CB  PRO    31      23.788  14.606 -16.317  1.00  0.00
ATOM    521  HB2 PRO    31      24.279  15.343 -16.952  1.00  0.00
ATOM    522  HB3 PRO    31      23.191  13.876 -16.864  1.00  0.00
ATOM    523  CA  PRO    31      24.840  13.876 -15.480  1.00  0.00
ATOM    524  HA  PRO    31      25.036  12.899 -15.921  1.00  0.00
ATOM    525  C   PRO    31      26.147  14.685 -15.437  1.00  0.00
ATOM    526  O   PRO    31      27.032  14.433 -16.244  1.00  0.00
ATOM    527  N   GLU    32      26.279  15.619 -14.479  1.00  0.00
ATOM    528  H   GLU    32      25.544  15.753 -13.800  1.00  0.00
ATOM    529  CA  GLU    32      27.450  16.490 -14.339  1.00  0.00
ATOM    530  HA  GLU    32      27.767  16.748 -15.349  1.00  0.00
ATOM    531  CB  GLU    32      27.060  17.810 -13.652  1.00  0.00
ATOM    532  HB2 GLU    32      26.436  17.597 -12.784  1.00  0.00
ATOM    533  HB3 GLU    32      27.959  18.311 -13.293  1.00  0.00
ATOM    534  CG  GLU    32      26.311  18.732 -14.599  1.00  0.00
ATOM    535  HG2 GLU    32      27.018  19.174 -15.301  1.00  0.00
ATOM    536  HG3 GLU    32      25.695  18.132 -15.269  1.00  0.00
ATOM    537  CD  GLU    32      25.460  19.832 -13.992  1.00  0.00
ATOM    538  OE1 GLU    32      24.232  19.824 -14.238  1.00  0.00
ATOM    539  OE2 GLU    32      26.013  20.717 -13.299  1.00  0.00
ATOM    540  C   GLU    32      28.665  15.824 -13.654  1.00  0.00
ATOM    541  O   GLU    32      29.780  16.307 -13.814  1.00  0.00
ATOM    542  N   GLY    33      28.440  14.730 -12.924  1.00  0.00
ATOM    543  H   GLY    33      27.498  14.382 -12.813  1.00  0.00
ATOM    544  CA  GLY    33      29.485  13.970 -12.249  1.00  0.00
ATOM    545  HA2 GLY    33      29.132  12.954 -12.072  1.00  0.00
ATOM    546  HA3 GLY    33      30.313  13.807 -12.939  1.00  0.00
ATOM    547  C   GLY    33      30.023  14.545 -10.951  1.00  0.00
ATOM    548  O   GLY    33      30.812  13.879 -10.274  1.00  0.00
ATOM    549  N   ASP    34      29.599  15.768 -10.584  1.00  0.00
ATOM    550  H   ASP    34      28.994  16.256 -11.229  1.00  0.00
ATOM    551  CA  ASP    34      30.051  16.478  -9.380  1.00  0.00
ATOM    552  HA  ASP    34      31.054  16.115  -9.155  1.00  0.00
ATOM    553  CB  ASP    34      30.174  17.988  -9.674  1.00  0.00
ATOM    554  HB2 ASP    34      30.596  18.491  -8.804  1.00  0.00
ATOM    555  HB3 ASP    34      30.926  18.144 -10.447  1.00  0.00
ATOM    556  CG  ASP    34      28.882  18.686 -10.081  1.00  0.00
ATOM    557  OD1 ASP    34      27.878  17.983 -10.356  1.00  0.00
ATOM    558  OD2 ASP    34      28.880  19.932 -10.146  1.00  0.00
ATOM    559  C   ASP    34      29.190  16.228  -8.124  1.00  0.00
ATOM    560  O   ASP    34      29.338  16.947  -7.136  1.00  0.00
ATOM    561  N   ASN    35      28.309  15.212  -8.171  1.00  0.00
ATOM    562  H   ASN    35      28.235  14.646  -9.004  1.00  0.00
ATOM    563  CA  ASN    35      27.382  14.790  -7.102  1.00  0.00
ATOM    564  HA  ASN    35      26.789  13.975  -7.517  1.00  0.00
ATOM    565  CB  ASN    35      28.134  14.201  -5.888  1.00  0.00
ATOM    566  HB2 ASN    35      28.750  14.977  -5.433  1.00  0.00
ATOM    567  HB3 ASN    35      27.414  13.906  -5.125  1.00  0.00
ATOM    568  CG  ASN    35      29.007  13.009  -6.247  1.00  0.00
ATOM    569  OD1 ASN    35      28.530  11.897  -6.488  1.00  0.00
ATOM    570  ND2 ASN    35      30.312  13.218  -6.298  1.00  0.00
ATOM    571 HD21 ASN    35      30.684  14.136  -6.103  1.00  0.00
ATOM    572 HD22 ASN    35      30.936  12.459  -6.532  1.00  0.00
ATOM    573  C   ASN    35      26.381  15.889  -6.697  1.00  0.00
ATOM    574  O   ASN    35      26.004  16.004  -5.532  1.00  0.00
ATOM    575  N   THR    36      25.886  16.636  -7.683  1.00  0.00
ATOM    576  H   THR    36      26.185  16.479  -8.635  1.00  0.00
ATOM    577  CA  THR    36      24.907  17.699  -7.453  1.00  0.00
ATOM    578  HA  THR    36      24.795  17.786  -6.372  1.00  0.00
ATOM    579  CB  THR    36      25.412  19.079  -7.955  1.00  0.00
ATOM    580  HB  THR    36      24.622  19.800  -7.744  1.00  0.00
ATOM    581  CG2 THR    36      26.652  19.560  -7.227  1.00  0.00
ATOM    582 HG21 THR    36      26.954  20.529  -7.624  1.00  0.00
ATOM    583 HG22 THR    36      26.435  19.655  -6.163  1.00  0.00
ATOM    584 HG23 THR    36      27.459  18.842  -7.370  1.00  0.00
ATOM    585  OG1 THR    36      25.589  19.061  -9.376  1.00  0.00
ATOM    586  HG1 THR    36      25.901  19.920  -9.671  1.00  0.00
ATOM    587  C   THR    36      23.501  17.368  -8.013  1.00  0.00
ATOM    588  O   THR    36      22.559  18.143  -7.799  1.00  0.00
ATOM    589  N   GLY    37      23.374  16.242  -8.715  1.00  0.00
ATOM    590  H   GLY    37      24.174  15.643  -8.857  1.00  0.00
ATOM    591  CA  GLY    37      22.112  15.810  -9.308  1.00  0.00
ATOM    592  HA2 GLY    37      21.774  16.560 -10.024  1.00  0.00
ATOM    593  HA3 GLY    37      22.284  14.921  -9.914  1.00  0.00
ATOM    594  C   GLY    37      21.001  15.531  -8.311  1.00  0.00
ATOM    595  O   GLY    37      21.245  15.416  -7.104  1.00  0.00
ATOM    596  N   GLU    38      19.752  15.456  -8.804  1.00  0.00
ATOM    597  H   GLU    38      19.591  15.580  -9.793  1.00  0.00
ATOM    598  CA  GLU    38      18.644  15.196  -7.897  1.00  0.00
ATOM    599  HA  GLU    38      18.845  15.771  -6.993  1.00  0.00
ATOM    600  CB  GLU    38      17.300  15.694  -8.437  1.00  0.00
ATOM    601  HB2 GLU    38      16.588  15.772  -7.615  1.00  0.00
ATOM    602  HB3 GLU    38      17.410  16.720  -8.787  1.00  0.00
ATOM    603  CG  GLU    38      16.700  14.849  -9.542  1.00  0.00
ATOM    604  HG2 GLU    38      17.265  15.003 -10.462  1.00  0.00
ATOM    605  HG3 GLU    38      16.839  13.794  -9.306  1.00  0.00
ATOM    606  CD  GLU    38      15.237  15.115  -9.803  1.00  0.00
ATOM    607  OE1 GLU    38      14.843  15.150 -10.992  1.00  0.00
ATOM    608  OE2 GLU    38      14.479  15.281  -8.819  1.00  0.00
ATOM    609  C   GLU    38      18.578  13.729  -7.469  1.00  0.00
ATOM    610  O   GLU    38      18.851  12.800  -8.256  1.00  0.00
ATOM    611  N   GLN    39      18.227  13.538  -6.200  1.00  0.00
ATOM    612  H   GLN    39      18.082  14.331  -5.591  1.00  0.00
ATOM    613  CA  GLN    39      18.032  12.226  -5.611  1.00  0.00
ATOM    614  HA  GLN    39      18.846  11.566  -5.910  1.00  0.00
ATOM    615  CB  GLN    39      17.998  12.344  -4.070  1.00  0.00
ATOM    616  HB2 GLN    39      17.385  13.199  -3.786  1.00  0.00
ATOM    617  HB3 GLN    39      17.505  11.467  -3.650  1.00  0.00
ATOM    618  CG  GLN    39      19.391  12.489  -3.452  1.00  0.00
ATOM    619  HG2 GLN    39      20.049  11.721  -3.858  1.00  0.00
ATOM    620  HG3 GLN    39      19.820  13.446  -3.748  1.00  0.00
ATOM    621  CD  GLN    39      19.375  12.390  -1.946  1.00  0.00
ATOM    622  OE1 GLN    39      18.402  12.757  -1.280  1.00  0.00
ATOM    623  NE2 GLN    39      20.469  11.889  -1.377  1.00  0.00
ATOM    624 HE21 GLN    39      21.249  11.600  -1.950  1.00  0.00
ATOM    625 HE22 GLN    39      20.519  11.797  -0.372  1.00  0.00
ATOM    626  C   GLN    39      16.702  11.678  -6.144  1.00  0.00
ATOM    627  O   GLN    39      15.724  12.427  -6.292  1.00  0.00
ATOM    628  N   VAL    40      16.693  10.394  -6.491  1.00  0.00
ATOM    629  H   VAL    40      17.535   9.842  -6.406  1.00  0.00
ATOM    630  CA  VAL    40      15.523   9.681  -7.006  1.00  0.00
ATOM    631  HA  VAL    40      14.642  10.239  -6.689  1.00  0.00
ATOM    632  CB  VAL    40      15.450   9.551  -8.575  1.00  0.00
ATOM    633  HB  VAL    40      14.565   8.956  -8.800  1.00  0.00
ATOM    634  CG1 VAL    40      15.256  10.899  -9.252  1.00  0.00
ATOM    635 HG11 VAL    40      15.211  10.761 -10.332  1.00  0.00
ATOM    636 HG12 VAL    40      14.326  11.350  -8.905  1.00  0.00
ATOM    637 HG13 VAL    40      16.091  11.554  -9.004  1.00  0.00
ATOM    638  CG2 VAL    40      16.651   8.791  -9.150  1.00  0.00
ATOM    639 HG21 VAL    40      16.556   8.727 -10.234  1.00  0.00
ATOM    640 HG22 VAL    40      17.571   9.319  -8.897  1.00  0.00
ATOM    641 HG23 VAL    40      16.681   7.786  -8.729  1.00  0.00
ATOM    642  C   VAL    40      15.446   8.319  -6.353  1.00  0.00
ATOM    643  O   VAL    40      16.479   7.772  -5.950  1.00  0.00
ATOM    644  N   ALA    41      14.220   7.777  -6.261  1.00  0.00
ATOM    645  H   ALA    41      13.408   8.316  -6.527  1.00  0.00
ATOM    646  CA  ALA    41      13.937   6.421  -5.791  1.00  0.00
ATOM    647  HA  ALA    41      14.755   6.061  -5.167  1.00  0.00
ATOM    648  CB  ALA    41      12.639   6.385  -5.019  1.00  0.00
ATOM    649  HB1 ALA    41      12.447   5.368  -4.678  1.00  0.00
ATOM    650  HB2 ALA    41      12.709   7.049  -4.158  1.00  0.00
ATOM    651  HB3 ALA    41      11.823   6.712  -5.664  1.00  0.00
ATOM    652  C   ALA    41      13.828   5.577  -7.053  1.00  0.00
ATOM    653  O   ALA    41      13.115   5.952  -7.990  1.00  0.00
ATOM    654  N   VAL    42      14.610   4.489  -7.113  1.00  0.00
ATOM    655  H   VAL    42      15.190   4.240  -6.324  1.00  0.00
ATOM    656  CA  VAL    42      14.690   3.598  -8.285  1.00  0.00
ATOM    657  HA  VAL    42      14.035   4.019  -9.048  1.00  0.00
ATOM    658  CB  VAL    42      16.136   3.596  -8.879  1.00  0.00
ATOM    659  HB  VAL    42      16.815   3.245  -8.102  1.00  0.00
ATOM    660  CG1 VAL    42      16.256   2.650 -10.065  1.00  0.00
ATOM    661 HG11 VAL    42      17.275   2.677 -10.450  1.00  0.00
ATOM    662 HG12 VAL    42      16.015   1.636  -9.747  1.00  0.00
ATOM    663 HG13 VAL    42      15.564   2.959 -10.848  1.00  0.00
ATOM    664  CG2 VAL    42      16.568   5.001  -9.277  1.00  0.00
ATOM    665 HG21 VAL    42      17.577   4.969  -9.687  1.00  0.00
ATOM    666 HG22 VAL    42      15.883   5.393 -10.029  1.00  0.00
ATOM    667 HG23 VAL    42      16.553   5.648  -8.400  1.00  0.00
ATOM    668  C   VAL    42      14.158   2.152  -7.976  1.00  0.00
ATOM    669  O   VAL    42      14.673   1.464  -7.091  1.00  0.00
ATOM    670  N   LYS    43      13.161   1.703  -8.738  1.00  0.00
ATOM    671  H   LYS    43      12.759   2.300  -9.447  1.00  0.00
ATOM    672  CA  LYS    43      12.637   0.367  -8.571  1.00  0.00
ATOM    673  HA  LYS    43      13.015  -0.018  -7.624  1.00  0.00
ATOM    674  CB  LYS    43      11.116   0.343  -8.503  1.00  0.00
ATOM    675  HB2 LYS    43      10.767   1.181  -7.899  1.00  0.00
ATOM    676  HB3 LYS    43      10.706   0.476  -9.504  1.00  0.00
ATOM    677  CG  LYS    43      10.591  -0.970  -7.907  1.00  0.00
ATOM    678  HG2 LYS    43      10.942  -1.808  -8.510  1.00  0.00
ATOM    679  HG3 LYS    43      10.997  -1.101  -6.904  1.00  0.00
ATOM    680  CD  LYS    43       9.070  -0.993  -7.845  1.00  0.00
ATOM    681  HD2 LYS    43       8.725  -0.247  -7.129  1.00  0.00
ATOM    682  HD3 LYS    43       8.663  -0.741  -8.824  1.00  0.00
ATOM    683  CE  LYS    43       8.577  -2.344  -7.434  1.00  0.00
ATOM    684  HE2 LYS    43       8.992  -3.100  -8.100  1.00  0.00
ATOM    685  HE3 LYS    43       8.908  -2.557  -6.418  1.00  0.00
ATOM    686  NZ  LYS    43       7.094  -2.394  -7.492  1.00  0.00
ATOM    687  HZ1 LYS    43       6.776  -3.311  -7.212  1.00  0.00
ATOM    688  HZ2 LYS    43       6.709  -1.700  -6.868  1.00  0.00
ATOM    689  HZ3 LYS    43       6.787  -2.205  -8.436  1.00  0.00
ATOM    690  C   LYS    43      13.149  -0.543  -9.672  1.00  0.00
ATOM    691  O   LYS    43      12.881  -0.305 -10.841  1.00  0.00
ATOM    692  N   SER    44      13.875  -1.596  -9.281  1.00  0.00
ATOM    693  H   SER    44      14.077  -1.734  -8.301  1.00  0.00
ATOM    694  CA  SER    44      14.413  -2.591 -10.201  1.00  0.00
ATOM    695  HA  SER    44      14.044  -2.402 -11.209  1.00  0.00
ATOM    696  CB  SER    44      15.941  -2.558 -10.191  1.00  0.00
ATOM    697  HB2 SER    44      16.308  -3.072  -9.303  1.00  0.00
ATOM    698  HB3 SER    44      16.321  -3.129 -11.038  1.00  0.00
ATOM    699  OG  SER    44      16.477  -1.245 -10.230  1.00  0.00
ATOM    700  HG  SER    44      17.436  -1.290 -10.222  1.00  0.00
ATOM    701  C   SER    44      13.971  -3.982  -9.737  1.00  0.00
ATOM    702  O   SER    44      13.705  -4.209  -8.539  1.00  0.00
ATOM    703  N   LEU    45      13.962  -4.935 -10.677  1.00  0.00
ATOM    704  H   LEU    45      14.150  -4.696 -11.640  1.00  0.00
ATOM    705  CA  LEU    45      13.683  -6.317 -10.327  1.00  0.00
ATOM    706  HA  LEU    45      13.034  -6.344  -9.451  1.00  0.00
ATOM    707  CB  LEU    45      13.016  -7.077 -11.476  1.00  0.00
ATOM    708  HB2 LEU    45      13.686  -7.086 -12.336  1.00  0.00
ATOM    709  HB3 LEU    45      12.963  -8.136 -11.222  1.00  0.00
ATOM    710  CG  LEU    45      11.635  -6.598 -11.920  1.00  0.00
ATOM    711  HG  LEU    45      11.624  -5.509 -11.871  1.00  0.00
ATOM    712  CD1 LEU    45      11.381  -6.997 -13.328  1.00  0.00
ATOM    713 HD11 LEU    45      10.394  -6.650 -13.632  1.00  0.00
ATOM    714 HD12 LEU    45      12.137  -6.552 -13.974  1.00  0.00
ATOM    715 HD13 LEU    45      11.425  -8.083 -13.412  1.00  0.00
ATOM    716  CD2 LEU    45      10.526  -7.122 -11.010  1.00  0.00
ATOM    717 HD21 LEU    45       9.562  -6.756 -11.364  1.00  0.00
ATOM    718 HD22 LEU    45      10.528  -8.212 -11.024  1.00  0.00
ATOM    719 HD23 LEU    45      10.695  -6.772  -9.992  1.00  0.00
ATOM    720  C   LEU    45      15.011  -6.963  -9.988  1.00  0.00
ATOM    721  O   LEU    45      16.051  -6.588 -10.561  1.00  0.00
ATOM    722  N   LYS    46      14.976  -7.911  -9.038  1.00  0.00
ATOM    723  H   LYS    46      14.105  -8.130  -8.575  1.00  0.00
ATOM    724  CA  LYS    46      16.116  -8.703  -8.574  1.00  0.00
ATOM    725  HA  LYS    46      16.989  -8.058  -8.471  1.00  0.00
ATOM    726  CB  LYS    46      15.787  -9.345  -7.208  1.00  0.00
ATOM    727  HB2 LYS    46      14.858  -9.910  -7.288  1.00  0.00
ATOM    728  HB3 LYS    46      16.553 -10.080  -6.960  1.00  0.00
ATOM    729  CG  LYS    46      15.667  -8.325  -6.062  1.00  0.00
ATOM    730  HG2 LYS    46      16.659  -8.111  -5.664  1.00  0.00
ATOM    731  HG3 LYS    46      15.317  -7.373  -6.461  1.00  0.00
ATOM    732  CD  LYS    46      14.742  -8.768  -4.916  1.00  0.00
ATOM    733  HD2 LYS    46      14.365  -7.888  -4.395  1.00  0.00
ATOM    734  HD3 LYS    46      13.865  -9.265  -5.330  1.00  0.00
ATOM    735  CE  LYS    46      15.417  -9.686  -3.926  1.00  0.00
ATOM    736  HE2 LYS    46      15.743 -10.593  -4.436  1.00  0.00
ATOM    737  HE3 LYS    46      16.312  -9.202  -3.535  1.00  0.00
ATOM    738  NZ  LYS    46      14.520 -10.048  -2.801  1.00  0.00
ATOM    739  HZ1 LYS    46      15.009 -10.661  -2.164  1.00  0.00
ATOM    740  HZ2 LYS    46      14.238  -9.211  -2.312  1.00  0.00
ATOM    741  HZ3 LYS    46      13.702 -10.519  -3.160  1.00  0.00
ATOM    742  C   LYS    46      16.401  -9.786  -9.625  1.00  0.00
ATOM    743  O   LYS    46      15.446 -10.360 -10.145  1.00  0.00
ATOM    744  N   PRO    47      17.670 -10.086  -9.986  1.00  0.00
ATOM    745  CD  PRO    47      18.947  -9.522  -9.497  1.00  0.00
ATOM    746  HD2 PRO    47      19.205  -9.987  -8.546  1.00  0.00
ATOM    747  HD3 PRO    47      18.878  -8.434  -9.480  1.00  0.00
ATOM    748  CG  PRO    47      19.950  -9.943 -10.548  1.00  0.00
ATOM    749  HG2 PRO    47      20.697 -10.596 -10.096  1.00  0.00
ATOM    750  HG3 PRO    47      20.436  -9.059 -10.961  1.00  0.00
ATOM    751  CB  PRO    47      19.240 -10.680 -11.644  1.00  0.00
ATOM    752  HB2 PRO    47      19.813 -11.567 -11.913  1.00  0.00
ATOM    753  HB3 PRO    47      19.051  -9.999 -12.474  1.00  0.00
ATOM    754  CA  PRO    47      17.905 -11.107 -11.023  1.00  0.00
ATOM    755  HA  PRO    47      17.123 -11.028 -11.779  1.00  0.00
ATOM    756  C   PRO    47      17.936 -12.540 -10.491  1.00  0.00
ATOM    757  O   PRO    47      17.135 -12.904  -9.637  1.00  0.00
ATOM    758  N   ASN    48      10.998 -14.466 -14.258  1.00  0.00
ATOM    759  H   ASN    48      10.088 -15.232 -14.469  1.00  0.00
ATOM    760  CA  ASN    48      10.952 -13.250 -15.069  1.00  0.00
ATOM    761  HA  ASN    48      11.791 -12.620 -14.774  1.00  0.00
ATOM    762  CB  ASN    48      11.121 -13.594 -16.562  1.00  0.00
ATOM    763  HB2 ASN    48      11.692 -14.518 -16.657  1.00  0.00
ATOM    764  HB3 ASN    48      10.149 -13.843 -16.987  1.00  0.00
ATOM    765  CG  ASN    48      11.774 -12.512 -17.404  1.00  0.00
ATOM    766  OD1 ASN    48      12.999 -12.486 -17.594  1.00  0.00
ATOM    767  ND2 ASN    48      10.972 -11.605 -17.945  1.00  0.00
ATOM    768 HD21 ASN    48       9.975 -11.654 -17.788  1.00  0.00
ATOM    769 HD22 ASN    48      11.358 -10.865 -18.514  1.00  0.00
ATOM    770  C   ASN    48       9.649 -12.457 -14.807  1.00  0.00
ATOM    771  O   ASN    48       8.549 -12.921 -15.146  1.00  0.00
ATOM    772  N   HIE    49       9.778 -11.276 -14.163  1.00  0.00
ATOM    773  H   HIE    49      10.693 -10.946 -13.892  1.00  0.00
ATOM    774  CA  HIE    49       8.637 -10.406 -13.817  1.00  0.00
ATOM    775  HA  HIE    49       7.720 -10.919 -14.106  1.00  0.00
ATOM    776  CB  HIE    49       8.600 -10.179 -12.293  1.00  0.00
ATOM    777  HB2 HIE    49       9.579  -9.839 -11.954  1.00  0.00
ATOM    778  HB3 HIE    49       7.920  -9.358 -12.066  1.00  0.00
ATOM    779  CG  HIE    49       8.197 -11.386 -11.512  1.00  0.00
ATOM    780  ND1 HIE    49       6.937 -11.488 -10.942  1.00  0.00
ATOM    781  CE1 HIE    49       6.909 -12.666 -10.340  1.00  0.00
ATOM    782  HE1 HIE    49       6.020 -12.983  -9.814  1.00  0.00
ATOM    783  NE2 HIE    49       8.062 -13.318 -10.489  1.00  0.00
ATOM    784  HE2 HIE    49       8.307 -14.231 -10.133  1.00  0.00
ATOM    785  CD2 HIE    49       8.893 -12.512 -11.235  1.00  0.00
ATOM    786  HD2 HIE    49       9.905 -12.624 -11.596  1.00  0.00
ATOM    787  C   HIE    49       8.694  -9.056 -14.575  1.00  0.00
ATOM    788  O   HIE    49       8.003  -8.097 -14.209  1.00  0.00
ATOM    789  N   ILE    50       9.525  -9.004 -15.634  1.00  0.00
ATOM    790  H   ILE    50      10.044  -9.826 -15.910  1.00  0.00
ATOM    791  CA  ILE    50       9.772  -7.828 -16.473  1.00  0.00
ATOM    792  HA  ILE    50      10.176  -7.055 -15.820  1.00  0.00
ATOM    793  CB  ILE    50      10.872  -8.139 -17.538  1.00  0.00
ATOM    794  HB  ILE    50      10.703  -9.154 -17.897  1.00  0.00
ATOM    795  CG2 ILE    50      10.813  -7.201 -18.756  1.00  0.00
ATOM    796 HG21 ILE    50      11.602  -7.468 -19.459  1.00  0.00
ATOM    797 HG22 ILE    50       9.843  -7.299 -19.244  1.00  0.00
ATOM    798 HG23 ILE    50      10.952  -6.171 -18.429  1.00  0.00
ATOM    799  CG1 ILE    50      12.279  -8.103 -16.884  1.00  0.00
ATOM    800 HG12 ILE    50      12.599  -7.067 -16.777  1.00  0.00
ATOM    801 HG13 ILE    50      12.204  -8.441 -15.850  1.00  0.00
ATOM    802  CD1 ILE    50      13.391  -8.910 -17.606  1.00  0.00
ATOM    803 HD11 ILE    50      14.328  -8.810 -17.058  1.00  0.00
ATOM    804 HD12 ILE    50      13.107  -9.961 -17.650  1.00  0.00
ATOM    805 HD13 ILE    50      13.520  -8.526 -18.618  1.00  0.00
ATOM    806  C   ILE    50       8.469  -7.278 -17.055  1.00  0.00
ATOM    807  O   ILE    50       8.293  -6.064 -17.072  1.00  0.00
ATOM    808  N   ALA    51       7.537  -8.172 -17.437  1.00  0.00
ATOM    809  H   ALA    51       7.715  -9.161 -17.338  1.00  0.00
ATOM    810  CA  ALA    51       6.231  -7.841 -18.008  1.00  0.00
ATOM    811  HA  ALA    51       6.402  -7.184 -18.861  1.00  0.00
ATOM    812  CB  ALA    51       5.555  -9.102 -18.528  1.00  0.00
ATOM    813  HB1 ALA    51       4.584  -8.846 -18.951  1.00  0.00
ATOM    814  HB2 ALA    51       6.178  -9.557 -19.298  1.00  0.00
ATOM    815  HB3 ALA    51       5.419  -9.807 -17.708  1.00  0.00
ATOM    816  C   ALA    51       5.305  -7.106 -17.037  1.00  0.00
ATOM    817  O   ALA    51       4.591  -6.204 -17.453  1.00  0.00
ATOM    818  N   ASP    52       5.314  -7.503 -15.752  1.00  0.00
ATOM    819  H   ASP    52       5.904  -8.285 -15.506  1.00  0.00
ATOM    820  CA  ASP    52       4.477  -6.911 -14.710  1.00  0.00
ATOM    821  HA  ASP    52       3.468  -6.796 -15.107  1.00  0.00
ATOM    822  CB  ASP    52       4.408  -7.837 -13.479  1.00  0.00
ATOM    823  HB2 ASP    52       5.401  -7.924 -13.037  1.00  0.00
ATOM    824  HB3 ASP    52       3.816  -7.357 -12.700  1.00  0.00
ATOM    825  CG  ASP    52       3.854  -9.227 -13.748  1.00  0.00
ATOM    826  OD1 ASP    52       2.693  -9.325 -14.213  1.00  0.00
ATOM    827  OD2 ASP    52       4.574 -10.217 -13.471  1.00  0.00
ATOM    828  C   ASP    52       4.992  -5.538 -14.315  1.00  0.00
ATOM    829  O   ASP    52       4.190  -4.685 -13.996  1.00  0.00
ATOM    830  N   LEU    53       6.320  -5.335 -14.307  1.00  0.00
ATOM    831  H   LEU    53       6.948  -6.089 -14.546  1.00  0.00
ATOM    832  CA  LEU    53       6.962  -4.061 -13.968  1.00  0.00
ATOM    833  HA  LEU    53       6.538  -3.705 -13.029  1.00  0.00
ATOM    834  CB  LEU    53       8.487  -4.213 -13.782  1.00  0.00
ATOM    835  HB2 LEU    53       8.681  -4.904 -12.961  1.00  0.00
ATOM    836  HB3 LEU    53       8.901  -4.748 -14.637  1.00  0.00
ATOM    837  CG  LEU    53       9.288  -2.923 -13.557  1.00  0.00
ATOM    838  HG  LEU    53       9.114  -2.263 -14.406  1.00  0.00
ATOM    839  CD1 LEU    53       8.836  -2.204 -12.298  1.00  0.00
ATOM    840 HD11 LEU    53       9.423  -1.295 -12.168  1.00  0.00
ATOM    841 HD12 LEU    53       7.781  -1.945 -12.386  1.00  0.00
ATOM    842 HD13 LEU    53       8.979  -2.855 -11.436  1.00  0.00
ATOM    843  CD2 LEU    53      10.768  -3.208 -13.478  1.00  0.00
ATOM    844 HD21 LEU    53      11.310  -2.276 -13.318  1.00  0.00
ATOM    845 HD22 LEU    53      10.964  -3.888 -12.649  1.00  0.00
ATOM    846 HD23 LEU    53      11.101  -3.666 -14.410  1.00  0.00
ATOM    847  C   LEU    53       6.653  -3.037 -15.049  1.00  0.00
ATOM    848  O   LEU    53       6.280  -1.907 -14.729  1.00  0.00
ATOM    849  N   LYS    54       6.792  -3.447 -16.327  1.00  0.00
ATOM    850  H   LYS    54       7.148  -4.371 -16.525  1.00  0.00
ATOM    851  CA  LYS    54       6.456  -2.629 -17.485  1.00  0.00
ATOM    852  HA  LYS    54       7.091  -1.743 -17.473  1.00  0.00
ATOM    853  CB  LYS    54       6.729  -3.401 -18.794  1.00  0.00
ATOM    854  HB2 LYS    54       6.410  -4.437 -18.677  1.00  0.00
ATOM    855  HB3 LYS    54       6.116  -2.985 -19.594  1.00  0.00
ATOM    856  CG  LYS    54       8.191  -3.367 -19.208  1.00  0.00
ATOM    857  HG2 LYS    54       8.473  -2.344 -19.458  1.00  0.00
ATOM    858  HG3 LYS    54       8.813  -3.667 -18.365  1.00  0.00
ATOM    859  CD  LYS    54       8.472  -4.263 -20.379  1.00  0.00
ATOM    860  HD2 LYS    54       8.251  -5.295 -20.108  1.00  0.00
ATOM    861  HD3 LYS    54       7.841  -3.972 -21.219  1.00  0.00
ATOM    862  CE  LYS    54       9.927  -4.147 -20.778  1.00  0.00
ATOM    863  HE2 LYS    54      10.199  -3.094 -20.854  1.00  0.00
ATOM    864  HE3 LYS    54      10.553  -4.578 -19.997  1.00  0.00
ATOM    865  NZ  LYS    54      10.212  -4.826 -22.071  1.00  0.00
ATOM    866  HZ1 LYS    54      11.191  -4.723 -22.297  1.00  0.00
ATOM    867  HZ2 LYS    54       9.986  -5.807 -21.994  1.00  0.00
ATOM    868  HZ3 LYS    54       9.653  -4.409 -22.801  1.00  0.00
ATOM    869  C   LYS    54       4.991  -2.172 -17.384  1.00  0.00
ATOM    870  O   LYS    54       4.711  -0.990 -17.552  1.00  0.00
ATOM    871  N   LYS    55       4.079  -3.065 -17.039  1.00  0.00
ATOM    872  H   LYS    55       4.346  -4.027 -16.889  1.00  0.00
ATOM    873  CA  LYS    55       2.668  -2.691 -16.866  1.00  0.00
ATOM    874  HA  LYS    55       2.333  -2.206 -17.783  1.00  0.00
ATOM    875  CB  LYS    55       1.797  -3.937 -16.642  1.00  0.00
ATOM    876  HB2 LYS    55       2.289  -4.599 -15.930  1.00  0.00
ATOM    877  HB3 LYS    55       0.860  -3.643 -16.168  1.00  0.00
ATOM    878  CG  LYS    55       1.497  -4.705 -17.922  1.00  0.00
ATOM    879  HG2 LYS    55       1.103  -4.020 -18.672  1.00  0.00
ATOM    880  HG3 LYS    55       2.422  -5.124 -18.319  1.00  0.00
ATOM    881  CD  LYS    55       0.494  -5.826 -17.683  1.00  0.00
ATOM    882  HD2 LYS    55       1.026  -6.773 -17.586  1.00  0.00
ATOM    883  HD3 LYS    55      -0.005  -5.667 -16.727  1.00  0.00
ATOM    884  CE  LYS    55      -0.543  -5.943 -18.777  1.00  0.00
ATOM    885  HE2 LYS    55      -1.338  -6.615 -18.453  1.00  0.00
ATOM    886  HE3 LYS    55      -1.006  -4.970 -18.943  1.00  0.00
ATOM    887  NZ  LYS    55       0.035  -6.441 -20.056  1.00  0.00
ATOM    888  HZ1 LYS    55      -0.693  -6.502 -20.754  1.00  0.00
ATOM    889  HZ2 LYS    55       0.752  -5.804 -20.373  1.00  0.00
ATOM    890  HZ3 LYS    55       0.439  -7.355 -19.910  1.00  0.00
ATOM    891  C   LYS    55       2.498  -1.695 -15.712  1.00  0.00
ATOM    892  O   LYS    55       1.764  -0.738 -15.869  1.00  0.00
ATOM    893  N   GLU    56       3.203  -1.924 -14.565  1.00  0.00
ATOM    894  H   GLU    56       3.800  -2.735 -14.493  1.00  0.00
ATOM    895  CA  GLU    56       3.200  -1.090 -13.357  1.00  0.00
ATOM    896  HA  GLU    56       2.174  -0.998 -13.001  1.00  0.00
ATOM    897  CB  GLU    56       4.033  -1.768 -12.269  1.00  0.00
ATOM    898  HB2 GLU    56       3.666  -2.782 -12.113  1.00  0.00
ATOM    899  HB3 GLU    56       5.053  -1.905 -12.628  1.00  0.00
ATOM    900  CG  GLU    56       4.062  -1.033 -10.939  1.00  0.00
ATOM    901  HG2 GLU    56       4.164   0.037 -11.121  1.00  0.00
ATOM    902  HG3 GLU    56       3.089  -1.122 -10.457  1.00  0.00
ATOM    903  CD  GLU    56       5.139  -1.481  -9.978  1.00  0.00
ATOM    904  OE1 GLU    56       5.875  -2.439 -10.307  1.00  0.00
ATOM    905  OE2 GLU    56       5.224  -0.896  -8.876  1.00  0.00
ATOM    906  C   GLU    56       3.741   0.312 -13.651  1.00  0.00
ATOM    907  O   GLU    56       3.192   1.296 -13.149  1.00  0.00
ATOM    908  N   ILE    57       4.803   0.400 -14.487  1.00  0.00
ATOM    909  H   ILE    57       5.235  -0.440 -14.845  1.00  0.00
ATOM    910  CA  ILE    57       5.424   1.644 -14.952  1.00  0.00
ATOM    911  HA  ILE    57       5.739   2.227 -14.087  1.00  0.00
ATOM    912  CB  ILE    57       6.675   1.321 -15.828  1.00  0.00
ATOM    913  HB  ILE    57       6.460   0.405 -16.379  1.00  0.00
ATOM    914  CG2 ILE    57       6.953   2.427 -16.861  1.00  0.00
ATOM    915 HG21 ILE    57       7.832   2.163 -17.450  1.00  0.00
ATOM    916 HG22 ILE    57       6.092   2.533 -17.521  1.00  0.00
ATOM    917 HG23 ILE    57       7.132   3.370 -16.345  1.00  0.00
ATOM    918  CG1 ILE    57       7.917   1.049 -14.940  1.00  0.00
ATOM    919 HG12 ILE    57       8.221   1.977 -14.456  1.00  0.00
ATOM    920 HG13 ILE    57       7.619   0.443 -14.084  1.00  0.00
ATOM    921  CD1 ILE    57       9.138   0.407 -15.612  1.00  0.00
ATOM    922 HD11 ILE    57       9.931   0.274 -14.876  1.00  0.00
ATOM    923 HD12 ILE    57       8.859  -0.563 -16.023  1.00  0.00
ATOM    924 HD13 ILE    57       9.493   1.053 -16.415  1.00  0.00
ATOM    925  C   ILE    57       4.376   2.445 -15.739  1.00  0.00
ATOM    926  O   ILE    57       4.314   3.668 -15.605  1.00  0.00
ATOM    927  N   GLU    58       3.555   1.750 -16.555  1.00  0.00
ATOM    928  H   GLU    58       3.640   0.746 -16.620  1.00  0.00
ATOM    929  CA  GLU    58       2.542   2.416 -17.350  1.00  0.00
ATOM    930  HA  GLU    58       2.999   3.328 -17.735  1.00  0.00
ATOM    931  CB  GLU    58       2.139   1.578 -18.572  1.00  0.00
ATOM    932  HB2 GLU    58       3.025   1.098 -18.988  1.00  0.00
ATOM    933  HB3 GLU    58       1.515   0.745 -18.248  1.00  0.00
ATOM    934  CG  GLU    58       1.420   2.348 -19.672  1.00  0.00
ATOM    935  HG2 GLU    58       1.301   1.699 -20.539  1.00  0.00
ATOM    936  HG3 GLU    58       0.372   2.465 -19.396  1.00  0.00
ATOM    937  CD  GLU    58       1.965   3.695 -20.132  1.00  0.00
ATOM    938  OE1 GLU    58       3.204   3.870 -20.170  1.00  0.00
ATOM    939  OE2 GLU    58       1.143   4.568 -20.491  1.00  0.00
ATOM    940  C   GLU    58       1.359   2.849 -16.501  1.00  0.00
ATOM    941  O   GLU    58       0.789   3.897 -16.775  1.00  0.00
ATOM    942  N   ILE    59       1.018   2.093 -15.446  1.00  0.00
ATOM    943  H   ILE    59       1.527   1.243 -15.248  1.00  0.00
ATOM    944  CA  ILE    59      -0.095   2.483 -14.563  1.00  0.00
ATOM    945  HA  ILE    59      -0.951   2.713 -15.197  1.00  0.00
ATOM    946  CB  ILE    59      -0.538   1.364 -13.561  1.00  0.00
ATOM    947  HB  ILE    59       0.322   1.121 -12.937  1.00  0.00
ATOM    948  CG2 ILE    59      -1.652   1.892 -12.634  1.00  0.00
ATOM    949 HG21 ILE    59      -1.952   1.106 -11.942  1.00  0.00
ATOM    950 HG22 ILE    59      -1.281   2.749 -12.071  1.00  0.00
ATOM    951 HG23 ILE    59      -2.511   2.195 -13.233  1.00  0.00
ATOM    952  CG1 ILE    59      -0.972   0.061 -14.291  1.00  0.00
ATOM    953 HG12 ILE    59      -1.915   0.237 -14.809  1.00  0.00
ATOM    954 HG13 ILE    59      -0.289  -0.131 -15.119  1.00  0.00
ATOM    955  CD1 ILE    59      -1.092  -1.172 -13.457  1.00  0.00
ATOM    956 HD11 ILE    59      -1.401  -2.008 -14.085  1.00  0.00
ATOM    957 HD12 ILE    59      -0.128  -1.398 -13.001  1.00  0.00
ATOM    958 HD13 ILE    59      -1.835  -1.012 -12.675  1.00  0.00
ATOM    959  C   ILE    59       0.308   3.778 -13.846  1.00  0.00
ATOM    960  O   ILE    59      -0.430   4.769 -13.921  1.00  0.00
ATOM    961  N   LEU    60       1.495   3.759 -13.184  1.00  0.00
ATOM    962  H   LEU    60       2.061   2.922 -13.185  1.00  0.00
ATOM    963  CA  LEU    60       2.025   4.902 -12.448  1.00  0.00
ATOM    964  HA  LEU    60       1.284   5.156 -11.690  1.00  0.00
ATOM    965  CB  LEU    60       3.317   4.534 -11.697  1.00  0.00
ATOM    966  HB2 LEU    60       3.196   3.556 -11.230  1.00  0.00
ATOM    967  HB3 LEU    60       4.119   4.373 -12.418  1.00  0.00
ATOM    968  CG  LEU    60       3.782   5.550 -10.637  1.00  0.00
ATOM    969  HG  LEU    60       3.933   6.500 -11.149  1.00  0.00
ATOM    970  CD1 LEU    60       2.720   5.785  -9.557  1.00  0.00
ATOM    971 HD11 LEU    60       3.092   6.508  -8.832  1.00  0.00
ATOM    972 HD12 LEU    60       1.810   6.169 -10.019  1.00  0.00
ATOM    973 HD13 LEU    60       2.501   4.845  -9.052  1.00  0.00
ATOM    974  CD2 LEU    60       5.089   5.161 -10.044  1.00  0.00
ATOM    975 HD21 LEU    60       5.386   5.901  -9.300  1.00  0.00
ATOM    976 HD22 LEU    60       4.996   4.185  -9.568  1.00  0.00
ATOM    977 HD23 LEU    60       5.844   5.112 -10.828  1.00  0.00
ATOM    978  C   LEU    60       2.225   6.163 -13.310  1.00  0.00
ATOM    979  O   LEU    60       1.924   7.272 -12.861  1.00  0.00
ATOM    980  N   ARG    61       2.707   5.989 -14.547  1.00  0.00
ATOM    981  H   ARG    61       2.922   5.060 -14.879  1.00  0.00
ATOM    982  CA  ARG    61       2.945   7.098 -15.466  1.00  0.00
ATOM    983  HA  ARG    61       3.703   7.740 -15.018  1.00  0.00
ATOM    984  CB  ARG    61       3.506   6.579 -16.801  1.00  0.00
ATOM    985  HB2 ARG    61       4.301   5.860 -16.604  1.00  0.00
ATOM    986  HB3 ARG    61       2.736   6.007 -17.318  1.00  0.00
ATOM    987  CG  ARG    61       4.033   7.674 -17.729  1.00  0.00
ATOM    988  HG2 ARG    61       3.261   8.430 -17.872  1.00  0.00
ATOM    989  HG3 ARG    61       4.873   8.180 -17.252  1.00  0.00
ATOM    990  CD  ARG    61       4.468   7.137 -19.078  1.00  0.00
ATOM    991  HD2 ARG    61       5.148   7.847 -19.548  1.00  0.00
ATOM    992  HD3 ARG    61       5.046   6.224 -18.935  1.00  0.00
ATOM    993  NE  ARG    61       3.343   6.866 -19.984  1.00  0.00
ATOM    994  HE  ARG    61       2.997   5.918 -19.954  1.00  0.00
ATOM    995  CZ  ARG    61       2.781   7.755 -20.803  1.00  0.00
ATOM    996  NH1 ARG    61       3.199   9.019 -20.817  1.00  0.00
ATOM    997 HH11 ARG    61       3.947   9.310 -20.204  1.00  0.00
ATOM    998 HH12 ARG    61       2.768   9.687 -21.440  1.00  0.00
ATOM    999  NH2 ARG    61       1.776   7.393 -21.594  1.00  0.00
ATOM   1000 HH21 ARG    61       1.436   6.442 -21.576  1.00  0.00
ATOM   1001 HH22 ARG    61       1.352   8.069 -22.213  1.00  0.00
ATOM   1002  C   ARG    61       1.685   7.947 -15.678  1.00  0.00
ATOM   1003  O   ARG    61       1.767   9.169 -15.716  1.00  0.00
ATOM   1004  N   ASN    62       0.523   7.291 -15.755  1.00  0.00
ATOM   1005  H   ASN    62       0.503   6.286 -15.656  1.00  0.00
ATOM   1006  CA  ASN    62      -0.759   7.959 -15.980  1.00  0.00
ATOM   1007  HA  ASN    62      -0.528   8.941 -16.392  1.00  0.00
ATOM   1008  CB  ASN    62      -1.600   7.226 -17.041  1.00  0.00
ATOM   1009  HB2 ASN    62      -1.863   6.234 -16.672  1.00  0.00
ATOM   1010  HB3 ASN    62      -2.552   7.742 -17.167  1.00  0.00
ATOM   1011  CG  ASN    62      -0.918   7.097 -18.384  1.00  0.00
ATOM   1012  OD1 ASN    62      -1.198   7.855 -19.323  1.00  0.00
ATOM   1013  ND2 ASN    62      -0.004   6.125 -18.509  1.00  0.00
ATOM   1014 HD21 ASN    62       0.201   5.521 -17.726  1.00  0.00
ATOM   1015 HD22 ASN    62       0.480   5.997 -19.386  1.00  0.00
ATOM   1016  C   ASN    62      -1.556   8.203 -14.694  1.00  0.00
ATOM   1017  O   ASN    62      -2.729   8.512 -14.774  1.00  0.00
ATOM   1018  N   LEU    63      -0.922   8.129 -13.527  1.00  0.00
ATOM   1019  H   LEU    63       0.047   7.845 -13.496  1.00  0.00
ATOM   1020  CA  LEU    63      -1.583   8.448 -12.264  1.00  0.00
ATOM   1021  HA  LEU    63      -2.646   8.593 -12.459  1.00  0.00
ATOM   1022  CB  LEU    63      -1.431   7.365 -11.183  1.00  0.00
ATOM   1023  HB2 LEU    63      -0.377   7.267 -10.923  1.00  0.00
ATOM   1024  HB3 LEU    63      -1.829   7.744 -10.241  1.00  0.00
ATOM   1025  CG  LEU    63      -2.015   5.965 -11.449  1.00  0.00
ATOM   1026  HG  LEU    63      -1.725   5.657 -12.453  1.00  0.00
ATOM   1027  CD1 LEU    63      -1.459   4.986 -10.479  1.00  0.00
ATOM   1028 HD11 LEU    63      -1.879   4.000 -10.676  1.00  0.00
ATOM   1029 HD12 LEU    63      -0.375   4.946 -10.583  1.00  0.00
ATOM   1030 HD13 LEU    63      -1.715   5.293  -9.465  1.00  0.00
ATOM   1031  CD2 LEU    63      -3.557   5.942 -11.358  1.00  0.00
ATOM   1032 HD21 LEU    63      -3.918   4.932 -11.554  1.00  0.00
ATOM   1033 HD22 LEU    63      -3.867   6.251 -10.360  1.00  0.00
ATOM   1034 HD23 LEU    63      -3.975   6.626 -12.096  1.00  0.00
ATOM   1035  C   LEU    63      -0.996   9.767 -11.802  1.00  0.00
ATOM   1036  O   LEU    63       0.227   9.912 -11.690  1.00  0.00
ATOM   1037  N   TYR    64      -1.872  10.751 -11.612  1.00  0.00
ATOM   1038  H   TYR    64      -2.859  10.580 -11.738  1.00  0.00
ATOM   1039  CA  TYR    64      -1.516  12.105 -11.223  1.00  0.00
ATOM   1040  HA  TYR    64      -0.467  12.131 -10.929  1.00  0.00
ATOM   1041  CB  TYR    64      -1.739  13.074 -12.407  1.00  0.00
ATOM   1042  HB2 TYR    64      -2.792  13.060 -12.689  1.00  0.00
ATOM   1043  HB3 TYR    64      -1.590  14.099 -12.066  1.00  0.00
ATOM   1044  CG  TYR    64      -0.888  12.828 -13.637  1.00  0.00
ATOM   1045  CD1 TYR    64       0.396  13.364 -13.739  1.00  0.00
ATOM   1046  HD1 TYR    64       0.829  13.892 -12.902  1.00  0.00
ATOM   1047  CE1 TYR    64       1.147  13.234 -14.909  1.00  0.00
ATOM   1048  HE1 TYR    64       2.139  13.658 -14.964  1.00  0.00
ATOM   1049  CZ  TYR    64       0.616  12.560 -15.998  1.00  0.00
ATOM   1050  OH  TYR    64       1.359  12.427 -17.151  1.00  0.00
ATOM   1051  HH  TYR    64       0.852  11.939 -17.804  1.00  0.00
ATOM   1052  CE2 TYR    64      -0.676  12.060 -15.937  1.00  0.00
ATOM   1053  HE2 TYR    64      -1.105  11.558 -16.792  1.00  0.00
ATOM   1054  CD2 TYR    64      -1.423  12.207 -14.765  1.00  0.00
ATOM   1055  HD2 TYR    64      -2.434  11.828 -14.744  1.00  0.00
ATOM   1056  C   TYR    64      -2.378  12.493 -10.038  1.00  0.00
ATOM   1057  O   TYR    64      -3.557  12.787 -10.207  1.00  0.00
ATOM   1058  N   HIE    65      -1.805  12.430  -8.830  1.00  0.00
ATOM   1059  H   HIE    65      -0.834  12.165  -8.745  1.00  0.00
ATOM   1060  CA  HIE    65      -2.501  12.726  -7.569  1.00  0.00
ATOM   1061  HA  HIE    65      -3.146  13.592  -7.718  1.00  0.00
ATOM   1062  CB  HIE    65      -3.365  11.533  -7.125  1.00  0.00
ATOM   1063  HB2 HIE    65      -3.840  11.085  -7.998  1.00  0.00
ATOM   1064  HB3 HIE    65      -2.723  10.757  -6.708  1.00  0.00
ATOM   1065  CG  HIE    65      -4.413  11.901  -6.124  1.00  0.00
ATOM   1066  ND1 HIE    65      -4.128  11.965  -4.774  1.00  0.00
ATOM   1067  CE1 HIE    65      -5.248  12.353  -4.185  1.00  0.00
ATOM   1068  HE1 HIE    65      -5.270  12.510  -3.117  1.00  0.00
ATOM   1069  NE2 HIE    65      -6.233  12.496  -5.074  1.00  0.00
ATOM   1070  HE2 HIE    65      -7.194  12.749  -4.894  1.00  0.00
ATOM   1071  CD2 HIE    65      -5.708  12.235  -6.313  1.00  0.00
ATOM   1072  HD2 HIE    65      -6.121  12.252  -7.311  1.00  0.00
ATOM   1073  C   HIE    65      -1.490  13.048  -6.474  1.00  0.00
ATOM   1074  O   HIE    65      -0.456  12.383  -6.382  1.00  0.00
ATOM   1075  N   GLU    66      -1.806  14.036  -5.615  1.00  0.00
ATOM   1076  H   GLU    66      -2.674  14.541  -5.723  1.00  0.00
ATOM   1077  CA  GLU    66      -0.934  14.426  -4.505  1.00  0.00
ATOM   1078  HA  GLU    66       0.049  14.608  -4.940  1.00  0.00
ATOM   1079  CB  GLU    66      -1.368  15.752  -3.860  1.00  0.00
ATOM   1080  HB2 GLU    66      -0.584  16.096  -3.185  1.00  0.00
ATOM   1081  HB3 GLU    66      -1.372  16.535  -4.618  1.00  0.00
ATOM   1082  CG  GLU    66      -2.701  15.761  -3.125  1.00  0.00
ATOM   1083  HG2 GLU    66      -3.514  15.683  -3.847  1.00  0.00
ATOM   1084  HG3 GLU    66      -2.763  14.888  -2.475  1.00  0.00
ATOM   1085  CD  GLU    66      -2.880  17.024  -2.295  1.00  0.00
ATOM   1086  OE1 GLU    66      -3.244  18.068  -2.883  1.00  0.00
ATOM   1087  OE2 GLU    66      -2.629  16.982  -1.067  1.00  0.00
ATOM   1088  C   GLU    66      -0.743  13.298  -3.468  1.00  0.00
ATOM   1089  O   GLU    66       0.272  13.281  -2.768  1.00  0.00
ATOM   1090  N   ASN    67      -1.669  12.321  -3.431  1.00  0.00
ATOM   1091  H   ASN    67      -2.461  12.352  -4.057  1.00  0.00
ATOM   1092  CA  ASN    67      -1.560  11.204  -2.500  1.00  0.00
ATOM   1093  HA  ASN    67      -0.770  11.470  -1.797  1.00  0.00
ATOM   1094  CB  ASN    67      -2.828  11.045  -1.673  1.00  0.00
ATOM   1095  HB2 ASN    67      -3.687  10.963  -2.339  1.00  0.00
ATOM   1096  HB3 ASN    67      -2.770  10.123  -1.094  1.00  0.00
ATOM   1097  CG  ASN    67      -3.025  12.204  -0.746  1.00  0.00
ATOM   1098  OD1 ASN    67      -2.103  12.645  -0.031  1.00  0.00
ATOM   1099  ND2 ASN    67      -4.226  12.738  -0.745  1.00  0.00
ATOM   1100 HD21 ASN    67      -4.946  12.363  -1.346  1.00  0.00
ATOM   1101 HD22 ASN    67      -4.429  13.523  -0.143  1.00  0.00
ATOM   1102  C   ASN    67      -1.103   9.918  -3.188  1.00  0.00
ATOM   1103  O   ASN    67      -1.343   8.804  -2.709  1.00  0.00
ATOM   1104  N   ILE    68      -0.390  10.091  -4.302  1.00  0.00
ATOM   1105  H   ILE    68      -0.244  11.021  -4.669  1.00  0.00
ATOM   1106  CA  ILE    68       0.219   9.012  -5.064  1.00  0.00
ATOM   1107  HA  ILE    68       0.314   8.149  -4.405  1.00  0.00
ATOM   1108  CB  ILE    68      -0.649   8.587  -6.289  1.00  0.00
ATOM   1109  HB  ILE    68      -0.951   9.495  -6.811  1.00  0.00
ATOM   1110  CG2 ILE    68       0.189   7.734  -7.275  1.00  0.00
ATOM   1111 HG21 ILE    68      -0.431   7.445  -8.124  1.00  0.00
ATOM   1112 HG22 ILE    68       1.040   8.317  -7.628  1.00  0.00
ATOM   1113 HG23 ILE    68       0.548   6.839  -6.767  1.00  0.00
ATOM   1114  CG1 ILE    68      -1.957   7.839  -5.836  1.00  0.00
ATOM   1115 HG12 ILE    68      -1.683   6.948  -5.271  1.00  0.00
ATOM   1116 HG13 ILE    68      -2.467   8.435  -5.079  1.00  0.00
ATOM   1117  CD1 ILE    68      -2.935   7.461  -6.906  1.00  0.00
ATOM   1118 HD11 ILE    68      -3.788   6.953  -6.456  1.00  0.00
ATOM   1119 HD12 ILE    68      -3.277   8.359  -7.420  1.00  0.00
ATOM   1120 HD13 ILE    68      -2.452   6.795  -7.621  1.00  0.00
ATOM   1121  C   ILE    68       1.653   9.477  -5.452  1.00  0.00
ATOM   1122  O   ILE    68       1.801  10.567  -6.003  1.00  0.00
ATOM   1123  N   VAL    69       2.690   8.655  -5.149  1.00  0.00
ATOM   1124  H   VAL    69       2.521   7.790  -4.656  1.00  0.00
ATOM   1125  CA  VAL    69       4.099   8.913  -5.483  1.00  0.00
ATOM   1126  HA  VAL    69       4.399   9.786  -4.904  1.00  0.00
ATOM   1127  CB  VAL    69       5.053   7.744  -5.052  1.00  0.00
ATOM   1128  HB  VAL    69       4.883   7.571  -3.989  1.00  0.00
ATOM   1129  CG1 VAL    69       4.741   6.427  -5.774  1.00  0.00
ATOM   1130 HG11 VAL    69       5.432   5.654  -5.436  1.00  0.00
ATOM   1131 HG12 VAL    69       3.719   6.122  -5.550  1.00  0.00
ATOM   1132 HG13 VAL    69       4.850   6.567  -6.849  1.00  0.00
ATOM   1133  CG2 VAL    69       6.534   8.116  -5.212  1.00  0.00
ATOM   1134 HG21 VAL    69       7.156   7.276  -4.902  1.00  0.00
ATOM   1135 HG22 VAL    69       6.739   8.353  -6.256  1.00  0.00
ATOM   1136 HG23 VAL    69       6.760   8.984  -4.592  1.00  0.00
ATOM   1137  C   VAL    69       4.225   9.308  -6.965  1.00  0.00
ATOM   1138  O   VAL    69       3.644   8.656  -7.833  1.00  0.00
ATOM   1139  N   LYS    70       4.929  10.410  -7.238  1.00  0.00
ATOM   1140  H   LYS    70       5.347  10.941  -6.487  1.00  0.00
ATOM   1141  CA  LYS    70       5.129  10.896  -8.600  1.00  0.00
ATOM   1142  HA  LYS    70       4.161  10.906  -9.102  1.00  0.00
ATOM   1143  CB  LYS    70       5.699  12.339  -8.623  1.00  0.00
ATOM   1144  HB2 LYS    70       6.603  12.378  -8.015  1.00  0.00
ATOM   1145  HB3 LYS    70       6.077  12.560  -9.621  1.00  0.00
ATOM   1146  CG  LYS    70       4.758  13.446  -8.189  1.00  0.00
ATOM   1147  HG2 LYS    70       3.810  13.345  -8.718  1.00  0.00
ATOM   1148  HG3 LYS    70       4.580  13.371  -7.116  1.00  0.00
ATOM   1149  CD  LYS    70       5.380  14.811  -8.510  1.00  0.00
ATOM   1150  HD2 LYS    70       6.438  14.797  -8.248  1.00  0.00
ATOM   1151  HD3 LYS    70       5.346  14.980  -9.586  1.00  0.00
ATOM   1152  CE  LYS    70       4.699  15.966  -7.797  1.00  0.00
ATOM   1153  HE2 LYS    70       4.559  16.791  -8.496  1.00  0.00
ATOM   1154  HE3 LYS    70       3.700  15.661  -7.486  1.00  0.00
ATOM   1155  NZ  LYS    70       5.463  16.448  -6.607  1.00  0.00
ATOM   1156  HZ1 LYS    70       4.966  17.213  -6.174  1.00  0.00
ATOM   1157  HZ2 LYS    70       5.564  15.694  -5.943  1.00  0.00
ATOM   1158  HZ3 LYS    70       6.377  16.763  -6.898  1.00  0.00
ATOM   1159  C   LYS    70       6.067  10.009  -9.401  1.00  0.00
ATOM   1160  O   LYS    70       7.180   9.727  -8.967  1.00  0.00
ATOM   1161  N   TYR    71       5.623   9.629 -10.603  1.00  0.00
ATOM   1162  H   TYR    71       4.672   9.830 -10.877  1.00  0.00
ATOM   1163  CA  TYR    71       6.409   8.919 -11.608  1.00  0.00
ATOM   1164  HA  TYR    71       6.966   8.098 -11.158  1.00  0.00
ATOM   1165  CB  TYR    71       5.468   8.401 -12.734  1.00  0.00
ATOM   1166  HB2 TYR    71       4.920   7.530 -12.374  1.00  0.00
ATOM   1167  HB3 TYR    71       4.690   9.141 -12.922  1.00  0.00
ATOM   1168  CG  TYR    71       6.158   8.055 -14.040  1.00  0.00
ATOM   1169  CD1 TYR    71       6.563   6.756 -14.311  1.00  0.00
ATOM   1170  HD1 TYR    71       6.396   5.975 -13.583  1.00  0.00
ATOM   1171  CE1 TYR    71       7.187   6.427 -15.512  1.00  0.00
ATOM   1172  HE1 TYR    71       7.510   5.412 -15.692  1.00  0.00
ATOM   1173  CZ  TYR    71       7.391   7.401 -16.471  1.00  0.00
ATOM   1174  OH  TYR    71       8.021   7.061 -17.641  1.00  0.00
ATOM   1175  HH  TYR    71       8.090   7.835 -18.204  1.00  0.00
ATOM   1176  CE2 TYR    71       7.004   8.708 -16.224  1.00  0.00
ATOM   1177  HE2 TYR    71       7.196   9.482 -16.952  1.00  0.00
ATOM   1178  CD2 TYR    71       6.362   9.021 -15.026  1.00  0.00
ATOM   1179  HD2 TYR    71       6.020  10.033 -14.869  1.00  0.00
ATOM   1180  C   TYR    71       7.369   9.989 -12.184  1.00  0.00
ATOM   1181  O   TYR    71       6.901  11.067 -12.574  1.00  0.00
ATOM   1182  N   LYS    72       8.675   9.684 -12.257  1.00  0.00
ATOM   1183  H   LYS    72       9.007   8.798 -11.903  1.00  0.00
ATOM   1184  CA  LYS    72       9.682  10.565 -12.828  1.00  0.00
ATOM   1185  HA  LYS    72       9.198  11.529 -12.987  1.00  0.00
ATOM   1186  CB  LYS    72      10.828  10.810 -11.858  1.00  0.00
ATOM   1187  HB2 LYS    72      11.092   9.875 -11.364  1.00  0.00
ATOM   1188  HB3 LYS    72      11.705  11.148 -12.410  1.00  0.00
ATOM   1189  CG  LYS    72      10.460  11.845 -10.814  1.00  0.00
ATOM   1190  HG2 LYS    72       9.996  12.702 -11.301  1.00  0.00
ATOM   1191  HG3 LYS    72       9.724  11.424 -10.129  1.00  0.00
ATOM   1192  CD  LYS    72      11.665  12.303 -10.035  1.00  0.00
ATOM   1193  HD2 LYS    72      11.363  12.566  -9.021  1.00  0.00
ATOM   1194  HD3 LYS    72      12.391  11.492  -9.979  1.00  0.00
ATOM   1195  CE  LYS    72      12.297  13.495 -10.693  1.00  0.00
ATOM   1196  HE2 LYS    72      13.340  13.568 -10.386  1.00  0.00
ATOM   1197  HE3 LYS    72      12.307  13.349 -11.773  1.00  0.00
ATOM   1198  NZ  LYS    72      11.597  14.769 -10.372  1.00  0.00
ATOM   1199  HZ1 LYS    72      12.061  15.535 -10.838  1.00  0.00
ATOM   1200  HZ2 LYS    72      10.639  14.715 -10.686  1.00  0.00
ATOM   1201  HZ3 LYS    72      11.616  14.922  -9.374  1.00  0.00
ATOM   1202  C   LYS    72      10.206  10.109 -14.192  1.00  0.00
ATOM   1203  O   LYS    72      10.602  10.953 -15.011  1.00  0.00
ATOM   1204  N   GLY    73      10.228   8.799 -14.415  1.00  0.00
ATOM   1205  H   GLY    73       9.927   8.159 -13.694  1.00  0.00
ATOM   1206  CA  GLY    73      10.678   8.243 -15.681  1.00  0.00
ATOM   1207  HA2 GLY    73       9.899   8.381 -16.431  1.00  0.00
ATOM   1208  HA3 GLY    73      11.492   8.853 -16.072  1.00  0.00
ATOM   1209  C   GLY    73      11.105   6.791 -15.668  1.00  0.00
ATOM   1210  O   GLY    73      10.738   6.021 -14.779  1.00  0.00
ATOM   1211  N   ILE    74      11.879   6.413 -16.686  1.00  0.00
ATOM   1212  H   ILE    74      12.133   7.079 -17.402  1.00  0.00
ATOM   1213  CA  ILE    74      12.401   5.065 -16.845  1.00  0.00
ATOM   1214  HA  ILE    74      12.282   4.566 -15.883  1.00  0.00
ATOM   1215  CB  ILE    74      11.617   4.229 -17.881  1.00  0.00
ATOM   1216  HB  ILE    74      12.251   3.385 -18.153  1.00  0.00
ATOM   1217  CG2 ILE    74      10.354   3.653 -17.257  1.00  0.00
ATOM   1218 HG21 ILE    74       9.815   3.067 -18.002  1.00  0.00
ATOM   1219 HG22 ILE    74      10.623   3.013 -16.417  1.00  0.00
ATOM   1220 HG23 ILE    74       9.719   4.466 -16.905  1.00  0.00
ATOM   1221  CG1 ILE    74      11.351   5.026 -19.175  1.00  0.00
ATOM   1222 HG12 ILE    74      10.554   5.748 -18.996  1.00  0.00
ATOM   1223 HG13 ILE    74      12.215   5.653 -19.396  1.00  0.00
ATOM   1224  CD1 ILE    74      11.004   4.182 -20.417  1.00  0.00
ATOM   1225 HD11 ILE    74      10.836   4.841 -21.269  1.00  0.00
ATOM   1226 HD12 ILE    74      11.829   3.505 -20.639  1.00  0.00
ATOM   1227 HD13 ILE    74      10.101   3.603 -20.223  1.00  0.00
ATOM   1228  C   ILE    74      13.882   5.056 -17.163  1.00  0.00
ATOM   1229  O   ILE    74      14.471   6.082 -17.522  1.00  0.00
ATOM   1230  N   CYS    75      14.461   3.859 -17.092  1.00  0.00
ATOM   1231  H   CYS    75      13.918   3.050 -16.826  1.00  0.00
ATOM   1232  CA  CYS    75      15.859   3.586 -17.371  1.00  0.00
ATOM   1233  HA  CYS    75      16.259   4.345 -18.043  1.00  0.00
ATOM   1234  CB  CYS    75      16.647   3.581 -16.063  1.00  0.00
ATOM   1235  HB2 CYS    75      16.410   4.481 -15.496  1.00  0.00
ATOM   1236  HB3 CYS    75      16.297   2.763 -15.434  1.00  0.00
ATOM   1237  SG  CYS    75      18.434   3.456 -16.266  1.00  0.00
ATOM   1238  HG  CYS    75      19.021   3.460 -15.066  1.00  0.00
ATOM   1239  C   CYS    75      15.863   2.213 -18.069  1.00  0.00
ATOM   1240  O   CYS    75      15.452   1.224 -17.465  1.00  0.00
ATOM   1241  N   THR    76      16.218   2.182 -19.373  1.00  0.00
ATOM   1242  H   THR    76      16.523   3.027 -19.833  1.00  0.00
ATOM   1243  CA  THR    76      16.190   0.964 -20.196  1.00  0.00
ATOM   1244  HA  THR    76      15.632   0.218 -19.631  1.00  0.00
ATOM   1245  CB  THR    76      15.401   1.216 -21.495  1.00  0.00
ATOM   1246  HB  THR    76      15.579   0.378 -22.169  1.00  0.00
ATOM   1247  CG2 THR    76      13.903   1.325 -21.261  1.00  0.00
ATOM   1248 HG21 THR    76      13.398   1.502 -22.211  1.00  0.00
ATOM   1249 HG22 THR    76      13.535   0.398 -20.822  1.00  0.00
ATOM   1250 HG23 THR    76      13.700   2.153 -20.582  1.00  0.00
ATOM   1251  OG1 THR    76      15.891   2.400 -22.120  1.00  0.00
ATOM   1252  HG1 THR    76      15.402   2.561 -22.930  1.00  0.00
ATOM   1253  C   THR    76      17.601   0.352 -20.474  1.00  0.00
ATOM   1254  O   THR    76      18.561   0.629 -19.740  1.00  0.00
ATOM   1255  N   GLU    77      17.691  -0.524 -21.511  1.00  0.00
ATOM   1256  H   GLU    77      16.869  -0.753 -22.052  1.00  0.00
ATOM   1257  CA  GLU    77      18.907  -1.212 -21.960  1.00  0.00
ATOM   1258  HA  GLU    77      19.454  -1.560 -21.084  1.00  0.00
ATOM   1259  CB  GLU    77      18.547  -2.435 -22.837  1.00  0.00
ATOM   1260  HB2 GLU    77      17.979  -2.101 -23.705  1.00  0.00
ATOM   1261  HB3 GLU    77      19.459  -2.856 -23.260  1.00  0.00
ATOM   1262  CG  GLU    77      17.773  -3.530 -22.119  1.00  0.00
ATOM   1263  HG2 GLU    77      18.427  -4.021 -21.398  1.00  0.00
ATOM   1264  HG3 GLU    77      16.984  -3.079 -21.517  1.00  0.00
ATOM   1265  CD  GLU    77      17.169  -4.571 -23.039  1.00  0.00
ATOM   1266  OE1 GLU    77      17.943  -5.344 -23.649  1.00  0.00
ATOM   1267  OE2 GLU    77      15.922  -4.619 -23.148  1.00  0.00
ATOM   1268  C   GLU    77      19.792  -0.212 -22.729  1.00  0.00
ATOM   1269  O   GLU    77      20.606  -0.577 -23.580  1.00  0.00
ATOM   1270  N   GLY    78      14.500  -5.446 -19.796  1.00  0.00
ATOM   1271  H   GLY    78      14.902  -6.362 -19.938  1.00  0.00
ATOM   1272  CA  GLY    78      15.485  -4.575 -19.160  1.00  0.00
ATOM   1273  HA2 GLY    78      15.812  -5.024 -18.222  1.00  0.00
ATOM   1274  HA3 GLY    78      16.382  -4.533 -19.778  1.00  0.00
ATOM   1275  C   GLY    78      14.989  -3.166 -18.897  1.00  0.00
ATOM   1276  O   GLY    78      15.211  -2.278 -19.717  1.00  0.00
ATOM   1277  N   ILE    79      14.311  -2.939 -17.743  1.00  0.00
ATOM   1278  H   ILE    79      14.166  -3.692 -17.086  1.00  0.00
ATOM   1279  CA  ILE    79      13.760  -1.619 -17.386  1.00  0.00
ATOM   1280  HA  ILE    79      14.401  -0.876 -17.860  1.00  0.00
ATOM   1281  CB  ILE    79      12.332  -1.441 -18.007  1.00  0.00
ATOM   1282  HB  ILE    79      12.390  -1.818 -19.028  1.00  0.00
ATOM   1283  CG2 ILE    79      11.274  -2.285 -17.292  1.00  0.00
ATOM   1284 HG21 ILE    79      10.303  -2.125 -17.761  1.00  0.00
ATOM   1285 HG22 ILE    79      11.541  -3.339 -17.362  1.00  0.00
ATOM   1286 HG23 ILE    79      11.223  -1.992 -16.243  1.00  0.00
ATOM   1287  CG1 ILE    79      11.924   0.050 -18.111  1.00  0.00
ATOM   1288 HG12 ILE    79      11.589   0.401 -17.135  1.00  0.00
ATOM   1289 HG13 ILE    79      12.809   0.652 -18.317  1.00  0.00
ATOM   1290  CD1 ILE    79      10.883   0.347 -19.123  1.00  0.00
ATOM   1291 HD11 ILE    79      10.666   1.415 -19.119  1.00  0.00
ATOM   1292 HD12 ILE    79      11.240   0.053 -20.110  1.00  0.00
ATOM   1293 HD13 ILE    79       9.976  -0.208 -18.885  1.00  0.00
ATOM   1294  C   ILE    79      13.821  -1.344 -15.844  1.00  0.00
ATOM   1295  O   ILE    79      13.799  -2.283 -15.045  1.00  0.00
ATOM   1296  N   LYS    80      13.964  -0.050 -15.450  1.00  0.00
ATOM   1297  H   LYS    80      14.062   0.680 -16.141  1.00  0.00
ATOM   1298  CA  LYS    80      13.991   0.417 -14.042  1.00  0.00
ATOM   1299  HA  LYS    80      13.634  -0.385 -13.396  1.00  0.00
ATOM   1300  CB  LYS    80      15.390   0.849 -13.576  1.00  0.00
ATOM   1301  HB2 LYS    80      15.803   1.563 -14.288  1.00  0.00
ATOM   1302  HB3 LYS    80      15.303   1.410 -12.646  1.00  0.00
ATOM   1303  CG  LYS    80      16.365  -0.289 -13.385  1.00  0.00
ATOM   1304  HG2 LYS    80      16.104  -0.843 -12.483  1.00  0.00
ATOM   1305  HG3 LYS    80      16.303  -0.967 -14.236  1.00  0.00
ATOM   1306  CD  LYS    80      17.810   0.249 -13.259  1.00  0.00
ATOM   1307  HD2 LYS    80      18.051   0.848 -14.137  1.00  0.00
ATOM   1308  HD3 LYS    80      17.870   0.931 -12.411  1.00  0.00
ATOM   1309  CE  LYS    80      18.838  -0.838 -13.099  1.00  0.00
ATOM   1310  HE2 LYS    80      18.565  -1.690 -13.721  1.00  0.00
ATOM   1311  HE3 LYS    80      19.808  -0.473 -13.437  1.00  0.00
ATOM   1312  NZ  LYS    80      18.939  -1.272 -11.682  1.00  0.00
ATOM   1313  HZ1 LYS    80      19.634  -2.000 -11.601  1.00  0.00
ATOM   1314  HZ2 LYS    80      19.207  -0.486 -11.107  1.00  0.00
ATOM   1315  HZ3 LYS    80      18.045  -1.625 -11.373  1.00  0.00
ATOM   1316  C   LYS    80      13.035   1.600 -13.938  1.00  0.00
ATOM   1317  O   LYS    80      13.040   2.446 -14.832  1.00  0.00
ATOM   1318  N   LEU    81      12.201   1.637 -12.869  1.00  0.00
ATOM   1319  H   LEU    81      12.252   0.916 -12.163  1.00  0.00
ATOM   1320  CA  LEU    81      11.190   2.677 -12.642  1.00  0.00
ATOM   1321  HA  LEU    81      10.912   3.092 -13.611  1.00  0.00
ATOM   1322  CB  LEU    81       9.928   2.069 -12.008  1.00  0.00
ATOM   1323  HB2 LEU    81       9.511   1.330 -12.692  1.00  0.00
ATOM   1324  HB3 LEU    81      10.227   1.388 -11.211  1.00  0.00
ATOM   1325  CG  LEU    81       8.788   2.971 -11.492  1.00  0.00
ATOM   1326  HG  LEU    81       9.190   3.590 -10.690  1.00  0.00
ATOM   1327  CD1 LEU    81       8.223   3.919 -12.587  1.00  0.00
ATOM   1328 HD11 LEU    81       7.424   4.528 -12.164  1.00  0.00
ATOM   1329 HD12 LEU    81       9.019   4.568 -12.953  1.00  0.00
ATOM   1330 HD13 LEU    81       7.829   3.327 -13.413  1.00  0.00
ATOM   1331  CD2 LEU    81       7.676   2.125 -10.911  1.00  0.00
ATOM   1332 HD21 LEU    81       6.877   2.772 -10.550  1.00  0.00
ATOM   1333 HD22 LEU    81       7.284   1.460 -11.681  1.00  0.00
ATOM   1334 HD23 LEU    81       8.065   1.532 -10.083  1.00  0.00
ATOM   1335  C   LEU    81      11.766   3.793 -11.807  1.00  0.00
ATOM   1336  O   LEU    81      12.246   3.561 -10.701  1.00  0.00
ATOM   1337  N   ILE    82      11.744   5.016 -12.374  1.00  0.00
ATOM   1338  H   ILE    82      11.348   5.139 -13.295  1.00  0.00
ATOM   1339  CA  ILE    82      12.264   6.218 -11.744  1.00  0.00
ATOM   1340  HA  ILE    82      12.886   5.899 -10.907  1.00  0.00
ATOM   1341  CB  ILE    82      13.167   7.037 -12.698  1.00  0.00
ATOM   1342  HB  ILE    82      12.503   7.516 -13.417  1.00  0.00
ATOM   1343  CG2 ILE    82      13.911   8.169 -11.970  1.00  0.00
ATOM   1344 HG21 ILE    82      14.531   8.714 -12.682  1.00  0.00
ATOM   1345 HG22 ILE    82      13.188   8.851 -11.522  1.00  0.00
ATOM   1346 HG23 ILE    82      14.542   7.746 -11.189  1.00  0.00
ATOM   1347  CG1 ILE    82      14.131   6.130 -13.522  1.00  0.00
ATOM   1348 HG12 ILE    82      13.541   5.450 -14.136  1.00  0.00
ATOM   1349 HG13 ILE    82      14.604   6.728 -14.301  1.00  0.00
ATOM   1350  CD1 ILE    82      15.222   5.320 -12.774  1.00  0.00
ATOM   1351 HD11 ILE    82      15.804   4.744 -13.493  1.00  0.00
ATOM   1352 HD12 ILE    82      15.881   6.004 -12.239  1.00  0.00
ATOM   1353 HD13 ILE    82      14.749   4.642 -12.064  1.00  0.00
ATOM   1354  C   ILE    82      11.107   7.018 -11.164  1.00  0.00
ATOM   1355  O   ILE    82      10.132   7.342 -11.856  1.00  0.00
ATOM   1356  N   MET    83      11.212   7.286  -9.860  1.00  0.00
ATOM   1357  H   MET    83      12.025   6.978  -9.345  1.00  0.00
ATOM   1358  CA  MET    83      10.204   8.015  -9.101  1.00  0.00
ATOM   1359  HA  MET    83       9.510   8.497  -9.789  1.00  0.00
ATOM   1360  CB  MET    83       9.429   7.012  -8.202  1.00  0.00
ATOM   1361  HB2 MET    83      10.139   6.426  -7.619  1.00  0.00
ATOM   1362  HB3 MET    83       8.850   7.564  -7.461  1.00  0.00
ATOM   1363  CG  MET    83       8.487   6.052  -8.981  1.00  0.00
ATOM   1364  HG2 MET    83       7.610   6.604  -9.320  1.00  0.00
ATOM   1365  HG3 MET    83       8.974   5.740  -9.905  1.00  0.00
ATOM   1366  SD  MET    83       7.945   4.564  -8.047  1.00  0.00
ATOM   1367  CE  MET    83       9.552   3.654  -7.844  1.00  0.00
ATOM   1368  HE1 MET    83       9.379   2.729  -7.294  1.00  0.00
ATOM   1369  HE2 MET    83       9.965   3.421  -8.826  1.00  0.00
ATOM   1370  HE3 MET    83      10.256   4.277  -7.293  1.00  0.00
ATOM   1371  C   MET    83      10.886   9.077  -8.237  1.00  0.00
ATOM   1372  O   MET    83      12.117   9.071  -8.109  1.00  0.00
ATOM   1373  N   GLU    84      10.094   9.992  -7.657  1.00  0.00
ATOM   1374  H   GLU    84       9.107  10.013  -7.869  1.00  0.00
ATOM   1375  CA  GLU    84      10.602  10.990  -6.705  1.00  0.00
ATOM   1376  HA  GLU    84      11.496  11.454  -7.121  1.00  0.00
ATOM   1377  CB  GLU    84       9.563  12.087  -6.400  1.00  0.00
ATOM   1378  HB2 GLU    84       9.990  12.804  -5.699  1.00  0.00
ATOM   1379  HB3 GLU    84       9.362  12.657  -7.307  1.00  0.00
ATOM   1380  CG  GLU    84       8.252  11.551  -5.839  1.00  0.00
ATOM   1381  HG2 GLU    84       7.810  10.862  -6.559  1.00  0.00
ATOM   1382  HG3 GLU    84       8.466  10.884  -5.004  1.00  0.00
ATOM   1383  CD  GLU    84       7.209  12.562  -5.413  1.00  0.00
ATOM   1384  OE1 GLU    84       7.528  13.770  -5.309  1.00  0.00
ATOM   1385  OE2 GLU    84       6.058  12.133  -5.186  1.00  0.00
ATOM   1386  C   GLU    84      10.972  10.267  -5.413  1.00  0.00
ATOM   1387  O   GLU    84      10.344   9.261  -5.059  1.00  0.00
ATOM   1388  N   PHE    85      11.978  10.791  -4.707  1.00  0.00
ATOM   1389  H   PHE    85      12.450  11.620  -5.039  1.00  0.00
ATOM   1390  CA  PHE    85      12.434  10.208  -3.452  1.00  0.00
ATOM   1391  HA  PHE    85      12.150   9.156  -3.461  1.00  0.00
ATOM   1392  CB  PHE    85      13.965  10.268  -3.376  1.00  0.00
ATOM   1393  HB2 PHE    85      14.389   9.606  -4.131  1.00  0.00
ATOM   1394  HB3 PHE    85      14.303  11.256  -3.690  1.00  0.00
ATOM   1395  CG  PHE    85      14.562   9.942  -2.040  1.00  0.00
ATOM   1396  CD1 PHE    85      14.395   8.686  -1.475  1.00  0.00
ATOM   1397  HD1 PHE    85      13.831   7.929  -1.999  1.00  0.00
ATOM   1398  CE1 PHE    85      14.949   8.386  -0.233  1.00  0.00
ATOM   1399  HE1 PHE    85      14.761   7.426   0.224  1.00  0.00
ATOM   1400  CZ  PHE    85      15.739   9.315   0.415  1.00  0.00
ATOM   1401  HZ  PHE    85      16.217   9.059   1.349  1.00  0.00
ATOM   1402  CE2 PHE    85      15.918  10.571  -0.130  1.00  0.00
ATOM   1403  HE2 PHE    85      16.519  11.307   0.382  1.00  0.00
ATOM   1404  CD2 PHE    85      15.316  10.887  -1.351  1.00  0.00
ATOM   1405  HD2 PHE    85      15.442  11.879  -1.759  1.00  0.00
ATOM   1406  C   PHE    85      11.774  10.849  -2.226  1.00  0.00
ATOM   1407  O   PHE    85      11.872  12.072  -2.041  1.00  0.00
ATOM   1408  N   LEU    86      11.122  10.014  -1.377  1.00  0.00
ATOM   1409  H   LEU    86      11.060   9.028  -1.587  1.00  0.00
ATOM   1410  CA  LEU    86      10.474  10.464  -0.123  1.00  0.00
ATOM   1411  HA  LEU    86      10.460  11.554  -0.119  1.00  0.00
ATOM   1412  CB  LEU    86       9.017   9.961  -0.018  1.00  0.00
ATOM   1413  HB2 LEU    86       8.939   8.982  -0.491  1.00  0.00
ATOM   1414  HB3 LEU    86       8.781   9.756   1.026  1.00  0.00
ATOM   1415  CG  LEU    86       7.948  10.895  -0.605  1.00  0.00
ATOM   1416  HG  LEU    86       8.076  11.888  -0.174  1.00  0.00
ATOM   1417  CD1 LEU    86       8.046  11.005  -2.123  1.00  0.00
ATOM   1418 HD11 LEU    86       7.269  11.676  -2.490  1.00  0.00
ATOM   1419 HD12 LEU    86       9.025  11.399  -2.397  1.00  0.00
ATOM   1420 HD13 LEU    86       7.914  10.019  -2.569  1.00  0.00
ATOM   1421  CD2 LEU    86       6.550  10.403  -0.285  1.00  0.00
ATOM   1422 HD21 LEU    86       5.817  11.086  -0.714  1.00  0.00
ATOM   1423 HD22 LEU    86       6.409   9.408  -0.706  1.00  0.00
ATOM   1424 HD23 LEU    86       6.417  10.361   0.796  1.00  0.00
ATOM   1425  C   LEU    86      11.351   9.990   1.047  1.00  0.00
ATOM   1426  O   LEU    86      11.328   8.811   1.397  1.00  0.00
ATOM   1427  N   PRO    87      12.185  10.885   1.606  1.00  0.00
ATOM   1428  CD  PRO    87      12.366  12.315   1.266  1.00  0.00
ATOM   1429  HD2 PRO    87      11.390  12.795   1.197  1.00  0.00
ATOM   1430  HD3 PRO    87      13.001  12.397   0.384  1.00  0.00
ATOM   1431  CG  PRO    87      13.094  12.852   2.446  1.00  0.00
ATOM   1432  HG2 PRO    87      12.381  13.075   3.239  1.00  0.00
ATOM   1433  HG3 PRO    87      13.707  13.699   2.137  1.00  0.00
ATOM   1434  CB  PRO    87      13.987  11.724   2.882  1.00  0.00
ATOM   1435  HB2 PRO    87      14.189  11.815   3.949  1.00  0.00
ATOM   1436  HB3 PRO    87      14.880  11.708   2.257  1.00  0.00
ATOM   1437  CA  PRO    87      13.165  10.454   2.626  1.00  0.00
ATOM   1438  HA  PRO    87      13.822   9.712   2.171  1.00  0.00
ATOM   1439  C   PRO    87      12.643   9.878   3.955  1.00  0.00
ATOM   1440  O   PRO    87      13.423   9.208   4.651  1.00  0.00
ATOM   1441  N   SER    88      11.365  10.104   4.316  1.00  0.00
ATOM   1442  H   SER    88      10.754  10.629   3.707  1.00  0.00
ATOM   1443  CA  SER    88      10.889   9.576   5.597  1.00  0.00
ATOM   1444  HA  SER    88      11.731   9.637   6.286  1.00  0.00
ATOM   1445  CB  SER    88       9.787  10.446   6.189  1.00  0.00
ATOM   1446  HB2 SER    88       8.957  10.509   5.486  1.00  0.00
ATOM   1447  HB3 SER    88       9.437  10.004   7.122  1.00  0.00
ATOM   1448  OG  SER    88      10.291  11.746   6.442  1.00  0.00
ATOM   1449  HG  SER    88       9.595  12.292   6.815  1.00  0.00
ATOM   1450  C   SER    88      10.485   8.095   5.538  1.00  0.00
ATOM   1451  O   SER    88      10.110   7.538   6.571  1.00  0.00
ATOM   1452  N   GLY    89      10.620   7.480   4.361  1.00  0.00
ATOM   1453  H   GLY    89      10.940   7.997   3.555  1.00  0.00
ATOM   1454  CA  GLY    89      10.341   6.065   4.094  1.00  0.00
ATOM   1455  HA2 GLY    89      10.708   5.806   3.101  1.00  0.00
ATOM   1456  HA3 GLY    89      10.925   5.447   4.776  1.00  0.00
ATOM   1457  C   GLY    89       8.873   5.687   4.203  1.00  0.00
ATOM   1458  O   GLY    89       8.003   6.551   4.114  1.00  0.00
ATOM   1459  N   SER    90       8.584   4.408   4.450  1.00  0.00
ATOM   1460  H   SER    90       9.326   3.726   4.517  1.00  0.00
ATOM   1461  CA  SER    90       7.215   3.939   4.632  1.00  0.00
ATOM   1462  HA  SER    90       6.594   4.496   3.930  1.00  0.00
ATOM   1463  CB  SER    90       7.095   2.456   4.254  1.00  0.00
ATOM   1464  HB2 SER    90       6.089   2.104   4.482  1.00  0.00
ATOM   1465  HB3 SER    90       7.235   2.343   3.179  1.00  0.00
ATOM   1466  OG  SER    90       8.040   1.655   4.938  1.00  0.00
ATOM   1467  HG  SER    90       7.933   0.738   4.675  1.00  0.00
ATOM   1468  C   SER    90       6.650   4.212   6.044  1.00  0.00
ATOM   1469  O   SER    90       7.415   4.584   6.951  1.00  0.00
ATOM   1470  N   LEU    91       5.297   4.069   6.218  1.00  0.00
ATOM   1471  H   LEU    91       4.708   3.840   5.430  1.00  0.00
ATOM   1472  CA  LEU    91       4.608   4.227   7.499  1.00  0.00
ATOM   1473  HA  LEU    91       4.875   5.190   7.935  1.00  0.00
ATOM   1474  CB  LEU    91       3.066   4.141   7.351  1.00  0.00
ATOM   1475  HB2 LEU    91       2.819   3.326   6.670  1.00  0.00
ATOM   1476  HB3 LEU    91       2.640   3.756   8.278  1.00  0.00
ATOM   1477  CG  LEU    91       2.302   5.387   6.933  1.00  0.00
ATOM   1478  HG  LEU    91       2.657   5.701   5.951  1.00  0.00
ATOM   1479  CD1 LEU    91       0.845   5.086   6.840  1.00  0.00
ATOM   1480 HD11 LEU    91       0.306   5.985   6.540  1.00  0.00
ATOM   1481 HD12 LEU    91       0.682   4.302   6.101  1.00  0.00
ATOM   1482 HD13 LEU    91       0.480   4.751   7.811  1.00  0.00
ATOM   1483  CD2 LEU    91       2.509   6.545   7.925  1.00  0.00
ATOM   1484 HD21 LEU    91       1.946   7.416   7.590  1.00  0.00
ATOM   1485 HD22 LEU    91       2.159   6.245   8.913  1.00  0.00
ATOM   1486 HD23 LEU    91       3.569   6.795   7.976  1.00  0.00
ATOM   1487  C   LEU    91       5.076   3.110   8.422  1.00  0.00
ATOM   1488  O   LEU    91       5.230   3.322   9.631  1.00  0.00
ATOM   1489  N   LYS    92       5.317   1.915   7.839  1.00  0.00
ATOM   1490  H   LYS    92       5.176   1.800   6.845  1.00  0.00
ATOM   1491  CA  LYS    92       5.782   0.744   8.579  1.00  0.00
ATOM   1492  HA  LYS    92       5.026   0.519   9.331  1.00  0.00
ATOM   1493  CB  LYS    92       5.869  -0.473   7.646  1.00  0.00
ATOM   1494  HB2 LYS    92       4.916  -0.601   7.132  1.00  0.00
ATOM   1495  HB3 LYS    92       6.555  -0.251   6.829  1.00  0.00
ATOM   1496  CG  LYS    92       6.273  -1.800   8.299  1.00  0.00
ATOM   1497  HG2 LYS    92       6.685  -2.466   7.541  1.00  0.00
ATOM   1498  HG3 LYS    92       7.080  -1.623   9.010  1.00  0.00
ATOM   1499  CD  LYS    92       5.114  -2.497   9.011  1.00  0.00
ATOM   1500  HD2 LYS    92       4.655  -1.806   9.718  1.00  0.00
ATOM   1501  HD3 LYS    92       4.360  -2.787   8.279  1.00  0.00
ATOM   1502  CE  LYS    92       5.598  -3.722   9.747  1.00  0.00
ATOM   1503  HE2 LYS    92       5.458  -4.601   9.118  1.00  0.00
ATOM   1504  HE3 LYS    92       6.670  -3.637   9.927  1.00  0.00
ATOM   1505  NZ  LYS    92       4.895  -3.923  11.040  1.00  0.00
ATOM   1506  HZ1 LYS    92       5.253  -4.752  11.493  1.00  0.00
ATOM   1507  HZ2 LYS    92       5.049  -3.122  11.635  1.00  0.00
ATOM   1508  HZ3 LYS    92       3.905  -4.032  10.872  1.00  0.00
ATOM   1509  C   LYS    92       7.105   1.036   9.334  1.00  0.00
ATOM   1510  O   LYS    92       7.288   0.573  10.461  1.00  0.00
ATOM   1511  N   GLU    93       7.961   1.877   8.743  1.00  0.00
ATOM   1512  H   GLU    93       7.723   2.300   7.857  1.00  0.00
ATOM   1513  CA  GLU    93       9.264   2.254   9.289  1.00  0.00
ATOM   1514  HA  GLU    93       9.606   1.461   9.953  1.00  0.00
ATOM   1515  CB  GLU    93      10.266   2.399   8.143  1.00  0.00
ATOM   1516  HB2 GLU    93       9.924   3.177   7.460  1.00  0.00
ATOM   1517  HB3 GLU    93      11.218   2.753   8.538  1.00  0.00
ATOM   1518  CG  GLU    93      10.488   1.113   7.371  1.00  0.00
ATOM   1519  HG2 GLU    93      11.140   0.455   7.946  1.00  0.00
ATOM   1520  HG3 GLU    93       9.547   0.567   7.300  1.00  0.00
ATOM   1521  CD  GLU    93      11.063   1.301   5.985  1.00  0.00
ATOM   1522  OE1 GLU    93      11.192   2.465   5.533  1.00  0.00
ATOM   1523  OE2 GLU    93      11.363   0.269   5.342  1.00  0.00
ATOM   1524  C   GLU    93       9.237   3.558  10.064  1.00  0.00
ATOM   1525  O   GLU    93      10.015   3.723  11.009  1.00  0.00
ATOM   1526  N   TYR    94       8.408   4.510   9.608  1.00  0.00
ATOM   1527  H   TYR    94       7.798   4.316   8.827  1.00  0.00
ATOM   1528  CA  TYR    94       8.301   5.846  10.154  1.00  0.00
ATOM   1529  HA  TYR    94       9.313   6.173  10.394  1.00  0.00
ATOM   1530  CB  TYR    94       7.759   6.811   9.088  1.00  0.00
ATOM   1531  HB2 TYR    94       8.419   6.796   8.220  1.00  0.00
ATOM   1532  HB3 TYR    94       6.822   6.420   8.692  1.00  0.00
ATOM   1533  CG  TYR    94       7.554   8.242   9.534  1.00  0.00
ATOM   1534  CD1 TYR    94       8.581   9.181   9.433  1.00  0.00
ATOM   1535  HD1 TYR    94       9.558   8.877   9.088  1.00  0.00
ATOM   1536  CE1 TYR    94       8.371  10.519   9.771  1.00  0.00
ATOM   1537  HE1 TYR    94       9.172  11.235   9.663  1.00  0.00
ATOM   1538  CZ  TYR    94       7.128  10.919  10.245  1.00  0.00
ATOM   1539  OH  TYR    94       6.877  12.218  10.600  1.00  0.00
ATOM   1540  HH  TYR    94       5.969  12.298  10.901  1.00  0.00
ATOM   1541  CE2 TYR    94       6.093  10.007  10.331  1.00  0.00
ATOM   1542  HE2 TYR    94       5.120  10.320  10.679  1.00  0.00
ATOM   1543  CD2 TYR    94       6.308   8.682   9.967  1.00  0.00
ATOM   1544  HD2 TYR    94       5.481   7.989  10.026  1.00  0.00
ATOM   1545  C   TYR    94       7.490   5.933  11.439  1.00  0.00
ATOM   1546  O   TYR    94       7.929   6.622  12.346  1.00  0.00
ATOM   1547  N   LEU    95       6.314   5.302  11.508  1.00  0.00
ATOM   1548  H   LEU    95       6.001   4.732  10.735  1.00  0.00
ATOM   1549  CA  LEU    95       5.447   5.413  12.693  1.00  0.00
ATOM   1550  HA  LEU    95       5.237   6.476  12.813  1.00  0.00
ATOM   1551  CB  LEU    95       4.071   4.726  12.494  1.00  0.00
ATOM   1552  HB2 LEU    95       4.230   3.677  12.243  1.00  0.00
ATOM   1553  HB3 LEU    95       3.587   4.613  13.464  1.00  0.00
ATOM   1554  CG  LEU    95       3.063   5.334  11.497  1.00  0.00
ATOM   1555  HG  LEU    95       3.507   5.329  10.502  1.00  0.00
ATOM   1556  CD1 LEU    95       1.795   4.521  11.467  1.00  0.00
ATOM   1557 HD11 LEU    95       1.095   4.964  10.758  1.00  0.00
ATOM   1558 HD12 LEU    95       2.024   3.500  11.160  1.00  0.00
ATOM   1559 HD13 LEU    95       1.347   4.509  12.460  1.00  0.00
ATOM   1560  CD2 LEU    95       2.674   6.753  11.850  1.00  0.00
ATOM   1561 HD21 LEU    95       1.963   7.129  11.114  1.00  0.00
ATOM   1562 HD22 LEU    95       2.216   6.769  12.839  1.00  0.00
ATOM   1563 HD23 LEU    95       3.563   7.384  11.852  1.00  0.00
ATOM   1564  C   LEU    95       6.100   4.949  14.033  1.00  0.00
ATOM   1565  O   LEU    95       5.967   5.697  15.003  1.00  0.00
ATOM   1566  N   PRO    96       6.809   3.785  14.127  1.00  0.00
ATOM   1567  CD  PRO    96       7.038   2.738  13.108  1.00  0.00
ATOM   1568  HD2 PRO    96       7.919   2.995  12.519  1.00  0.00
ATOM   1569  HD3 PRO    96       6.121   2.582  12.540  1.00  0.00
ATOM   1570  CG  PRO    96       7.326   1.527  13.918  1.00  0.00
ATOM   1571  HG2 PRO    96       8.000   0.873  13.364  1.00  0.00
ATOM   1572  HG3 PRO    96       6.388   1.043  14.191  1.00  0.00
ATOM   1573  CB  PRO    96       8.002   2.008  15.137  1.00  0.00
ATOM   1574  HB2 PRO    96       9.069   2.116  14.940  1.00  0.00
ATOM   1575  HB3 PRO    96       7.775   1.336  15.965  1.00  0.00
ATOM   1576  CA  PRO    96       7.393   3.392  15.421  1.00  0.00
ATOM   1577  HA  PRO    96       6.583   3.270  16.140  1.00  0.00
ATOM   1578  C   PRO    96       8.436   4.342  16.025  1.00  0.00
ATOM   1579  O   PRO    96       8.649   4.358  17.247  1.00  0.00
ATOM   1580  N   LYS    97       9.089   5.108  15.175  1.00  0.00
ATOM   1581  H   LYS    97       8.869   5.072  14.190  1.00  0.00
ATOM   1582  CA  LYS    97      10.157   6.056  15.530  1.00  0.00
ATOM   1583  HA  LYS    97      10.587   5.755  16.485  1.00  0.00
ATOM   1584  CB  LYS    97      11.259   6.010  14.458  1.00  0.00
ATOM   1585  HB2 LYS    97      10.852   6.352  13.506  1.00  0.00
ATOM   1586  HB3 LYS    97      12.040   6.726  14.712  1.00  0.00
ATOM   1587  CG  LYS    97      11.883   4.619  14.275  1.00  0.00
ATOM   1588  HG2 LYS    97      12.020   4.153  15.251  1.00  0.00
ATOM   1589  HG3 LYS    97      11.184   3.976  13.740  1.00  0.00
ATOM   1590  CD  LYS    97      13.224   4.643  13.530  1.00  0.00
ATOM   1591  HD2 LYS    97      13.798   5.514  13.845  1.00  0.00
ATOM   1592  HD3 LYS    97      13.813   3.771  13.816  1.00  0.00
ATOM   1593  CE  LYS    97      13.059   4.667  12.029  1.00  0.00
ATOM   1594  HE2 LYS    97      12.246   3.999  11.743  1.00  0.00
ATOM   1595  HE3 LYS    97      12.772   5.670  11.712  1.00  0.00
ATOM   1596  NZ  LYS    97      14.304   4.262  11.323  1.00  0.00
ATOM   1597  HZ1 LYS    97      14.151   4.292  10.325  1.00  0.00
ATOM   1598  HZ2 LYS    97      15.051   4.896  11.567  1.00  0.00
ATOM   1599  HZ3 LYS    97      14.556   3.323  11.597  1.00  0.00
ATOM   1600  C   LYS    97       9.615   7.486  15.665  1.00  0.00
ATOM   1601  O   LYS    97      10.389   8.391  15.933  1.00  0.00
ATOM   1602  N   ASN    98       8.293   7.690  15.501  1.00  0.00
ATOM   1603  H   ASN    98       7.674   6.904  15.360  1.00  0.00
ATOM   1604  CA  ASN    98       7.726   9.035  15.522  1.00  0.00
ATOM   1605  HA  ASN    98       8.464   9.686  15.990  1.00  0.00
ATOM   1606  CB  ASN    98       7.510   9.561  14.063  1.00  0.00
ATOM   1607  HB2 ASN    98       6.964   8.814  13.486  1.00  0.00
ATOM   1608  HB3 ASN    98       6.864  10.439  14.087  1.00  0.00
ATOM   1609  CG  ASN    98       8.787   9.902  13.354  1.00  0.00
ATOM   1610  OD1 ASN    98       9.239  11.134  13.470  1.00  0.00
ATOM   1611  ND2 ASN    98       9.395   9.060  12.717  1.00  0.00
ATOM   1612 HD21 ASN    98       9.040   8.116  12.661  1.00  0.00
ATOM   1613 HD22 ASN    98      10.254   9.306  12.245  1.00  0.00
ATOM   1614  C   ASN    98       6.457   9.165  16.316  1.00  0.00
ATOM   1615  O   ASN    98       5.693  10.103  16.069  1.00  0.00
ATOM   1616  N   LYS    99       6.254   8.289  17.320  1.00  0.00
ATOM   1617  H   LYS    99       6.940   7.573  17.512  1.00  0.00
ATOM   1618  CA  LYS    99       5.075   8.284  18.196  1.00  0.00
ATOM   1619  HA  LYS    99       4.210   8.073  17.567  1.00  0.00
ATOM   1620  CB  LYS    99       5.168   7.162  19.219  1.00  0.00
ATOM   1621  HB2 LYS    99       6.165   7.157  19.660  1.00  0.00
ATOM   1622  HB3 LYS    99       4.494   7.373  20.049  1.00  0.00
ATOM   1623  CG  LYS    99       4.860   5.788  18.659  1.00  0.00
ATOM   1624  HG2 LYS    99       3.842   5.774  18.271  1.00  0.00
ATOM   1625  HG3 LYS    99       5.562   5.557  17.858  1.00  0.00
ATOM   1626  CD  LYS    99       4.993   4.767  19.749  1.00  0.00
ATOM   1627  HD2 LYS    99       5.938   4.916  20.272  1.00  0.00
ATOM   1628  HD3 LYS    99       4.209   4.924  20.490  1.00  0.00
ATOM   1629  CE  LYS    99       4.922   3.350  19.236  1.00  0.00
ATOM   1630  HE2 LYS    99       3.994   3.212  18.681  1.00  0.00
ATOM   1631  HE3 LYS    99       5.738   3.177  18.534  1.00  0.00
ATOM   1632  NZ  LYS    99       4.995   2.345  20.340  1.00  0.00
ATOM   1633  HZ1 LYS    99       4.944   1.414  19.952  1.00  0.00
ATOM   1634  HZ2 LYS    99       5.867   2.454  20.838  1.00  0.00
ATOM   1635  HZ3 LYS    99       4.224   2.487  20.976  1.00  0.00
ATOM   1636  C   LYS    99       4.826   9.642  18.865  1.00  0.00
ATOM   1637  O   LYS    99       3.688  10.094  18.912  1.00  0.00
ATOM   1638  N   ASN   100       5.901  10.312  19.316  1.00  0.00
ATOM   1639  H   ASN   100       6.820   9.900  19.242  1.00  0.00
ATOM   1640  CA  ASN   100       5.846  11.644  19.931  1.00  0.00
ATOM   1641  HA  ASN   100       5.126  11.606  20.749  1.00  0.00
ATOM   1642  CB  ASN   100       7.217  12.032  20.524  1.00  0.00
ATOM   1643  HB2 ASN   100       7.650  11.166  21.025  1.00  0.00
ATOM   1644  HB3 ASN   100       7.917  12.230  19.712  1.00  0.00
ATOM   1645  CG  ASN   100       7.209  13.211  21.478  1.00  0.00
ATOM   1646  OD1 ASN   100       8.109  14.055  21.439  1.00  0.00
ATOM   1647  ND2 ASN   100       6.228  13.291  22.383  1.00  0.00
ATOM   1648 HD21 ASN   100       5.515  12.576  22.420  1.00  0.00
ATOM   1649 HD22 ASN   100       6.200  14.066  23.030  1.00  0.00
ATOM   1650  C   ASN   100       5.365  12.698  18.930  1.00  0.00
ATOM   1651  O   ASN   100       4.558  13.549  19.293  1.00  0.00
ATOM   1652  N   LYS   101       5.787  12.574  17.657  1.00  0.00
ATOM   1653  H   LYS   101       6.411  11.821  17.403  1.00  0.00
ATOM   1654  CA  LYS   101       5.420  13.457  16.550  1.00  0.00
ATOM   1655  HA  LYS   101       5.511  14.485  16.901  1.00  0.00
ATOM   1656  CB  LYS   101       6.411  13.268  15.396  1.00  0.00
ATOM   1657  HB2 LYS   101       7.286  12.726  15.756  1.00  0.00
ATOM   1658  HB3 LYS   101       5.967  12.619  14.641  1.00  0.00
ATOM   1659  CG  LYS   101       6.855  14.564  14.746  1.00  0.00
ATOM   1660  HG2 LYS   101       5.984  15.091  14.355  1.00  0.00
ATOM   1661  HG3 LYS   101       7.308  15.210  15.498  1.00  0.00
ATOM   1662  CD  LYS   101       7.848  14.325  13.621  1.00  0.00
ATOM   1663  HD2 LYS   101       8.379  13.390  13.798  1.00  0.00
ATOM   1664  HD3 LYS   101       7.312  14.242  12.675  1.00  0.00
ATOM   1665  CE  LYS   101       8.840  15.458  13.538  1.00  0.00
ATOM   1666  HE2 LYS   101       8.320  16.406  13.679  1.00  0.00
ATOM   1667  HE3 LYS   101       9.563  15.367  14.348  1.00  0.00
ATOM   1668  NZ  LYS   101       9.554  15.475  12.239  1.00  0.00
ATOM   1669  HZ1 LYS   101      10.207  16.246  12.223  1.00  0.00
ATOM   1670  HZ2 LYS   101      10.056  14.607  12.119  1.00  0.00
ATOM   1671  HZ3 LYS   101       8.887  15.584  11.489  1.00  0.00
ATOM   1672  C   LYS   101       3.984  13.265  16.024  1.00  0.00
ATOM   1673  O   LYS   101       3.308  14.256  15.776  1.00  0.00
ATOM   1674  N   ILE   102       3.527  12.013  15.832  1.00  0.00
ATOM   1675  H   ILE   102       4.095  11.222  16.099  1.00  0.00
ATOM   1676  CA  ILE   102       2.217  11.712  15.241  1.00  0.00
ATOM   1677  HA  ILE   102       1.887  12.619  14.734  1.00  0.00
ATOM   1678  CB  ILE   102       2.309  10.591  14.145  1.00  0.00
ATOM   1679  HB  ILE   102       2.444   9.650  14.679  1.00  0.00
ATOM   1680  CG2 ILE   102       0.999  10.452  13.345  1.00  0.00
ATOM   1681 HG21 ILE   102       1.110   9.665  12.599  1.00  0.00
ATOM   1682 HG22 ILE   102       0.184  10.197  14.023  1.00  0.00
ATOM   1683 HG23 ILE   102       0.775  11.395  12.847  1.00  0.00
ATOM   1684  CG1 ILE   102       3.566  10.748  13.191  1.00  0.00
ATOM   1685 HG12 ILE   102       4.469  10.505  13.751  1.00  0.00
ATOM   1686 HG13 ILE   102       3.569   9.931  12.469  1.00  0.00
ATOM   1687  CD1 ILE   102       3.789  12.132  12.414  1.00  0.00
ATOM   1688 HD11 ILE   102       4.693  12.067  11.808  1.00  0.00
ATOM   1689 HD12 ILE   102       2.933  12.329  11.769  1.00  0.00
ATOM   1690 HD13 ILE   102       3.894  12.942  13.136  1.00  0.00
ATOM   1691  C   ILE   102       1.161  11.387  16.288  1.00  0.00
ATOM   1692  O   ILE   102       1.309  10.422  17.022  1.00  0.00
ATOM   1693  N   ASN   103       0.108  12.189  16.355  1.00  0.00
ATOM   1694  H   ASN   103       0.047  12.994  15.748  1.00  0.00
ATOM   1695  CA  ASN   103      -1.006  11.981  17.277  1.00  0.00
ATOM   1696  HA  ASN   103      -0.719  11.197  17.978  1.00  0.00
ATOM   1697  CB  ASN   103      -1.293  13.263  18.090  1.00  0.00
ATOM   1698  HB2 ASN   103      -2.022  13.038  18.869  1.00  0.00
ATOM   1699  HB3 ASN   103      -0.409  13.524  18.672  1.00  0.00
ATOM   1700  CG  ASN   103      -1.758  14.488  17.305  1.00  0.00
ATOM   1701  OD1 ASN   103      -1.960  14.469  16.084  1.00  0.00
ATOM   1702  ND2 ASN   103      -1.946  15.595  18.008  1.00  0.00
ATOM   1703 HD21 ASN   103      -1.782  15.594  19.005  1.00  0.00
ATOM   1704 HD22 ASN   103      -2.253  16.440  17.547  1.00  0.00
ATOM   1705  C   ASN   103      -2.245  11.489  16.493  1.00  0.00
ATOM   1706  O   ASN   103      -2.174  11.317  15.274  1.00  0.00
ATOM   1707  N   LEU   104      -3.365  11.272  17.182  1.00  0.00
ATOM   1708  H   LEU   104      -3.390  11.452  18.175  1.00  0.00
ATOM   1709  CA  LEU   104      -4.602  10.774  16.579  1.00  0.00
ATOM   1710  HA  LEU   104      -4.366   9.806  16.137  1.00  0.00
ATOM   1711  CB  LEU   104      -5.698  10.519  17.649  1.00  0.00
ATOM   1712  HB2 LEU   104      -5.336   9.779  18.363  1.00  0.00
ATOM   1713  HB3 LEU   104      -5.797  11.404  18.278  1.00  0.00
ATOM   1714  CG  LEU   104      -7.083  10.100  17.149  1.00  0.00
ATOM   1715  HG  LEU   104      -7.383  10.792  16.362  1.00  0.00
ATOM   1716  CD1 LEU   104      -7.059   8.701  16.562  1.00  0.00
ATOM   1717 HD11 LEU   104      -8.058   8.434  16.216  1.00  0.00
ATOM   1718 HD12 LEU   104      -6.364   8.671  15.723  1.00  0.00
ATOM   1719 HD13 LEU   104      -6.738   7.992  17.325  1.00  0.00
ATOM   1720  CD2 LEU   104      -8.103  10.183  18.263  1.00  0.00
ATOM   1721 HD21 LEU   104      -9.080   9.881  17.885  1.00  0.00
ATOM   1722 HD22 LEU   104      -7.808   9.520  19.077  1.00  0.00
ATOM   1723 HD23 LEU   104      -8.157  11.208  18.631  1.00  0.00
ATOM   1724  C   LEU   104      -5.105  11.663  15.443  1.00  0.00
ATOM   1725  O   LEU   104      -5.397  11.147  14.361  1.00  0.00
ATOM   1726  N   LYS   105      -5.183  12.986  15.672  1.00  0.00
ATOM   1727  H   LYS   105      -4.940  13.357  16.580  1.00  0.00
ATOM   1728  CA  LYS   105      -5.610  13.914  14.646  1.00  0.00
ATOM   1729  HA  LYS   105      -6.651  13.693  14.410  1.00  0.00
ATOM   1730  CB  LYS   105      -5.540  15.366  15.143  1.00  0.00
ATOM   1731  HB2 LYS   105      -5.980  15.430  16.138  1.00  0.00
ATOM   1732  HB3 LYS   105      -4.497  15.661  15.254  1.00  0.00
ATOM   1733  CG  LYS   105      -6.247  16.346  14.213  1.00  0.00
ATOM   1734  HG2 LYS   105      -5.647  16.490  13.314  1.00  0.00
ATOM   1735  HG3 LYS   105      -7.206  15.928  13.907  1.00  0.00
ATOM   1736  CD  LYS   105      -6.472  17.679  14.886  1.00  0.00
ATOM   1737  HD2 LYS   105      -6.996  17.525  15.829  1.00  0.00
ATOM   1738  HD3 LYS   105      -5.510  18.125  15.137  1.00  0.00
ATOM   1739  CE  LYS   105      -7.260  18.637  14.024  1.00  0.00
ATOM   1740  HE2 LYS   105      -7.212  19.637  14.456  1.00  0.00
ATOM   1741  HE3 LYS   105      -6.805  18.694  13.035  1.00  0.00
ATOM   1742  NZ  LYS   105      -8.679  18.225  13.891  1.00  0.00
ATOM   1743  HZ1 LYS   105      -9.170  18.889  13.309  1.00  0.00
ATOM   1744  HZ2 LYS   105      -8.726  17.309  13.468  1.00  0.00
ATOM   1745  HZ3 LYS   105      -9.109  18.196  14.805  1.00  0.00
ATOM   1746  C   LYS   105      -4.783  13.695  13.368  1.00  0.00
ATOM   1747  O   LYS   105      -5.362  13.478  12.300  1.00  0.00
ATOM   1748  N   GLN   106      -3.442  13.664  13.505  1.00  0.00
ATOM   1749  H   GLN   106      -3.022  13.838  14.407  1.00  0.00
ATOM   1750  CA  GLN   106      -2.525  13.388  12.407  1.00  0.00
ATOM   1751  HA  GLN   106      -2.734  14.122  11.629  1.00  0.00
ATOM   1752  CB  GLN   106      -1.057  13.595  12.833  1.00  0.00
ATOM   1753  HB2 GLN   106      -0.982  14.494  13.445  1.00  0.00
ATOM   1754  HB3 GLN   106      -0.759  12.789  13.504  1.00  0.00
ATOM   1755  CG  GLN   106      -0.050  13.686  11.665  1.00  0.00
ATOM   1756  HG2 GLN   106       0.934  13.949  12.054  1.00  0.00
ATOM   1757  HG3 GLN   106       0.057  12.705  11.202  1.00  0.00
ATOM   1758  CD  GLN   106      -0.462  14.697  10.613  1.00  0.00
ATOM   1759  OE1 GLN   106      -0.977  14.341   9.555  1.00  0.00
ATOM   1760  NE2 GLN   106      -0.259  15.983  10.878  1.00  0.00
ATOM   1761 HE21 GLN   106       0.157  16.258  11.756  1.00  0.00
ATOM   1762 HE22 GLN   106      -0.521  16.686  10.201  1.00  0.00
ATOM   1763  C   GLN   106      -2.746  12.001  11.782  1.00  0.00
ATOM   1764  O   GLN   106      -2.687  11.887  10.549  1.00  0.00
ATOM   1765  N   GLN   107      -3.009  10.954  12.617  1.00  0.00
ATOM   1766  H   GLN   107      -3.030  11.098  13.616  1.00  0.00
ATOM   1767  CA  GLN   107      -3.272   9.580  12.115  1.00  0.00
ATOM   1768  HA  GLN   107      -2.416   9.268  11.517  1.00  0.00
ATOM   1769  CB  GLN   107      -3.436   8.584  13.268  1.00  0.00
ATOM   1770  HB2 GLN   107      -4.032   9.041  14.058  1.00  0.00
ATOM   1771  HB3 GLN   107      -4.041   7.741  12.933  1.00  0.00
ATOM   1772  CG  GLN   107      -2.132   8.066  13.857  1.00  0.00
ATOM   1773  HG2 GLN   107      -1.628   7.438  13.122  1.00  0.00
ATOM   1774  HG3 GLN   107      -1.452   8.902  14.021  1.00  0.00
ATOM   1775  CD  GLN   107      -2.297   7.296  15.143  1.00  0.00
ATOM   1776  OE1 GLN   107      -3.248   7.476  15.922  1.00  0.00
ATOM   1777  NE2 GLN   107      -1.364   6.395  15.390  1.00  0.00
ATOM   1778 HE21 GLN   107      -0.606   6.260  14.736  1.00  0.00
ATOM   1779 HE22 GLN   107      -1.408   5.840  16.233  1.00  0.00
ATOM   1780  C   GLN   107      -4.512   9.545  11.224  1.00  0.00
ATOM   1781  O   GLN   107      -4.496   8.913  10.180  1.00  0.00
ATOM   1782  N   LEU   108      -5.559  10.276  11.613  1.00  0.00
ATOM   1783  H   LEU   108      -5.513  10.808  12.470  1.00  0.00
ATOM   1784  CA  LEU   108      -6.825  10.392  10.894  1.00  0.00
ATOM   1785  HA  LEU   108      -7.152   9.390  10.617  1.00  0.00
ATOM   1786  CB  LEU   108      -7.882  11.003  11.789  1.00  0.00
ATOM   1787  HB2 LEU   108      -7.583  12.016  12.057  1.00  0.00
ATOM   1788  HB3 LEU   108      -8.788  11.176  11.208  1.00  0.00
ATOM   1789  CG  LEU   108      -8.238  10.234  13.054  1.00  0.00
ATOM   1790  HG  LEU   108      -7.310  10.053  13.597  1.00  0.00
ATOM   1791  CD1 LEU   108      -9.138  11.088  13.958  1.00  0.00
ATOM   1792 HD11 LEU   108      -9.386  10.527  14.859  1.00  0.00
ATOM   1793 HD12 LEU   108      -8.614  12.003  14.233  1.00  0.00
ATOM   1794 HD13 LEU   108     -10.054  11.341  13.425  1.00  0.00
ATOM   1795  CD2 LEU   108      -8.859   8.853  12.725  1.00  0.00
ATOM   1796 HD21 LEU   108      -9.100   8.333  13.652  1.00  0.00
ATOM   1797 HD22 LEU   108      -9.768   8.993  12.140  1.00  0.00
ATOM   1798 HD23 LEU   108      -8.146   8.261  12.151  1.00  0.00
ATOM   1799  C   LEU   108      -6.693  11.211   9.630  1.00  0.00
ATOM   1800  O   LEU   108      -7.432  10.983   8.671  1.00  0.00
ATOM   1801  N   LYS   109      -5.745  12.150   9.616  1.00  0.00
ATOM   1802  H   LYS   109      -5.176  12.305  10.436  1.00  0.00
ATOM   1803  CA  LYS   109      -5.501  12.973   8.436  1.00  0.00
ATOM   1804  HA  LYS   109      -6.476  13.249   8.034  1.00  0.00
ATOM   1805  CB  LYS   109      -4.771  14.283   8.785  1.00  0.00
ATOM   1806  HB2 LYS   109      -3.953  14.070   9.473  1.00  0.00
ATOM   1807  HB3 LYS   109      -4.335  14.708   7.881  1.00  0.00
ATOM   1808  CG  LYS   109      -5.722  15.306   9.423  1.00  0.00
ATOM   1809  HG2 LYS   109      -6.647  15.347   8.849  1.00  0.00
ATOM   1810  HG3 LYS   109      -6.005  14.965  10.419  1.00  0.00
ATOM   1811  CD  LYS   109      -5.115  16.721   9.519  1.00  0.00
ATOM   1812  HD2 LYS   109      -4.605  16.960   8.586  1.00  0.00
ATOM   1813  HD3 LYS   109      -5.917  17.453   9.609  1.00  0.00
ATOM   1814  CE  LYS   109      -4.153  16.887  10.673  1.00  0.00
ATOM   1815  HE2 LYS   109      -4.686  16.744  11.613  1.00  0.00
ATOM   1816  HE3 LYS   109      -3.392  16.108  10.626  1.00  0.00
ATOM   1817  NZ  LYS   109      -3.497  18.217  10.676  1.00  0.00
ATOM   1818  HZ1 LYS   109      -2.866  18.280  11.462  1.00  0.00
ATOM   1819  HZ2 LYS   109      -2.978  18.339   9.818  1.00  0.00
ATOM   1820  HZ3 LYS   109      -4.199  18.939  10.750  1.00  0.00
ATOM   1821  C   LYS   109      -4.808  12.156   7.383  1.00  0.00
ATOM   1822  O   LYS   109      -5.157  12.273   6.213  1.00  0.00
ATOM   1823  N   TYR   110      -3.879  11.270   7.816  1.00  0.00
ATOM   1824  H   TYR   110      -3.617  11.249   8.791  1.00  0.00
ATOM   1825  CA  TYR   110      -3.165  10.283   7.006  1.00  0.00
ATOM   1826  HA  TYR   110      -2.607  10.785   6.216  1.00  0.00
ATOM   1827  CB  TYR   110      -2.194   9.480   7.908  1.00  0.00
ATOM   1828  HB2 TYR   110      -2.691   9.245   8.849  1.00  0.00
ATOM   1829  HB3 TYR   110      -2.044   8.489   7.480  1.00  0.00
ATOM   1830  CG  TYR   110      -0.844  10.107   8.200  1.00  0.00
ATOM   1831  CD1 TYR   110      -0.456  11.301   7.593  1.00  0.00
ATOM   1832  HD1 TYR   110      -1.133  11.811   6.924  1.00  0.00
ATOM   1833  CE1 TYR   110       0.799  11.860   7.831  1.00  0.00
ATOM   1834  HE1 TYR   110       1.082  12.780   7.342  1.00  0.00
ATOM   1835  CZ  TYR   110       1.679  11.230   8.696  1.00  0.00
ATOM   1836  OH  TYR   110       2.911  11.779   8.933  1.00  0.00
ATOM   1837  HH  TYR   110       3.395  11.225   9.550  1.00  0.00
ATOM   1838  CE2 TYR   110       1.313  10.049   9.320  1.00  0.00
ATOM   1839  HE2 TYR   110       1.992   9.561  10.004  1.00  0.00
ATOM   1840  CD2 TYR   110       0.061   9.490   9.062  1.00  0.00
ATOM   1841  HD2 TYR   110      -0.201   8.561   9.545  1.00  0.00
ATOM   1842  C   TYR   110      -4.200   9.328   6.390  1.00  0.00
ATOM   1843  O   TYR   110      -4.170   9.058   5.183  1.00  0.00
ATOM   1844  N   ALA   111      -5.138   8.862   7.234  1.00  0.00
ATOM   1845  H   ALA   111      -5.109   9.116   8.211  1.00  0.00
ATOM   1846  CA  ALA   111      -6.261   7.984   6.906  1.00  0.00
ATOM   1847  HA  ALA   111      -5.862   7.008   6.631  1.00  0.00
ATOM   1848  CB  ALA   111      -7.142   7.809   8.144  1.00  0.00
ATOM   1849  HB1 ALA   111      -7.981   7.155   7.904  1.00  0.00
ATOM   1850  HB2 ALA   111      -6.555   7.366   8.949  1.00  0.00
ATOM   1851  HB3 ALA   111      -7.519   8.781   8.463  1.00  0.00
ATOM   1852  C   ALA   111      -7.088   8.524   5.712  1.00  0.00
ATOM   1853  O   ALA   111      -7.414   7.761   4.818  1.00  0.00
ATOM   1854  N   VAL   112      -7.351   9.850   5.684  1.00  0.00
ATOM   1855  H   VAL   112      -7.040  10.443   6.440  1.00  0.00
ATOM   1856  CA  VAL   112      -8.070  10.606   4.647  1.00  0.00
ATOM   1857  HA  VAL   112      -9.029  10.123   4.459  1.00  0.00
ATOM   1858  CB  VAL   112      -8.329  12.094   5.097  1.00  0.00
ATOM   1859  HB  VAL   112      -7.360  12.540   5.321  1.00  0.00
ATOM   1860  CG1 VAL   112      -8.965  12.922   3.981  1.00  0.00
ATOM   1861 HG11 VAL   112      -9.127  13.941   4.331  1.00  0.00
ATOM   1862 HG12 VAL   112      -8.302  12.937   3.116  1.00  0.00
ATOM   1863 HG13 VAL   112      -9.920  12.479   3.698  1.00  0.00
ATOM   1864  CG2 VAL   112      -9.169  12.173   6.362  1.00  0.00
ATOM   1865 HG21 VAL   112      -9.321  13.218   6.633  1.00  0.00
ATOM   1866 HG22 VAL   112     -10.135  11.699   6.187  1.00  0.00
ATOM   1867 HG23 VAL   112      -8.654  11.659   7.173  1.00  0.00
ATOM   1868  C   VAL   112      -7.244  10.577   3.366  1.00  0.00
ATOM   1869  O   VAL   112      -7.758  10.246   2.301  1.00  0.00
ATOM   1870  N   GLN   113      -5.966  10.969   3.477  1.00  0.00
ATOM   1871  H   GLN   113      -5.601  11.252   4.375  1.00  0.00
ATOM   1872  CA  GLN   113      -5.011  11.025   2.358  1.00  0.00
ATOM   1873  HA  GLN   113      -5.421  11.717   1.622  1.00  0.00
ATOM   1874  CB  GLN   113      -3.669  11.589   2.802  1.00  0.00
ATOM   1875  HB2 GLN   113      -3.305  11.026   3.661  1.00  0.00
ATOM   1876  HB3 GLN   113      -2.943  11.474   1.997  1.00  0.00
ATOM   1877  CG  GLN   113      -3.784  13.043   3.169  1.00  0.00
ATOM   1878  HG2 GLN   113      -3.888  13.639   2.262  1.00  0.00
ATOM   1879  HG3 GLN   113      -4.662  13.190   3.797  1.00  0.00
ATOM   1880  CD  GLN   113      -2.569  13.473   3.908  1.00  0.00
ATOM   1881  OE1 GLN   113      -1.470  12.950   3.686  1.00  0.00
ATOM   1882  NE2 GLN   113      -2.747  14.423   4.813  1.00  0.00
ATOM   1883 HE21 GLN   113      -3.668  14.809   4.965  1.00  0.00
ATOM   1884 HE22 GLN   113      -1.962  14.761   5.351  1.00  0.00
ATOM   1885  C   GLN   113      -4.858   9.707   1.680  1.00  0.00
ATOM   1886  O   GLN   113      -4.963   9.663   0.455  1.00  0.00
ATOM   1887  N   ILE   114      -4.717   8.610   2.456  1.00  0.00
ATOM   1888  H   ILE   114      -4.646   8.707   3.459  1.00  0.00
ATOM   1889  CA  ILE   114      -4.663   7.253   1.875  1.00  0.00
ATOM   1890  HA  ILE   114      -3.855   7.235   1.144  1.00  0.00
ATOM   1891  CB  ILE   114      -4.371   6.141   2.943  1.00  0.00
ATOM   1892  HB  ILE   114      -5.114   6.253   3.732  1.00  0.00
ATOM   1893  CG2 ILE   114      -4.548   4.707   2.346  1.00  0.00
ATOM   1894 HG21 ILE   114      -4.337   3.964   3.115  1.00  0.00
ATOM   1895 HG22 ILE   114      -5.572   4.584   1.993  1.00  0.00
ATOM   1896 HG23 ILE   114      -3.858   4.572   1.513  1.00  0.00
ATOM   1897  CG1 ILE   114      -2.976   6.318   3.603  1.00  0.00
ATOM   1898 HG12 ILE   114      -2.202   6.033   2.891  1.00  0.00
ATOM   1899 HG13 ILE   114      -2.790   7.378   3.774  1.00  0.00
ATOM   1900  CD1 ILE   114      -2.771   5.565   4.886  1.00  0.00
ATOM   1901 HD11 ILE   114      -1.767   5.756   5.264  1.00  0.00
ATOM   1902 HD12 ILE   114      -3.504   5.894   5.622  1.00  0.00
ATOM   1903 HD13 ILE   114      -2.893   4.497   4.705  1.00  0.00
ATOM   1904  C   ILE   114      -5.992   7.007   1.119  1.00  0.00
ATOM   1905  O   ILE   114      -5.962   6.602  -0.037  1.00  0.00
ATOM   1906  N   CYS   115      -7.151   7.318   1.773  1.00  0.00
ATOM   1907  H   CYS   115      -7.117   7.690   2.711  1.00  0.00
ATOM   1908  CA  CYS   115      -8.488   7.143   1.188  1.00  0.00
ATOM   1909  HA  CYS   115      -8.618   6.079   0.991  1.00  0.00
ATOM   1910  CB  CYS   115      -9.568   7.553   2.180  1.00  0.00
ATOM   1911  HB2 CYS   115      -9.242   8.440   2.722  1.00  0.00
ATOM   1912  HB3 CYS   115     -10.454   7.879   1.635  1.00  0.00
ATOM   1913  SG  CYS   115     -10.029   6.273   3.355  1.00  0.00
ATOM   1914  HG  CYS   115     -10.978   6.739   4.172  1.00  0.00
ATOM   1915  C   CYS   115      -8.659   7.870  -0.136  1.00  0.00
ATOM   1916  O   CYS   115      -9.227   7.312  -1.054  1.00  0.00
ATOM   1917  N   LYS   116      -8.203   9.130  -0.198  1.00  0.00
ATOM   1918  H   LYS   116      -7.766   9.549   0.610  1.00  0.00
ATOM   1919  CA  LYS   116      -8.266  10.016  -1.357  1.00  0.00
ATOM   1920  HA  LYS   116      -9.307  10.089  -1.672  1.00  0.00
ATOM   1921  CB  LYS   116      -7.781  11.426  -0.975  1.00  0.00
ATOM   1922  HB2 LYS   116      -7.055  11.351  -0.165  1.00  0.00
ATOM   1923  HB3 LYS   116      -7.229  11.857  -1.810  1.00  0.00
ATOM   1924  CG  LYS   116      -8.908  12.383  -0.562  1.00  0.00
ATOM   1925  HG2 LYS   116      -9.453  12.707  -1.449  1.00  0.00
ATOM   1926  HG3 LYS   116      -9.594  11.867   0.110  1.00  0.00
ATOM   1927  CD  LYS   116      -8.319  13.605   0.149  1.00  0.00
ATOM   1928  HD2 LYS   116      -7.724  13.275   1.000  1.00  0.00
ATOM   1929  HD3 LYS   116      -7.599  14.093  -0.508  1.00  0.00
ATOM   1930  CE  LYS   116      -9.337  14.618   0.614  1.00  0.00
ATOM   1931  HE2 LYS   116      -9.885  15.003  -0.246  1.00  0.00
ATOM   1932  HE3 LYS   116     -10.057  14.133   1.273  1.00  0.00
ATOM   1933  NZ  LYS   116      -8.685  15.755   1.339  1.00  0.00
ATOM   1934  HZ1 LYS   116      -9.390  16.414   1.637  1.00  0.00
ATOM   1935  HZ2 LYS   116      -8.193  15.402   2.147  1.00  0.00
ATOM   1936  HZ3 LYS   116      -8.032  16.217   0.723  1.00  0.00
ATOM   1937  C   LYS   116      -7.463   9.464  -2.513  1.00  0.00
ATOM   1938  O   LYS   116      -7.971   9.464  -3.627  1.00  0.00
ATOM   1939  N   GLY   117      -6.231   9.005  -2.232  1.00  0.00
ATOM   1940  H   GLY   117      -5.877   9.054  -1.287  1.00  0.00
ATOM   1941  CA  GLY   117      -5.314   8.415  -3.210  1.00  0.00
ATOM   1942  HA2 GLY   117      -5.169   9.110  -4.037  1.00  0.00
ATOM   1943  HA3 GLY   117      -4.341   8.256  -2.745  1.00  0.00
ATOM   1944  C   GLY   117      -5.837   7.101  -3.744  1.00  0.00
ATOM   1945  O   GLY   117      -5.725   6.805  -4.947  1.00  0.00
ATOM   1946  N   MET   118      -6.440   6.305  -2.836  1.00  0.00
ATOM   1947  H   MET   118      -6.456   6.572  -1.862  1.00  0.00
ATOM   1948  CA  MET   118      -7.094   5.034  -3.195  1.00  0.00
ATOM   1949  HA  MET   118      -6.393   4.445  -3.786  1.00  0.00
ATOM   1950  CB  MET   118      -7.478   4.218  -1.949  1.00  0.00
ATOM   1951  HB2 MET   118      -7.945   4.876  -1.216  1.00  0.00
ATOM   1952  HB3 MET   118      -8.255   3.501  -2.212  1.00  0.00
ATOM   1953  CG  MET   118      -6.315   3.485  -1.299  1.00  0.00
ATOM   1954  HG2 MET   118      -5.676   4.204  -0.787  1.00  0.00
ATOM   1955  HG3 MET   118      -6.692   2.847  -0.500  1.00  0.00
ATOM   1956  SD  MET   118      -5.312   2.495  -2.432  1.00  0.00
ATOM   1957  CE  MET   118      -6.415   1.137  -2.764  1.00  0.00
ATOM   1958  HE1 MET   118      -5.936   0.439  -3.450  1.00  0.00
ATOM   1959  HE2 MET   118      -6.652   0.624  -1.832  1.00  0.00
ATOM   1960  HE3 MET   118      -7.333   1.515  -3.213  1.00  0.00
ATOM   1961  C   MET   118      -8.339   5.289  -4.044  1.00  0.00
ATOM   1962  O   MET   118      -8.545   4.574  -5.031  1.00  0.00
ATOM   1963  N   ASP   119      -9.158   6.315  -3.677  1.00  0.00
ATOM   1964  H   ASP   119      -8.997   6.789  -2.800  1.00  0.00
ATOM   1965  CA  ASP   119     -10.377   6.644  -4.434  1.00  0.00
ATOM   1966  HA  ASP   119     -10.911   5.704  -4.573  1.00  0.00
ATOM   1967  CB  ASP   119     -11.329   7.567  -3.663  1.00  0.00
ATOM   1968  HB2 ASP   119     -11.399   7.231  -2.628  1.00  0.00
ATOM   1969  HB3 ASP   119     -10.903   8.569  -3.618  1.00  0.00
ATOM   1970  CG  ASP   119     -12.733   7.638  -4.271  1.00  0.00
ATOM   1971  OD1 ASP   119     -13.219   6.589  -4.818  1.00  0.00
ATOM   1972  OD2 ASP   119     -13.335   8.732  -4.235  1.00  0.00
ATOM   1973  C   ASP   119     -10.085   7.183  -5.845  1.00  0.00
ATOM   1974  O   ASP   119     -10.923   7.038  -6.728  1.00  0.00
ATOM   1975  N   TYR   120      -8.897   7.766  -6.060  1.00  0.00
ATOM   1976  H   TYR   120      -8.248   7.886  -5.296  1.00  0.00
ATOM   1977  CA  TYR   120      -8.484   8.248  -7.374  1.00  0.00
ATOM   1978  HA  TYR   120      -9.335   8.745  -7.839  1.00  0.00
ATOM   1979  CB  TYR   120      -7.337   9.264  -7.257  1.00  0.00
ATOM   1980  HB2 TYR   120      -7.706  10.173  -6.782  1.00  0.00
ATOM   1981  HB3 TYR   120      -6.580   8.878  -6.574  1.00  0.00
ATOM   1982  CG  TYR   120      -6.686   9.618  -8.581  1.00  0.00
ATOM   1983  CD1 TYR   120      -7.205  10.626  -9.391  1.00  0.00
ATOM   1984  HD1 TYR   120      -8.100  11.151  -9.093  1.00  0.00
ATOM   1985  CE1 TYR   120      -6.590  10.979 -10.593  1.00  0.00
ATOM   1986  HE1 TYR   120      -7.004  11.771 -11.199  1.00  0.00
ATOM   1987  CZ  TYR   120      -5.448  10.309 -11.002  1.00  0.00
ATOM   1988  OH  TYR   120      -4.828  10.630 -12.180  1.00  0.00
ATOM   1989  HH  TYR   120      -4.059  10.068 -12.301  1.00  0.00
ATOM   1990  CE2 TYR   120      -4.913   9.304 -10.216  1.00  0.00
ATOM   1991  HE2 TYR   120      -4.024   8.779 -10.533  1.00  0.00
ATOM   1992  CD2 TYR   120      -5.528   8.970  -9.007  1.00  0.00
ATOM   1993  HD2 TYR   120      -5.089   8.193  -8.399  1.00  0.00
ATOM   1994  C   TYR   120      -8.087   7.063  -8.247  1.00  0.00
ATOM   1995  O   TYR   120      -8.372   7.073  -9.443  1.00  0.00
ATOM   1996  N   LEU   121      -7.407   6.056  -7.642  1.00  0.00
ATOM   1997  H   LEU   121      -7.165   6.126  -6.664  1.00  0.00
ATOM   1998  CA  LEU   121      -6.961   4.814  -8.281  1.00  0.00
ATOM   1999  HA  LEU   121      -6.339   5.077  -9.137  1.00  0.00
ATOM   2000  CB  LEU   121      -6.101   4.004  -7.295  1.00  0.00
ATOM   2001  HB2 LEU   121      -5.410   4.677  -6.788  1.00  0.00
ATOM   2002  HB3 LEU   121      -6.722   3.686  -6.458  1.00  0.00
ATOM   2003  CG  LEU   121      -5.322   2.794  -7.830  1.00  0.00
ATOM   2004  HG  LEU   121      -5.999   2.223  -8.466  1.00  0.00
ATOM   2005  CD1 LEU   121      -4.121   3.206  -8.687  1.00  0.00
ATOM   2006 HD11 LEU   121      -3.604   2.314  -9.041  1.00  0.00
ATOM   2007 HD12 LEU   121      -4.466   3.788  -9.541  1.00  0.00
ATOM   2008 HD13 LEU   121      -3.437   3.809  -8.089  1.00  0.00
ATOM   2009  CD2 LEU   121      -4.891   1.886  -6.690  1.00  0.00
ATOM   2010 HD21 LEU   121      -4.341   1.035  -7.091  1.00  0.00
ATOM   2011 HD22 LEU   121      -4.251   2.442  -6.004  1.00  0.00
ATOM   2012 HD23 LEU   121      -5.772   1.529  -6.156  1.00  0.00
ATOM   2013  C   LEU   121      -8.162   3.990  -8.794  1.00  0.00
ATOM   2014  O   LEU   121      -8.150   3.573  -9.956  1.00  0.00
ATOM   2015  N   GLY   122      -9.187   3.818  -7.945  1.00  0.00
ATOM   2016  H   GLY   122      -9.138   4.197  -7.010  1.00  0.00
ATOM   2017  CA  GLY   122     -10.425   3.101  -8.259  1.00  0.00
ATOM   2018  HA2 GLY   122     -10.187   2.076  -8.545  1.00  0.00
ATOM   2019  HA3 GLY   122     -11.037   3.025  -7.360  1.00  0.00
ATOM   2020  C   GLY   122     -11.230   3.757  -9.362  1.00  0.00
ATOM   2021  O   GLY   122     -11.756   3.064 -10.243  1.00  0.00
ATOM   2022  N   SER   123     -11.281   5.117  -9.353  1.00  0.00
ATOM   2023  H   SER   123     -10.826   5.635  -8.614  1.00  0.00
ATOM   2024  CA  SER   123     -11.971   5.920 -10.371  1.00  0.00
ATOM   2025  HA  SER   123     -12.983   5.527 -10.469  1.00  0.00
ATOM   2026  CB  SER   123     -12.085   7.379  -9.942  1.00  0.00
ATOM   2027  HB2 SER   123     -12.939   7.838 -10.440  1.00  0.00
ATOM   2028  HB3 SER   123     -12.274   7.428  -8.870  1.00  0.00
ATOM   2029  OG  SER   123     -10.915   8.110 -10.247  1.00  0.00
ATOM   2030  HG  SER   123     -11.023   9.021  -9.964  1.00  0.00
ATOM   2031  C   SER   123     -11.297   5.800 -11.735  1.00  0.00
ATOM   2032  O   SER   123     -11.927   6.047 -12.758  1.00  0.00
ATOM   2033  N   ARG   124     -10.036   5.383 -11.744  1.00  0.00
ATOM   2034  H   ARG   124      -9.551   5.223 -10.873  1.00  0.00
ATOM   2035  CA  ARG   124      -9.270   5.129 -12.958  1.00  0.00
ATOM   2036  HA  ARG   124      -9.753   5.675 -13.768  1.00  0.00
ATOM   2037  CB  ARG   124      -7.832   5.668 -12.833  1.00  0.00
ATOM   2038  HB2 ARG   124      -7.346   5.205 -11.974  1.00  0.00
ATOM   2039  HB3 ARG   124      -7.250   5.348 -13.697  1.00  0.00
ATOM   2040  CG  ARG   124      -7.751   7.205 -12.701  1.00  0.00
ATOM   2041  HG2 ARG   124      -8.471   7.542 -11.956  1.00  0.00
ATOM   2042  HG3 ARG   124      -6.781   7.481 -12.288  1.00  0.00
ATOM   2043  CD  ARG   124      -7.980   7.962 -14.002  1.00  0.00
ATOM   2044  HD2 ARG   124      -8.997   7.784 -14.351  1.00  0.00
ATOM   2045  HD3 ARG   124      -7.883   9.032 -13.821  1.00  0.00
ATOM   2046  NE  ARG   124      -7.031   7.556 -15.039  1.00  0.00
ATOM   2047  HE  ARG   124      -7.357   6.840 -15.672  1.00  0.00
ATOM   2048  CZ  ARG   124      -5.813   8.063 -15.182  1.00  0.00
ATOM   2049  NH1 ARG   124      -5.389   9.026 -14.376  1.00  0.00
ATOM   2050 HH11 ARG   124      -5.994   9.378 -13.648  1.00  0.00
ATOM   2051 HH12 ARG   124      -4.461   9.408 -14.490  1.00  0.00
ATOM   2052  NH2 ARG   124      -5.013   7.618 -16.139  1.00  0.00
ATOM   2053 HH21 ARG   124      -5.329   6.890 -16.764  1.00  0.00
ATOM   2054 HH22 ARG   124      -4.087   8.007 -16.244  1.00  0.00
ATOM   2055  C   ARG   124      -9.308   3.633 -13.325  1.00  0.00
ATOM   2056  O   ARG   124      -8.538   3.188 -14.170  1.00  0.00
ATOM   2057  N   GLN   125     -10.261   2.886 -12.712  1.00  0.00
ATOM   2058  H   GLN   125     -10.865   3.307 -12.021  1.00  0.00
ATOM   2059  CA  GLN   125     -10.573   1.466 -12.909  1.00  0.00
ATOM   2060  HA  GLN   125     -11.355   1.218 -12.191  1.00  0.00
ATOM   2061  CB  GLN   125     -11.167   1.204 -14.315  1.00  0.00
ATOM   2062  HB2 GLN   125     -10.571   1.728 -15.062  1.00  0.00
ATOM   2063  HB3 GLN   125     -11.055   0.149 -14.563  1.00  0.00
ATOM   2064  CG  GLN   125     -12.629   1.605 -14.464  1.00  0.00
ATOM   2065  HG2 GLN   125     -13.229   1.070 -13.727  1.00  0.00
ATOM   2066  HG3 GLN   125     -12.736   2.670 -14.258  1.00  0.00
ATOM   2067  CD  GLN   125     -13.152   1.306 -15.851  1.00  0.00
ATOM   2068  OE1 GLN   125     -13.731   0.242 -16.116  1.00  0.00
ATOM   2069  NE2 GLN   125     -12.953   2.239 -16.768  1.00  0.00
ATOM   2070 HE21 GLN   125     -12.474   3.094 -16.523  1.00  0.00
ATOM   2071 HE22 GLN   125     -13.280   2.096 -17.713  1.00  0.00
ATOM   2072  C   GLN   125      -9.379   0.553 -12.587  1.00  0.00
ATOM   2073  O   GLN   125      -8.959  -0.273 -13.404  1.00  0.00
ATOM   2074  N   TYR   126      -8.836   0.714 -11.375  1.00  0.00
ATOM   2075  H   TYR   126      -9.204   1.413 -10.746  1.00  0.00
ATOM   2076  CA  TYR   126      -7.720  -0.084 -10.910  1.00  0.00
ATOM   2077  HA  TYR   126      -7.620  -0.929 -11.591  1.00  0.00
ATOM   2078  CB  TYR   126      -6.388   0.688 -10.940  1.00  0.00
ATOM   2079  HB2 TYR   126      -6.516   1.647 -10.439  1.00  0.00
ATOM   2080  HB3 TYR   126      -5.653   0.163 -10.331  1.00  0.00
ATOM   2081  CG  TYR   126      -5.821   0.917 -12.321  1.00  0.00
ATOM   2082  CD1 TYR   126      -5.279  -0.134 -13.056  1.00  0.00
ATOM   2083  HD1 TYR   126      -5.252  -1.129 -12.637  1.00  0.00
ATOM   2084  CE1 TYR   126      -4.764   0.072 -14.336  1.00  0.00
ATOM   2085  HE1 TYR   126      -4.388  -0.764 -14.908  1.00  0.00
ATOM   2086  CZ  TYR   126      -4.737   1.354 -14.870  1.00  0.00
ATOM   2087  OH  TYR   126      -4.227   1.585 -16.127  1.00  0.00
ATOM   2088  HH  TYR   126      -4.288   2.521 -16.331  1.00  0.00
ATOM   2089  CE2 TYR   126      -5.231   2.418 -14.134  1.00  0.00
ATOM   2090  HE2 TYR   126      -5.219   3.416 -14.547  1.00  0.00
ATOM   2091  CD2 TYR   126      -5.744   2.198 -12.858  1.00  0.00
ATOM   2092  HD2 TYR   126      -6.086   3.046 -12.283  1.00  0.00
ATOM   2093  C   TYR   126      -7.928  -0.640  -9.542  1.00  0.00
ATOM   2094  O   TYR   126      -8.467   0.027  -8.645  1.00  0.00
ATOM   2095  N   VAL   127      -7.451  -1.882  -9.374  1.00  0.00
ATOM   2096  H   VAL   127      -7.099  -2.399 -10.167  1.00  0.00
ATOM   2097  CA  VAL   127      -7.408  -2.549  -8.087  1.00  0.00
ATOM   2098  HA  VAL   127      -7.845  -1.839  -7.385  1.00  0.00
ATOM   2099  CB  VAL   127      -8.212  -3.840  -7.903  1.00  0.00
ATOM   2100  HB  VAL   127      -7.798  -4.353  -7.035  1.00  0.00
ATOM   2101  CG1 VAL   127      -9.645  -3.505  -7.577  1.00  0.00
ATOM   2102 HG11 VAL   127     -10.213  -4.426  -7.447  1.00  0.00
ATOM   2103 HG12 VAL   127      -9.682  -2.923  -6.656  1.00  0.00
ATOM   2104 HG13 VAL   127     -10.077  -2.924  -8.392  1.00  0.00
ATOM   2105  CG2 VAL   127      -8.088  -4.794  -9.086  1.00  0.00
ATOM   2106 HG21 VAL   127      -8.680  -5.689  -8.895  1.00  0.00
ATOM   2107 HG22 VAL   127      -8.453  -4.304  -9.989  1.00  0.00
ATOM   2108 HG23 VAL   127      -7.043  -5.072  -9.221  1.00  0.00
ATOM   2109  C   VAL   127      -5.985  -2.677  -7.673  1.00  0.00
ATOM   2110  O   VAL   127      -5.136  -3.106  -8.446  1.00  0.00
ATOM   2111  N   HIE   128      -5.729  -2.245  -6.457  1.00  0.00
ATOM   2112  H   HIE   128      -6.481  -1.913  -5.870  1.00  0.00
ATOM   2113  CA  HIE   128      -4.394  -2.201  -5.855  1.00  0.00
ATOM   2114  HA  HIE   128      -3.711  -1.822  -6.615  1.00  0.00
ATOM   2115  CB  HIE   128      -4.387  -1.181  -4.685  1.00  0.00
ATOM   2116  HB2 HIE   128      -4.818  -0.239  -5.024  1.00  0.00
ATOM   2117  HB3 HIE   128      -5.035  -1.542  -3.886  1.00  0.00
ATOM   2118  CG  HIE   128      -3.028  -0.936  -4.145  1.00  0.00
ATOM   2119  ND1 HIE   128      -2.344  -1.618  -3.204  1.00  0.00
ATOM   2120  CE1 HIE   128      -1.102  -1.041  -3.114  1.00  0.00
ATOM   2121  HE1 HIE   128      -0.386  -1.409  -2.394  1.00  0.00
ATOM   2122  NE2 HIE   128      -1.064  -0.070  -4.021  1.00  0.00
ATOM   2123  HE2 HIE   128      -0.250   0.505  -4.183  1.00  0.00
ATOM   2124  CD2 HIE   128      -2.212   0.040  -4.669  1.00  0.00
ATOM   2125  HD2 HIE   128      -2.580   0.689  -5.450  1.00  0.00
ATOM   2126  C   HIE   128      -3.888  -3.604  -5.448  1.00  0.00
ATOM   2127  O   HIE   128      -2.780  -3.975  -5.796  1.00  0.00
ATOM   2128  N   ARG   129      -4.680  -4.347  -4.654  1.00  0.00
ATOM   2129  H   ARG   129      -5.559  -3.973  -4.325  1.00  0.00
ATOM   2130  CA  ARG   129      -4.387  -5.716  -4.190  1.00  0.00
ATOM   2131  HA  ARG   129      -5.280  -6.066  -3.672  1.00  0.00
ATOM   2132  CB  ARG   129      -4.156  -6.682  -5.372  1.00  0.00
ATOM   2133  HB2 ARG   129      -3.163  -6.508  -5.786  1.00  0.00
ATOM   2134  HB3 ARG   129      -4.040  -7.695  -4.987  1.00  0.00
ATOM   2135  CG  ARG   129      -5.184  -6.693  -6.517  1.00  0.00
ATOM   2136  HG2 ARG   129      -6.149  -7.025  -6.135  1.00  0.00
ATOM   2137  HG3 ARG   129      -5.275  -5.689  -6.933  1.00  0.00
ATOM   2138  CD  ARG   129      -4.712  -7.649  -7.601  1.00  0.00
ATOM   2139  HD2 ARG   129      -5.552  -7.912  -8.244  1.00  0.00
ATOM   2140  HD3 ARG   129      -3.940  -7.166  -8.200  1.00  0.00
ATOM   2141  NE  ARG   129      -4.168  -8.860  -6.992  1.00  0.00
ATOM   2142  HE  ARG   129      -4.715  -9.232  -6.229  1.00  0.00
ATOM   2143  CZ  ARG   129      -3.053  -9.468  -7.365  1.00  0.00
ATOM   2144  NH1 ARG   129      -2.375  -9.036  -8.413  1.00  0.00
ATOM   2145 HH11 ARG   129      -2.707  -8.237  -8.935  1.00  0.00
ATOM   2146 HH12 ARG   129      -1.525  -9.504  -8.693  1.00  0.00
ATOM   2147  NH2 ARG   129      -2.642 -10.555  -6.731  1.00  0.00
ATOM   2148 HH21 ARG   129      -3.180 -10.923  -5.960  1.00  0.00
ATOM   2149 HH22 ARG   129      -1.791 -11.016  -7.019  1.00  0.00
ATOM   2150  C   ARG   129      -3.206  -5.862  -3.187  1.00  0.00
ATOM   2151  O   ARG   129      -2.851  -6.991  -2.848  1.00  0.00
ATOM   2152  N   ASP   130      -2.596  -4.763  -2.726  1.00  0.00
ATOM   2153  H   ASP   130      -2.931  -3.862  -3.035  1.00  0.00
ATOM   2154  CA  ASP   130      -1.432  -4.804  -1.825  1.00  0.00
ATOM   2155  HA  ASP   130      -1.491  -5.696  -1.202  1.00  0.00
ATOM   2156  CB  ASP   130      -0.154  -4.872  -2.696  1.00  0.00
ATOM   2157  HB2 ASP   130      -0.384  -5.386  -3.629  1.00  0.00
ATOM   2158  HB3 ASP   130       0.090  -3.871  -3.052  1.00  0.00
ATOM   2159  CG  ASP   130       1.086  -5.497  -2.073  1.00  0.00
ATOM   2160  OD1 ASP   130       0.939  -6.430  -1.280  1.00  0.00
ATOM   2161  OD2 ASP   130       2.210  -5.060  -2.414  1.00  0.00
ATOM   2162  C   ASP   130      -1.463  -3.547  -0.922  1.00  0.00
ATOM   2163  O   ASP   130      -0.430  -2.914  -0.687  1.00  0.00
ATOM   2164  N   LEU   131      -2.672  -3.153  -0.448  1.00  0.00
ATOM   2165  H   LEU   131      -3.500  -3.687  -0.670  1.00  0.00
ATOM   2166  CA  LEU   131      -2.767  -1.962   0.377  1.00  0.00
ATOM   2167  HA  LEU   131      -1.978  -1.293   0.034  1.00  0.00
ATOM   2168  CB  LEU   131      -4.083  -1.202   0.183  1.00  0.00
ATOM   2169  HB2 LEU   131      -4.269  -1.070  -0.883  1.00  0.00
ATOM   2170  HB3 LEU   131      -4.912  -1.827   0.514  1.00  0.00
ATOM   2171  CG  LEU   131      -4.163   0.165   0.887  1.00  0.00
ATOM   2172  HG  LEU   131      -3.852   0.018   1.921  1.00  0.00
ATOM   2173  CD1 LEU   131      -3.195   1.186   0.256  1.00  0.00
ATOM   2174 HD11 LEU   131      -3.279   2.139   0.779  1.00  0.00
ATOM   2175 HD12 LEU   131      -2.173   0.817   0.338  1.00  0.00
ATOM   2176 HD13 LEU   131      -3.448   1.325  -0.795  1.00  0.00
ATOM   2177  CD2 LEU   131      -5.564   0.691   0.911  1.00  0.00
ATOM   2178 HD21 LEU   131      -5.581   1.657   1.416  1.00  0.00
ATOM   2179 HD22 LEU   131      -5.926   0.809  -0.110  1.00  0.00
ATOM   2180 HD23 LEU   131      -6.206  -0.009   1.445  1.00  0.00
ATOM   2181  C   LEU   131      -2.462  -2.259   1.853  1.00  0.00
ATOM   2182  O   LEU   131      -3.297  -2.811   2.572  1.00  0.00
ATOM   2183  N   ALA   132      -1.250  -1.873   2.283  1.00  0.00
ATOM   2184  H   ALA   132      -0.618  -1.399   1.653  1.00  0.00
ATOM   2185  CA  ALA   132      -0.689  -2.060   3.629  1.00  0.00
ATOM   2186  HA  ALA   132      -1.495  -2.111   4.361  1.00  0.00
ATOM   2187  CB  ALA   132       0.129  -3.350   3.671  1.00  0.00
ATOM   2188  HB1 ALA   132       0.543  -3.486   4.670  1.00  0.00
ATOM   2189  HB2 ALA   132      -0.513  -4.196   3.427  1.00  0.00
ATOM   2190  HB3 ALA   132       0.941  -3.290   2.946  1.00  0.00
ATOM   2191  C   ALA   132       0.205  -0.872   3.933  1.00  0.00
ATOM   2192  O   ALA   132       0.636  -0.208   2.996  1.00  0.00
ATOM   2193  N   ALA   133       0.501  -0.605   5.220  1.00  0.00
ATOM   2194  H   ALA   133       0.124  -1.185   5.956  1.00  0.00
ATOM   2195  CA  ALA   133       1.369   0.517   5.642  1.00  0.00
ATOM   2196  HA  ALA   133       0.876   1.439   5.334  1.00  0.00
ATOM   2197  CB  ALA   133       1.509   0.565   7.158  1.00  0.00
ATOM   2198  HB1 ALA   133       2.152   1.399   7.438  1.00  0.00
ATOM   2199  HB2 ALA   133       0.526   0.697   7.610  1.00  0.00
ATOM   2200  HB3 ALA   133       1.949  -0.367   7.512  1.00  0.00
ATOM   2201  C   ALA   133       2.748   0.503   4.991  1.00  0.00
ATOM   2202  O   ALA   133       3.285   1.564   4.711  1.00  0.00
ATOM   2203  N   ARG   134       3.316  -0.695   4.753  1.00  0.00
ATOM   2204  H   ARG   134       2.852  -1.542   5.049  1.00  0.00
ATOM   2205  CA  ARG   134       4.609  -0.869   4.069  1.00  0.00
ATOM   2206  HA  ARG   134       5.357  -0.323   4.643  1.00  0.00
ATOM   2207  CB  ARG   134       5.025  -2.356   4.066  1.00  0.00
ATOM   2208  HB2 ARG   134       6.043  -2.446   3.687  1.00  0.00
ATOM   2209  HB3 ARG   134       5.063  -2.723   5.092  1.00  0.00
ATOM   2210  CG  ARG   134       4.096  -3.247   3.242  1.00  0.00
ATOM   2211  HG2 ARG   134       3.069  -3.108   3.580  1.00  0.00
ATOM   2212  HG3 ARG   134       4.081  -2.895   2.210  1.00  0.00
ATOM   2213  CD  ARG   134       4.436  -4.731   3.263  1.00  0.00
ATOM   2214  HD2 ARG   134       5.236  -4.930   2.550  1.00  0.00
ATOM   2215  HD3 ARG   134       4.717  -5.024   4.274  1.00  0.00
ATOM   2216  NE  ARG   134       3.237  -5.458   2.862  1.00  0.00
ATOM   2217  HE  ARG   134       2.610  -5.684   3.621  1.00  0.00
ATOM   2218  CZ  ARG   134       2.935  -5.822   1.620  1.00  0.00
ATOM   2219  NH1 ARG   134       1.773  -6.394   1.359  1.00  0.00
ATOM   2220 HH11 ARG   134       1.111  -6.556   2.104  1.00  0.00
ATOM   2221 HH12 ARG   134       1.547  -6.669   0.414  1.00  0.00
ATOM   2222  NH2 ARG   134       3.800  -5.625   0.630  1.00  0.00
ATOM   2223 HH21 ARG   134       4.695  -5.196   0.819  1.00  0.00
ATOM   2224 HH22 ARG   134       3.563  -5.905  -0.311  1.00  0.00
ATOM   2225  C   ARG   134       4.629  -0.300   2.618  1.00  0.00
ATOM   2226  O   ARG   134       5.697  -0.124   2.035  1.00  0.00
ATOM   2227  N   ASN   135       3.461  -0.060   2.038  1.00  0.00
ATOM   2228  H   ASN   135       2.602  -0.254   2.533  1.00  0.00
ATOM   2229  CA  ASN   135       3.311   0.482   0.691  1.00  0.00
ATOM   2230  HA  ASN   135       4.300   0.469   0.234  1.00  0.00
ATOM   2231  CB  ASN   135       2.418  -0.411  -0.163  1.00  0.00
ATOM   2232  HB2 ASN   135       1.491  -0.615   0.373  1.00  0.00
ATOM   2233  HB3 ASN   135       2.136   0.121  -1.072  1.00  0.00
ATOM   2234  CG  ASN   135       3.077  -1.705  -0.528  1.00  0.00
ATOM   2235  OD1 ASN   135       4.268  -1.761  -0.862  1.00  0.00
ATOM   2236  ND2 ASN   135       2.321  -2.775  -0.458  1.00  0.00
ATOM   2237 HD21 ASN   135       1.356  -2.694  -0.171  1.00  0.00
ATOM   2238 HD22 ASN   135       2.704  -3.680  -0.691  1.00  0.00
ATOM   2239  C   ASN   135       2.852   1.925   0.702  1.00  0.00
ATOM   2240  O   ASN   135       2.636   2.517  -0.354  1.00  0.00
ATOM   2241  N   VAL   136       2.763   2.509   1.897  1.00  0.00
ATOM   2242  H   VAL   136       2.945   1.975   2.735  1.00  0.00
ATOM   2243  CA  VAL   136       2.408   3.920   2.092  1.00  0.00
ATOM   2244  HA  VAL   136       2.041   4.308   1.142  1.00  0.00
ATOM   2245  CB  VAL   136       1.304   4.155   3.164  1.00  0.00
ATOM   2246  HB  VAL   136       1.694   3.810   4.121  1.00  0.00
ATOM   2247  CG1 VAL   136       0.983   5.657   3.304  1.00  0.00
ATOM   2248 HG11 VAL   136       0.209   5.795   4.059  1.00  0.00
ATOM   2249 HG12 VAL   136       1.882   6.195   3.604  1.00  0.00
ATOM   2250 HG13 VAL   136       0.631   6.044   2.348  1.00  0.00
ATOM   2251  CG2 VAL   136       0.037   3.346   2.859  1.00  0.00
ATOM   2252 HG21 VAL   136      -0.710   3.536   3.629  1.00  0.00
ATOM   2253 HG22 VAL   136      -0.359   3.643   1.888  1.00  0.00
ATOM   2254 HG23 VAL   136       0.279   2.283   2.843  1.00  0.00
ATOM   2255  C   VAL   136       3.704   4.678   2.447  1.00  0.00
ATOM   2256  O   VAL   136       4.365   4.347   3.428  1.00  0.00
ATOM   2257  N   LEU   137       4.038   5.698   1.667  1.00  0.00
ATOM   2258  H   LEU   137       3.463   5.934   0.871  1.00  0.00
ATOM   2259  CA  LEU   137       5.215   6.529   1.886  1.00  0.00
ATOM   2260  HA  LEU   137       5.916   5.949   2.487  1.00  0.00
ATOM   2261  CB  LEU   137       5.901   6.836   0.554  1.00  0.00
ATOM   2262  HB2 LEU   137       5.157   7.187  -0.161  1.00  0.00
ATOM   2263  HB3 LEU   137       6.552   7.702   0.676  1.00  0.00
ATOM   2264  CG  LEU   137       6.684   5.709  -0.058  1.00  0.00
ATOM   2265  HG  LEU   137       6.037   4.834  -0.123  1.00  0.00
ATOM   2266  CD1 LEU   137       7.117   6.083  -1.441  1.00  0.00
ATOM   2267 HD11 LEU   137       7.684   5.262  -1.879  1.00  0.00
ATOM   2268 HD12 LEU   137       6.239   6.286  -2.055  1.00  0.00
ATOM   2269 HD13 LEU   137       7.743   6.974  -1.398  1.00  0.00
ATOM   2270  CD2 LEU   137       7.899   5.351   0.799  1.00  0.00
ATOM   2271 HD21 LEU   137       8.446   4.533   0.331  1.00  0.00
ATOM   2272 HD22 LEU   137       8.551   6.220   0.887  1.00  0.00
ATOM   2273 HD23 LEU   137       7.567   5.045   1.791  1.00  0.00
ATOM   2274  C   LEU   137       4.938   7.828   2.636  1.00  0.00
ATOM   2275  O   LEU   137       3.894   8.451   2.430  1.00  0.00
ATOM   2276  N   VAL   138       5.906   8.253   3.476  1.00  0.00
ATOM   2277  H   VAL   138       6.753   7.714   3.584  1.00  0.00
ATOM   2278  CA  VAL   138       5.806   9.475   4.261  1.00  0.00
ATOM   2279  HA  VAL   138       4.751   9.749   4.280  1.00  0.00
ATOM   2280  CB  VAL   138       6.241   9.258   5.751  1.00  0.00
ATOM   2281  HB  VAL   138       7.298   8.992   5.752  1.00  0.00
ATOM   2282  CG1 VAL   138       6.084  10.532   6.569  1.00  0.00
ATOM   2283 HG11 VAL   138       6.395  10.345   7.597  1.00  0.00
ATOM   2284 HG12 VAL   138       6.704  11.319   6.140  1.00  0.00
ATOM   2285 HG13 VAL   138       5.040  10.846   6.557  1.00  0.00
ATOM   2286  CG2 VAL   138       5.471   8.105   6.396  1.00  0.00
ATOM   2287 HG21 VAL   138       5.797   7.982   7.429  1.00  0.00
ATOM   2288 HG22 VAL   138       4.404   8.324   6.377  1.00  0.00
ATOM   2289 HG23 VAL   138       5.662   7.185   5.843  1.00  0.00
ATOM   2290  C   VAL   138       6.551  10.630   3.563  1.00  0.00
ATOM   2291  O   VAL   138       7.774  10.581   3.434  1.00  0.00
ATOM   2292  N   GLU   139       5.797  11.659   3.118  1.00  0.00
ATOM   2293  H   GLU   139       4.794  11.638   3.235  1.00  0.00
ATOM   2294  CA  GLU   139       6.314  12.862   2.450  1.00  0.00
ATOM   2295  HA  GLU   139       7.109  12.565   1.766  1.00  0.00
ATOM   2296  CB  GLU   139       5.198  13.556   1.636  1.00  0.00
ATOM   2297  HB2 GLU   139       5.018  12.994   0.720  1.00  0.00
ATOM   2298  HB3 GLU   139       4.254  13.471   2.174  1.00  0.00
ATOM   2299  CG  GLU   139       5.449  15.018   1.288  1.00  0.00
ATOM   2300  HG2 GLU   139       4.492  15.530   1.188  1.00  0.00
ATOM   2301  HG3 GLU   139       5.855  15.528   2.162  1.00  0.00
ATOM   2302  CD  GLU   139       6.312  15.340   0.081  1.00  0.00
ATOM   2303  OE1 GLU   139       6.156  14.677  -0.972  1.00  0.00
ATOM   2304  OE2 GLU   139       7.115  16.297   0.181  1.00  0.00
ATOM   2305  C   GLU   139       6.897  13.797   3.490  1.00  0.00
ATOM   2306  O   GLU   139       8.014  14.297   3.325  1.00  0.00
ATOM   2307  N   SER   140       6.138  14.000   4.565  1.00  0.00
ATOM   2308  H   SER   140       5.231  13.562   4.633  1.00  0.00
ATOM   2309  CA  SER   140       6.450  14.811   5.722  1.00  0.00
ATOM   2310  HA  SER   140       7.490  14.658   6.008  1.00  0.00
ATOM   2311  CB  SER   140       6.209  16.296   5.423  1.00  0.00
ATOM   2312  HB2 SER   140       6.557  16.896   6.264  1.00  0.00
ATOM   2313  HB3 SER   140       6.805  16.593   4.560  1.00  0.00
ATOM   2314  OG  SER   140       4.841  16.582   5.173  1.00  0.00
ATOM   2315  HG  SER   140       4.737  17.519   4.991  1.00  0.00
ATOM   2316  C   SER   140       5.531  14.330   6.843  1.00  0.00
ATOM   2317  O   SER   140       4.790  13.353   6.666  1.00  0.00
ATOM   2318  N   GLU   141       5.541  15.055   7.967  1.00  0.00
ATOM   2319  H   GLU   141       6.150  15.857   8.045  1.00  0.00
ATOM   2320  CA  GLU   141       4.742  14.831   9.172  1.00  0.00
ATOM   2321  HA  GLU   141       4.846  13.792   9.484  1.00  0.00
ATOM   2322  CB  GLU   141       5.304  15.751  10.272  1.00  0.00
ATOM   2323  HB2 GLU   141       6.385  15.622  10.329  1.00  0.00
ATOM   2324  HB3 GLU   141       5.229  16.788   9.944  1.00  0.00
ATOM   2325  CG  GLU   141       4.713  15.625  11.666  1.00  0.00
ATOM   2326  HG2 GLU   141       3.633  15.500  11.591  1.00  0.00
ATOM   2327  HG3 GLU   141       5.087  14.716  12.137  1.00  0.00
ATOM   2328  CD  GLU   141       5.022  16.817  12.555  1.00  0.00
ATOM   2329  OE1 GLU   141       6.220  17.148  12.700  1.00  0.00
ATOM   2330  OE2 GLU   141       4.071  17.424  13.101  1.00  0.00
ATOM   2331  C   GLU   141       3.247  15.132   8.881  1.00  0.00
ATOM   2332  O   GLU   141       2.388  14.789   9.684  1.00  0.00
ATOM   2333  N   HIE   142       2.941  15.733   7.718  1.00  0.00
ATOM   2334  H   HIE   142       3.673  15.964   7.061  1.00  0.00
ATOM   2335  CA  HIE   142       1.571  16.077   7.349  1.00  0.00
ATOM   2336  HA  HIE   142       0.932  15.784   8.182  1.00  0.00
ATOM   2337  CB  HIE   142       1.402  17.603   7.162  1.00  0.00
ATOM   2338  HB2 HIE   142       1.760  17.888   6.173  1.00  0.00
ATOM   2339  HB3 HIE   142       0.341  17.854   7.176  1.00  0.00
ATOM   2340  CG  HIE   142       2.111  18.403   8.192  1.00  0.00
ATOM   2341  ND1 HIE   142       1.499  18.746   9.385  1.00  0.00
ATOM   2342  CE1 HIE   142       2.414  19.406  10.070  1.00  0.00
ATOM   2343  HE1 HIE   142       2.177  19.800  11.047  1.00  0.00
ATOM   2344  NE2 HIE   142       3.570  19.488   9.399  1.00  0.00
ATOM   2345  HE2 HIE   142       4.429  19.930   9.694  1.00  0.00
ATOM   2346  CD2 HIE   142       3.386  18.850   8.202  1.00  0.00
ATOM   2347  HD2 HIE   142       4.029  18.666   7.354  1.00  0.00
ATOM   2348  C   HIE   142       1.058  15.350   6.115  1.00  0.00
ATOM   2349  O   HIE   142      -0.159  15.320   5.917  1.00  0.00
ATOM   2350  N   GLN   143       1.940  14.785   5.275  1.00  0.00
ATOM   2351  H   GLN   143       2.927  14.814   5.485  1.00  0.00
ATOM   2352  CA  GLN   143       1.436  14.134   4.061  1.00  0.00
ATOM   2353  HA  GLN   143       0.358  14.035   4.185  1.00  0.00
ATOM   2354  CB  GLN   143       1.657  15.062   2.854  1.00  0.00
ATOM   2355  HB2 GLN   143       1.331  16.070   3.111  1.00  0.00
ATOM   2356  HB3 GLN   143       2.727  15.181   2.683  1.00  0.00
ATOM   2357  CG  GLN   143       0.976  14.626   1.540  1.00  0.00
ATOM   2358  HG2 GLN   143       1.326  13.632   1.262  1.00  0.00
ATOM   2359  HG3 GLN   143      -0.102  14.573   1.690  1.00  0.00
ATOM   2360  CD  GLN   143       1.280  15.595   0.426  1.00  0.00
ATOM   2361  OE1 GLN   143       2.430  15.780   0.017  1.00  0.00
ATOM   2362  NE2 GLN   143       0.261  16.253  -0.077  1.00  0.00
ATOM   2363 HE21 GLN   143      -0.669  16.097   0.285  1.00  0.00
ATOM   2364 HE22 GLN   143       0.407  16.915  -0.826  1.00  0.00
ATOM   2365  C   GLN   143       1.983  12.711   3.771  1.00  0.00
ATOM   2366  O   GLN   143       3.191  12.444   3.828  1.00  0.00
ATOM   2367  N   VAL   144       1.052  11.809   3.427  1.00  0.00
ATOM   2368  H   VAL   144       0.073  12.056   3.460  1.00  0.00
ATOM   2369  CA  VAL   144       1.366  10.450   2.994  1.00  0.00
ATOM   2370  HA  VAL   144       2.453  10.373   3.025  1.00  0.00
ATOM   2371  CB  VAL   144       0.837   9.315   3.906  1.00  0.00
ATOM   2372  HB  VAL   144       1.045   8.374   3.397  1.00  0.00
ATOM   2373  CG1 VAL   144       1.587   9.278   5.243  1.00  0.00
ATOM   2374 HG11 VAL   144       1.192   8.471   5.860  1.00  0.00
ATOM   2375 HG12 VAL   144       2.648   9.109   5.060  1.00  0.00
ATOM   2376 HG13 VAL   144       1.455  10.228   5.761  1.00  0.00
ATOM   2377  CG2 VAL   144      -0.674   9.395   4.098  1.00  0.00
ATOM   2378 HG21 VAL   144      -1.002   8.581   4.744  1.00  0.00
ATOM   2379 HG22 VAL   144      -0.932  10.349   4.557  1.00  0.00
ATOM   2380 HG23 VAL   144      -1.169   9.312   3.130  1.00  0.00
ATOM   2381  C   VAL   144       0.977  10.262   1.524  1.00  0.00
ATOM   2382  O   VAL   144       0.162  11.012   0.990  1.00  0.00
ATOM   2383  N   LYS   145       1.588   9.289   0.869  1.00  0.00
ATOM   2384  H   LYS   145       2.278   8.720   1.338  1.00  0.00
ATOM   2385  CA  LYS   145       1.330   8.963  -0.539  1.00  0.00
ATOM   2386  HA  LYS   145       0.335   9.310  -0.820  1.00  0.00
ATOM   2387  CB  LYS   145       2.393   9.635  -1.448  1.00  0.00
ATOM   2388  HB2 LYS   145       3.386   9.296  -1.153  1.00  0.00
ATOM   2389  HB3 LYS   145       2.285   9.260  -2.466  1.00  0.00
ATOM   2390  CG  LYS   145       2.366  11.182  -1.467  1.00  0.00
ATOM   2391  HG2 LYS   145       1.375  11.524  -1.764  1.00  0.00
ATOM   2392  HG3 LYS   145       2.608  11.562  -0.474  1.00  0.00
ATOM   2393  CD  LYS   145       3.387  11.681  -2.458  1.00  0.00
ATOM   2394  HD2 LYS   145       4.375  11.320  -2.173  1.00  0.00
ATOM   2395  HD3 LYS   145       3.176  11.257  -3.440  1.00  0.00
ATOM   2396  CE  LYS   145       3.412  13.168  -2.555  1.00  0.00
ATOM   2397  HE2 LYS   145       2.391  13.545  -2.615  1.00  0.00
ATOM   2398  HE3 LYS   145       3.881  13.582  -1.662  1.00  0.00
ATOM   2399  NZ  LYS   145       4.169  13.598  -3.755  1.00  0.00
ATOM   2400  HZ1 LYS   145       4.176  14.607  -3.806  1.00  0.00
ATOM   2401  HZ2 LYS   145       5.118  13.258  -3.695  1.00  0.00
ATOM   2402  HZ3 LYS   145       3.729  13.223  -4.583  1.00  0.00
ATOM   2403  C   LYS   145       1.418   7.456  -0.725  1.00  0.00
ATOM   2404  O   LYS   145       2.247   6.814  -0.075  1.00  0.00
ATOM   2405  N   ILE   146       0.602   6.889  -1.643  1.00  0.00
ATOM   2406  H   ILE   146      -0.084   7.452  -2.125  1.00  0.00
ATOM   2407  CA  ILE   146       0.654   5.457  -1.994  1.00  0.00
ATOM   2408  HA  ILE   146       0.747   4.868  -1.082  1.00  0.00
ATOM   2409  CB  ILE   146      -0.593   4.959  -2.804  1.00  0.00
ATOM   2410  HB  ILE   146      -0.487   5.349  -3.816  1.00  0.00
ATOM   2411  CG2 ILE   146      -0.609   3.432  -2.918  1.00  0.00
ATOM   2412 HG21 ILE   146      -1.486   3.119  -3.485  1.00  0.00
ATOM   2413 HG22 ILE   146       0.293   3.096  -3.429  1.00  0.00
ATOM   2414 HG23 ILE   146      -0.646   2.993  -1.921  1.00  0.00
ATOM   2415  CG1 ILE   146      -1.947   5.513  -2.246  1.00  0.00
ATOM   2416 HG12 ILE   146      -1.985   6.590  -2.411  1.00  0.00
ATOM   2417 HG13 ILE   146      -2.756   5.205  -2.908  1.00  0.00
ATOM   2418  CD1 ILE   146      -2.372   5.200  -0.713  1.00  0.00
ATOM   2419 HD11 ILE   146      -3.337   5.661  -0.501  1.00  0.00
ATOM   2420 HD12 ILE   146      -2.446   4.122  -0.569  1.00  0.00
ATOM   2421 HD13 ILE   146      -1.620   5.606  -0.037  1.00  0.00
ATOM   2422  C   ILE   146       1.943   5.354  -2.788  1.00  0.00
ATOM   2423  O   ILE   146       2.106   6.075  -3.780  1.00  0.00
ATOM   2424  N   GLY   147       2.879   4.551  -2.280  1.00  0.00
ATOM   2425  H   GLY   147       2.679   4.000  -1.458  1.00  0.00
ATOM   2426  CA  GLY   147       4.216   4.405  -2.844  1.00  0.00
ATOM   2427  HA2 GLY   147       4.476   5.315  -3.385  1.00  0.00
ATOM   2428  HA3 GLY   147       4.948   4.429  -2.037  1.00  0.00
ATOM   2429  C   GLY   147       4.490   3.207  -3.727  1.00  0.00
ATOM   2430  O   GLY   147       5.505   3.178  -4.428  1.00  0.00
ATOM   2431  N   ASP   148       3.621   2.193  -3.703  1.00  0.00
ATOM   2432  H   ASP   148       2.847   2.145  -3.056  1.00  0.00
ATOM   2433  CA  ASP   148       3.887   1.046  -4.539  1.00  0.00
ATOM   2434  HA  ASP   148       4.632   1.355  -5.273  1.00  0.00
ATOM   2435  CB  ASP   148       4.516  -0.078  -3.714  1.00  0.00
ATOM   2436  HB2 ASP   148       5.277   0.339  -3.054  1.00  0.00
ATOM   2437  HB3 ASP   148       3.762  -0.510  -3.056  1.00  0.00
ATOM   2438  CG  ASP   148       5.126  -1.164  -4.554  1.00  0.00
ATOM   2439  OD1 ASP   148       6.206  -0.930  -5.124  1.00  0.00
ATOM   2440  OD2 ASP   148       4.502  -2.237  -4.669  1.00  0.00
ATOM   2441  C   ASP   148       2.671   0.577  -5.316  1.00  0.00
ATOM   2442  O   ASP   148       1.555   0.730  -4.849  1.00  0.00
ATOM   2443  N   PHE   149       2.889   0.026  -6.527  1.00  0.00
ATOM   2444  H   PHE   149       3.832  -0.070  -6.876  1.00  0.00
ATOM   2445  CA  PHE   149       1.807  -0.450  -7.380  1.00  0.00
ATOM   2446  HA  PHE   149       0.942  -0.614  -6.737  1.00  0.00
ATOM   2447  CB  PHE   149       1.419   0.641  -8.386  1.00  0.00
ATOM   2448  HB2 PHE   149       2.291   0.910  -8.982  1.00  0.00
ATOM   2449  HB3 PHE   149       0.695   0.239  -9.095  1.00  0.00
ATOM   2450  CG  PHE   149       0.852   1.880  -7.741  1.00  0.00
ATOM   2451  CD1 PHE   149       1.681   2.954  -7.395  1.00  0.00
ATOM   2452  HD1 PHE   149       2.732   2.926  -7.641  1.00  0.00
ATOM   2453  CE1 PHE   149       1.171   4.080  -6.727  1.00  0.00
ATOM   2454  HE1 PHE   149       1.838   4.869  -6.412  1.00  0.00
ATOM   2455  CZ  PHE   149      -0.173   4.170  -6.479  1.00  0.00
ATOM   2456  HZ  PHE   149      -0.578   5.056  -6.014  1.00  0.00
ATOM   2457  CE2 PHE   149      -1.018   3.122  -6.825  1.00  0.00
ATOM   2458  HE2 PHE   149      -2.072   3.188  -6.600  1.00  0.00
ATOM   2459  CD2 PHE   149      -0.506   1.981  -7.465  1.00  0.00
ATOM   2460  HD2 PHE   149      -1.175   1.180  -7.743  1.00  0.00
ATOM   2461  C   PHE   149       2.114  -1.780  -8.063  1.00  0.00
ATOM   2462  O   PHE   149       1.534  -2.073  -9.102  1.00  0.00
ATOM   2463  N   GLY   150       3.000  -2.584  -7.469  1.00  0.00
ATOM   2464  H   GLY   150       3.412  -2.317  -6.587  1.00  0.00
ATOM   2465  CA  GLY   150       3.438  -3.870  -8.015  1.00  0.00
ATOM   2466  HA2 GLY   150       4.040  -3.695  -8.907  1.00  0.00
ATOM   2467  HA3 GLY   150       4.161  -4.321  -7.335  1.00  0.00
ATOM   2468  C   GLY   150       2.354  -4.884  -8.335  1.00  0.00
ATOM   2469  O   GLY   150       2.512  -5.695  -9.247  1.00  0.00
ATOM   2470  N   LEU   151       1.260  -4.870  -7.577  1.00  0.00
ATOM   2471  H   LEU   151       1.165  -4.187  -6.839  1.00  0.00
ATOM   2472  CA  LEU   151       0.150  -5.820  -7.758  1.00  0.00
ATOM   2473  HA  LEU   151       0.529  -6.642  -8.365  1.00  0.00
ATOM   2474  CB  LEU   151      -0.323  -6.430  -6.406  1.00  0.00
ATOM   2475  HB2 LEU   151      -0.679  -5.627  -5.761  1.00  0.00
ATOM   2476  HB3 LEU   151      -1.270  -6.947  -6.563  1.00  0.00
ATOM   2477  CG  LEU   151       0.626  -7.353  -5.586  1.00  0.00
ATOM   2478  HG  LEU   151       1.291  -6.710  -5.009  1.00  0.00
ATOM   2479  CD1 LEU   151      -0.170  -8.205  -4.592  1.00  0.00
ATOM   2480 HD11 LEU   151       0.513  -8.842  -4.030  1.00  0.00
ATOM   2481 HD12 LEU   151      -0.708  -7.553  -3.903  1.00  0.00
ATOM   2482 HD13 LEU   151      -0.882  -8.827  -5.134  1.00  0.00
ATOM   2483  CD2 LEU   151       1.496  -8.250  -6.456  1.00  0.00
ATOM   2484 HD21 LEU   151       2.132  -8.866  -5.821  1.00  0.00
ATOM   2485 HD22 LEU   151       0.861  -8.893  -7.066  1.00  0.00
ATOM   2486 HD23 LEU   151       2.119  -7.634  -7.105  1.00  0.00
ATOM   2487  C   LEU   151      -1.031  -5.234  -8.494  1.00  0.00
ATOM   2488  O   LEU   151      -1.929  -5.977  -8.861  1.00  0.00
ATOM   2489  N   THR   152      -1.031  -3.910  -8.710  1.00  0.00
ATOM   2490  H   THR   152      -0.245  -3.350  -8.412  1.00  0.00
ATOM   2491  CA  THR   152      -2.106  -3.145  -9.368  1.00  0.00
ATOM   2492  HA  THR   152      -2.980  -3.229  -8.722  1.00  0.00
ATOM   2493  CB  THR   152      -1.761  -1.659  -9.431  1.00  0.00
ATOM   2494  HB  THR   152      -0.967  -1.507 -10.162  1.00  0.00
ATOM   2495  CG2 THR   152      -2.973  -0.783  -9.810  1.00  0.00
ATOM   2496 HG21 THR   152      -2.670   0.264  -9.840  1.00  0.00
ATOM   2497 HG22 THR   152      -3.345  -1.081 -10.790  1.00  0.00
ATOM   2498 HG23 THR   152      -3.761  -0.912  -9.068  1.00  0.00
ATOM   2499  OG1 THR   152      -1.287  -1.280  -8.137  1.00  0.00
ATOM   2500  HG1 THR   152      -1.060  -0.347  -8.140  1.00  0.00
ATOM   2501  C   THR   152      -2.514  -3.743 -10.728  1.00  0.00
ATOM   2502  O   THR   152      -1.657  -4.092 -11.539  1.00  0.00
ATOM   2503  N   LYS   153      -3.831  -3.929 -10.909  1.00  0.00
ATOM   2504  H   LYS   153      -4.483  -3.663 -10.185  1.00  0.00
ATOM   2505  CA  LYS   153      -4.470  -4.503 -12.096  1.00  0.00
ATOM   2506  HA  LYS   153      -3.764  -4.487 -12.926  1.00  0.00
ATOM   2507  CB  LYS   153      -4.917  -5.979 -11.829  1.00  0.00
ATOM   2508  HB2 LYS   153      -5.722  -5.982 -11.094  1.00  0.00
ATOM   2509  HB3 LYS   153      -5.429  -6.363 -12.711  1.00  0.00
ATOM   2510  CG  LYS   153      -3.830  -6.989 -11.394  1.00  0.00
ATOM   2511  HG2 LYS   153      -3.144  -6.506 -10.699  1.00  0.00
ATOM   2512  HG3 LYS   153      -4.297  -7.818 -10.863  1.00  0.00
ATOM   2513  CD  LYS   153      -3.048  -7.527 -12.587  1.00  0.00
ATOM   2514  HD2 LYS   153      -3.711  -8.122 -13.215  1.00  0.00
ATOM   2515  HD3 LYS   153      -2.720  -6.695 -13.210  1.00  0.00
ATOM   2516  CE  LYS   153      -1.850  -8.360 -12.190  1.00  0.00
ATOM   2517  HE2 LYS   153      -1.188  -7.766 -11.560  1.00  0.00
ATOM   2518  HE3 LYS   153      -2.182  -9.218 -11.605  1.00  0.00
ATOM   2519  NZ  LYS   153      -1.102  -8.835 -13.384  1.00  0.00
ATOM   2520  HZ1 LYS   153      -0.310  -9.387 -13.088  1.00  0.00
ATOM   2521  HZ2 LYS   153      -1.710  -9.401 -13.959  1.00  0.00
ATOM   2522  HZ3 LYS   153      -0.778  -8.041 -13.917  1.00  0.00
ATOM   2523  C   LYS   153      -5.737  -3.691 -12.486  1.00  0.00
ATOM   2524  O   LYS   153      -6.481  -3.213 -11.615  1.00  0.00
ATOM   2525  N   ALA   154      -6.019  -3.619 -13.795  1.00  0.00
ATOM   2526  H   ALA   154      -5.391  -4.032 -14.470  1.00  0.00
ATOM   2527  CA  ALA   154      -7.218  -2.959 -14.328  1.00  0.00
ATOM   2528  HA  ALA   154      -7.405  -2.065 -13.733  1.00  0.00
ATOM   2529  CB  ALA   154      -6.962  -2.524 -15.768  1.00  0.00
ATOM   2530  HB1 ALA   154      -7.852  -2.034 -16.164  1.00  0.00
ATOM   2531  HB2 ALA   154      -6.123  -1.829 -15.794  1.00  0.00
ATOM   2532  HB3 ALA   154      -6.728  -3.398 -16.376  1.00  0.00
ATOM   2533  C   ALA   154      -8.479  -3.852 -14.262  1.00  0.00
ATOM   2534  O   ALA   154      -8.442  -5.009 -14.697  1.00  0.00
ATOM   2535  N   ILE   155      -9.580  -3.323 -13.684  1.00  0.00
ATOM   2536  H   ILE   155      -9.532  -2.417 -13.241  1.00  0.00
ATOM   2537  CA  ILE   155     -10.889  -3.978 -13.644  1.00  0.00
ATOM   2538  HA  ILE   155     -10.757  -5.057 -13.559  1.00  0.00
ATOM   2539  CB  ILE   155     -11.804  -3.469 -12.488  1.00  0.00
ATOM   2540  HB  ILE   155     -11.933  -2.396 -12.630  1.00  0.00
ATOM   2541  CG2 ILE   155     -13.210  -4.111 -12.574  1.00  0.00
ATOM   2542 HG21 ILE   155     -13.830  -3.741 -11.757  1.00  0.00
ATOM   2543 HG22 ILE   155     -13.671  -3.850 -13.527  1.00  0.00
ATOM   2544 HG23 ILE   155     -13.120  -5.195 -12.499  1.00  0.00
ATOM   2545  CG1 ILE   155     -11.191  -3.669 -11.096  1.00  0.00
ATOM   2546 HG12 ILE   155     -11.029  -4.733 -10.921  1.00  0.00
ATOM   2547 HG13 ILE   155     -10.204  -3.207 -11.065  1.00  0.00
ATOM   2548  CD1 ILE   155     -12.081  -3.079  -9.939  1.00  0.00
ATOM   2549 HD11 ILE   155     -11.593  -3.252  -8.980  1.00  0.00
ATOM   2550 HD12 ILE   155     -12.212  -2.008 -10.091  1.00  0.00
ATOM   2551 HD13 ILE   155     -13.055  -3.568  -9.944  1.00  0.00
ATOM   2552  C   ILE   155     -11.542  -3.641 -15.003  1.00  0.00
ATOM   2553  O   ILE   155     -11.573  -2.456 -15.407  1.00  0.00
ATOM   2554  N   GLU   156     -12.093  -4.668 -15.686  1.00  0.00
ATOM   2555  H   GLU   156     -12.074  -5.600 -15.298  1.00  0.00
ATOM   2556  CA  GLU   156     -12.734  -4.497 -16.995  1.00  0.00
ATOM   2557  HA  GLU   156     -12.044  -3.924 -17.613  1.00  0.00
ATOM   2558  CB  GLU   156     -12.916  -5.858 -17.675  1.00  0.00
ATOM   2559  HB2 GLU   156     -12.039  -6.477 -17.485  1.00  0.00
ATOM   2560  HB3 GLU   156     -13.745  -6.388 -17.207  1.00  0.00
ATOM   2561  CG  GLU   156     -13.155  -5.770 -19.169  1.00  0.00
ATOM   2562  HG2 GLU   156     -13.306  -4.728 -19.451  1.00  0.00
ATOM   2563  HG3 GLU   156     -12.259  -6.094 -19.699  1.00  0.00
ATOM   2564  CD  GLU   156     -14.338  -6.592 -19.633  1.00  0.00
ATOM   2565  OE1 GLU   156     -15.384  -5.994 -19.974  1.00  0.00
ATOM   2566  OE2 GLU   156     -14.221  -7.838 -19.647  1.00  0.00
ATOM   2567  C   GLU   156     -14.061  -3.701 -16.945  1.00  0.00
ATOM   2568  O   GLU   156     -14.767  -3.697 -15.936  1.00  0.00
ATOM   2569  N   LYS   157     -17.690  -5.028 -15.593  1.00  0.00
ATOM   2570  H   LYS   157     -17.837  -5.553 -16.443  1.00  0.00
ATOM   2571  CA  LYS   157     -17.148  -5.917 -14.554  1.00  0.00
ATOM   2572  HA  LYS   157     -17.894  -6.688 -14.361  1.00  0.00
ATOM   2573  CB  LYS   157     -15.852  -6.627 -15.009  1.00  0.00
ATOM   2574  HB2 LYS   157     -15.048  -5.895 -15.084  1.00  0.00
ATOM   2575  HB3 LYS   157     -15.516  -7.303 -14.223  1.00  0.00
ATOM   2576  CG  LYS   157     -15.960  -7.398 -16.327  1.00  0.00
ATOM   2577  HG2 LYS   157     -16.801  -7.013 -16.903  1.00  0.00
ATOM   2578  HG3 LYS   157     -15.075  -7.205 -16.933  1.00  0.00
ATOM   2579  CD  LYS   157     -16.124  -8.904 -16.134  1.00  0.00
ATOM   2580  HD2 LYS   157     -15.342  -9.272 -15.469  1.00  0.00
ATOM   2581  HD3 LYS   157     -17.083  -9.106 -15.656  1.00  0.00
ATOM   2582  CE  LYS   157     -16.053  -9.642 -17.451  1.00  0.00
ATOM   2583  HE2 LYS   157     -16.687  -9.140 -18.182  1.00  0.00
ATOM   2584  HE3 LYS   157     -15.034  -9.601 -17.835  1.00  0.00
ATOM   2585  NZ  LYS   157     -16.475 -11.060 -17.322  1.00  0.00
ATOM   2586  HZ1 LYS   157     -16.412 -11.514 -18.222  1.00  0.00
ATOM   2587  HZ2 LYS   157     -15.872 -11.533 -16.664  1.00  0.00
ATOM   2588  HZ3 LYS   157     -17.429 -11.099 -16.991  1.00  0.00
ATOM   2589  C   LYS   157     -16.906  -5.175 -13.244  1.00  0.00
ATOM   2590  O   LYS   157     -16.501  -4.005 -13.248  1.00  0.00
ATOM   2591  N   GLU   158     -17.170  -5.861 -12.124  1.00  0.00
ATOM   2592  H   GLU   158     -17.527  -6.804 -12.182  1.00  0.00
ATOM   2593  CA  GLU   158     -16.973  -5.328 -10.773  1.00  0.00
ATOM   2594  HA  GLU   158     -17.064  -4.242 -10.799  1.00  0.00
ATOM   2595  CB  GLU   158     -18.024  -5.901  -9.802  1.00  0.00
ATOM   2596  HB2 GLU   158     -18.015  -6.989  -9.864  1.00  0.00
ATOM   2597  HB3 GLU   158     -17.702  -5.719  -8.777  1.00  0.00
ATOM   2598  CG  GLU   158     -19.446  -5.402  -9.976  1.00  0.00
ATOM   2599  HG2 GLU   158     -19.490  -4.341  -9.731  1.00  0.00
ATOM   2600  HG3 GLU   158     -19.732  -5.483 -11.025  1.00  0.00
ATOM   2601  CD  GLU   158     -20.448  -6.160  -9.119  1.00  0.00
ATOM   2602  OE1 GLU   158     -20.773  -5.677  -8.009  1.00  0.00
ATOM   2603  OE2 GLU   158     -20.898  -7.246  -9.551  1.00  0.00
ATOM   2604  C   GLU   158     -15.589  -5.702 -10.257  1.00  0.00
ATOM   2605  O   GLU   158     -15.143  -5.139  -9.257  1.00  0.00
ATOM   2606  N   ALA   159     -14.916  -6.660 -10.929  1.00  0.00
ATOM   2607  H   ALA   159     -15.286  -7.024 -11.795  1.00  0.00
ATOM   2608  CA  ALA   159     -13.643  -7.224 -10.470  1.00  0.00
ATOM   2609  HA  ALA   159     -13.092  -6.458  -9.925  1.00  0.00
ATOM   2610  CB  ALA   159     -13.996  -8.358  -9.512  1.00  0.00
ATOM   2611  HB1 ALA   159     -14.254  -7.944  -8.537  1.00  0.00
ATOM   2612  HB2 ALA   159     -14.846  -8.915  -9.906  1.00  0.00
ATOM   2613  HB3 ALA   159     -13.141  -9.026  -9.408  1.00  0.00
ATOM   2614  C   ALA   159     -12.729  -7.830 -11.540  1.00  0.00
ATOM   2615  O   ALA   159     -13.160  -8.057 -12.666  1.00  0.00
ATOM   2616  N   ALA   160     -11.468  -8.121 -11.154  1.00  0.00
ATOM   2617  H   ALA   160     -11.148  -7.856 -10.233  1.00  0.00
ATOM   2618  CA  ALA   160     -10.448  -8.814 -11.954  1.00  0.00
ATOM   2619  HA  ALA   160     -10.881  -9.080 -12.918  1.00  0.00
ATOM   2620  CB  ALA   160      -9.230  -7.926 -12.193  1.00  0.00
ATOM   2621  HB1 ALA   160      -9.056  -7.828 -13.264  1.00  0.00
ATOM   2622  HB2 ALA   160      -9.409  -6.940 -11.763  1.00  0.00
ATOM   2623  HB3 ALA   160      -8.355  -8.374 -11.722  1.00  0.00
ATOM   2624  C   ALA   160     -10.065 -10.122 -11.202  1.00  0.00
ATOM   2625  O   ALA   160      -9.877 -10.098  -9.980  1.00  0.00
ATOM   2626  N   THR   161      -9.989 -11.254 -11.926  1.00  0.00
ATOM   2627  H   THR   161     -10.181 -11.233 -12.917  1.00  0.00
ATOM   2628  CA  THR   161      -9.631 -12.538 -11.316  1.00  0.00
ATOM   2629  HA  THR   161      -9.781 -12.421 -10.243  1.00  0.00
ATOM   2630  CB  THR   161     -10.561 -13.682 -11.762  1.00  0.00
ATOM   2631  HB  THR   161     -10.543 -13.752 -12.850  1.00  0.00
ATOM   2632  CG2 THR   161     -10.172 -15.036 -11.167  1.00  0.00
ATOM   2633 HG21 THR   161     -10.865 -15.801 -11.519  1.00  0.00
ATOM   2634 HG22 THR   161      -9.159 -15.293 -11.478  1.00  0.00
ATOM   2635 HG23 THR   161     -10.214 -14.981 -10.079  1.00  0.00
ATOM   2636  OG1 THR   161     -11.889 -13.378 -11.337  1.00  0.00
ATOM   2637  HG1 THR   161     -12.482 -14.083 -11.608  1.00  0.00
ATOM   2638  C   THR   161      -8.137 -12.796 -11.516  1.00  0.00
ATOM   2639  O   THR   161      -7.630 -12.794 -12.650  1.00  0.00
ATOM   2640  N   VAL   162      -7.451 -12.991 -10.383  1.00  0.00
ATOM   2641  H   VAL   162      -7.928 -12.968  -9.493  1.00  0.00
ATOM   2642  CA  VAL   162      -6.025 -13.244 -10.295  1.00  0.00
ATOM   2643  HA  VAL   162      -5.555 -12.704 -11.117  1.00  0.00
ATOM   2644  CB  VAL   162      -5.451 -12.657  -8.982  1.00  0.00
ATOM   2645  HB  VAL   162      -6.074 -12.998  -8.155  1.00  0.00
ATOM   2646  CG1 VAL   162      -4.017 -13.115  -8.722  1.00  0.00
ATOM   2647 HG11 VAL   162      -3.659 -12.677  -7.790  1.00  0.00
ATOM   2648 HG12 VAL   162      -3.990 -14.202  -8.646  1.00  0.00
ATOM   2649 HG13 VAL   162      -3.378 -12.793  -9.544  1.00  0.00
ATOM   2650  CG2 VAL   162      -5.512 -11.138  -9.029  1.00  0.00
ATOM   2651 HG21 VAL   162      -5.107 -10.729  -8.103  1.00  0.00
ATOM   2652 HG22 VAL   162      -4.925 -10.776  -9.873  1.00  0.00
ATOM   2653 HG23 VAL   162      -6.548 -10.819  -9.144  1.00  0.00
ATOM   2654  C   VAL   162      -5.705 -14.715 -10.491  1.00  0.00
ATOM   2655  O   VAL   162      -6.388 -15.574  -9.945  1.00  0.00
ATOM   2656  N   LYS   163      -4.655 -14.982 -11.274  1.00  0.00
ATOM   2657  H   LYS   163      -4.136 -14.226 -11.698  1.00  0.00
ATOM   2658  CA  LYS   163      -4.152 -16.304 -11.600  1.00  0.00
ATOM   2659  HA  LYS   163      -4.966 -17.021 -11.492  1.00  0.00
ATOM   2660  CB  LYS   163      -3.677 -16.324 -13.050  1.00  0.00
ATOM   2661  HB2 LYS   163      -3.323 -15.332 -13.331  1.00  0.00
ATOM   2662  HB3 LYS   163      -2.865 -17.043 -13.157  1.00  0.00
ATOM   2663  CG  LYS   163      -4.775 -16.719 -14.043  1.00  0.00
ATOM   2664  HG2 LYS   163      -5.139 -17.718 -13.804  1.00  0.00
ATOM   2665  HG3 LYS   163      -5.598 -16.007 -13.977  1.00  0.00
ATOM   2666  CD  LYS   163      -4.325 -16.747 -15.509  1.00  0.00
ATOM   2667  HD2 LYS   163      -3.975 -15.757 -15.801  1.00  0.00
ATOM   2668  HD3 LYS   163      -3.517 -17.468 -15.628  1.00  0.00
ATOM   2669  CE  LYS   163      -5.412 -17.140 -16.519  1.00  0.00
ATOM   2670  HE2 LYS   163      -5.778 -18.141 -16.288  1.00  0.00
ATOM   2671  HE3 LYS   163      -6.236 -16.430 -16.461  1.00  0.00
ATOM   2672  NZ  LYS   163      -4.928 -17.152 -17.911  1.00  0.00
ATOM   2673  HZ1 LYS   163      -5.682 -17.417 -18.528  1.00  0.00
ATOM   2674  HZ2 LYS   163      -4.597 -16.231 -18.160  1.00  0.00
ATOM   2675  HZ3 LYS   163      -4.172 -17.816 -17.999  1.00  0.00
ATOM   2676  C   LYS   163      -3.019 -16.702 -10.643  1.00  0.00
ATOM   2677  O   LYS   163      -3.028 -17.816 -10.094  1.00  0.00
ATOM   2678  N   ASP   164      -2.070 -15.767 -10.418  1.00  0.00
ATOM   2679  H   ASP   164      -2.138 -14.907 -10.944  1.00  0.00
ATOM   2680  CA  ASP   164      -0.911 -15.957  -9.549  1.00  0.00
ATOM   2681  HA  ASP   164      -0.794 -17.028  -9.381  1.00  0.00
ATOM   2682  CB  ASP   164       0.352 -15.456 -10.268  1.00  0.00
ATOM   2683  HB2 ASP   164       0.329 -15.785 -11.307  1.00  0.00
ATOM   2684  HB3 ASP   164       0.314 -14.370 -10.347  1.00  0.00
ATOM   2685  CG  ASP   164       1.668 -15.866  -9.642  1.00  0.00
ATOM   2686  OD1 ASP   164       1.669 -16.260  -8.458  1.00  0.00
ATOM   2687  OD2 ASP   164       2.705 -15.773 -10.331  1.00  0.00
ATOM   2688  C   ASP   164      -1.095 -15.284  -8.174  1.00  0.00
ATOM   2689  O   ASP   164      -0.887 -14.076  -8.051  1.00  0.00
ATOM   2690  N   ASP   165      -1.450 -16.086  -7.144  1.00  0.00
ATOM   2691  H   ASP   165      -1.584 -17.062  -7.367  1.00  0.00
ATOM   2692  CA  ASP   165      -1.701 -15.643  -5.756  1.00  0.00
ATOM   2693  HA  ASP   165      -1.836 -14.561  -5.763  1.00  0.00
ATOM   2694  CB  ASP   165      -3.008 -16.288  -5.245  1.00  0.00
ATOM   2695  HB2 ASP   165      -2.846 -17.354  -5.085  1.00  0.00
ATOM   2696  HB3 ASP   165      -3.237 -15.901  -4.252  1.00  0.00
ATOM   2697  CG  ASP   165      -4.207 -16.094  -6.147  1.00  0.00
ATOM   2698  OD1 ASP   165      -4.790 -14.980  -6.131  1.00  0.00
ATOM   2699  OD2 ASP   165      -4.578 -17.058  -6.856  1.00  0.00
ATOM   2700  C   ASP   165      -0.537 -15.981  -4.777  1.00  0.00
ATOM   2701  O   ASP   165      -0.751 -16.123  -3.562  1.00  0.00
ATOM   2702  N   ARG   166       0.690 -16.057  -5.292  1.00  0.00
ATOM   2703  H   ARG   166       0.852 -15.789  -6.252  1.00  0.00
ATOM   2704  CA  ARG   166       1.823 -16.522  -4.499  1.00  0.00
ATOM   2705  HA  ARG   166       1.440 -17.343  -3.893  1.00  0.00
ATOM   2706  CB  ARG   166       2.913 -17.136  -5.387  1.00  0.00
ATOM   2707  HB2 ARG   166       3.027 -16.535  -6.289  1.00  0.00
ATOM   2708  HB3 ARG   166       3.859 -17.148  -4.845  1.00  0.00
ATOM   2709  CG  ARG   166       2.528 -18.563  -5.771  1.00  0.00
ATOM   2710  HG2 ARG   166       2.473 -19.176  -4.871  1.00  0.00
ATOM   2711  HG3 ARG   166       1.508 -18.570  -6.156  1.00  0.00
ATOM   2712  CD  ARG   166       3.447 -19.227  -6.774  1.00  0.00
ATOM   2713  HD2 ARG   166       4.452 -19.293  -6.356  1.00  0.00
ATOM   2714  HD3 ARG   166       3.117 -20.252  -6.945  1.00  0.00
ATOM   2715  NE  ARG   166       3.497 -18.513  -8.050  1.00  0.00
ATOM   2716  HE  ARG   166       2.957 -17.660  -8.089  1.00  0.00
ATOM   2717  CZ  ARG   166       4.187 -18.912  -9.114  1.00  0.00
ATOM   2718  NH1 ARG   166       4.866 -20.049  -9.085  1.00  0.00
ATOM   2719 HH11 ARG   166       4.862 -20.619  -8.251  1.00  0.00
ATOM   2720 HH12 ARG   166       5.388 -20.346  -9.897  1.00  0.00
ATOM   2721  NH2 ARG   166       4.184 -18.187 -10.222  1.00  0.00
ATOM   2722 HH21 ARG   166       3.656 -17.327 -10.261  1.00  0.00
ATOM   2723 HH22 ARG   166       4.710 -18.494 -11.028  1.00  0.00
ATOM   2724  C   ARG   166       2.430 -15.520  -3.504  1.00  0.00
ATOM   2725  O   ARG   166       2.875 -15.978  -2.457  1.00  0.00
ATOM   2726  N   ASP   167       2.462 -14.209  -3.776  1.00  0.00
ATOM   2727  H   ASP   167       2.236 -13.842  -4.690  1.00  0.00
ATOM   2728  CA  ASP   167       3.032 -13.287  -2.773  1.00  0.00
ATOM   2729  HA  ASP   167       3.362 -13.907  -1.939  1.00  0.00
ATOM   2730  CB  ASP   167       4.287 -12.550  -3.291  1.00  0.00
ATOM   2731  HB2 ASP   167       3.996 -11.844  -4.069  1.00  0.00
ATOM   2732  HB3 ASP   167       4.692 -11.924  -2.496  1.00  0.00
ATOM   2733  CG  ASP   167       5.389 -13.466  -3.825  1.00  0.00
ATOM   2734  OD1 ASP   167       5.652 -14.521  -3.196  1.00  0.00
ATOM   2735  OD2 ASP   167       5.987 -13.126  -4.864  1.00  0.00
ATOM   2736  C   ASP   167       1.949 -12.349  -2.213  1.00  0.00
ATOM   2737  O   ASP   167       2.188 -11.162  -1.945  1.00  0.00
ATOM   2738  N   SER   168       0.757 -12.937  -1.987  1.00  0.00
ATOM   2739  H   SER   168       0.640 -13.925  -2.162  1.00  0.00
ATOM   2740  CA  SER   168      -0.441 -12.276  -1.494  1.00  0.00
ATOM   2741  HA  SER   168      -0.534 -11.323  -2.014  1.00  0.00
ATOM   2742  CB  SER   168      -1.670 -13.114  -1.834  1.00  0.00
ATOM   2743  HB2 SER   168      -1.629 -14.057  -1.289  1.00  0.00
ATOM   2744  HB3 SER   168      -2.569 -12.581  -1.525  1.00  0.00
ATOM   2745  OG  SER   168      -1.731 -13.376  -3.225  1.00  0.00
ATOM   2746  HG  SER   168      -2.510 -13.903  -3.418  1.00  0.00
ATOM   2747  C   SER   168      -0.406 -11.986   0.017  1.00  0.00
ATOM   2748  O   SER   168      -0.258 -12.927   0.800  1.00  0.00
ATOM   2749  N   PRO   169      -0.592 -10.705   0.452  1.00  0.00
ATOM   2750  CD  PRO   169      -0.779  -9.477  -0.353  1.00  0.00
ATOM   2751  HD2 PRO   169      -1.708  -9.555  -0.919  1.00  0.00
ATOM   2752  HD3 PRO   169       0.113  -9.300  -0.953  1.00  0.00
ATOM   2753  CG  PRO   169      -0.909  -8.410   0.652  1.00  0.00
ATOM   2754  HG2 PRO   169      -1.960  -8.146   0.768  1.00  0.00
ATOM   2755  HG3 PRO   169      -0.329  -7.542   0.337  1.00  0.00
ATOM   2756  CB  PRO   169      -0.380  -8.916   1.947  1.00  0.00
ATOM   2757  HB2 PRO   169      -0.953  -8.481   2.766  1.00  0.00
ATOM   2758  HB3 PRO   169       0.693  -8.729   1.996  1.00  0.00
ATOM   2759  CA  PRO   169      -0.628 -10.413   1.899  1.00  0.00
ATOM   2760  HA  PRO   169       0.170 -10.947   2.414  1.00  0.00
ATOM   2761  C   PRO   169      -1.996 -10.814   2.470  1.00  0.00
ATOM   2762  O   PRO   169      -2.902  -9.993   2.613  1.00  0.00
ATOM   2763  N   VAL   170      -2.131 -12.114   2.752  1.00  0.00
ATOM   2764  H   VAL   170      -1.332 -12.729   2.692  1.00  0.00
ATOM   2765  CA  VAL   170      -3.356 -12.832   3.166  1.00  0.00
ATOM   2766  HA  VAL   170      -4.066 -12.716   2.347  1.00  0.00
ATOM   2767  CB  VAL   170      -3.107 -14.359   3.307  1.00  0.00
ATOM   2768  HB  VAL   170      -4.009 -14.808   3.722  1.00  0.00
ATOM   2769  CG1 VAL   170      -2.866 -14.973   1.957  1.00  0.00
ATOM   2770 HG11 VAL   170      -2.693 -16.043   2.070  1.00  0.00
ATOM   2771 HG12 VAL   170      -3.738 -14.811   1.323  1.00  0.00
ATOM   2772 HG13 VAL   170      -1.992 -14.511   1.498  1.00  0.00
ATOM   2773  CG2 VAL   170      -1.948 -14.676   4.251  1.00  0.00
ATOM   2774 HG21 VAL   170      -1.816 -15.756   4.315  1.00  0.00
ATOM   2775 HG22 VAL   170      -1.034 -14.220   3.871  1.00  0.00
ATOM   2776 HG23 VAL   170      -2.167 -14.278   5.242  1.00  0.00
ATOM   2777  C   VAL   170      -4.048 -12.243   4.423  1.00  0.00
ATOM   2778  O   VAL   170      -5.283 -12.276   4.503  1.00  0.00
ATOM   2779  N   PHE   171      -3.276 -11.679   5.351  1.00  0.00
ATOM   2780  H   PHE   171      -2.273 -11.668   5.235  1.00  0.00
ATOM   2781  CA  PHE   171      -3.813 -11.053   6.572  1.00  0.00
ATOM   2782  HA  PHE   171      -4.647 -11.678   6.891  1.00  0.00
ATOM   2783  CB  PHE   171      -2.802 -11.055   7.741  1.00  0.00
ATOM   2784  HB2 PHE   171      -1.895 -10.531   7.438  1.00  0.00
ATOM   2785  HB3 PHE   171      -3.234 -10.533   8.595  1.00  0.00
ATOM   2786  CG  PHE   171      -2.455 -12.474   8.140  1.00  0.00
ATOM   2787  CD1 PHE   171      -3.405 -13.295   8.760  1.00  0.00
ATOM   2788  HD1 PHE   171      -4.382 -12.903   9.002  1.00  0.00
ATOM   2789  CE1 PHE   171      -3.108 -14.628   9.075  1.00  0.00
ATOM   2790  HE1 PHE   171      -3.835 -15.235   9.594  1.00  0.00
ATOM   2791  CZ  PHE   171      -1.884 -15.163   8.721  1.00  0.00
ATOM   2792  HZ  PHE   171      -1.657 -16.193   8.954  1.00  0.00
ATOM   2793  CE2 PHE   171      -0.950 -14.382   8.069  1.00  0.00
ATOM   2794  HE2 PHE   171       0.004 -14.804   7.790  1.00  0.00
ATOM   2795  CD2 PHE   171      -1.240 -13.040   7.769  1.00  0.00
ATOM   2796  HD2 PHE   171      -0.506 -12.447   7.244  1.00  0.00
ATOM   2797  C   PHE   171      -4.400  -9.668   6.299  1.00  0.00
ATOM   2798  O   PHE   171      -5.026  -9.096   7.191  1.00  0.00
ATOM   2799  N   TRP   172      -4.299  -9.189   5.037  1.00  0.00
ATOM   2800  H   TRP   172      -3.804  -9.719   4.334  1.00  0.00
ATOM   2801  CA  TRP   172      -4.873  -7.915   4.598  1.00  0.00
ATOM   2802  HA  TRP   172      -5.276  -7.403   5.472  1.00  0.00
ATOM   2803  CB  TRP   172      -3.761  -7.032   3.989  1.00  0.00
ATOM   2804  HB2 TRP   172      -3.119  -7.646   3.358  1.00  0.00
ATOM   2805  HB3 TRP   172      -4.206  -6.323   3.291  1.00  0.00
ATOM   2806  CG  TRP   172      -2.914  -6.286   4.983  1.00  0.00
ATOM   2807  CD1 TRP   172      -2.952  -4.947   5.245  1.00  0.00
ATOM   2808  HD1 TRP   172      -3.682  -4.321   4.753  1.00  0.00
ATOM   2809  NE1 TRP   172      -1.976  -4.615   6.160  1.00  0.00
ATOM   2810  HE1 TRP   172      -1.890  -3.662   6.483  1.00  0.00
ATOM   2811  CE2 TRP   172      -1.257  -5.737   6.476  1.00  0.00
ATOM   2812  CZ2 TRP   172      -0.165  -5.899   7.331  1.00  0.00
ATOM   2813  HZ2 TRP   172       0.236  -5.048   7.862  1.00  0.00
ATOM   2814  CH2 TRP   172       0.356  -7.164   7.456  1.00  0.00
ATOM   2815  HH2 TRP   172       1.204  -7.337   8.102  1.00  0.00
ATOM   2816  CZ3 TRP   172      -0.186  -8.260   6.759  1.00  0.00
ATOM   2817  HZ3 TRP   172       0.237  -9.241   6.918  1.00  0.00
ATOM   2818  CE3 TRP   172      -1.245  -8.096   5.880  1.00  0.00
ATOM   2819  HE3 TRP   172      -1.638  -8.925   5.310  1.00  0.00
ATOM   2820  CD2 TRP   172      -1.810  -6.812   5.738  1.00  0.00
ATOM   2821  C   TRP   172      -6.020  -8.106   3.575  1.00  0.00
ATOM   2822  O   TRP   172      -6.638  -7.107   3.194  1.00  0.00
ATOM   2823  N   TYR   173      -6.279  -9.379   3.115  1.00  0.00
ATOM   2824  H   TYR   173      -5.781 -10.167   3.503  1.00  0.00
ATOM   2825  CA  TYR   173      -7.250  -9.709   2.071  1.00  0.00
ATOM   2826  HA  TYR   173      -7.318  -8.837   1.421  1.00  0.00
ATOM   2827  CB  TYR   173      -6.773 -10.872   1.196  1.00  0.00
ATOM   2828  HB2 TYR   173      -6.340 -11.644   1.831  1.00  0.00
ATOM   2829  HB3 TYR   173      -7.639 -11.384   0.776  1.00  0.00
ATOM   2830  CG  TYR   173      -5.803 -10.542   0.083  1.00  0.00
ATOM   2831  CD1 TYR   173      -5.285  -9.256  -0.065  1.00  0.00
ATOM   2832  HD1 TYR   173      -5.586  -8.471   0.613  1.00  0.00
ATOM   2833  CE1 TYR   173      -4.375  -8.958  -1.083  1.00  0.00
ATOM   2834  HE1 TYR   173      -3.967  -7.962  -1.168  1.00  0.00
ATOM   2835  CZ  TYR   173      -3.998  -9.947  -1.984  1.00  0.00
ATOM   2836  OH  TYR   173      -3.097  -9.680  -2.994  1.00  0.00
ATOM   2837  HH  TYR   173      -2.956 -10.474  -3.515  1.00  0.00
ATOM   2838  CE2 TYR   173      -4.508 -11.227  -1.853  1.00  0.00
ATOM   2839  HE2 TYR   173      -4.213 -12.001  -2.546  1.00  0.00
ATOM   2840  CD2 TYR   173      -5.402 -11.516  -0.827  1.00  0.00
ATOM   2841  HD2 TYR   173      -5.786 -12.522  -0.745  1.00  0.00
ATOM   2842  C   TYR   173      -8.647 -10.006   2.540  1.00  0.00
ATOM   2843  O   TYR   173      -8.863 -10.628   3.584  1.00  0.00
ATOM   2844  N   ALA   174      -9.608  -9.561   1.734  1.00  0.00
ATOM   2845  H   ALA   174      -9.368  -9.074   0.882  1.00  0.00
ATOM   2846  CA  ALA   174     -11.024  -9.721   1.983  1.00  0.00
ATOM   2847  HA  ALA   174     -11.241  -9.444   3.015  1.00  0.00
ATOM   2848  CB  ALA   174     -11.801  -8.818   1.051  1.00  0.00
ATOM   2849  HB1 ALA   174     -12.869  -8.936   1.236  1.00  0.00
ATOM   2850  HB2 ALA   174     -11.515  -7.781   1.227  1.00  0.00
ATOM   2851  HB3 ALA   174     -11.580  -9.085   0.018  1.00  0.00
ATOM   2852  C   ALA   174     -11.388 -11.180   1.769  1.00  0.00
ATOM   2853  O   ALA   174     -10.676 -11.866   1.041  1.00  0.00
ATOM   2854  N   PRO   175     -12.461 -11.715   2.381  1.00  0.00
ATOM   2855  CD  PRO   175     -13.439 -11.073   3.277  1.00  0.00
ATOM   2856  HD2 PRO   175     -14.214 -10.595   2.679  1.00  0.00
ATOM   2857  HD3 PRO   175     -12.912 -10.434   3.986  1.00  0.00
ATOM   2858  CG  PRO   175     -14.020 -12.222   3.997  1.00  0.00
ATOM   2859  HG2 PRO   175     -15.037 -11.979   4.306  1.00  0.00
ATOM   2860  HG3 PRO   175     -13.367 -12.498   4.825  1.00  0.00
ATOM   2861  CB  PRO   175     -14.057 -13.341   2.998  1.00  0.00
ATOM   2862  HB2 PRO   175     -14.931 -13.224   2.358  1.00  0.00
ATOM   2863  HB3 PRO   175     -13.999 -14.295   3.522  1.00  0.00
ATOM   2864  CA  PRO   175     -12.793 -13.144   2.167  1.00  0.00
ATOM   2865  HA  PRO   175     -11.999 -13.747   2.607  1.00  0.00
ATOM   2866  C   PRO   175     -12.969 -13.576   0.709  1.00  0.00
ATOM   2867  O   PRO   175     -12.539 -14.675   0.392  1.00  0.00
ATOM   2868  N   GLU   176     -13.478 -12.710  -0.193  1.00  0.00
ATOM   2869  H   GLU   176     -13.766 -11.787   0.100  1.00  0.00
ATOM   2870  CA  GLU   176     -13.637 -13.054  -1.618  1.00  0.00
ATOM   2871  HA  GLU   176     -14.156 -14.012  -1.644  1.00  0.00
ATOM   2872  CB  GLU   176     -14.538 -12.050  -2.388  1.00  0.00
ATOM   2873  HB2 GLU   176     -14.775 -12.462  -3.369  1.00  0.00
ATOM   2874  HB3 GLU   176     -15.524 -12.026  -1.924  1.00  0.00
ATOM   2875  CG  GLU   176     -14.030 -10.625  -2.554  1.00  0.00
ATOM   2876  HG2 GLU   176     -12.988 -10.651  -2.871  1.00  0.00
ATOM   2877  HG3 GLU   176     -14.511 -10.172  -3.421  1.00  0.00
ATOM   2878  CD  GLU   176     -14.165  -9.694  -1.368  1.00  0.00
ATOM   2879  OE1 GLU   176     -14.580 -10.150  -0.278  1.00  0.00
ATOM   2880  OE2 GLU   176     -13.844  -8.495  -1.533  1.00  0.00
ATOM   2881  C   GLU   176     -12.308 -13.270  -2.329  1.00  0.00
ATOM   2882  O   GLU   176     -12.247 -14.098  -3.233  1.00  0.00
ATOM   2883  N   CYS   177     -11.245 -12.542  -1.906  1.00  0.00
ATOM   2884  H   CYS   177     -11.360 -11.862  -1.169  1.00  0.00
ATOM   2885  CA  CYS   177      -9.888 -12.649  -2.435  1.00  0.00
ATOM   2886  HA  CYS   177      -9.940 -12.685  -3.523  1.00  0.00
ATOM   2887  CB  CYS   177      -9.040 -11.448  -2.027  1.00  0.00
ATOM   2888  HB2 CYS   177      -8.738 -11.556  -0.985  1.00  0.00
ATOM   2889  HB3 CYS   177      -8.106 -11.458  -2.589  1.00  0.00
ATOM   2890  SG  CYS   177      -9.855  -9.856  -2.250  1.00  0.00
ATOM   2891  HG  CYS   177      -9.032  -8.876  -1.866  1.00  0.00
ATOM   2892  C   CYS   177      -9.269 -13.922  -1.944  1.00  0.00
ATOM   2893  O   CYS   177      -8.499 -14.537  -2.668  1.00  0.00
ATOM   2894  N   LEU   178      -9.579 -14.309  -0.703  1.00  0.00
ATOM   2895  H   LEU   178     -10.192 -13.741  -0.135  1.00  0.00
ATOM   2896  CA  LEU   178      -9.058 -15.543  -0.123  1.00  0.00
ATOM   2897  HA  LEU   178      -8.007 -15.614  -0.402  1.00  0.00
ATOM   2898  CB  LEU   178      -9.124 -15.529   1.416  1.00  0.00
ATOM   2899  HB2 LEU   178     -10.167 -15.570   1.729  1.00  0.00
ATOM   2900  HB3 LEU   178      -8.757 -16.482   1.798  1.00  0.00
ATOM   2901  CG  LEU   178      -8.421 -14.385   2.159  1.00  0.00
ATOM   2902  HG  LEU   178      -8.684 -13.449   1.667  1.00  0.00
ATOM   2903  CD1 LEU   178      -8.882 -14.312   3.567  1.00  0.00
ATOM   2904 HD11 LEU   178      -8.371 -13.494   4.075  1.00  0.00
ATOM   2905 HD12 LEU   178      -9.958 -14.137   3.589  1.00  0.00
ATOM   2906 HD13 LEU   178      -8.657 -15.251   4.073  1.00  0.00
ATOM   2907  CD2 LEU   178      -6.919 -14.530   2.120  1.00  0.00
ATOM   2908 HD21 LEU   178      -6.459 -13.700   2.657  1.00  0.00
ATOM   2909 HD22 LEU   178      -6.632 -15.470   2.591  1.00  0.00
ATOM   2910 HD23 LEU   178      -6.580 -14.524   1.084  1.00  0.00
ATOM   2911  C   LEU   178      -9.762 -16.789  -0.675  1.00  0.00
ATOM   2912  O   LEU   178      -9.112 -17.805  -0.922  1.00  0.00
ATOM   2913  N   MET   179     -11.082 -16.699  -0.889  1.00  0.00
ATOM   2914  H   MET   179     -11.562 -15.826  -0.724  1.00  0.00
ATOM   2915  CA  MET   179     -11.920 -17.807  -1.361  1.00  0.00
ATOM   2916  HA  MET   179     -11.521 -18.718  -0.915  1.00  0.00
ATOM   2917  CB  MET   179     -13.361 -17.660  -0.859  1.00  0.00
ATOM   2918  HB2 MET   179     -13.757 -16.695  -1.176  1.00  0.00
ATOM   2919  HB3 MET   179     -13.993 -18.397  -1.354  1.00  0.00
ATOM   2920  CG  MET   179     -13.512 -17.796   0.643  1.00  0.00
ATOM   2921  HG2 MET   179     -13.061 -18.733   0.969  1.00  0.00
ATOM   2922  HG3 MET   179     -12.955 -17.000   1.137  1.00  0.00
ATOM   2923  SD  MET   179     -15.264 -17.741   1.185  1.00  0.00
ATOM   2924  CE  MET   179     -15.630 -16.035   0.983  1.00  0.00
ATOM   2925  HE1 MET   179     -16.664 -15.848   1.274  1.00  0.00
ATOM   2926  HE2 MET   179     -14.964 -15.443   1.610  1.00  0.00
ATOM   2927  HE3 MET   179     -15.490 -15.754  -0.061  1.00  0.00
ATOM   2928  C   MET   179     -11.927 -18.019  -2.862  1.00  0.00
ATOM   2929  O   MET   179     -11.950 -19.172  -3.303  1.00  0.00
ATOM   2930  N   GLN   180     -11.946 -16.935  -3.660  1.00  0.00
ATOM   2931  H   GLN   180     -11.877 -16.011  -3.258  1.00  0.00
ATOM   2932  CA  GLN   180     -12.066 -17.056  -5.122  1.00  0.00
ATOM   2933  HA  GLN   180     -11.909 -18.104  -5.375  1.00  0.00
ATOM   2934  CB  GLN   180     -13.517 -16.693  -5.534  1.00  0.00
ATOM   2935  HB2 GLN   180     -13.675 -15.624  -5.392  1.00  0.00
ATOM   2936  HB3 GLN   180     -13.633 -16.835  -6.608  1.00  0.00
ATOM   2937  CG  GLN   180     -14.607 -17.465  -4.803  1.00  0.00
ATOM   2938  HG2 GLN   180     -14.330 -18.518  -4.747  1.00  0.00
ATOM   2939  HG3 GLN   180     -14.682 -17.103  -3.778  1.00  0.00
ATOM   2940  CD  GLN   180     -15.940 -17.335  -5.477  1.00  0.00
ATOM   2941  OE1 GLN   180     -16.711 -16.404  -5.209  1.00  0.00
ATOM   2942  NE2 GLN   180     -16.241 -18.272  -6.367  1.00  0.00
ATOM   2943 HE21 GLN   180     -15.586 -19.017  -6.556  1.00  0.00
ATOM   2944 HE22 GLN   180     -17.125 -18.240  -6.855  1.00  0.00
ATOM   2945  C   GLN   180     -11.043 -16.222  -5.944  1.00  0.00
ATOM   2946  O   GLN   180     -11.163 -16.146  -7.177  1.00  0.00
ATOM   2947  N   SER   181     -10.046 -15.598  -5.269  1.00  0.00
ATOM   2948  H   SER   181      -9.939 -15.746  -4.276  1.00  0.00
ATOM   2949  CA  SER   181      -9.051 -14.676  -5.876  1.00  0.00
ATOM   2950  HA  SER   181      -8.481 -14.222  -5.065  1.00  0.00
ATOM   2951  CB  SER   181      -8.063 -15.423  -6.780  1.00  0.00
ATOM   2952  HB2 SER   181      -8.588 -15.799  -7.658  1.00  0.00
ATOM   2953  HB3 SER   181      -7.302 -14.729  -7.137  1.00  0.00
ATOM   2954  OG  SER   181      -7.438 -16.501  -6.107  1.00  0.00
ATOM   2955  HG  SER   181      -6.829 -16.942  -6.704  1.00  0.00
ATOM   2956  C   SER   181      -9.755 -13.528  -6.662  1.00  0.00
ATOM   2957  O   SER   181      -9.244 -13.090  -7.697  1.00  0.00
ATOM   2958  N   LYS   182     -10.958 -13.096  -6.190  1.00  0.00
ATOM   2959  H   LYS   182     -11.344 -13.498  -5.347  1.00  0.00
ATOM   2960  CA  LYS   182     -11.785 -12.057  -6.815  1.00  0.00
ATOM   2961  HA  LYS   182     -11.540 -12.023  -7.876  1.00  0.00
ATOM   2962  CB  LYS   182     -13.291 -12.394  -6.681  1.00  0.00
ATOM   2963  HB2 LYS   182     -13.507 -12.679  -5.651  1.00  0.00
ATOM   2964  HB3 LYS   182     -13.880 -11.494  -6.856  1.00  0.00
ATOM   2965  CG  LYS   182     -13.766 -13.506  -7.628  1.00  0.00
ATOM   2966  HG2 LYS   182     -13.461 -13.269  -8.647  1.00  0.00
ATOM   2967  HG3 LYS   182     -13.273 -14.442  -7.365  1.00  0.00
ATOM   2968  CD  LYS   182     -15.292 -13.702  -7.583  1.00  0.00
ATOM   2969  HD2 LYS   182     -15.567 -14.182  -6.644  1.00  0.00
ATOM   2970  HD3 LYS   182     -15.780 -12.728  -7.547  1.00  0.00
ATOM   2971  CE  LYS   182     -15.855 -14.503  -8.740  1.00  0.00
ATOM   2972  HE2 LYS   182     -16.872 -14.171  -8.949  1.00  0.00
ATOM   2973  HE3 LYS   182     -15.284 -14.285  -9.643  1.00  0.00
ATOM   2974  NZ  LYS   182     -15.854 -15.970  -8.498  1.00  0.00
ATOM   2975  HZ1 LYS   182     -16.239 -16.445  -9.302  1.00  0.00
ATOM   2976  HZ2 LYS   182     -14.907 -16.286  -8.343  1.00  0.00
ATOM   2977  HZ3 LYS   182     -16.415 -16.178  -7.684  1.00  0.00
ATOM   2978  C   LYS   182     -11.459 -10.687  -6.208  1.00  0.00
ATOM   2979  O   LYS   182     -11.642 -10.475  -5.001  1.00  0.00
ATOM   2980  N   PHE   183     -10.948  -9.758  -7.039  1.00  0.00
ATOM   2981  H   PHE   183     -10.820  -9.972  -8.018  1.00  0.00
ATOM   2982  CA  PHE   183     -10.569  -8.432  -6.559  1.00  0.00
ATOM   2983  HA  PHE   183     -10.681  -8.448  -5.475  1.00  0.00
ATOM   2984  CB  PHE   183      -9.088  -8.129  -6.846  1.00  0.00
ATOM   2985  HB2 PHE   183      -8.884  -8.290  -7.905  1.00  0.00
ATOM   2986  HB3 PHE   183      -8.889  -7.076  -6.649  1.00  0.00
ATOM   2987  CG  PHE   183      -8.155  -8.977  -6.022  1.00  0.00
ATOM   2988  CD1 PHE   183      -7.799 -10.257  -6.443  1.00  0.00
ATOM   2989  HD1 PHE   183      -8.178 -10.643  -7.378  1.00  0.00
ATOM   2990  CE1 PHE   183      -6.955 -11.054  -5.670  1.00  0.00
ATOM   2991  HE1 PHE   183      -6.680 -12.040  -6.013  1.00  0.00
ATOM   2992  CZ  PHE   183      -6.476 -10.575  -4.469  1.00  0.00
ATOM   2993  HZ  PHE   183      -5.810 -11.181  -3.873  1.00  0.00
ATOM   2994  CE2 PHE   183      -6.843  -9.321  -4.020  1.00  0.00
ATOM   2995  HE2 PHE   183      -6.475  -8.956  -3.072  1.00  0.00
ATOM   2996  CD2 PHE   183      -7.687  -8.529  -4.790  1.00  0.00
ATOM   2997  HD2 PHE   183      -7.979  -7.556  -4.423  1.00  0.00
ATOM   2998  C   PHE   183     -11.460  -7.332  -7.069  1.00  0.00
ATOM   2999  O   PHE   183     -11.427  -6.988  -8.246  1.00  0.00
ATOM   3000  N   TYR   184     -12.226  -6.769  -6.149  1.00  0.00
ATOM   3001  H   TYR   184     -12.214  -7.116  -5.201  1.00  0.00
ATOM   3002  CA  TYR   184     -13.125  -5.655  -6.360  1.00  0.00
ATOM   3003  HA  TYR   184     -13.324  -5.509  -7.422  1.00  0.00
ATOM   3004  CB  TYR   184     -14.438  -5.915  -5.580  1.00  0.00
ATOM   3005  HB2 TYR   184     -14.211  -6.013  -4.518  1.00  0.00
ATOM   3006  HB3 TYR   184     -15.049  -5.012  -5.596  1.00  0.00
ATOM   3007  CG  TYR   184     -15.281  -7.095  -6.020  1.00  0.00
ATOM   3008  CD1 TYR   184     -14.768  -8.395  -5.997  1.00  0.00
ATOM   3009  HD1 TYR   184     -13.740  -8.565  -5.714  1.00  0.00
ATOM   3010  CE1 TYR   184     -15.557  -9.492  -6.333  1.00  0.00
ATOM   3011  HE1 TYR   184     -15.132 -10.485  -6.328  1.00  0.00
ATOM   3012  CZ  TYR   184     -16.888  -9.303  -6.673  1.00  0.00
ATOM   3013  OH  TYR   184     -17.681 -10.376  -7.008  1.00  0.00
ATOM   3014  HH  TYR   184     -18.567 -10.068  -7.214  1.00  0.00
ATOM   3015  CE2 TYR   184     -17.430  -8.025  -6.663  1.00  0.00
ATOM   3016  HE2 TYR   184     -18.465  -7.872  -6.929  1.00  0.00
ATOM   3017  CD2 TYR   184     -16.634  -6.937  -6.308  1.00  0.00
ATOM   3018  HD2 TYR   184     -17.086  -5.957  -6.259  1.00  0.00
ATOM   3019  C   TYR   184     -12.458  -4.402  -5.744  1.00  0.00
ATOM   3020  O   TYR   184     -11.453  -4.518  -5.033  1.00  0.00
ATOM   3021  N   ILE   185     -13.056  -3.215  -5.956  1.00  0.00
ATOM   3022  H   ILE   185     -13.861  -3.156  -6.563  1.00  0.00
ATOM   3023  CA  ILE   185     -12.605  -1.962  -5.348  1.00  0.00
ATOM   3024  HA  ILE   185     -11.528  -1.875  -5.490  1.00  0.00
ATOM   3025  CB  ILE   185     -13.300  -0.748  -6.046  1.00  0.00
ATOM   3026  HB  ILE   185     -14.331  -1.040  -6.246  1.00  0.00
ATOM   3027  CG2 ILE   185     -13.350   0.502  -5.161  1.00  0.00
ATOM   3028 HG21 ILE   185     -13.844   1.310  -5.700  1.00  0.00
ATOM   3029 HG22 ILE   185     -13.906   0.281  -4.250  1.00  0.00
ATOM   3030 HG23 ILE   185     -12.336   0.805  -4.902  1.00  0.00
ATOM   3031  CG1 ILE   185     -12.632  -0.455  -7.420  1.00  0.00
ATOM   3032 HG12 ILE   185     -11.749   0.165  -7.265  1.00  0.00
ATOM   3033 HG13 ILE   185     -12.213  -1.378  -7.820  1.00  0.00
ATOM   3034  CD1 ILE   185     -13.539   0.204  -8.495  1.00  0.00
ATOM   3035 HD11 ILE   185     -12.966   0.360  -9.409  1.00  0.00
ATOM   3036 HD12 ILE   185     -14.387  -0.448  -8.705  1.00  0.00
ATOM   3037 HD13 ILE   185     -13.902   1.163  -8.126  1.00  0.00
ATOM   3038  C   ILE   185     -12.895  -2.076  -3.834  1.00  0.00
ATOM   3039  O   ILE   185     -12.148  -1.520  -3.019  1.00  0.00
ATOM   3040  N   ALA   186     -13.941  -2.862  -3.468  1.00  0.00
ATOM   3041  H   ALA   186     -14.516  -3.298  -4.174  1.00  0.00
ATOM   3042  CA  ALA   186     -14.336  -3.154  -2.087  1.00  0.00
ATOM   3043  HA  ALA   186     -14.442  -2.214  -1.546  1.00  0.00
ATOM   3044  CB  ALA   186     -15.668  -3.877  -2.074  1.00  0.00
ATOM   3045  HB1 ALA   186     -15.956  -4.091  -1.045  1.00  0.00
ATOM   3046  HB2 ALA   186     -16.427  -3.249  -2.540  1.00  0.00
ATOM   3047  HB3 ALA   186     -15.580  -4.812  -2.628  1.00  0.00
ATOM   3048  C   ALA   186     -13.261  -4.008  -1.392  1.00  0.00
ATOM   3049  O   ALA   186     -13.147  -3.960  -0.163  1.00  0.00
ATOM   3050  N   SER   187     -12.464  -4.781  -2.178  1.00  0.00
ATOM   3051  H   SER   187     -12.615  -4.811  -3.176  1.00  0.00
ATOM   3052  CA  SER   187     -11.377  -5.586  -1.627  1.00  0.00
ATOM   3053  HA  SER   187     -11.769  -6.161  -0.788  1.00  0.00
ATOM   3054  CB  SER   187     -10.825  -6.563  -2.661  1.00  0.00
ATOM   3055  HB2 SER   187     -10.534  -6.016  -3.558  1.00  0.00
ATOM   3056  HB3 SER   187      -9.943  -7.060  -2.256  1.00  0.00
ATOM   3057  OG  SER   187     -11.804  -7.536  -2.997  1.00  0.00
ATOM   3058  HG  SER   187     -11.443  -8.143  -3.647  1.00  0.00
ATOM   3059  C   SER   187     -10.293  -4.653  -1.101  1.00  0.00
ATOM   3060  O   SER   187      -9.739  -4.904  -0.035  1.00  0.00
ATOM   3061  N   ASP   188     -10.057  -3.530  -1.825  1.00  0.00
ATOM   3062  H   ASP   188     -10.530  -3.482  -2.716  1.00  0.00
ATOM   3063  CA  ASP   188      -9.143  -2.433  -1.459  1.00  0.00
ATOM   3064  HA  ASP   188      -8.186  -2.870  -1.172  1.00  0.00
ATOM   3065  CB  ASP   188      -8.900  -1.487  -2.656  1.00  0.00
ATOM   3066  HB2 ASP   188      -9.846  -1.299  -3.164  1.00  0.00
ATOM   3067  HB3 ASP   188      -8.602  -0.506  -2.286  1.00  0.00
ATOM   3068  CG  ASP   188      -7.875  -1.975  -3.666  1.00  0.00
ATOM   3069  OD1 ASP   188      -7.185  -2.976  -3.379  1.00  0.00
ATOM   3070  OD2 ASP   188      -7.742  -1.335  -4.726  1.00  0.00
ATOM   3071  C   ASP   188      -9.686  -1.657  -0.269  1.00  0.00
ATOM   3072  O   ASP   188      -8.906  -1.100   0.506  1.00  0.00
ATOM   3073  N   VAL   189     -11.033  -1.646  -0.099  1.00  0.00
ATOM   3074  H   VAL   189     -11.632  -2.082  -0.785  1.00  0.00
ATOM   3075  CA  VAL   189     -11.657  -1.011   1.067  1.00  0.00
ATOM   3076  HA  VAL   189     -11.145  -0.063   1.232  1.00  0.00
ATOM   3077  CB  VAL   189     -13.150  -0.696   0.867  1.00  0.00
ATOM   3078  HB  VAL   189     -13.675  -1.630   0.664  1.00  0.00
ATOM   3079  CG1 VAL   189     -13.733  -0.082   2.142  1.00  0.00
ATOM   3080 HG11 VAL   189     -14.790   0.137   1.990  1.00  0.00
ATOM   3081 HG12 VAL   189     -13.623  -0.785   2.968  1.00  0.00
ATOM   3082 HG13 VAL   189     -13.202   0.840   2.378  1.00  0.00
ATOM   3083  CG2 VAL   189     -13.350   0.235  -0.318  1.00  0.00
ATOM   3084 HG21 VAL   189     -14.413   0.444  -0.441  1.00  0.00
ATOM   3085 HG22 VAL   189     -12.814   1.168  -0.142  1.00  0.00
ATOM   3086 HG23 VAL   189     -12.967  -0.239  -1.222  1.00  0.00
ATOM   3087  C   VAL   189     -11.397  -1.887   2.293  1.00  0.00
ATOM   3088  O   VAL   189     -11.044  -1.382   3.349  1.00  0.00
ATOM   3089  N   TRP   190     -11.515  -3.216   2.127  1.00  0.00
ATOM   3090  H   TRP   190     -11.827  -3.589   1.242  1.00  0.00
ATOM   3091  CA  TRP   190     -11.205  -4.172   3.196  1.00  0.00
ATOM   3092  HA  TRP   190     -11.837  -3.929   4.050  1.00  0.00
ATOM   3093  CB  TRP   190     -11.522  -5.616   2.777  1.00  0.00
ATOM   3094  HB2 TRP   190     -12.589  -5.708   2.572  1.00  0.00
ATOM   3095  HB3 TRP   190     -11.012  -5.841   1.840  1.00  0.00
ATOM   3096  CG  TRP   190     -11.123  -6.629   3.821  1.00  0.00
ATOM   3097  CD1 TRP   190      -9.850  -6.971   4.203  1.00  0.00
ATOM   3098  HD1 TRP   190      -9.000  -6.546   3.691  1.00  0.00
ATOM   3099  NE1 TRP   190      -9.896  -7.858   5.245  1.00  0.00
ATOM   3100  HE1 TRP   190      -9.041  -8.152   5.696  1.00  0.00
ATOM   3101  CE2 TRP   190     -11.209  -8.197   5.486  1.00  0.00
ATOM   3102  CZ2 TRP   190     -11.758  -9.110   6.389  1.00  0.00
ATOM   3103  HZ2 TRP   190     -11.111  -9.698   7.023  1.00  0.00
ATOM   3104  CH2 TRP   190     -13.125  -9.218   6.427  1.00  0.00
ATOM   3105  HH2 TRP   190     -13.594  -9.889   7.131  1.00  0.00
ATOM   3106  CZ3 TRP   190     -13.942  -8.473   5.568  1.00  0.00
ATOM   3107  HZ3 TRP   190     -15.013  -8.602   5.624  1.00  0.00
ATOM   3108  CE3 TRP   190     -13.399  -7.583   4.658  1.00  0.00
ATOM   3109  HE3 TRP   190     -14.026  -7.022   3.981  1.00  0.00
ATOM   3110  CD2 TRP   190     -12.009  -7.417   4.625  1.00  0.00
ATOM   3111  C   TRP   190      -9.733  -4.007   3.639  1.00  0.00
ATOM   3112  O   TRP   190      -9.478  -3.861   4.839  1.00  0.00
ATOM   3113  N   SER   191      -8.790  -3.972   2.668  1.00  0.00
ATOM   3114  H   SER   191      -9.059  -4.068   1.699  1.00  0.00
ATOM   3115  CA  SER   191      -7.359  -3.798   2.948  1.00  0.00
ATOM   3116  HA  SER   191      -7.065  -4.580   3.648  1.00  0.00
ATOM   3117  CB  SER   191      -6.523  -3.975   1.687  1.00  0.00
ATOM   3118  HB2 SER   191      -6.850  -3.260   0.932  1.00  0.00
ATOM   3119  HB3 SER   191      -5.477  -3.767   1.913  1.00  0.00
ATOM   3120  OG  SER   191      -6.643  -5.296   1.172  1.00  0.00
ATOM   3121  HG  SER   191      -6.108  -5.381   0.380  1.00  0.00
ATOM   3122  C   SER   191      -7.057  -2.466   3.601  1.00  0.00
ATOM   3123  O   SER   191      -6.125  -2.391   4.407  1.00  0.00
ATOM   3124  N   PHE   192      -7.874  -1.422   3.299  1.00  0.00
ATOM   3125  H   PHE   192      -8.626  -1.545   2.636  1.00  0.00
ATOM   3126  CA  PHE   192      -7.699  -0.116   3.906  1.00  0.00
ATOM   3127  HA  PHE   192      -6.659   0.176   3.759  1.00  0.00
ATOM   3128  CB  PHE   192      -8.582   0.974   3.259  1.00  0.00
ATOM   3129  HB2 PHE   192      -8.227   1.176   2.249  1.00  0.00
ATOM   3130  HB3 PHE   192      -9.608   0.614   3.187  1.00  0.00
ATOM   3131  CG  PHE   192      -8.552   2.251   4.068  1.00  0.00
ATOM   3132  CD1 PHE   192      -7.456   3.106   4.005  1.00  0.00
ATOM   3133  HD1 PHE   192      -6.646   2.897   3.322  1.00  0.00
ATOM   3134  CE1 PHE   192      -7.383   4.238   4.815  1.00  0.00
ATOM   3135  HE1 PHE   192      -6.554   4.923   4.713  1.00  0.00
ATOM   3136  CZ  PHE   192      -8.367   4.480   5.743  1.00  0.00
ATOM   3137  HZ  PHE   192      -8.296   5.339   6.394  1.00  0.00
ATOM   3138  CE2 PHE   192      -9.448   3.624   5.844  1.00  0.00
ATOM   3139  HE2 PHE   192     -10.223   3.819   6.571  1.00  0.00
ATOM   3140  CD2 PHE   192      -9.539   2.516   5.014  1.00  0.00
ATOM   3141  HD2 PHE   192     -10.388   1.855   5.108  1.00  0.00
ATOM   3142  C   PHE   192      -7.941  -0.210   5.413  1.00  0.00
ATOM   3143  O   PHE   192      -7.211   0.409   6.165  1.00  0.00
ATOM   3144  N   GLY   193      -8.969  -0.958   5.826  1.00  0.00
ATOM   3145  H   GLY   193      -9.558  -1.424   5.151  1.00  0.00
ATOM   3146  CA  GLY   193      -9.297  -1.144   7.235  1.00  0.00
ATOM   3147  HA2 GLY   193      -9.532  -0.179   7.683  1.00  0.00
ATOM   3148  HA3 GLY   193     -10.186  -1.768   7.321  1.00  0.00
ATOM   3149  C   GLY   193      -8.153  -1.788   7.995  1.00  0.00
ATOM   3150  O   GLY   193      -7.901  -1.457   9.151  1.00  0.00
ATOM   3151  N   VAL   194      -7.418  -2.677   7.320  1.00  0.00
ATOM   3152  H   VAL   194      -7.643  -2.893   6.359  1.00  0.00
ATOM   3153  CA  VAL   194      -6.280  -3.367   7.917  1.00  0.00
ATOM   3154  HA  VAL   194      -6.573  -3.624   8.935  1.00  0.00
ATOM   3155  CB  VAL   194      -5.954  -4.716   7.196  1.00  0.00
ATOM   3156  HB  VAL   194      -5.581  -4.491   6.197  1.00  0.00
ATOM   3157  CG1 VAL   194      -4.881  -5.503   7.946  1.00  0.00
ATOM   3158 HG11 VAL   194      -4.678  -6.435   7.419  1.00  0.00
ATOM   3159 HG12 VAL   194      -3.967  -4.911   8.001  1.00  0.00
ATOM   3160 HG13 VAL   194      -5.231  -5.725   8.954  1.00  0.00
ATOM   3161  CG2 VAL   194      -7.207  -5.576   7.060  1.00  0.00
ATOM   3162 HG21 VAL   194      -6.955  -6.509   6.556  1.00  0.00
ATOM   3163 HG22 VAL   194      -7.607  -5.795   8.050  1.00  0.00
ATOM   3164 HG23 VAL   194      -7.955  -5.039   6.477  1.00  0.00
ATOM   3165  C   VAL   194      -5.102  -2.383   8.037  1.00  0.00
ATOM   3166  O   VAL   194      -4.472  -2.329   9.087  1.00  0.00
ATOM   3167  N   THR   195      -4.894  -1.538   6.997  1.00  0.00
ATOM   3168  H   THR   195      -5.468  -1.606   6.169  1.00  0.00
ATOM   3169  CA  THR   195      -3.883  -0.475   6.916  1.00  0.00
ATOM   3170  HA  THR   195      -2.911  -0.918   7.134  1.00  0.00
ATOM   3171  CB  THR   195      -3.844   0.075   5.463  1.00  0.00
ATOM   3172  HB  THR   195      -4.839   0.440   5.208  1.00  0.00
ATOM   3173  CG2 THR   195      -2.844   1.213   5.245  1.00  0.00
ATOM   3174 HG21 THR   195      -2.882   1.537   4.205  1.00  0.00
ATOM   3175 HG22 THR   195      -3.098   2.050   5.895  1.00  0.00
ATOM   3176 HG23 THR   195      -1.838   0.864   5.480  1.00  0.00
ATOM   3177  OG1 THR   195      -3.526  -0.996   4.593  1.00  0.00
ATOM   3178  HG1 THR   195      -3.497  -0.676   3.688  1.00  0.00
ATOM   3179  C   THR   195      -4.182   0.586   8.007  1.00  0.00
ATOM   3180  O   THR   195      -3.259   1.118   8.608  1.00  0.00
ATOM   3181  N   LEU   196      -5.470   0.848   8.263  1.00  0.00
ATOM   3182  H   LEU   196      -6.194   0.389   7.730  1.00  0.00
ATOM   3183  CA  LEU   196      -5.986   1.766   9.273  1.00  0.00
ATOM   3184  HA  LEU   196      -5.529   2.740   9.097  1.00  0.00
ATOM   3185  CB  LEU   196      -7.529   1.941   9.150  1.00  0.00
ATOM   3186  HB2 LEU   196      -7.777   2.249   8.134  1.00  0.00
ATOM   3187  HB3 LEU   196      -8.011   0.969   9.254  1.00  0.00
ATOM   3188  CG  LEU   196      -8.165   2.944  10.163  1.00  0.00
ATOM   3189  HG  LEU   196      -7.882   2.615  11.163  1.00  0.00
ATOM   3190  CD1 LEU   196      -7.605   4.359   9.976  1.00  0.00
ATOM   3191 HD11 LEU   196      -8.069   5.032  10.697  1.00  0.00
ATOM   3192 HD12 LEU   196      -6.526   4.347  10.133  1.00  0.00
ATOM   3193 HD13 LEU   196      -7.821   4.705   8.965  1.00  0.00
ATOM   3194  CD2 LEU   196      -9.699   2.918  10.093  1.00  0.00
ATOM   3195 HD21 LEU   196     -10.108   3.628  10.812  1.00  0.00
ATOM   3196 HD22 LEU   196     -10.022   3.191   9.088  1.00  0.00
ATOM   3197 HD23 LEU   196     -10.057   1.916  10.329  1.00  0.00
ATOM   3198  C   LEU   196      -5.590   1.317  10.686  1.00  0.00
ATOM   3199  O   LEU   196      -5.126   2.133  11.473  1.00  0.00
ATOM   3200  N   HIE   197      -5.722   0.016  10.954  1.00  0.00
ATOM   3201  H   HIE   197      -6.101  -0.608  10.256  1.00  0.00
ATOM   3202  CA  HIE   197      -5.380  -0.692  12.184  1.00  0.00
ATOM   3203  HA  HIE   197      -5.938  -0.240  13.004  1.00  0.00
ATOM   3204  CB  HIE   197      -5.784  -2.189  12.090  1.00  0.00
ATOM   3205  HB2 HIE   197      -6.783  -2.269  11.662  1.00  0.00
ATOM   3206  HB3 HIE   197      -5.102  -2.707  11.416  1.00  0.00
ATOM   3207  CG  HIE   197      -5.762  -2.854  13.425  1.00  0.00
ATOM   3208  ND1 HIE   197      -4.570  -3.274  14.001  1.00  0.00
ATOM   3209  CE1 HIE   197      -4.892  -3.732  15.200  1.00  0.00
ATOM   3210  HE1 HIE   197      -4.126  -4.125  15.852  1.00  0.00
ATOM   3211  NE2 HIE   197      -6.200  -3.629  15.430  1.00  0.00
ATOM   3212  HE2 HIE   197      -6.707  -3.917  16.255  1.00  0.00
ATOM   3213  CD2 HIE   197      -6.767  -3.043  14.315  1.00  0.00
ATOM   3214  HD2 HIE   197      -7.774  -2.743  14.064  1.00  0.00
ATOM   3215  C   HIE   197      -3.897  -0.562  12.491  1.00  0.00
ATOM   3216  O   HIE   197      -3.540  -0.276  13.639  1.00  0.00
ATOM   3217  N   GLU   198      -3.037  -0.779  11.464  1.00  0.00
ATOM   3218  H   GLU   198      -3.391  -1.050  10.558  1.00  0.00
ATOM   3219  CA  GLU   198      -1.572  -0.649  11.558  1.00  0.00
ATOM   3220  HA  GLU   198      -1.187  -1.355  12.293  1.00  0.00
ATOM   3221  CB  GLU   198      -0.902  -0.899  10.200  1.00  0.00
ATOM   3222  HB2 GLU   198      -1.342  -0.236   9.455  1.00  0.00
ATOM   3223  HB3 GLU   198       0.135  -0.567  10.244  1.00  0.00
ATOM   3224  CG  GLU   198      -0.949  -2.315   9.695  1.00  0.00
ATOM   3225  HG2 GLU   198      -0.494  -2.978  10.431  1.00  0.00
ATOM   3226  HG3 GLU   198      -1.986  -2.605   9.523  1.00  0.00
ATOM   3227  CD  GLU   198      -0.179  -2.400   8.395  1.00  0.00
ATOM   3228  OE1 GLU   198      -0.756  -2.037   7.342  1.00  0.00
ATOM   3229  OE2 GLU   198       1.021  -2.763   8.439  1.00  0.00
ATOM   3230  C   GLU   198      -1.221   0.765  11.975  1.00  0.00
ATOM   3231  O   GLU   198      -0.445   0.947  12.901  1.00  0.00
ATOM   3232  N   LEU   199      -1.781   1.757  11.260  1.00  0.00
ATOM   3233  H   LEU   199      -2.415   1.539  10.505  1.00  0.00
ATOM   3234  CA  LEU   199      -1.589   3.195  11.433  1.00  0.00
ATOM   3235  HA  LEU   199      -0.549   3.433  11.209  1.00  0.00
ATOM   3236  CB  LEU   199      -2.491   3.896  10.381  1.00  0.00
ATOM   3237  HB2 LEU   199      -2.186   3.574   9.385  1.00  0.00
ATOM   3238  HB3 LEU   199      -3.477   3.432  10.398  1.00  0.00
ATOM   3239  CG  LEU   199      -2.659   5.413  10.379  1.00  0.00
ATOM   3240  HG  LEU   199      -2.980   5.736  11.369  1.00  0.00
ATOM   3241  CD1 LEU   199      -1.367   6.116  10.027  1.00  0.00
ATOM   3242 HD11 LEU   199      -1.526   7.194  10.036  1.00  0.00
ATOM   3243 HD12 LEU   199      -0.601   5.856  10.757  1.00  0.00
ATOM   3244 HD13 LEU   199      -1.042   5.805   9.034  1.00  0.00
ATOM   3245  CD2 LEU   199      -3.711   5.808   9.368  1.00  0.00
ATOM   3246 HD21 LEU   199      -3.828   6.892   9.369  1.00  0.00
ATOM   3247 HD22 LEU   199      -3.404   5.478   8.376  1.00  0.00
ATOM   3248 HD23 LEU   199      -4.660   5.340   9.629  1.00  0.00
ATOM   3249  C   LEU   199      -1.892   3.637  12.904  1.00  0.00
ATOM   3250  O   LEU   199      -1.029   4.233  13.542  1.00  0.00
ATOM   3251  N   LEU   200      -3.068   3.215  13.459  1.00  0.00
ATOM   3252  H   LEU   200      -3.717   2.667  12.912  1.00  0.00
ATOM   3253  CA  LEU   200      -3.526   3.477  14.829  1.00  0.00
ATOM   3254  HA  LEU   200      -3.377   4.539  15.022  1.00  0.00
ATOM   3255  CB  LEU   200      -5.038   3.192  14.970  1.00  0.00
ATOM   3256  HB2 LEU   200      -5.242   2.168  14.656  1.00  0.00
ATOM   3257  HB3 LEU   200      -5.307   3.191  16.026  1.00  0.00
ATOM   3258  CG  LEU   200      -5.971   4.154  14.207  1.00  0.00
ATOM   3259  HG  LEU   200      -5.603   4.243  13.185  1.00  0.00
ATOM   3260  CD1 LEU   200      -7.353   3.628  14.154  1.00  0.00
ATOM   3261 HD11 LEU   200      -7.988   4.327  13.610  1.00  0.00
ATOM   3262 HD12 LEU   200      -7.356   2.664  13.645  1.00  0.00
ATOM   3263 HD13 LEU   200      -7.734   3.505  15.168  1.00  0.00
ATOM   3264  CD2 LEU   200      -5.986   5.540  14.825  1.00  0.00
ATOM   3265 HD21 LEU   200      -6.656   6.185  14.256  1.00  0.00
ATOM   3266 HD22 LEU   200      -6.334   5.475  15.856  1.00  0.00
ATOM   3267 HD23 LEU   200      -4.979   5.957  14.807  1.00  0.00
ATOM   3268  C   LEU   200      -2.753   2.714  15.887  1.00  0.00
ATOM   3269  O   LEU   200      -2.946   2.986  17.072  1.00  0.00
ATOM   3270  N   THR   201      -1.891   1.762  15.468  1.00  0.00
ATOM   3271  H   THR   201      -1.784   1.577  14.481  1.00  0.00
ATOM   3272  CA  THR   201      -1.039   0.911  16.318  1.00  0.00
ATOM   3273  HA  THR   201      -1.304   1.111  17.356  1.00  0.00
ATOM   3274  CB  THR   201      -1.376  -0.584  16.024  1.00  0.00
ATOM   3275  HB  THR   201      -1.337  -0.751  14.948  1.00  0.00
ATOM   3276  CG2 THR   201      -0.489  -1.528  16.682  1.00  0.00
ATOM   3277 HG21 THR   201      -0.788  -2.545  16.429  1.00  0.00
ATOM   3278 HG22 THR   201       0.535  -1.357  16.350  1.00  0.00
ATOM   3279 HG23 THR   201      -0.548  -1.391  17.762  1.00  0.00
ATOM   3280  OG1 THR   201      -2.696  -0.853  16.487  1.00  0.00
ATOM   3281  HG1 THR   201      -2.916  -1.771  16.312  1.00  0.00
ATOM   3282  C   THR   201       0.435   1.315  16.127  1.00  0.00
ATOM   3283  O   THR   201       1.333   0.736  16.739  1.00  0.00
ATOM   3284  N   TYR   202       0.658   2.370  15.300  1.00  0.00
ATOM   3285  H   TYR   202      -0.121   2.849  14.871  1.00  0.00
ATOM   3286  CA  TYR   202       1.950   2.944  14.921  1.00  0.00
ATOM   3287  HA  TYR   202       1.765   3.719  14.178  1.00  0.00
ATOM   3288  CB  TYR   202       2.640   3.606  16.132  1.00  0.00
ATOM   3289  HB2 TYR   202       2.757   2.870  16.927  1.00  0.00
ATOM   3290  HB3 TYR   202       3.661   3.876  15.862  1.00  0.00
ATOM   3291  CG  TYR   202       1.928   4.822  16.677  1.00  0.00
ATOM   3292  CD1 TYR   202       2.229   6.100  16.209  1.00  0.00
ATOM   3293  HD1 TYR   202       2.946   6.228  15.412  1.00  0.00
ATOM   3294  CE1 TYR   202       1.622   7.230  16.749  1.00  0.00
ATOM   3295  HE1 TYR   202       1.884   8.211  16.382  1.00  0.00
ATOM   3296  CZ  TYR   202       0.682   7.091  17.758  1.00  0.00
ATOM   3297  OH  TYR   202       0.049   8.193  18.273  1.00  0.00
ATOM   3298  HH  TYR   202      -0.565   7.919  18.958  1.00  0.00
ATOM   3299  CE2 TYR   202       0.361   5.830  18.234  1.00  0.00
ATOM   3300  HE2 TYR   202      -0.382   5.715  19.009  1.00  0.00
ATOM   3301  CD2 TYR   202       1.001   4.707  17.709  1.00  0.00
ATOM   3302  HD2 TYR   202       0.766   3.735  18.118  1.00  0.00
ATOM   3303  C   TYR   202       2.835   1.874  14.272  1.00  0.00
ATOM   3304  O   TYR   202       4.066   1.893  14.429  1.00  0.00
ATOM   3305  N   CYS   203       2.188   0.931  13.553  1.00  0.00
ATOM   3306  H   CYS   203       1.187   0.989  13.429  1.00  0.00
ATOM   3307  CA  CYS   203       2.808  -0.221  12.903  1.00  0.00
ATOM   3308  HA  CYS   203       1.999  -0.863  12.554  1.00  0.00
ATOM   3309  CB  CYS   203       3.611   0.199  11.667  1.00  0.00
ATOM   3310  HB2 CYS   203       4.333   0.966  11.949  1.00  0.00
ATOM   3311  HB3 CYS   203       4.218  -0.641  11.328  1.00  0.00
ATOM   3312  SG  CYS   203       2.604   0.801  10.295  1.00  0.00
ATOM   3313  HG  CYS   203       3.397   1.139   9.274  1.00  0.00
ATOM   3314  C   CYS   203       3.662  -1.062  13.873  1.00  0.00
ATOM   3315  O   CYS   203       4.820  -1.370  13.551  1.00  0.00
ATOM   3316  N   ASP   204       3.117  -1.404  15.062  1.00  0.00
ATOM   3317  H   ASP   204       2.216  -1.026  15.320  1.00  0.00
ATOM   3318  CA  ASP   204       3.841  -2.215  16.050  1.00  0.00
ATOM   3319  HA  ASP   204       4.866  -1.846  16.088  1.00  0.00
ATOM   3320  CB  ASP   204       3.238  -2.051  17.460  1.00  0.00
ATOM   3321  HB2 ASP   204       3.387  -1.025  17.797  1.00  0.00
ATOM   3322  HB3 ASP   204       2.152  -2.120  17.396  1.00  0.00
ATOM   3323  CG  ASP   204       3.739  -3.009  18.532  1.00  0.00
ATOM   3324  OD1 ASP   204       4.976  -3.187  18.649  1.00  0.00
ATOM   3325  OD2 ASP   204       2.898  -3.561  19.268  1.00  0.00
ATOM   3326  C   ASP   204       3.896  -3.683  15.614  1.00  0.00
ATOM   3327  O   ASP   204       2.877  -4.257  15.238  1.00  0.00
ATOM   3328  N   SER   205       5.098  -4.258  15.642  1.00  0.00
ATOM   3329  H   SER   205       5.901  -3.735  15.963  1.00  0.00
ATOM   3330  CA  SER   205       5.436  -5.630  15.247  1.00  0.00
ATOM   3331  HA  SER   205       5.201  -5.736  14.188  1.00  0.00
ATOM   3332  CB  SER   205       6.936  -5.871  15.415  1.00  0.00
ATOM   3333  HB2 SER   205       7.196  -5.815  16.472  1.00  0.00
ATOM   3334  HB3 SER   205       7.185  -6.870  15.057  1.00  0.00
ATOM   3335  OG  SER   205       7.686  -4.909  14.692  1.00  0.00
ATOM   3336  HG  SER   205       8.623  -5.078  14.811  1.00  0.00
ATOM   3337  C   SER   205       4.662  -6.693  15.997  1.00  0.00
ATOM   3338  O   SER   205       4.157  -7.625  15.363  1.00  0.00
ATOM   3339  N   ASP   206       4.596  -6.567  17.350  1.00  0.00
ATOM   3340  H   ASP   206       5.122  -5.806  17.756  1.00  0.00
ATOM   3341  CA  ASP   206       3.919  -7.503  18.253  1.00  0.00
ATOM   3342  HA  ASP   206       4.240  -8.506  17.973  1.00  0.00
ATOM   3343  CB  ASP   206       4.356  -7.280  19.715  1.00  0.00
ATOM   3344  HB2 ASP   206       3.902  -6.363  20.090  1.00  0.00
ATOM   3345  HB3 ASP   206       3.900  -8.043  20.346  1.00  0.00
ATOM   3346  CG  ASP   206       5.851  -7.241  19.978  1.00  0.00
ATOM   3347  OD1 ASP   206       6.636  -7.511  19.029  1.00  0.00
ATOM   3348  OD2 ASP   206       6.240  -6.930  21.126  1.00  0.00
ATOM   3349  C   ASP   206       2.383  -7.474  18.144  1.00  0.00
ATOM   3350  O   ASP   206       1.704  -8.411  18.618  1.00  0.00
ATOM   3351  N   SER   207       1.835  -6.400  17.560  1.00  0.00
ATOM   3352  H   SER   207       2.423  -5.641  17.246  1.00  0.00
ATOM   3353  CA  SER   207       0.398  -6.287  17.359  1.00  0.00
ATOM   3354  HA  SER   207      -0.030  -7.258  17.609  1.00  0.00
ATOM   3355  CB  SER   207      -0.234  -5.271  18.309  1.00  0.00
ATOM   3356  HB2 SER   207      -1.290  -5.155  18.065  1.00  0.00
ATOM   3357  HB3 SER   207      -0.204  -5.660  19.327  1.00  0.00
ATOM   3358  OG  SER   207       0.399  -4.006  18.270  1.00  0.00
ATOM   3359  HG  SER   207      -0.037  -3.410  18.884  1.00  0.00
ATOM   3360  C   SER   207       0.072  -6.030  15.901  1.00  0.00
ATOM   3361  O   SER   207      -0.889  -5.341  15.596  1.00  0.00
ATOM   3362  N   SER   208       0.892  -6.615  14.993  1.00  0.00
ATOM   3363  H   SER   208       1.679  -7.166  15.305  1.00  0.00
ATOM   3364  CA  SER   208       0.756  -6.533  13.535  1.00  0.00
ATOM   3365  HA  SER   208       0.644  -5.491  13.236  1.00  0.00
ATOM   3366  CB  SER   208       1.982  -7.132  12.854  1.00  0.00
ATOM   3367  HB2 SER   208       1.991  -6.843  11.803  1.00  0.00
ATOM   3368  HB3 SER   208       2.885  -6.754  13.333  1.00  0.00
ATOM   3369  OG  SER   208       1.951  -8.549  12.955  1.00  0.00
ATOM   3370  HG  SER   208       2.726  -8.918  12.524  1.00  0.00
ATOM   3371  C   SER   208      -0.495  -7.321  13.132  1.00  0.00
ATOM   3372  O   SER   208      -0.871  -8.237  13.880  1.00  0.00
ATOM   3373  N   PRO   209      -1.140  -7.038  11.970  1.00  0.00
ATOM   3374  CD  PRO   209      -0.853  -6.003  10.957  1.00  0.00
ATOM   3375  HD2 PRO   209      -0.152  -6.402  10.224  1.00  0.00
ATOM   3376  HD3 PRO   209      -0.559  -5.081  11.459  1.00  0.00
ATOM   3377  CG  PRO   209      -2.179  -5.808  10.311  1.00  0.00
ATOM   3378  HG2 PRO   209      -2.035  -5.486   9.280  1.00  0.00
ATOM   3379  HG3 PRO   209      -2.771  -5.111  10.904  1.00  0.00
ATOM   3380  CB  PRO   209      -2.835  -7.155  10.324  1.00  0.00
ATOM   3381  HB2 PRO   209      -2.470  -7.742   9.481  1.00  0.00
ATOM   3382  HB3 PRO   209      -3.917  -7.029  10.358  1.00  0.00
ATOM   3383  CA  PRO   209      -2.359  -7.792  11.627  1.00  0.00
ATOM   3384  HA  PRO   209      -3.108  -7.606  12.396  1.00  0.00
ATOM   3385  C   PRO   209      -2.127  -9.291  11.532  1.00  0.00
ATOM   3386  O   PRO   209      -3.002 -10.038  11.977  1.00  0.00
ATOM   3387  N   MET   210      -0.934  -9.723  11.043  1.00  0.00
ATOM   3388  H   MET   210      -0.257  -9.056  10.700  1.00  0.00
ATOM   3389  CA  MET   210      -0.551 -11.135  10.977  1.00  0.00
ATOM   3390  HA  MET   210      -1.285 -11.660  10.366  1.00  0.00
ATOM   3391  CB  MET   210       0.809 -11.284  10.322  1.00  0.00
ATOM   3392  HB2 MET   210       0.751 -10.946   9.287  1.00  0.00
ATOM   3393  HB3 MET   210       1.518 -10.610  10.803  1.00  0.00
ATOM   3394  CG  MET   210       1.360 -12.708  10.359  1.00  0.00
ATOM   3395  HG2 MET   210       1.653 -12.957  11.379  1.00  0.00
ATOM   3396  HG3 MET   210       0.575 -13.408  10.072  1.00  0.00
ATOM   3397  SD  MET   210       2.775 -12.911   9.263  1.00  0.00
ATOM   3398  CE  MET   210       3.446 -14.463   9.883  1.00  0.00
ATOM   3399  HE1 MET   210       4.332 -14.732   9.308  1.00  0.00
ATOM   3400  HE2 MET   210       3.716 -14.349  10.933  1.00  0.00
ATOM   3401  HE3 MET   210       2.697 -15.249   9.784  1.00  0.00
ATOM   3402  C   MET   210      -0.550 -11.765  12.375  1.00  0.00
ATOM   3403  O   MET   210      -1.253 -12.744  12.578  1.00  0.00
ATOM   3404  N   ALA   211       0.170 -11.156  13.345  1.00  0.00
ATOM   3405  H   ALA   211       0.688 -10.315  13.136  1.00  0.00
ATOM   3406  CA  ALA   211       0.271 -11.619  14.716  1.00  0.00
ATOM   3407  HA  ALA   211       0.577 -12.665  14.682  1.00  0.00
ATOM   3408  CB  ALA   211       1.359 -10.854  15.463  1.00  0.00
ATOM   3409  HB1 ALA   211       1.419 -11.216  16.489  1.00  0.00
ATOM   3410  HB2 ALA   211       2.318 -11.008  14.967  1.00  0.00
ATOM   3411  HB3 ALA   211       1.119  -9.791  15.467  1.00  0.00
ATOM   3412  C   ALA   211      -1.044 -11.560  15.477  1.00  0.00
ATOM   3413  O   ALA   211      -1.298 -12.443  16.296  1.00  0.00
ATOM   3414  N   LEU   212      -1.887 -10.539  15.226  1.00  0.00
ATOM   3415  H   LEU   212      -1.628  -9.821  14.564  1.00  0.00
ATOM   3416  CA  LEU   212      -3.184 -10.469  15.915  1.00  0.00
ATOM   3417  HA  LEU   212      -2.990 -10.639  16.974  1.00  0.00
ATOM   3418  CB  LEU   212      -3.833  -9.084  15.797  1.00  0.00
ATOM   3419  HB2 LEU   212      -3.901  -8.809  14.744  1.00  0.00
ATOM   3420  HB3 LEU   212      -4.885  -9.157  16.074  1.00  0.00
ATOM   3421  CG  LEU   212      -3.184  -7.930  16.579  1.00  0.00
ATOM   3422  HG  LEU   212      -2.212  -7.719  16.133  1.00  0.00
ATOM   3423  CD1 LEU   212      -4.025  -6.695  16.480  1.00  0.00
ATOM   3424 HD11 LEU   212      -3.552  -5.887  17.039  1.00  0.00
ATOM   3425 HD12 LEU   212      -4.123  -6.404  15.434  1.00  0.00
ATOM   3426 HD13 LEU   212      -5.013  -6.893  16.895  1.00  0.00
ATOM   3427  CD2 LEU   212      -2.970  -8.280  18.055  1.00  0.00
ATOM   3428 HD21 LEU   212      -2.509  -7.435  18.566  1.00  0.00
ATOM   3429 HD22 LEU   212      -3.931  -8.505  18.519  1.00  0.00
ATOM   3430 HD23 LEU   212      -2.318  -9.150  18.132  1.00  0.00
ATOM   3431  C   LEU   212      -4.139 -11.576  15.452  1.00  0.00
ATOM   3432  O   LEU   212      -4.935 -12.086  16.246  1.00  0.00
ATOM   3433  N   PHE   213      -4.006 -11.986  14.190  1.00  0.00
ATOM   3434  H   PHE   213      -3.321 -11.552  13.588  1.00  0.00
ATOM   3435  CA  PHE   213      -4.811 -13.053  13.608  1.00  0.00
ATOM   3436  HA  PHE   213      -5.814 -12.963  14.024  1.00  0.00
ATOM   3437  CB  PHE   213      -4.935 -12.890  12.081  1.00  0.00
ATOM   3438  HB2 PHE   213      -3.995 -12.507  11.683  1.00  0.00
ATOM   3439  HB3 PHE   213      -5.001 -13.875  11.619  1.00  0.00
ATOM   3440  CG  PHE   213      -6.079 -12.026  11.581  1.00  0.00
ATOM   3441  CD1 PHE   213      -7.401 -12.371  11.844  1.00  0.00
ATOM   3442  HD1 PHE   213      -7.623 -13.234  12.454  1.00  0.00
ATOM   3443  CE1 PHE   213      -8.458 -11.614  11.328  1.00  0.00
ATOM   3444  HE1 PHE   213      -9.478 -11.879  11.565  1.00  0.00
ATOM   3445  CZ  PHE   213      -8.199 -10.533  10.520  1.00  0.00
ATOM   3446  HZ  PHE   213      -9.014  -9.935  10.140  1.00  0.00
ATOM   3447  CE2 PHE   213      -6.898 -10.213  10.196  1.00  0.00
ATOM   3448  HE2 PHE   213      -6.698  -9.389   9.528  1.00  0.00
ATOM   3449  CD2 PHE   213      -5.840 -10.952  10.730  1.00  0.00
ATOM   3450  HD2 PHE   213      -4.826 -10.681  10.475  1.00  0.00
ATOM   3451  C   PHE   213      -4.279 -14.444  13.999  1.00  0.00
ATOM   3452  O   PHE   213      -5.083 -15.326  14.270  1.00  0.00
ATOM   3453  N   LEU   214      -2.941 -14.631  14.095  1.00  0.00
ATOM   3454  H   LEU   214      -2.308 -13.874  13.877  1.00  0.00
ATOM   3455  CA  LEU   214      -2.355 -15.918  14.513  1.00  0.00
ATOM   3456  HA  LEU   214      -2.763 -16.692  13.863  1.00  0.00
ATOM   3457  CB  LEU   214      -0.829 -15.932  14.350  1.00  0.00
ATOM   3458  HB2 LEU   214      -0.408 -15.060  14.850  1.00  0.00
ATOM   3459  HB3 LEU   214      -0.413 -16.745  14.946  1.00  0.00
ATOM   3460  CG  LEU   214      -0.265 -16.015  12.917  1.00  0.00
ATOM   3461  HG  LEU   214      -0.634 -15.158  12.354  1.00  0.00
ATOM   3462  CD1 LEU   214       1.251 -15.951  12.943  1.00  0.00
ATOM   3463 HD11 LEU   214       1.635 -16.011  11.925  1.00  0.00
ATOM   3464 HD12 LEU   214       1.568 -15.011  13.396  1.00  0.00
ATOM   3465 HD13 LEU   214       1.640 -16.785  13.527  1.00  0.00
ATOM   3466  CD2 LEU   214      -0.703 -17.292  12.190  1.00  0.00
ATOM   3467 HD21 LEU   214      -0.280 -17.302  11.186  1.00  0.00
ATOM   3468 HD22 LEU   214      -0.350 -18.164  12.741  1.00  0.00
ATOM   3469 HD23 LEU   214      -1.791 -17.319  12.126  1.00  0.00
ATOM   3470  C   LEU   214      -2.733 -16.278  15.957  1.00  0.00
ATOM   3471  O   LEU   214      -2.830 -17.452  16.296  1.00  0.00
ATOM   3472  N   LYS   215      -2.937 -15.264  16.804  1.00  0.00
ATOM   3473  H   LYS   215      -2.811 -14.312  16.491  1.00  0.00
ATOM   3474  CA  LYS   215      -3.340 -15.433  18.188  1.00  0.00
ATOM   3475  HA  LYS   215      -2.761 -16.242  18.634  1.00  0.00
ATOM   3476  CB  LYS   215      -3.094 -14.139  18.980  1.00  0.00
ATOM   3477  HB2 LYS   215      -2.952 -13.311  18.285  1.00  0.00
ATOM   3478  HB3 LYS   215      -3.993 -13.882  19.541  1.00  0.00
ATOM   3479  CG  LYS   215      -1.909 -14.207  19.931  1.00  0.00
ATOM   3480  HG2 LYS   215      -2.159 -13.694  20.859  1.00  0.00
ATOM   3481  HG3 LYS   215      -1.711 -15.247  20.190  1.00  0.00
ATOM   3482  CD  LYS   215      -0.655 -13.587  19.332  1.00  0.00
ATOM   3483  HD2 LYS   215      -0.415 -14.089  18.395  1.00  0.00
ATOM   3484  HD3 LYS   215      -0.850 -12.544  19.084  1.00  0.00
ATOM   3485  CE  LYS   215       0.526 -13.668  20.259  1.00  0.00
ATOM   3486  HE2 LYS   215       0.305 -13.122  21.176  1.00  0.00
ATOM   3487  HE3 LYS   215       0.710 -14.710  20.522  1.00  0.00
ATOM   3488  NZ  LYS   215       1.738 -13.098  19.625  1.00  0.00
ATOM   3489  HZ1 LYS   215       2.516 -13.164  20.266  1.00  0.00
ATOM   3490  HZ2 LYS   215       1.952 -13.613  18.783  1.00  0.00
ATOM   3491  HZ3 LYS   215       1.574 -12.129  19.394  1.00  0.00
ATOM   3492  C   LYS   215      -4.809 -15.795  18.222  1.00  0.00
ATOM   3493  O   LYS   215      -5.217 -16.544  19.100  1.00  0.00
ATOM   3494  N   MET   216      -5.600 -15.268  17.255  1.00  0.00
ATOM   3495  H   MET   216      -5.203 -14.659  16.554  1.00  0.00
ATOM   3496  CA  MET   216      -7.047 -15.486  17.092  1.00  0.00
ATOM   3497  HA  MET   216      -7.530 -15.352  18.060  1.00  0.00
ATOM   3498  CB  MET   216      -7.629 -14.453  16.103  1.00  0.00
ATOM   3499  HB2 MET   216      -6.813 -13.954  15.581  1.00  0.00
ATOM   3500  HB3 MET   216      -8.176 -14.974  15.317  1.00  0.00
ATOM   3501  CG  MET   216      -8.521 -13.423  16.730  1.00  0.00
ATOM   3502  HG2 MET   216      -9.425 -13.905  17.104  1.00  0.00
ATOM   3503  HG3 MET   216      -8.014 -12.977  17.586  1.00  0.00
ATOM   3504  SD  MET   216      -8.976 -12.117  15.548  1.00  0.00
ATOM   3505  CE  MET   216      -7.918 -10.903  15.993  1.00  0.00
ATOM   3506  HE1 MET   216      -8.075 -10.032  15.357  1.00  0.00
ATOM   3507  HE2 MET   216      -8.095 -10.629  17.033  1.00  0.00
ATOM   3508  HE3 MET   216      -6.892 -11.254  15.880  1.00  0.00
ATOM   3509  C   MET   216      -7.386 -16.895  16.564  1.00  0.00
ATOM   3510  O   MET   216      -8.324 -17.514  17.060  1.00  0.00
ATOM   3511  N   ILE   217      -6.665 -17.355  15.513  1.00  0.00
ATOM   3512  H   ILE   217      -5.889 -16.815  15.158  1.00  0.00
ATOM   3513  CA  ILE   217      -6.913 -18.618  14.808  1.00  0.00
ATOM   3514  HA  ILE   217      -7.961 -18.865  14.976  1.00  0.00
ATOM   3515  CB  ILE   217      -6.738 -18.456  13.264  1.00  0.00
ATOM   3516  HB  ILE   217      -7.016 -19.410  12.816  1.00  0.00
ATOM   3517  CG2 ILE   217      -7.683 -17.420  12.699  1.00  0.00
ATOM   3518 HG21 ILE   217      -7.530 -17.337  11.623  1.00  0.00
ATOM   3519 HG22 ILE   217      -8.712 -17.720  12.897  1.00  0.00
ATOM   3520 HG23 ILE   217      -7.489 -16.456  13.169  1.00  0.00
ATOM   3521  CG1 ILE   217      -5.268 -18.188  12.861  1.00  0.00
ATOM   3522 HG12 ILE   217      -5.068 -17.118  12.916  1.00  0.00
ATOM   3523 HG13 ILE   217      -4.604 -18.624  13.607  1.00  0.00
ATOM   3524  CD1 ILE   217      -4.894 -18.686  11.525  1.00  0.00
ATOM   3525 HD11 ILE   217      -3.847 -18.453  11.330  1.00  0.00
ATOM   3526 HD12 ILE   217      -5.039 -19.766  11.485  1.00  0.00
ATOM   3527 HD13 ILE   217      -5.519 -18.208  10.771  1.00  0.00
ATOM   3528  C   ILE   217      -6.092 -19.826  15.312  1.00  0.00
ATOM   3529  O   ILE   217      -6.510 -20.965  15.110  1.00  0.00
ATOM   3530  N   GLY   218      -4.925 -19.559  15.882  1.00  0.00
ATOM   3531  H   GLY   218      -4.646 -18.601  16.036  1.00  0.00
ATOM   3532  CA  GLY   218      -3.990 -20.579  16.314  1.00  0.00
ATOM   3533  HA2 GLY   218      -3.681 -20.377  17.340  1.00  0.00
ATOM   3534  HA3 GLY   218      -4.463 -21.559  16.243  1.00  0.00
ATOM   3535  C   GLY   218      -2.782 -20.536  15.407  1.00  0.00
ATOM   3536  O   GLY   218      -2.940 -20.462  14.184  1.00  0.00
ATOM   3537  N   PRO   219      -1.559 -20.533  15.969  1.00  0.00
ATOM   3538  CD  PRO   219      -1.202 -20.556  17.405  1.00  0.00
ATOM   3539  HD2 PRO   219      -1.286 -21.576  17.781  1.00  0.00
ATOM   3540  HD3 PRO   219      -1.798 -19.814  17.936  1.00  0.00
ATOM   3541  CG  PRO   219       0.256 -20.134  17.422  1.00  0.00
ATOM   3542  HG2 PRO   219       0.873 -20.973  17.744  1.00  0.00
ATOM   3543  HG3 PRO   219       0.383 -19.294  18.105  1.00  0.00
ATOM   3544  CB  PRO   219       0.658 -19.720  16.044  1.00  0.00
ATOM   3545  HB2 PRO   219       1.656 -20.102  15.829  1.00  0.00
ATOM   3546  HB3 PRO   219       0.568 -18.638  15.951  1.00  0.00
ATOM   3547  CA  PRO   219      -0.359 -20.398  15.112  1.00  0.00
ATOM   3548  HA  PRO   219      -0.592 -19.711  14.298  1.00  0.00
ATOM   3549  C   PRO   219       0.216 -21.692  14.507  1.00  0.00
ATOM   3550  O   PRO   219       1.171 -21.603  13.725  1.00  0.00
ATOM   3551  N   THR   220      -0.356 -22.880  14.838  1.00  0.00
ATOM   3552  H   THR   220      -1.180 -22.899  15.422  1.00  0.00
ATOM   3553  CA  THR   220       0.174 -24.178  14.379  1.00  0.00
ATOM   3554  HA  THR   220       1.114 -23.967  13.869  1.00  0.00
ATOM   3555  CB  THR   220       0.523 -25.084  15.595  1.00  0.00
ATOM   3556  HB  THR   220       0.932 -26.020  15.213  1.00  0.00
ATOM   3557  CG2 THR   220       1.556 -24.458  16.508  1.00  0.00
ATOM   3558 HG21 THR   220       1.763 -25.132  17.340  1.00  0.00
ATOM   3559 HG22 THR   220       2.475 -24.279  15.949  1.00  0.00
ATOM   3560 HG23 THR   220       1.175 -23.512  16.893  1.00  0.00
ATOM   3561  OG1 THR   220      -0.664 -25.386  16.331  1.00  0.00
ATOM   3562  HG1 THR   220      -0.443 -25.945  17.080  1.00  0.00
ATOM   3563  C   THR   220      -0.740 -24.890  13.346  1.00  0.00
ATOM   3564  O   THR   220      -0.928 -26.106  13.407  1.00  0.00
ATOM   3565  N   HIE   221      -1.250 -24.151  12.370  1.00  0.00
ATOM   3566  H   HIE   221      -1.049 -23.162  12.328  1.00  0.00
ATOM   3567  CA  HIE   221      -2.093 -24.787  11.375  1.00  0.00
ATOM   3568  HA  HIE   221      -2.283 -25.798  11.735  1.00  0.00
ATOM   3569  CB  HIE   221      -3.455 -24.097  11.291  1.00  0.00
ATOM   3570  HB2 HIE   221      -3.318 -23.062  10.978  1.00  0.00
ATOM   3571  HB3 HIE   221      -4.061 -24.582  10.526  1.00  0.00
ATOM   3572  CG  HIE   221      -4.183 -24.130  12.596  1.00  0.00
ATOM   3573  ND1 HIE   221      -4.639 -25.316  13.133  1.00  0.00
ATOM   3574  CE1 HIE   221      -5.216 -24.992  14.278  1.00  0.00
ATOM   3575  HE1 HIE   221      -5.658 -25.759  14.896  1.00  0.00
ATOM   3576  NE2 HIE   221      -5.156 -23.680  14.503  1.00  0.00
ATOM   3577  HE2 HIE   221      -5.526 -23.168  15.291  1.00  0.00
ATOM   3578  CD2 HIE   221      -4.483 -23.120  13.447  1.00  0.00
ATOM   3579  HD2 HIE   221      -4.186 -22.109  13.211  1.00  0.00
ATOM   3580  C   HIE   221      -1.421 -24.937   9.997  1.00  0.00
ATOM   3581  O   HIE   221      -2.015 -25.512   9.104  1.00  0.00
ATOM   3582  N   GLY   222      -0.160 -24.522   9.873  1.00  0.00
ATOM   3583  H   GLY   222       0.313 -24.102  10.660  1.00  0.00
ATOM   3584  CA  GLY   222       0.633 -24.624   8.648  1.00  0.00
ATOM   3585  HA2 GLY   222       1.585 -24.113   8.791  1.00  0.00
ATOM   3586  HA3 GLY   222       0.905 -25.666   8.480  1.00  0.00
ATOM   3587  C   GLY   222      -0.048 -24.078   7.413  1.00  0.00
ATOM   3588  O   GLY   222      -0.296 -22.872   7.312  1.00  0.00
ATOM   3589  N   GLN   223      -0.378 -24.988   6.483  1.00  0.00
ATOM   3590  H   GLN   223      -0.175 -25.965   6.638  1.00  0.00
ATOM   3591  CA  GLN   223      -1.033 -24.710   5.203  1.00  0.00
ATOM   3592  HA  GLN   223      -0.691 -23.727   4.879  1.00  0.00
ATOM   3593  CB  GLN   223      -0.566 -25.720   4.138  1.00  0.00
ATOM   3594  HB2 GLN   223      -1.156 -25.587   3.231  1.00  0.00
ATOM   3595  HB3 GLN   223       0.455 -25.483   3.839  1.00  0.00
ATOM   3596  CG  GLN   223      -0.639 -27.187   4.581  1.00  0.00
ATOM   3597  HG2 GLN   223      -0.424 -27.253   5.648  1.00  0.00
ATOM   3598  HG3 GLN   223      -1.665 -27.542   4.488  1.00  0.00
ATOM   3599  CD  GLN   223       0.282 -28.117   3.827  1.00  0.00
ATOM   3600  OE1 GLN   223       0.911 -28.993   4.428  1.00  0.00
ATOM   3601  NE2 GLN   223       0.379 -27.974   2.499  1.00  0.00
ATOM   3602 HE21 GLN   223      -0.156 -27.258   2.028  1.00  0.00
ATOM   3603 HE22 GLN   223       0.987 -28.582   1.969  1.00  0.00
ATOM   3604  C   GLN   223      -2.573 -24.639   5.307  1.00  0.00
ATOM   3605  O   GLN   223      -3.257 -24.409   4.309  1.00  0.00
ATOM   3606  N   MET   224      -3.094 -24.778   6.538  1.00  0.00
ATOM   3607  H   MET   224      -2.486 -24.939   7.328  1.00  0.00
ATOM   3608  CA  MET   224      -4.516 -24.717   6.865  1.00  0.00
ATOM   3609  HA  MET   224      -5.086 -24.930   5.961  1.00  0.00
ATOM   3610  CB  MET   224      -4.871 -25.780   7.925  1.00  0.00
ATOM   3611  HB2 MET   224      -4.584 -25.416   8.912  1.00  0.00
ATOM   3612  HB3 MET   224      -5.954 -25.897   7.971  1.00  0.00
ATOM   3613  CG  MET   224      -4.229 -27.132   7.681  1.00  0.00
ATOM   3614  HG2 MET   224      -3.166 -27.074   7.913  1.00  0.00
ATOM   3615  HG3 MET   224      -4.627 -27.854   8.394  1.00  0.00
ATOM   3616  SD  MET   224      -4.441 -27.767   6.004  1.00  0.00
ATOM   3617  CE  MET   224      -6.089 -27.973   6.019  1.00  0.00
ATOM   3618  HE1 MET   224      -6.416 -28.364   5.055  1.00  0.00
ATOM   3619  HE2 MET   224      -6.361 -28.676   6.807  1.00  0.00
ATOM   3620  HE3 MET   224      -6.574 -27.015   6.205  1.00  0.00
ATOM   3621  C   MET   224      -4.920 -23.342   7.372  1.00  0.00
ATOM   3622  O   MET   224      -6.100 -23.081   7.583  1.00  0.00
ATOM   3623  N   THR   225      -3.937 -22.462   7.512  1.00  0.00
ATOM   3624  H   THR   225      -3.000 -22.701   7.221  1.00  0.00
ATOM   3625  CA  THR   225      -4.037 -21.124   8.060  1.00  0.00
ATOM   3626  HA  THR   225      -4.430 -21.230   9.071  1.00  0.00
ATOM   3627  CB  THR   225      -2.639 -20.518   8.194  1.00  0.00
ATOM   3628  HB  THR   225      -2.183 -20.452   7.206  1.00  0.00
ATOM   3629  CG2 THR   225      -2.648 -19.115   8.842  1.00  0.00
ATOM   3630 HG21 THR   225      -1.627 -18.739   8.909  1.00  0.00
ATOM   3631 HG22 THR   225      -3.245 -18.437   8.233  1.00  0.00
ATOM   3632 HG23 THR   225      -3.078 -19.179   9.842  1.00  0.00
ATOM   3633  OG1 THR   225      -1.874 -21.411   9.002  1.00  0.00
ATOM   3634  HG1 THR   225      -0.985 -21.064   9.110  1.00  0.00
ATOM   3635  C   THR   225      -5.021 -20.242   7.300  1.00  0.00
ATOM   3636  O   THR   225      -5.821 -19.583   7.958  1.00  0.00
ATOM   3637  N   VAL   226      -4.972 -20.210   5.966  1.00  0.00
ATOM   3638  H   VAL   226      -4.291 -20.769   5.472  1.00  0.00
ATOM   3639  CA  VAL   226      -5.884 -19.381   5.182  1.00  0.00
ATOM   3640  HA  VAL   226      -5.835 -18.381   5.613  1.00  0.00
ATOM   3641  CB  VAL   226      -5.449 -19.240   3.711  1.00  0.00
ATOM   3642  HB  VAL   226      -5.149 -20.227   3.359  1.00  0.00
ATOM   3643  CG1 VAL   226      -6.602 -18.761   2.821  1.00  0.00
ATOM   3644 HG11 VAL   226      -6.255 -18.674   1.791  1.00  0.00
ATOM   3645 HG12 VAL   226      -7.421 -19.479   2.869  1.00  0.00
ATOM   3646 HG13 VAL   226      -6.951 -17.789   3.169  1.00  0.00
ATOM   3647  CG2 VAL   226      -4.237 -18.318   3.592  1.00  0.00
ATOM   3648 HG21 VAL   226      -3.946 -18.232   2.545  1.00  0.00
ATOM   3649 HG22 VAL   226      -4.491 -17.332   3.980  1.00  0.00
ATOM   3650 HG23 VAL   226      -3.408 -18.731   4.166  1.00  0.00
ATOM   3651  C   VAL   226      -7.333 -19.848   5.343  1.00  0.00
ATOM   3652  O   VAL   226      -8.210 -19.006   5.531  1.00  0.00
ATOM   3653  N   THR   227      -7.574 -21.174   5.326  1.00  0.00
ATOM   3654  H   THR   227      -6.815 -21.823   5.176  1.00  0.00
ATOM   3655  CA  THR   227      -8.894 -21.787   5.513  1.00  0.00
ATOM   3656  HA  THR   227      -9.554 -21.382   4.746  1.00  0.00
ATOM   3657  CB  THR   227      -8.810 -23.330   5.289  1.00  0.00
ATOM   3658  HB  THR   227      -8.042 -23.748   5.940  1.00  0.00
ATOM   3659  CG2 THR   227     -10.129 -24.051   5.536  1.00  0.00
ATOM   3660 HG21 THR   227      -9.998 -25.119   5.362  1.00  0.00
ATOM   3661 HG22 THR   227     -10.446 -23.887   6.566  1.00  0.00
ATOM   3662 HG23 THR   227     -10.888 -23.663   4.857  1.00  0.00
ATOM   3663  OG1 THR   227      -8.450 -23.550   3.935  1.00  0.00
ATOM   3664  HG1 THR   227      -8.391 -24.494   3.768  1.00  0.00
ATOM   3665  C   THR   227      -9.463 -21.370   6.874  1.00  0.00
ATOM   3666  O   THR   227     -10.592 -20.920   6.939  1.00  0.00
ATOM   3667  N   ARG   228      -8.678 -21.500   7.932  1.00  0.00
ATOM   3668  H   ARG   228      -7.751 -21.888   7.829  1.00  0.00
ATOM   3669  CA  ARG   228      -9.028 -21.123   9.299  1.00  0.00
ATOM   3670  HA  ARG   228     -10.000 -21.561   9.526  1.00  0.00
ATOM   3671  CB  ARG   228      -8.011 -21.708  10.282  1.00  0.00
ATOM   3672  HB2 ARG   228      -7.002 -21.514   9.918  1.00  0.00
ATOM   3673  HB3 ARG   228      -8.124 -21.224  11.252  1.00  0.00
ATOM   3674  CG  ARG   228      -8.214 -23.202  10.436  1.00  0.00
ATOM   3675  HG2 ARG   228      -9.264 -23.406  10.648  1.00  0.00
ATOM   3676  HG3 ARG   228      -7.957 -23.701   9.502  1.00  0.00
ATOM   3677  CD  ARG   228      -7.366 -23.749  11.543  1.00  0.00
ATOM   3678  HD2 ARG   228      -6.331 -23.817  11.207  1.00  0.00
ATOM   3679  HD3 ARG   228      -7.390 -23.064  12.390  1.00  0.00
ATOM   3680  NE  ARG   228      -7.826 -25.067  11.971  1.00  0.00
ATOM   3681  HE  ARG   228      -7.439 -25.853  11.468  1.00  0.00
ATOM   3682  CZ  ARG   228      -8.695 -25.270  12.952  1.00  0.00
ATOM   3683  NH1 ARG   228      -9.047 -26.504  13.290  1.00  0.00
ATOM   3684 HH11 ARG   228      -8.653 -27.294  12.799  1.00  0.00
ATOM   3685 HH12 ARG   228      -9.709 -26.653  14.038  1.00  0.00
ATOM   3686  NH2 ARG   228      -9.219 -24.241  13.608  1.00  0.00
ATOM   3687 HH21 ARG   228      -8.956 -23.298  13.361  1.00  0.00
ATOM   3688 HH22 ARG   228      -9.880 -24.402  14.354  1.00  0.00
ATOM   3689  C   ARG   228      -9.155 -19.587   9.452  1.00  0.00
ATOM   3690  O   ARG   228      -9.980 -19.120  10.231  1.00  0.00
ATOM   3691  N   LEU   229      -8.382 -18.810   8.673  1.00  0.00
ATOM   3692  H   LEU   229      -7.673 -19.228   8.088  1.00  0.00
ATOM   3693  CA  LEU   229      -8.519 -17.362   8.629  1.00  0.00
ATOM   3694  HA  LEU   229      -8.492 -16.967   9.645  1.00  0.00
ATOM   3695  CB  LEU   229      -7.376 -16.742   7.814  1.00  0.00
ATOM   3696  HB2 LEU   229      -6.429 -16.959   8.308  1.00  0.00
ATOM   3697  HB3 LEU   229      -7.241 -17.316   6.897  1.00  0.00
ATOM   3698  CG  LEU   229      -7.427 -15.260   7.468  1.00  0.00
ATOM   3699  HG  LEU   229      -8.427 -15.030   7.099  1.00  0.00
ATOM   3700  CD1 LEU   229      -7.156 -14.389   8.687  1.00  0.00
ATOM   3701 HD11 LEU   229      -7.201 -13.338   8.401  1.00  0.00
ATOM   3702 HD12 LEU   229      -7.907 -14.589   9.451  1.00  0.00
ATOM   3703 HD13 LEU   229      -6.166 -14.615   9.083  1.00  0.00
ATOM   3704  CD2 LEU   229      -6.433 -14.951   6.368  1.00  0.00
ATOM   3705 HD21 LEU   229      -6.476 -13.889   6.127  1.00  0.00
ATOM   3706 HD22 LEU   229      -5.428 -15.206   6.704  1.00  0.00
ATOM   3707 HD23 LEU   229      -6.679 -15.535   5.481  1.00  0.00
ATOM   3708  C   LEU   229      -9.905 -17.067   8.002  1.00  0.00
ATOM   3709  O   LEU   229     -10.650 -16.261   8.549  1.00  0.00
ATOM   3710  N   VAL   230     -10.279 -17.774   6.918  1.00  0.00
ATOM   3711  H   VAL   230      -9.637 -18.430   6.497  1.00  0.00
ATOM   3712  CA  VAL   230     -11.622 -17.620   6.313  1.00  0.00
ATOM   3713  HA  VAL   230     -11.779 -16.550   6.180  1.00  0.00
ATOM   3714  CB  VAL   230     -11.728 -18.262   4.891  1.00  0.00
ATOM   3715  HB  VAL   230     -11.453 -19.313   4.977  1.00  0.00
ATOM   3716  CG1 VAL   230     -13.155 -18.193   4.336  1.00  0.00
ATOM   3717 HG11 VAL   230     -13.183 -18.650   3.347  1.00  0.00
ATOM   3718 HG12 VAL   230     -13.831 -18.729   5.003  1.00  0.00
ATOM   3719 HG13 VAL   230     -13.467 -17.151   4.263  1.00  0.00
ATOM   3720  CG2 VAL   230     -10.751 -17.601   3.922  1.00  0.00
ATOM   3721 HG21 VAL   230     -10.843 -18.064   2.940  1.00  0.00
ATOM   3722 HG22 VAL   230     -10.979 -16.538   3.844  1.00  0.00
ATOM   3723 HG23 VAL   230      -9.733 -17.728   4.289  1.00  0.00
ATOM   3724  C   VAL   230     -12.719 -18.106   7.297  1.00  0.00
ATOM   3725  O   VAL   230     -13.802 -17.516   7.348  1.00  0.00
ATOM   3726  N   ASN   231     -12.407 -19.137   8.114  1.00  0.00
ATOM   3727  H   ASN   231     -11.495 -19.568   8.058  1.00  0.00
ATOM   3728  CA  ASN   231     -13.326 -19.702   9.117  1.00  0.00
ATOM   3729  HA  ASN   231     -14.234 -20.016   8.602  1.00  0.00
ATOM   3730  CB  ASN   231     -12.717 -20.938   9.802  1.00  0.00
ATOM   3731  HB2 ASN   231     -11.657 -20.762   9.984  1.00  0.00
ATOM   3732  HB3 ASN   231     -13.126 -21.030  10.808  1.00  0.00
ATOM   3733  CG  ASN   231     -12.887 -22.249   9.074  1.00  0.00
ATOM   3734  OD1 ASN   231     -13.433 -22.336   7.972  1.00  0.00
ATOM   3735  ND2 ASN   231     -12.419 -23.299   9.706  1.00  0.00
ATOM   3736 HD21 ASN   231     -11.985 -23.191  10.611  1.00  0.00
ATOM   3737 HD22 ASN   231     -12.493 -24.215   9.287  1.00  0.00
ATOM   3738  C   ASN   231     -13.717 -18.705  10.188  1.00  0.00
ATOM   3739  O   ASN   231     -14.875 -18.658  10.601  1.00  0.00
ATOM   3740  N   THR   232     -12.749 -17.923  10.632  1.00  0.00
ATOM   3741  H   THR   232     -11.824 -17.989  10.233  1.00  0.00
ATOM   3742  CA  THR   232     -12.910 -16.935  11.690  1.00  0.00
ATOM   3743  HA  THR   232     -13.616 -17.361  12.403  1.00  0.00
ATOM   3744  CB  THR   232     -11.593 -16.759  12.442  1.00  0.00
ATOM   3745  HB  THR   232     -11.268 -17.743  12.780  1.00  0.00
ATOM   3746  CG2 THR   232     -10.516 -16.191  11.600  1.00  0.00
ATOM   3747 HG21 THR   232      -9.606 -16.090  12.192  1.00  0.00
ATOM   3748 HG22 THR   232     -10.328 -16.853  10.755  1.00  0.00
ATOM   3749 HG23 THR   232     -10.820 -15.211  11.233  1.00  0.00
ATOM   3750  OG1 THR   232     -11.783 -15.944  13.593  1.00  0.00
ATOM   3751  HG1 THR   232     -10.948 -15.842  14.055  1.00  0.00
ATOM   3752  C   THR   232     -13.579 -15.653  11.123  1.00  0.00
ATOM   3753  O   THR   232     -14.466 -15.117  11.782  1.00  0.00
ATOM   3754  N   LEU   233     -13.246 -15.237   9.882  1.00  0.00
ATOM   3755  H   LEU   233     -12.508 -15.703   9.374  1.00  0.00
ATOM   3756  CA  LEU   233     -13.908 -14.119   9.207  1.00  0.00
ATOM   3757  HA  LEU   233     -13.832 -13.247   9.857  1.00  0.00
ATOM   3758  CB  LEU   233     -13.222 -13.769   7.867  1.00  0.00
ATOM   3759  HB2 LEU   233     -13.125 -14.673   7.265  1.00  0.00
ATOM   3760  HB3 LEU   233     -13.887 -13.139   7.276  1.00  0.00
ATOM   3761  CG  LEU   233     -11.833 -13.080   7.987  1.00  0.00
ATOM   3762  HG  LEU   233     -11.172 -13.758   8.527  1.00  0.00
ATOM   3763  CD1 LEU   233     -11.217 -12.823   6.622  1.00  0.00
ATOM   3764 HD11 LEU   233     -10.247 -12.341   6.745  1.00  0.00
ATOM   3765 HD12 LEU   233     -11.087 -13.770   6.097  1.00  0.00
ATOM   3766 HD13 LEU   233     -11.874 -12.174   6.043  1.00  0.00
ATOM   3767  CD2 LEU   233     -11.908 -11.763   8.785  1.00  0.00
ATOM   3768 HD21 LEU   233     -10.916 -11.316   8.844  1.00  0.00
ATOM   3769 HD22 LEU   233     -12.588 -11.073   8.285  1.00  0.00
ATOM   3770 HD23 LEU   233     -12.274 -11.968   9.791  1.00  0.00
ATOM   3771  C   LEU   233     -15.406 -14.432   9.015  1.00  0.00
ATOM   3772  O   LEU   233     -16.248 -13.567   9.265  1.00  0.00
ATOM   3773  N   LYS   234     -15.729 -15.700   8.657  1.00  0.00
ATOM   3774  H   LYS   234     -15.000 -16.381   8.499  1.00  0.00
ATOM   3775  CA  LYS   234     -17.101 -16.187   8.472  1.00  0.00
ATOM   3776  HA  LYS   234     -17.590 -15.545   7.739  1.00  0.00
ATOM   3777  CB  LYS   234     -17.120 -17.624   7.932  1.00  0.00
ATOM   3778  HB2 LYS   234     -16.325 -18.199   8.407  1.00  0.00
ATOM   3779  HB3 LYS   234     -18.038 -18.117   8.251  1.00  0.00
ATOM   3780  CG  LYS   234     -16.988 -17.734   6.427  1.00  0.00
ATOM   3781  HG2 LYS   234     -17.812 -17.203   5.951  1.00  0.00
ATOM   3782  HG3 LYS   234     -16.052 -17.275   6.110  1.00  0.00
ATOM   3783  CD  LYS   234     -17.008 -19.198   5.994  1.00  0.00
ATOM   3784  HD2 LYS   234     -16.190 -19.730   6.479  1.00  0.00
ATOM   3785  HD3 LYS   234     -17.928 -19.667   6.343  1.00  0.00
ATOM   3786  CE  LYS   234     -16.898 -19.363   4.504  1.00  0.00
ATOM   3787  HE2 LYS   234     -17.765 -18.909   4.024  1.00  0.00
ATOM   3788  HE3 LYS   234     -16.009 -18.843   4.146  1.00  0.00
ATOM   3789  NZ  LYS   234     -16.818 -20.798   4.125  1.00  0.00
ATOM   3790  HZ1 LYS   234     -16.745 -20.878   3.121  1.00  0.00
ATOM   3791  HZ2 LYS   234     -16.005 -21.216   4.555  1.00  0.00
ATOM   3792  HZ3 LYS   234     -17.649 -21.277   4.441  1.00  0.00
ATOM   3793  C   LYS   234     -17.897 -16.117   9.759  1.00  0.00
ATOM   3794  O   LYS   234     -19.051 -15.694   9.722  1.00  0.00
ATOM   3795  N   GLU   235     -17.276 -16.519  10.900  1.00  0.00
ATOM   3796  H   GLU   235     -16.321 -16.846  10.867  1.00  0.00
ATOM   3797  CA  GLU   235     -17.883 -16.526  12.239  1.00  0.00
ATOM   3798  HA  GLU   235     -18.756 -17.178  12.203  1.00  0.00
ATOM   3799  CB  GLU   235     -16.915 -17.100  13.281  1.00  0.00
ATOM   3800  HB2 GLU   235     -15.909 -16.730  13.083  1.00  0.00
ATOM   3801  HB3 GLU   235     -17.171 -16.710  14.266  1.00  0.00
ATOM   3802  CG  GLU   235     -16.892 -18.618  13.331  1.00  0.00
ATOM   3803  HG2 GLU   235     -17.764 -18.973  13.881  1.00  0.00
ATOM   3804  HG3 GLU   235     -17.058 -19.013  12.329  1.00  0.00
ATOM   3805  CD  GLU   235     -15.642 -19.246  13.916  1.00  0.00
ATOM   3806  OE1 GLU   235     -14.777 -18.496  14.418  1.00  0.00
ATOM   3807  OE2 GLU   235     -15.525 -20.493  13.872  1.00  0.00
ATOM   3808  C   GLU   235     -18.353 -15.151  12.672  1.00  0.00
ATOM   3809  O   GLU   235     -19.365 -15.059  13.381  1.00  0.00
ATOM   3810  N   GLY   236     -17.639 -14.113  12.214  1.00  0.00
ATOM   3811  H   GLY   236     -16.834 -14.274  11.626  1.00  0.00
ATOM   3812  CA  GLY   236     -17.915 -12.707  12.488  1.00  0.00
ATOM   3813  HA2 GLY   236     -18.108 -12.186  11.550  1.00  0.00
ATOM   3814  HA3 GLY   236     -18.831 -12.625  13.073  1.00  0.00
ATOM   3815  C   GLY   236     -16.784 -12.016  13.224  1.00  0.00
ATOM   3816  O   GLY   236     -16.886 -10.829  13.536  1.00  0.00
ATOM   3817  N   LYS   237     -15.682 -12.763  13.499  1.00  0.00
ATOM   3818  H   LYS   237     -15.639 -13.727  13.202  1.00  0.00
ATOM   3819  CA  LYS   237     -14.490 -12.294  14.217  1.00  0.00
ATOM   3820  HA  LYS   237     -14.836 -11.698  15.061  1.00  0.00
ATOM   3821  CB  LYS   237     -13.692 -13.462  14.788  1.00  0.00
ATOM   3822  HB2 LYS   237     -13.573 -14.229  14.023  1.00  0.00
ATOM   3823  HB3 LYS   237     -12.696 -13.118  15.069  1.00  0.00
ATOM   3824  CG  LYS   237     -14.383 -14.063  16.005  1.00  0.00
ATOM   3825  HG2 LYS   237     -14.329 -13.359  16.836  1.00  0.00
ATOM   3826  HG3 LYS   237     -15.446 -14.182  15.795  1.00  0.00
ATOM   3827  CD  LYS   237     -13.806 -15.390  16.435  1.00  0.00
ATOM   3828  HD2 LYS   237     -13.703 -16.040  15.566  1.00  0.00
ATOM   3829  HD3 LYS   237     -12.819 -15.233  16.870  1.00  0.00
ATOM   3830  CE  LYS   237     -14.705 -16.052  17.454  1.00  0.00
ATOM   3831  HE2 LYS   237     -14.837 -15.387  18.308  1.00  0.00
ATOM   3832  HE3 LYS   237     -15.691 -16.211  17.018  1.00  0.00
ATOM   3833  NZ  LYS   237     -14.155 -17.352  17.920  1.00  0.00
ATOM   3834  HZ1 LYS   237     -14.783 -17.760  18.597  1.00  0.00
ATOM   3835  HZ2 LYS   237     -14.056 -17.978  17.133  1.00  0.00
ATOM   3836  HZ3 LYS   237     -13.252 -17.202  18.346  1.00  0.00
ATOM   3837  C   LYS   237     -13.622 -11.395  13.360  1.00  0.00
ATOM   3838  O   LYS   237     -13.403 -11.689  12.178  1.00  0.00
ATOM   3839  N   ARG   238     -13.171 -10.265  13.956  1.00  0.00
ATOM   3840  H   ARG   238     -13.387 -10.085  14.926  1.00  0.00
ATOM   3841  CA  ARG   238     -12.364  -9.226  13.310  1.00  0.00
ATOM   3842  HA  ARG   238     -12.003  -9.599  12.352  1.00  0.00
ATOM   3843  CB  ARG   238     -13.237  -7.960  13.067  1.00  0.00
ATOM   3844  HB2 ARG   238     -13.594  -7.580  14.024  1.00  0.00
ATOM   3845  HB3 ARG   238     -12.603  -7.150  12.705  1.00  0.00
ATOM   3846  CG  ARG   238     -14.429  -8.135  12.115  1.00  0.00
ATOM   3847  HG2 ARG   238     -15.121  -8.866  12.533  1.00  0.00
ATOM   3848  HG3 ARG   238     -14.992  -7.203  12.065  1.00  0.00
ATOM   3849  CD  ARG   238     -14.031  -8.564  10.702  1.00  0.00
ATOM   3850  HD2 ARG   238     -13.361  -7.819  10.272  1.00  0.00
ATOM   3851  HD3 ARG   238     -13.471  -9.498  10.751  1.00  0.00
ATOM   3852  NE  ARG   238     -15.193  -8.738   9.825  1.00  0.00
ATOM   3853  HE  ARG   238     -15.544  -7.895   9.393  1.00  0.00
ATOM   3854  CZ  ARG   238     -15.783  -9.906   9.582  1.00  0.00
ATOM   3855  NH1 ARG   238     -15.319 -11.021  10.134  1.00  0.00
ATOM   3856 HH11 ARG   238     -14.514 -10.986  10.742  1.00  0.00
ATOM   3857 HH12 ARG   238     -15.771 -11.904   9.945  1.00  0.00
ATOM   3858  NH2 ARG   238     -16.838  -9.970   8.776  1.00  0.00
ATOM   3859 HH21 ARG   238     -17.196  -9.130   8.345  1.00  0.00
ATOM   3860 HH22 ARG   238     -17.282 -10.859   8.595  1.00  0.00
ATOM   3861  C   ARG   238     -11.177  -8.845  14.174  1.00  0.00
ATOM   3862  O   ARG   238     -11.130  -9.235  15.351  1.00  0.00
ATOM   3863  N   LEU   239     -10.249  -8.020  13.622  1.00  0.00
ATOM   3864  H   LEU   239     -10.334  -7.739  12.656  1.00  0.00
ATOM   3865  CA  LEU   239      -9.088  -7.492  14.368  1.00  0.00
ATOM   3866  HA  LEU   239      -8.514  -8.336  14.749  1.00  0.00
ATOM   3867  CB  LEU   239      -8.174  -6.658  13.463  1.00  0.00
ATOM   3868  HB2 LEU   239      -8.774  -5.926  12.922  1.00  0.00
ATOM   3869  HB3 LEU   239      -7.520  -6.043  14.081  1.00  0.00
ATOM   3870  CG  LEU   239      -7.340  -7.441  12.482  1.00  0.00
ATOM   3871  HG  LEU   239      -7.949  -8.280  12.147  1.00  0.00
ATOM   3872  CD1 LEU   239      -7.016  -6.621  11.262  1.00  0.00
ATOM   3873 HD11 LEU   239      -6.414  -7.214  10.574  1.00  0.00
ATOM   3874 HD12 LEU   239      -7.941  -6.322  10.769  1.00  0.00
ATOM   3875 HD13 LEU   239      -6.459  -5.732  11.558  1.00  0.00
ATOM   3876  CD2 LEU   239      -6.125  -8.019  13.135  1.00  0.00
ATOM   3877 HD21 LEU   239      -5.547  -8.577  12.399  1.00  0.00
ATOM   3878 HD22 LEU   239      -5.513  -7.214  13.542  1.00  0.00
ATOM   3879 HD23 LEU   239      -6.428  -8.688  13.941  1.00  0.00
ATOM   3880  C   LEU   239      -9.568  -6.652  15.569  1.00  0.00
ATOM   3881  O   LEU   239     -10.593  -5.958  15.426  1.00  0.00
ATOM   3882  N   PRO   240      -8.919  -6.753  16.770  1.00  0.00
ATOM   3883  CD  PRO   240      -7.713  -7.527  17.120  1.00  0.00
ATOM   3884  HD2 PRO   240      -6.908  -7.270  16.432  1.00  0.00
ATOM   3885  HD3 PRO   240      -7.966  -8.586  17.166  1.00  0.00
ATOM   3886  CG  PRO   240      -7.361  -7.036  18.506  1.00  0.00
ATOM   3887  HG2 PRO   240      -6.706  -6.168  18.427  1.00  0.00
ATOM   3888  HG3 PRO   240      -6.938  -7.858  19.084  1.00  0.00
ATOM   3889  CB  PRO   240      -8.652  -6.624  19.109  1.00  0.00
ATOM   3890  HB2 PRO   240      -8.469  -5.862  19.867  1.00  0.00
ATOM   3891  HB3 PRO   240      -9.185  -7.508  19.458  1.00  0.00
ATOM   3892  CA  PRO   240      -9.417  -6.000  17.939  1.00  0.00
ATOM   3893  HA  PRO   240     -10.481  -6.201  18.063  1.00  0.00
ATOM   3894  C   PRO   240      -9.202  -4.477  17.841  1.00  0.00
ATOM   3895  O   PRO   240      -8.471  -4.002  16.961  1.00  0.00
ATOM   3896  N   CYS   241      -9.859  -3.709  18.737  1.00  0.00
ATOM   3897  H   CYS   241     -10.466  -4.138  19.421  1.00  0.00
ATOM   3898  CA  CYS   241      -9.703  -2.257  18.732  1.00  0.00
ATOM   3899  HA  CYS   241      -9.825  -1.922  17.702  1.00  0.00
ATOM   3900  CB  CYS   241     -10.774  -1.558  19.565  1.00  0.00
ATOM   3901  HB2 CYS   241     -11.757  -1.925  19.271  1.00  0.00
ATOM   3902  HB3 CYS   241     -10.667  -1.850  20.610  1.00  0.00
ATOM   3903  SG  CYS   241     -10.746   0.250  19.440  1.00  0.00
ATOM   3904  HG  CYS   241     -11.716   0.765  20.201  1.00  0.00
ATOM   3905  C   CYS   241      -8.294  -1.874  19.169  1.00  0.00
ATOM   3906  O   CYS   241      -7.800  -2.426  20.166  1.00  0.00
ATOM   3907  N   PRO   242      -7.612  -0.980  18.401  1.00  0.00
ATOM   3908  CD  PRO   242      -8.047  -0.271  17.181  1.00  0.00
ATOM   3909  HD2 PRO   242      -8.565   0.645  17.464  1.00  0.00
ATOM   3910  HD3 PRO   242      -8.597  -0.961  16.541  1.00  0.00
ATOM   3911  CG  PRO   242      -6.749   0.079  16.527  1.00  0.00
ATOM   3912  HG2 PRO   242      -6.870   0.995  15.949  1.00  0.00
ATOM   3913  HG3 PRO   242      -6.412  -0.760  15.918  1.00  0.00
ATOM   3914  CB  PRO   242      -5.781   0.312  17.621  1.00  0.00
ATOM   3915  HB2 PRO   242      -5.826   1.357  17.928  1.00  0.00
ATOM   3916  HB3 PRO   242      -4.788  -0.002  17.299  1.00  0.00
ATOM   3917  CA  PRO   242      -6.247  -0.583  18.784  1.00  0.00
ATOM   3918  HA  PRO   242      -5.609  -1.464  18.853  1.00  0.00
ATOM   3919  C   PRO   242      -6.247   0.165  20.117  1.00  0.00
ATOM   3920  O   PRO   242      -7.215   0.886  20.399  1.00  0.00
ATOM   3921  N   PRO   243      -5.212  -0.020  20.968  1.00  0.00
ATOM   3922  CD  PRO   243      -4.009  -0.852  20.815  1.00  0.00
ATOM   3923  HD2 PRO   243      -3.222  -0.261  20.346  1.00  0.00
ATOM   3924  HD3 PRO   243      -4.281  -1.790  20.331  1.00  0.00
ATOM   3925  CG  PRO   243      -3.638  -1.123  22.236  1.00  0.00
ATOM   3926  HG2 PRO   243      -2.569  -1.326  22.297  1.00  0.00
ATOM   3927  HG3 PRO   243      -4.275  -1.914  22.631  1.00  0.00
ATOM   3928  CB  PRO   243      -3.939   0.152  22.945  1.00  0.00
ATOM   3929  HB2 PRO   243      -3.115   0.850  22.798  1.00  0.00
ATOM   3930  HB3 PRO   243      -4.168  -0.061  23.989  1.00  0.00
ATOM   3931  CA  PRO   243      -5.191   0.693  22.252  1.00  0.00
ATOM   3932  HA  PRO   243      -6.074   0.427  22.833  1.00  0.00
ATOM   3933  C   PRO   243      -5.152   2.204  22.040  1.00  0.00
ATOM   3934  O   PRO   243      -4.486   2.697  21.126  1.00  0.00
ATOM   3935  N   ASN   244      -5.959   2.915  22.842  1.00  0.00
ATOM   3936  H   ASN   244      -6.506   2.448  23.551  1.00  0.00
ATOM   3937  CA  ASN   244      -6.160   4.362  22.821  1.00  0.00
ATOM   3938  HA  ASN   244      -6.809   4.594  23.665  1.00  0.00
ATOM   3939  CB  ASN   244      -4.849   5.142  23.055  1.00  0.00
ATOM   3940  HB2 ASN   244      -4.262   5.146  22.136  1.00  0.00
ATOM   3941  HB3 ASN   244      -5.081   6.190  23.244  1.00  0.00
ATOM   3942  CG  ASN   244      -4.007   4.606  24.183  1.00  0.00
ATOM   3943  OD1 ASN   244      -4.341   4.731  25.366  1.00  0.00
ATOM   3944  ND2 ASN   244      -2.888   3.993  23.839  1.00  0.00
ATOM   3945 HD21 ASN   244      -2.639   3.905  22.864  1.00  0.00
ATOM   3946 HD22 ASN   244      -2.281   3.612  24.551  1.00  0.00
ATOM   3947  C   ASN   244      -6.906   4.837  21.556  1.00  0.00
ATOM   3948  O   ASN   244      -6.917   6.039  21.297  1.00  0.00
ATOM   3949  N   CYS   245      -7.578   3.917  20.803  1.00  0.00
ATOM   3950  H   CYS   245      -7.553   2.940  21.058  1.00  0.00
ATOM   3951  CA  CYS   245      -8.360   4.284  19.605  1.00  0.00
ATOM   3952  HA  CYS   245      -8.011   5.265  19.281  1.00  0.00
ATOM   3953  CB  CYS   245      -8.130   3.315  18.439  1.00  0.00
ATOM   3954  HB2 CYS   245      -7.135   3.479  18.024  1.00  0.00
ATOM   3955  HB3 CYS   245      -8.099   2.294  18.819  1.00  0.00
ATOM   3956  SG  CYS   245      -9.365   3.425  17.105  1.00  0.00
ATOM   3957  HG  CYS   245      -9.068   2.541  16.148  1.00  0.00
ATOM   3958  C   CYS   245      -9.854   4.425  19.949  1.00  0.00
ATOM   3959  O   CYS   245     -10.475   3.426  20.337  1.00  0.00
ATOM   3960  N   PRO   246     -10.455   5.639  19.781  1.00  0.00
ATOM   3961  CD  PRO   246      -9.872   6.918  19.333  1.00  0.00
ATOM   3962  HD2 PRO   246      -9.226   6.738  18.474  1.00  0.00
ATOM   3963  HD3 PRO   246      -9.402   7.416  20.181  1.00  0.00
ATOM   3964  CG  PRO   246     -11.067   7.708  18.896  1.00  0.00
ATOM   3965  HG2 PRO   246     -11.305   7.462  17.861  1.00  0.00
ATOM   3966  HG3 PRO   246     -10.878   8.769  19.057  1.00  0.00
ATOM   3967  CB  PRO   246     -12.169   7.271  19.768  1.00  0.00
ATOM   3968  HB2 PRO   246     -13.111   7.347  19.225  1.00  0.00
ATOM   3969  HB3 PRO   246     -12.151   7.850  20.692  1.00  0.00
ATOM   3970  CA  PRO   246     -11.880   5.795  20.085  1.00  0.00
ATOM   3971  HA  PRO   246     -12.045   5.614  21.147  1.00  0.00
ATOM   3972  C   PRO   246     -12.752   4.852  19.271  1.00  0.00
ATOM   3973  O   PRO   246     -12.435   4.526  18.124  1.00  0.00
ATOM   3974  N   ASP   247     -13.834   4.384  19.904  1.00  0.00
ATOM   3975  H   ASP   247     -13.929   4.635  20.878  1.00  0.00
ATOM   3976  CA  ASP   247     -14.794   3.447  19.335  1.00  0.00
ATOM   3977  HA  ASP   247     -14.261   2.511  19.167  1.00  0.00
ATOM   3978  CB  ASP   247     -15.913   3.149  20.342  1.00  0.00
ATOM   3979  HB2 ASP   247     -15.475   2.942  21.318  1.00  0.00
ATOM   3980  HB3 ASP   247     -16.523   4.042  20.479  1.00  0.00
ATOM   3981  CG  ASP   247     -16.800   1.992  19.933  1.00  0.00
ATOM   3982  OD1 ASP   247     -16.439   0.833  20.232  1.00  0.00
ATOM   3983  OD2 ASP   247     -17.855   2.248  19.306  1.00  0.00
ATOM   3984  C   ASP   247     -15.353   3.892  17.975  1.00  0.00
ATOM   3985  O   ASP   247     -15.535   3.033  17.123  1.00  0.00
ATOM   3986  N   GLU   248     -15.576   5.207  17.753  1.00  0.00
ATOM   3987  H   GLU   248     -15.377   5.882  18.477  1.00  0.00
ATOM   3988  CA  GLU   248     -16.109   5.718  16.474  1.00  0.00
ATOM   3989  HA  GLU   248     -16.940   5.063  16.210  1.00  0.00
ATOM   3990  CB  GLU   248     -16.704   7.132  16.601  1.00  0.00
ATOM   3991  HB2 GLU   248     -16.952   7.509  15.609  1.00  0.00
ATOM   3992  HB3 GLU   248     -17.674   7.071  17.095  1.00  0.00
ATOM   3993  CG  GLU   248     -15.836   8.151  17.322  1.00  0.00
ATOM   3994  HG2 GLU   248     -15.349   7.672  18.172  1.00  0.00
ATOM   3995  HG3 GLU   248     -14.999   8.429  16.681  1.00  0.00
ATOM   3996  CD  GLU   248     -16.545   9.409  17.794  1.00  0.00
ATOM   3997  OE1 GLU   248     -17.667   9.694  17.312  1.00  0.00
ATOM   3998  OE2 GLU   248     -15.968  10.116  18.650  1.00  0.00
ATOM   3999  C   GLU   248     -15.108   5.634  15.301  1.00  0.00
ATOM   4000  O   GLU   248     -15.532   5.552  14.147  1.00  0.00
ATOM   4001  N   VAL   249     -13.796   5.642  15.594  1.00  0.00
ATOM   4002  H   VAL   249     -13.492   5.790  16.546  1.00  0.00
ATOM   4003  CA  VAL   249     -12.767   5.441  14.574  1.00  0.00
ATOM   4004  HA  VAL   249     -13.083   5.951  13.664  1.00  0.00
ATOM   4005  CB  VAL   249     -11.376   5.996  14.985  1.00  0.00
ATOM   4006  HB  VAL   249     -11.098   5.550  15.940  1.00  0.00
ATOM   4007  CG1 VAL   249     -10.316   5.626  13.957  1.00  0.00
ATOM   4008 HG11 VAL   249      -9.351   6.027  14.269  1.00  0.00
ATOM   4009 HG12 VAL   249     -10.250   4.541  13.877  1.00  0.00
ATOM   4010 HG13 VAL   249     -10.587   6.045  12.988  1.00  0.00
ATOM   4011  CG2 VAL   249     -11.434   7.509  15.161  1.00  0.00
ATOM   4012 HG21 VAL   249     -10.450   7.880  15.449  1.00  0.00
ATOM   4013 HG22 VAL   249     -11.736   7.973  14.222  1.00  0.00
ATOM   4014 HG23 VAL   249     -12.157   7.757  15.938  1.00  0.00
ATOM   4015  C   VAL   249     -12.749   3.927  14.297  1.00  0.00
ATOM   4016  O   VAL   249     -12.706   3.512  13.133  1.00  0.00
ATOM   4017  N   TYR   250     -12.865   3.112  15.370  1.00  0.00
ATOM   4018  H   TYR   250     -12.890   3.503  16.301  1.00  0.00
ATOM   4019  CA  TYR   250     -12.960   1.656  15.272  1.00  0.00
ATOM   4020  HA  TYR   250     -12.101   1.309  14.697  1.00  0.00
ATOM   4021  CB  TYR   250     -12.882   1.000  16.667  1.00  0.00
ATOM   4022  HB2 TYR   250     -12.012   1.384  17.199  1.00  0.00
ATOM   4023  HB3 TYR   250     -13.738   1.317  17.264  1.00  0.00
ATOM   4024  CG  TYR   250     -12.824  -0.511  16.636  1.00  0.00
ATOM   4025  CD1 TYR   250     -11.799  -1.174  15.969  1.00  0.00
ATOM   4026  HD1 TYR   250     -11.014  -0.609  15.489  1.00  0.00
ATOM   4027  CE1 TYR   250     -11.759  -2.562  15.904  1.00  0.00
ATOM   4028  HE1 TYR   250     -10.968  -3.054  15.358  1.00  0.00
ATOM   4029  CZ  TYR   250     -12.735  -3.309  16.540  1.00  0.00
ATOM   4030  OH  TYR   250     -12.662  -4.680  16.493  1.00  0.00
ATOM   4031  HH  TYR   250     -13.402  -5.057  16.975  1.00  0.00
ATOM   4032  CE2 TYR   250     -13.771  -2.671  17.204  1.00  0.00
ATOM   4033  HE2 TYR   250     -14.551  -3.248  17.679  1.00  0.00
ATOM   4034  CD2 TYR   250     -13.804  -1.278  17.257  1.00  0.00
ATOM   4035  HD2 TYR   250     -14.609  -0.796  17.792  1.00  0.00
ATOM   4036  C   TYR   250     -14.240   1.209  14.517  1.00  0.00
ATOM   4037  O   TYR   250     -14.206   0.165  13.864  1.00  0.00
ATOM   4038  N   GLN   251     -15.340   2.012  14.578  1.00  0.00
ATOM   4039  H   GLN   251     -15.317   2.859  15.127  1.00  0.00
ATOM   4040  CA  GLN   251     -16.605   1.737  13.885  1.00  0.00
ATOM   4041  HA  GLN   251     -16.844   0.687  14.052  1.00  0.00
ATOM   4042  CB  GLN   251     -17.779   2.572  14.452  1.00  0.00
ATOM   4043  HB2 GLN   251     -17.456   3.605  14.583  1.00  0.00
ATOM   4044  HB3 GLN   251     -18.566   2.642  13.702  1.00  0.00
ATOM   4045  CG  GLN   251     -18.381   2.054  15.776  1.00  0.00
ATOM   4046  HG2 GLN   251     -17.729   2.336  16.603  1.00  0.00
ATOM   4047  HG3 GLN   251     -19.309   2.587  15.983  1.00  0.00
ATOM   4048  CD  GLN   251     -18.640   0.555  15.828  1.00  0.00
ATOM   4049  OE1 GLN   251     -19.422  -0.001  15.046  1.00  0.00
ATOM   4050  NE2 GLN   251     -17.984  -0.131  16.765  1.00  0.00
ATOM   4051 HE21 GLN   251     -17.354   0.347  17.393  1.00  0.00
ATOM   4052 HE22 GLN   251     -18.117  -1.129  16.846  1.00  0.00
ATOM   4053  C   GLN   251     -16.473   1.938  12.382  1.00  0.00
ATOM   4054  O   GLN   251     -17.062   1.183  11.613  1.00  0.00
ATOM   4055  N   LEU   252     -15.674   2.946  11.972  1.00  0.00
ATOM   4056  H   LEU   252     -15.223   3.542  12.652  1.00  0.00
ATOM   4057  CA  LEU   252     -15.382   3.277  10.570  1.00  0.00
ATOM   4058  HA  LEU   252     -16.317   3.369  10.018  1.00  0.00
ATOM   4059  CB  LEU   252     -14.604   4.609  10.486  1.00  0.00
ATOM   4060  HB2 LEU   252     -13.959   4.699  11.360  1.00  0.00
ATOM   4061  HB3 LEU   252     -13.846   4.529   9.707  1.00  0.00
ATOM   4062  CG  LEU   252     -15.375   5.918  10.299  1.00  0.00
ATOM   4063  HG  LEU   252     -16.073   6.049  11.126  1.00  0.00
ATOM   4064  CD1 LEU   252     -14.413   7.055  10.279  1.00  0.00
ATOM   4065 HD11 LEU   252     -14.957   7.990  10.146  1.00  0.00
ATOM   4066 HD12 LEU   252     -13.865   7.085  11.221  1.00  0.00
ATOM   4067 HD13 LEU   252     -13.711   6.923   9.455  1.00  0.00
ATOM   4068  CD2 LEU   252     -16.142   5.949   8.977  1.00  0.00
ATOM   4069 HD21 LEU   252     -16.674   6.896   8.887  1.00  0.00
ATOM   4070 HD22 LEU   252     -15.442   5.846   8.148  1.00  0.00
ATOM   4071 HD23 LEU   252     -16.858   5.127   8.952  1.00  0.00
ATOM   4072  C   LEU   252     -14.533   2.185   9.944  1.00  0.00
ATOM   4073  O   LEU   252     -14.584   1.997   8.730  1.00  0.00
ATOM   4074  N   MET   253     -13.707   1.517  10.780  1.00  0.00
ATOM   4075  H   MET   253     -13.673   1.763  11.759  1.00  0.00
ATOM   4076  CA  MET   253     -12.796   0.415  10.440  1.00  0.00
ATOM   4077  HA  MET   253     -12.276   0.645   9.510  1.00  0.00
ATOM   4078  CB  MET   253     -11.772   0.257  11.577  1.00  0.00
ATOM   4079  HB2 MET   253     -11.498   1.242  11.956  1.00  0.00
ATOM   4080  HB3 MET   253     -12.246  -0.240  12.424  1.00  0.00
ATOM   4081  CG  MET   253     -10.528  -0.492  11.194  1.00  0.00
ATOM   4082  HG2 MET   253     -10.800  -1.378  10.620  1.00  0.00
ATOM   4083  HG3 MET   253      -9.905   0.139  10.560  1.00  0.00
ATOM   4084  SD  MET   253      -9.592  -0.986  12.651  1.00  0.00
ATOM   4085  CE  MET   253      -8.907   0.568  13.136  1.00  0.00
ATOM   4086  HE1 MET   253      -8.297   0.434  14.029  1.00  0.00
ATOM   4087  HE2 MET   253      -8.288   0.961  12.329  1.00  0.00
ATOM   4088  HE3 MET   253      -9.713   1.270  13.350  1.00  0.00
ATOM   4089  C   MET   253     -13.631  -0.869  10.262  1.00  0.00
ATOM   4090  O   MET   253     -13.495  -1.554   9.258  1.00  0.00
ATOM   4091  N   ARG   254     -14.550  -1.138  11.214  1.00  0.00
ATOM   4092  H   ARG   254     -14.622  -0.545  12.028  1.00  0.00
ATOM   4093  CA  ARG   254     -15.497  -2.250  11.190  1.00  0.00
ATOM   4094  HA  ARG   254     -14.922  -3.176  11.178  1.00  0.00
ATOM   4095  CB  ARG   254     -16.381  -2.260  12.460  1.00  0.00
ATOM   4096  HB2 ARG   254     -16.854  -1.285  12.577  1.00  0.00
ATOM   4097  HB3 ARG   254     -17.224  -2.933  12.306  1.00  0.00
ATOM   4098  CG  ARG   254     -15.658  -2.638  13.774  1.00  0.00
ATOM   4099  HG2 ARG   254     -14.855  -1.926  13.961  1.00  0.00
ATOM   4100  HG3 ARG   254     -16.336  -2.488  14.614  1.00  0.00
ATOM   4101  CD  ARG   254     -15.094  -4.063  13.826  1.00  0.00
ATOM   4102  HD2 ARG   254     -14.374  -4.197  13.019  1.00  0.00
ATOM   4103  HD3 ARG   254     -14.522  -4.192  14.745  1.00  0.00
ATOM   4104  NE  ARG   254     -16.120  -5.108  13.741  1.00  0.00
ATOM   4105  HE  ARG   254     -16.709  -5.066  12.922  1.00  0.00
ATOM   4106  CZ  ARG   254     -16.306  -6.065  14.646  1.00  0.00
ATOM   4107  NH1 ARG   254     -15.526  -6.136  15.720  1.00  0.00
ATOM   4108 HH11 ARG   254     -14.787  -5.461  15.853  1.00  0.00
ATOM   4109 HH12 ARG   254     -15.673  -6.865  16.403  1.00  0.00
ATOM   4110  NH2 ARG   254     -17.269  -6.961  14.482  1.00  0.00
ATOM   4111 HH21 ARG   254     -17.865  -6.919  13.668  1.00  0.00
ATOM   4112 HH22 ARG   254     -17.407  -7.686  15.171  1.00  0.00
ATOM   4113  C   ARG   254     -16.360  -2.223   9.936  1.00  0.00
ATOM   4114  O   ARG   254     -16.772  -3.291   9.470  1.00  0.00
ATOM   4115  N   LYS   255     -16.597  -1.029   9.352  1.00  0.00
ATOM   4116  H   LYS   255     -16.219  -0.185   9.757  1.00  0.00
ATOM   4117  CA  LYS   255     -17.407  -0.922   8.116  1.00  0.00
ATOM   4118  HA  LYS   255     -18.224  -1.636   8.219  1.00  0.00
ATOM   4119  CB  LYS   255     -18.058   0.471   7.951  1.00  0.00
ATOM   4120  HB2 LYS   255     -17.284   1.237   7.986  1.00  0.00
ATOM   4121  HB3 LYS   255     -18.471   0.559   6.946  1.00  0.00
ATOM   4122  CG  LYS   255     -19.139   0.801   8.971  1.00  0.00
ATOM   4123  HG2 LYS   255     -19.974   0.111   8.850  1.00  0.00
ATOM   4124  HG3 LYS   255     -18.741   0.670   9.977  1.00  0.00
ATOM   4125  CD  LYS   255     -19.639   2.245   8.803  1.00  0.00
ATOM   4126  HD2 LYS   255     -18.822   2.871   8.445  1.00  0.00
ATOM   4127  HD3 LYS   255     -20.385   2.279   8.009  1.00  0.00
ATOM   4128  CE  LYS   255     -20.221   2.851  10.066  1.00  0.00
ATOM   4129  HE2 LYS   255     -19.512   2.732  10.885  1.00  0.00
ATOM   4130  HE3 LYS   255     -20.350   3.924   9.927  1.00  0.00
ATOM   4131  NZ  LYS   255     -21.527   2.240  10.448  1.00  0.00
ATOM   4132  HZ1 LYS   255     -21.870   2.677  11.292  1.00  0.00
ATOM   4133  HZ2 LYS   255     -22.195   2.378   9.703  1.00  0.00
ATOM   4134  HZ3 LYS   255     -21.402   1.251  10.609  1.00  0.00
ATOM   4135  C   LYS   255     -16.631  -1.329   6.869  1.00  0.00
ATOM   4136  O   LYS   255     -17.243  -1.589   5.853  1.00  0.00
ATOM   4137  N   CYS   256     -15.282  -1.389   6.954  1.00  0.00
ATOM   4138  H   CYS   256     -14.817  -1.111   7.806  1.00  0.00
ATOM   4139  CA  CYS   256     -14.383  -1.839   5.881  1.00  0.00
ATOM   4140  HA  CYS   256     -14.741  -1.451   4.927  1.00  0.00
ATOM   4141  CB  CYS   256     -12.961  -1.335   6.126  1.00  0.00
ATOM   4142  HB2 CYS   256     -12.619  -1.680   7.102  1.00  0.00
ATOM   4143  HB3 CYS   256     -12.283  -1.810   5.417  1.00  0.00
ATOM   4144  SG  CYS   256     -12.772   0.456   6.025  1.00  0.00
ATOM   4145  HG  CYS   256     -11.497   0.784   6.254  1.00  0.00
ATOM   4146  C   CYS   256     -14.398  -3.375   5.839  1.00  0.00
ATOM   4147  O   CYS   256     -13.984  -3.979   4.850  1.00  0.00
ATOM   4148  N   TRP   257     -14.809  -4.001   6.950  1.00  0.00
ATOM   4149  H   TRP   257     -15.159  -3.465   7.731  1.00  0.00
ATOM   4150  CA  TRP   257     -14.778  -5.443   7.096  1.00  0.00
ATOM   4151  HA  TRP   257     -14.236  -5.835   6.235  1.00  0.00
ATOM   4152  CB  TRP   257     -13.976  -5.829   8.336  1.00  0.00
ATOM   4153  HB2 TRP   257     -14.514  -5.506   9.227  1.00  0.00
ATOM   4154  HB3 TRP   257     -13.960  -6.915   8.431  1.00  0.00
ATOM   4155  CG  TRP   257     -12.575  -5.308   8.388  1.00  0.00
ATOM   4156  CD1 TRP   257     -11.708  -5.148   7.346  1.00  0.00
ATOM   4157  HD1 TRP   257     -12.027  -5.371   6.339  1.00  0.00
ATOM   4158  NE1 TRP   257     -10.488  -4.695   7.813  1.00  0.00
ATOM   4159  HE1 TRP   257      -9.727  -4.538   7.168  1.00  0.00
ATOM   4160  CE2 TRP   257     -10.566  -4.537   9.177  1.00  0.00
ATOM   4161  CZ2 TRP   257      -9.609  -4.108  10.098  1.00  0.00
ATOM   4162  HZ2 TRP   257      -8.637  -3.784   9.756  1.00  0.00
ATOM   4163  CH2 TRP   257      -9.960  -4.119  11.428  1.00  0.00
ATOM   4164  HH2 TRP   257      -9.243  -3.818  12.178  1.00  0.00
ATOM   4165  CZ3 TRP   257     -11.235  -4.513  11.848  1.00  0.00
ATOM   4166  HZ3 TRP   257     -11.468  -4.493  12.902  1.00  0.00
ATOM   4167  CE3 TRP   257     -12.186  -4.922  10.940  1.00  0.00
ATOM   4168  HE3 TRP   257     -13.170  -5.227  11.264  1.00  0.00
ATOM   4169  CD2 TRP   257     -11.860  -4.939   9.574  1.00  0.00
ATOM   4170  C   TRP   257     -16.137  -6.127   7.110  1.00  0.00
ATOM   4171  O   TRP   257     -16.295  -7.159   7.772  1.00  0.00
ATOM   4172  N   GLU   258     -17.111  -5.579   6.368  1.00  0.00
ATOM   4173  H   GLU   258     -16.952  -4.702   5.894  1.00  0.00
ATOM   4174  CA  GLU   258     -18.409  -6.222   6.225  1.00  0.00
ATOM   4175  HA  GLU   258     -18.752  -6.609   7.184  1.00  0.00
ATOM   4176  CB  GLU   258     -19.437  -5.248   5.640  1.00  0.00
ATOM   4177  HB2 GLU   258     -19.013  -4.760   4.762  1.00  0.00
ATOM   4178  HB3 GLU   258     -20.291  -5.809   5.261  1.00  0.00
ATOM   4179  CG  GLU   258     -19.925  -4.186   6.624  1.00  0.00
ATOM   4180  HG2 GLU   258     -19.070  -3.622   6.998  1.00  0.00
ATOM   4181  HG3 GLU   258     -20.501  -3.434   6.085  1.00  0.00
ATOM   4182  CD  GLU   258     -20.741  -4.696   7.798  1.00  0.00
ATOM   4183  OE1 GLU   258     -21.450  -5.718   7.635  1.00  0.00
ATOM   4184  OE2 GLU   258     -20.677  -4.067   8.882  1.00  0.00
ATOM   4185  C   GLU   258     -18.133  -7.365   5.254  1.00  0.00
ATOM   4186  O   GLU   258     -17.624  -7.106   4.165  1.00  0.00
ATOM   4187  N   PHE   259     -18.384  -8.628   5.674  1.00  0.00
ATOM   4188  H   PHE   259     -18.799  -8.785   6.581  1.00  0.00
ATOM   4189  CA  PHE   259     -18.091  -9.820   4.888  1.00  0.00
ATOM   4190  HA  PHE   259     -17.014  -9.975   4.946  1.00  0.00
ATOM   4191  CB  PHE   259     -18.749 -11.071   5.492  1.00  0.00
ATOM   4192  HB2 PHE   259     -18.704 -11.013   6.580  1.00  0.00
ATOM   4193  HB3 PHE   259     -19.816 -11.059   5.271  1.00  0.00
ATOM   4194  CG  PHE   259     -18.155 -12.393   5.034  1.00  0.00
ATOM   4195  CD1 PHE   259     -17.219 -13.061   5.815  1.00  0.00
ATOM   4196  HD1 PHE   259     -16.900 -12.637   6.756  1.00  0.00
ATOM   4197  CE1 PHE   259     -16.682 -14.281   5.397  1.00  0.00
ATOM   4198  HE1 PHE   259     -15.959 -14.793   6.015  1.00  0.00
ATOM   4199  CZ  PHE   259     -17.073 -14.832   4.197  1.00  0.00
ATOM   4200  HZ  PHE   259     -16.661 -15.778   3.877  1.00  0.00
ATOM   4201  CE2 PHE   259     -17.988 -14.180   3.405  1.00  0.00
ATOM   4202  HE2 PHE   259     -18.271 -14.599   2.451  1.00  0.00
ATOM   4203  CD2 PHE   259     -18.550 -12.979   3.833  1.00  0.00
ATOM   4204  HD2 PHE   259     -19.301 -12.502   3.221  1.00  0.00
ATOM   4205  C   PHE   259     -18.432  -9.671   3.409  1.00  0.00
ATOM   4206  O   PHE   259     -17.597 -10.001   2.564  1.00  0.00
ATOM   4207  N   GLN   260     -19.636  -9.149   3.093  1.00  0.00
ATOM   4208  H   GLN   260     -20.266  -8.854   3.825  1.00  0.00
ATOM   4209  CA  GLN   260     -20.080  -8.987   1.708  1.00  0.00
ATOM   4210  HA  GLN   260     -19.713  -9.845   1.146  1.00  0.00
ATOM   4211  CB  GLN   260     -21.631  -8.991   1.601  1.00  0.00
ATOM   4212  HB2 GLN   260     -22.039  -8.219   2.253  1.00  0.00
ATOM   4213  HB3 GLN   260     -21.924  -8.665   0.603  1.00  0.00
ATOM   4214  CG  GLN   260     -22.312 -10.337   1.917  1.00  0.00
ATOM   4215  HG2 GLN   260     -22.158 -10.582   2.968  1.00  0.00
ATOM   4216  HG3 GLN   260     -23.392 -10.228   1.817  1.00  0.00
ATOM   4217  CD  GLN   260     -21.843 -11.494   1.058  1.00  0.00
ATOM   4218  OE1 GLN   260     -21.633 -11.373  -0.155  1.00  0.00
ATOM   4219  NE2 GLN   260     -21.672 -12.654   1.674  1.00  0.00
ATOM   4220 HE21 GLN   260     -21.853 -12.731   2.665  1.00  0.00
ATOM   4221 HE22 GLN   260     -21.361 -13.461   1.153  1.00  0.00
ATOM   4222  C   GLN   260     -19.482  -7.730   1.067  1.00  0.00
ATOM   4223  O   GLN   260     -19.703  -6.643   1.617  1.00  0.00
ATOM   4224  N   PRO   261     -18.777  -7.840  -0.110  1.00  0.00
ATOM   4225  CD  PRO   261     -18.403  -9.067  -0.846  1.00  0.00
ATOM   4226  HD2 PRO   261     -19.268  -9.727  -0.909  1.00  0.00
ATOM   4227  HD3 PRO   261     -17.515  -9.504  -0.390  1.00  0.00
ATOM   4228  CG  PRO   261     -18.064  -8.571  -2.206  1.00  0.00
ATOM   4229  HG2 PRO   261     -18.912  -8.729  -2.872  1.00  0.00
ATOM   4230  HG3 PRO   261     -17.197  -9.112  -2.584  1.00  0.00
ATOM   4231  CB  PRO   261     -17.751  -7.119  -2.138  1.00  0.00
ATOM   4232  HB2 PRO   261     -18.314  -6.591  -2.908  1.00  0.00
ATOM   4233  HB3 PRO   261     -16.676  -6.975  -2.241  1.00  0.00
ATOM   4234  CA  PRO   261     -18.201  -6.633  -0.752  1.00  0.00
ATOM   4235  HA  PRO   261     -17.315  -6.338  -0.190  1.00  0.00
ATOM   4236  C   PRO   261     -19.134  -5.412  -0.854  1.00  0.00
ATOM   4237  O   PRO   261     -18.665  -4.286  -0.647  1.00  0.00
ATOM   4238  N   SER   262     -20.462  -5.645  -1.089  1.00  0.00
ATOM   4239  H   SER   262     -20.799  -6.592  -1.189  1.00  0.00
ATOM   4240  CA  SER   262     -21.509  -4.622  -1.220  1.00  0.00
ATOM   4241  HA  SER   262     -21.104  -3.838  -1.860  1.00  0.00
ATOM   4242  CB  SER   262     -22.730  -5.185  -1.935  1.00  0.00
ATOM   4243  HB2 SER   262     -23.353  -4.364  -2.289  1.00  0.00
ATOM   4244  HB3 SER   262     -22.410  -5.734  -2.821  1.00  0.00
ATOM   4245  OG  SER   262     -23.501  -6.038  -1.104  1.00  0.00
ATOM   4246  HG  SER   262     -24.257  -6.367  -1.596  1.00  0.00
ATOM   4247  C   SER   262     -21.918  -3.946   0.107  1.00  0.00
ATOM   4248  O   SER   262     -22.321  -2.776   0.086  1.00  0.00
ATOM   4249  N   ASN   263     -21.825  -4.660   1.248  1.00  0.00
ATOM   4250  H   ASN   263     -21.513  -5.620   1.219  1.00  0.00
ATOM   4251  CA  ASN   263     -22.171  -4.061   2.534  1.00  0.00
ATOM   4252  HA  ASN   263     -23.064  -3.460   2.362  1.00  0.00
ATOM   4253  CB  ASN   263     -22.551  -5.108   3.592  1.00  0.00
ATOM   4254  HB2 ASN   263     -22.061  -6.053   3.357  1.00  0.00
ATOM   4255  HB3 ASN   263     -22.122  -4.822   4.552  1.00  0.00
ATOM   4256  CG  ASN   263     -24.050  -5.345   3.759  1.00  0.00
ATOM   4257  OD1 ASN   263     -24.905  -4.669   3.165  1.00  0.00
ATOM   4258  ND2 ASN   263     -24.407  -6.311   4.590  1.00  0.00
ATOM   4259 HD21 ASN   263     -23.701  -6.847   5.075  1.00  0.00
ATOM   4260 HD22 ASN   263     -25.385  -6.512   4.740  1.00  0.00
ATOM   4261  C   ASN   263     -21.085  -3.090   3.041  1.00  0.00
ATOM   4262  O   ASN   263     -21.372  -2.276   3.927  1.00  0.00
ATOM   4263  N   ARG   264     -19.857  -3.149   2.455  1.00  0.00
ATOM   4264  H   ARG   264     -19.678  -3.824   1.725  1.00  0.00
ATOM   4265  CA  ARG   264     -18.728  -2.274   2.815  1.00  0.00
ATOM   4266  HA  ARG   264     -18.658  -2.230   3.902  1.00  0.00
ATOM   4267  CB  ARG   264     -17.393  -2.821   2.260  1.00  0.00
ATOM   4268  HB2 ARG   264     -17.509  -3.045   1.200  1.00  0.00
ATOM   4269  HB3 ARG   264     -16.645  -2.028   2.274  1.00  0.00
ATOM   4270  CG  ARG   264     -16.844  -4.039   2.972  1.00  0.00
ATOM   4271  HG2 ARG   264     -16.391  -3.735   3.916  1.00  0.00
ATOM   4272  HG3 ARG   264     -17.657  -4.734   3.182  1.00  0.00
ATOM   4273  CD  ARG   264     -15.809  -4.721   2.116  1.00  0.00
ATOM   4274  HD2 ARG   264     -16.012  -4.513   1.066  1.00  0.00
ATOM   4275  HD3 ARG   264     -14.820  -4.342   2.371  1.00  0.00
ATOM   4276  NE  ARG   264     -15.851  -6.160   2.343  1.00  0.00
ATOM   4277  HE  ARG   264     -16.323  -6.444   3.189  1.00  0.00
ATOM   4278  CZ  ARG   264     -15.329  -7.071   1.539  1.00  0.00
ATOM   4279  NH1 ARG   264     -14.688  -6.706   0.438  1.00  0.00
ATOM   4280 HH11 ARG   264     -14.596  -5.727   0.208  1.00  0.00
ATOM   4281 HH12 ARG   264     -14.292  -7.407  -0.172  1.00  0.00
ATOM   4282  NH2 ARG   264     -15.432  -8.358   1.835  1.00  0.00
ATOM   4283 HH21 ARG   264     -15.910  -8.646   2.677  1.00  0.00
ATOM   4284 HH22 ARG   264     -15.032  -9.051   1.219  1.00  0.00
ATOM   4285  C   ARG   264     -18.911  -0.855   2.285  1.00  0.00
ATOM   4286  O   ARG   264     -19.406  -0.660   1.170  1.00  0.00
ATOM   4287  N   THR   265     -18.411   0.126   3.052  1.00  0.00
ATOM   4288  H   THR   265     -18.001  -0.093   3.949  1.00  0.00
ATOM   4289  CA  THR   265     -18.399   1.553   2.703  1.00  0.00
ATOM   4290  HA  THR   265     -19.411   1.819   2.397  1.00  0.00
ATOM   4291  CB  THR   265     -18.050   2.419   3.943  1.00  0.00
ATOM   4292  HB  THR   265     -18.933   2.481   4.580  1.00  0.00
ATOM   4293  CG2 THR   265     -16.895   1.859   4.772  1.00  0.00
ATOM   4294 HG21 THR   265     -16.706   2.515   5.622  1.00  0.00
ATOM   4295 HG22 THR   265     -17.155   0.864   5.132  1.00  0.00
ATOM   4296 HG23 THR   265     -15.999   1.799   4.154  1.00  0.00
ATOM   4297  OG1 THR   265     -17.703   3.735   3.526  1.00  0.00
ATOM   4298  HG1 THR   265     -17.488   4.268   4.295  1.00  0.00
ATOM   4299  C   THR   265     -17.475   1.811   1.497  1.00  0.00
ATOM   4300  O   THR   265     -16.662   0.941   1.147  1.00  0.00
ATOM   4301  N   SER   266     -17.635   2.966   0.820  1.00  0.00
ATOM   4302  H   SER   266     -18.371   3.606   1.081  1.00  0.00
ATOM   4303  CA  SER   266     -16.738   3.293  -0.297  1.00  0.00
ATOM   4304  HA  SER   266     -16.282   2.379  -0.677  1.00  0.00
ATOM   4305  CB  SER   266     -17.486   3.995  -1.426  1.00  0.00
ATOM   4306  HB2 SER   266     -16.798   4.195  -2.248  1.00  0.00
ATOM   4307  HB3 SER   266     -18.273   3.341  -1.801  1.00  0.00
ATOM   4308  OG  SER   266     -18.057   5.215  -0.981  1.00  0.00
ATOM   4309  HG  SER   266     -18.521   5.636  -1.709  1.00  0.00
ATOM   4310  C   SER   266     -15.658   4.198   0.281  1.00  0.00
ATOM   4311  O   SER   266     -15.779   4.600   1.441  1.00  0.00
ATOM   4312  N   PHE   267     -14.622   4.533  -0.504  1.00  0.00
ATOM   4313  H   PHE   267     -14.556   4.159  -1.440  1.00  0.00
ATOM   4314  CA  PHE   267     -13.577   5.440  -0.022  1.00  0.00
ATOM   4315  HA  PHE   267     -13.253   5.065   0.949  1.00  0.00
ATOM   4316  CB  PHE   267     -12.351   5.424  -0.939  1.00  0.00
ATOM   4317  HB2 PHE   267     -12.669   5.583  -1.969  1.00  0.00
ATOM   4318  HB3 PHE   267     -11.728   6.292  -0.723  1.00  0.00
ATOM   4319  CG  PHE   267     -11.506   4.172  -0.865  1.00  0.00
ATOM   4320  CD1 PHE   267     -10.855   3.820   0.313  1.00  0.00
ATOM   4321  HD1 PHE   267     -10.974   4.428   1.198  1.00  0.00
ATOM   4322  CE1 PHE   267     -10.044   2.684   0.369  1.00  0.00
ATOM   4323  HE1 PHE   267      -9.545   2.422   1.290  1.00  0.00
ATOM   4324  CZ  PHE   267      -9.881   1.900  -0.748  1.00  0.00
ATOM   4325  HZ  PHE   267      -9.264   1.015  -0.701  1.00  0.00
ATOM   4326  CE2 PHE   267     -10.504   2.241  -1.928  1.00  0.00
ATOM   4327  HE2 PHE   267     -10.365   1.629  -2.807  1.00  0.00
ATOM   4328  CD2 PHE   267     -11.314   3.375  -1.989  1.00  0.00
ATOM   4329  HD2 PHE   267     -11.794   3.632  -2.922  1.00  0.00
ATOM   4330  C   PHE   267     -14.110   6.862   0.201  1.00  0.00
ATOM   4331  O   PHE   267     -13.760   7.476   1.209  1.00  0.00
ATOM   4332  N   GLN   268     -15.019   7.345  -0.696  1.00  0.00
ATOM   4333  H   GLN   268     -15.288   6.786  -1.493  1.00  0.00
ATOM   4334  CA  GLN   268     -15.702   8.663  -0.645  1.00  0.00
ATOM   4335  HA  GLN   268     -14.963   9.455  -0.761  1.00  0.00
ATOM   4336  CB  GLN   268     -16.762   8.787  -1.765  1.00  0.00
ATOM   4337  HB2 GLN   268     -17.081   7.790  -2.070  1.00  0.00
ATOM   4338  HB3 GLN   268     -17.673   9.219  -1.351  1.00  0.00
ATOM   4339  CG  GLN   268     -16.342   9.585  -3.005  1.00  0.00
ATOM   4340  HG2 GLN   268     -15.662   8.983  -3.608  1.00  0.00
ATOM   4341  HG3 GLN   268     -17.210   9.741  -3.645  1.00  0.00
ATOM   4342  CD  GLN   268     -15.696  10.919  -2.702  1.00  0.00
ATOM   4343  OE1 GLN   268     -16.491  11.887  -2.245  1.00  0.00
ATOM   4344  NE2 GLN   268     -14.481  11.090  -2.866  1.00  0.00
ATOM   4345 HE21 GLN   268     -13.906  10.333  -3.207  1.00  0.00
ATOM   4346 HE22 GLN   268     -14.065  11.987  -2.659  1.00  0.00
ATOM   4347  C   GLN   268     -16.424   8.847   0.659  1.00  0.00
ATOM   4348  O   GLN   268     -16.446   9.942   1.222  1.00  0.00
ATOM   4349  N   ASN   269     -17.029   7.758   1.122  1.00  0.00
ATOM   4350  H   ASN   269     -16.958   6.887   0.616  1.00  0.00
ATOM   4351  CA  ASN   269     -17.831   7.642   2.336  1.00  0.00
ATOM   4352  HA  ASN   269     -18.485   8.512   2.402  1.00  0.00
ATOM   4353  CB  ASN   269     -18.709   6.381   2.202  1.00  0.00
ATOM   4354  HB2 ASN   269     -18.927   6.205   1.149  1.00  0.00
ATOM   4355  HB3 ASN   269     -18.126   5.505   2.486  1.00  0.00
ATOM   4356  CG  ASN   269     -19.994   6.394   2.979  1.00  0.00
ATOM   4357  OD1 ASN   269     -20.519   7.442   3.357  1.00  0.00
ATOM   4358  ND2 ASN   269     -20.536   5.221   3.219  1.00  0.00
ATOM   4359 HD21 ASN   269     -20.088   4.380   2.886  1.00  0.00
ATOM   4360 HD22 ASN   269     -21.401   5.161   3.737  1.00  0.00
ATOM   4361  C   ASN   269     -16.975   7.588   3.589  1.00  0.00
ATOM   4362  O   ASN   269     -17.396   8.047   4.642  1.00  0.00
ATOM   4363  N   LEU   270     -15.779   7.006   3.478  1.00  0.00
ATOM   4364  H   LEU   270     -15.494   6.602   2.598  1.00  0.00
ATOM   4365  CA  LEU   270     -14.796   6.889   4.548  1.00  0.00
ATOM   4366  HA  LEU   270     -15.291   6.562   5.462  1.00  0.00
ATOM   4367  CB  LEU   270     -13.699   5.851   4.149  1.00  0.00
ATOM   4368  HB2 LEU   270     -13.443   5.985   3.098  1.00  0.00
ATOM   4369  HB3 LEU   270     -12.768   6.099   4.658  1.00  0.00
ATOM   4370  CG  LEU   270     -14.037   4.376   4.403  1.00  0.00
ATOM   4371  HG  LEU   270     -15.106   4.241   4.239  1.00  0.00
ATOM   4372  CD1 LEU   270     -13.291   3.458   3.441  1.00  0.00
ATOM   4373 HD11 LEU   270     -13.554   2.421   3.650  1.00  0.00
ATOM   4374 HD12 LEU   270     -13.568   3.703   2.416  1.00  0.00
ATOM   4375 HD13 LEU   270     -12.217   3.592   3.569  1.00  0.00
ATOM   4376  CD2 LEU   270     -13.726   3.979   5.833  1.00  0.00
ATOM   4377 HD21 LEU   270     -13.976   2.929   5.982  1.00  0.00
ATOM   4378 HD22 LEU   270     -12.665   4.131   6.030  1.00  0.00
ATOM   4379 HD23 LEU   270     -14.313   4.592   6.517  1.00  0.00
ATOM   4380  C   LEU   270     -14.191   8.272   4.764  1.00  0.00
ATOM   4381  O   LEU   270     -13.950   8.667   5.909  1.00  0.00
ATOM   4382  N   ILE   271     -13.996   9.027   3.647  1.00  0.00
ATOM   4383  H   ILE   271     -14.236   8.656   2.739  1.00  0.00
ATOM   4384  CA  ILE   271     -13.446  10.391   3.626  1.00  0.00
ATOM   4385  HA  ILE   271     -12.485  10.365   4.140  1.00  0.00
ATOM   4386  CB  ILE   271     -13.186  10.899   2.163  1.00  0.00
ATOM   4387  HB  ILE   271     -14.062  10.656   1.561  1.00  0.00
ATOM   4388  CG2 ILE   271     -12.980  12.425   2.112  1.00  0.00
ATOM   4389 HG21 ILE   271     -12.803  12.734   1.082  1.00  0.00
ATOM   4390 HG22 ILE   271     -13.870  12.925   2.493  1.00  0.00
ATOM   4391 HG23 ILE   271     -12.121  12.697   2.725  1.00  0.00
ATOM   4392  CG1 ILE   271     -11.967  10.176   1.547  1.00  0.00
ATOM   4393 HG12 ILE   271     -11.052  10.625   1.933  1.00  0.00
ATOM   4394 HG13 ILE   271     -11.906   9.167   1.954  1.00  0.00
ATOM   4395  CD1 ILE   271     -11.886  10.106  -0.006  1.00  0.00
ATOM   4396 HD11 ILE   271     -10.982   9.572  -0.300  1.00  0.00
ATOM   4397 HD12 ILE   271     -12.759   9.581  -0.393  1.00  0.00
ATOM   4398 HD13 ILE   271     -11.860  11.116  -0.415  1.00  0.00
ATOM   4399  C   ILE   271     -14.371  11.277   4.434  1.00  0.00
ATOM   4400  O   ILE   271     -13.897  11.946   5.347  1.00  0.00
ATOM   4401  N   GLU   272     -15.700  11.213   4.146  1.00  0.00
ATOM   4402  H   GLU   272     -16.025  10.628   3.390  1.00  0.00
ATOM   4403  CA  GLU   272     -16.757  11.946   4.860  1.00  0.00
ATOM   4404  HA  GLU   272     -16.574  13.016   4.762  1.00  0.00
ATOM   4405  CB  GLU   272     -18.140  11.619   4.271  1.00  0.00
ATOM   4406  HB2 GLU   272     -18.282  10.538   4.262  1.00  0.00
ATOM   4407  HB3 GLU   272     -18.915  11.979   4.948  1.00  0.00
ATOM   4408  CG  GLU   272     -18.395  12.172   2.875  1.00  0.00
ATOM   4409  HG2 GLU   272     -18.213  13.247   2.874  1.00  0.00
ATOM   4410  HG3 GLU   272     -17.641  11.784   2.190  1.00  0.00
ATOM   4411  CD  GLU   272     -19.778  11.897   2.307  1.00  0.00
ATOM   4412  OE1 GLU   272     -20.775  12.039   3.053  1.00  0.00
ATOM   4413  OE2 GLU   272     -19.865  11.550   1.106  1.00  0.00
ATOM   4414  C   GLU   272     -16.729  11.571   6.338  1.00  0.00
ATOM   4415  O   GLU   272     -16.814  12.445   7.208  1.00  0.00
ATOM   4416  N   GLY   273     -16.560  10.277   6.602  1.00  0.00
ATOM   4417  H   GLY   273     -16.473   9.614   5.845  1.00  0.00
ATOM   4418  CA  GLY   273     -16.489   9.724   7.949  1.00  0.00
ATOM   4419  HA2 GLY   273     -17.455   9.843   8.440  1.00  0.00
ATOM   4420  HA3 GLY   273     -16.319   8.649   7.890  1.00  0.00
ATOM   4421  C   GLY   273     -15.414  10.355   8.798  1.00  0.00
ATOM   4422  O   GLY   273     -15.720  10.908   9.853  1.00  0.00
ATOM   4423  N   PHE   274     -14.146  10.312   8.318  1.00  0.00
ATOM   4424  H   PHE   274     -13.959   9.879   7.425  1.00  0.00
ATOM   4425  CA  PHE   274     -13.011  10.881   9.060  1.00  0.00
ATOM   4426  HA  PHE   274     -13.073  10.497  10.078  1.00  0.00
ATOM   4427  CB  PHE   274     -11.651  10.414   8.484  1.00  0.00
ATOM   4428  HB2 PHE   274     -11.538  10.805   7.473  1.00  0.00
ATOM   4429  HB3 PHE   274     -10.845  10.929   9.007  1.00  0.00
ATOM   4430  CG  PHE   274     -11.368   8.929   8.477  1.00  0.00
ATOM   4431  CD1 PHE   274     -11.113   8.246   9.662  1.00  0.00
ATOM   4432  HD1 PHE   274     -11.125   8.775  10.604  1.00  0.00
ATOM   4433  CE1 PHE   274     -10.838   6.868   9.649  1.00  0.00
ATOM   4434  HE1 PHE   274     -10.671   6.342  10.577  1.00  0.00
ATOM   4435  CZ  PHE   274     -10.781   6.181   8.447  1.00  0.00
ATOM   4436  HZ  PHE   274     -10.563   5.123   8.439  1.00  0.00
ATOM   4437  CE2 PHE   274     -11.003   6.849   7.261  1.00  0.00
ATOM   4438  HE2 PHE   274     -10.970   6.314   6.323  1.00  0.00
ATOM   4439  CD2 PHE   274     -11.273   8.228   7.274  1.00  0.00
ATOM   4440  HD2 PHE   274     -11.408   8.745   6.336  1.00  0.00
ATOM   4441  C   PHE   274     -13.077  12.422   9.156  1.00  0.00
ATOM   4442  O   PHE   274     -12.629  12.977  10.154  1.00  0.00
ATOM   4443  N   GLU   275     -13.657  13.102   8.129  1.00  0.00
ATOM   4444  H   GLU   275     -14.014  12.600   7.329  1.00  0.00
ATOM   4445  CA  GLU   275     -13.822  14.567   8.069  1.00  0.00
ATOM   4446  HA  GLU   275     -12.839  15.016   8.211  1.00  0.00
ATOM   4447  CB  GLU   275     -14.341  15.007   6.689  1.00  0.00
ATOM   4448  HB2 GLU   275     -15.053  14.270   6.319  1.00  0.00
ATOM   4449  HB3 GLU   275     -14.917  15.926   6.796  1.00  0.00
ATOM   4450  CG  GLU   275     -13.247  15.215   5.654  1.00  0.00
ATOM   4451  HG2 GLU   275     -12.620  16.053   5.959  1.00  0.00
ATOM   4452  HG3 GLU   275     -12.551  14.377   5.694  1.00  0.00
ATOM   4453  CD  GLU   275     -13.696  15.423   4.218  1.00  0.00
ATOM   4454  OE1 GLU   275     -14.896  15.216   3.921  1.00  0.00
ATOM   4455  OE2 GLU   275     -12.838  15.793   3.383  1.00  0.00
ATOM   4456  C   GLU   275     -14.736  15.091   9.176  1.00  0.00
ATOM   4457  O   GLU   275     -14.487  16.175   9.714  1.00  0.00
ATOM   4458  N   ALA   276     -15.792  14.317   9.515  1.00  0.00
ATOM   4459  H   ALA   276     -15.963  13.452   9.022  1.00  0.00
ATOM   4460  CA  ALA   276     -16.749  14.639  10.580  1.00  0.00
ATOM   4461  HA  ALA   276     -17.102  15.661  10.442  1.00  0.00
ATOM   4462  CB  ALA   276     -17.940  13.692  10.515  1.00  0.00
ATOM   4463  HB1 ALA   276     -18.645  13.939  11.309  1.00  0.00
ATOM   4464  HB2 ALA   276     -18.433  13.793   9.548  1.00  0.00
ATOM   4465  HB3 ALA   276     -17.596  12.665  10.641  1.00  0.00
ATOM   4466  C   ALA   276     -16.053  14.531  11.950  1.00  0.00
ATOM   4467  O   ALA   276     -16.380  15.281  12.880  1.00  0.00
ATOM   4468  N   LEU   277     -15.065  13.623  12.056  1.00  0.00
ATOM   4469  H   LEU   277     -14.820  13.048  11.262  1.00  0.00
ATOM   4470  CA  LEU   277     -14.303  13.412  13.284  1.00  0.00
ATOM   4471  HA  LEU   277     -14.992  13.540  14.118  1.00  0.00
ATOM   4472  CB  LEU   277     -13.762  11.974  13.356  1.00  0.00
ATOM   4473  HB2 LEU   277     -12.910  11.877  12.683  1.00  0.00
ATOM   4474  HB3 LEU   277     -13.308  11.810  14.333  1.00  0.00
ATOM   4475  CG  LEU   277     -14.769  10.843  13.067  1.00  0.00
ATOM   4476  HG  LEU   277     -15.085  10.929  12.027  1.00  0.00
ATOM   4477  CD1 LEU   277     -14.136   9.499  13.251  1.00  0.00
ATOM   4478 HD11 LEU   277     -14.869   8.720  13.041  1.00  0.00
ATOM   4479 HD12 LEU   277     -13.292   9.398  12.568  1.00  0.00
ATOM   4480 HD13 LEU   277     -13.785   9.400  14.278  1.00  0.00
ATOM   4481  CD2 LEU   277     -16.011  10.935  13.950  1.00  0.00
ATOM   4482 HD21 LEU   277     -16.690  10.117  13.709  1.00  0.00
ATOM   4483 HD22 LEU   277     -15.718  10.867  14.998  1.00  0.00
ATOM   4484 HD23 LEU   277     -16.513  11.887  13.774  1.00  0.00
ATOM   4485  C   LEU   277     -13.182  14.439  13.459  1.00  0.00
ATOM   4486  O   LEU   277     -12.716  14.640  14.587  1.00  0.00
ATOM   4487  N   LEU   278     -12.789  15.124  12.356  1.00  0.00
ATOM   4488  H   LEU   278     -13.245  14.960  11.470  1.00  0.00
ATOM   4489  CA  LEU   278     -11.714  16.122  12.346  1.00  0.00
ATOM   4490  HA  LEU   278     -11.010  15.836  13.128  1.00  0.00
ATOM   4491  CB  LEU   278     -10.947  16.064  11.013  1.00  0.00
ATOM   4492  HB2 LEU   278     -11.658  16.112  10.188  1.00  0.00
ATOM   4493  HB3 LEU   278     -10.383  16.987  10.884  1.00  0.00
ATOM   4494  CG  LEU   278     -10.011  14.867  10.804  1.00  0.00
ATOM   4495  HG  LEU   278     -10.567  13.963  11.051  1.00  0.00
ATOM   4496  CD1 LEU   278      -9.586  14.765   9.361  1.00  0.00
ATOM   4497 HD11 LEU   278      -8.923  13.909   9.237  1.00  0.00
ATOM   4498 HD12 LEU   278     -10.466  14.637   8.731  1.00  0.00
ATOM   4499 HD13 LEU   278      -9.062  15.675   9.071  1.00  0.00
ATOM   4500  CD2 LEU   278      -8.789  14.930  11.725  1.00  0.00
ATOM   4501 HD21 LEU   278      -8.152  14.064  11.545  1.00  0.00
ATOM   4502 HD22 LEU   278      -8.227  15.842  11.522  1.00  0.00
ATOM   4503 HD23 LEU   278      -9.117  14.929  12.765  1.00  0.00
ATOM   4504  C   LEU   278     -12.146  17.570  12.642  1.00  0.00
ATOM   4505  O   LEU   278     -11.312  18.354  13.087  1.00  0.00
ATOM   4506  N   LYS   279     -13.427  17.915  12.397  1.00  0.00
ATOM   4507  H   LYS   279     -14.079  17.224  12.054  1.00  0.00
ATOM   4508  CA  LYS   279     -14.028  19.247  12.577  1.00  0.00
ATOM   4509  HA  LYS   279     -13.729  19.848  11.718  1.00  0.00
ATOM   4510  CB  LYS   279     -15.550  19.143  12.537  1.00  0.00
ATOM   4511  HB2 LYS   279     -15.857  18.655  11.612  1.00  0.00
ATOM   4512  HB3 LYS   279     -15.897  18.558  13.389  1.00  0.00
ATOM   4513  CG  LYS   279     -16.252  20.503  12.596  1.00  0.00
ATOM   4514  HG2 LYS   279     -15.941  21.035  13.495  1.00  0.00
ATOM   4515  HG3 LYS   279     -15.984  21.089  11.717  1.00  0.00
ATOM   4516  CD  LYS   279     -17.784  20.427  12.630  1.00  0.00
ATOM   4517  HD2 LYS   279     -18.096  19.725  13.404  1.00  0.00
ATOM   4518  HD3 LYS   279     -18.193  21.413  12.849  1.00  0.00
ATOM   4519  CE  LYS   279     -18.445  19.960  11.327  1.00  0.00
ATOM   4520  HE2 LYS   279     -18.145  20.617  10.511  1.00  0.00
ATOM   4521  HE3 LYS   279     -18.132  18.940  11.105  1.00  0.00
ATOM   4522  NZ  LYS   279     -19.917  19.971  11.391  1.00  0.00
ATOM   4523  HZ1 LYS   279     -20.296  19.656  10.509  1.00  0.00
ATOM   4524  HZ2 LYS   279     -20.227  19.356  12.129  1.00  0.00
ATOM   4525  HZ3 LYS   279     -20.239  20.910  11.579  1.00  0.00
ATOM   4526  C   LYS   279     -13.589  20.017  13.837  1.00  0.00
ATOM   4527  O   LYS   279     -13.400  19.437  14.904  1.00  0.00
ATOM   4528  OXT LYS   279     -13.358  21.223  13.782  1.00  0.00
TER    
END   
