# Supplementary material for: FMOPhore for hotspot identification and efficient fragment-to-lead growth strategies
Source: Nat Commun. 2026 Apr 28;17:5813. doi: 10.1038/s41467-026-72384-x (PMC13328607; doi:10.1038/s41467-026-72384-x)
Supplement: Supplementary file 3 — Supplementary Dataset 1 [file 41467_2026_72384_MOESM3_ESM.zip › Mpro/MD_output.pdb]

CRYST1  145.054  160.825  159.162 120.43  81.96  53.77               1
ATOM      1  N   SER     1      19.127  55.224  26.750  1.00  0.00           N  
ATOM      2  H1  SER     1      19.507  55.292  25.817  1.00  0.00           H  
ATOM      3  H2  SER     1      19.137  54.242  26.984  1.00  0.00           H  
ATOM      4  H3  SER     1      18.146  55.434  26.634  1.00  0.00           H  
ATOM      5  CA  SER     1      19.656  56.093  27.741  1.00  0.00           C  
ATOM      6  HA  SER     1      20.729  56.033  27.561  1.00  0.00           H  
ATOM      7  CB  SER     1      19.322  57.533  27.509  1.00  0.00           C  
ATOM      8  HB2 SER     1      19.187  57.760  26.452  1.00  0.00           H  
ATOM      9  HB3 SER     1      18.394  57.666  28.065  1.00  0.00           H  
ATOM     10  OG  SER     1      20.299  58.167  28.129  1.00  0.00           O  
ATOM     11  HG  SER     1      20.467  59.039  27.764  1.00  0.00           H  
ATOM     12  C   SER     1      19.252  55.736  29.129  1.00  0.00           C  
ATOM     13  O   SER     1      18.091  55.591  29.407  1.00  0.00           O  
ATOM     14  N   GLY     2      20.239  55.695  30.017  1.00  0.00           N  
ATOM     15  H   GLY     2      21.140  56.019  29.693  1.00  0.00           H  
ATOM     16  CA  GLY     2      20.193  55.115  31.365  1.00  0.00           C  
ATOM     17  HA2 GLY     2      20.094  55.955  32.052  1.00  0.00           H  
ATOM     18  HA3 GLY     2      19.356  54.436  31.532  1.00  0.00           H  
ATOM     19  C   GLY     2      21.471  54.285  31.665  1.00  0.00           C  
ATOM     20  O   GLY     2      21.422  53.074  31.582  1.00  0.00           O  
ATOM     21  N   PHE     3      22.654  54.889  31.868  1.00  0.00           N  
ATOM     22  H   PHE     3      22.604  55.897  31.823  1.00  0.00           H  
ATOM     23  CA  PHE     3      23.975  54.188  32.285  1.00  0.00           C  
ATOM     24  HA  PHE     3      24.003  53.186  31.856  1.00  0.00           H  
ATOM     25  CB  PHE     3      25.050  55.090  31.733  1.00  0.00           C  
ATOM     26  HB2 PHE     3      24.765  55.448  30.744  1.00  0.00           H  
ATOM     27  HB3 PHE     3      25.134  56.014  32.304  1.00  0.00           H  
ATOM     28  CG  PHE     3      26.494  54.510  31.690  1.00  0.00           C  
ATOM     29  CD1 PHE     3      26.709  53.252  31.123  1.00  0.00           C  
ATOM     30  HD1 PHE     3      25.862  52.662  30.808  1.00  0.00           H  
ATOM     31  CE1 PHE     3      27.998  52.737  30.952  1.00  0.00           C  
ATOM     32  HE1 PHE     3      28.120  51.723  30.600  1.00  0.00           H  
ATOM     33  CZ  PHE     3      29.089  53.421  31.479  1.00  0.00           C  
ATOM     34  HZ  PHE     3      30.103  53.049  31.468  1.00  0.00           H  
ATOM     35  CE2 PHE     3      28.925  54.712  31.939  1.00  0.00           C  
ATOM     36  HE2 PHE     3      29.779  55.257  32.313  1.00  0.00           H  
ATOM     37  CD2 PHE     3      27.605  55.284  32.036  1.00  0.00           C  
ATOM     38  HD2 PHE     3      27.497  56.340  32.234  1.00  0.00           H  
ATOM     39  C   PHE     3      24.005  54.100  33.791  1.00  0.00           C  
ATOM     40  O   PHE     3      24.474  54.999  34.427  1.00  0.00           O  
ATOM     41  N   ARG     4      23.542  53.017  34.327  1.00  0.00           N  
ATOM     42  H   ARG     4      23.196  52.268  33.744  1.00  0.00           H  
ATOM     43  CA  ARG     4      23.753  52.785  35.828  1.00  0.00           C  
ATOM     44  HA  ARG     4      23.966  53.797  36.174  1.00  0.00           H  
ATOM     45  CB  ARG     4      22.497  52.193  36.393  1.00  0.00           C  
ATOM     46  HB2 ARG     4      22.428  51.235  35.878  1.00  0.00           H  
ATOM     47  HB3 ARG     4      22.681  52.073  37.461  1.00  0.00           H  
ATOM     48  CG  ARG     4      21.236  53.006  36.268  1.00  0.00           C  
ATOM     49  HG2 ARG     4      21.387  53.878  36.904  1.00  0.00           H  
ATOM     50  HG3 ARG     4      21.075  53.239  35.215  1.00  0.00           H  
ATOM     51  CD  ARG     4      19.990  52.244  36.837  1.00  0.00           C  
ATOM     52  HD2 ARG     4      20.258  51.926  37.845  1.00  0.00           H  
ATOM     53  HD3 ARG     4      19.149  52.929  36.939  1.00  0.00           H  
ATOM     54  NE  ARG     4      19.457  51.220  35.914  1.00  0.00           N  
ATOM     55  HE  ARG     4      18.895  51.508  35.126  1.00  0.00           H  
ATOM     56  CZ  ARG     4      19.626  49.920  36.087  1.00  0.00           C  
ATOM     57  NH1 ARG     4      20.544  49.443  36.883  1.00  0.00           N  
ATOM     58 HH11 ARG     4      21.292  49.981  37.298  1.00  0.00           H  
ATOM     59 HH12 ARG     4      20.552  48.439  36.987  1.00  0.00           H  
ATOM     60  NH2 ARG     4      18.895  49.018  35.476  1.00  0.00           N  
ATOM     61 HH21 ARG     4      18.182  49.361  34.848  1.00  0.00           H  
ATOM     62 HH22 ARG     4      19.129  48.036  35.500  1.00  0.00           H  
ATOM     63  C   ARG     4      24.989  52.005  36.190  1.00  0.00           C  
ATOM     64  O   ARG     4      25.524  51.312  35.323  1.00  0.00           O  
ATOM     65  N   LYS     5      25.548  52.255  37.415  1.00  0.00           N  
ATOM     66  H   LYS     5      25.049  52.798  38.105  1.00  0.00           H  
ATOM     67  CA  LYS     5      26.682  51.482  37.778  1.00  0.00           C  
ATOM     68  HA  LYS     5      27.521  51.601  37.091  1.00  0.00           H  
ATOM     69  CB  LYS     5      27.213  51.997  39.108  1.00  0.00           C  
ATOM     70  HB2 LYS     5      26.416  51.888  39.844  1.00  0.00           H  
ATOM     71  HB3 LYS     5      28.008  51.354  39.486  1.00  0.00           H  
ATOM     72  CG  LYS     5      27.829  53.402  39.094  1.00  0.00           C  
ATOM     73  HG2 LYS     5      28.816  53.281  38.646  1.00  0.00           H  
ATOM     74  HG3 LYS     5      27.124  54.041  38.562  1.00  0.00           H  
ATOM     75  CD  LYS     5      28.024  53.969  40.508  1.00  0.00           C  
ATOM     76  HD2 LYS     5      28.209  55.043  40.517  1.00  0.00           H  
ATOM     77  HD3 LYS     5      27.124  53.797  41.098  1.00  0.00           H  
ATOM     78  CE  LYS     5      29.175  53.517  41.365  1.00  0.00           C  
ATOM     79  HE2 LYS     5      28.975  52.446  41.373  1.00  0.00           H  
ATOM     80  HE3 LYS     5      30.164  53.759  40.975  1.00  0.00           H  
ATOM     81  NZ  LYS     5      29.069  54.104  42.718  1.00  0.00           N  
ATOM     82  HZ1 LYS     5      28.597  54.996  42.667  1.00  0.00           H  
ATOM     83  HZ2 LYS     5      28.498  53.511  43.303  1.00  0.00           H  
ATOM     84  HZ3 LYS     5      29.978  54.256  43.133  1.00  0.00           H  
ATOM     85  C   LYS     5      26.333  49.939  37.912  1.00  0.00           C  
ATOM     86  O   LYS     5      25.976  49.501  38.990  1.00  0.00           O  
ATOM     87  N   MET     6      26.446  49.149  36.794  1.00  0.00           N  
ATOM     88  H   MET     6      26.730  49.669  35.976  1.00  0.00           H  
ATOM     89  CA  MET     6      25.952  47.774  36.812  1.00  0.00           C  
ATOM     90  HA  MET     6      24.928  47.674  37.170  1.00  0.00           H  
ATOM     91  CB  MET     6      26.162  47.217  35.344  1.00  0.00           C  
ATOM     92  HB2 MET     6      27.090  47.604  34.922  1.00  0.00           H  
ATOM     93  HB3 MET     6      26.213  46.128  35.336  1.00  0.00           H  
ATOM     94  CG  MET     6      24.984  47.700  34.419  1.00  0.00           C  
ATOM     95  HG2 MET     6      24.815  48.756  34.631  1.00  0.00           H  
ATOM     96  HG3 MET     6      25.236  47.613  33.362  1.00  0.00           H  
ATOM     97  SD  MET     6      23.385  46.748  34.665  1.00  0.00           S  
ATOM     98  CE  MET     6      23.741  45.180  33.747  1.00  0.00           C  
ATOM     99  HE1 MET     6      23.263  44.374  34.304  1.00  0.00           H  
ATOM    100  HE2 MET     6      23.393  45.292  32.720  1.00  0.00           H  
ATOM    101  HE3 MET     6      24.824  45.063  33.720  1.00  0.00           H  
ATOM    102  C   MET     6      26.900  46.920  37.728  1.00  0.00           C  
ATOM    103  O   MET     6      28.128  46.881  37.515  1.00  0.00           O  
ATOM    104  N   ALA     7      26.278  46.176  38.642  1.00  0.00           N  
ATOM    105  H   ALA     7      25.303  46.355  38.834  1.00  0.00           H  
ATOM    106  CA  ALA     7      26.989  45.208  39.528  1.00  0.00           C  
ATOM    107  HA  ALA     7      27.964  45.546  39.881  1.00  0.00           H  
ATOM    108  CB  ALA     7      26.125  44.962  40.719  1.00  0.00           C  
ATOM    109  HB1 ALA     7      26.740  44.509  41.497  1.00  0.00           H  
ATOM    110  HB2 ALA     7      25.626  45.881  41.028  1.00  0.00           H  
ATOM    111  HB3 ALA     7      25.312  44.298  40.426  1.00  0.00           H  
ATOM    112  C   ALA     7      27.260  43.863  38.746  1.00  0.00           C  
ATOM    113  O   ALA     7      26.491  43.333  37.938  1.00  0.00           O  
ATOM    114  N   PHE     8      28.378  43.274  39.118  1.00  0.00           N  
ATOM    115  H   PHE     8      29.142  43.844  39.453  1.00  0.00           H  
ATOM    116  CA  PHE     8      28.611  41.863  38.792  1.00  0.00           C  
ATOM    117  HA  PHE     8      28.595  41.840  37.702  1.00  0.00           H  
ATOM    118  CB  PHE     8      30.020  41.479  39.290  1.00  0.00           C  
ATOM    119  HB2 PHE     8      29.945  41.721  40.350  1.00  0.00           H  
ATOM    120  HB3 PHE     8      30.222  40.411  39.207  1.00  0.00           H  
ATOM    121  CG  PHE     8      31.215  42.136  38.631  1.00  0.00           C  
ATOM    122  CD1 PHE     8      31.521  41.877  37.338  1.00  0.00           C  
ATOM    123  HD1 PHE     8      31.121  40.998  36.854  1.00  0.00           H  
ATOM    124  CE1 PHE     8      32.443  42.712  36.675  1.00  0.00           C  
ATOM    125  HE1 PHE     8      32.718  42.574  35.640  1.00  0.00           H  
ATOM    126  CZ  PHE     8      32.982  43.811  37.348  1.00  0.00           C  
ATOM    127  HZ  PHE     8      33.780  44.393  36.909  1.00  0.00           H  
ATOM    128  CE2 PHE     8      32.706  44.044  38.688  1.00  0.00           C  
ATOM    129  HE2 PHE     8      33.230  44.844  39.188  1.00  0.00           H  
ATOM    130  CD2 PHE     8      31.847  43.142  39.375  1.00  0.00           C  
ATOM    131  HD2 PHE     8      31.665  43.435  40.399  1.00  0.00           H  
ATOM    132  C   PHE     8      27.553  40.854  39.316  1.00  0.00           C  
ATOM    133  O   PHE     8      26.932  41.173  40.291  1.00  0.00           O  
ATOM    134  N   PRO     9      27.348  39.756  38.643  1.00  0.00           N  
ATOM    135  CD  PRO     9      27.796  39.315  37.264  1.00  0.00           C  
ATOM    136  HD2 PRO     9      28.854  39.157  37.474  1.00  0.00           H  
ATOM    137  HD3 PRO     9      27.458  40.035  36.518  1.00  0.00           H  
ATOM    138  CG  PRO     9      26.901  38.119  36.949  1.00  0.00           C  
ATOM    139  HG2 PRO     9      27.341  37.335  36.332  1.00  0.00           H  
ATOM    140  HG3 PRO     9      25.933  38.435  36.560  1.00  0.00           H  
ATOM    141  CB  PRO     9      26.750  37.445  38.307  1.00  0.00           C  
ATOM    142  HB2 PRO     9      27.564  36.742  38.486  1.00  0.00           H  
ATOM    143  HB3 PRO     9      25.844  36.841  38.354  1.00  0.00           H  
ATOM    144  CA  PRO     9      26.650  38.634  39.302  1.00  0.00           C  
ATOM    145  HA  PRO     9      25.604  38.930  39.374  1.00  0.00           H  
ATOM    146  C   PRO     9      27.232  38.338  40.763  1.00  0.00           C  
ATOM    147  O   PRO     9      28.452  38.224  40.950  1.00  0.00           O  
ATOM    148  N   SER    10      26.232  38.222  41.651  1.00  0.00           N  
ATOM    149  H   SER    10      25.311  38.404  41.279  1.00  0.00           H  
ATOM    150  CA  SER    10      26.438  38.183  43.092  1.00  0.00           C  
ATOM    151  HA  SER    10      27.432  38.511  43.398  1.00  0.00           H  
ATOM    152  CB  SER    10      25.399  38.960  43.835  1.00  0.00           C  
ATOM    153  HB2 SER    10      25.534  38.958  44.917  1.00  0.00           H  
ATOM    154  HB3 SER    10      25.450  40.015  43.565  1.00  0.00           H  
ATOM    155  OG  SER    10      24.123  38.530  43.485  1.00  0.00           O  
ATOM    156  HG  SER    10      23.684  38.313  44.311  1.00  0.00           H  
ATOM    157  C   SER    10      26.412  36.728  43.638  1.00  0.00           C  
ATOM    158  O   SER    10      27.311  36.314  44.363  1.00  0.00           O  
ATOM    159  N   GLY    11      25.387  35.887  43.186  1.00  0.00           N  
ATOM    160  H   GLY    11      24.817  36.293  42.457  1.00  0.00           H  
ATOM    161  CA  GLY    11      24.994  34.448  43.407  1.00  0.00           C  
ATOM    162  HA2 GLY    11      24.139  34.333  44.073  1.00  0.00           H  
ATOM    163  HA3 GLY    11      24.634  34.163  42.419  1.00  0.00           H  
ATOM    164  C   GLY    11      26.076  33.425  43.796  1.00  0.00           C  
ATOM    165  O   GLY    11      25.975  32.728  44.792  1.00  0.00           O  
ATOM    166  N   LYS    12      27.151  33.371  42.984  1.00  0.00           N  
ATOM    167  H   LYS    12      27.229  34.036  42.228  1.00  0.00           H  
ATOM    168  CA  LYS    12      28.384  32.582  43.222  1.00  0.00           C  
ATOM    169  HA  LYS    12      28.164  31.524  43.360  1.00  0.00           H  
ATOM    170  CB  LYS    12      29.416  32.632  42.054  1.00  0.00           C  
ATOM    171  HB2 LYS    12      29.786  33.656  41.999  1.00  0.00           H  
ATOM    172  HB3 LYS    12      30.261  31.984  42.285  1.00  0.00           H  
ATOM    173  CG  LYS    12      28.845  32.103  40.765  1.00  0.00           C  
ATOM    174  HG2 LYS    12      28.668  31.058  41.019  1.00  0.00           H  
ATOM    175  HG3 LYS    12      27.901  32.564  40.476  1.00  0.00           H  
ATOM    176  CD  LYS    12      29.841  32.153  39.631  1.00  0.00           C  
ATOM    177  HD2 LYS    12      30.009  33.137  39.193  1.00  0.00           H  
ATOM    178  HD3 LYS    12      30.731  31.682  40.050  1.00  0.00           H  
ATOM    179  CE  LYS    12      29.451  31.167  38.487  1.00  0.00           C  
ATOM    180  HE2 LYS    12      29.355  30.204  38.990  1.00  0.00           H  
ATOM    181  HE3 LYS    12      28.520  31.505  38.032  1.00  0.00           H  
ATOM    182  NZ  LYS    12      30.466  31.045  37.406  1.00  0.00           N  
ATOM    183  HZ1 LYS    12      30.787  31.921  37.019  1.00  0.00           H  
ATOM    184  HZ2 LYS    12      31.270  30.530  37.735  1.00  0.00           H  
ATOM    185  HZ3 LYS    12      30.059  30.478  36.675  1.00  0.00           H  
ATOM    186  C   LYS    12      29.027  32.929  44.548  1.00  0.00           C  
ATOM    187  O   LYS    12      29.395  31.973  45.312  1.00  0.00           O  
ATOM    188  N   VAL    13      29.204  34.169  44.836  1.00  0.00           N  
ATOM    189  H   VAL    13      28.876  34.901  44.221  1.00  0.00           H  
ATOM    190  CA  VAL    13      29.911  34.655  46.067  1.00  0.00           C  
ATOM    191  HA  VAL    13      30.790  34.058  46.313  1.00  0.00           H  
ATOM    192  CB  VAL    13      30.517  36.081  45.939  1.00  0.00           C  
ATOM    193  HB  VAL    13      29.747  36.850  45.876  1.00  0.00           H  
ATOM    194  CG1 VAL    13      31.428  36.521  47.152  1.00  0.00           C  
ATOM    195 HG11 VAL    13      30.714  36.407  47.968  1.00  0.00           H  
ATOM    196 HG12 VAL    13      32.288  35.901  47.405  1.00  0.00           H  
ATOM    197 HG13 VAL    13      31.827  37.533  47.079  1.00  0.00           H  
ATOM    198  CG2 VAL    13      31.494  35.992  44.778  1.00  0.00           C  
ATOM    199 HG21 VAL    13      32.250  35.269  45.085  1.00  0.00           H  
ATOM    200 HG22 VAL    13      30.918  35.718  43.895  1.00  0.00           H  
ATOM    201 HG23 VAL    13      32.051  36.902  44.556  1.00  0.00           H  
ATOM    202  C   VAL    13      28.895  34.420  47.255  1.00  0.00           C  
ATOM    203  O   VAL    13      29.289  33.986  48.329  1.00  0.00           O  
ATOM    204  N   GLU    14      27.636  34.756  46.940  1.00  0.00           N  
ATOM    205  H   GLU    14      27.442  35.179  46.044  1.00  0.00           H  
ATOM    206  CA  GLU    14      26.554  34.605  47.931  1.00  0.00           C  
ATOM    207  HA  GLU    14      26.886  35.261  48.736  1.00  0.00           H  
ATOM    208  CB  GLU    14      25.160  34.991  47.475  1.00  0.00           C  
ATOM    209  HB2 GLU    14      25.012  34.435  46.549  1.00  0.00           H  
ATOM    210  HB3 GLU    14      24.432  34.803  48.265  1.00  0.00           H  
ATOM    211  CG  GLU    14      24.832  36.435  47.009  1.00  0.00           C  
ATOM    212  HG2 GLU    14      24.800  37.036  47.918  1.00  0.00           H  
ATOM    213  HG3 GLU    14      25.576  36.856  46.333  1.00  0.00           H  
ATOM    214  CD  GLU    14      23.512  36.528  46.248  1.00  0.00           C  
ATOM    215  OE1 GLU    14      23.256  37.617  45.681  1.00  0.00           O  
ATOM    216  OE2 GLU    14      22.603  35.703  46.400  1.00  0.00           O  
ATOM    217  C   GLU    14      26.604  33.222  48.554  1.00  0.00           C  
ATOM    218  O   GLU    14      26.457  33.147  49.799  1.00  0.00           O  
ATOM    219  N   GLY    15      26.725  32.125  47.759  1.00  0.00           N  
ATOM    220  H   GLY    15      26.818  32.240  46.760  1.00  0.00           H  
ATOM    221  CA  GLY    15      26.899  30.733  48.292  1.00  0.00           C  
ATOM    222  HA2 GLY    15      26.222  30.484  49.109  1.00  0.00           H  
ATOM    223  HA3 GLY    15      26.610  30.134  47.429  1.00  0.00           H  
ATOM    224  C   GLY    15      28.291  30.385  48.717  1.00  0.00           C  
ATOM    225  O   GLY    15      28.605  29.210  48.752  1.00  0.00           O  
ATOM    226  N   CYS    16      29.141  31.342  49.156  1.00  0.00           N  
ATOM    227  H   CYS    16      28.764  32.267  49.004  1.00  0.00           H  
ATOM    228  CA  CYS    16      30.488  31.259  49.731  1.00  0.00           C  
ATOM    229  HA  CYS    16      30.708  30.219  49.974  1.00  0.00           H  
ATOM    230  CB  CYS    16      31.574  31.649  48.617  1.00  0.00           C  
ATOM    231  HB2 CYS    16      31.274  32.600  48.175  1.00  0.00           H  
ATOM    232  HB3 CYS    16      32.477  31.665  49.228  1.00  0.00           H  
ATOM    233  SG  CYS    16      31.764  30.330  47.364  1.00  0.00           S  
ATOM    234  HG  CYS    16      30.485  30.239  46.987  1.00  0.00           H  
ATOM    235  C   CYS    16      30.566  32.142  51.036  1.00  0.00           C  
ATOM    236  O   CYS    16      31.426  31.854  51.818  1.00  0.00           O  
ATOM    237  N   MET    17      29.660  33.139  51.210  1.00  0.00           N  
ATOM    238  H   MET    17      28.884  33.257  50.575  1.00  0.00           H  
ATOM    239  CA  MET    17      29.485  33.809  52.540  1.00  0.00           C  
ATOM    240  HA  MET    17      30.460  34.197  52.835  1.00  0.00           H  
ATOM    241  CB  MET    17      28.471  35.044  52.359  1.00  0.00           C  
ATOM    242  HB2 MET    17      27.462  34.688  52.150  1.00  0.00           H  
ATOM    243  HB3 MET    17      28.355  35.628  53.272  1.00  0.00           H  
ATOM    244  CG  MET    17      28.994  36.029  51.296  1.00  0.00           C  
ATOM    245  HG2 MET    17      28.782  35.716  50.274  1.00  0.00           H  
ATOM    246  HG3 MET    17      28.464  36.971  51.435  1.00  0.00           H  
ATOM    247  SD  MET    17      30.797  36.312  51.303  1.00  0.00           S  
ATOM    248  CE  MET    17      31.080  37.491  52.701  1.00  0.00           C  
ATOM    249  HE1 MET    17      30.590  37.100  53.593  1.00  0.00           H  
ATOM    250  HE2 MET    17      32.120  37.566  53.020  1.00  0.00           H  
ATOM    251  HE3 MET    17      30.609  38.462  52.553  1.00  0.00           H  
ATOM    252  C   MET    17      28.962  32.770  53.594  1.00  0.00           C  
ATOM    253  O   MET    17      27.935  32.122  53.330  1.00  0.00           O  
ATOM    254  N   VAL    18      29.621  32.781  54.738  1.00  0.00           N  
ATOM    255  H   VAL    18      30.467  33.325  54.830  1.00  0.00           H  
ATOM    256  CA  VAL    18      29.187  32.023  55.896  1.00  0.00           C  
ATOM    257  HA  VAL    18      28.139  31.731  55.831  1.00  0.00           H  
ATOM    258  CB  VAL    18      30.086  30.717  56.049  1.00  0.00           C  
ATOM    259  HB  VAL    18      29.875  30.357  57.056  1.00  0.00           H  
ATOM    260  CG1 VAL    18      29.993  29.790  54.868  1.00  0.00           C  
ATOM    261 HG11 VAL    18      30.324  30.252  53.938  1.00  0.00           H  
ATOM    262 HG12 VAL    18      30.581  28.890  55.053  1.00  0.00           H  
ATOM    263 HG13 VAL    18      29.012  29.357  54.673  1.00  0.00           H  
ATOM    264  CG2 VAL    18      31.522  31.040  56.191  1.00  0.00           C  
ATOM    265 HG21 VAL    18      31.984  31.670  55.431  1.00  0.00           H  
ATOM    266 HG22 VAL    18      31.730  31.451  57.178  1.00  0.00           H  
ATOM    267 HG23 VAL    18      32.037  30.079  56.214  1.00  0.00           H  
ATOM    268  C   VAL    18      29.440  32.936  57.106  1.00  0.00           C  
ATOM    269  O   VAL    18      30.035  34.043  56.973  1.00  0.00           O  
ATOM    270  N   GLN    19      28.967  32.707  58.293  1.00  0.00           N  
ATOM    271  H   GLN    19      28.466  31.831  58.350  1.00  0.00           H  
ATOM    272  CA  GLN    19      29.096  33.412  59.621  1.00  0.00           C  
ATOM    273  HA  GLN    19      29.269  34.488  59.584  1.00  0.00           H  
ATOM    274  CB  GLN    19      27.756  33.201  60.339  1.00  0.00           C  
ATOM    275  HB2 GLN    19      26.864  33.215  59.713  1.00  0.00           H  
ATOM    276  HB3 GLN    19      27.749  32.182  60.724  1.00  0.00           H  
ATOM    277  CG  GLN    19      27.666  34.181  61.531  1.00  0.00           C  
ATOM    278  HG2 GLN    19      28.338  34.071  62.383  1.00  0.00           H  
ATOM    279  HG3 GLN    19      27.818  35.172  61.105  1.00  0.00           H  
ATOM    280  CD  GLN    19      26.224  34.071  62.201  1.00  0.00           C  
ATOM    281  OE1 GLN    19      25.428  33.269  61.745  1.00  0.00           O  
ATOM    282  NE2 GLN    19      26.033  34.640  63.388  1.00  0.00           N  
ATOM    283 HE21 GLN    19      26.845  35.051  63.825  1.00  0.00           H  
ATOM    284 HE22 GLN    19      25.078  34.736  63.704  1.00  0.00           H  
ATOM    285  C   GLN    19      30.306  32.886  60.357  1.00  0.00           C  
ATOM    286  O   GLN    19      30.621  31.687  60.312  1.00  0.00           O  
ATOM    287  N   VAL    20      31.063  33.713  61.039  1.00  0.00           N  
ATOM    288  H   VAL    20      30.763  34.676  60.984  1.00  0.00           H  
ATOM    289  CA  VAL    20      32.063  33.384  62.053  1.00  0.00           C  
ATOM    290  HA  VAL    20      32.043  32.322  62.299  1.00  0.00           H  
ATOM    291  CB  VAL    20      33.455  33.837  61.599  1.00  0.00           C  
ATOM    292  HB  VAL    20      33.430  34.921  61.484  1.00  0.00           H  
ATOM    293  CG1 VAL    20      34.429  33.487  62.750  1.00  0.00           C  
ATOM    294 HG11 VAL    20      34.143  34.109  63.598  1.00  0.00           H  
ATOM    295 HG12 VAL    20      34.357  32.463  63.117  1.00  0.00           H  
ATOM    296 HG13 VAL    20      35.478  33.682  62.526  1.00  0.00           H  
ATOM    297  CG2 VAL    20      33.891  33.094  60.252  1.00  0.00           C  
ATOM    298 HG21 VAL    20      34.116  32.047  60.458  1.00  0.00           H  
ATOM    299 HG22 VAL    20      33.034  33.069  59.578  1.00  0.00           H  
ATOM    300 HG23 VAL    20      34.769  33.528  59.774  1.00  0.00           H  
ATOM    301  C   VAL    20      31.699  34.064  63.358  1.00  0.00           C  
ATOM    302  O   VAL    20      31.494  35.245  63.370  1.00  0.00           O  
ATOM    303  N   THR    21      31.479  33.246  64.396  1.00  0.00           N  
ATOM    304  H   THR    21      31.558  32.247  64.272  1.00  0.00           H  
ATOM    305  CA  THR    21      31.364  33.803  65.808  1.00  0.00           C  
ATOM    306  HA  THR    21      31.292  34.891  65.806  1.00  0.00           H  
ATOM    307  CB  THR    21      30.077  33.291  66.413  1.00  0.00           C  
ATOM    308  HB  THR    21      30.038  32.207  66.517  1.00  0.00           H  
ATOM    309  CG2 THR    21      29.712  33.789  67.783  1.00  0.00           C  
ATOM    310 HG21 THR    21      30.450  33.481  68.524  1.00  0.00           H  
ATOM    311 HG22 THR    21      29.636  34.870  67.668  1.00  0.00           H  
ATOM    312 HG23 THR    21      28.803  33.356  68.202  1.00  0.00           H  
ATOM    313  OG1 THR    21      28.988  33.594  65.531  1.00  0.00           O  
ATOM    314  HG1 THR    21      28.962  32.824  64.958  1.00  0.00           H  
ATOM    315  C   THR    21      32.530  33.309  66.653  1.00  0.00           C  
ATOM    316  O   THR    21      32.736  32.083  66.716  1.00  0.00           O  
ATOM    317  N   CYS    22      33.281  34.218  67.268  1.00  0.00           N  
ATOM    318  H   CYS    22      32.984  35.175  67.142  1.00  0.00           H  
ATOM    319  CA  CYS    22      33.977  33.866  68.484  1.00  0.00           C  
ATOM    320  HA  CYS    22      33.975  32.777  68.539  1.00  0.00           H  
ATOM    321  CB  CYS    22      35.407  34.421  68.349  1.00  0.00           C  
ATOM    322  HB2 CYS    22      35.789  34.189  67.355  1.00  0.00           H  
ATOM    323  HB3 CYS    22      35.455  35.510  68.379  1.00  0.00           H  
ATOM    324  SG  CYS    22      36.498  33.770  69.650  1.00  0.00           S  
ATOM    325  HG  CYS    22      37.173  32.853  68.950  1.00  0.00           H  
ATOM    326  C   CYS    22      33.265  34.376  69.750  1.00  0.00           C  
ATOM    327  O   CYS    22      33.347  35.536  70.089  1.00  0.00           O  
ATOM    328  N   GLY    23      32.499  33.505  70.456  1.00  0.00           N  
ATOM    329  H   GLY    23      32.431  32.541  70.163  1.00  0.00           H  
ATOM    330  CA  GLY    23      31.648  33.789  71.659  1.00  0.00           C  
ATOM    331  HA2 GLY    23      31.161  32.844  71.901  1.00  0.00           H  
ATOM    332  HA3 GLY    23      32.259  34.016  72.532  1.00  0.00           H  
ATOM    333  C   GLY    23      30.637  34.990  71.531  1.00  0.00           C  
ATOM    334  O   GLY    23      29.532  34.767  71.037  1.00  0.00           O  
ATOM    335  N   THR    24      31.017  36.187  71.978  1.00  0.00           N  
ATOM    336  H   THR    24      31.970  36.258  72.305  1.00  0.00           H  
ATOM    337  CA  THR    24      30.182  37.423  72.099  1.00  0.00           C  
ATOM    338  HA  THR    24      29.195  36.963  72.046  1.00  0.00           H  
ATOM    339  CB  THR    24      30.327  38.274  73.367  1.00  0.00           C  
ATOM    340  HB  THR    24      29.560  39.048  73.391  1.00  0.00           H  
ATOM    341  CG2 THR    24      30.215  37.341  74.634  1.00  0.00           C  
ATOM    342 HG21 THR    24      30.864  36.469  74.557  1.00  0.00           H  
ATOM    343 HG22 THR    24      30.487  37.933  75.508  1.00  0.00           H  
ATOM    344 HG23 THR    24      29.207  36.936  74.726  1.00  0.00           H  
ATOM    345  OG1 THR    24      31.540  38.927  73.404  1.00  0.00           O  
ATOM    346  HG1 THR    24      32.150  38.224  73.636  1.00  0.00           H  
ATOM    347  C   THR    24      30.313  38.339  70.806  1.00  0.00           C  
ATOM    348  O   THR    24      29.359  39.052  70.538  1.00  0.00           O  
ATOM    349  N   THR    25      31.429  38.214  70.121  1.00  0.00           N  
ATOM    350  H   THR    25      32.078  37.530  70.484  1.00  0.00           H  
ATOM    351  CA  THR    25      31.598  38.701  68.795  1.00  0.00           C  
ATOM    352  HA  THR    25      31.048  39.640  68.736  1.00  0.00           H  
ATOM    353  CB  THR    25      33.064  39.077  68.609  1.00  0.00           C  
ATOM    354  HB  THR    25      33.626  38.145  68.667  1.00  0.00           H  
ATOM    355  CG2 THR    25      33.269  39.783  67.335  1.00  0.00           C  
ATOM    356 HG21 THR    25      32.598  40.633  67.209  1.00  0.00           H  
ATOM    357 HG22 THR    25      34.281  40.179  67.415  1.00  0.00           H  
ATOM    358 HG23 THR    25      33.201  39.065  66.517  1.00  0.00           H  
ATOM    359  OG1 THR    25      33.470  39.933  69.631  1.00  0.00           O  
ATOM    360  HG1 THR    25      34.418  40.078  69.600  1.00  0.00           H  
ATOM    361  C   THR    25      31.060  37.789  67.701  1.00  0.00           C  
ATOM    362  O   THR    25      31.522  36.635  67.646  1.00  0.00           O  
ATOM    363  N   THR    26      30.221  38.218  66.773  1.00  0.00           N  
ATOM    364  H   THR    26      29.903  39.170  66.881  1.00  0.00           H  
ATOM    365  CA  THR    26      29.976  37.520  65.533  1.00  0.00           C  
ATOM    366  HA  THR    26      30.741  36.761  65.372  1.00  0.00           H  
ATOM    367  CB  THR    26      28.589  36.794  65.598  1.00  0.00           C  
ATOM    368  HB  THR    26      28.520  36.246  66.538  1.00  0.00           H  
ATOM    369  CG2 THR    26      27.308  37.681  65.572  1.00  0.00           C  
ATOM    370 HG21 THR    26      27.442  38.459  66.324  1.00  0.00           H  
ATOM    371 HG22 THR    26      27.286  38.163  64.595  1.00  0.00           H  
ATOM    372 HG23 THR    26      26.417  37.077  65.745  1.00  0.00           H  
ATOM    373  OG1 THR    26      28.498  35.879  64.536  1.00  0.00           O  
ATOM    374  HG1 THR    26      28.768  35.071  64.978  1.00  0.00           H  
ATOM    375  C   THR    26      29.968  38.503  64.313  1.00  0.00           C  
ATOM    376  O   THR    26      29.735  39.686  64.334  1.00  0.00           O  
ATOM    377  N   LEU    27      30.250  37.838  63.144  1.00  0.00           N  
ATOM    378  H   LEU    27      30.207  36.832  63.217  1.00  0.00           H  
ATOM    379  CA  LEU    27      30.498  38.523  61.828  1.00  0.00           C  
ATOM    380  HA  LEU    27      29.571  39.046  61.590  1.00  0.00           H  
ATOM    381  CB  LEU    27      31.668  39.534  61.925  1.00  0.00           C  
ATOM    382  HB2 LEU    27      31.680  40.065  60.972  1.00  0.00           H  
ATOM    383  HB3 LEU    27      31.334  40.404  62.491  1.00  0.00           H  
ATOM    384  CG  LEU    27      33.087  39.093  62.326  1.00  0.00           C  
ATOM    385  HG  LEU    27      33.087  38.727  63.352  1.00  0.00           H  
ATOM    386  CD1 LEU    27      33.719  38.025  61.392  1.00  0.00           C  
ATOM    387 HD11 LEU    27      34.598  37.627  61.898  1.00  0.00           H  
ATOM    388 HD12 LEU    27      33.066  37.162  61.258  1.00  0.00           H  
ATOM    389 HD13 LEU    27      34.042  38.433  60.434  1.00  0.00           H  
ATOM    390  CD2 LEU    27      34.018  40.282  62.218  1.00  0.00           C  
ATOM    391 HD21 LEU    27      33.538  41.183  62.600  1.00  0.00           H  
ATOM    392 HD22 LEU    27      34.933  40.143  62.792  1.00  0.00           H  
ATOM    393 HD23 LEU    27      34.199  40.454  61.157  1.00  0.00           H  
ATOM    394  C   LEU    27      30.614  37.553  60.650  1.00  0.00           C  
ATOM    395  O   LEU    27      30.328  36.355  60.765  1.00  0.00           O  
ATOM    396  N   ASN    28      30.969  38.073  59.476  1.00  0.00           N  
ATOM    397  H   ASN    28      31.277  39.033  59.432  1.00  0.00           H  
ATOM    398  CA  ASN    28      31.102  37.304  58.184  1.00  0.00           C  
ATOM    399  HA  ASN    28      30.557  36.415  58.499  1.00  0.00           H  
ATOM    400  CB  ASN    28      30.477  38.048  56.896  1.00  0.00           C  
ATOM    401  HB2 ASN    28      31.278  38.677  56.507  1.00  0.00           H  
ATOM    402  HB3 ASN    28      30.180  37.394  56.076  1.00  0.00           H  
ATOM    403  CG  ASN    28      29.303  39.016  57.256  1.00  0.00           C  
ATOM    404  OD1 ASN    28      28.212  38.709  56.892  1.00  0.00           O  
ATOM    405  ND2 ASN    28      29.565  40.172  57.766  1.00  0.00           N  
ATOM    406 HD21 ASN    28      30.524  40.295  58.058  1.00  0.00           H  
ATOM    407 HD22 ASN    28      28.889  40.900  57.584  1.00  0.00           H  
ATOM    408  C   ASN    28      32.498  36.709  57.940  1.00  0.00           C  
ATOM    409  O   ASN    28      33.525  37.289  58.245  1.00  0.00           O  
ATOM    410  N   GLY    29      32.491  35.537  57.237  1.00  0.00           N  
ATOM    411  H   GLY    29      31.614  35.077  57.042  1.00  0.00           H  
ATOM    412  CA  GLY    29      33.642  35.069  56.528  1.00  0.00           C  
ATOM    413  HA2 GLY    29      34.378  35.846  56.319  1.00  0.00           H  
ATOM    414  HA3 GLY    29      34.081  34.204  57.026  1.00  0.00           H  
ATOM    415  C   GLY    29      33.256  34.597  55.142  1.00  0.00           C  
ATOM    416  O   GLY    29      32.090  34.642  54.704  1.00  0.00           O  
ATOM    417  N   LEU    30      34.293  34.164  54.389  1.00  0.00           N  
ATOM    418  H   LEU    30      35.228  34.363  54.715  1.00  0.00           H  
ATOM    419  CA  LEU    30      34.293  33.612  52.988  1.00  0.00           C  
ATOM    420  HA  LEU    30      33.270  33.614  52.611  1.00  0.00           H  
ATOM    421  CB  LEU    30      35.082  34.610  52.136  1.00  0.00           C  
ATOM    422  HB2 LEU    30      34.643  35.598  52.271  1.00  0.00           H  
ATOM    423  HB3 LEU    30      36.090  34.511  52.538  1.00  0.00           H  
ATOM    424  CG  LEU    30      35.354  34.208  50.703  1.00  0.00           C  
ATOM    425  HG  LEU    30      35.559  33.138  50.646  1.00  0.00           H  
ATOM    426  CD1 LEU    30      34.071  34.243  49.892  1.00  0.00           C  
ATOM    427 HD11 LEU    30      33.669  35.253  49.965  1.00  0.00           H  
ATOM    428 HD12 LEU    30      34.358  33.968  48.877  1.00  0.00           H  
ATOM    429 HD13 LEU    30      33.312  33.551  50.259  1.00  0.00           H  
ATOM    430  CD2 LEU    30      36.432  35.110  50.086  1.00  0.00           C  
ATOM    431 HD21 LEU    30      36.132  36.157  50.035  1.00  0.00           H  
ATOM    432 HD22 LEU    30      37.416  35.083  50.554  1.00  0.00           H  
ATOM    433 HD23 LEU    30      36.495  34.677  49.088  1.00  0.00           H  
ATOM    434  C   LEU    30      34.827  32.206  52.869  1.00  0.00           C  
ATOM    435  O   LEU    30      36.010  31.954  53.030  1.00  0.00           O  
ATOM    436  N   TRP    31      33.971  31.263  52.539  1.00  0.00           N  
ATOM    437  H   TRP    31      33.030  31.523  52.281  1.00  0.00           H  
ATOM    438  CA  TRP    31      34.296  29.851  52.392  1.00  0.00           C  
ATOM    439  HA  TRP    31      35.046  29.700  53.167  1.00  0.00           H  
ATOM    440  CB  TRP    31      33.098  28.957  52.624  1.00  0.00           C  
ATOM    441  HB2 TRP    31      32.605  29.287  53.538  1.00  0.00           H  
ATOM    442  HB3 TRP    31      32.415  29.192  51.808  1.00  0.00           H  
ATOM    443  CG  TRP    31      33.340  27.475  52.807  1.00  0.00           C  
ATOM    444  CD1 TRP    31      34.368  26.757  53.400  1.00  0.00           C  
ATOM    445  HD1 TRP    31      35.214  27.341  53.731  1.00  0.00           H  
ATOM    446  NE1 TRP    31      34.042  25.407  53.428  1.00  0.00           N  
ATOM    447  HE1 TRP    31      34.680  24.645  53.609  1.00  0.00           H  
ATOM    448  CE2 TRP    31      32.634  25.238  53.107  1.00  0.00           C  
ATOM    449  CZ2 TRP    31      31.749  24.126  53.118  1.00  0.00           C  
ATOM    450  HZ2 TRP    31      32.178  23.194  53.456  1.00  0.00           H  
ATOM    451  CH2 TRP    31      30.438  24.249  52.683  1.00  0.00           C  
ATOM    452  HH2 TRP    31      29.791  23.387  52.625  1.00  0.00           H  
ATOM    453  CZ3 TRP    31      29.996  25.529  52.401  1.00  0.00           C  
ATOM    454  HZ3 TRP    31      28.958  25.666  52.136  1.00  0.00           H  
ATOM    455  CE3 TRP    31      30.866  26.650  52.393  1.00  0.00           C  
ATOM    456  HE3 TRP    31      30.379  27.593  52.196  1.00  0.00           H  
ATOM    457  CD2 TRP    31      32.205  26.538  52.718  1.00  0.00           C  
ATOM    458  C   TRP    31      34.992  29.388  51.075  1.00  0.00           C  
ATOM    459  O   TRP    31      34.302  29.086  50.044  1.00  0.00           O  
ATOM    460  N   LEU    32      36.294  29.353  51.057  1.00  0.00           N  
ATOM    461  H   LEU    32      36.793  29.730  51.850  1.00  0.00           H  
ATOM    462  CA  LEU    32      37.112  28.920  49.921  1.00  0.00           C  
ATOM    463  HA  LEU    32      36.492  28.980  49.027  1.00  0.00           H  
ATOM    464  CB  LEU    32      38.276  29.864  49.555  1.00  0.00           C  
ATOM    465  HB2 LEU    32      38.980  29.974  50.380  1.00  0.00           H  
ATOM    466  HB3 LEU    32      38.800  29.326  48.764  1.00  0.00           H  
ATOM    467  CG  LEU    32      37.846  31.293  49.115  1.00  0.00           C  
ATOM    468  HG  LEU    32      37.237  31.662  49.941  1.00  0.00           H  
ATOM    469  CD1 LEU    32      38.944  32.257  49.029  1.00  0.00           C  
ATOM    470 HD11 LEU    32      39.563  32.122  48.142  1.00  0.00           H  
ATOM    471 HD12 LEU    32      38.651  33.305  48.971  1.00  0.00           H  
ATOM    472 HD13 LEU    32      39.635  32.222  49.871  1.00  0.00           H  
ATOM    473  CD2 LEU    32      36.963  31.321  47.813  1.00  0.00           C  
ATOM    474 HD21 LEU    32      35.911  31.158  48.046  1.00  0.00           H  
ATOM    475 HD22 LEU    32      37.106  32.314  47.385  1.00  0.00           H  
ATOM    476 HD23 LEU    32      37.327  30.547  47.137  1.00  0.00           H  
ATOM    477  C   LEU    32      37.450  27.422  50.056  1.00  0.00           C  
ATOM    478  O   LEU    32      38.272  27.204  50.883  1.00  0.00           O  
ATOM    479  N   ASP    33      36.768  26.465  49.502  1.00  0.00           N  
ATOM    480  H   ASP    33      36.030  26.692  48.851  1.00  0.00           H  
ATOM    481  CA  ASP    33      36.946  24.976  49.734  1.00  0.00           C  
ATOM    482  HA  ASP    33      36.054  24.541  49.284  1.00  0.00           H  
ATOM    483  CB  ASP    33      38.068  24.323  48.887  1.00  0.00           C  
ATOM    484  HB2 ASP    33      38.997  24.818  49.171  1.00  0.00           H  
ATOM    485  HB3 ASP    33      38.124  23.271  49.166  1.00  0.00           H  
ATOM    486  CG  ASP    33      37.922  24.413  47.358  1.00  0.00           C  
ATOM    487  OD1 ASP    33      36.847  24.072  46.776  1.00  0.00           O  
ATOM    488  OD2 ASP    33      38.922  24.992  46.814  1.00  0.00           O  
ATOM    489  C   ASP    33      36.893  24.419  51.200  1.00  0.00           C  
ATOM    490  O   ASP    33      35.918  23.823  51.554  1.00  0.00           O  
ATOM    491  N   ASP    34      37.953  24.510  51.960  1.00  0.00           N  
ATOM    492  H   ASP    34      38.698  24.980  51.465  1.00  0.00           H  
ATOM    493  CA  ASP    34      38.219  23.997  53.272  1.00  0.00           C  
ATOM    494  HA  ASP    34      37.406  23.397  53.680  1.00  0.00           H  
ATOM    495  CB  ASP    34      39.362  23.000  53.043  1.00  0.00           C  
ATOM    496  HB2 ASP    34      39.689  22.589  53.998  1.00  0.00           H  
ATOM    497  HB3 ASP    34      38.967  22.112  52.550  1.00  0.00           H  
ATOM    498  CG  ASP    34      40.708  23.525  52.362  1.00  0.00           C  
ATOM    499  OD1 ASP    34      41.585  22.666  52.145  1.00  0.00           O  
ATOM    500  OD2 ASP    34      40.803  24.739  51.937  1.00  0.00           O  
ATOM    501  C   ASP    34      38.628  25.080  54.228  1.00  0.00           C  
ATOM    502  O   ASP    34      38.937  24.795  55.415  1.00  0.00           O  
ATOM    503  N   VAL    35      38.570  26.323  53.795  1.00  0.00           N  
ATOM    504  H   VAL    35      38.433  26.420  52.799  1.00  0.00           H  
ATOM    505  CA  VAL    35      39.087  27.507  54.480  1.00  0.00           C  
ATOM    506  HA  VAL    35      39.257  27.161  55.500  1.00  0.00           H  
ATOM    507  CB  VAL    35      40.496  27.934  53.974  1.00  0.00           C  
ATOM    508  HB  VAL    35      40.558  28.114  52.901  1.00  0.00           H  
ATOM    509  CG1 VAL    35      40.955  29.188  54.692  1.00  0.00           C  
ATOM    510 HG11 VAL    35      40.289  30.025  54.483  1.00  0.00           H  
ATOM    511 HG12 VAL    35      40.977  29.107  55.779  1.00  0.00           H  
ATOM    512 HG13 VAL    35      41.949  29.458  54.336  1.00  0.00           H  
ATOM    513  CG2 VAL    35      41.648  26.959  54.330  1.00  0.00           C  
ATOM    514 HG21 VAL    35      41.722  26.171  53.580  1.00  0.00           H  
ATOM    515 HG22 VAL    35      42.577  27.512  54.189  1.00  0.00           H  
ATOM    516 HG23 VAL    35      41.482  26.511  55.310  1.00  0.00           H  
ATOM    517  C   VAL    35      38.068  28.666  54.493  1.00  0.00           C  
ATOM    518  O   VAL    35      37.762  29.196  53.452  1.00  0.00           O  
ATOM    519  N   VAL    36      37.631  28.992  55.739  1.00  0.00           N  
ATOM    520  H   VAL    36      38.191  28.586  56.475  1.00  0.00           H  
ATOM    521  CA  VAL    36      36.970  30.329  56.024  1.00  0.00           C  
ATOM    522  HA  VAL    36      36.440  30.592  55.109  1.00  0.00           H  
ATOM    523  CB  VAL    36      35.884  30.181  57.098  1.00  0.00           C  
ATOM    524  HB  VAL    36      36.234  29.733  58.028  1.00  0.00           H  
ATOM    525  CG1 VAL    36      35.237  31.540  57.433  1.00  0.00           C  
ATOM    526 HG11 VAL    36      35.874  32.200  58.022  1.00  0.00           H  
ATOM    527 HG12 VAL    36      35.047  32.103  56.519  1.00  0.00           H  
ATOM    528 HG13 VAL    36      34.336  31.402  58.031  1.00  0.00           H  
ATOM    529  CG2 VAL    36      34.847  29.294  56.451  1.00  0.00           C  
ATOM    530 HG21 VAL    36      33.920  29.219  57.021  1.00  0.00           H  
ATOM    531 HG22 VAL    36      34.529  29.799  55.539  1.00  0.00           H  
ATOM    532 HG23 VAL    36      35.286  28.332  56.185  1.00  0.00           H  
ATOM    533  C   VAL    36      37.929  31.434  56.226  1.00  0.00           C  
ATOM    534  O   VAL    36      38.566  31.540  57.273  1.00  0.00           O  
ATOM    535  N   TYR    37      38.056  32.286  55.180  1.00  0.00           N  
ATOM    536  H   TYR    37      37.479  32.081  54.377  1.00  0.00           H  
ATOM    537  CA  TYR    37      38.754  33.577  55.271  1.00  0.00           C  
ATOM    538  HA  TYR    37      39.666  33.488  55.863  1.00  0.00           H  
ATOM    539  CB  TYR    37      39.095  34.040  53.873  1.00  0.00           C  
ATOM    540  HB2 TYR    37      38.238  34.113  53.202  1.00  0.00           H  
ATOM    541  HB3 TYR    37      39.576  35.000  54.065  1.00  0.00           H  
ATOM    542  CG  TYR    37      40.195  33.384  52.989  1.00  0.00           C  
ATOM    543  CD1 TYR    37      40.131  32.010  52.598  1.00  0.00           C  
ATOM    544  HD1 TYR    37      39.200  31.503  52.801  1.00  0.00           H  
ATOM    545  CE1 TYR    37      41.223  31.392  51.924  1.00  0.00           C  
ATOM    546  HE1 TYR    37      41.290  30.321  51.799  1.00  0.00           H  
ATOM    547  CZ  TYR    37      42.350  32.164  51.598  1.00  0.00           C  
ATOM    548  OH  TYR    37      43.362  31.643  50.895  1.00  0.00           O  
ATOM    549  HH  TYR    37      43.281  30.722  50.636  1.00  0.00           H  
ATOM    550  CE2 TYR    37      42.388  33.529  51.896  1.00  0.00           C  
ATOM    551  HE2 TYR    37      43.260  34.138  51.709  1.00  0.00           H  
ATOM    552  CD2 TYR    37      41.367  34.111  52.694  1.00  0.00           C  
ATOM    553  HD2 TYR    37      41.611  35.063  53.140  1.00  0.00           H  
ATOM    554  C   TYR    37      37.839  34.615  56.029  1.00  0.00           C  
ATOM    555  O   TYR    37      36.617  34.551  55.824  1.00  0.00           O  
ATOM    556  N   CYS    38      38.411  35.483  56.826  1.00  0.00           N  
ATOM    557  H   CYS    38      39.388  35.363  57.051  1.00  0.00           H  
ATOM    558  CA  CYS    38      37.719  36.540  57.612  1.00  0.00           C  
ATOM    559  HA  CYS    38      37.153  37.122  56.885  1.00  0.00           H  
ATOM    560  CB  CYS    38      36.863  36.008  58.727  1.00  0.00           C  
ATOM    561  HB2 CYS    38      36.171  36.795  59.028  1.00  0.00           H  
ATOM    562  HB3 CYS    38      36.166  35.227  58.425  1.00  0.00           H  
ATOM    563  SG  CYS    38      37.868  35.216  60.106  1.00  0.00           S  
ATOM    564  HG  CYS    38      38.813  34.672  59.334  1.00  0.00           H  
ATOM    565  C   CYS    38      38.647  37.615  58.196  1.00  0.00           C  
ATOM    566  O   CYS    38      39.872  37.446  58.273  1.00  0.00           O  
ATOM    567  N   PRO    39      38.107  38.742  58.661  1.00  0.00           N  
ATOM    568  CD  PRO    39      36.776  39.336  58.509  1.00  0.00           C  
ATOM    569  HD2 PRO    39      36.064  38.990  59.259  1.00  0.00           H  
ATOM    570  HD3 PRO    39      36.327  39.067  57.553  1.00  0.00           H  
ATOM    571  CG  PRO    39      37.088  40.837  58.461  1.00  0.00           C  
ATOM    572  HG2 PRO    39      36.174  41.429  58.497  1.00  0.00           H  
ATOM    573  HG3 PRO    39      37.619  41.168  57.569  1.00  0.00           H  
ATOM    574  CB  PRO    39      37.982  40.955  59.702  1.00  0.00           C  
ATOM    575  HB2 PRO    39      37.364  40.883  60.597  1.00  0.00           H  
ATOM    576  HB3 PRO    39      38.567  41.875  59.722  1.00  0.00           H  
ATOM    577  CA  PRO    39      38.901  39.676  59.472  1.00  0.00           C  
ATOM    578  HA  PRO    39      39.811  40.034  58.990  1.00  0.00           H  
ATOM    579  C   PRO    39      39.347  39.129  60.858  1.00  0.00           C  
ATOM    580  O   PRO    39      38.583  38.550  61.637  1.00  0.00           O  
ATOM    581  N   ARG    40      40.573  39.374  61.202  1.00  0.00           N  
ATOM    582  H   ARG    40      41.112  40.027  60.652  1.00  0.00           H  
ATOM    583  CA  ARG    40      41.182  38.976  62.506  1.00  0.00           C  
ATOM    584  HA  ARG    40      41.131  37.887  62.531  1.00  0.00           H  
ATOM    585  CB  ARG    40      42.671  39.157  62.411  1.00  0.00           C  
ATOM    586  HB2 ARG    40      43.181  38.530  63.142  1.00  0.00           H  
ATOM    587  HB3 ARG    40      43.026  38.881  61.418  1.00  0.00           H  
ATOM    588  CG  ARG    40      43.160  40.518  62.849  1.00  0.00           C  
ATOM    589  HG2 ARG    40      42.699  41.283  62.224  1.00  0.00           H  
ATOM    590  HG3 ARG    40      42.942  40.837  63.869  1.00  0.00           H  
ATOM    591  CD  ARG    40      44.699  40.691  62.768  1.00  0.00           C  
ATOM    592  HD2 ARG    40      45.258  40.174  63.548  1.00  0.00           H  
ATOM    593  HD3 ARG    40      45.093  40.348  61.811  1.00  0.00           H  
ATOM    594  NE  ARG    40      45.006  42.094  62.749  1.00  0.00           N  
ATOM    595  HE  ARG    40      44.238  42.721  62.939  1.00  0.00           H  
ATOM    596  CZ  ARG    40      46.200  42.618  62.610  1.00  0.00           C  
ATOM    597  NH1 ARG    40      47.236  41.964  62.334  1.00  0.00           N  
ATOM    598 HH11 ARG    40      47.122  40.988  62.101  1.00  0.00           H  
ATOM    599 HH12 ARG    40      48.128  42.407  62.164  1.00  0.00           H  
ATOM    600  NH2 ARG    40      46.383  43.847  62.523  1.00  0.00           N  
ATOM    601 HH21 ARG    40      45.553  44.422  62.542  1.00  0.00           H  
ATOM    602 HH22 ARG    40      47.178  44.198  62.008  1.00  0.00           H  
ATOM    603  C   ARG    40      40.563  39.488  63.808  1.00  0.00           C  
ATOM    604  O   ARG    40      40.499  38.817  64.840  1.00  0.00           O  
ATOM    605  N   HIE    41      39.929  40.734  63.740  1.00  0.00           N  
ATOM    606  H   HIE    41      40.023  41.184  62.841  1.00  0.00           H  
ATOM    607  CA  HIE    41      39.361  41.472  64.922  1.00  0.00           C  
ATOM    608  HA  HIE    41      40.165  41.576  65.650  1.00  0.00           H  
ATOM    609  CB  HIE    41      38.977  42.875  64.449  1.00  0.00           C  
ATOM    610  HB2 HIE    41      38.888  43.571  65.283  1.00  0.00           H  
ATOM    611  HB3 HIE    41      39.799  43.253  63.841  1.00  0.00           H  
ATOM    612  CG  HIE    41      37.725  42.979  63.596  1.00  0.00           C  
ATOM    613  ND1 HIE    41      36.490  42.718  63.946  1.00  0.00           N  
ATOM    614  CE1 HIE    41      35.657  43.223  63.020  1.00  0.00           C  
ATOM    615  HE1 HIE    41      34.597  43.376  63.156  1.00  0.00           H  
ATOM    616  NE2 HIE    41      36.393  43.768  62.039  1.00  0.00           N  
ATOM    617  HE2 HIE    41      36.005  44.344  61.306  1.00  0.00           H  
ATOM    618  CD2 HIE    41      37.669  43.740  62.390  1.00  0.00           C  
ATOM    619  HD2 HIE    41      38.507  44.198  61.886  1.00  0.00           H  
ATOM    620  C   HIE    41      38.264  40.718  65.610  1.00  0.00           C  
ATOM    621  O   HIE    41      37.878  41.120  66.736  1.00  0.00           O  
ATOM    622  N   VAL    42      37.738  39.604  65.006  1.00  0.00           N  
ATOM    623  H   VAL    42      38.172  39.353  64.129  1.00  0.00           H  
ATOM    624  CA  VAL    42      36.745  38.632  65.595  1.00  0.00           C  
ATOM    625  HA  VAL    42      35.882  39.260  65.817  1.00  0.00           H  
ATOM    626  CB  VAL    42      36.211  37.627  64.529  1.00  0.00           C  
ATOM    627  HB  VAL    42      35.973  38.182  63.622  1.00  0.00           H  
ATOM    628  CG1 VAL    42      37.367  36.736  64.124  1.00  0.00           C  
ATOM    629 HG11 VAL    42      37.154  36.214  63.191  1.00  0.00           H  
ATOM    630 HG12 VAL    42      38.226  37.390  63.974  1.00  0.00           H  
ATOM    631 HG13 VAL    42      37.354  36.061  64.980  1.00  0.00           H  
ATOM    632  CG2 VAL    42      34.950  36.787  64.881  1.00  0.00           C  
ATOM    633 HG21 VAL    42      35.170  36.064  65.667  1.00  0.00           H  
ATOM    634 HG22 VAL    42      34.083  37.337  65.246  1.00  0.00           H  
ATOM    635 HG23 VAL    42      34.719  36.293  63.937  1.00  0.00           H  
ATOM    636  C   VAL    42      37.158  38.005  66.950  1.00  0.00           C  
ATOM    637  O   VAL    42      36.345  37.800  67.887  1.00  0.00           O  
ATOM    638  N   ILE    43      38.451  37.754  67.055  1.00  0.00           N  
ATOM    639  H   ILE    43      39.023  38.012  66.264  1.00  0.00           H  
ATOM    640  CA  ILE    43      39.258  37.495  68.274  1.00  0.00           C  
ATOM    641  HA  ILE    43      38.981  36.497  68.615  1.00  0.00           H  
ATOM    642  CB  ILE    43      40.708  37.094  67.833  1.00  0.00           C  
ATOM    643  HB  ILE    43      41.066  37.882  67.170  1.00  0.00           H  
ATOM    644  CG2 ILE    43      41.744  37.103  68.927  1.00  0.00           C  
ATOM    645 HG21 ILE    43      41.938  38.143  69.188  1.00  0.00           H  
ATOM    646 HG22 ILE    43      41.443  36.544  69.813  1.00  0.00           H  
ATOM    647 HG23 ILE    43      42.692  36.771  68.502  1.00  0.00           H  
ATOM    648  CG1 ILE    43      40.597  35.807  66.971  1.00  0.00           C  
ATOM    649 HG12 ILE    43      40.484  34.976  67.667  1.00  0.00           H  
ATOM    650 HG13 ILE    43      39.674  35.818  66.391  1.00  0.00           H  
ATOM    651  CD1 ILE    43      41.802  35.734  66.002  1.00  0.00           C  
ATOM    652 HD11 ILE    43      41.527  36.206  65.059  1.00  0.00           H  
ATOM    653 HD12 ILE    43      42.719  36.165  66.404  1.00  0.00           H  
ATOM    654 HD13 ILE    43      41.981  34.685  65.769  1.00  0.00           H  
ATOM    655  C   ILE    43      39.101  38.434  69.418  1.00  0.00           C  
ATOM    656  O   ILE    43      39.126  37.955  70.526  1.00  0.00           O  
ATOM    657  N   CYS    44      38.817  39.687  69.186  1.00  0.00           N  
ATOM    658  H   CYS    44      38.763  39.956  68.214  1.00  0.00           H  
ATOM    659  CA  CYS    44      38.492  40.738  70.120  1.00  0.00           C  
ATOM    660  HA  CYS    44      39.083  40.466  70.994  1.00  0.00           H  
ATOM    661  CB  CYS    44      38.984  42.100  69.671  1.00  0.00           C  
ATOM    662  HB2 CYS    44      38.488  42.247  68.711  1.00  0.00           H  
ATOM    663  HB3 CYS    44      38.494  42.841  70.301  1.00  0.00           H  
ATOM    664  SG  CYS    44      40.791  42.290  69.635  1.00  0.00           S  
ATOM    665  HG  CYS    44      40.739  43.568  69.249  1.00  0.00           H  
ATOM    666  C   CYS    44      36.984  40.870  70.586  1.00  0.00           C  
ATOM    667  O   CYS    44      36.053  40.659  69.815  1.00  0.00           O  
ATOM    668  N   THR    45      36.736  41.510  71.717  1.00  0.00           N  
ATOM    669  H   THR    45      37.559  41.640  72.288  1.00  0.00           H  
ATOM    670  CA  THR    45      35.425  42.053  72.051  1.00  0.00           C  
ATOM    671  HA  THR    45      34.572  41.916  71.387  1.00  0.00           H  
ATOM    672  CB  THR    45      34.982  41.300  73.374  1.00  0.00           C  
ATOM    673  HB  THR    45      34.063  41.602  73.876  1.00  0.00           H  
ATOM    674  CG2 THR    45      34.877  39.796  73.152  1.00  0.00           C  
ATOM    675 HG21 THR    45      35.896  39.503  72.897  1.00  0.00           H  
ATOM    676 HG22 THR    45      34.539  39.318  74.071  1.00  0.00           H  
ATOM    677 HG23 THR    45      34.223  39.501  72.331  1.00  0.00           H  
ATOM    678  OG1 THR    45      35.897  41.488  74.419  1.00  0.00           O  
ATOM    679  HG1 THR    45      36.562  40.799  74.348  1.00  0.00           H  
ATOM    680  C   THR    45      35.601  43.577  72.355  1.00  0.00           C  
ATOM    681  O   THR    45      36.661  44.139  72.125  1.00  0.00           O  
ATOM    682  N   SER    46      34.564  44.276  72.803  1.00  0.00           N  
ATOM    683  H   SER    46      33.678  43.793  72.832  1.00  0.00           H  
ATOM    684  CA  SER    46      34.623  45.629  73.388  1.00  0.00           C  
ATOM    685  HA  SER    46      34.732  46.342  72.570  1.00  0.00           H  
ATOM    686  CB  SER    46      33.180  45.942  73.994  1.00  0.00           C  
ATOM    687  HB2 SER    46      33.202  46.757  74.718  1.00  0.00           H  
ATOM    688  HB3 SER    46      32.565  46.211  73.136  1.00  0.00           H  
ATOM    689  OG  SER    46      32.720  44.796  74.619  1.00  0.00           O  
ATOM    690  HG  SER    46      33.362  44.495  75.266  1.00  0.00           H  
ATOM    691  C   SER    46      35.755  45.856  74.432  1.00  0.00           C  
ATOM    692  O   SER    46      36.421  46.935  74.536  1.00  0.00           O  
ATOM    693  N   GLU    47      35.944  44.936  75.395  1.00  0.00           N  
ATOM    694  H   GLU    47      35.475  44.041  75.413  1.00  0.00           H  
ATOM    695  CA  GLU    47      37.108  44.881  76.377  1.00  0.00           C  
ATOM    696  HA  GLU    47      37.095  45.820  76.929  1.00  0.00           H  
ATOM    697  CB  GLU    47      36.789  43.866  77.441  1.00  0.00           C  
ATOM    698  HB2 GLU    47      36.751  42.864  77.013  1.00  0.00           H  
ATOM    699  HB3 GLU    47      37.639  43.875  78.124  1.00  0.00           H  
ATOM    700  CG  GLU    47      35.597  44.045  78.379  1.00  0.00           C  
ATOM    701  HG2 GLU    47      35.647  43.216  79.084  1.00  0.00           H  
ATOM    702  HG3 GLU    47      35.700  45.031  78.834  1.00  0.00           H  
ATOM    703  CD  GLU    47      34.153  43.784  77.933  1.00  0.00           C  
ATOM    704  OE1 GLU    47      33.979  43.545  76.730  1.00  0.00           O  
ATOM    705  OE2 GLU    47      33.177  43.875  78.687  1.00  0.00           O  
ATOM    706  C   GLU    47      38.536  44.744  75.765  1.00  0.00           C  
ATOM    707  O   GLU    47      39.399  45.372  76.297  1.00  0.00           O  
ATOM    708  N   ASP    48      38.650  43.987  74.643  1.00  0.00           N  
ATOM    709  H   ASP    48      37.790  43.682  74.211  1.00  0.00           H  
ATOM    710  CA  ASP    48      39.894  43.734  73.966  1.00  0.00           C  
ATOM    711  HA  ASP    48      40.600  43.695  74.796  1.00  0.00           H  
ATOM    712  CB  ASP    48      39.799  42.436  73.151  1.00  0.00           C  
ATOM    713  HB2 ASP    48      39.051  42.570  72.369  1.00  0.00           H  
ATOM    714  HB3 ASP    48      40.782  42.168  72.763  1.00  0.00           H  
ATOM    715  CG  ASP    48      39.269  41.273  73.950  1.00  0.00           C  
ATOM    716  OD1 ASP    48      38.750  40.294  73.415  1.00  0.00           O  
ATOM    717  OD2 ASP    48      39.328  41.275  75.198  1.00  0.00           O  
ATOM    718  C   ASP    48      40.333  44.806  72.999  1.00  0.00           C  
ATOM    719  O   ASP    48      41.549  44.950  72.722  1.00  0.00           O  
ATOM    720  N   MET    49      39.415  45.584  72.427  1.00  0.00           N  
ATOM    721  H   MET    49      38.447  45.410  72.656  1.00  0.00           H  
ATOM    722  CA  MET    49      39.684  46.420  71.261  1.00  0.00           C  
ATOM    723  HA  MET    49      40.341  45.796  70.655  1.00  0.00           H  
ATOM    724  CB  MET    49      38.430  46.676  70.398  1.00  0.00           C  
ATOM    725  HB2 MET    49      38.721  47.334  69.579  1.00  0.00           H  
ATOM    726  HB3 MET    49      38.031  45.816  69.860  1.00  0.00           H  
ATOM    727  CG  MET    49      37.332  47.361  71.137  1.00  0.00           C  
ATOM    728  HG2 MET    49      36.953  46.664  71.885  1.00  0.00           H  
ATOM    729  HG3 MET    49      37.792  48.197  71.664  1.00  0.00           H  
ATOM    730  SD  MET    49      35.956  48.027  70.201  1.00  0.00           S  
ATOM    731  CE  MET    49      35.317  46.424  69.635  1.00  0.00           C  
ATOM    732  HE1 MET    49      34.314  46.472  69.212  1.00  0.00           H  
ATOM    733  HE2 MET    49      36.019  46.025  68.902  1.00  0.00           H  
ATOM    734  HE3 MET    49      35.219  45.662  70.409  1.00  0.00           H  
ATOM    735  C   MET    49      40.448  47.748  71.549  1.00  0.00           C  
ATOM    736  O   MET    49      40.920  48.443  70.620  1.00  0.00           O  
ATOM    737  N   LEU    50      40.558  48.088  72.812  1.00  0.00           N  
ATOM    738  H   LEU    50      40.135  47.442  73.463  1.00  0.00           H  
ATOM    739  CA  LEU    50      41.511  49.153  73.256  1.00  0.00           C  
ATOM    740  HA  LEU    50      41.221  50.075  72.752  1.00  0.00           H  
ATOM    741  CB  LEU    50      41.413  49.297  74.802  1.00  0.00           C  
ATOM    742  HB2 LEU    50      41.680  48.398  75.358  1.00  0.00           H  
ATOM    743  HB3 LEU    50      42.151  50.011  75.165  1.00  0.00           H  
ATOM    744  CG  LEU    50      40.102  49.815  75.399  1.00  0.00           C  
ATOM    745  HG  LEU    50      39.289  49.257  74.934  1.00  0.00           H  
ATOM    746  CD1 LEU    50      40.068  49.646  76.882  1.00  0.00           C  
ATOM    747 HD11 LEU    50      40.820  50.241  77.401  1.00  0.00           H  
ATOM    748 HD12 LEU    50      39.126  50.065  77.236  1.00  0.00           H  
ATOM    749 HD13 LEU    50      40.181  48.626  77.248  1.00  0.00           H  
ATOM    750  CD2 LEU    50      39.996  51.298  75.127  1.00  0.00           C  
ATOM    751 HD21 LEU    50      40.877  51.880  75.398  1.00  0.00           H  
ATOM    752 HD22 LEU    50      39.657  51.479  74.107  1.00  0.00           H  
ATOM    753 HD23 LEU    50      39.247  51.692  75.813  1.00  0.00           H  
ATOM    754  C   LEU    50      43.010  48.931  72.940  1.00  0.00           C  
ATOM    755  O   LEU    50      43.760  49.914  72.809  1.00  0.00           O  
ATOM    756  N   ASN    51      43.477  47.716  72.787  1.00  0.00           N  
ATOM    757  H   ASN    51      42.725  47.042  72.774  1.00  0.00           H  
ATOM    758  CA  ASN    51      44.802  47.431  72.385  1.00  0.00           C  
ATOM    759  HA  ASN    51      45.000  48.114  71.559  1.00  0.00           H  
ATOM    760  CB  ASN    51      45.835  47.819  73.543  1.00  0.00           C  
ATOM    761  HB2 ASN    51      45.701  48.855  73.855  1.00  0.00           H  
ATOM    762  HB3 ASN    51      45.633  47.242  74.445  1.00  0.00           H  
ATOM    763  CG  ASN    51      47.316  47.490  73.160  1.00  0.00           C  
ATOM    764  OD1 ASN    51      48.181  48.379  73.251  1.00  0.00           O  
ATOM    765  ND2 ASN    51      47.639  46.240  72.994  1.00  0.00           N  
ATOM    766 HD21 ASN    51      47.025  45.470  73.217  1.00  0.00           H  
ATOM    767 HD22 ASN    51      48.585  45.932  72.816  1.00  0.00           H  
ATOM    768  C   ASN    51      44.811  45.933  72.095  1.00  0.00           C  
ATOM    769  O   ASN    51      45.027  45.173  73.023  1.00  0.00           O  
ATOM    770  N   PRO    52      44.791  45.581  70.817  1.00  0.00           N  
ATOM    771  CD  PRO    52      44.297  46.379  69.756  1.00  0.00           C  
ATOM    772  HD2 PRO    52      45.039  46.699  69.025  1.00  0.00           H  
ATOM    773  HD3 PRO    52      43.712  47.262  70.013  1.00  0.00           H  
ATOM    774  CG  PRO    52      43.383  45.475  68.863  1.00  0.00           C  
ATOM    775  HG2 PRO    52      43.272  46.025  67.929  1.00  0.00           H  
ATOM    776  HG3 PRO    52      42.423  45.354  69.366  1.00  0.00           H  
ATOM    777  CB  PRO    52      44.077  44.082  68.975  1.00  0.00           C  
ATOM    778  HB2 PRO    52      44.923  44.153  68.292  1.00  0.00           H  
ATOM    779  HB3 PRO    52      43.361  43.302  68.716  1.00  0.00           H  
ATOM    780  CA  PRO    52      44.549  44.135  70.419  1.00  0.00           C  
ATOM    781  HA  PRO    52      43.811  43.659  71.063  1.00  0.00           H  
ATOM    782  C   PRO    52      45.840  43.285  70.591  1.00  0.00           C  
ATOM    783  O   PRO    52      46.820  43.560  69.899  1.00  0.00           O  
ATOM    784  N   ASN    53      45.793  42.366  71.554  1.00  0.00           N  
ATOM    785  H   ASN    53      44.924  42.193  72.040  1.00  0.00           H  
ATOM    786  CA  ASN    53      46.914  41.442  71.814  1.00  0.00           C  
ATOM    787  HA  ASN    53      47.833  41.912  71.464  1.00  0.00           H  
ATOM    788  CB  ASN    53      46.976  41.220  73.388  1.00  0.00           C  
ATOM    789  HB2 ASN    53      46.003  40.970  73.811  1.00  0.00           H  
ATOM    790  HB3 ASN    53      47.591  40.325  73.479  1.00  0.00           H  
ATOM    791  CG  ASN    53      47.613  42.326  74.149  1.00  0.00           C  
ATOM    792  OD1 ASN    53      46.934  42.979  74.923  1.00  0.00           O  
ATOM    793  ND2 ASN    53      48.830  42.681  73.802  1.00  0.00           N  
ATOM    794 HD21 ASN    53      49.237  42.091  73.090  1.00  0.00           H  
ATOM    795 HD22 ASN    53      49.360  43.221  74.472  1.00  0.00           H  
ATOM    796  C   ASN    53      46.744  40.105  71.027  1.00  0.00           C  
ATOM    797  O   ASN    53      46.878  39.031  71.576  1.00  0.00           O  
ATOM    798  N   TYR    54      46.443  40.081  69.657  1.00  0.00           N  
ATOM    799  H   TYR    54      46.254  40.947  69.171  1.00  0.00           H  
ATOM    800  CA  TYR    54      45.945  38.815  68.908  1.00  0.00           C  
ATOM    801  HA  TYR    54      44.930  38.608  69.249  1.00  0.00           H  
ATOM    802  CB  TYR    54      45.781  39.049  67.388  1.00  0.00           C  
ATOM    803  HB2 TYR    54      46.739  39.259  66.912  1.00  0.00           H  
ATOM    804  HB3 TYR    54      45.415  38.128  66.936  1.00  0.00           H  
ATOM    805  CG  TYR    54      44.923  40.268  67.015  1.00  0.00           C  
ATOM    806  CD1 TYR    54      43.544  40.154  67.260  1.00  0.00           C  
ATOM    807  HD1 TYR    54      43.177  39.378  67.917  1.00  0.00           H  
ATOM    808  CE1 TYR    54      42.633  41.182  66.871  1.00  0.00           C  
ATOM    809  HE1 TYR    54      41.587  41.006  67.070  1.00  0.00           H  
ATOM    810  CZ  TYR    54      43.123  42.317  66.172  1.00  0.00           C  
ATOM    811  OH  TYR    54      42.322  43.309  65.810  1.00  0.00           O  
ATOM    812  HH  TYR    54      42.523  43.660  64.940  1.00  0.00           H  
ATOM    813  CE2 TYR    54      44.504  42.417  65.944  1.00  0.00           C  
ATOM    814  HE2 TYR    54      44.891  43.269  65.406  1.00  0.00           H  
ATOM    815  CD2 TYR    54      45.393  41.402  66.353  1.00  0.00           C  
ATOM    816  HD2 TYR    54      46.467  41.434  66.244  1.00  0.00           H  
ATOM    817  C   TYR    54      46.731  37.562  69.176  1.00  0.00           C  
ATOM    818  O   TYR    54      46.123  36.604  69.561  1.00  0.00           O  
ATOM    819  N   GLU    55      48.056  37.559  68.994  1.00  0.00           N  
ATOM    820  H   GLU    55      48.468  38.475  68.883  1.00  0.00           H  
ATOM    821  CA  GLU    55      49.067  36.505  69.201  1.00  0.00           C  
ATOM    822  HA  GLU    55      48.819  35.626  68.606  1.00  0.00           H  
ATOM    823  CB  GLU    55      50.536  36.936  68.886  1.00  0.00           C  
ATOM    824  HB2 GLU    55      50.509  37.734  68.144  1.00  0.00           H  
ATOM    825  HB3 GLU    55      50.994  37.331  69.794  1.00  0.00           H  
ATOM    826  CG  GLU    55      51.450  35.747  68.532  1.00  0.00           C  
ATOM    827  HG2 GLU    55      52.472  35.936  68.860  1.00  0.00           H  
ATOM    828  HG3 GLU    55      51.161  34.860  69.096  1.00  0.00           H  
ATOM    829  CD  GLU    55      51.341  35.384  67.042  1.00  0.00           C  
ATOM    830  OE1 GLU    55      51.544  36.274  66.215  1.00  0.00           O  
ATOM    831  OE2 GLU    55      51.170  34.148  66.754  1.00  0.00           O  
ATOM    832  C   GLU    55      49.020  35.994  70.676  1.00  0.00           C  
ATOM    833  O   GLU    55      49.371  34.833  70.836  1.00  0.00           O  
ATOM    834  N   ASP    56      48.589  36.786  71.678  1.00  0.00           N  
ATOM    835  H   ASP    56      48.263  37.732  71.545  1.00  0.00           H  
ATOM    836  CA  ASP    56      48.412  36.257  73.021  1.00  0.00           C  
ATOM    837  HA  ASP    56      49.026  35.434  73.387  1.00  0.00           H  
ATOM    838  CB  ASP    56      48.622  37.458  73.946  1.00  0.00           C  
ATOM    839  HB2 ASP    56      49.585  37.949  73.806  1.00  0.00           H  
ATOM    840  HB3 ASP    56      47.816  38.166  73.757  1.00  0.00           H  
ATOM    841  CG  ASP    56      48.510  37.134  75.447  1.00  0.00           C  
ATOM    842  OD1 ASP    56      49.185  36.206  75.925  1.00  0.00           O  
ATOM    843  OD2 ASP    56      47.620  37.620  76.197  1.00  0.00           O  
ATOM    844  C   ASP    56      47.031  35.715  73.311  1.00  0.00           C  
ATOM    845  O   ASP    56      46.783  34.675  73.908  1.00  0.00           O  
ATOM    846  N   LEU    57      46.029  36.406  72.725  1.00  0.00           N  
ATOM    847  H   LEU    57      46.334  37.221  72.213  1.00  0.00           H  
ATOM    848  CA  LEU    57      44.600  36.045  72.802  1.00  0.00           C  
ATOM    849  HA  LEU    57      44.303  35.986  73.850  1.00  0.00           H  
ATOM    850  CB  LEU    57      43.719  37.142  72.175  1.00  0.00           C  
ATOM    851  HB2 LEU    57      44.212  37.352  71.226  1.00  0.00           H  
ATOM    852  HB3 LEU    57      42.724  36.760  71.945  1.00  0.00           H  
ATOM    853  CG  LEU    57      43.498  38.524  72.860  1.00  0.00           C  
ATOM    854  HG  LEU    57      44.381  38.880  73.391  1.00  0.00           H  
ATOM    855  CD1 LEU    57      42.944  39.585  71.934  1.00  0.00           C  
ATOM    856 HD11 LEU    57      42.559  40.477  72.429  1.00  0.00           H  
ATOM    857 HD12 LEU    57      43.665  39.912  71.185  1.00  0.00           H  
ATOM    858 HD13 LEU    57      42.229  39.074  71.290  1.00  0.00           H  
ATOM    859  CD2 LEU    57      42.541  38.411  74.023  1.00  0.00           C  
ATOM    860 HD21 LEU    57      42.328  39.340  74.551  1.00  0.00           H  
ATOM    861 HD22 LEU    57      41.621  38.021  73.586  1.00  0.00           H  
ATOM    862 HD23 LEU    57      42.931  37.751  74.797  1.00  0.00           H  
ATOM    863  C   LEU    57      44.386  34.673  72.140  1.00  0.00           C  
ATOM    864  O   LEU    57      43.973  33.765  72.834  1.00  0.00           O  
ATOM    865  N   LEU    58      44.795  34.509  70.858  1.00  0.00           N  
ATOM    866  H   LEU    58      45.036  35.407  70.465  1.00  0.00           H  
ATOM    867  CA  LEU    58      44.785  33.231  70.068  1.00  0.00           C  
ATOM    868  HA  LEU    58      43.731  33.131  69.807  1.00  0.00           H  
ATOM    869  CB  LEU    58      45.832  33.355  68.914  1.00  0.00           C  
ATOM    870  HB2 LEU    58      46.636  33.998  69.272  1.00  0.00           H  
ATOM    871  HB3 LEU    58      46.206  32.390  68.572  1.00  0.00           H  
ATOM    872  CG  LEU    58      45.243  34.067  67.656  1.00  0.00           C  
ATOM    873  HG  LEU    58      44.502  34.826  67.907  1.00  0.00           H  
ATOM    874  CD1 LEU    58      46.360  34.552  66.753  1.00  0.00           C  
ATOM    875 HD11 LEU    58      47.206  33.864  66.763  1.00  0.00           H  
ATOM    876 HD12 LEU    58      46.101  34.541  65.694  1.00  0.00           H  
ATOM    877 HD13 LEU    58      46.563  35.557  67.123  1.00  0.00           H  
ATOM    878  CD2 LEU    58      44.529  33.043  66.691  1.00  0.00           C  
ATOM    879 HD21 LEU    58      43.920  33.677  66.047  1.00  0.00           H  
ATOM    880 HD22 LEU    58      45.239  32.522  66.048  1.00  0.00           H  
ATOM    881 HD23 LEU    58      43.921  32.366  67.291  1.00  0.00           H  
ATOM    882  C   LEU    58      45.076  31.976  70.841  1.00  0.00           C  
ATOM    883  O   LEU    58      44.324  30.997  70.704  1.00  0.00           O  
ATOM    884  N   ILE    59      46.118  31.936  71.707  1.00  0.00           N  
ATOM    885  H   ILE    59      46.652  32.783  71.845  1.00  0.00           H  
ATOM    886  CA  ILE    59      46.588  30.799  72.539  1.00  0.00           C  
ATOM    887  HA  ILE    59      46.860  29.950  71.912  1.00  0.00           H  
ATOM    888  CB  ILE    59      47.996  31.284  73.186  1.00  0.00           C  
ATOM    889  HB  ILE    59      47.801  32.295  73.544  1.00  0.00           H  
ATOM    890  CG2 ILE    59      48.412  30.359  74.368  1.00  0.00           C  
ATOM    891 HG21 ILE    59      49.272  30.839  74.836  1.00  0.00           H  
ATOM    892 HG22 ILE    59      47.661  30.293  75.155  1.00  0.00           H  
ATOM    893 HG23 ILE    59      48.680  29.357  74.033  1.00  0.00           H  
ATOM    894  CG1 ILE    59      49.089  31.509  72.190  1.00  0.00           C  
ATOM    895 HG12 ILE    59      49.193  30.639  71.542  1.00  0.00           H  
ATOM    896 HG13 ILE    59      48.842  32.274  71.454  1.00  0.00           H  
ATOM    897  CD1 ILE    59      50.470  31.773  72.717  1.00  0.00           C  
ATOM    898 HD11 ILE    59      50.445  32.629  73.392  1.00  0.00           H  
ATOM    899 HD12 ILE    59      50.841  30.924  73.291  1.00  0.00           H  
ATOM    900 HD13 ILE    59      51.142  31.909  71.870  1.00  0.00           H  
ATOM    901  C   ILE    59      45.552  30.413  73.584  1.00  0.00           C  
ATOM    902  O   ILE    59      45.446  29.263  73.909  1.00  0.00           O  
ATOM    903  N   ARG    60      44.666  31.326  74.031  1.00  0.00           N  
ATOM    904  H   ARG    60      44.756  32.267  73.675  1.00  0.00           H  
ATOM    905  CA  ARG    60      43.407  30.960  74.680  1.00  0.00           C  
ATOM    906  HA  ARG    60      43.463  30.123  75.376  1.00  0.00           H  
ATOM    907  CB  ARG    60      43.099  32.114  75.625  1.00  0.00           C  
ATOM    908  HB2 ARG    60      43.052  33.075  75.112  1.00  0.00           H  
ATOM    909  HB3 ARG    60      42.083  31.975  75.993  1.00  0.00           H  
ATOM    910  CG  ARG    60      44.022  32.260  76.787  1.00  0.00           C  
ATOM    911  HG2 ARG    60      44.072  31.347  77.381  1.00  0.00           H  
ATOM    912  HG3 ARG    60      45.074  32.377  76.529  1.00  0.00           H  
ATOM    913  CD  ARG    60      43.709  33.342  77.829  1.00  0.00           C  
ATOM    914  HD2 ARG    60      42.647  33.449  78.047  1.00  0.00           H  
ATOM    915  HD3 ARG    60      44.358  33.193  78.693  1.00  0.00           H  
ATOM    916  NE  ARG    60      44.052  34.654  77.358  1.00  0.00           N  
ATOM    917  HE  ARG    60      43.381  35.394  77.209  1.00  0.00           H  
ATOM    918  CZ  ARG    60      45.161  35.217  76.974  1.00  0.00           C  
ATOM    919  NH1 ARG    60      46.300  34.634  76.797  1.00  0.00           N  
ATOM    920 HH11 ARG    60      46.544  33.719  77.151  1.00  0.00           H  
ATOM    921 HH12 ARG    60      47.131  35.163  76.575  1.00  0.00           H  
ATOM    922  NH2 ARG    60      45.160  36.421  76.528  1.00  0.00           N  
ATOM    923 HH21 ARG    60      44.432  37.011  76.905  1.00  0.00           H  
ATOM    924 HH22 ARG    60      46.083  36.751  76.285  1.00  0.00           H  
ATOM    925  C   ARG    60      42.202  30.672  73.711  1.00  0.00           C  
ATOM    926  O   ARG    60      41.627  29.572  73.729  1.00  0.00           O  
ATOM    927  N   LYS    61      41.910  31.675  72.927  1.00  0.00           N  
ATOM    928  H   LYS    61      42.434  32.528  73.053  1.00  0.00           H  
ATOM    929  CA  LYS    61      40.857  31.786  71.890  1.00  0.00           C  
ATOM    930  HA  LYS    61      40.080  31.244  72.429  1.00  0.00           H  
ATOM    931  CB  LYS    61      40.425  33.267  71.578  1.00  0.00           C  
ATOM    932  HB2 LYS    61      41.311  33.803  71.239  1.00  0.00           H  
ATOM    933  HB3 LYS    61      39.741  33.250  70.729  1.00  0.00           H  
ATOM    934  CG  LYS    61      39.731  34.042  72.683  1.00  0.00           C  
ATOM    935  HG2 LYS    61      38.833  33.503  72.983  1.00  0.00           H  
ATOM    936  HG3 LYS    61      40.422  34.055  73.526  1.00  0.00           H  
ATOM    937  CD  LYS    61      39.436  35.494  72.288  1.00  0.00           C  
ATOM    938  HD2 LYS    61      40.381  36.012  72.125  1.00  0.00           H  
ATOM    939  HD3 LYS    61      38.677  35.482  71.507  1.00  0.00           H  
ATOM    940  CE  LYS    61      38.855  36.261  73.526  1.00  0.00           C  
ATOM    941  HE2 LYS    61      38.198  35.567  74.052  1.00  0.00           H  
ATOM    942  HE3 LYS    61      39.657  36.594  74.186  1.00  0.00           H  
ATOM    943  NZ  LYS    61      37.953  37.345  73.103  1.00  0.00           N  
ATOM    944  HZ1 LYS    61      37.357  37.052  72.342  1.00  0.00           H  
ATOM    945  HZ2 LYS    61      37.366  37.708  73.840  1.00  0.00           H  
ATOM    946  HZ3 LYS    61      38.540  38.080  72.735  1.00  0.00           H  
ATOM    947  C   LYS    61      41.167  30.916  70.647  1.00  0.00           C  
ATOM    948  O   LYS    61      41.049  31.405  69.513  1.00  0.00           O  
ATOM    949  N   SER    62      41.544  29.645  70.761  1.00  0.00           N  
ATOM    950  H   SER    62      41.727  29.400  71.723  1.00  0.00           H  
ATOM    951  CA  SER    62      41.926  28.671  69.737  1.00  0.00           C  
ATOM    952  HA  SER    62      42.377  29.204  68.899  1.00  0.00           H  
ATOM    953  CB  SER    62      42.923  27.654  70.333  1.00  0.00           C  
ATOM    954  HB2 SER    62      43.200  26.939  69.558  1.00  0.00           H  
ATOM    955  HB3 SER    62      43.781  28.201  70.725  1.00  0.00           H  
ATOM    956  OG  SER    62      42.447  26.845  71.368  1.00  0.00           O  
ATOM    957  HG  SER    62      41.902  26.148  70.995  1.00  0.00           H  
ATOM    958  C   SER    62      40.737  27.927  69.240  1.00  0.00           C  
ATOM    959  O   SER    62      39.697  27.810  69.847  1.00  0.00           O  
ATOM    960  N   ASN    63      40.907  27.401  68.055  1.00  0.00           N  
ATOM    961  H   ASN    63      41.750  27.687  67.577  1.00  0.00           H  
ATOM    962  CA  ASN    63      40.047  26.524  67.321  1.00  0.00           C  
ATOM    963  HA  ASN    63      40.071  26.950  66.319  1.00  0.00           H  
ATOM    964  CB  ASN    63      40.845  25.269  67.088  1.00  0.00           C  
ATOM    965  HB2 ASN    63      40.267  24.518  66.548  1.00  0.00           H  
ATOM    966  HB3 ASN    63      41.719  25.554  66.501  1.00  0.00           H  
ATOM    967  CG  ASN    63      41.363  24.595  68.249  1.00  0.00           C  
ATOM    968  OD1 ASN    63      41.022  24.831  69.434  1.00  0.00           O  
ATOM    969  ND2 ASN    63      42.270  23.661  68.085  1.00  0.00           N  
ATOM    970 HD21 ASN    63      42.425  23.461  67.108  1.00  0.00           H  
ATOM    971 HD22 ASN    63      42.650  23.097  68.831  1.00  0.00           H  
ATOM    972  C   ASN    63      38.642  26.269  67.775  1.00  0.00           C  
ATOM    973  O   ASN    63      37.669  26.791  67.130  1.00  0.00           O  
ATOM    974  N   HIE    64      38.401  25.370  68.737  1.00  0.00           N  
ATOM    975  H   HIE    64      39.221  25.046  69.231  1.00  0.00           H  
ATOM    976  CA  HIE    64      37.050  25.101  69.353  1.00  0.00           C  
ATOM    977  HA  HIE    64      36.404  24.739  68.553  1.00  0.00           H  
ATOM    978  CB  HIE    64      37.059  24.053  70.445  1.00  0.00           C  
ATOM    979  HB2 HIE    64      36.147  23.997  71.039  1.00  0.00           H  
ATOM    980  HB3 HIE    64      37.144  23.068  69.986  1.00  0.00           H  
ATOM    981  CG  HIE    64      38.085  24.198  71.475  1.00  0.00           C  
ATOM    982  ND1 HIE    64      38.310  25.295  72.419  1.00  0.00           N  
ATOM    983  CE1 HIE    64      39.487  24.956  73.006  1.00  0.00           C  
ATOM    984  HE1 HIE    64      39.972  25.539  73.775  1.00  0.00           H  
ATOM    985  NE2 HIE    64      40.044  23.863  72.474  1.00  0.00           N  
ATOM    986  HE2 HIE    64      40.825  23.326  72.823  1.00  0.00           H  
ATOM    987  CD2 HIE    64      39.170  23.395  71.530  1.00  0.00           C  
ATOM    988  HD2 HIE    64      39.291  22.473  70.982  1.00  0.00           H  
ATOM    989  C   HIE    64      36.302  26.323  69.768  1.00  0.00           C  
ATOM    990  O   HIE    64      35.053  26.299  69.677  1.00  0.00           O  
ATOM    991  N   ASN    65      36.880  27.466  70.016  1.00  0.00           N  
ATOM    992  H   ASN    65      37.886  27.386  70.045  1.00  0.00           H  
ATOM    993  CA  ASN    65      36.179  28.778  70.156  1.00  0.00           C  
ATOM    994  HA  ASN    65      35.481  28.760  70.993  1.00  0.00           H  
ATOM    995  CB  ASN    65      37.302  29.746  70.477  1.00  0.00           C  
ATOM    996  HB2 ASN    65      38.150  29.853  69.800  1.00  0.00           H  
ATOM    997  HB3 ASN    65      36.814  30.714  70.363  1.00  0.00           H  
ATOM    998  CG  ASN    65      37.723  29.775  71.954  1.00  0.00           C  
ATOM    999  OD1 ASN    65      37.068  30.180  72.778  1.00  0.00           O  
ATOM   1000  ND2 ASN    65      38.888  29.146  72.258  1.00  0.00           N  
ATOM   1001 HD21 ASN    65      39.401  28.716  71.502  1.00  0.00           H  
ATOM   1002 HD22 ASN    65      39.327  29.127  73.168  1.00  0.00           H  
ATOM   1003  C   ASN    65      35.320  29.260  68.950  1.00  0.00           C  
ATOM   1004  O   ASN    65      34.286  29.872  69.149  1.00  0.00           O  
ATOM   1005  N   PHE    66      35.682  28.883  67.720  1.00  0.00           N  
ATOM   1006  H   PHE    66      36.473  28.255  67.701  1.00  0.00           H  
ATOM   1007  CA  PHE    66      35.151  29.494  66.423  1.00  0.00           C  
ATOM   1008  HA  PHE    66      34.901  30.539  66.602  1.00  0.00           H  
ATOM   1009  CB  PHE    66      36.193  29.526  65.300  1.00  0.00           C  
ATOM   1010  HB2 PHE    66      36.580  28.519  65.147  1.00  0.00           H  
ATOM   1011  HB3 PHE    66      35.798  29.781  64.316  1.00  0.00           H  
ATOM   1012  CG  PHE    66      37.364  30.404  65.649  1.00  0.00           C  
ATOM   1013  CD1 PHE    66      37.248  31.765  65.269  1.00  0.00           C  
ATOM   1014  HD1 PHE    66      36.305  32.116  64.877  1.00  0.00           H  
ATOM   1015  CE1 PHE    66      38.094  32.703  65.808  1.00  0.00           C  
ATOM   1016  HE1 PHE    66      37.935  33.766  65.696  1.00  0.00           H  
ATOM   1017  CZ  PHE    66      39.268  32.313  66.469  1.00  0.00           C  
ATOM   1018  HZ  PHE    66      39.952  33.074  66.814  1.00  0.00           H  
ATOM   1019  CE2 PHE    66      39.540  30.942  66.697  1.00  0.00           C  
ATOM   1020  HE2 PHE    66      40.456  30.565  67.127  1.00  0.00           H  
ATOM   1021  CD2 PHE    66      38.543  30.017  66.368  1.00  0.00           C  
ATOM   1022  HD2 PHE    66      38.687  28.976  66.614  1.00  0.00           H  
ATOM   1023  C   PHE    66      33.882  28.774  65.907  1.00  0.00           C  
ATOM   1024  O   PHE    66      33.912  27.684  65.311  1.00  0.00           O  
ATOM   1025  N   LEU    67      32.700  29.291  66.195  1.00  0.00           N  
ATOM   1026  H   LEU    67      32.678  30.206  66.621  1.00  0.00           H  
ATOM   1027  CA  LEU    67      31.373  28.782  65.653  1.00  0.00           C  
ATOM   1028  HA  LEU    67      31.474  27.700  65.733  1.00  0.00           H  
ATOM   1029  CB  LEU    67      30.201  29.272  66.453  1.00  0.00           C  
ATOM   1030  HB2 LEU    67      30.441  29.314  67.516  1.00  0.00           H  
ATOM   1031  HB3 LEU    67      30.064  30.273  66.044  1.00  0.00           H  
ATOM   1032  CG  LEU    67      28.867  28.469  66.322  1.00  0.00           C  
ATOM   1033  HG  LEU    67      28.135  29.081  66.850  1.00  0.00           H  
ATOM   1034  CD1 LEU    67      28.422  28.631  64.878  1.00  0.00           C  
ATOM   1035 HD11 LEU    67      27.458  28.122  64.908  1.00  0.00           H  
ATOM   1036 HD12 LEU    67      28.270  29.686  64.652  1.00  0.00           H  
ATOM   1037 HD13 LEU    67      29.143  28.157  64.212  1.00  0.00           H  
ATOM   1038  CD2 LEU    67      28.875  27.025  66.815  1.00  0.00           C  
ATOM   1039 HD21 LEU    67      28.569  26.310  66.051  1.00  0.00           H  
ATOM   1040 HD22 LEU    67      29.899  26.751  67.067  1.00  0.00           H  
ATOM   1041 HD23 LEU    67      28.262  26.893  67.706  1.00  0.00           H  
ATOM   1042  C   LEU    67      31.388  29.266  64.122  1.00  0.00           C  
ATOM   1043  O   LEU    67      31.276  30.446  63.898  1.00  0.00           O  
ATOM   1044  N   VAL    68      31.691  28.384  63.187  1.00  0.00           N  
ATOM   1045  H   VAL    68      31.881  27.422  63.429  1.00  0.00           H  
ATOM   1046  CA  VAL    68      31.667  28.684  61.737  1.00  0.00           C  
ATOM   1047  HA  VAL    68      31.468  29.744  61.579  1.00  0.00           H  
ATOM   1048  CB  VAL    68      33.063  28.404  61.156  1.00  0.00           C  
ATOM   1049  HB  VAL    68      33.345  27.363  61.312  1.00  0.00           H  
ATOM   1050  CG1 VAL    68      33.175  28.848  59.661  1.00  0.00           C  
ATOM   1051 HG11 VAL    68      32.958  29.913  59.571  1.00  0.00           H  
ATOM   1052 HG12 VAL    68      34.188  28.609  59.337  1.00  0.00           H  
ATOM   1053 HG13 VAL    68      32.430  28.274  59.111  1.00  0.00           H  
ATOM   1054  CG2 VAL    68      34.226  29.011  62.036  1.00  0.00           C  
ATOM   1055 HG21 VAL    68      35.187  28.835  61.553  1.00  0.00           H  
ATOM   1056 HG22 VAL    68      34.114  30.094  62.000  1.00  0.00           H  
ATOM   1057 HG23 VAL    68      34.179  28.756  63.095  1.00  0.00           H  
ATOM   1058  C   VAL    68      30.370  28.045  61.131  1.00  0.00           C  
ATOM   1059  O   VAL    68      30.214  26.842  61.257  1.00  0.00           O  
ATOM   1060  N   GLN    69      29.498  28.767  60.520  1.00  0.00           N  
ATOM   1061  H   GLN    69      29.659  29.756  60.393  1.00  0.00           H  
ATOM   1062  CA  GLN    69      28.112  28.350  60.218  1.00  0.00           C  
ATOM   1063  HA  GLN    69      28.146  27.262  60.160  1.00  0.00           H  
ATOM   1064  CB  GLN    69      27.113  28.933  61.237  1.00  0.00           C  
ATOM   1065  HB2 GLN    69      27.426  28.690  62.252  1.00  0.00           H  
ATOM   1066  HB3 GLN    69      27.036  30.020  61.278  1.00  0.00           H  
ATOM   1067  CG  GLN    69      25.626  28.458  60.958  1.00  0.00           C  
ATOM   1068  HG2 GLN    69      25.211  28.771  59.999  1.00  0.00           H  
ATOM   1069  HG3 GLN    69      25.619  27.369  60.908  1.00  0.00           H  
ATOM   1070  CD  GLN    69      24.694  28.805  62.090  1.00  0.00           C  
ATOM   1071  OE1 GLN    69      25.076  28.886  63.212  1.00  0.00           O  
ATOM   1072  NE2 GLN    69      23.428  29.016  61.905  1.00  0.00           N  
ATOM   1073 HE21 GLN    69      23.145  29.010  60.935  1.00  0.00           H  
ATOM   1074 HE22 GLN    69      22.868  29.215  62.721  1.00  0.00           H  
ATOM   1075  C   GLN    69      27.751  28.877  58.862  1.00  0.00           C  
ATOM   1076  O   GLN    69      27.745  30.051  58.537  1.00  0.00           O  
ATOM   1077  N   ALA    70      27.553  27.975  57.874  1.00  0.00           N  
ATOM   1078  H   ALA    70      27.558  26.981  58.054  1.00  0.00           H  
ATOM   1079  CA  ALA    70      27.173  28.416  56.537  1.00  0.00           C  
ATOM   1080  HA  ALA    70      27.537  29.394  56.222  1.00  0.00           H  
ATOM   1081  CB  ALA    70      27.671  27.320  55.531  1.00  0.00           C  
ATOM   1082  HB1 ALA    70      27.206  26.367  55.785  1.00  0.00           H  
ATOM   1083  HB2 ALA    70      27.462  27.534  54.482  1.00  0.00           H  
ATOM   1084  HB3 ALA    70      28.748  27.193  55.637  1.00  0.00           H  
ATOM   1085  C   ALA    70      25.645  28.396  56.514  1.00  0.00           C  
ATOM   1086  O   ALA    70      25.003  27.519  55.990  1.00  0.00           O  
ATOM   1087  N   GLY    71      25.021  29.460  57.022  1.00  0.00           N  
ATOM   1088  H   GLY    71      25.589  30.233  57.339  1.00  0.00           H  
ATOM   1089  CA  GLY    71      23.571  29.572  57.068  1.00  0.00           C  
ATOM   1090  HA2 GLY    71      23.342  30.591  57.381  1.00  0.00           H  
ATOM   1091  HA3 GLY    71      23.149  29.304  56.100  1.00  0.00           H  
ATOM   1092  C   GLY    71      22.905  28.596  58.087  1.00  0.00           C  
ATOM   1093  O   GLY    71      22.528  28.918  59.204  1.00  0.00           O  
ATOM   1094  N   ASN    72      22.928  27.334  57.726  1.00  0.00           N  
ATOM   1095  H   ASN    72      23.118  27.110  56.759  1.00  0.00           H  
ATOM   1096  CA  ASN    72      22.544  26.245  58.598  1.00  0.00           C  
ATOM   1097  HA  ASN    72      22.142  26.579  59.555  1.00  0.00           H  
ATOM   1098  CB  ASN    72      21.437  25.442  57.972  1.00  0.00           C  
ATOM   1099  HB2 ASN    72      21.716  24.810  57.129  1.00  0.00           H  
ATOM   1100  HB3 ASN    72      21.077  24.712  58.697  1.00  0.00           H  
ATOM   1101  CG  ASN    72      20.211  26.327  57.654  1.00  0.00           C  
ATOM   1102  OD1 ASN    72      20.145  27.215  56.788  1.00  0.00           O  
ATOM   1103  ND2 ASN    72      19.118  26.076  58.350  1.00  0.00           N  
ATOM   1104 HD21 ASN    72      19.127  25.240  58.917  1.00  0.00           H  
ATOM   1105 HD22 ASN    72      18.279  26.552  58.052  1.00  0.00           H  
ATOM   1106  C   ASN    72      23.810  25.356  58.870  1.00  0.00           C  
ATOM   1107  O   ASN    72      23.968  25.082  60.026  1.00  0.00           O  
ATOM   1108  N   VAL    73      24.531  24.897  57.831  1.00  0.00           N  
ATOM   1109  H   VAL    73      24.355  25.258  56.904  1.00  0.00           H  
ATOM   1110  CA  VAL    73      25.586  23.798  57.965  1.00  0.00           C  
ATOM   1111  HA  VAL    73      25.029  22.941  58.344  1.00  0.00           H  
ATOM   1112  CB  VAL    73      26.297  23.532  56.618  1.00  0.00           C  
ATOM   1113  HB  VAL    73      27.044  24.312  56.476  1.00  0.00           H  
ATOM   1114  CG1 VAL    73      27.052  22.190  56.498  1.00  0.00           C  
ATOM   1115 HG11 VAL    73      27.748  22.171  55.659  1.00  0.00           H  
ATOM   1116 HG12 VAL    73      27.717  22.211  57.362  1.00  0.00           H  
ATOM   1117 HG13 VAL    73      26.378  21.335  56.553  1.00  0.00           H  
ATOM   1118  CG2 VAL    73      25.279  23.535  55.408  1.00  0.00           C  
ATOM   1119 HG21 VAL    73      24.937  24.564  55.297  1.00  0.00           H  
ATOM   1120 HG22 VAL    73      25.892  23.382  54.520  1.00  0.00           H  
ATOM   1121 HG23 VAL    73      24.490  22.805  55.592  1.00  0.00           H  
ATOM   1122  C   VAL    73      26.645  24.215  59.033  1.00  0.00           C  
ATOM   1123  O   VAL    73      27.293  25.295  58.884  1.00  0.00           O  
ATOM   1124  N   GLN    74      26.844  23.331  60.052  1.00  0.00           N  
ATOM   1125  H   GLN    74      26.250  22.538  60.248  1.00  0.00           H  
ATOM   1126  CA  GLN    74      28.016  23.494  60.900  1.00  0.00           C  
ATOM   1127  HA  GLN    74      28.043  24.562  61.118  1.00  0.00           H  
ATOM   1128  CB  GLN    74      27.930  22.920  62.300  1.00  0.00           C  
ATOM   1129  HB2 GLN    74      27.751  21.846  62.349  1.00  0.00           H  
ATOM   1130  HB3 GLN    74      28.902  23.121  62.751  1.00  0.00           H  
ATOM   1131  CG  GLN    74      26.702  23.532  63.114  1.00  0.00           C  
ATOM   1132  HG2 GLN    74      25.735  23.157  62.780  1.00  0.00           H  
ATOM   1133  HG3 GLN    74      26.689  23.133  64.129  1.00  0.00           H  
ATOM   1134  CD  GLN    74      26.778  25.068  63.325  1.00  0.00           C  
ATOM   1135  OE1 GLN    74      27.832  25.625  63.578  1.00  0.00           O  
ATOM   1136  NE2 GLN    74      25.725  25.799  63.061  1.00  0.00           N  
ATOM   1137 HE21 GLN    74      24.829  25.347  62.950  1.00  0.00           H  
ATOM   1138 HE22 GLN    74      25.778  26.727  63.454  1.00  0.00           H  
ATOM   1139  C   GLN    74      29.422  23.184  60.315  1.00  0.00           C  
ATOM   1140  O   GLN    74      29.636  22.073  59.771  1.00  0.00           O  
ATOM   1141  N   LEU    75      30.385  24.103  60.531  1.00  0.00           N  
ATOM   1142  H   LEU    75      30.271  24.930  61.100  1.00  0.00           H  
ATOM   1143  CA  LEU    75      31.740  23.984  59.958  1.00  0.00           C  
ATOM   1144  HA  LEU    75      31.846  23.002  59.495  1.00  0.00           H  
ATOM   1145  CB  LEU    75      31.921  25.024  58.836  1.00  0.00           C  
ATOM   1146  HB2 LEU    75      31.691  25.914  59.422  1.00  0.00           H  
ATOM   1147  HB3 LEU    75      32.937  25.055  58.442  1.00  0.00           H  
ATOM   1148  CG  LEU    75      30.908  25.064  57.665  1.00  0.00           C  
ATOM   1149  HG  LEU    75      29.902  25.119  58.080  1.00  0.00           H  
ATOM   1150  CD1 LEU    75      31.159  26.374  56.742  1.00  0.00           C  
ATOM   1151 HD11 LEU    75      31.000  26.184  55.681  1.00  0.00           H  
ATOM   1152 HD12 LEU    75      30.490  27.173  57.060  1.00  0.00           H  
ATOM   1153 HD13 LEU    75      32.166  26.767  56.883  1.00  0.00           H  
ATOM   1154  CD2 LEU    75      31.070  23.904  56.739  1.00  0.00           C  
ATOM   1155 HD21 LEU    75      30.715  24.115  55.730  1.00  0.00           H  
ATOM   1156 HD22 LEU    75      32.142  23.771  56.595  1.00  0.00           H  
ATOM   1157 HD23 LEU    75      30.800  22.943  57.178  1.00  0.00           H  
ATOM   1158  C   LEU    75      32.700  24.087  61.155  1.00  0.00           C  
ATOM   1159  O   LEU    75      32.543  25.032  61.964  1.00  0.00           O  
ATOM   1160  N   ARG    76      33.433  23.045  61.481  1.00  0.00           N  
ATOM   1161  H   ARG    76      33.445  22.286  60.815  1.00  0.00           H  
ATOM   1162  CA  ARG    76      34.266  22.907  62.721  1.00  0.00           C  
ATOM   1163  HA  ARG    76      34.102  23.730  63.416  1.00  0.00           H  
ATOM   1164  CB  ARG    76      33.926  21.599  63.382  1.00  0.00           C  
ATOM   1165  HB2 ARG    76      34.065  20.863  62.590  1.00  0.00           H  
ATOM   1166  HB3 ARG    76      34.624  21.403  64.195  1.00  0.00           H  
ATOM   1167  CG  ARG    76      32.500  21.472  63.860  1.00  0.00           C  
ATOM   1168  HG2 ARG    76      32.304  22.256  64.592  1.00  0.00           H  
ATOM   1169  HG3 ARG    76      31.872  21.616  62.980  1.00  0.00           H  
ATOM   1170  CD  ARG    76      32.173  20.078  64.387  1.00  0.00           C  
ATOM   1171  HD2 ARG    76      32.729  19.937  65.315  1.00  0.00           H  
ATOM   1172  HD3 ARG    76      31.124  20.081  64.681  1.00  0.00           H  
ATOM   1173  NE  ARG    76      32.469  18.973  63.407  1.00  0.00           N  
ATOM   1174  HE  ARG    76      33.161  19.153  62.694  1.00  0.00           H  
ATOM   1175  CZ  ARG    76      32.093  17.716  63.407  1.00  0.00           C  
ATOM   1176  NH1 ARG    76      31.329  17.239  64.319  1.00  0.00           N  
ATOM   1177 HH11 ARG    76      31.105  17.890  65.059  1.00  0.00           H  
ATOM   1178 HH12 ARG    76      31.301  16.251  64.525  1.00  0.00           H  
ATOM   1179  NH2 ARG    76      32.476  16.832  62.462  1.00  0.00           N  
ATOM   1180 HH21 ARG    76      32.886  17.238  61.633  1.00  0.00           H  
ATOM   1181 HH22 ARG    76      31.861  16.034  62.384  1.00  0.00           H  
ATOM   1182  C   ARG    76      35.809  23.021  62.382  1.00  0.00           C  
ATOM   1183  O   ARG    76      36.328  22.460  61.475  1.00  0.00           O  
ATOM   1184  N   VAL    77      36.462  23.850  63.174  1.00  0.00           N  
ATOM   1185  H   VAL    77      36.055  23.993  64.087  1.00  0.00           H  
ATOM   1186  CA  VAL    77      37.800  24.344  62.898  1.00  0.00           C  
ATOM   1187  HA  VAL    77      37.879  24.294  61.812  1.00  0.00           H  
ATOM   1188  CB  VAL    77      38.074  25.785  63.364  1.00  0.00           C  
ATOM   1189  HB  VAL    77      38.025  25.902  64.446  1.00  0.00           H  
ATOM   1190  CG1 VAL    77      39.349  26.409  62.900  1.00  0.00           C  
ATOM   1191 HG11 VAL    77      40.183  25.796  63.242  1.00  0.00           H  
ATOM   1192 HG12 VAL    77      39.434  26.489  61.816  1.00  0.00           H  
ATOM   1193 HG13 VAL    77      39.444  27.308  63.509  1.00  0.00           H  
ATOM   1194  CG2 VAL    77      37.036  26.647  62.750  1.00  0.00           C  
ATOM   1195 HG21 VAL    77      36.032  26.384  63.083  1.00  0.00           H  
ATOM   1196 HG22 VAL    77      37.093  27.668  63.128  1.00  0.00           H  
ATOM   1197 HG23 VAL    77      37.136  26.698  61.665  1.00  0.00           H  
ATOM   1198  C   VAL    77      38.868  23.399  63.597  1.00  0.00           C  
ATOM   1199  O   VAL    77      38.676  23.136  64.808  1.00  0.00           O  
ATOM   1200  N   ILE    78      39.851  22.958  62.744  1.00  0.00           N  
ATOM   1201  H   ILE    78      39.834  23.166  61.755  1.00  0.00           H  
ATOM   1202  CA  ILE    78      41.063  22.237  63.288  1.00  0.00           C  
ATOM   1203  HA  ILE    78      40.688  21.620  64.104  1.00  0.00           H  
ATOM   1204  CB  ILE    78      41.612  21.290  62.225  1.00  0.00           C  
ATOM   1205  HB  ILE    78      41.858  21.960  61.401  1.00  0.00           H  
ATOM   1206  CG2 ILE    78      42.933  20.669  62.637  1.00  0.00           C  
ATOM   1207 HG21 ILE    78      42.831  20.116  63.571  1.00  0.00           H  
ATOM   1208 HG22 ILE    78      43.255  20.136  61.742  1.00  0.00           H  
ATOM   1209 HG23 ILE    78      43.708  21.432  62.700  1.00  0.00           H  
ATOM   1210  CG1 ILE    78      40.575  20.236  61.812  1.00  0.00           C  
ATOM   1211 HG12 ILE    78      41.117  19.310  61.619  1.00  0.00           H  
ATOM   1212 HG13 ILE    78      39.978  20.045  62.703  1.00  0.00           H  
ATOM   1213  CD1 ILE    78      39.709  20.591  60.575  1.00  0.00           C  
ATOM   1214 HD11 ILE    78      40.397  20.637  59.731  1.00  0.00           H  
ATOM   1215 HD12 ILE    78      39.102  19.703  60.396  1.00  0.00           H  
ATOM   1216 HD13 ILE    78      39.097  21.492  60.600  1.00  0.00           H  
ATOM   1217  C   ILE    78      42.089  23.298  63.724  1.00  0.00           C  
ATOM   1218  O   ILE    78      42.417  23.416  64.936  1.00  0.00           O  
ATOM   1219  N   GLY    79      42.613  24.052  62.791  1.00  0.00           N  
ATOM   1220  H   GLY    79      42.157  24.089  61.891  1.00  0.00           H  
ATOM   1221  CA  GLY    79      43.592  25.153  63.069  1.00  0.00           C  
ATOM   1222  HA2 GLY    79      43.801  25.148  64.139  1.00  0.00           H  
ATOM   1223  HA3 GLY    79      44.534  24.882  62.593  1.00  0.00           H  
ATOM   1224  C   GLY    79      43.057  26.524  62.589  1.00  0.00           C  
ATOM   1225  O   GLY    79      42.314  26.716  61.644  1.00  0.00           O  
ATOM   1226  N   HIE    80      43.451  27.515  63.340  1.00  0.00           N  
ATOM   1227  H   HIE    80      43.859  27.210  64.212  1.00  0.00           H  
ATOM   1228  CA  HIE    80      43.338  28.948  63.174  1.00  0.00           C  
ATOM   1229  HA  HIE    80      42.567  29.091  62.417  1.00  0.00           H  
ATOM   1230  CB  HIE    80      42.991  29.528  64.552  1.00  0.00           C  
ATOM   1231  HB2 HIE    80      42.978  30.614  64.463  1.00  0.00           H  
ATOM   1232  HB3 HIE    80      41.942  29.286  64.724  1.00  0.00           H  
ATOM   1233  CG  HIE    80      43.753  29.060  65.762  1.00  0.00           C  
ATOM   1234  ND1 HIE    80      43.415  27.769  66.268  1.00  0.00           N  
ATOM   1235  CE1 HIE    80      44.295  27.557  67.212  1.00  0.00           C  
ATOM   1236  HE1 HIE    80      44.262  26.649  67.796  1.00  0.00           H  
ATOM   1237  NE2 HIE    80      45.142  28.633  67.367  1.00  0.00           N  
ATOM   1238  HE2 HIE    80      46.010  28.729  67.873  1.00  0.00           H  
ATOM   1239  CD2 HIE    80      44.845  29.584  66.397  1.00  0.00           C  
ATOM   1240  HD2 HIE    80      45.478  30.405  66.095  1.00  0.00           H  
ATOM   1241  C   HIE    80      44.712  29.581  62.685  1.00  0.00           C  
ATOM   1242  O   HIE    80      45.529  29.963  63.471  1.00  0.00           O  
ATOM   1243  N   SER    81      44.661  30.044  61.401  1.00  0.00           N  
ATOM   1244  H   SER    81      43.841  30.091  60.813  1.00  0.00           H  
ATOM   1245  CA  SER    81      45.797  30.563  60.759  1.00  0.00           C  
ATOM   1246  HA  SER    81      46.710  30.351  61.317  1.00  0.00           H  
ATOM   1247  CB  SER    81      46.043  29.851  59.386  1.00  0.00           C  
ATOM   1248  HB2 SER    81      46.306  28.811  59.575  1.00  0.00           H  
ATOM   1249  HB3 SER    81      45.104  29.859  58.833  1.00  0.00           H  
ATOM   1250  OG  SER    81      47.026  30.385  58.521  1.00  0.00           O  
ATOM   1251  HG  SER    81      47.853  30.124  58.932  1.00  0.00           H  
ATOM   1252  C   SER    81      45.732  32.151  60.543  1.00  0.00           C  
ATOM   1253  O   SER    81      45.163  32.692  59.618  1.00  0.00           O  
ATOM   1254  N   MET    82      46.308  32.938  61.443  1.00  0.00           N  
ATOM   1255  H   MET    82      46.985  32.481  62.037  1.00  0.00           H  
ATOM   1256  CA  MET    82      46.252  34.366  61.460  1.00  0.00           C  
ATOM   1257  HA  MET    82      45.431  34.704  60.827  1.00  0.00           H  
ATOM   1258  CB  MET    82      45.972  34.996  62.822  1.00  0.00           C  
ATOM   1259  HB2 MET    82      45.169  34.443  63.311  1.00  0.00           H  
ATOM   1260  HB3 MET    82      46.901  34.890  63.381  1.00  0.00           H  
ATOM   1261  CG  MET    82      45.738  36.516  62.656  1.00  0.00           C  
ATOM   1262  HG2 MET    82      46.258  37.042  61.855  1.00  0.00           H  
ATOM   1263  HG3 MET    82      44.680  36.545  62.395  1.00  0.00           H  
ATOM   1264  SD  MET    82      45.953  37.502  64.152  1.00  0.00           S  
ATOM   1265  CE  MET    82      47.593  37.230  64.743  1.00  0.00           C  
ATOM   1266  HE1 MET    82      47.641  37.756  65.697  1.00  0.00           H  
ATOM   1267  HE2 MET    82      47.806  36.186  64.971  1.00  0.00           H  
ATOM   1268  HE3 MET    82      48.330  37.665  64.068  1.00  0.00           H  
ATOM   1269  C   MET    82      47.540  34.933  60.716  1.00  0.00           C  
ATOM   1270  O   MET    82      48.540  35.334  61.247  1.00  0.00           O  
ATOM   1271  N   GLN    83      47.365  34.942  59.352  1.00  0.00           N  
ATOM   1272  H   GLN    83      46.606  34.345  59.056  1.00  0.00           H  
ATOM   1273  CA  GLN    83      48.269  35.443  58.286  1.00  0.00           C  
ATOM   1274  HA  GLN    83      49.289  35.068  58.373  1.00  0.00           H  
ATOM   1275  CB  GLN    83      47.970  34.694  56.962  1.00  0.00           C  
ATOM   1276  HB2 GLN    83      46.992  35.011  56.602  1.00  0.00           H  
ATOM   1277  HB3 GLN    83      48.693  34.977  56.198  1.00  0.00           H  
ATOM   1278  CG  GLN    83      47.920  33.204  57.038  1.00  0.00           C  
ATOM   1279  HG2 GLN    83      48.741  32.854  57.664  1.00  0.00           H  
ATOM   1280  HG3 GLN    83      46.972  32.740  57.308  1.00  0.00           H  
ATOM   1281  CD  GLN    83      48.197  32.534  55.701  1.00  0.00           C  
ATOM   1282  OE1 GLN    83      48.167  33.026  54.588  1.00  0.00           O  
ATOM   1283  NE2 GLN    83      48.635  31.342  55.724  1.00  0.00           N  
ATOM   1284 HE21 GLN    83      48.579  30.813  56.583  1.00  0.00           H  
ATOM   1285 HE22 GLN    83      48.652  30.765  54.895  1.00  0.00           H  
ATOM   1286  C   GLN    83      48.173  36.939  58.189  1.00  0.00           C  
ATOM   1287  O   GLN    83      47.309  37.492  57.526  1.00  0.00           O  
ATOM   1288  N   ASN    84      49.015  37.656  58.966  1.00  0.00           N  
ATOM   1289  H   ASN    84      49.511  37.101  59.649  1.00  0.00           H  
ATOM   1290  CA  ASN    84      49.048  39.122  59.092  1.00  0.00           C  
ATOM   1291  HA  ASN    84      49.721  39.241  59.941  1.00  0.00           H  
ATOM   1292  CB  ASN    84      49.728  39.792  57.852  1.00  0.00           C  
ATOM   1293  HB2 ASN    84      49.168  39.575  56.943  1.00  0.00           H  
ATOM   1294  HB3 ASN    84      49.637  40.876  57.924  1.00  0.00           H  
ATOM   1295  CG  ASN    84      51.187  39.395  57.626  1.00  0.00           C  
ATOM   1296  OD1 ASN    84      51.544  38.939  56.521  1.00  0.00           O  
ATOM   1297  ND2 ASN    84      52.044  39.534  58.618  1.00  0.00           N  
ATOM   1298 HD21 ASN    84      51.702  39.926  59.483  1.00  0.00           H  
ATOM   1299 HD22 ASN    84      53.024  39.410  58.404  1.00  0.00           H  
ATOM   1300  C   ASN    84      47.667  39.713  59.553  1.00  0.00           C  
ATOM   1301  O   ASN    84      47.348  39.590  60.710  1.00  0.00           O  
ATOM   1302  N   CYS    85      46.917  40.360  58.683  1.00  0.00           N  
ATOM   1303  H   CYS    85      47.154  40.260  57.706  1.00  0.00           H  
ATOM   1304  CA  CYS    85      45.650  41.031  58.891  1.00  0.00           C  
ATOM   1305  HA  CYS    85      45.779  41.359  59.923  1.00  0.00           H  
ATOM   1306  CB  CYS    85      45.520  42.247  57.975  1.00  0.00           C  
ATOM   1307  HB2 CYS    85      45.412  41.905  56.946  1.00  0.00           H  
ATOM   1308  HB3 CYS    85      44.641  42.788  58.327  1.00  0.00           H  
ATOM   1309  SG  CYS    85      47.041  43.196  58.067  1.00  0.00           S  
ATOM   1310  HG  CYS    85      47.648  42.436  57.152  1.00  0.00           H  
ATOM   1311  C   CYS    85      44.495  40.131  58.853  1.00  0.00           C  
ATOM   1312  O   CYS    85      43.420  40.603  59.229  1.00  0.00           O  
ATOM   1313  N   VAL    86      44.576  38.994  58.162  1.00  0.00           N  
ATOM   1314  H   VAL    86      45.492  38.578  58.078  1.00  0.00           H  
ATOM   1315  CA  VAL    86      43.490  38.047  57.887  1.00  0.00           C  
ATOM   1316  HA  VAL    86      42.597  38.536  58.279  1.00  0.00           H  
ATOM   1317  CB  VAL    86      43.260  37.904  56.398  1.00  0.00           C  
ATOM   1318  HB  VAL    86      44.237  37.789  55.928  1.00  0.00           H  
ATOM   1319  CG1 VAL    86      42.282  36.831  55.934  1.00  0.00           C  
ATOM   1320 HG11 VAL    86      42.667  35.839  56.168  1.00  0.00           H  
ATOM   1321 HG12 VAL    86      41.280  37.042  56.309  1.00  0.00           H  
ATOM   1322 HG13 VAL    86      42.295  36.769  54.846  1.00  0.00           H  
ATOM   1323  CG2 VAL    86      42.729  39.220  55.731  1.00  0.00           C  
ATOM   1324 HG21 VAL    86      43.540  39.948  55.722  1.00  0.00           H  
ATOM   1325 HG22 VAL    86      42.544  39.027  54.674  1.00  0.00           H  
ATOM   1326 HG23 VAL    86      41.911  39.678  56.288  1.00  0.00           H  
ATOM   1327  C   VAL    86      43.630  36.784  58.653  1.00  0.00           C  
ATOM   1328  O   VAL    86      44.739  36.320  58.848  1.00  0.00           O  
ATOM   1329  N   LEU    87      42.522  36.152  58.819  1.00  0.00           N  
ATOM   1330  H   LEU    87      41.581  36.457  58.613  1.00  0.00           H  
ATOM   1331  CA  LEU    87      42.387  34.890  59.543  1.00  0.00           C  
ATOM   1332  HA  LEU    87      43.351  34.438  59.775  1.00  0.00           H  
ATOM   1333  CB  LEU    87      41.662  35.185  60.863  1.00  0.00           C  
ATOM   1334  HB2 LEU    87      42.307  35.747  61.538  1.00  0.00           H  
ATOM   1335  HB3 LEU    87      40.822  35.811  60.562  1.00  0.00           H  
ATOM   1336  CG  LEU    87      41.167  33.913  61.598  1.00  0.00           C  
ATOM   1337  HG  LEU    87      40.447  33.373  60.984  1.00  0.00           H  
ATOM   1338  CD1 LEU    87      42.288  32.963  61.945  1.00  0.00           C  
ATOM   1339 HD11 LEU    87      42.747  32.513  61.065  1.00  0.00           H  
ATOM   1340 HD12 LEU    87      43.037  33.490  62.536  1.00  0.00           H  
ATOM   1341 HD13 LEU    87      41.974  32.098  62.529  1.00  0.00           H  
ATOM   1342  CD2 LEU    87      40.388  34.203  62.883  1.00  0.00           C  
ATOM   1343 HD21 LEU    87      41.071  34.748  63.534  1.00  0.00           H  
ATOM   1344 HD22 LEU    87      39.568  34.880  62.640  1.00  0.00           H  
ATOM   1345 HD23 LEU    87      40.085  33.219  63.240  1.00  0.00           H  
ATOM   1346  C   LEU    87      41.653  33.908  58.594  1.00  0.00           C  
ATOM   1347  O   LEU    87      40.454  33.933  58.334  1.00  0.00           O  
ATOM   1348  N   LYS    88      42.443  32.930  58.145  1.00  0.00           N  
ATOM   1349  H   LYS    88      43.397  33.022  58.462  1.00  0.00           H  
ATOM   1350  CA  LYS    88      42.094  31.726  57.415  1.00  0.00           C  
ATOM   1351  HA  LYS    88      41.178  31.979  56.881  1.00  0.00           H  
ATOM   1352  CB  LYS    88      43.259  31.332  56.486  1.00  0.00           C  
ATOM   1353  HB2 LYS    88      44.169  31.115  57.046  1.00  0.00           H  
ATOM   1354  HB3 LYS    88      42.836  30.529  55.881  1.00  0.00           H  
ATOM   1355  CG  LYS    88      43.734  32.393  55.531  1.00  0.00           C  
ATOM   1356  HG2 LYS    88      42.798  32.559  54.998  1.00  0.00           H  
ATOM   1357  HG3 LYS    88      44.086  33.281  56.056  1.00  0.00           H  
ATOM   1358  CD  LYS    88      44.809  31.774  54.571  1.00  0.00           C  
ATOM   1359  HD2 LYS    88      45.571  31.345  55.222  1.00  0.00           H  
ATOM   1360  HD3 LYS    88      44.432  31.009  53.893  1.00  0.00           H  
ATOM   1361  CE  LYS    88      45.336  32.900  53.669  1.00  0.00           C  
ATOM   1362  HE2 LYS    88      44.408  33.213  53.190  1.00  0.00           H  
ATOM   1363  HE3 LYS    88      45.719  33.827  54.097  1.00  0.00           H  
ATOM   1364  NZ  LYS    88      46.349  32.463  52.668  1.00  0.00           N  
ATOM   1365  HZ1 LYS    88      47.223  32.353  53.162  1.00  0.00           H  
ATOM   1366  HZ2 LYS    88      46.111  31.552  52.304  1.00  0.00           H  
ATOM   1367  HZ3 LYS    88      46.601  33.217  52.044  1.00  0.00           H  
ATOM   1368  C   LYS    88      41.762  30.631  58.495  1.00  0.00           C  
ATOM   1369  O   LYS    88      42.639  30.390  59.273  1.00  0.00           O  
ATOM   1370  N   LEU    89      40.530  30.162  58.559  1.00  0.00           N  
ATOM   1371  H   LEU    89      39.897  30.657  57.947  1.00  0.00           H  
ATOM   1372  CA  LEU    89      40.104  29.166  59.515  1.00  0.00           C  
ATOM   1373  HA  LEU    89      40.975  29.016  60.153  1.00  0.00           H  
ATOM   1374  CB  LEU    89      38.804  29.551  60.327  1.00  0.00           C  
ATOM   1375  HB2 LEU    89      37.974  29.599  59.623  1.00  0.00           H  
ATOM   1376  HB3 LEU    89      38.517  28.733  60.988  1.00  0.00           H  
ATOM   1377  CG  LEU    89      38.962  30.807  61.137  1.00  0.00           C  
ATOM   1378  HG  LEU    89      39.650  31.503  60.657  1.00  0.00           H  
ATOM   1379  CD1 LEU    89      37.590  31.468  61.357  1.00  0.00           C  
ATOM   1380 HD11 LEU    89      37.495  32.147  62.204  1.00  0.00           H  
ATOM   1381 HD12 LEU    89      37.347  31.938  60.404  1.00  0.00           H  
ATOM   1382 HD13 LEU    89      36.771  30.767  61.518  1.00  0.00           H  
ATOM   1383  CD2 LEU    89      39.601  30.458  62.455  1.00  0.00           C  
ATOM   1384 HD21 LEU    89      39.186  29.535  62.860  1.00  0.00           H  
ATOM   1385 HD22 LEU    89      40.656  30.266  62.260  1.00  0.00           H  
ATOM   1386 HD23 LEU    89      39.455  31.265  63.173  1.00  0.00           H  
ATOM   1387  C   LEU    89      39.821  27.851  58.744  1.00  0.00           C  
ATOM   1388  O   LEU    89      38.797  27.764  58.025  1.00  0.00           O  
ATOM   1389  N   LYS    90      40.705  26.846  58.849  1.00  0.00           N  
ATOM   1390  H   LYS    90      41.425  27.047  59.527  1.00  0.00           H  
ATOM   1391  CA  LYS    90      40.600  25.556  58.332  1.00  0.00           C  
ATOM   1392  HA  LYS    90      40.364  25.804  57.297  1.00  0.00           H  
ATOM   1393  CB  LYS    90      41.949  24.800  58.363  1.00  0.00           C  
ATOM   1394  HB2 LYS    90      42.783  25.479  58.183  1.00  0.00           H  
ATOM   1395  HB3 LYS    90      42.094  24.599  59.424  1.00  0.00           H  
ATOM   1396  CG  LYS    90      42.236  23.584  57.481  1.00  0.00           C  
ATOM   1397  HG2 LYS    90      43.186  23.150  57.795  1.00  0.00           H  
ATOM   1398  HG3 LYS    90      41.461  22.819  57.551  1.00  0.00           H  
ATOM   1399  CD  LYS    90      42.343  23.946  55.970  1.00  0.00           C  
ATOM   1400  HD2 LYS    90      41.375  24.308  55.621  1.00  0.00           H  
ATOM   1401  HD3 LYS    90      43.058  24.740  55.755  1.00  0.00           H  
ATOM   1402  CE  LYS    90      42.858  22.743  55.165  1.00  0.00           C  
ATOM   1403  HE2 LYS    90      42.139  21.927  55.229  1.00  0.00           H  
ATOM   1404  HE3 LYS    90      42.731  23.054  54.128  1.00  0.00           H  
ATOM   1405  NZ  LYS    90      44.176  22.250  55.602  1.00  0.00           N  
ATOM   1406  HZ1 LYS    90      44.885  22.960  55.490  1.00  0.00           H  
ATOM   1407  HZ2 LYS    90      44.155  21.877  56.540  1.00  0.00           H  
ATOM   1408  HZ3 LYS    90      44.400  21.558  54.901  1.00  0.00           H  
ATOM   1409  C   LYS    90      39.562  24.600  58.920  1.00  0.00           C  
ATOM   1410  O   LYS    90      39.719  24.238  60.132  1.00  0.00           O  
ATOM   1411  N   VAL    91      38.560  24.259  58.105  1.00  0.00           N  
ATOM   1412  H   VAL    91      38.617  24.661  57.180  1.00  0.00           H  
ATOM   1413  CA  VAL    91      37.243  23.671  58.490  1.00  0.00           C  
ATOM   1414  HA  VAL    91      37.157  23.691  59.577  1.00  0.00           H  
ATOM   1415  CB  VAL    91      36.000  24.514  58.036  1.00  0.00           C  
ATOM   1416  HB  VAL    91      35.106  23.902  58.157  1.00  0.00           H  
ATOM   1417  CG1 VAL    91      35.893  25.795  58.824  1.00  0.00           C  
ATOM   1418 HG11 VAL    91      36.826  26.359  58.828  1.00  0.00           H  
ATOM   1419 HG12 VAL    91      35.005  26.369  58.558  1.00  0.00           H  
ATOM   1420 HG13 VAL    91      35.704  25.565  59.872  1.00  0.00           H  
ATOM   1421  CG2 VAL    91      36.116  25.038  56.612  1.00  0.00           C  
ATOM   1422 HG21 VAL    91      36.942  25.724  56.423  1.00  0.00           H  
ATOM   1423 HG22 VAL    91      36.310  24.189  55.957  1.00  0.00           H  
ATOM   1424 HG23 VAL    91      35.145  25.490  56.408  1.00  0.00           H  
ATOM   1425  C   VAL    91      37.209  22.220  57.961  1.00  0.00           C  
ATOM   1426  O   VAL    91      37.890  21.776  56.997  1.00  0.00           O  
ATOM   1427  N   ASP    92      36.433  21.452  58.688  1.00  0.00           N  
ATOM   1428  H   ASP    92      36.180  21.827  59.591  1.00  0.00           H  
ATOM   1429  CA  ASP    92      36.385  19.998  58.477  1.00  0.00           C  
ATOM   1430  HA  ASP    92      37.409  19.658  58.326  1.00  0.00           H  
ATOM   1431  CB  ASP    92      35.801  19.387  59.766  1.00  0.00           C  
ATOM   1432  HB2 ASP    92      35.926  18.305  59.730  1.00  0.00           H  
ATOM   1433  HB3 ASP    92      36.485  19.764  60.526  1.00  0.00           H  
ATOM   1434  CG  ASP    92      34.324  19.676  60.002  1.00  0.00           C  
ATOM   1435  OD1 ASP    92      33.938  20.805  59.715  1.00  0.00           O  
ATOM   1436  OD2 ASP    92      33.554  18.787  60.507  1.00  0.00           O  
ATOM   1437  C   ASP    92      35.574  19.518  57.223  1.00  0.00           C  
ATOM   1438  O   ASP    92      35.508  18.330  56.927  1.00  0.00           O  
ATOM   1439  N   THR    93      34.976  20.466  56.466  1.00  0.00           N  
ATOM   1440  H   THR    93      34.847  21.405  56.814  1.00  0.00           H  
ATOM   1441  CA  THR    93      33.863  20.240  55.610  1.00  0.00           C  
ATOM   1442  HA  THR    93      33.684  19.201  55.332  1.00  0.00           H  
ATOM   1443  CB  THR    93      32.618  20.757  56.369  1.00  0.00           C  
ATOM   1444  HB  THR    93      32.852  21.784  56.647  1.00  0.00           H  
ATOM   1445  CG2 THR    93      31.319  20.584  55.568  1.00  0.00           C  
ATOM   1446 HG21 THR    93      30.402  20.628  56.155  1.00  0.00           H  
ATOM   1447 HG22 THR    93      31.214  21.363  54.813  1.00  0.00           H  
ATOM   1448 HG23 THR    93      31.295  19.645  55.014  1.00  0.00           H  
ATOM   1449  OG1 THR    93      32.273  20.138  57.590  1.00  0.00           O  
ATOM   1450  HG1 THR    93      32.804  20.493  58.306  1.00  0.00           H  
ATOM   1451  C   THR    93      34.116  21.018  54.331  1.00  0.00           C  
ATOM   1452  O   THR    93      34.524  22.222  54.382  1.00  0.00           O  
ATOM   1453  N   ALA    94      34.047  20.340  53.172  1.00  0.00           N  
ATOM   1454  H   ALA    94      33.834  19.355  53.227  1.00  0.00           H  
ATOM   1455  CA  ALA    94      34.468  20.868  51.822  1.00  0.00           C  
ATOM   1456  HA  ALA    94      35.238  21.612  52.026  1.00  0.00           H  
ATOM   1457  CB  ALA    94      35.037  19.771  50.978  1.00  0.00           C  
ATOM   1458  HB1 ALA    94      35.431  20.178  50.047  1.00  0.00           H  
ATOM   1459  HB2 ALA    94      35.860  19.355  51.559  1.00  0.00           H  
ATOM   1460  HB3 ALA    94      34.304  19.002  50.733  1.00  0.00           H  
ATOM   1461  C   ALA    94      33.246  21.575  51.129  1.00  0.00           C  
ATOM   1462  O   ALA    94      32.069  21.101  51.087  1.00  0.00           O  
ATOM   1463  N   ASN    95      33.530  22.736  50.618  1.00  0.00           N  
ATOM   1464  H   ASN    95      34.477  23.075  50.720  1.00  0.00           H  
ATOM   1465  CA  ASN    95      32.651  23.561  49.758  1.00  0.00           C  
ATOM   1466  HA  ASN    95      31.667  23.648  50.220  1.00  0.00           H  
ATOM   1467  CB  ASN    95      33.209  24.958  49.617  1.00  0.00           C  
ATOM   1468  HB2 ASN    95      33.492  25.422  50.561  1.00  0.00           H  
ATOM   1469  HB3 ASN    95      34.155  24.862  49.083  1.00  0.00           H  
ATOM   1470  CG  ASN    95      32.332  25.906  48.849  1.00  0.00           C  
ATOM   1471  OD1 ASN    95      31.368  25.540  48.148  1.00  0.00           O  
ATOM   1472  ND2 ASN    95      32.508  27.223  48.942  1.00  0.00           N  
ATOM   1473 HD21 ASN    95      33.043  27.638  49.691  1.00  0.00           H  
ATOM   1474 HD22 ASN    95      31.956  27.804  48.326  1.00  0.00           H  
ATOM   1475  C   ASN    95      32.421  22.954  48.397  1.00  0.00           C  
ATOM   1476  O   ASN    95      33.322  22.923  47.650  1.00  0.00           O  
ATOM   1477  N   PRO    96      31.175  22.637  47.999  1.00  0.00           N  
ATOM   1478  CD  PRO    96      29.928  22.753  48.780  1.00  0.00           C  
ATOM   1479  HD2 PRO    96      29.647  23.799  48.905  1.00  0.00           H  
ATOM   1480  HD3 PRO    96      30.026  22.201  49.715  1.00  0.00           H  
ATOM   1481  CG  PRO    96      28.804  22.091  47.962  1.00  0.00           C  
ATOM   1482  HG2 PRO    96      28.142  22.780  47.437  1.00  0.00           H  
ATOM   1483  HG3 PRO    96      28.241  21.466  48.655  1.00  0.00           H  
ATOM   1484  CB  PRO    96      29.559  21.260  46.928  1.00  0.00           C  
ATOM   1485  HB2 PRO    96      28.999  21.287  45.993  1.00  0.00           H  
ATOM   1486  HB3 PRO    96      29.534  20.227  47.275  1.00  0.00           H  
ATOM   1487  CA  PRO    96      30.896  21.964  46.778  1.00  0.00           C  
ATOM   1488  HA  PRO    96      31.696  21.245  46.604  1.00  0.00           H  
ATOM   1489  C   PRO    96      30.874  22.915  45.504  1.00  0.00           C  
ATOM   1490  O   PRO    96      31.006  22.456  44.376  1.00  0.00           O  
ATOM   1491  N   LYS    97      30.887  24.282  45.658  1.00  0.00           N  
ATOM   1492  H   LYS    97      30.968  24.652  46.594  1.00  0.00           H  
ATOM   1493  CA  LYS    97      30.608  25.226  44.629  1.00  0.00           C  
ATOM   1494  HA  LYS    97      30.728  24.826  43.622  1.00  0.00           H  
ATOM   1495  CB  LYS    97      29.120  25.613  44.804  1.00  0.00           C  
ATOM   1496  HB2 LYS    97      28.852  26.316  44.015  1.00  0.00           H  
ATOM   1497  HB3 LYS    97      28.609  24.672  44.601  1.00  0.00           H  
ATOM   1498  CG  LYS    97      28.613  26.069  46.127  1.00  0.00           C  
ATOM   1499  HG2 LYS    97      28.778  25.321  46.903  1.00  0.00           H  
ATOM   1500  HG3 LYS    97      28.985  27.038  46.458  1.00  0.00           H  
ATOM   1501  CD  LYS    97      27.025  26.231  45.920  1.00  0.00           C  
ATOM   1502  HD2 LYS    97      26.924  26.797  44.995  1.00  0.00           H  
ATOM   1503  HD3 LYS    97      26.522  25.285  45.719  1.00  0.00           H  
ATOM   1504  CE  LYS    97      26.462  27.010  47.153  1.00  0.00           C  
ATOM   1505  HE2 LYS    97      26.667  26.468  48.076  1.00  0.00           H  
ATOM   1506  HE3 LYS    97      27.058  27.923  47.148  1.00  0.00           H  
ATOM   1507  NZ  LYS    97      24.985  27.225  47.134  1.00  0.00           N  
ATOM   1508  HZ1 LYS    97      24.659  27.583  46.248  1.00  0.00           H  
ATOM   1509  HZ2 LYS    97      24.490  26.356  47.279  1.00  0.00           H  
ATOM   1510  HZ3 LYS    97      24.666  27.900  47.814  1.00  0.00           H  
ATOM   1511  C   LYS    97      31.531  26.467  44.641  1.00  0.00           C  
ATOM   1512  O   LYS    97      31.139  27.489  44.064  1.00  0.00           O  
ATOM   1513  N   THR    98      32.707  26.258  45.220  1.00  0.00           N  
ATOM   1514  H   THR    98      32.848  25.359  45.657  1.00  0.00           H  
ATOM   1515  CA  THR    98      33.875  27.214  45.084  1.00  0.00           C  
ATOM   1516  HA  THR    98      33.629  28.083  45.695  1.00  0.00           H  
ATOM   1517  CB  THR    98      35.213  26.705  45.589  1.00  0.00           C  
ATOM   1518  HB  THR    98      35.518  25.826  45.021  1.00  0.00           H  
ATOM   1519  CG2 THR    98      36.300  27.802  45.649  1.00  0.00           C  
ATOM   1520 HG21 THR    98      36.050  28.610  46.337  1.00  0.00           H  
ATOM   1521 HG22 THR    98      37.252  27.469  46.063  1.00  0.00           H  
ATOM   1522 HG23 THR    98      36.520  28.218  44.666  1.00  0.00           H  
ATOM   1523  OG1 THR    98      35.092  26.305  46.922  1.00  0.00           O  
ATOM   1524  HG1 THR    98      35.522  25.451  47.006  1.00  0.00           H  
ATOM   1525  C   THR    98      34.091  27.589  43.609  1.00  0.00           C  
ATOM   1526  O   THR    98      34.463  26.698  42.844  1.00  0.00           O  
ATOM   1527  N   PRO    99      33.933  28.874  43.218  1.00  0.00           N  
ATOM   1528  CD  PRO    99      33.504  29.997  43.991  1.00  0.00           C  
ATOM   1529  HD2 PRO    99      33.882  30.106  45.008  1.00  0.00           H  
ATOM   1530  HD3 PRO    99      32.421  29.929  44.098  1.00  0.00           H  
ATOM   1531  CG  PRO    99      33.840  31.312  43.177  1.00  0.00           C  
ATOM   1532  HG2 PRO    99      34.869  31.637  43.326  1.00  0.00           H  
ATOM   1533  HG3 PRO    99      33.043  32.027  43.380  1.00  0.00           H  
ATOM   1534  CB  PRO    99      33.536  30.798  41.763  1.00  0.00           C  
ATOM   1535  HB2 PRO    99      34.153  31.263  40.995  1.00  0.00           H  
ATOM   1536  HB3 PRO    99      32.483  30.664  41.516  1.00  0.00           H  
ATOM   1537  CA  PRO    99      34.138  29.393  41.896  1.00  0.00           C  
ATOM   1538  HA  PRO    99      33.674  28.693  41.201  1.00  0.00           H  
ATOM   1539  C   PRO    99      35.665  29.473  41.536  1.00  0.00           C  
ATOM   1540  O   PRO    99      36.602  29.393  42.357  1.00  0.00           O  
ATOM   1541  N   LYS   100      36.027  29.574  40.255  1.00  0.00           N  
ATOM   1542  H   LYS   100      35.269  29.475  39.594  1.00  0.00           H  
ATOM   1543  CA  LYS   100      37.317  30.081  39.715  1.00  0.00           C  
ATOM   1544  HA  LYS   100      38.124  29.430  40.052  1.00  0.00           H  
ATOM   1545  CB  LYS   100      37.314  30.100  38.175  1.00  0.00           C  
ATOM   1546  HB2 LYS   100      37.143  29.043  37.968  1.00  0.00           H  
ATOM   1547  HB3 LYS   100      36.539  30.715  37.718  1.00  0.00           H  
ATOM   1548  CG  LYS   100      38.684  30.446  37.535  1.00  0.00           C  
ATOM   1549  HG2 LYS   100      38.945  31.500  37.623  1.00  0.00           H  
ATOM   1550  HG3 LYS   100      39.374  29.772  38.043  1.00  0.00           H  
ATOM   1551  CD  LYS   100      38.825  30.229  36.049  1.00  0.00           C  
ATOM   1552  HD2 LYS   100      38.283  31.059  35.597  1.00  0.00           H  
ATOM   1553  HD3 LYS   100      39.838  30.464  35.724  1.00  0.00           H  
ATOM   1554  CE  LYS   100      38.410  28.784  35.530  1.00  0.00           C  
ATOM   1555  HE2 LYS   100      39.150  28.062  35.877  1.00  0.00           H  
ATOM   1556  HE3 LYS   100      37.470  28.533  36.023  1.00  0.00           H  
ATOM   1557  NZ  LYS   100      38.309  28.689  34.033  1.00  0.00           N  
ATOM   1558  HZ1 LYS   100      39.230  28.780  33.628  1.00  0.00           H  
ATOM   1559  HZ2 LYS   100      37.917  27.812  33.721  1.00  0.00           H  
ATOM   1560  HZ3 LYS   100      37.763  29.445  33.645  1.00  0.00           H  
ATOM   1561  C   LYS   100      37.606  31.489  40.199  1.00  0.00           C  
ATOM   1562  O   LYS   100      36.833  32.345  39.829  1.00  0.00           O  
ATOM   1563  N   TYR   101      38.603  31.677  41.093  1.00  0.00           N  
ATOM   1564  H   TYR   101      39.010  30.793  41.363  1.00  0.00           H  
ATOM   1565  CA  TYR   101      38.849  32.883  41.787  1.00  0.00           C  
ATOM   1566  HA  TYR   101      38.219  33.691  41.415  1.00  0.00           H  
ATOM   1567  CB  TYR   101      38.426  32.641  43.258  1.00  0.00           C  
ATOM   1568  HB2 TYR   101      38.390  33.609  43.758  1.00  0.00           H  
ATOM   1569  HB3 TYR   101      37.374  32.356  43.245  1.00  0.00           H  
ATOM   1570  CG  TYR   101      39.292  31.873  44.209  1.00  0.00           C  
ATOM   1571  CD1 TYR   101      38.828  30.647  44.723  1.00  0.00           C  
ATOM   1572  HD1 TYR   101      37.988  30.099  44.321  1.00  0.00           H  
ATOM   1573  CE1 TYR   101      39.564  30.020  45.750  1.00  0.00           C  
ATOM   1574  HE1 TYR   101      39.154  29.117  46.178  1.00  0.00           H  
ATOM   1575  CZ  TYR   101      40.730  30.621  46.311  1.00  0.00           C  
ATOM   1576  OH  TYR   101      41.299  30.048  47.406  1.00  0.00           O  
ATOM   1577  HH  TYR   101      41.010  29.139  47.517  1.00  0.00           H  
ATOM   1578  CE2 TYR   101      41.191  31.885  45.841  1.00  0.00           C  
ATOM   1579  HE2 TYR   101      41.998  32.393  46.348  1.00  0.00           H  
ATOM   1580  CD2 TYR   101      40.459  32.460  44.735  1.00  0.00           C  
ATOM   1581  HD2 TYR   101      40.754  33.482  44.550  1.00  0.00           H  
ATOM   1582  C   TYR   101      40.425  33.217  41.808  1.00  0.00           C  
ATOM   1583  O   TYR   101      41.280  32.353  41.590  1.00  0.00           O  
ATOM   1584  N   LYS   102      40.746  34.503  41.986  1.00  0.00           N  
ATOM   1585  H   LYS   102      39.975  35.154  42.042  1.00  0.00           H  
ATOM   1586  CA  LYS   102      42.199  35.033  42.212  1.00  0.00           C  
ATOM   1587  HA  LYS   102      42.680  34.142  42.616  1.00  0.00           H  
ATOM   1588  CB  LYS   102      42.887  35.325  40.896  1.00  0.00           C  
ATOM   1589  HB2 LYS   102      43.879  35.680  41.174  1.00  0.00           H  
ATOM   1590  HB3 LYS   102      43.014  34.377  40.374  1.00  0.00           H  
ATOM   1591  CG  LYS   102      42.207  36.460  39.988  1.00  0.00           C  
ATOM   1592  HG2 LYS   102      41.170  36.177  39.807  1.00  0.00           H  
ATOM   1593  HG3 LYS   102      42.396  37.414  40.481  1.00  0.00           H  
ATOM   1594  CD  LYS   102      42.918  36.526  38.586  1.00  0.00           C  
ATOM   1595  HD2 LYS   102      43.941  36.825  38.814  1.00  0.00           H  
ATOM   1596  HD3 LYS   102      42.777  35.594  38.039  1.00  0.00           H  
ATOM   1597  CE  LYS   102      42.298  37.586  37.594  1.00  0.00           C  
ATOM   1598  HE2 LYS   102      41.313  37.180  37.366  1.00  0.00           H  
ATOM   1599  HE3 LYS   102      42.295  38.489  38.205  1.00  0.00           H  
ATOM   1600  NZ  LYS   102      43.011  37.856  36.278  1.00  0.00           N  
ATOM   1601  HZ1 LYS   102      43.842  38.402  36.460  1.00  0.00           H  
ATOM   1602  HZ2 LYS   102      43.149  36.974  35.805  1.00  0.00           H  
ATOM   1603  HZ3 LYS   102      42.400  38.300  35.608  1.00  0.00           H  
ATOM   1604  C   LYS   102      42.161  36.184  43.262  1.00  0.00           C  
ATOM   1605  O   LYS   102      41.128  36.893  43.310  1.00  0.00           O  
ATOM   1606  N   PHE   103      43.213  36.427  44.023  1.00  0.00           N  
ATOM   1607  H   PHE   103      44.088  35.936  43.911  1.00  0.00           H  
ATOM   1608  CA  PHE   103      43.357  37.608  44.956  1.00  0.00           C  
ATOM   1609  HA  PHE   103      42.353  38.000  45.116  1.00  0.00           H  
ATOM   1610  CB  PHE   103      43.979  37.284  46.343  1.00  0.00           C  
ATOM   1611  HB2 PHE   103      45.043  37.160  46.145  1.00  0.00           H  
ATOM   1612  HB3 PHE   103      43.850  38.099  47.055  1.00  0.00           H  
ATOM   1613  CG  PHE   103      43.374  36.080  47.091  1.00  0.00           C  
ATOM   1614  CD1 PHE   103      42.011  35.762  46.818  1.00  0.00           C  
ATOM   1615  HD1 PHE   103      41.477  36.316  46.060  1.00  0.00           H  
ATOM   1616  CE1 PHE   103      41.314  34.838  47.634  1.00  0.00           C  
ATOM   1617  HE1 PHE   103      40.293  34.596  47.377  1.00  0.00           H  
ATOM   1618  CZ  PHE   103      41.943  34.203  48.701  1.00  0.00           C  
ATOM   1619  HZ  PHE   103      41.450  33.467  49.319  1.00  0.00           H  
ATOM   1620  CE2 PHE   103      43.298  34.465  48.873  1.00  0.00           C  
ATOM   1621  HE2 PHE   103      43.772  33.789  49.569  1.00  0.00           H  
ATOM   1622  CD2 PHE   103      44.067  35.316  48.070  1.00  0.00           C  
ATOM   1623  HD2 PHE   103      45.125  35.464  48.227  1.00  0.00           H  
ATOM   1624  C   PHE   103      44.180  38.740  44.293  1.00  0.00           C  
ATOM   1625  O   PHE   103      45.386  38.541  44.051  1.00  0.00           O  
ATOM   1626  N   VAL   104      43.573  39.923  44.079  1.00  0.00           N  
ATOM   1627  H   VAL   104      42.624  39.959  44.422  1.00  0.00           H  
ATOM   1628  CA  VAL   104      44.065  41.099  43.384  1.00  0.00           C  
ATOM   1629  HA  VAL   104      45.047  40.862  42.976  1.00  0.00           H  
ATOM   1630  CB  VAL   104      43.132  41.290  42.167  1.00  0.00           C  
ATOM   1631  HB  VAL   104      42.168  41.499  42.632  1.00  0.00           H  
ATOM   1632  CG1 VAL   104      43.561  42.551  41.376  1.00  0.00           C  
ATOM   1633 HG11 VAL   104      44.640  42.641  41.254  1.00  0.00           H  
ATOM   1634 HG12 VAL   104      43.136  42.530  40.373  1.00  0.00           H  
ATOM   1635 HG13 VAL   104      43.331  43.423  41.989  1.00  0.00           H  
ATOM   1636  CG2 VAL   104      42.956  39.997  41.346  1.00  0.00           C  
ATOM   1637 HG21 VAL   104      42.276  39.288  41.817  1.00  0.00           H  
ATOM   1638 HG22 VAL   104      42.598  40.219  40.341  1.00  0.00           H  
ATOM   1639 HG23 VAL   104      43.914  39.536  41.108  1.00  0.00           H  
ATOM   1640  C   VAL   104      44.131  42.384  44.240  1.00  0.00           C  
ATOM   1641  O   VAL   104      43.268  42.729  45.071  1.00  0.00           O  
ATOM   1642  N   ARG   105      45.255  43.173  44.180  1.00  0.00           N  
ATOM   1643  H   ARG   105      46.020  42.868  43.594  1.00  0.00           H  
ATOM   1644  CA  ARG   105      45.369  44.585  44.693  1.00  0.00           C  
ATOM   1645  HA  ARG   105      44.757  44.602  45.595  1.00  0.00           H  
ATOM   1646  CB  ARG   105      46.819  44.805  45.130  1.00  0.00           C  
ATOM   1647  HB2 ARG   105      47.183  43.937  45.679  1.00  0.00           H  
ATOM   1648  HB3 ARG   105      47.484  44.865  44.269  1.00  0.00           H  
ATOM   1649  CG  ARG   105      47.051  46.059  45.977  1.00  0.00           C  
ATOM   1650  HG2 ARG   105      48.123  46.237  45.886  1.00  0.00           H  
ATOM   1651  HG3 ARG   105      46.564  46.942  45.565  1.00  0.00           H  
ATOM   1652  CD  ARG   105      46.729  45.818  47.429  1.00  0.00           C  
ATOM   1653  HD2 ARG   105      45.776  45.289  47.445  1.00  0.00           H  
ATOM   1654  HD3 ARG   105      47.454  45.146  47.888  1.00  0.00           H  
ATOM   1655  NE  ARG   105      46.704  47.021  48.213  1.00  0.00           N  
ATOM   1656  HE  ARG   105      46.860  47.907  47.754  1.00  0.00           H  
ATOM   1657  CZ  ARG   105      46.422  47.108  49.518  1.00  0.00           C  
ATOM   1658  NH1 ARG   105      46.067  46.104  50.239  1.00  0.00           N  
ATOM   1659 HH11 ARG   105      46.053  45.204  49.781  1.00  0.00           H  
ATOM   1660 HH12 ARG   105      45.664  46.173  51.163  1.00  0.00           H  
ATOM   1661  NH2 ARG   105      46.263  48.277  50.178  1.00  0.00           N  
ATOM   1662 HH21 ARG   105      46.499  49.103  49.647  1.00  0.00           H  
ATOM   1663 HH22 ARG   105      46.288  48.313  51.187  1.00  0.00           H  
ATOM   1664  C   ARG   105      44.890  45.694  43.740  1.00  0.00           C  
ATOM   1665  O   ARG   105      45.297  45.701  42.580  1.00  0.00           O  
ATOM   1666  N   ILE   106      43.911  46.506  44.250  1.00  0.00           N  
ATOM   1667  H   ILE   106      43.601  46.412  45.207  1.00  0.00           H  
ATOM   1668  CA  ILE   106      43.380  47.694  43.565  1.00  0.00           C  
ATOM   1669  HA  ILE   106      43.756  47.724  42.542  1.00  0.00           H  
ATOM   1670  CB  ILE   106      41.839  47.821  43.600  1.00  0.00           C  
ATOM   1671  HB  ILE   106      41.532  48.827  43.313  1.00  0.00           H  
ATOM   1672  CG2 ILE   106      41.048  46.846  42.668  1.00  0.00           C  
ATOM   1673 HG21 ILE   106      41.392  47.072  41.659  1.00  0.00           H  
ATOM   1674 HG22 ILE   106      41.293  45.800  42.854  1.00  0.00           H  
ATOM   1675 HG23 ILE   106      39.961  46.925  42.678  1.00  0.00           H  
ATOM   1676  CG1 ILE   106      41.312  47.519  45.093  1.00  0.00           C  
ATOM   1677 HG12 ILE   106      41.388  46.454  45.310  1.00  0.00           H  
ATOM   1678 HG13 ILE   106      41.924  48.177  45.710  1.00  0.00           H  
ATOM   1679  CD1 ILE   106      39.861  48.036  45.206  1.00  0.00           C  
ATOM   1680 HD11 ILE   106      39.806  49.024  44.749  1.00  0.00           H  
ATOM   1681 HD12 ILE   106      39.164  47.281  44.843  1.00  0.00           H  
ATOM   1682 HD13 ILE   106      39.592  48.095  46.261  1.00  0.00           H  
ATOM   1683  C   ILE   106      44.173  48.932  44.032  1.00  0.00           C  
ATOM   1684  O   ILE   106      44.442  49.076  45.214  1.00  0.00           O  
ATOM   1685  N   GLN   107      44.472  49.770  43.008  1.00  0.00           N  
ATOM   1686  H   GLN   107      44.109  49.439  42.126  1.00  0.00           H  
ATOM   1687  CA  GLN   107      44.696  51.164  43.238  1.00  0.00           C  
ATOM   1688  HA  GLN   107      45.196  51.090  44.204  1.00  0.00           H  
ATOM   1689  CB  GLN   107      45.652  51.832  42.161  1.00  0.00           C  
ATOM   1690  HB2 GLN   107      45.247  51.924  41.153  1.00  0.00           H  
ATOM   1691  HB3 GLN   107      45.878  52.854  42.465  1.00  0.00           H  
ATOM   1692  CG  GLN   107      47.066  51.066  42.120  1.00  0.00           C  
ATOM   1693  HG2 GLN   107      46.894  49.991  42.177  1.00  0.00           H  
ATOM   1694  HG3 GLN   107      47.556  51.232  41.160  1.00  0.00           H  
ATOM   1695  CD  GLN   107      47.984  51.500  43.300  1.00  0.00           C  
ATOM   1696  OE1 GLN   107      47.528  51.693  44.470  1.00  0.00           O  
ATOM   1697  NE2 GLN   107      49.288  51.428  43.207  1.00  0.00           N  
ATOM   1698 HE21 GLN   107      49.733  51.127  42.352  1.00  0.00           H  
ATOM   1699 HE22 GLN   107      49.761  51.391  44.098  1.00  0.00           H  
ATOM   1700  C   GLN   107      43.370  51.901  43.357  1.00  0.00           C  
ATOM   1701  O   GLN   107      42.339  51.421  42.824  1.00  0.00           O  
ATOM   1702  N   PRO   108      43.422  53.050  44.016  1.00  0.00           N  
ATOM   1703  CD  PRO   108      44.446  53.615  44.893  1.00  0.00           C  
ATOM   1704  HD2 PRO   108      45.312  54.046  44.389  1.00  0.00           H  
ATOM   1705  HD3 PRO   108      44.889  52.838  45.516  1.00  0.00           H  
ATOM   1706  CG  PRO   108      43.814  54.683  45.778  1.00  0.00           C  
ATOM   1707  HG2 PRO   108      44.500  55.503  45.989  1.00  0.00           H  
ATOM   1708  HG3 PRO   108      43.143  54.382  46.583  1.00  0.00           H  
ATOM   1709  CB  PRO   108      42.898  55.250  44.698  1.00  0.00           C  
ATOM   1710  HB2 PRO   108      43.565  55.760  44.004  1.00  0.00           H  
ATOM   1711  HB3 PRO   108      42.272  56.046  45.102  1.00  0.00           H  
ATOM   1712  CA  PRO   108      42.274  53.945  44.041  1.00  0.00           C  
ATOM   1713  HA  PRO   108      41.558  53.561  44.768  1.00  0.00           H  
ATOM   1714  C   PRO   108      41.741  54.365  42.658  1.00  0.00           C  
ATOM   1715  O   PRO   108      42.463  54.577  41.678  1.00  0.00           O  
ATOM   1716  N   GLY   109      40.425  54.516  42.613  1.00  0.00           N  
ATOM   1717  H   GLY   109      39.974  54.423  43.511  1.00  0.00           H  
ATOM   1718  CA  GLY   109      39.632  54.896  41.394  1.00  0.00           C  
ATOM   1719  HA2 GLY   109      38.794  55.477  41.779  1.00  0.00           H  
ATOM   1720  HA3 GLY   109      40.224  55.498  40.704  1.00  0.00           H  
ATOM   1721  C   GLY   109      39.104  53.669  40.701  1.00  0.00           C  
ATOM   1722  O   GLY   109      38.036  53.695  40.085  1.00  0.00           O  
ATOM   1723  N   GLN   110      39.676  52.497  40.978  1.00  0.00           N  
ATOM   1724  H   GLN   110      40.466  52.395  41.599  1.00  0.00           H  
ATOM   1725  CA  GLN   110      39.141  51.269  40.460  1.00  0.00           C  
ATOM   1726  HA  GLN   110      38.847  51.421  39.421  1.00  0.00           H  
ATOM   1727  CB  GLN   110      40.267  50.181  40.449  1.00  0.00           C  
ATOM   1728  HB2 GLN   110      40.993  50.643  39.780  1.00  0.00           H  
ATOM   1729  HB3 GLN   110      40.598  50.089  41.483  1.00  0.00           H  
ATOM   1730  CG  GLN   110      39.860  48.746  39.973  1.00  0.00           C  
ATOM   1731  HG2 GLN   110      40.735  48.097  39.929  1.00  0.00           H  
ATOM   1732  HG3 GLN   110      39.204  48.370  40.759  1.00  0.00           H  
ATOM   1733  CD  GLN   110      39.085  48.730  38.603  1.00  0.00           C  
ATOM   1734  OE1 GLN   110      39.671  49.248  37.620  1.00  0.00           O  
ATOM   1735  NE2 GLN   110      37.985  48.043  38.555  1.00  0.00           N  
ATOM   1736 HE21 GLN   110      37.559  47.738  39.418  1.00  0.00           H  
ATOM   1737 HE22 GLN   110      37.473  48.104  37.686  1.00  0.00           H  
ATOM   1738  C   GLN   110      37.871  50.792  41.215  1.00  0.00           C  
ATOM   1739  O   GLN   110      37.783  50.798  42.455  1.00  0.00           O  
ATOM   1740  N   THR   111      36.843  50.406  40.415  1.00  0.00           N  
ATOM   1741  H   THR   111      36.934  50.463  39.410  1.00  0.00           H  
ATOM   1742  CA  THR   111      35.505  49.925  40.892  1.00  0.00           C  
ATOM   1743  HA  THR   111      35.253  50.427  41.826  1.00  0.00           H  
ATOM   1744  CB  THR   111      34.419  50.293  39.882  1.00  0.00           C  
ATOM   1745  HB  THR   111      33.454  49.814  40.045  1.00  0.00           H  
ATOM   1746  CG2 THR   111      34.063  51.751  39.933  1.00  0.00           C  
ATOM   1747 HG21 THR   111      33.583  51.895  40.901  1.00  0.00           H  
ATOM   1748 HG22 THR   111      34.861  52.492  39.877  1.00  0.00           H  
ATOM   1749 HG23 THR   111      33.390  51.952  39.099  1.00  0.00           H  
ATOM   1750  OG1 THR   111      34.950  50.072  38.600  1.00  0.00           O  
ATOM   1751  HG1 THR   111      34.356  50.409  37.925  1.00  0.00           H  
ATOM   1752  C   THR   111      35.557  48.453  41.227  1.00  0.00           C  
ATOM   1753  O   THR   111      36.281  47.623  40.686  1.00  0.00           O  
ATOM   1754  N   PHE   112      34.626  48.051  42.087  1.00  0.00           N  
ATOM   1755  H   PHE   112      34.215  48.820  42.598  1.00  0.00           H  
ATOM   1756  CA  PHE   112      34.363  46.697  42.537  1.00  0.00           C  
ATOM   1757  HA  PHE   112      34.257  46.021  41.688  1.00  0.00           H  
ATOM   1758  CB  PHE   112      35.458  46.214  43.529  1.00  0.00           C  
ATOM   1759  HB2 PHE   112      35.440  45.150  43.766  1.00  0.00           H  
ATOM   1760  HB3 PHE   112      36.402  46.270  42.988  1.00  0.00           H  
ATOM   1761  CG  PHE   112      35.543  46.921  44.890  1.00  0.00           C  
ATOM   1762  CD1 PHE   112      36.395  48.026  45.012  1.00  0.00           C  
ATOM   1763  HD1 PHE   112      36.785  48.473  44.110  1.00  0.00           H  
ATOM   1764  CE1 PHE   112      36.650  48.563  46.284  1.00  0.00           C  
ATOM   1765  HE1 PHE   112      37.316  49.402  46.431  1.00  0.00           H  
ATOM   1766  CZ  PHE   112      35.861  48.086  47.406  1.00  0.00           C  
ATOM   1767  HZ  PHE   112      36.079  48.384  48.421  1.00  0.00           H  
ATOM   1768  CE2 PHE   112      35.017  46.998  47.201  1.00  0.00           C  
ATOM   1769  HE2 PHE   112      34.456  46.415  47.916  1.00  0.00           H  
ATOM   1770  CD2 PHE   112      34.785  46.500  45.958  1.00  0.00           C  
ATOM   1771  HD2 PHE   112      33.960  45.834  45.750  1.00  0.00           H  
ATOM   1772  C   PHE   112      33.014  46.568  43.153  1.00  0.00           C  
ATOM   1773  O   PHE   112      32.502  47.471  43.762  1.00  0.00           O  
ATOM   1774  N   SER   113      32.416  45.367  43.067  1.00  0.00           N  
ATOM   1775  H   SER   113      32.800  44.805  42.321  1.00  0.00           H  
ATOM   1776  CA  SER   113      31.088  45.070  43.542  1.00  0.00           C  
ATOM   1777  HA  SER   113      30.703  46.089  43.564  1.00  0.00           H  
ATOM   1778  CB  SER   113      30.238  44.198  42.620  1.00  0.00           C  
ATOM   1779  HB2 SER   113      30.883  43.347  42.401  1.00  0.00           H  
ATOM   1780  HB3 SER   113      29.379  43.833  43.182  1.00  0.00           H  
ATOM   1781  OG  SER   113      29.687  44.898  41.510  1.00  0.00           O  
ATOM   1782  HG  SER   113      30.442  45.336  41.111  1.00  0.00           H  
ATOM   1783  C   SER   113      31.134  44.522  44.979  1.00  0.00           C  
ATOM   1784  O   SER   113      31.407  43.319  45.119  1.00  0.00           O  
ATOM   1785  N   VAL   114      30.980  45.391  45.943  1.00  0.00           N  
ATOM   1786  H   VAL   114      30.584  46.297  45.733  1.00  0.00           H  
ATOM   1787  CA  VAL   114      30.824  45.001  47.342  1.00  0.00           C  
ATOM   1788  HA  VAL   114      31.689  44.352  47.478  1.00  0.00           H  
ATOM   1789  CB  VAL   114      31.180  46.059  48.389  1.00  0.00           C  
ATOM   1790  HB  VAL   114      32.188  46.374  48.118  1.00  0.00           H  
ATOM   1791  CG1 VAL   114      30.352  47.290  48.314  1.00  0.00           C  
ATOM   1792 HG11 VAL   114      30.442  47.904  49.210  1.00  0.00           H  
ATOM   1793 HG12 VAL   114      30.680  47.921  47.487  1.00  0.00           H  
ATOM   1794 HG13 VAL   114      29.316  46.990  48.159  1.00  0.00           H  
ATOM   1795  CG2 VAL   114      31.208  45.463  49.822  1.00  0.00           C  
ATOM   1796 HG21 VAL   114      31.409  46.311  50.476  1.00  0.00           H  
ATOM   1797 HG22 VAL   114      30.361  44.847  50.125  1.00  0.00           H  
ATOM   1798 HG23 VAL   114      32.063  44.794  49.924  1.00  0.00           H  
ATOM   1799  C   VAL   114      29.580  44.158  47.560  1.00  0.00           C  
ATOM   1800  O   VAL   114      28.496  44.630  47.344  1.00  0.00           O  
ATOM   1801  N   LEU   115      29.714  42.922  47.971  1.00  0.00           N  
ATOM   1802  H   LEU   115      30.607  42.475  48.119  1.00  0.00           H  
ATOM   1803  CA  LEU   115      28.554  42.171  48.455  1.00  0.00           C  
ATOM   1804  HA  LEU   115      27.618  42.327  47.919  1.00  0.00           H  
ATOM   1805  CB  LEU   115      28.899  40.689  48.162  1.00  0.00           C  
ATOM   1806  HB2 LEU   115      29.203  40.608  47.119  1.00  0.00           H  
ATOM   1807  HB3 LEU   115      29.711  40.291  48.771  1.00  0.00           H  
ATOM   1808  CG  LEU   115      27.735  39.749  48.415  1.00  0.00           C  
ATOM   1809  HG  LEU   115      27.284  39.830  49.404  1.00  0.00           H  
ATOM   1810  CD1 LEU   115      26.586  39.784  47.399  1.00  0.00           C  
ATOM   1811 HD11 LEU   115      26.107  40.762  47.349  1.00  0.00           H  
ATOM   1812 HD12 LEU   115      27.037  39.546  46.436  1.00  0.00           H  
ATOM   1813 HD13 LEU   115      25.782  39.084  47.630  1.00  0.00           H  
ATOM   1814  CD2 LEU   115      28.293  38.343  48.426  1.00  0.00           C  
ATOM   1815 HD21 LEU   115      28.698  38.046  47.459  1.00  0.00           H  
ATOM   1816 HD22 LEU   115      29.035  38.159  49.204  1.00  0.00           H  
ATOM   1817 HD23 LEU   115      27.511  37.585  48.468  1.00  0.00           H  
ATOM   1818  C   LEU   115      28.360  42.409  49.935  1.00  0.00           C  
ATOM   1819  O   LEU   115      29.229  42.119  50.772  1.00  0.00           O  
ATOM   1820  N   ALA   116      27.284  43.176  50.280  1.00  0.00           N  
ATOM   1821  H   ALA   116      26.647  43.310  49.508  1.00  0.00           H  
ATOM   1822  CA  ALA   116      26.950  43.634  51.666  1.00  0.00           C  
ATOM   1823  HA  ALA   116      27.924  43.886  52.086  1.00  0.00           H  
ATOM   1824  CB  ALA   116      26.059  44.845  51.376  1.00  0.00           C  
ATOM   1825  HB1 ALA   116      25.214  44.497  50.782  1.00  0.00           H  
ATOM   1826  HB2 ALA   116      25.610  45.131  52.328  1.00  0.00           H  
ATOM   1827  HB3 ALA   116      26.612  45.700  50.987  1.00  0.00           H  
ATOM   1828  C   ALA   116      26.308  42.546  52.612  1.00  0.00           C  
ATOM   1829  O   ALA   116      25.132  42.209  52.457  1.00  0.00           O  
ATOM   1830  N   CYS   117      27.123  41.949  53.459  1.00  0.00           N  
ATOM   1831  H   CYS   117      28.010  42.419  53.572  1.00  0.00           H  
ATOM   1832  CA  CYS   117      26.817  40.756  54.236  1.00  0.00           C  
ATOM   1833  HA  CYS   117      25.825  40.439  53.914  1.00  0.00           H  
ATOM   1834  CB  CYS   117      27.814  39.676  54.115  1.00  0.00           C  
ATOM   1835  HB2 CYS   117      28.761  40.041  54.514  1.00  0.00           H  
ATOM   1836  HB3 CYS   117      27.544  38.772  54.661  1.00  0.00           H  
ATOM   1837  SG  CYS   117      28.098  39.250  52.357  1.00  0.00           S  
ATOM   1838  HG  CYS   117      28.973  40.219  52.074  1.00  0.00           H  
ATOM   1839  C   CYS   117      26.666  40.994  55.769  1.00  0.00           C  
ATOM   1840  O   CYS   117      27.428  41.675  56.449  1.00  0.00           O  
ATOM   1841  N   TYR   118      25.521  40.539  56.304  1.00  0.00           N  
ATOM   1842  H   TYR   118      24.872  40.143  55.639  1.00  0.00           H  
ATOM   1843  CA  TYR   118      25.136  40.617  57.655  1.00  0.00           C  
ATOM   1844  HA  TYR   118      25.862  41.277  58.130  1.00  0.00           H  
ATOM   1845  CB  TYR   118      23.728  41.251  57.829  1.00  0.00           C  
ATOM   1846  HB2 TYR   118      23.029  40.628  57.272  1.00  0.00           H  
ATOM   1847  HB3 TYR   118      23.508  41.254  58.897  1.00  0.00           H  
ATOM   1848  CG  TYR   118      23.652  42.651  57.221  1.00  0.00           C  
ATOM   1849  CD1 TYR   118      24.573  43.653  57.676  1.00  0.00           C  
ATOM   1850  HD1 TYR   118      25.258  43.452  58.485  1.00  0.00           H  
ATOM   1851  CE1 TYR   118      24.592  44.900  57.129  1.00  0.00           C  
ATOM   1852  HE1 TYR   118      25.254  45.705  57.413  1.00  0.00           H  
ATOM   1853  CZ  TYR   118      23.660  45.177  56.076  1.00  0.00           C  
ATOM   1854  OH  TYR   118      23.727  46.427  55.625  1.00  0.00           O  
ATOM   1855  HH  TYR   118      23.039  46.691  55.010  1.00  0.00           H  
ATOM   1856  CE2 TYR   118      22.716  44.261  55.641  1.00  0.00           C  
ATOM   1857  HE2 TYR   118      22.002  44.515  54.871  1.00  0.00           H  
ATOM   1858  CD2 TYR   118      22.850  42.887  56.115  1.00  0.00           C  
ATOM   1859  HD2 TYR   118      22.172  42.082  55.872  1.00  0.00           H  
ATOM   1860  C   TYR   118      25.153  39.283  58.463  1.00  0.00           C  
ATOM   1861  O   TYR   118      24.315  38.424  58.268  1.00  0.00           O  
ATOM   1862  N   ASN   119      26.069  39.212  59.422  1.00  0.00           N  
ATOM   1863  H   ASN   119      26.543  40.058  59.703  1.00  0.00           H  
ATOM   1864  CA  ASN   119      26.529  37.976  60.140  1.00  0.00           C  
ATOM   1865  HA  ASN   119      27.618  38.013  60.169  1.00  0.00           H  
ATOM   1866  CB  ASN   119      25.905  37.978  61.588  1.00  0.00           C  
ATOM   1867  HB2 ASN   119      24.823  37.862  61.657  1.00  0.00           H  
ATOM   1868  HB3 ASN   119      26.282  37.144  62.180  1.00  0.00           H  
ATOM   1869  CG  ASN   119      26.192  39.231  62.356  1.00  0.00           C  
ATOM   1870  OD1 ASN   119      27.279  39.744  62.183  1.00  0.00           O  
ATOM   1871  ND2 ASN   119      25.348  39.714  63.236  1.00  0.00           N  
ATOM   1872 HD21 ASN   119      24.442  39.276  63.324  1.00  0.00           H  
ATOM   1873 HD22 ASN   119      25.529  40.597  63.691  1.00  0.00           H  
ATOM   1874  C   ASN   119      26.307  36.680  59.342  1.00  0.00           C  
ATOM   1875  O   ASN   119      25.572  35.790  59.791  1.00  0.00           O  
ATOM   1876  N   GLY   120      26.903  36.561  58.196  1.00  0.00           N  
ATOM   1877  H   GLY   120      27.445  37.338  57.848  1.00  0.00           H  
ATOM   1878  CA  GLY   120      26.855  35.461  57.246  1.00  0.00           C  
ATOM   1879  HA2 GLY   120      27.835  35.249  56.819  1.00  0.00           H  
ATOM   1880  HA3 GLY   120      26.494  34.597  57.803  1.00  0.00           H  
ATOM   1881  C   GLY   120      25.886  35.801  56.098  1.00  0.00           C  
ATOM   1882  O   GLY   120      26.217  35.223  55.049  1.00  0.00           O  
ATOM   1883  N   SER   121      24.686  36.431  56.247  1.00  0.00           N  
ATOM   1884  H   SER   121      24.617  36.950  57.110  1.00  0.00           H  
ATOM   1885  CA  SER   121      23.648  36.599  55.188  1.00  0.00           C  
ATOM   1886  HA  SER   121      23.600  35.629  54.693  1.00  0.00           H  
ATOM   1887  CB  SER   121      22.304  36.906  55.830  1.00  0.00           C  
ATOM   1888  HB2 SER   121      22.358  37.855  56.364  1.00  0.00           H  
ATOM   1889  HB3 SER   121      21.464  36.945  55.136  1.00  0.00           H  
ATOM   1890  OG  SER   121      22.012  36.003  56.836  1.00  0.00           O  
ATOM   1891  HG  SER   121      21.660  35.222  56.404  1.00  0.00           H  
ATOM   1892  C   SER   121      23.980  37.788  54.218  1.00  0.00           C  
ATOM   1893  O   SER   121      23.802  38.982  54.582  1.00  0.00           O  
ATOM   1894  N   PRO   122      24.383  37.552  52.976  1.00  0.00           N  
ATOM   1895  CD  PRO   122      24.739  36.265  52.434  1.00  0.00           C  
ATOM   1896  HD2 PRO   122      24.066  35.475  52.766  1.00  0.00           H  
ATOM   1897  HD3 PRO   122      25.737  35.935  52.722  1.00  0.00           H  
ATOM   1898  CG  PRO   122      24.551  36.275  50.930  1.00  0.00           C  
ATOM   1899  HG2 PRO   122      23.542  35.953  50.671  1.00  0.00           H  
ATOM   1900  HG3 PRO   122      25.307  35.725  50.370  1.00  0.00           H  
ATOM   1901  CB  PRO   122      24.686  37.817  50.599  1.00  0.00           C  
ATOM   1902  HB2 PRO   122      23.903  38.044  49.876  1.00  0.00           H  
ATOM   1903  HB3 PRO   122      25.611  37.916  50.031  1.00  0.00           H  
ATOM   1904  CA  PRO   122      24.326  38.553  51.900  1.00  0.00           C  
ATOM   1905  HA  PRO   122      25.116  39.298  51.993  1.00  0.00           H  
ATOM   1906  C   PRO   122      22.900  39.164  51.847  1.00  0.00           C  
ATOM   1907  O   PRO   122      21.859  38.481  51.634  1.00  0.00           O  
ATOM   1908  N   SER   123      22.804  40.498  51.889  1.00  0.00           N  
ATOM   1909  H   SER   123      23.707  40.929  52.030  1.00  0.00           H  
ATOM   1910  CA  SER   123      21.631  41.417  51.612  1.00  0.00           C  
ATOM   1911  HA  SER   123      20.828  40.681  51.577  1.00  0.00           H  
ATOM   1912  CB  SER   123      21.524  42.323  52.792  1.00  0.00           C  
ATOM   1913  HB2 SER   123      20.483  42.640  52.863  1.00  0.00           H  
ATOM   1914  HB3 SER   123      21.809  41.755  53.677  1.00  0.00           H  
ATOM   1915  OG  SER   123      22.469  43.367  52.551  1.00  0.00           O  
ATOM   1916  HG  SER   123      23.393  43.140  52.682  1.00  0.00           H  
ATOM   1917  C   SER   123      21.650  42.185  50.292  1.00  0.00           C  
ATOM   1918  O   SER   123      20.527  42.285  49.681  1.00  0.00           O  
ATOM   1919  N   GLY   124      22.780  42.721  49.802  1.00  0.00           N  
ATOM   1920  H   GLY   124      23.651  42.608  50.301  1.00  0.00           H  
ATOM   1921  CA  GLY   124      22.730  43.559  48.588  1.00  0.00           C  
ATOM   1922  HA2 GLY   124      21.985  43.204  47.876  1.00  0.00           H  
ATOM   1923  HA3 GLY   124      22.608  44.622  48.798  1.00  0.00           H  
ATOM   1924  C   GLY   124      24.028  43.532  47.848  1.00  0.00           C  
ATOM   1925  O   GLY   124      25.048  43.206  48.485  1.00  0.00           O  
ATOM   1926  N   VAL   125      24.164  43.901  46.587  1.00  0.00           N  
ATOM   1927  H   VAL   125      23.426  44.358  46.070  1.00  0.00           H  
ATOM   1928  CA  VAL   125      25.505  43.995  45.942  1.00  0.00           C  
ATOM   1929  HA  VAL   125      26.332  43.847  46.637  1.00  0.00           H  
ATOM   1930  CB  VAL   125      25.603  42.778  45.019  1.00  0.00           C  
ATOM   1931  HB  VAL   125      25.232  41.905  45.555  1.00  0.00           H  
ATOM   1932  CG1 VAL   125      24.708  42.924  43.762  1.00  0.00           C  
ATOM   1933 HG11 VAL   125      25.103  43.623  43.025  1.00  0.00           H  
ATOM   1934 HG12 VAL   125      24.603  41.911  43.372  1.00  0.00           H  
ATOM   1935 HG13 VAL   125      23.721  43.286  44.049  1.00  0.00           H  
ATOM   1936  CG2 VAL   125      27.034  42.478  44.532  1.00  0.00           C  
ATOM   1937 HG21 VAL   125      27.365  43.315  43.918  1.00  0.00           H  
ATOM   1938 HG22 VAL   125      27.628  42.178  45.395  1.00  0.00           H  
ATOM   1939 HG23 VAL   125      27.012  41.691  43.778  1.00  0.00           H  
ATOM   1940  C   VAL   125      25.887  45.300  45.271  1.00  0.00           C  
ATOM   1941  O   VAL   125      25.247  45.709  44.277  1.00  0.00           O  
ATOM   1942  N   TYR   126      26.773  46.125  45.825  1.00  0.00           N  
ATOM   1943  H   TYR   126      27.371  45.779  46.562  1.00  0.00           H  
ATOM   1944  CA  TYR   126      26.932  47.527  45.366  1.00  0.00           C  
ATOM   1945  HA  TYR   126      26.082  47.778  44.732  1.00  0.00           H  
ATOM   1946  CB  TYR   126      26.840  48.472  46.514  1.00  0.00           C  
ATOM   1947  HB2 TYR   126      25.815  48.347  46.863  1.00  0.00           H  
ATOM   1948  HB3 TYR   126      27.686  48.323  47.184  1.00  0.00           H  
ATOM   1949  CG  TYR   126      26.763  49.955  46.166  1.00  0.00           C  
ATOM   1950  CD1 TYR   126      26.187  50.544  45.019  1.00  0.00           C  
ATOM   1951  HD1 TYR   126      25.724  49.929  44.261  1.00  0.00           H  
ATOM   1952  CE1 TYR   126      26.351  51.954  44.810  1.00  0.00           C  
ATOM   1953  HE1 TYR   126      25.901  52.372  43.922  1.00  0.00           H  
ATOM   1954  CZ  TYR   126      27.071  52.789  45.708  1.00  0.00           C  
ATOM   1955  OH  TYR   126      27.248  54.064  45.363  1.00  0.00           O  
ATOM   1956  HH  TYR   126      27.963  54.474  45.856  1.00  0.00           H  
ATOM   1957  CE2 TYR   126      27.669  52.206  46.832  1.00  0.00           C  
ATOM   1958  HE2 TYR   126      28.359  52.720  47.485  1.00  0.00           H  
ATOM   1959  CD2 TYR   126      27.476  50.819  47.027  1.00  0.00           C  
ATOM   1960  HD2 TYR   126      28.053  50.367  47.820  1.00  0.00           H  
ATOM   1961  C   TYR   126      28.247  47.827  44.603  1.00  0.00           C  
ATOM   1962  O   TYR   126      29.321  47.553  45.078  1.00  0.00           O  
ATOM   1963  N   GLN   127      28.083  48.299  43.360  1.00  0.00           N  
ATOM   1964  H   GLN   127      27.167  48.391  42.945  1.00  0.00           H  
ATOM   1965  CA  GLN   127      29.261  48.768  42.598  1.00  0.00           C  
ATOM   1966  HA  GLN   127      30.097  48.103  42.813  1.00  0.00           H  
ATOM   1967  CB  GLN   127      28.844  48.731  41.108  1.00  0.00           C  
ATOM   1968  HB2 GLN   127      28.545  47.761  40.710  1.00  0.00           H  
ATOM   1969  HB3 GLN   127      27.949  49.324  40.915  1.00  0.00           H  
ATOM   1970  CG  GLN   127      29.954  49.177  40.161  1.00  0.00           C  
ATOM   1971  HG2 GLN   127      29.566  49.357  39.158  1.00  0.00           H  
ATOM   1972  HG3 GLN   127      30.336  50.135  40.516  1.00  0.00           H  
ATOM   1973  CD  GLN   127      31.059  48.157  40.021  1.00  0.00           C  
ATOM   1974  OE1 GLN   127      31.202  47.144  40.697  1.00  0.00           O  
ATOM   1975  NE2 GLN   127      31.768  48.277  38.913  1.00  0.00           N  
ATOM   1976 HE21 GLN   127      31.676  49.086  38.316  1.00  0.00           H  
ATOM   1977 HE22 GLN   127      32.553  47.651  38.806  1.00  0.00           H  
ATOM   1978  C   GLN   127      29.667  50.189  43.126  1.00  0.00           C  
ATOM   1979  O   GLN   127      28.971  51.153  43.292  1.00  0.00           O  
ATOM   1980  N   CYS   128      30.937  50.244  43.413  1.00  0.00           N  
ATOM   1981  H   CYS   128      31.506  49.412  43.350  1.00  0.00           H  
ATOM   1982  CA  CYS   128      31.495  51.453  44.046  1.00  0.00           C  
ATOM   1983  HA  CYS   128      31.052  52.403  43.747  1.00  0.00           H  
ATOM   1984  CB  CYS   128      31.186  51.412  45.586  1.00  0.00           C  
ATOM   1985  HB2 CYS   128      31.505  52.344  46.053  1.00  0.00           H  
ATOM   1986  HB3 CYS   128      30.116  51.242  45.705  1.00  0.00           H  
ATOM   1987  SG  CYS   128      32.177  50.217  46.398  1.00  0.00           S  
ATOM   1988  HG  CYS   128      31.721  49.134  45.764  1.00  0.00           H  
ATOM   1989  C   CYS   128      33.011  51.497  43.756  1.00  0.00           C  
ATOM   1990  O   CYS   128      33.702  50.534  43.586  1.00  0.00           O  
ATOM   1991  N   ALA   129      33.547  52.744  43.747  1.00  0.00           N  
ATOM   1992  H   ALA   129      33.050  53.608  43.911  1.00  0.00           H  
ATOM   1993  CA  ALA   129      35.004  52.929  43.605  1.00  0.00           C  
ATOM   1994  HA  ALA   129      35.555  52.165  43.057  1.00  0.00           H  
ATOM   1995  CB  ALA   129      35.332  54.169  42.824  1.00  0.00           C  
ATOM   1996  HB1 ALA   129      35.035  54.984  43.485  1.00  0.00           H  
ATOM   1997  HB2 ALA   129      36.368  54.226  42.491  1.00  0.00           H  
ATOM   1998  HB3 ALA   129      34.710  54.082  41.933  1.00  0.00           H  
ATOM   1999  C   ALA   129      35.788  53.069  44.911  1.00  0.00           C  
ATOM   2000  O   ALA   129      35.368  53.645  45.862  1.00  0.00           O  
ATOM   2001  N   MET   130      36.993  52.508  44.888  1.00  0.00           N  
ATOM   2002  H   MET   130      37.329  51.901  44.154  1.00  0.00           H  
ATOM   2003  CA  MET   130      37.964  52.648  46.013  1.00  0.00           C  
ATOM   2004  HA  MET   130      37.490  52.546  46.989  1.00  0.00           H  
ATOM   2005  CB  MET   130      39.183  51.733  45.900  1.00  0.00           C  
ATOM   2006  HB2 MET   130      38.919  50.678  45.963  1.00  0.00           H  
ATOM   2007  HB3 MET   130      39.619  51.892  44.914  1.00  0.00           H  
ATOM   2008  CG  MET   130      40.391  51.960  46.860  1.00  0.00           C  
ATOM   2009  HG2 MET   130      41.169  51.217  46.685  1.00  0.00           H  
ATOM   2010  HG3 MET   130      40.616  53.009  46.663  1.00  0.00           H  
ATOM   2011  SD  MET   130      39.790  51.811  48.504  1.00  0.00           S  
ATOM   2012  CE  MET   130      39.400  50.008  48.672  1.00  0.00           C  
ATOM   2013  HE1 MET   130      39.204  49.758  49.714  1.00  0.00           H  
ATOM   2014  HE2 MET   130      38.598  49.756  47.978  1.00  0.00           H  
ATOM   2015  HE3 MET   130      40.297  49.468  48.369  1.00  0.00           H  
ATOM   2016  C   MET   130      38.393  54.107  45.946  1.00  0.00           C  
ATOM   2017  O   MET   130      39.030  54.584  45.020  1.00  0.00           O  
ATOM   2018  N   ARG   131      38.131  54.956  46.999  1.00  0.00           N  
ATOM   2019  H   ARG   131      37.607  54.548  47.760  1.00  0.00           H  
ATOM   2020  CA  ARG   131      38.258  56.381  47.017  1.00  0.00           C  
ATOM   2021  HA  ARG   131      37.850  56.724  46.067  1.00  0.00           H  
ATOM   2022  CB  ARG   131      37.584  57.020  48.274  1.00  0.00           C  
ATOM   2023  HB2 ARG   131      38.121  56.689  49.163  1.00  0.00           H  
ATOM   2024  HB3 ARG   131      37.771  58.092  48.210  1.00  0.00           H  
ATOM   2025  CG  ARG   131      36.073  56.739  48.489  1.00  0.00           C  
ATOM   2026  HG2 ARG   131      35.923  55.698  48.774  1.00  0.00           H  
ATOM   2027  HG3 ARG   131      35.656  57.349  49.291  1.00  0.00           H  
ATOM   2028  CD  ARG   131      35.193  57.130  47.284  1.00  0.00           C  
ATOM   2029  HD2 ARG   131      35.470  56.494  46.444  1.00  0.00           H  
ATOM   2030  HD3 ARG   131      34.169  56.970  47.624  1.00  0.00           H  
ATOM   2031  NE  ARG   131      35.372  58.577  46.996  1.00  0.00           N  
ATOM   2032  HE  ARG   131      35.769  59.210  47.676  1.00  0.00           H  
ATOM   2033  CZ  ARG   131      34.952  59.262  45.942  1.00  0.00           C  
ATOM   2034  NH1 ARG   131      34.145  58.703  45.113  1.00  0.00           N  
ATOM   2035 HH11 ARG   131      33.882  57.734  45.223  1.00  0.00           H  
ATOM   2036 HH12 ARG   131      34.093  59.065  44.171  1.00  0.00           H  
ATOM   2037  NH2 ARG   131      35.334  60.484  45.727  1.00  0.00           N  
ATOM   2038 HH21 ARG   131      36.101  60.786  46.310  1.00  0.00           H  
ATOM   2039 HH22 ARG   131      35.222  60.978  44.853  1.00  0.00           H  
ATOM   2040  C   ARG   131      39.756  56.693  47.051  1.00  0.00           C  
ATOM   2041  O   ARG   131      40.570  55.806  47.562  1.00  0.00           O  
ATOM   2042  N   PRO   132      40.142  57.939  46.684  1.00  0.00           N  
ATOM   2043  CD  PRO   132      39.379  58.843  45.850  1.00  0.00           C  
ATOM   2044  HD2 PRO   132      38.631  59.471  46.334  1.00  0.00           H  
ATOM   2045  HD3 PRO   132      38.973  58.229  45.046  1.00  0.00           H  
ATOM   2046  CG  PRO   132      40.327  59.787  45.237  1.00  0.00           C  
ATOM   2047  HG2 PRO   132      39.871  60.716  44.895  1.00  0.00           H  
ATOM   2048  HG3 PRO   132      40.802  59.287  44.393  1.00  0.00           H  
ATOM   2049  CB  PRO   132      41.375  60.003  46.345  1.00  0.00           C  
ATOM   2050  HB2 PRO   132      41.011  60.655  47.140  1.00  0.00           H  
ATOM   2051  HB3 PRO   132      42.319  60.393  45.966  1.00  0.00           H  
ATOM   2052  CA  PRO   132      41.500  58.502  46.847  1.00  0.00           C  
ATOM   2053  HA  PRO   132      42.178  57.980  46.172  1.00  0.00           H  
ATOM   2054  C   PRO   132      42.117  58.373  48.286  1.00  0.00           C  
ATOM   2055  O   PRO   132      43.345  58.180  48.523  1.00  0.00           O  
ATOM   2056  N   ASN   133      41.328  58.413  49.300  1.00  0.00           N  
ATOM   2057  H   ASN   133      40.457  58.864  49.060  1.00  0.00           H  
ATOM   2058  CA  ASN   133      41.729  58.197  50.705  1.00  0.00           C  
ATOM   2059  HA  ASN   133      42.678  58.693  50.910  1.00  0.00           H  
ATOM   2060  CB  ASN   133      40.744  58.965  51.652  1.00  0.00           C  
ATOM   2061  HB2 ASN   133      41.223  58.995  52.630  1.00  0.00           H  
ATOM   2062  HB3 ASN   133      40.713  60.010  51.340  1.00  0.00           H  
ATOM   2063  CG  ASN   133      39.387  58.428  51.727  1.00  0.00           C  
ATOM   2064  OD1 ASN   133      39.039  57.314  51.463  1.00  0.00           O  
ATOM   2065  ND2 ASN   133      38.468  59.202  52.196  1.00  0.00           N  
ATOM   2066 HD21 ASN   133      38.764  60.080  52.596  1.00  0.00           H  
ATOM   2067 HD22 ASN   133      37.505  58.934  52.341  1.00  0.00           H  
ATOM   2068  C   ASN   133      41.872  56.734  51.125  1.00  0.00           C  
ATOM   2069  O   ASN   133      42.249  56.456  52.296  1.00  0.00           O  
ATOM   2070  N   PHE   134      41.594  55.723  50.288  1.00  0.00           N  
ATOM   2071  H   PHE   134      41.296  55.929  49.345  1.00  0.00           H  
ATOM   2072  CA  PHE   134      41.680  54.227  50.521  1.00  0.00           C  
ATOM   2073  HA  PHE   134      41.609  53.877  49.491  1.00  0.00           H  
ATOM   2074  CB  PHE   134      43.098  53.722  50.947  1.00  0.00           C  
ATOM   2075  HB2 PHE   134      43.167  53.964  52.008  1.00  0.00           H  
ATOM   2076  HB3 PHE   134      43.071  52.647  50.768  1.00  0.00           H  
ATOM   2077  CG  PHE   134      44.374  54.167  50.216  1.00  0.00           C  
ATOM   2078  CD1 PHE   134      44.896  53.444  49.115  1.00  0.00           C  
ATOM   2079  HD1 PHE   134      44.364  52.621  48.660  1.00  0.00           H  
ATOM   2080  CE1 PHE   134      46.169  53.726  48.599  1.00  0.00           C  
ATOM   2081  HE1 PHE   134      46.535  53.161  47.754  1.00  0.00           H  
ATOM   2082  CZ  PHE   134      46.974  54.745  49.158  1.00  0.00           C  
ATOM   2083  HZ  PHE   134      47.963  54.917  48.760  1.00  0.00           H  
ATOM   2084  CE2 PHE   134      46.470  55.447  50.267  1.00  0.00           C  
ATOM   2085  HE2 PHE   134      47.089  56.236  50.667  1.00  0.00           H  
ATOM   2086  CD2 PHE   134      45.208  55.157  50.748  1.00  0.00           C  
ATOM   2087  HD2 PHE   134      44.808  55.670  51.610  1.00  0.00           H  
ATOM   2088  C   PHE   134      40.555  53.578  51.329  1.00  0.00           C  
ATOM   2089  O   PHE   134      40.709  52.866  52.349  1.00  0.00           O  
ATOM   2090  N   THR   135      39.347  53.958  50.976  1.00  0.00           N  
ATOM   2091  H   THR   135      39.392  54.674  50.266  1.00  0.00           H  
ATOM   2092  CA  THR   135      38.050  53.459  51.668  1.00  0.00           C  
ATOM   2093  HA  THR   135      38.080  52.476  52.139  1.00  0.00           H  
ATOM   2094  CB  THR   135      37.472  54.381  52.846  1.00  0.00           C  
ATOM   2095  HB  THR   135      36.575  53.990  53.325  1.00  0.00           H  
ATOM   2096  CG2 THR   135      38.438  54.798  53.951  1.00  0.00           C  
ATOM   2097 HG21 THR   135      38.896  53.971  54.494  1.00  0.00           H  
ATOM   2098 HG22 THR   135      39.197  55.426  53.483  1.00  0.00           H  
ATOM   2099 HG23 THR   135      37.915  55.364  54.721  1.00  0.00           H  
ATOM   2100  OG1 THR   135      37.066  55.634  52.325  1.00  0.00           O  
ATOM   2101  HG1 THR   135      37.854  56.015  51.929  1.00  0.00           H  
ATOM   2102  C   THR   135      37.033  53.366  50.641  1.00  0.00           C  
ATOM   2103  O   THR   135      37.154  53.756  49.454  1.00  0.00           O  
ATOM   2104  N   ILE   136      35.844  52.886  51.034  1.00  0.00           N  
ATOM   2105  H   ILE   136      35.723  52.810  52.034  1.00  0.00           H  
ATOM   2106  CA  ILE   136      34.595  53.119  50.276  1.00  0.00           C  
ATOM   2107  HA  ILE   136      34.757  53.811  49.450  1.00  0.00           H  
ATOM   2108  CB  ILE   136      34.200  51.738  49.629  1.00  0.00           C  
ATOM   2109  HB  ILE   136      33.325  51.901  48.999  1.00  0.00           H  
ATOM   2110  CG2 ILE   136      35.239  51.263  48.594  1.00  0.00           C  
ATOM   2111 HG21 ILE   136      34.898  50.364  48.081  1.00  0.00           H  
ATOM   2112 HG22 ILE   136      35.249  52.020  47.811  1.00  0.00           H  
ATOM   2113 HG23 ILE   136      36.200  51.106  49.083  1.00  0.00           H  
ATOM   2114  CG1 ILE   136      33.689  50.690  50.704  1.00  0.00           C  
ATOM   2115 HG12 ILE   136      34.456  50.375  51.411  1.00  0.00           H  
ATOM   2116 HG13 ILE   136      32.807  51.102  51.194  1.00  0.00           H  
ATOM   2117  CD1 ILE   136      33.369  49.362  50.053  1.00  0.00           C  
ATOM   2118 HD11 ILE   136      34.324  48.935  49.744  1.00  0.00           H  
ATOM   2119 HD12 ILE   136      32.916  48.654  50.747  1.00  0.00           H  
ATOM   2120 HD13 ILE   136      32.638  49.498  49.255  1.00  0.00           H  
ATOM   2121  C   ILE   136      33.481  53.705  51.130  1.00  0.00           C  
ATOM   2122  O   ILE   136      33.464  53.575  52.337  1.00  0.00           O  
ATOM   2123  N   LYS   137      32.539  54.341  50.439  1.00  0.00           N  
ATOM   2124  H   LYS   137      32.623  54.392  49.434  1.00  0.00           H  
ATOM   2125  CA  LYS   137      31.329  54.950  50.995  1.00  0.00           C  
ATOM   2126  HA  LYS   137      31.397  54.899  52.082  1.00  0.00           H  
ATOM   2127  CB  LYS   137      31.247  56.438  50.481  1.00  0.00           C  
ATOM   2128  HB2 LYS   137      31.155  56.397  49.396  1.00  0.00           H  
ATOM   2129  HB3 LYS   137      30.284  56.854  50.776  1.00  0.00           H  
ATOM   2130  CG  LYS   137      32.452  57.315  50.992  1.00  0.00           C  
ATOM   2131  HG2 LYS   137      32.432  57.237  52.079  1.00  0.00           H  
ATOM   2132  HG3 LYS   137      33.389  57.083  50.486  1.00  0.00           H  
ATOM   2133  CD  LYS   137      32.185  58.765  50.587  1.00  0.00           C  
ATOM   2134  HD2 LYS   137      31.127  58.996  50.709  1.00  0.00           H  
ATOM   2135  HD3 LYS   137      32.803  59.422  51.199  1.00  0.00           H  
ATOM   2136  CE  LYS   137      32.382  58.949  49.108  1.00  0.00           C  
ATOM   2137  HE2 LYS   137      32.997  58.132  48.731  1.00  0.00           H  
ATOM   2138  HE3 LYS   137      31.391  58.845  48.668  1.00  0.00           H  
ATOM   2139  NZ  LYS   137      32.933  60.363  48.823  1.00  0.00           N  
ATOM   2140  HZ1 LYS   137      32.840  60.614  47.849  1.00  0.00           H  
ATOM   2141  HZ2 LYS   137      32.426  61.077  49.326  1.00  0.00           H  
ATOM   2142  HZ3 LYS   137      33.901  60.364  49.111  1.00  0.00           H  
ATOM   2143  C   LYS   137      30.182  54.087  50.548  1.00  0.00           C  
ATOM   2144  O   LYS   137      30.150  53.626  49.405  1.00  0.00           O  
ATOM   2145  N   GLY   138      29.265  53.781  51.502  1.00  0.00           N  
ATOM   2146  H   GLY   138      29.519  54.245  52.362  1.00  0.00           H  
ATOM   2147  CA  GLY   138      28.002  53.081  51.350  1.00  0.00           C  
ATOM   2148  HA2 GLY   138      27.492  53.683  50.598  1.00  0.00           H  
ATOM   2149  HA3 GLY   138      28.195  52.130  50.853  1.00  0.00           H  
ATOM   2150  C   GLY   138      27.184  52.856  52.602  1.00  0.00           C  
ATOM   2151  O   GLY   138      27.642  52.343  53.580  1.00  0.00           O  
ATOM   2152  N   SER   139      25.844  53.117  52.488  1.00  0.00           N  
ATOM   2153  H   SER   139      25.383  53.590  51.724  1.00  0.00           H  
ATOM   2154  CA  SER   139      25.022  52.954  53.676  1.00  0.00           C  
ATOM   2155  HA  SER   139      25.630  53.286  54.518  1.00  0.00           H  
ATOM   2156  CB  SER   139      23.759  53.758  53.419  1.00  0.00           C  
ATOM   2157  HB2 SER   139      23.961  54.763  53.046  1.00  0.00           H  
ATOM   2158  HB3 SER   139      23.252  53.217  52.620  1.00  0.00           H  
ATOM   2159  OG  SER   139      22.948  53.832  54.568  1.00  0.00           O  
ATOM   2160  HG  SER   139      22.153  53.329  54.378  1.00  0.00           H  
ATOM   2161  C   SER   139      24.681  51.469  54.071  1.00  0.00           C  
ATOM   2162  O   SER   139      23.569  51.038  53.779  1.00  0.00           O  
ATOM   2163  N   PHE   140      25.572  50.733  54.621  1.00  0.00           N  
ATOM   2164  H   PHE   140      26.433  51.229  54.804  1.00  0.00           H  
ATOM   2165  CA  PHE   140      25.461  49.382  55.224  1.00  0.00           C  
ATOM   2166  HA  PHE   140      24.462  48.991  55.033  1.00  0.00           H  
ATOM   2167  CB  PHE   140      26.556  48.588  54.500  1.00  0.00           C  
ATOM   2168  HB2 PHE   140      27.547  48.899  54.829  1.00  0.00           H  
ATOM   2169  HB3 PHE   140      26.389  47.522  54.655  1.00  0.00           H  
ATOM   2170  CG  PHE   140      26.596  48.646  52.932  1.00  0.00           C  
ATOM   2171  CD1 PHE   140      25.513  48.144  52.187  1.00  0.00           C  
ATOM   2172  HD1 PHE   140      24.667  47.644  52.635  1.00  0.00           H  
ATOM   2173  CE1 PHE   140      25.510  48.269  50.804  1.00  0.00           C  
ATOM   2174  HE1 PHE   140      24.812  47.737  50.175  1.00  0.00           H  
ATOM   2175  CZ  PHE   140      26.578  48.875  50.176  1.00  0.00           C  
ATOM   2176  HZ  PHE   140      26.699  48.826  49.104  1.00  0.00           H  
ATOM   2177  CE2 PHE   140      27.594  49.450  50.870  1.00  0.00           C  
ATOM   2178  HE2 PHE   140      28.334  50.019  50.328  1.00  0.00           H  
ATOM   2179  CD2 PHE   140      27.583  49.350  52.272  1.00  0.00           C  
ATOM   2180  HD2 PHE   140      28.432  49.663  52.861  1.00  0.00           H  
ATOM   2181  C   PHE   140      25.699  49.513  56.696  1.00  0.00           C  
ATOM   2182  O   PHE   140      26.520  50.273  57.215  1.00  0.00           O  
ATOM   2183  N   LEU   141      24.864  48.799  57.479  1.00  0.00           N  
ATOM   2184  H   LEU   141      24.138  48.262  57.026  1.00  0.00           H  
ATOM   2185  CA  LEU   141      25.021  48.732  58.956  1.00  0.00           C  
ATOM   2186  HA  LEU   141      24.709  49.723  59.283  1.00  0.00           H  
ATOM   2187  CB  LEU   141      24.001  47.704  59.507  1.00  0.00           C  
ATOM   2188  HB2 LEU   141      24.351  46.710  59.229  1.00  0.00           H  
ATOM   2189  HB3 LEU   141      24.016  47.848  60.587  1.00  0.00           H  
ATOM   2190  CG  LEU   141      22.546  47.780  59.020  1.00  0.00           C  
ATOM   2191  HG  LEU   141      22.548  47.703  57.933  1.00  0.00           H  
ATOM   2192  CD1 LEU   141      21.819  46.585  59.676  1.00  0.00           C  
ATOM   2193 HD11 LEU   141      22.471  45.757  59.397  1.00  0.00           H  
ATOM   2194 HD12 LEU   141      21.647  46.699  60.746  1.00  0.00           H  
ATOM   2195 HD13 LEU   141      20.875  46.512  59.135  1.00  0.00           H  
ATOM   2196  CD2 LEU   141      21.780  49.035  59.445  1.00  0.00           C  
ATOM   2197 HD21 LEU   141      21.642  49.210  60.512  1.00  0.00           H  
ATOM   2198 HD22 LEU   141      22.321  49.856  58.975  1.00  0.00           H  
ATOM   2199 HD23 LEU   141      20.767  48.979  59.046  1.00  0.00           H  
ATOM   2200  C   LEU   141      26.483  48.425  59.298  1.00  0.00           C  
ATOM   2201  O   LEU   141      27.252  47.704  58.571  1.00  0.00           O  
ATOM   2202  N   ASN   142      26.886  49.007  60.394  1.00  0.00           N  
ATOM   2203  H   ASN   142      26.105  49.455  60.853  1.00  0.00           H  
ATOM   2204  CA  ASN   142      28.168  48.786  61.082  1.00  0.00           C  
ATOM   2205  HA  ASN   142      28.828  49.408  60.477  1.00  0.00           H  
ATOM   2206  CB  ASN   142      28.116  49.349  62.484  1.00  0.00           C  
ATOM   2207  HB2 ASN   142      27.826  50.399  62.455  1.00  0.00           H  
ATOM   2208  HB3 ASN   142      27.477  48.769  63.150  1.00  0.00           H  
ATOM   2209  CG  ASN   142      29.429  49.473  63.206  1.00  0.00           C  
ATOM   2210  OD1 ASN   142      29.789  48.553  63.949  1.00  0.00           O  
ATOM   2211  ND2 ASN   142      30.149  50.549  63.131  1.00  0.00           N  
ATOM   2212 HD21 ASN   142      29.895  51.305  62.512  1.00  0.00           H  
ATOM   2213 HD22 ASN   142      30.937  50.594  63.761  1.00  0.00           H  
ATOM   2214  C   ASN   142      28.738  47.327  61.052  1.00  0.00           C  
ATOM   2215  O   ASN   142      29.865  47.073  60.594  1.00  0.00           O  
ATOM   2216  N   GLY   143      27.955  46.426  61.453  1.00  0.00           N  
ATOM   2217  H   GLY   143      27.156  46.686  62.013  1.00  0.00           H  
ATOM   2218  CA  GLY   143      28.206  44.995  61.249  1.00  0.00           C  
ATOM   2219  HA2 GLY   143      29.118  44.649  61.735  1.00  0.00           H  
ATOM   2220  HA3 GLY   143      27.443  44.449  61.805  1.00  0.00           H  
ATOM   2221  C   GLY   143      28.176  44.478  59.778  1.00  0.00           C  
ATOM   2222  O   GLY   143      27.601  43.403  59.490  1.00  0.00           O  
ATOM   2223  N   SER   144      28.785  45.191  58.828  1.00  0.00           N  
ATOM   2224  H   SER   144      29.186  46.059  59.155  1.00  0.00           H  
ATOM   2225  CA  SER   144      29.252  44.814  57.477  1.00  0.00           C  
ATOM   2226  HA  SER   144      28.489  44.167  57.042  1.00  0.00           H  
ATOM   2227  CB  SER   144      29.410  46.100  56.674  1.00  0.00           C  
ATOM   2228  HB2 SER   144      30.083  46.845  57.099  1.00  0.00           H  
ATOM   2229  HB3 SER   144      29.948  45.757  55.790  1.00  0.00           H  
ATOM   2230  OG  SER   144      28.178  46.704  56.340  1.00  0.00           O  
ATOM   2231  HG  SER   144      27.912  47.187  57.126  1.00  0.00           H  
ATOM   2232  C   SER   144      30.565  43.980  57.517  1.00  0.00           C  
ATOM   2233  O   SER   144      30.920  43.265  56.536  1.00  0.00           O  
ATOM   2234  N   CYS   145      31.324  44.003  58.602  1.00  0.00           N  
ATOM   2235  H   CYS   145      30.879  44.294  59.460  1.00  0.00           H  
ATOM   2236  CA  CYS   145      32.565  43.298  58.822  1.00  0.00           C  
ATOM   2237  HA  CYS   145      33.369  43.953  58.485  1.00  0.00           H  
ATOM   2238  CB  CYS   145      32.647  43.072  60.360  1.00  0.00           C  
ATOM   2239  HB2 CYS   145      31.771  42.520  60.701  1.00  0.00           H  
ATOM   2240  HB3 CYS   145      33.479  42.446  60.681  1.00  0.00           H  
ATOM   2241  SG  CYS   145      32.629  44.752  61.071  1.00  0.00           S  
ATOM   2242  HG  CYS   145      33.893  44.974  60.699  1.00  0.00           H  
ATOM   2243  C   CYS   145      32.668  41.917  58.188  1.00  0.00           C  
ATOM   2244  O   CYS   145      31.953  40.997  58.596  1.00  0.00           O  
ATOM   2245  N   GLY   146      33.512  41.691  57.199  1.00  0.00           N  
ATOM   2246  H   GLY   146      33.934  42.505  56.777  1.00  0.00           H  
ATOM   2247  CA  GLY   146      33.663  40.529  56.372  1.00  0.00           C  
ATOM   2248  HA2 GLY   146      34.736  40.344  56.311  1.00  0.00           H  
ATOM   2249  HA3 GLY   146      33.099  39.702  56.802  1.00  0.00           H  
ATOM   2250  C   GLY   146      33.067  40.660  54.959  1.00  0.00           C  
ATOM   2251  O   GLY   146      33.303  39.706  54.165  1.00  0.00           O  
ATOM   2252  N   SER   147      32.265  41.704  54.589  1.00  0.00           N  
ATOM   2253  H   SER   147      32.003  42.428  55.243  1.00  0.00           H  
ATOM   2254  CA  SER   147      31.733  41.862  53.234  1.00  0.00           C  
ATOM   2255  HA  SER   147      30.994  41.111  52.956  1.00  0.00           H  
ATOM   2256  CB  SER   147      31.040  43.278  53.243  1.00  0.00           C  
ATOM   2257  HB2 SER   147      31.776  44.041  53.497  1.00  0.00           H  
ATOM   2258  HB3 SER   147      30.658  43.521  52.252  1.00  0.00           H  
ATOM   2259  OG  SER   147      29.897  43.272  54.106  1.00  0.00           O  
ATOM   2260  HG  SER   147      30.250  43.128  54.987  1.00  0.00           H  
ATOM   2261  C   SER   147      32.834  41.796  52.174  1.00  0.00           C  
ATOM   2262  O   SER   147      33.925  42.234  52.454  1.00  0.00           O  
ATOM   2263  N   VAL   148      32.542  41.168  51.028  1.00  0.00           N  
ATOM   2264  H   VAL   148      31.575  40.933  50.857  1.00  0.00           H  
ATOM   2265  CA  VAL   148      33.429  40.864  49.885  1.00  0.00           C  
ATOM   2266  HA  VAL   148      34.432  41.095  50.245  1.00  0.00           H  
ATOM   2267  CB  VAL   148      33.362  39.317  49.695  1.00  0.00           C  
ATOM   2268  HB  VAL   148      32.314  39.030  49.609  1.00  0.00           H  
ATOM   2269  CG1 VAL   148      34.126  38.861  48.448  1.00  0.00           C  
ATOM   2270 HG11 VAL   148      35.159  39.164  48.620  1.00  0.00           H  
ATOM   2271 HG12 VAL   148      34.078  37.782  48.295  1.00  0.00           H  
ATOM   2272 HG13 VAL   148      33.643  39.315  47.583  1.00  0.00           H  
ATOM   2273  CG2 VAL   148      33.889  38.483  50.908  1.00  0.00           C  
ATOM   2274 HG21 VAL   148      33.567  38.976  51.825  1.00  0.00           H  
ATOM   2275 HG22 VAL   148      33.449  37.490  50.812  1.00  0.00           H  
ATOM   2276 HG23 VAL   148      34.977  38.442  50.867  1.00  0.00           H  
ATOM   2277  C   VAL   148      33.242  41.785  48.699  1.00  0.00           C  
ATOM   2278  O   VAL   148      32.233  41.569  48.009  1.00  0.00           O  
ATOM   2279  N   GLY   149      34.240  42.671  48.396  1.00  0.00           N  
ATOM   2280  H   GLY   149      35.039  42.671  49.014  1.00  0.00           H  
ATOM   2281  CA  GLY   149      34.305  43.554  47.221  1.00  0.00           C  
ATOM   2282  HA2 GLY   149      33.298  43.789  46.875  1.00  0.00           H  
ATOM   2283  HA3 GLY   149      34.851  44.418  47.601  1.00  0.00           H  
ATOM   2284  C   GLY   149      35.165  42.932  46.096  1.00  0.00           C  
ATOM   2285  O   GLY   149      36.396  42.856  46.196  1.00  0.00           O  
ATOM   2286  N   PHE   150      34.494  42.534  44.966  1.00  0.00           N  
ATOM   2287  H   PHE   150      33.507  42.743  44.933  1.00  0.00           H  
ATOM   2288  CA  PHE   150      35.009  41.719  43.770  1.00  0.00           C  
ATOM   2289  HA  PHE   150      36.089  41.694  43.915  1.00  0.00           H  
ATOM   2290  CB  PHE   150      34.568  40.285  43.919  1.00  0.00           C  
ATOM   2291  HB2 PHE   150      35.268  39.797  43.241  1.00  0.00           H  
ATOM   2292  HB3 PHE   150      34.738  39.817  44.888  1.00  0.00           H  
ATOM   2293  CG  PHE   150      33.057  40.095  43.582  1.00  0.00           C  
ATOM   2294  CD1 PHE   150      32.097  40.392  44.572  1.00  0.00           C  
ATOM   2295  HD1 PHE   150      32.360  40.762  45.552  1.00  0.00           H  
ATOM   2296  CE1 PHE   150      30.727  40.324  44.211  1.00  0.00           C  
ATOM   2297  HE1 PHE   150      30.023  40.621  44.975  1.00  0.00           H  
ATOM   2298  CZ  PHE   150      30.272  39.818  42.970  1.00  0.00           C  
ATOM   2299  HZ  PHE   150      29.204  39.718  42.847  1.00  0.00           H  
ATOM   2300  CE2 PHE   150      31.284  39.528  42.001  1.00  0.00           C  
ATOM   2301  HE2 PHE   150      30.944  39.075  41.081  1.00  0.00           H  
ATOM   2302  CD2 PHE   150      32.662  39.668  42.306  1.00  0.00           C  
ATOM   2303  HD2 PHE   150      33.422  39.353  41.606  1.00  0.00           H  
ATOM   2304  C   PHE   150      34.827  42.371  42.338  1.00  0.00           C  
ATOM   2305  O   PHE   150      33.945  43.265  42.078  1.00  0.00           O  
ATOM   2306  N   ASN   151      35.716  41.871  41.481  1.00  0.00           N  
ATOM   2307  H   ASN   151      36.465  41.303  41.850  1.00  0.00           H  
ATOM   2308  CA  ASN   151      35.576  42.020  40.015  1.00  0.00           C  
ATOM   2309  HA  ASN   151      34.657  42.522  39.714  1.00  0.00           H  
ATOM   2310  CB  ASN   151      36.798  42.743  39.485  1.00  0.00           C  
ATOM   2311  HB2 ASN   151      37.703  42.504  40.044  1.00  0.00           H  
ATOM   2312  HB3 ASN   151      37.024  42.408  38.473  1.00  0.00           H  
ATOM   2313  CG  ASN   151      36.664  44.239  39.369  1.00  0.00           C  
ATOM   2314  OD1 ASN   151      36.125  44.853  38.461  1.00  0.00           O  
ATOM   2315  ND2 ASN   151      37.189  44.980  40.340  1.00  0.00           N  
ATOM   2316 HD21 ASN   151      37.652  44.638  41.171  1.00  0.00           H  
ATOM   2317 HD22 ASN   151      37.095  45.978  40.214  1.00  0.00           H  
ATOM   2318  C   ASN   151      35.329  40.706  39.343  1.00  0.00           C  
ATOM   2319  O   ASN   151      35.659  39.686  39.963  1.00  0.00           O  
ATOM   2320  N   ILE   152      35.020  40.673  38.020  1.00  0.00           N  
ATOM   2321  H   ILE   152      34.850  41.568  37.584  1.00  0.00           H  
ATOM   2322  CA  ILE   152      35.054  39.424  37.288  1.00  0.00           C  
ATOM   2323  HA  ILE   152      35.683  38.660  37.747  1.00  0.00           H  
ATOM   2324  CB  ILE   152      33.623  38.737  37.077  1.00  0.00           C  
ATOM   2325  HB  ILE   152      33.065  39.348  36.368  1.00  0.00           H  
ATOM   2326  CG2 ILE   152      33.973  37.355  36.429  1.00  0.00           C  
ATOM   2327 HG21 ILE   152      34.571  36.710  37.073  1.00  0.00           H  
ATOM   2328 HG22 ILE   152      33.000  36.875  36.333  1.00  0.00           H  
ATOM   2329 HG23 ILE   152      34.420  37.451  35.440  1.00  0.00           H  
ATOM   2330  CG1 ILE   152      32.902  38.635  38.480  1.00  0.00           C  
ATOM   2331 HG12 ILE   152      33.596  38.191  39.194  1.00  0.00           H  
ATOM   2332 HG13 ILE   152      32.592  39.637  38.776  1.00  0.00           H  
ATOM   2333  CD1 ILE   152      31.603  37.799  38.336  1.00  0.00           C  
ATOM   2334 HD11 ILE   152      31.954  36.776  38.205  1.00  0.00           H  
ATOM   2335 HD12 ILE   152      30.979  37.859  39.228  1.00  0.00           H  
ATOM   2336 HD13 ILE   152      31.140  38.091  37.394  1.00  0.00           H  
ATOM   2337  C   ILE   152      35.801  39.659  35.975  1.00  0.00           C  
ATOM   2338  O   ILE   152      35.323  40.429  35.158  1.00  0.00           O  
ATOM   2339  N   ASP   153      36.895  38.876  35.782  1.00  0.00           N  
ATOM   2340  H   ASP   153      37.049  38.120  36.434  1.00  0.00           H  
ATOM   2341  CA  ASP   153      37.773  39.093  34.616  1.00  0.00           C  
ATOM   2342  HA  ASP   153      37.530  40.053  34.162  1.00  0.00           H  
ATOM   2343  CB  ASP   153      39.261  39.076  35.122  1.00  0.00           C  
ATOM   2344  HB2 ASP   153      39.492  39.993  35.664  1.00  0.00           H  
ATOM   2345  HB3 ASP   153      39.504  38.272  35.818  1.00  0.00           H  
ATOM   2346  CG  ASP   153      40.322  39.082  33.934  1.00  0.00           C  
ATOM   2347  OD1 ASP   153      41.501  38.642  34.111  1.00  0.00           O  
ATOM   2348  OD2 ASP   153      40.100  39.621  32.811  1.00  0.00           O  
ATOM   2349  C   ASP   153      37.400  37.970  33.675  1.00  0.00           C  
ATOM   2350  O   ASP   153      37.994  36.872  33.623  1.00  0.00           O  
ATOM   2351  N   TYR   154      36.238  38.164  32.985  1.00  0.00           N  
ATOM   2352  H   TYR   154      35.875  39.105  33.031  1.00  0.00           H  
ATOM   2353  CA  TYR   154      35.488  37.158  32.190  1.00  0.00           C  
ATOM   2354  HA  TYR   154      34.618  37.686  31.800  1.00  0.00           H  
ATOM   2355  CB  TYR   154      36.228  36.698  30.992  1.00  0.00           C  
ATOM   2356  HB2 TYR   154      36.473  37.634  30.489  1.00  0.00           H  
ATOM   2357  HB3 TYR   154      37.174  36.279  31.334  1.00  0.00           H  
ATOM   2358  CG  TYR   154      35.607  35.773  30.008  1.00  0.00           C  
ATOM   2359  CD1 TYR   154      34.331  36.044  29.433  1.00  0.00           C  
ATOM   2360  HD1 TYR   154      33.835  36.998  29.529  1.00  0.00           H  
ATOM   2361  CE1 TYR   154      33.666  35.059  28.648  1.00  0.00           C  
ATOM   2362  HE1 TYR   154      32.648  35.188  28.311  1.00  0.00           H  
ATOM   2363  CZ  TYR   154      34.399  33.863  28.344  1.00  0.00           C  
ATOM   2364  OH  TYR   154      33.950  32.958  27.472  1.00  0.00           O  
ATOM   2365  HH  TYR   154      34.702  32.392  27.284  1.00  0.00           H  
ATOM   2366  CE2 TYR   154      35.642  33.593  28.959  1.00  0.00           C  
ATOM   2367  HE2 TYR   154      36.228  32.710  28.750  1.00  0.00           H  
ATOM   2368  CD2 TYR   154      36.116  34.482  29.894  1.00  0.00           C  
ATOM   2369  HD2 TYR   154      37.059  34.239  30.363  1.00  0.00           H  
ATOM   2370  C   TYR   154      34.991  36.011  32.976  1.00  0.00           C  
ATOM   2371  O   TYR   154      33.812  35.972  33.255  1.00  0.00           O  
ATOM   2372  N   ASP   155      35.843  35.062  33.339  1.00  0.00           N  
ATOM   2373  H   ASP   155      36.812  35.172  33.076  1.00  0.00           H  
ATOM   2374  CA  ASP   155      35.390  33.847  34.081  1.00  0.00           C  
ATOM   2375  HA  ASP   155      34.303  33.913  34.145  1.00  0.00           H  
ATOM   2376  CB  ASP   155      35.730  32.632  33.271  1.00  0.00           C  
ATOM   2377  HB2 ASP   155      35.292  31.741  33.720  1.00  0.00           H  
ATOM   2378  HB3 ASP   155      35.203  32.778  32.329  1.00  0.00           H  
ATOM   2379  CG  ASP   155      37.203  32.276  33.002  1.00  0.00           C  
ATOM   2380  OD1 ASP   155      37.416  31.060  33.009  1.00  0.00           O  
ATOM   2381  OD2 ASP   155      38.121  33.061  33.056  1.00  0.00           O  
ATOM   2382  C   ASP   155      36.012  33.843  35.536  1.00  0.00           C  
ATOM   2383  O   ASP   155      35.429  33.173  36.377  1.00  0.00           O  
ATOM   2384  N   CYS   156      37.092  34.576  35.784  1.00  0.00           N  
ATOM   2385  H   CYS   156      37.374  35.099  34.967  1.00  0.00           H  
ATOM   2386  CA  CYS   156      37.836  34.443  37.087  1.00  0.00           C  
ATOM   2387  HA  CYS   156      37.632  33.552  37.681  1.00  0.00           H  
ATOM   2388  CB  CYS   156      39.372  34.405  36.866  1.00  0.00           C  
ATOM   2389  HB2 CYS   156      39.501  33.665  36.075  1.00  0.00           H  
ATOM   2390  HB3 CYS   156      39.625  35.408  36.523  1.00  0.00           H  
ATOM   2391  SG  CYS   156      40.273  33.970  38.305  1.00  0.00           S  
ATOM   2392  HG  CYS   156      40.077  32.649  38.324  1.00  0.00           H  
ATOM   2393  C   CYS   156      37.405  35.598  38.052  1.00  0.00           C  
ATOM   2394  O   CYS   156      37.674  36.804  37.725  1.00  0.00           O  
ATOM   2395  N   VAL   157      36.744  35.257  39.150  1.00  0.00           N  
ATOM   2396  H   VAL   157      36.441  34.308  39.320  1.00  0.00           H  
ATOM   2397  CA  VAL   157      36.397  36.196  40.222  1.00  0.00           C  
ATOM   2398  HA  VAL   157      35.908  36.980  39.645  1.00  0.00           H  
ATOM   2399  CB  VAL   157      35.599  35.558  41.383  1.00  0.00           C  
ATOM   2400  HB  VAL   157      35.955  34.579  41.704  1.00  0.00           H  
ATOM   2401  CG1 VAL   157      35.509  36.369  42.616  1.00  0.00           C  
ATOM   2402 HG11 VAL   157      34.995  35.716  43.321  1.00  0.00           H  
ATOM   2403 HG12 VAL   157      36.504  36.496  43.043  1.00  0.00           H  
ATOM   2404 HG13 VAL   157      35.037  37.335  42.440  1.00  0.00           H  
ATOM   2405  CG2 VAL   157      34.183  35.431  40.876  1.00  0.00           C  
ATOM   2406 HG21 VAL   157      33.767  34.587  41.426  1.00  0.00           H  
ATOM   2407 HG22 VAL   157      33.636  36.347  41.100  1.00  0.00           H  
ATOM   2408 HG23 VAL   157      34.213  35.306  39.794  1.00  0.00           H  
ATOM   2409  C   VAL   157      37.649  36.799  40.810  1.00  0.00           C  
ATOM   2410  O   VAL   157      38.445  36.118  41.507  1.00  0.00           O  
ATOM   2411  N   SER   158      37.886  38.080  40.523  1.00  0.00           N  
ATOM   2412  H   SER   158      37.168  38.571  40.009  1.00  0.00           H  
ATOM   2413  CA  SER   158      39.084  38.802  40.938  1.00  0.00           C  
ATOM   2414  HA  SER   158      39.872  38.067  41.104  1.00  0.00           H  
ATOM   2415  CB  SER   158      39.506  39.789  39.808  1.00  0.00           C  
ATOM   2416  HB2 SER   158      38.769  40.548  39.546  1.00  0.00           H  
ATOM   2417  HB3 SER   158      40.423  40.259  40.164  1.00  0.00           H  
ATOM   2418  OG  SER   158      39.717  38.973  38.686  1.00  0.00           O  
ATOM   2419  HG  SER   158      38.899  38.484  38.569  1.00  0.00           H  
ATOM   2420  C   SER   158      38.731  39.489  42.218  1.00  0.00           C  
ATOM   2421  O   SER   158      38.109  40.567  42.225  1.00  0.00           O  
ATOM   2422  N   PHE   159      38.939  38.814  43.343  1.00  0.00           N  
ATOM   2423  H   PHE   159      39.575  38.033  43.268  1.00  0.00           H  
ATOM   2424  CA  PHE   159      38.545  39.414  44.654  1.00  0.00           C  
ATOM   2425  HA  PHE   159      37.585  39.925  44.589  1.00  0.00           H  
ATOM   2426  CB  PHE   159      38.480  38.399  45.826  1.00  0.00           C  
ATOM   2427  HB2 PHE   159      39.422  37.856  45.896  1.00  0.00           H  
ATOM   2428  HB3 PHE   159      38.402  38.940  46.769  1.00  0.00           H  
ATOM   2429  CG  PHE   159      37.351  37.293  45.681  1.00  0.00           C  
ATOM   2430  CD1 PHE   159      36.031  37.572  46.031  1.00  0.00           C  
ATOM   2431  HD1 PHE   159      35.696  38.587  46.183  1.00  0.00           H  
ATOM   2432  CE1 PHE   159      35.083  36.557  46.111  1.00  0.00           C  
ATOM   2433  HE1 PHE   159      34.076  36.856  46.364  1.00  0.00           H  
ATOM   2434  CZ  PHE   159      35.489  35.245  45.853  1.00  0.00           C  
ATOM   2435  HZ  PHE   159      34.764  34.447  45.923  1.00  0.00           H  
ATOM   2436  CE2 PHE   159      36.861  34.948  45.643  1.00  0.00           C  
ATOM   2437  HE2 PHE   159      37.132  33.902  45.637  1.00  0.00           H  
ATOM   2438  CD2 PHE   159      37.699  35.985  45.422  1.00  0.00           C  
ATOM   2439  HD2 PHE   159      38.738  35.771  45.222  1.00  0.00           H  
ATOM   2440  C   PHE   159      39.449  40.634  44.983  1.00  0.00           C  
ATOM   2441  O   PHE   159      40.644  40.408  44.995  1.00  0.00           O  
ATOM   2442  N   CYS   160      38.907  41.813  45.318  1.00  0.00           N  
ATOM   2443  H   CYS   160      37.909  41.966  45.331  1.00  0.00           H  
ATOM   2444  CA  CYS   160      39.700  43.036  45.547  1.00  0.00           C  
ATOM   2445  HA  CYS   160      40.645  43.063  45.006  1.00  0.00           H  
ATOM   2446  CB  CYS   160      38.942  44.269  44.997  1.00  0.00           C  
ATOM   2447  HB2 CYS   160      38.138  44.636  45.634  1.00  0.00           H  
ATOM   2448  HB3 CYS   160      39.749  44.960  44.755  1.00  0.00           H  
ATOM   2449  SG  CYS   160      38.197  43.939  43.366  1.00  0.00           S  
ATOM   2450  HG  CYS   160      39.256  43.664  42.600  1.00  0.00           H  
ATOM   2451  C   CYS   160      39.940  43.183  47.100  1.00  0.00           C  
ATOM   2452  O   CYS   160      41.080  43.450  47.505  1.00  0.00           O  
ATOM   2453  N   TYR   161      38.823  43.162  47.794  1.00  0.00           N  
ATOM   2454  H   TYR   161      38.045  42.716  47.330  1.00  0.00           H  
ATOM   2455  CA  TYR   161      38.586  43.798  49.063  1.00  0.00           C  
ATOM   2456  HA  TYR   161      39.466  44.088  49.637  1.00  0.00           H  
ATOM   2457  CB  TYR   161      37.854  45.071  48.749  1.00  0.00           C  
ATOM   2458  HB2 TYR   161      38.514  45.727  48.182  1.00  0.00           H  
ATOM   2459  HB3 TYR   161      36.962  44.853  48.162  1.00  0.00           H  
ATOM   2460  CG  TYR   161      37.316  45.961  49.858  1.00  0.00           C  
ATOM   2461  CD1 TYR   161      38.230  46.883  50.383  1.00  0.00           C  
ATOM   2462  HD1 TYR   161      39.173  47.122  49.914  1.00  0.00           H  
ATOM   2463  CE1 TYR   161      37.836  47.662  51.508  1.00  0.00           C  
ATOM   2464  HE1 TYR   161      38.531  48.418  51.843  1.00  0.00           H  
ATOM   2465  CZ  TYR   161      36.494  47.625  51.942  1.00  0.00           C  
ATOM   2466  OH  TYR   161      36.155  48.367  53.025  1.00  0.00           O  
ATOM   2467  HH  TYR   161      36.149  49.326  52.968  1.00  0.00           H  
ATOM   2468  CE2 TYR   161      35.591  46.655  51.405  1.00  0.00           C  
ATOM   2469  HE2 TYR   161      34.709  46.528  52.015  1.00  0.00           H  
ATOM   2470  CD2 TYR   161      36.030  45.775  50.442  1.00  0.00           C  
ATOM   2471  HD2 TYR   161      35.415  44.966  50.076  1.00  0.00           H  
ATOM   2472  C   TYR   161      37.815  42.948  50.012  1.00  0.00           C  
ATOM   2473  O   TYR   161      36.811  42.394  49.530  1.00  0.00           O  
ATOM   2474  N   MET   162      38.287  42.918  51.247  1.00  0.00           N  
ATOM   2475  H   MET   162      38.987  43.598  51.511  1.00  0.00           H  
ATOM   2476  CA  MET   162      37.477  42.337  52.381  1.00  0.00           C  
ATOM   2477  HA  MET   162      36.492  42.071  51.998  1.00  0.00           H  
ATOM   2478  CB  MET   162      38.091  41.115  53.038  1.00  0.00           C  
ATOM   2479  HB2 MET   162      38.196  40.267  52.362  1.00  0.00           H  
ATOM   2480  HB3 MET   162      39.031  41.433  53.490  1.00  0.00           H  
ATOM   2481  CG  MET   162      37.095  40.716  54.097  1.00  0.00           C  
ATOM   2482  HG2 MET   162      37.228  41.322  54.993  1.00  0.00           H  
ATOM   2483  HG3 MET   162      36.045  40.751  53.808  1.00  0.00           H  
ATOM   2484  SD  MET   162      37.458  39.022  54.619  1.00  0.00           S  
ATOM   2485  CE  MET   162      36.543  38.174  53.315  1.00  0.00           C  
ATOM   2486  HE1 MET   162      36.681  38.526  52.293  1.00  0.00           H  
ATOM   2487  HE2 MET   162      36.882  37.139  53.337  1.00  0.00           H  
ATOM   2488  HE3 MET   162      35.479  38.116  53.546  1.00  0.00           H  
ATOM   2489  C   MET   162      37.206  43.419  53.528  1.00  0.00           C  
ATOM   2490  O   MET   162      38.126  44.046  54.019  1.00  0.00           O  
ATOM   2491  N   HIE   163      35.940  43.691  53.796  1.00  0.00           N  
ATOM   2492  H   HIE   163      35.259  43.030  53.451  1.00  0.00           H  
ATOM   2493  CA  HIE   163      35.496  44.750  54.687  1.00  0.00           C  
ATOM   2494  HA  HIE   163      35.918  45.648  54.235  1.00  0.00           H  
ATOM   2495  CB  HIE   163      34.025  44.897  54.458  1.00  0.00           C  
ATOM   2496  HB2 HIE   163      33.863  45.099  53.399  1.00  0.00           H  
ATOM   2497  HB3 HIE   163      33.584  43.990  54.870  1.00  0.00           H  
ATOM   2498  CG  HIE   163      33.458  45.910  55.379  1.00  0.00           C  
ATOM   2499  ND1 HIE   163      33.359  45.812  56.704  1.00  0.00           N  
ATOM   2500  CE1 HIE   163      32.765  46.920  57.095  1.00  0.00           C  
ATOM   2501  HE1 HIE   163      32.649  47.206  58.130  1.00  0.00           H  
ATOM   2502  NE2 HIE   163      32.480  47.676  56.033  1.00  0.00           N  
ATOM   2503  HE2 HIE   163      32.077  48.602  56.016  1.00  0.00           H  
ATOM   2504  CD2 HIE   163      32.936  47.035  54.951  1.00  0.00           C  
ATOM   2505  HD2 HIE   163      32.717  47.380  53.951  1.00  0.00           H  
ATOM   2506  C   HIE   163      35.900  44.466  56.085  1.00  0.00           C  
ATOM   2507  O   HIE   163      35.706  43.385  56.578  1.00  0.00           O  
ATOM   2508  N   HIE   164      36.505  45.405  56.785  1.00  0.00           N  
ATOM   2509  H   HIE   164      36.519  46.359  56.454  1.00  0.00           H  
ATOM   2510  CA  HIE   164      36.791  45.310  58.240  1.00  0.00           C  
ATOM   2511  HA  HIE   164      36.566  44.280  58.515  1.00  0.00           H  
ATOM   2512  CB  HIE   164      38.294  45.382  58.583  1.00  0.00           C  
ATOM   2513  HB2 HIE   164      38.669  46.301  58.134  1.00  0.00           H  
ATOM   2514  HB3 HIE   164      38.452  45.532  59.651  1.00  0.00           H  
ATOM   2515  CG  HIE   164      39.198  44.292  58.205  1.00  0.00           C  
ATOM   2516  ND1 HIE   164      40.284  43.838  58.912  1.00  0.00           N  
ATOM   2517  CE1 HIE   164      40.698  42.744  58.265  1.00  0.00           C  
ATOM   2518  HE1 HIE   164      41.564  42.168  58.556  1.00  0.00           H  
ATOM   2519  NE2 HIE   164      39.947  42.479  57.211  1.00  0.00           N  
ATOM   2520  HE2 HIE   164      40.050  41.749  56.520  1.00  0.00           H  
ATOM   2521  CD2 HIE   164      38.985  43.409  57.204  1.00  0.00           C  
ATOM   2522  HD2 HIE   164      38.244  43.612  56.445  1.00  0.00           H  
ATOM   2523  C   HIE   164      35.979  46.189  59.139  1.00  0.00           C  
ATOM   2524  O   HIE   164      35.486  45.618  60.101  1.00  0.00           O  
ATOM   2525  N   MET   165      35.824  47.500  58.881  1.00  0.00           N  
ATOM   2526  H   MET   165      36.101  47.905  57.998  1.00  0.00           H  
ATOM   2527  CA  MET   165      35.256  48.434  59.738  1.00  0.00           C  
ATOM   2528  HA  MET   165      34.616  47.962  60.483  1.00  0.00           H  
ATOM   2529  CB  MET   165      36.423  49.121  60.456  1.00  0.00           C  
ATOM   2530  HB2 MET   165      37.283  49.379  59.837  1.00  0.00           H  
ATOM   2531  HB3 MET   165      36.097  50.022  60.976  1.00  0.00           H  
ATOM   2532  CG  MET   165      37.063  48.209  61.573  1.00  0.00           C  
ATOM   2533  HG2 MET   165      36.293  47.791  62.222  1.00  0.00           H  
ATOM   2534  HG3 MET   165      37.672  47.407  61.154  1.00  0.00           H  
ATOM   2535  SD  MET   165      38.154  49.199  62.631  1.00  0.00           S  
ATOM   2536  CE  MET   165      36.839  49.905  63.661  1.00  0.00           C  
ATOM   2537  HE1 MET   165      36.000  49.215  63.754  1.00  0.00           H  
ATOM   2538  HE2 MET   165      37.266  49.992  64.660  1.00  0.00           H  
ATOM   2539  HE3 MET   165      36.509  50.882  63.310  1.00  0.00           H  
ATOM   2540  C   MET   165      34.450  49.564  59.072  1.00  0.00           C  
ATOM   2541  O   MET   165      34.833  50.061  58.025  1.00  0.00           O  
ATOM   2542  N   GLU   166      33.480  50.120  59.794  1.00  0.00           N  
ATOM   2543  H   GLU   166      33.179  49.602  60.607  1.00  0.00           H  
ATOM   2544  CA  GLU   166      32.944  51.491  59.514  1.00  0.00           C  
ATOM   2545  HA  GLU   166      33.070  51.691  58.450  1.00  0.00           H  
ATOM   2546  CB  GLU   166      31.487  51.522  59.913  1.00  0.00           C  
ATOM   2547  HB2 GLU   166      31.030  50.662  59.424  1.00  0.00           H  
ATOM   2548  HB3 GLU   166      31.487  51.398  60.996  1.00  0.00           H  
ATOM   2549  CG  GLU   166      30.925  52.881  59.525  1.00  0.00           C  
ATOM   2550  HG2 GLU   166      31.595  53.662  59.887  1.00  0.00           H  
ATOM   2551  HG3 GLU   166      30.794  52.871  58.443  1.00  0.00           H  
ATOM   2552  CD  GLU   166      29.577  53.259  60.232  1.00  0.00           C  
ATOM   2553  OE1 GLU   166      29.260  52.655  61.275  1.00  0.00           O  
ATOM   2554  OE2 GLU   166      28.780  54.092  59.731  1.00  0.00           O  
ATOM   2555  C   GLU   166      33.746  52.524  60.419  1.00  0.00           C  
ATOM   2556  O   GLU   166      33.581  52.486  61.649  1.00  0.00           O  
ATOM   2557  N   LEU   167      34.691  53.230  59.852  1.00  0.00           N  
ATOM   2558  H   LEU   167      34.787  53.192  58.847  1.00  0.00           H  
ATOM   2559  CA  LEU   167      35.579  54.151  60.516  1.00  0.00           C  
ATOM   2560  HA  LEU   167      36.032  53.668  61.382  1.00  0.00           H  
ATOM   2561  CB  LEU   167      36.657  54.621  59.530  1.00  0.00           C  
ATOM   2562  HB2 LEU   167      36.168  55.259  58.794  1.00  0.00           H  
ATOM   2563  HB3 LEU   167      37.345  55.275  60.066  1.00  0.00           H  
ATOM   2564  CG  LEU   167      37.460  53.506  58.861  1.00  0.00           C  
ATOM   2565  HG  LEU   167      36.911  52.804  58.233  1.00  0.00           H  
ATOM   2566  CD1 LEU   167      38.394  54.276  57.984  1.00  0.00           C  
ATOM   2567 HD11 LEU   167      38.992  54.995  58.544  1.00  0.00           H  
ATOM   2568 HD12 LEU   167      39.194  53.666  57.564  1.00  0.00           H  
ATOM   2569 HD13 LEU   167      37.870  54.724  57.140  1.00  0.00           H  
ATOM   2570  CD2 LEU   167      38.239  52.715  59.911  1.00  0.00           C  
ATOM   2571 HD21 LEU   167      38.956  52.127  59.339  1.00  0.00           H  
ATOM   2572 HD22 LEU   167      38.733  53.394  60.606  1.00  0.00           H  
ATOM   2573 HD23 LEU   167      37.513  52.119  60.464  1.00  0.00           H  
ATOM   2574  C   LEU   167      34.869  55.425  61.078  1.00  0.00           C  
ATOM   2575  O   LEU   167      33.766  55.677  60.615  1.00  0.00           O  
ATOM   2576  N   PRO   168      35.578  56.182  61.965  1.00  0.00           N  
ATOM   2577  CD  PRO   168      37.024  56.023  62.322  1.00  0.00           C  
ATOM   2578  HD2 PRO   168      37.638  56.558  61.597  1.00  0.00           H  
ATOM   2579  HD3 PRO   168      37.398  55.013  62.487  1.00  0.00           H  
ATOM   2580  CG  PRO   168      37.003  56.666  63.738  1.00  0.00           C  
ATOM   2581  HG2 PRO   168      38.030  57.024  63.799  1.00  0.00           H  
ATOM   2582  HG3 PRO   168      36.649  56.072  64.581  1.00  0.00           H  
ATOM   2583  CB  PRO   168      35.927  57.788  63.611  1.00  0.00           C  
ATOM   2584  HB2 PRO   168      36.466  58.462  62.944  1.00  0.00           H  
ATOM   2585  HB3 PRO   168      35.592  58.249  64.540  1.00  0.00           H  
ATOM   2586  CA  PRO   168      34.830  57.119  62.823  1.00  0.00           C  
ATOM   2587  HA  PRO   168      34.181  56.517  63.458  1.00  0.00           H  
ATOM   2588  C   PRO   168      33.922  58.119  62.112  1.00  0.00           C  
ATOM   2589  O   PRO   168      32.719  58.292  62.553  1.00  0.00           O  
ATOM   2590  N   THR   169      34.442  58.653  61.029  1.00  0.00           N  
ATOM   2591  H   THR   169      35.338  58.345  60.680  1.00  0.00           H  
ATOM   2592  CA  THR   169      33.696  59.735  60.363  1.00  0.00           C  
ATOM   2593  HA  THR   169      33.327  60.473  61.074  1.00  0.00           H  
ATOM   2594  CB  THR   169      34.640  60.536  59.567  1.00  0.00           C  
ATOM   2595  HB  THR   169      35.517  60.763  60.174  1.00  0.00           H  
ATOM   2596  CG2 THR   169      35.208  59.790  58.300  1.00  0.00           C  
ATOM   2597 HG21 THR   169      35.933  60.368  57.729  1.00  0.00           H  
ATOM   2598 HG22 THR   169      35.531  58.777  58.543  1.00  0.00           H  
ATOM   2599 HG23 THR   169      34.385  59.668  57.596  1.00  0.00           H  
ATOM   2600  OG1 THR   169      34.148  61.740  59.149  1.00  0.00           O  
ATOM   2601  HG1 THR   169      33.709  62.150  59.898  1.00  0.00           H  
ATOM   2602  C   THR   169      32.526  59.154  59.533  1.00  0.00           C  
ATOM   2603  O   THR   169      31.759  59.891  58.938  1.00  0.00           O  
ATOM   2604  N   GLY   170      32.414  57.843  59.508  1.00  0.00           N  
ATOM   2605  H   GLY   170      33.096  57.344  60.060  1.00  0.00           H  
ATOM   2606  CA  GLY   170      31.277  57.101  58.923  1.00  0.00           C  
ATOM   2607  HA2 GLY   170      31.029  56.271  59.584  1.00  0.00           H  
ATOM   2608  HA3 GLY   170      30.443  57.749  58.653  1.00  0.00           H  
ATOM   2609  C   GLY   170      31.555  56.387  57.568  1.00  0.00           C  
ATOM   2610  O   GLY   170      30.644  56.357  56.730  1.00  0.00           O  
ATOM   2611  N   VAL   171      32.741  55.793  57.279  1.00  0.00           N  
ATOM   2612  H   VAL   171      33.418  55.625  58.010  1.00  0.00           H  
ATOM   2613  CA  VAL   171      33.215  55.315  55.953  1.00  0.00           C  
ATOM   2614  HA  VAL   171      32.309  55.030  55.420  1.00  0.00           H  
ATOM   2615  CB  VAL   171      34.085  56.359  55.243  1.00  0.00           C  
ATOM   2616  HB  VAL   171      34.524  55.919  54.348  1.00  0.00           H  
ATOM   2617  CG1 VAL   171      33.213  57.527  54.834  1.00  0.00           C  
ATOM   2618 HG11 VAL   171      32.351  57.189  54.259  1.00  0.00           H  
ATOM   2619 HG12 VAL   171      32.905  57.967  55.782  1.00  0.00           H  
ATOM   2620 HG13 VAL   171      33.770  58.078  54.076  1.00  0.00           H  
ATOM   2621  CG2 VAL   171      35.244  56.801  56.013  1.00  0.00           C  
ATOM   2622 HG21 VAL   171      34.991  57.619  56.688  1.00  0.00           H  
ATOM   2623 HG22 VAL   171      35.598  55.975  56.631  1.00  0.00           H  
ATOM   2624 HG23 VAL   171      35.939  57.223  55.286  1.00  0.00           H  
ATOM   2625  C   VAL   171      34.026  54.082  56.076  1.00  0.00           C  
ATOM   2626  O   VAL   171      34.675  53.830  57.121  1.00  0.00           O  
ATOM   2627  N   HIE   172      33.876  53.175  55.099  1.00  0.00           N  
ATOM   2628  H   HIE   172      33.649  53.552  54.189  1.00  0.00           H  
ATOM   2629  CA  HIE   172      34.116  51.708  55.261  1.00  0.00           C  
ATOM   2630  HA  HIE   172      34.002  51.415  56.305  1.00  0.00           H  
ATOM   2631  CB  HIE   172      32.913  50.966  54.597  1.00  0.00           C  
ATOM   2632  HB2 HIE   172      32.844  51.225  53.540  1.00  0.00           H  
ATOM   2633  HB3 HIE   172      33.170  49.908  54.651  1.00  0.00           H  
ATOM   2634  CG  HIE   172      31.583  51.103  55.318  1.00  0.00           C  
ATOM   2635  ND1 HIE   172      31.092  50.338  56.378  1.00  0.00           N  
ATOM   2636  CE1 HIE   172      29.829  50.828  56.662  1.00  0.00           C  
ATOM   2637  HE1 HIE   172      29.113  50.423  57.362  1.00  0.00           H  
ATOM   2638  NE2 HIE   172      29.508  51.818  55.803  1.00  0.00           N  
ATOM   2639  HE2 HIE   172      28.584  52.173  55.601  1.00  0.00           H  
ATOM   2640  CD2 HIE   172      30.582  51.976  54.926  1.00  0.00           C  
ATOM   2641  HD2 HIE   172      30.615  52.691  54.117  1.00  0.00           H  
ATOM   2642  C   HIE   172      35.546  51.195  54.762  1.00  0.00           C  
ATOM   2643  O   HIE   172      35.857  51.098  53.564  1.00  0.00           O  
ATOM   2644  N   ALA   173      36.412  50.814  55.663  1.00  0.00           N  
ATOM   2645  H   ALA   173      36.154  50.727  56.636  1.00  0.00           H  
ATOM   2646  CA  ALA   173      37.844  50.412  55.397  1.00  0.00           C  
ATOM   2647  HA  ALA   173      38.227  50.672  54.410  1.00  0.00           H  
ATOM   2648  CB  ALA   173      38.771  51.191  56.332  1.00  0.00           C  
ATOM   2649  HB1 ALA   173      39.771  50.757  56.328  1.00  0.00           H  
ATOM   2650  HB2 ALA   173      38.884  52.241  56.061  1.00  0.00           H  
ATOM   2651  HB3 ALA   173      38.395  51.109  57.351  1.00  0.00           H  
ATOM   2652  C   ALA   173      37.975  48.900  55.544  1.00  0.00           C  
ATOM   2653  O   ALA   173      37.133  48.192  56.162  1.00  0.00           O  
ATOM   2654  N   GLY   174      39.034  48.398  54.942  1.00  0.00           N  
ATOM   2655  H   GLY   174      39.713  49.014  54.518  1.00  0.00           H  
ATOM   2656  CA  GLY   174      39.162  46.925  54.579  1.00  0.00           C  
ATOM   2657  HA2 GLY   174      38.729  46.283  55.346  1.00  0.00           H  
ATOM   2658  HA3 GLY   174      38.643  46.681  53.653  1.00  0.00           H  
ATOM   2659  C   GLY   174      40.590  46.461  54.321  1.00  0.00           C  
ATOM   2660  O   GLY   174      41.530  47.177  54.007  1.00  0.00           O  
ATOM   2661  N   THR   175      40.757  45.138  54.413  1.00  0.00           N  
ATOM   2662  H   THR   175      39.912  44.584  54.400  1.00  0.00           H  
ATOM   2663  CA  THR   175      42.075  44.549  53.786  1.00  0.00           C  
ATOM   2664  HA  THR   175      42.760  45.397  53.787  1.00  0.00           H  
ATOM   2665  CB  THR   175      42.626  43.456  54.640  1.00  0.00           C  
ATOM   2666  HB  THR   175      43.590  43.127  54.253  1.00  0.00           H  
ATOM   2667  CG2 THR   175      42.899  43.694  56.105  1.00  0.00           C  
ATOM   2668 HG21 THR   175      43.239  42.748  56.527  1.00  0.00           H  
ATOM   2669 HG22 THR   175      43.731  44.371  56.295  1.00  0.00           H  
ATOM   2670 HG23 THR   175      41.989  44.048  56.589  1.00  0.00           H  
ATOM   2671  OG1 THR   175      41.792  42.360  54.594  1.00  0.00           O  
ATOM   2672  HG1 THR   175      42.038  41.898  53.790  1.00  0.00           H  
ATOM   2673  C   THR   175      41.792  43.942  52.423  1.00  0.00           C  
ATOM   2674  O   THR   175      40.650  43.589  52.114  1.00  0.00           O  
ATOM   2675  N   ASP   176      42.759  43.733  51.510  1.00  0.00           N  
ATOM   2676  H   ASP   176      43.726  43.874  51.765  1.00  0.00           H  
ATOM   2677  CA  ASP   176      42.633  42.702  50.477  1.00  0.00           C  
ATOM   2678  HA  ASP   176      41.694  42.903  49.961  1.00  0.00           H  
ATOM   2679  CB  ASP   176      43.749  42.698  49.462  1.00  0.00           C  
ATOM   2680  HB2 ASP   176      43.621  41.776  48.896  1.00  0.00           H  
ATOM   2681  HB3 ASP   176      43.556  43.511  48.762  1.00  0.00           H  
ATOM   2682  CG  ASP   176      45.215  42.865  50.097  1.00  0.00           C  
ATOM   2683  OD1 ASP   176      46.057  43.481  49.431  1.00  0.00           O  
ATOM   2684  OD2 ASP   176      45.404  42.163  51.158  1.00  0.00           O  
ATOM   2685  C   ASP   176      42.366  41.296  51.072  1.00  0.00           C  
ATOM   2686  O   ASP   176      42.571  41.139  52.285  1.00  0.00           O  
ATOM   2687  N   LEU   177      41.943  40.259  50.359  1.00  0.00           N  
ATOM   2688  H   LEU   177      41.812  40.452  49.376  1.00  0.00           H  
ATOM   2689  CA  LEU   177      41.911  38.866  50.684  1.00  0.00           C  
ATOM   2690  HA  LEU   177      41.323  38.787  51.598  1.00  0.00           H  
ATOM   2691  CB  LEU   177      41.175  38.078  49.571  1.00  0.00           C  
ATOM   2692  HB2 LEU   177      41.661  38.350  48.634  1.00  0.00           H  
ATOM   2693  HB3 LEU   177      41.404  37.025  49.739  1.00  0.00           H  
ATOM   2694  CG  LEU   177      39.655  38.168  49.463  1.00  0.00           C  
ATOM   2695  HG  LEU   177      39.353  37.464  48.688  1.00  0.00           H  
ATOM   2696  CD1 LEU   177      38.946  37.725  50.823  1.00  0.00           C  
ATOM   2697 HD11 LEU   177      38.818  38.502  51.576  1.00  0.00           H  
ATOM   2698 HD12 LEU   177      37.990  37.306  50.507  1.00  0.00           H  
ATOM   2699 HD13 LEU   177      39.454  36.843  51.214  1.00  0.00           H  
ATOM   2700  CD2 LEU   177      39.230  39.616  48.968  1.00  0.00           C  
ATOM   2701 HD21 LEU   177      38.151  39.519  48.849  1.00  0.00           H  
ATOM   2702 HD22 LEU   177      39.502  40.231  49.826  1.00  0.00           H  
ATOM   2703 HD23 LEU   177      39.776  39.909  48.071  1.00  0.00           H  
ATOM   2704  C   LEU   177      43.308  38.248  50.919  1.00  0.00           C  
ATOM   2705  O   LEU   177      43.397  37.210  51.552  1.00  0.00           O  
ATOM   2706  N   GLU   178      44.365  38.947  50.503  1.00  0.00           N  
ATOM   2707  H   GLU   178      44.273  39.867  50.098  1.00  0.00           H  
ATOM   2708  CA  GLU   178      45.712  38.449  50.408  1.00  0.00           C  
ATOM   2709  HA  GLU   178      45.700  37.398  50.120  1.00  0.00           H  
ATOM   2710  CB  GLU   178      46.375  39.221  49.201  1.00  0.00           C  
ATOM   2711  HB2 GLU   178      45.614  39.322  48.427  1.00  0.00           H  
ATOM   2712  HB3 GLU   178      46.698  40.190  49.583  1.00  0.00           H  
ATOM   2713  CG  GLU   178      47.664  38.553  48.645  1.00  0.00           C  
ATOM   2714  HG2 GLU   178      47.349  37.593  48.236  1.00  0.00           H  
ATOM   2715  HG3 GLU   178      47.781  39.269  47.831  1.00  0.00           H  
ATOM   2716  CD  GLU   178      48.783  38.528  49.698  1.00  0.00           C  
ATOM   2717  OE1 GLU   178      49.302  39.609  50.160  1.00  0.00           O  
ATOM   2718  OE2 GLU   178      49.097  37.386  50.171  1.00  0.00           O  
ATOM   2719  C   GLU   178      46.400  38.573  51.788  1.00  0.00           C  
ATOM   2720  O   GLU   178      47.271  37.762  52.129  1.00  0.00           O  
ATOM   2721  N   GLY   179      46.095  39.622  52.558  1.00  0.00           N  
ATOM   2722  H   GLY   179      45.445  40.306  52.197  1.00  0.00           H  
ATOM   2723  CA  GLY   179      46.602  39.814  53.943  1.00  0.00           C  
ATOM   2724  HA2 GLY   179      45.897  39.366  54.644  1.00  0.00           H  
ATOM   2725  HA3 GLY   179      47.538  39.261  54.022  1.00  0.00           H  
ATOM   2726  C   GLY   179      46.804  41.246  54.318  1.00  0.00           C  
ATOM   2727  O   GLY   179      47.460  41.423  55.324  1.00  0.00           O  
ATOM   2728  N   ASN   180      46.378  42.309  53.631  1.00  0.00           N  
ATOM   2729  H   ASN   180      45.627  42.235  52.960  1.00  0.00           H  
ATOM   2730  CA  ASN   180      46.919  43.659  53.776  1.00  0.00           C  
ATOM   2731  HA  ASN   180      47.397  43.711  54.755  1.00  0.00           H  
ATOM   2732  CB  ASN   180      48.037  43.989  52.720  1.00  0.00           C  
ATOM   2733  HB2 ASN   180      47.553  44.508  51.893  1.00  0.00           H  
ATOM   2734  HB3 ASN   180      48.650  44.794  53.124  1.00  0.00           H  
ATOM   2735  CG  ASN   180      48.846  42.852  52.137  1.00  0.00           C  
ATOM   2736  OD1 ASN   180      49.975  42.536  52.503  1.00  0.00           O  
ATOM   2737  ND2 ASN   180      48.357  42.116  51.200  1.00  0.00           N  
ATOM   2738 HD21 ASN   180      47.383  42.305  51.007  1.00  0.00           H  
ATOM   2739 HD22 ASN   180      48.851  41.303  50.862  1.00  0.00           H  
ATOM   2740  C   ASN   180      45.863  44.829  53.743  1.00  0.00           C  
ATOM   2741  O   ASN   180      45.109  44.862  52.810  1.00  0.00           O  
ATOM   2742  N   PHE   181      45.849  45.785  54.706  1.00  0.00           N  
ATOM   2743  H   PHE   181      46.560  45.791  55.424  1.00  0.00           H  
ATOM   2744  CA  PHE   181      44.913  46.933  54.616  1.00  0.00           C  
ATOM   2745  HA  PHE   181      43.894  46.558  54.521  1.00  0.00           H  
ATOM   2746  CB  PHE   181      45.064  47.661  56.022  1.00  0.00           C  
ATOM   2747  HB2 PHE   181      46.115  47.942  56.090  1.00  0.00           H  
ATOM   2748  HB3 PHE   181      44.449  48.561  55.998  1.00  0.00           H  
ATOM   2749  CG  PHE   181      44.508  46.936  57.229  1.00  0.00           C  
ATOM   2750  CD1 PHE   181      43.112  46.730  57.286  1.00  0.00           C  
ATOM   2751  HD1 PHE   181      42.445  47.131  56.537  1.00  0.00           H  
ATOM   2752  CE1 PHE   181      42.613  46.088  58.430  1.00  0.00           C  
ATOM   2753  HE1 PHE   181      41.564  45.891  58.592  1.00  0.00           H  
ATOM   2754  CZ  PHE   181      43.473  45.594  59.404  1.00  0.00           C  
ATOM   2755  HZ  PHE   181      43.103  45.097  60.289  1.00  0.00           H  
ATOM   2756  CE2 PHE   181      44.848  45.811  59.386  1.00  0.00           C  
ATOM   2757  HE2 PHE   181      45.579  45.487  60.113  1.00  0.00           H  
ATOM   2758  CD2 PHE   181      45.384  46.535  58.280  1.00  0.00           C  
ATOM   2759  HD2 PHE   181      46.439  46.755  58.211  1.00  0.00           H  
ATOM   2760  C   PHE   181      45.150  47.826  53.371  1.00  0.00           C  
ATOM   2761  O   PHE   181      46.346  47.961  52.939  1.00  0.00           O  
ATOM   2762  N   TYR   182      44.065  48.412  52.903  1.00  0.00           N  
ATOM   2763  H   TYR   182      43.209  48.086  53.329  1.00  0.00           H  
ATOM   2764  CA  TYR   182      43.873  49.584  52.056  1.00  0.00           C  
ATOM   2765  HA  TYR   182      44.687  49.746  51.349  1.00  0.00           H  
ATOM   2766  CB  TYR   182      42.469  49.587  51.421  1.00  0.00           C  
ATOM   2767  HB2 TYR   182      41.797  49.434  52.265  1.00  0.00           H  
ATOM   2768  HB3 TYR   182      42.310  50.574  50.988  1.00  0.00           H  
ATOM   2769  CG  TYR   182      42.345  48.538  50.285  1.00  0.00           C  
ATOM   2770  CD1 TYR   182      43.062  48.828  49.137  1.00  0.00           C  
ATOM   2771  HD1 TYR   182      43.547  49.770  48.925  1.00  0.00           H  
ATOM   2772  CE1 TYR   182      43.152  47.903  48.129  1.00  0.00           C  
ATOM   2773  HE1 TYR   182      43.734  48.013  47.226  1.00  0.00           H  
ATOM   2774  CZ  TYR   182      42.620  46.594  48.337  1.00  0.00           C  
ATOM   2775  OH  TYR   182      42.760  45.672  47.330  1.00  0.00           O  
ATOM   2776  HH  TYR   182      42.058  45.049  47.534  1.00  0.00           H  
ATOM   2777  CE2 TYR   182      41.966  46.203  49.526  1.00  0.00           C  
ATOM   2778  HE2 TYR   182      41.632  45.184  49.660  1.00  0.00           H  
ATOM   2779  CD2 TYR   182      41.830  47.228  50.441  1.00  0.00           C  
ATOM   2780  HD2 TYR   182      41.377  46.962  51.384  1.00  0.00           H  
ATOM   2781  C   TYR   182      43.933  50.757  53.106  1.00  0.00           C  
ATOM   2782  O   TYR   182      43.296  50.838  54.191  1.00  0.00           O  
ATOM   2783  N   GLY   183      44.830  51.701  52.805  1.00  0.00           N  
ATOM   2784  H   GLY   183      45.480  51.563  52.044  1.00  0.00           H  
ATOM   2785  CA  GLY   183      45.137  52.962  53.639  1.00  0.00           C  
ATOM   2786  HA2 GLY   183      45.515  53.718  52.952  1.00  0.00           H  
ATOM   2787  HA3 GLY   183      44.259  53.225  54.229  1.00  0.00           H  
ATOM   2788  C   GLY   183      46.123  52.783  54.735  1.00  0.00           C  
ATOM   2789  O   GLY   183      46.899  51.844  54.667  1.00  0.00           O  
ATOM   2790  N   PRO   184      46.178  53.735  55.694  1.00  0.00           N  
ATOM   2791  CD  PRO   184      45.445  55.034  55.588  1.00  0.00           C  
ATOM   2792  HD2 PRO   184      44.364  54.969  55.714  1.00  0.00           H  
ATOM   2793  HD3 PRO   184      45.708  55.534  54.656  1.00  0.00           H  
ATOM   2794  CG  PRO   184      45.955  55.886  56.722  1.00  0.00           C  
ATOM   2795  HG2 PRO   184      45.310  55.711  57.583  1.00  0.00           H  
ATOM   2796  HG3 PRO   184      45.989  56.965  56.570  1.00  0.00           H  
ATOM   2797  CB  PRO   184      47.325  55.223  56.997  1.00  0.00           C  
ATOM   2798  HB2 PRO   184      47.626  55.543  57.995  1.00  0.00           H  
ATOM   2799  HB3 PRO   184      48.082  55.577  56.298  1.00  0.00           H  
ATOM   2800  CA  PRO   184      47.096  53.718  56.779  1.00  0.00           C  
ATOM   2801  HA  PRO   184      48.072  53.265  56.604  1.00  0.00           H  
ATOM   2802  C   PRO   184      46.451  53.110  58.038  1.00  0.00           C  
ATOM   2803  O   PRO   184      47.067  53.167  59.053  1.00  0.00           O  
ATOM   2804  N   PHE   185      45.237  52.544  57.893  1.00  0.00           N  
ATOM   2805  H   PHE   185      44.842  52.694  56.976  1.00  0.00           H  
ATOM   2806  CA  PHE   185      44.331  52.118  59.041  1.00  0.00           C  
ATOM   2807  HA  PHE   185      44.251  52.902  59.795  1.00  0.00           H  
ATOM   2808  CB  PHE   185      42.935  51.865  58.435  1.00  0.00           C  
ATOM   2809  HB2 PHE   185      43.004  50.968  57.819  1.00  0.00           H  
ATOM   2810  HB3 PHE   185      42.224  51.652  59.233  1.00  0.00           H  
ATOM   2811  CG  PHE   185      42.444  53.129  57.716  1.00  0.00           C  
ATOM   2812  CD1 PHE   185      42.342  54.299  58.331  1.00  0.00           C  
ATOM   2813  HD1 PHE   185      42.648  54.440  59.357  1.00  0.00           H  
ATOM   2814  CE1 PHE   185      41.881  55.469  57.686  1.00  0.00           C  
ATOM   2815  HE1 PHE   185      41.874  56.377  58.270  1.00  0.00           H  
ATOM   2816  CZ  PHE   185      41.561  55.306  56.286  1.00  0.00           C  
ATOM   2817  HZ  PHE   185      41.089  56.109  55.739  1.00  0.00           H  
ATOM   2818  CE2 PHE   185      41.601  54.082  55.694  1.00  0.00           C  
ATOM   2819  HE2 PHE   185      41.409  53.946  54.640  1.00  0.00           H  
ATOM   2820  CD2 PHE   185      42.014  52.965  56.430  1.00  0.00           C  
ATOM   2821  HD2 PHE   185      42.067  51.956  56.049  1.00  0.00           H  
ATOM   2822  C   PHE   185      44.882  50.942  59.803  1.00  0.00           C  
ATOM   2823  O   PHE   185      45.536  50.006  59.340  1.00  0.00           O  
ATOM   2824  N   VAL   186      44.609  50.971  61.095  1.00  0.00           N  
ATOM   2825  H   VAL   186      44.057  51.779  61.347  1.00  0.00           H  
ATOM   2826  CA  VAL   186      44.875  49.878  62.033  1.00  0.00           C  
ATOM   2827  HA  VAL   186      45.086  48.993  61.432  1.00  0.00           H  
ATOM   2828  CB  VAL   186      46.110  50.118  62.870  1.00  0.00           C  
ATOM   2829  HB  VAL   186      46.954  50.191  62.184  1.00  0.00           H  
ATOM   2830  CG1 VAL   186      46.040  51.482  63.577  1.00  0.00           C  
ATOM   2831 HG11 VAL   186      46.211  52.216  62.790  1.00  0.00           H  
ATOM   2832 HG12 VAL   186      45.031  51.606  63.970  1.00  0.00           H  
ATOM   2833 HG13 VAL   186      46.857  51.536  64.296  1.00  0.00           H  
ATOM   2834  CG2 VAL   186      46.320  48.945  63.847  1.00  0.00           C  
ATOM   2835 HG21 VAL   186      46.445  47.966  63.384  1.00  0.00           H  
ATOM   2836 HG22 VAL   186      47.234  49.139  64.408  1.00  0.00           H  
ATOM   2837 HG23 VAL   186      45.518  48.896  64.583  1.00  0.00           H  
ATOM   2838  C   VAL   186      43.561  49.484  62.718  1.00  0.00           C  
ATOM   2839  O   VAL   186      42.883  50.412  63.272  1.00  0.00           O  
ATOM   2840  N   ASP   187      43.291  48.133  62.847  1.00  0.00           N  
ATOM   2841  H   ASP   187      43.862  47.362  62.531  1.00  0.00           H  
ATOM   2842  CA  ASP   187      42.025  47.539  63.366  1.00  0.00           C  
ATOM   2843  HA  ASP   187      41.153  48.136  63.098  1.00  0.00           H  
ATOM   2844  CB  ASP   187      41.868  46.129  62.649  1.00  0.00           C  
ATOM   2845  HB2 ASP   187      41.026  45.684  63.178  1.00  0.00           H  
ATOM   2846  HB3 ASP   187      41.675  46.173  61.577  1.00  0.00           H  
ATOM   2847  CG  ASP   187      43.040  45.083  63.013  1.00  0.00           C  
ATOM   2848  OD1 ASP   187      44.229  45.455  62.991  1.00  0.00           O  
ATOM   2849  OD2 ASP   187      42.765  43.865  63.159  1.00  0.00           O  
ATOM   2850  C   ASP   187      42.047  47.534  64.933  1.00  0.00           C  
ATOM   2851  O   ASP   187      41.939  46.541  65.611  1.00  0.00           O  
ATOM   2852  N   ARG   188      42.028  48.755  65.427  1.00  0.00           N  
ATOM   2853  H   ARG   188      42.064  49.534  64.786  1.00  0.00           H  
ATOM   2854  CA  ARG   188      41.714  48.972  66.882  1.00  0.00           C  
ATOM   2855  HA  ARG   188      41.351  48.010  67.245  1.00  0.00           H  
ATOM   2856  CB  ARG   188      42.976  49.357  67.667  1.00  0.00           C  
ATOM   2857  HB2 ARG   188      42.670  49.433  68.711  1.00  0.00           H  
ATOM   2858  HB3 ARG   188      43.753  48.595  67.610  1.00  0.00           H  
ATOM   2859  CG  ARG   188      43.449  50.726  67.229  1.00  0.00           C  
ATOM   2860  HG2 ARG   188      43.579  50.625  66.152  1.00  0.00           H  
ATOM   2861  HG3 ARG   188      42.628  51.437  67.328  1.00  0.00           H  
ATOM   2862  CD  ARG   188      44.805  51.171  67.871  1.00  0.00           C  
ATOM   2863  HD2 ARG   188      44.810  51.009  68.949  1.00  0.00           H  
ATOM   2864  HD3 ARG   188      45.625  50.559  67.495  1.00  0.00           H  
ATOM   2865  NE  ARG   188      45.175  52.579  67.415  1.00  0.00           N  
ATOM   2866  HE  ARG   188      45.154  52.660  66.408  1.00  0.00           H  
ATOM   2867  CZ  ARG   188      45.531  53.652  68.149  1.00  0.00           C  
ATOM   2868  NH1 ARG   188      45.553  53.688  69.487  1.00  0.00           N  
ATOM   2869 HH11 ARG   188      45.416  52.844  70.024  1.00  0.00           H  
ATOM   2870 HH12 ARG   188      46.010  54.482  69.912  1.00  0.00           H  
ATOM   2871  NH2 ARG   188      46.043  54.664  67.490  1.00  0.00           N  
ATOM   2872 HH21 ARG   188      46.191  54.585  66.494  1.00  0.00           H  
ATOM   2873 HH22 ARG   188      46.501  55.376  68.042  1.00  0.00           H  
ATOM   2874  C   ARG   188      40.541  49.974  67.117  1.00  0.00           C  
ATOM   2875  O   ARG   188      40.088  50.677  66.286  1.00  0.00           O  
ATOM   2876  N   GLN   189      40.276  50.210  68.420  1.00  0.00           N  
ATOM   2877  H   GLN   189      40.953  49.795  69.043  1.00  0.00           H  
ATOM   2878  CA  GLN   189      39.387  51.225  69.057  1.00  0.00           C  
ATOM   2879  HA  GLN   189      38.451  51.260  68.499  1.00  0.00           H  
ATOM   2880  CB  GLN   189      38.920  50.819  70.476  1.00  0.00           C  
ATOM   2881  HB2 GLN   189      38.363  49.883  70.431  1.00  0.00           H  
ATOM   2882  HB3 GLN   189      39.854  50.808  71.039  1.00  0.00           H  
ATOM   2883  CG  GLN   189      38.087  51.901  71.194  1.00  0.00           C  
ATOM   2884  HG2 GLN   189      37.899  51.464  72.174  1.00  0.00           H  
ATOM   2885  HG3 GLN   189      38.723  52.769  71.366  1.00  0.00           H  
ATOM   2886  CD  GLN   189      36.744  52.183  70.461  1.00  0.00           C  
ATOM   2887  OE1 GLN   189      36.783  52.808  69.402  1.00  0.00           O  
ATOM   2888  NE2 GLN   189      35.588  51.675  70.819  1.00  0.00           N  
ATOM   2889 HE21 GLN   189      35.557  51.077  71.633  1.00  0.00           H  
ATOM   2890 HE22 GLN   189      34.742  52.051  70.416  1.00  0.00           H  
ATOM   2891  C   GLN   189      40.073  52.694  69.011  1.00  0.00           C  
ATOM   2892  O   GLN   189      40.871  53.036  69.895  1.00  0.00           O  
ATOM   2893  N   THR   190      39.857  53.361  67.904  1.00  0.00           N  
ATOM   2894  H   THR   190      39.267  53.038  67.152  1.00  0.00           H  
ATOM   2895  CA  THR   190      40.607  54.550  67.637  1.00  0.00           C  
ATOM   2896  HA  THR   190      40.900  55.070  68.549  1.00  0.00           H  
ATOM   2897  CB  THR   190      41.988  54.179  67.067  1.00  0.00           C  
ATOM   2898  HB  THR   190      42.561  53.666  67.839  1.00  0.00           H  
ATOM   2899  CG2 THR   190      42.006  53.400  65.725  1.00  0.00           C  
ATOM   2900 HG21 THR   190      41.257  52.609  65.691  1.00  0.00           H  
ATOM   2901 HG22 THR   190      42.014  54.046  64.847  1.00  0.00           H  
ATOM   2902 HG23 THR   190      42.954  52.882  65.577  1.00  0.00           H  
ATOM   2903  OG1 THR   190      42.694  55.359  66.659  1.00  0.00           O  
ATOM   2904  HG1 THR   190      42.963  55.853  67.437  1.00  0.00           H  
ATOM   2905  C   THR   190      39.804  55.539  66.798  1.00  0.00           C  
ATOM   2906  O   THR   190      39.220  55.211  65.740  1.00  0.00           O  
ATOM   2907  N   ALA   191      39.988  56.833  67.143  1.00  0.00           N  
ATOM   2908  H   ALA   191      40.548  57.168  67.914  1.00  0.00           H  
ATOM   2909  CA  ALA   191      39.354  57.871  66.312  1.00  0.00           C  
ATOM   2910  HA  ALA   191      38.430  57.462  65.903  1.00  0.00           H  
ATOM   2911  CB  ALA   191      38.835  59.127  67.094  1.00  0.00           C  
ATOM   2912  HB1 ALA   191      38.405  59.834  66.384  1.00  0.00           H  
ATOM   2913  HB2 ALA   191      38.173  58.768  67.882  1.00  0.00           H  
ATOM   2914  HB3 ALA   191      39.617  59.716  67.573  1.00  0.00           H  
ATOM   2915  C   ALA   191      40.336  58.337  65.200  1.00  0.00           C  
ATOM   2916  O   ALA   191      41.011  59.343  65.296  1.00  0.00           O  
ATOM   2917  N   GLN   192      40.614  57.473  64.215  1.00  0.00           N  
ATOM   2918  H   GLN   192      40.051  56.639  64.131  1.00  0.00           H  
ATOM   2919  CA  GLN   192      41.628  57.577  63.252  1.00  0.00           C  
ATOM   2920  HA  GLN   192      42.435  58.204  63.632  1.00  0.00           H  
ATOM   2921  CB  GLN   192      42.257  56.238  62.892  1.00  0.00           C  
ATOM   2922  HB2 GLN   192      42.979  56.476  62.111  1.00  0.00           H  
ATOM   2923  HB3 GLN   192      42.882  55.903  63.721  1.00  0.00           H  
ATOM   2924  CG  GLN   192      41.392  55.131  62.332  1.00  0.00           C  
ATOM   2925  HG2 GLN   192      40.607  54.910  63.055  1.00  0.00           H  
ATOM   2926  HG3 GLN   192      40.968  55.372  61.357  1.00  0.00           H  
ATOM   2927  CD  GLN   192      42.121  53.747  62.214  1.00  0.00           C  
ATOM   2928  OE1 GLN   192      43.308  53.581  61.998  1.00  0.00           O  
ATOM   2929  NE2 GLN   192      41.342  52.704  62.196  1.00  0.00           N  
ATOM   2930 HE21 GLN   192      40.343  52.813  62.290  1.00  0.00           H  
ATOM   2931 HE22 GLN   192      41.828  51.851  62.433  1.00  0.00           H  
ATOM   2932  C   GLN   192      40.994  58.287  62.038  1.00  0.00           C  
ATOM   2933  O   GLN   192      40.191  57.683  61.330  1.00  0.00           O  
ATOM   2934  N   ALA   193      41.166  59.641  61.925  1.00  0.00           N  
ATOM   2935  H   ALA   193      41.904  60.044  62.485  1.00  0.00           H  
ATOM   2936  CA  ALA   193      40.467  60.438  60.936  1.00  0.00           C  
ATOM   2937  HA  ALA   193      39.387  60.310  61.013  1.00  0.00           H  
ATOM   2938  CB  ALA   193      40.879  61.904  61.163  1.00  0.00           C  
ATOM   2939  HB1 ALA   193      40.355  62.609  60.518  1.00  0.00           H  
ATOM   2940  HB2 ALA   193      40.761  62.192  62.208  1.00  0.00           H  
ATOM   2941  HB3 ALA   193      41.940  61.916  60.914  1.00  0.00           H  
ATOM   2942  C   ALA   193      40.762  60.035  59.506  1.00  0.00           C  
ATOM   2943  O   ALA   193      41.883  59.814  59.191  1.00  0.00           O  
ATOM   2944  N   ALA   194      39.840  60.018  58.566  1.00  0.00           N  
ATOM   2945  H   ALA   194      38.906  60.366  58.727  1.00  0.00           H  
ATOM   2946  CA  ALA   194      40.005  59.159  57.385  1.00  0.00           C  
ATOM   2947  HA  ALA   194      40.548  58.294  57.766  1.00  0.00           H  
ATOM   2948  CB  ALA   194      38.660  58.729  56.923  1.00  0.00           C  
ATOM   2949  HB1 ALA   194      38.224  57.906  57.490  1.00  0.00           H  
ATOM   2950  HB2 ALA   194      38.003  59.597  56.965  1.00  0.00           H  
ATOM   2951  HB3 ALA   194      38.621  58.492  55.860  1.00  0.00           H  
ATOM   2952  C   ALA   194      40.864  59.859  56.301  1.00  0.00           C  
ATOM   2953  O   ALA   194      41.627  59.232  55.582  1.00  0.00           O  
ATOM   2954  N   GLY   195      40.644  61.170  56.127  1.00  0.00           N  
ATOM   2955  H   GLY   195      39.974  61.624  56.731  1.00  0.00           H  
ATOM   2956  CA  GLY   195      41.386  61.974  55.181  1.00  0.00           C  
ATOM   2957  HA2 GLY   195      41.556  62.955  55.624  1.00  0.00           H  
ATOM   2958  HA3 GLY   195      42.316  61.518  54.840  1.00  0.00           H  
ATOM   2959  C   GLY   195      40.582  62.363  53.910  1.00  0.00           C  
ATOM   2960  O   GLY   195      39.689  61.606  53.517  1.00  0.00           O  
ATOM   2961  N   THR   196      40.905  63.595  53.371  1.00  0.00           N  
ATOM   2962  H   THR   196      41.664  64.100  53.806  1.00  0.00           H  
ATOM   2963  CA  THR   196      40.223  64.398  52.287  1.00  0.00           C  
ATOM   2964  HA  THR   196      39.268  64.872  52.513  1.00  0.00           H  
ATOM   2965  CB  THR   196      41.220  65.495  51.900  1.00  0.00           C  
ATOM   2966  HB  THR   196      42.121  64.996  51.544  1.00  0.00           H  
ATOM   2967  CG2 THR   196      40.585  66.301  50.753  1.00  0.00           C  
ATOM   2968 HG21 THR   196      39.574  66.580  51.049  1.00  0.00           H  
ATOM   2969 HG22 THR   196      41.229  67.104  50.394  1.00  0.00           H  
ATOM   2970 HG23 THR   196      40.503  65.775  49.802  1.00  0.00           H  
ATOM   2971  OG1 THR   196      41.514  66.346  52.928  1.00  0.00           O  
ATOM   2972  HG1 THR   196      42.263  66.007  53.424  1.00  0.00           H  
ATOM   2973  C   THR   196      39.923  63.528  51.120  1.00  0.00           C  
ATOM   2974  O   THR   196      40.816  63.037  50.542  1.00  0.00           O  
ATOM   2975  N   ASP   197      38.681  63.382  50.803  1.00  0.00           N  
ATOM   2976  H   ASP   197      37.986  63.943  51.274  1.00  0.00           H  
ATOM   2977  CA  ASP   197      38.203  62.471  49.741  1.00  0.00           C  
ATOM   2978  HA  ASP   197      38.981  61.749  49.495  1.00  0.00           H  
ATOM   2979  CB  ASP   197      36.889  61.747  50.218  1.00  0.00           C  
ATOM   2980  HB2 ASP   197      37.118  61.317  51.193  1.00  0.00           H  
ATOM   2981  HB3 ASP   197      36.107  62.495  50.353  1.00  0.00           H  
ATOM   2982  CG  ASP   197      36.392  60.676  49.213  1.00  0.00           C  
ATOM   2983  OD1 ASP   197      35.459  59.992  49.692  1.00  0.00           O  
ATOM   2984  OD2 ASP   197      36.837  60.564  48.035  1.00  0.00           O  
ATOM   2985  C   ASP   197      38.005  63.240  48.453  1.00  0.00           C  
ATOM   2986  O   ASP   197      36.917  63.778  48.183  1.00  0.00           O  
ATOM   2987  N   THR   198      38.988  63.200  47.559  1.00  0.00           N  
ATOM   2988  H   THR   198      39.897  62.816  47.778  1.00  0.00           H  
ATOM   2989  CA  THR   198      38.982  64.046  46.273  1.00  0.00           C  
ATOM   2990  HA  THR   198      38.703  65.083  46.461  1.00  0.00           H  
ATOM   2991  CB  THR   198      40.470  64.121  45.714  1.00  0.00           C  
ATOM   2992  HB  THR   198      40.541  64.220  44.630  1.00  0.00           H  
ATOM   2993  CG2 THR   198      41.212  65.389  46.376  1.00  0.00           C  
ATOM   2994 HG21 THR   198      42.296  65.368  46.271  1.00  0.00           H  
ATOM   2995 HG22 THR   198      40.878  66.233  45.772  1.00  0.00           H  
ATOM   2996 HG23 THR   198      41.071  65.515  47.449  1.00  0.00           H  
ATOM   2997  OG1 THR   198      41.330  63.036  46.120  1.00  0.00           O  
ATOM   2998  HG1 THR   198      41.975  62.867  45.429  1.00  0.00           H  
ATOM   2999  C   THR   198      38.107  63.514  45.200  1.00  0.00           C  
ATOM   3000  O   THR   198      37.895  62.321  45.085  1.00  0.00           O  
ATOM   3001  N   THR   199      37.521  64.393  44.336  1.00  0.00           N  
ATOM   3002  H   THR   199      37.610  65.396  44.419  1.00  0.00           H  
ATOM   3003  CA  THR   199      36.663  63.940  43.179  1.00  0.00           C  
ATOM   3004  HA  THR   199      36.080  63.093  43.540  1.00  0.00           H  
ATOM   3005  CB  THR   199      35.879  65.151  42.519  1.00  0.00           C  
ATOM   3006  HB  THR   199      36.612  65.877  42.167  1.00  0.00           H  
ATOM   3007  CG2 THR   199      34.870  64.526  41.476  1.00  0.00           C  
ATOM   3008 HG21 THR   199      34.266  63.696  41.843  1.00  0.00           H  
ATOM   3009 HG22 THR   199      34.242  65.314  41.059  1.00  0.00           H  
ATOM   3010 HG23 THR   199      35.412  64.062  40.652  1.00  0.00           H  
ATOM   3011  OG1 THR   199      35.075  65.734  43.497  1.00  0.00           O  
ATOM   3012  HG1 THR   199      35.562  66.423  43.956  1.00  0.00           H  
ATOM   3013  C   THR   199      37.583  63.328  42.102  1.00  0.00           C  
ATOM   3014  O   THR   199      38.600  63.904  41.761  1.00  0.00           O  
ATOM   3015  N   ILE   200      37.188  62.151  41.626  1.00  0.00           N  
ATOM   3016  H   ILE   200      36.426  61.673  42.086  1.00  0.00           H  
ATOM   3017  CA  ILE   200      38.129  61.300  40.887  1.00  0.00           C  
ATOM   3018  HA  ILE   200      39.154  61.461  41.222  1.00  0.00           H  
ATOM   3019  CB  ILE   200      37.803  59.778  41.166  1.00  0.00           C  
ATOM   3020  HB  ILE   200      36.777  59.523  40.900  1.00  0.00           H  
ATOM   3021  CG2 ILE   200      38.707  58.828  40.361  1.00  0.00           C  
ATOM   3022 HG21 ILE   200      39.753  58.946  40.644  1.00  0.00           H  
ATOM   3023 HG22 ILE   200      38.425  57.778  40.442  1.00  0.00           H  
ATOM   3024 HG23 ILE   200      38.591  59.080  39.307  1.00  0.00           H  
ATOM   3025  CG1 ILE   200      37.879  59.494  42.730  1.00  0.00           C  
ATOM   3026 HG12 ILE   200      38.904  59.400  43.089  1.00  0.00           H  
ATOM   3027 HG13 ILE   200      37.386  60.262  43.327  1.00  0.00           H  
ATOM   3028  CD1 ILE   200      37.151  58.134  43.025  1.00  0.00           C  
ATOM   3029 HD11 ILE   200      37.944  57.414  42.822  1.00  0.00           H  
ATOM   3030 HD12 ILE   200      36.927  58.098  44.091  1.00  0.00           H  
ATOM   3031 HD13 ILE   200      36.229  58.015  42.456  1.00  0.00           H  
ATOM   3032  C   ILE   200      38.093  61.687  39.409  1.00  0.00           C  
ATOM   3033  O   ILE   200      37.285  61.146  38.635  1.00  0.00           O  
ATOM   3034  N   THR   201      39.031  62.618  39.060  1.00  0.00           N  
ATOM   3035  H   THR   201      39.481  63.181  39.767  1.00  0.00           H  
ATOM   3036  CA  THR   201      39.010  63.291  37.691  1.00  0.00           C  
ATOM   3037  HA  THR   201      38.131  63.920  37.552  1.00  0.00           H  
ATOM   3038  CB  THR   201      40.246  64.219  37.469  1.00  0.00           C  
ATOM   3039  HB  THR   201      41.095  63.626  37.128  1.00  0.00           H  
ATOM   3040  CG2 THR   201      39.911  65.351  36.384  1.00  0.00           C  
ATOM   3041 HG21 THR   201      39.238  66.092  36.816  1.00  0.00           H  
ATOM   3042 HG22 THR   201      40.840  65.830  36.076  1.00  0.00           H  
ATOM   3043 HG23 THR   201      39.576  64.988  35.413  1.00  0.00           H  
ATOM   3044  OG1 THR   201      40.424  64.936  38.650  1.00  0.00           O  
ATOM   3045  HG1 THR   201      41.356  64.899  38.879  1.00  0.00           H  
ATOM   3046  C   THR   201      39.057  62.253  36.559  1.00  0.00           C  
ATOM   3047  O   THR   201      38.242  62.300  35.640  1.00  0.00           O  
ATOM   3048  N   VAL   202      39.959  61.245  36.671  1.00  0.00           N  
ATOM   3049  H   VAL   202      40.623  61.361  37.422  1.00  0.00           H  
ATOM   3050  CA  VAL   202      40.054  60.072  35.732  1.00  0.00           C  
ATOM   3051  HA  VAL   202      40.437  60.495  34.804  1.00  0.00           H  
ATOM   3052  CB  VAL   202      41.193  59.068  36.203  1.00  0.00           C  
ATOM   3053  HB  VAL   202      42.051  59.738  36.253  1.00  0.00           H  
ATOM   3054  CG1 VAL   202      40.878  58.455  37.578  1.00  0.00           C  
ATOM   3055 HG11 VAL   202      40.014  57.800  37.466  1.00  0.00           H  
ATOM   3056 HG12 VAL   202      41.662  57.759  37.874  1.00  0.00           H  
ATOM   3057 HG13 VAL   202      40.729  59.237  38.322  1.00  0.00           H  
ATOM   3058  CG2 VAL   202      41.412  57.921  35.083  1.00  0.00           C  
ATOM   3059 HG21 VAL   202      40.482  57.362  34.972  1.00  0.00           H  
ATOM   3060 HG22 VAL   202      41.533  58.363  34.095  1.00  0.00           H  
ATOM   3061 HG23 VAL   202      42.316  57.347  35.287  1.00  0.00           H  
ATOM   3062  C   VAL   202      38.679  59.455  35.417  1.00  0.00           C  
ATOM   3063  O   VAL   202      38.258  59.295  34.295  1.00  0.00           O  
ATOM   3064  N   ASN   203      37.903  59.070  36.443  1.00  0.00           N  
ATOM   3065  H   ASN   203      38.388  59.208  37.318  1.00  0.00           H  
ATOM   3066  CA  ASN   203      36.612  58.417  36.300  1.00  0.00           C  
ATOM   3067  HA  ASN   203      36.695  57.587  35.599  1.00  0.00           H  
ATOM   3068  CB  ASN   203      36.122  57.896  37.632  1.00  0.00           C  
ATOM   3069  HB2 ASN   203      36.208  58.626  38.437  1.00  0.00           H  
ATOM   3070  HB3 ASN   203      35.064  57.652  37.541  1.00  0.00           H  
ATOM   3071  CG  ASN   203      36.822  56.637  38.135  1.00  0.00           C  
ATOM   3072  OD1 ASN   203      37.851  56.254  37.610  1.00  0.00           O  
ATOM   3073  ND2 ASN   203      36.276  55.868  39.039  1.00  0.00           N  
ATOM   3074 HD21 ASN   203      35.586  56.260  39.665  1.00  0.00           H  
ATOM   3075 HD22 ASN   203      36.783  55.030  39.288  1.00  0.00           H  
ATOM   3076  C   ASN   203      35.579  59.331  35.695  1.00  0.00           C  
ATOM   3077  O   ASN   203      34.803  58.986  34.859  1.00  0.00           O  
ATOM   3078  N   VAL   204      35.610  60.589  36.198  1.00  0.00           N  
ATOM   3079  H   VAL   204      36.348  60.817  36.849  1.00  0.00           H  
ATOM   3080  CA  VAL   204      34.740  61.682  35.685  1.00  0.00           C  
ATOM   3081  HA  VAL   204      33.683  61.444  35.804  1.00  0.00           H  
ATOM   3082  CB  VAL   204      34.912  63.000  36.440  1.00  0.00           C  
ATOM   3083  HB  VAL   204      35.967  63.273  36.455  1.00  0.00           H  
ATOM   3084  CG1 VAL   204      34.243  64.191  35.724  1.00  0.00           C  
ATOM   3085 HG11 VAL   204      34.611  64.328  34.707  1.00  0.00           H  
ATOM   3086 HG12 VAL   204      33.171  64.030  35.603  1.00  0.00           H  
ATOM   3087 HG13 VAL   204      34.357  65.089  36.331  1.00  0.00           H  
ATOM   3088  CG2 VAL   204      34.312  63.010  37.837  1.00  0.00           C  
ATOM   3089 HG21 VAL   204      33.223  62.980  37.788  1.00  0.00           H  
ATOM   3090 HG22 VAL   204      34.581  62.095  38.364  1.00  0.00           H  
ATOM   3091 HG23 VAL   204      34.677  63.822  38.466  1.00  0.00           H  
ATOM   3092  C   VAL   204      34.904  61.892  34.162  1.00  0.00           C  
ATOM   3093  O   VAL   204      33.909  61.980  33.409  1.00  0.00           O  
ATOM   3094  N   LEU   205      36.192  61.857  33.654  1.00  0.00           N  
ATOM   3095  H   LEU   205      36.914  61.581  34.304  1.00  0.00           H  
ATOM   3096  CA  LEU   205      36.562  61.920  32.239  1.00  0.00           C  
ATOM   3097  HA  LEU   205      35.981  62.670  31.702  1.00  0.00           H  
ATOM   3098  CB  LEU   205      38.053  62.241  32.209  1.00  0.00           C  
ATOM   3099  HB2 LEU   205      38.780  61.565  32.657  1.00  0.00           H  
ATOM   3100  HB3 LEU   205      38.318  62.177  31.154  1.00  0.00           H  
ATOM   3101  CG  LEU   205      38.363  63.603  32.764  1.00  0.00           C  
ATOM   3102  HG  LEU   205      38.058  63.711  33.805  1.00  0.00           H  
ATOM   3103  CD1 LEU   205      39.857  63.813  32.688  1.00  0.00           C  
ATOM   3104 HD11 LEU   205      40.293  63.720  31.693  1.00  0.00           H  
ATOM   3105 HD12 LEU   205      40.132  64.790  33.084  1.00  0.00           H  
ATOM   3106 HD13 LEU   205      40.255  63.089  33.399  1.00  0.00           H  
ATOM   3107  CD2 LEU   205      37.816  64.853  32.082  1.00  0.00           C  
ATOM   3108 HD21 LEU   205      36.736  64.773  31.958  1.00  0.00           H  
ATOM   3109 HD22 LEU   205      38.201  65.746  32.574  1.00  0.00           H  
ATOM   3110 HD23 LEU   205      38.231  64.920  31.076  1.00  0.00           H  
ATOM   3111  C   LEU   205      36.088  60.659  31.470  1.00  0.00           C  
ATOM   3112  O   LEU   205      35.585  60.799  30.363  1.00  0.00           O  
ATOM   3113  N   ALA   206      36.190  59.440  31.977  1.00  0.00           N  
ATOM   3114  H   ALA   206      36.511  59.352  32.931  1.00  0.00           H  
ATOM   3115  CA  ALA   206      35.709  58.187  31.422  1.00  0.00           C  
ATOM   3116  HA  ALA   206      36.217  58.084  30.463  1.00  0.00           H  
ATOM   3117  CB  ALA   206      36.079  57.004  32.373  1.00  0.00           C  
ATOM   3118  HB1 ALA   206      36.300  56.078  31.843  1.00  0.00           H  
ATOM   3119  HB2 ALA   206      36.884  57.336  33.029  1.00  0.00           H  
ATOM   3120  HB3 ALA   206      35.254  56.766  33.044  1.00  0.00           H  
ATOM   3121  C   ALA   206      34.170  58.266  31.220  1.00  0.00           C  
ATOM   3122  O   ALA   206      33.615  57.843  30.229  1.00  0.00           O  
ATOM   3123  N   TRP   207      33.403  58.805  32.179  1.00  0.00           N  
ATOM   3124  H   TRP   207      33.927  59.128  32.981  1.00  0.00           H  
ATOM   3125  CA  TRP   207      31.907  58.833  32.083  1.00  0.00           C  
ATOM   3126  HA  TRP   207      31.509  57.885  31.721  1.00  0.00           H  
ATOM   3127  CB  TRP   207      31.224  59.141  33.450  1.00  0.00           C  
ATOM   3128  HB2 TRP   207      31.341  58.282  34.112  1.00  0.00           H  
ATOM   3129  HB3 TRP   207      31.844  60.002  33.698  1.00  0.00           H  
ATOM   3130  CG  TRP   207      29.774  59.462  33.532  1.00  0.00           C  
ATOM   3131  CD1 TRP   207      28.910  58.551  33.894  1.00  0.00           C  
ATOM   3132  HD1 TRP   207      29.121  57.499  34.020  1.00  0.00           H  
ATOM   3133  NE1 TRP   207      27.719  59.194  34.115  1.00  0.00           N  
ATOM   3134  HE1 TRP   207      26.821  58.809  34.371  1.00  0.00           H  
ATOM   3135  CE2 TRP   207      27.764  60.535  33.696  1.00  0.00           C  
ATOM   3136  CZ2 TRP   207      26.825  61.515  33.640  1.00  0.00           C  
ATOM   3137  HZ2 TRP   207      25.832  61.178  33.894  1.00  0.00           H  
ATOM   3138  CH2 TRP   207      27.268  62.829  33.208  1.00  0.00           C  
ATOM   3139  HH2 TRP   207      26.619  63.688  33.126  1.00  0.00           H  
ATOM   3140  CZ3 TRP   207      28.612  63.052  33.010  1.00  0.00           C  
ATOM   3141  HZ3 TRP   207      28.959  64.047  32.773  1.00  0.00           H  
ATOM   3142  CE3 TRP   207      29.583  62.022  33.092  1.00  0.00           C  
ATOM   3143  HE3 TRP   207      30.639  62.250  33.073  1.00  0.00           H  
ATOM   3144  CD2 TRP   207      29.123  60.719  33.370  1.00  0.00           C  
ATOM   3145  C   TRP   207      31.488  59.867  30.984  1.00  0.00           C  
ATOM   3146  O   TRP   207      30.471  59.733  30.357  1.00  0.00           O  
ATOM   3147  N   LEU   208      32.345  60.890  30.748  1.00  0.00           N  
ATOM   3148  H   LEU   208      33.042  61.168  31.424  1.00  0.00           H  
ATOM   3149  CA  LEU   208      32.026  61.860  29.686  1.00  0.00           C  
ATOM   3150  HA  LEU   208      30.959  62.086  29.676  1.00  0.00           H  
ATOM   3151  CB  LEU   208      32.771  63.157  29.922  1.00  0.00           C  
ATOM   3152  HB2 LEU   208      33.850  63.005  29.941  1.00  0.00           H  
ATOM   3153  HB3 LEU   208      32.490  63.787  29.077  1.00  0.00           H  
ATOM   3154  CG  LEU   208      32.371  63.930  31.202  1.00  0.00           C  
ATOM   3155  HG  LEU   208      32.214  63.217  32.011  1.00  0.00           H  
ATOM   3156  CD1 LEU   208      33.565  64.841  31.626  1.00  0.00           C  
ATOM   3157 HD11 LEU   208      33.738  65.590  30.853  1.00  0.00           H  
ATOM   3158 HD12 LEU   208      33.292  65.181  32.624  1.00  0.00           H  
ATOM   3159 HD13 LEU   208      34.480  64.272  31.793  1.00  0.00           H  
ATOM   3160  CD2 LEU   208      31.041  64.752  31.121  1.00  0.00           C  
ATOM   3161 HD21 LEU   208      30.848  65.120  32.128  1.00  0.00           H  
ATOM   3162 HD22 LEU   208      31.256  65.573  30.437  1.00  0.00           H  
ATOM   3163 HD23 LEU   208      30.166  64.213  30.758  1.00  0.00           H  
ATOM   3164  C   LEU   208      32.388  61.256  28.296  1.00  0.00           C  
ATOM   3165  O   LEU   208      31.587  61.467  27.415  1.00  0.00           O  
ATOM   3166  N   TYR   209      33.457  60.432  28.180  1.00  0.00           N  
ATOM   3167  H   TYR   209      34.068  60.449  28.984  1.00  0.00           H  
ATOM   3168  CA  TYR   209      33.614  59.469  27.056  1.00  0.00           C  
ATOM   3169  HA  TYR   209      33.550  60.206  26.255  1.00  0.00           H  
ATOM   3170  CB  TYR   209      34.826  58.588  26.957  1.00  0.00           C  
ATOM   3171  HB2 TYR   209      34.798  57.891  27.795  1.00  0.00           H  
ATOM   3172  HB3 TYR   209      34.640  57.919  26.117  1.00  0.00           H  
ATOM   3173  CG  TYR   209      36.108  59.197  26.696  1.00  0.00           C  
ATOM   3174  CD1 TYR   209      36.244  59.809  25.446  1.00  0.00           C  
ATOM   3175  HD1 TYR   209      35.499  59.710  24.671  1.00  0.00           H  
ATOM   3176  CE1 TYR   209      37.338  60.655  25.138  1.00  0.00           C  
ATOM   3177  HE1 TYR   209      37.359  61.195  24.203  1.00  0.00           H  
ATOM   3178  CZ  TYR   209      38.219  60.973  26.186  1.00  0.00           C  
ATOM   3179  OH  TYR   209      39.081  61.969  26.064  1.00  0.00           O  
ATOM   3180  HH  TYR   209      39.056  62.249  25.146  1.00  0.00           H  
ATOM   3181  CE2 TYR   209      38.111  60.254  27.419  1.00  0.00           C  
ATOM   3182  HE2 TYR   209      38.791  60.609  28.178  1.00  0.00           H  
ATOM   3183  CD2 TYR   209      37.104  59.391  27.665  1.00  0.00           C  
ATOM   3184  HD2 TYR   209      36.964  58.984  28.655  1.00  0.00           H  
ATOM   3185  C   TYR   209      32.338  58.554  26.874  1.00  0.00           C  
ATOM   3186  O   TYR   209      31.864  58.381  25.762  1.00  0.00           O  
ATOM   3187  N   ALA   210      31.600  58.144  27.910  1.00  0.00           N  
ATOM   3188  H   ALA   210      32.071  58.207  28.801  1.00  0.00           H  
ATOM   3189  CA  ALA   210      30.376  57.296  27.835  1.00  0.00           C  
ATOM   3190  HA  ALA   210      30.517  56.441  27.174  1.00  0.00           H  
ATOM   3191  CB  ALA   210      29.967  56.805  29.174  1.00  0.00           C  
ATOM   3192  HB1 ALA   210      29.285  55.956  29.117  1.00  0.00           H  
ATOM   3193  HB2 ALA   210      30.900  56.519  29.660  1.00  0.00           H  
ATOM   3194  HB3 ALA   210      29.440  57.530  29.795  1.00  0.00           H  
ATOM   3195  C   ALA   210      29.240  58.044  27.190  1.00  0.00           C  
ATOM   3196  O   ALA   210      28.671  57.624  26.191  1.00  0.00           O  
ATOM   3197  N   ALA   211      29.107  59.331  27.529  1.00  0.00           N  
ATOM   3198  H   ALA   211      29.535  59.643  28.388  1.00  0.00           H  
ATOM   3199  CA  ALA   211      28.178  60.314  26.992  1.00  0.00           C  
ATOM   3200  HA  ALA   211      27.181  59.872  27.006  1.00  0.00           H  
ATOM   3201  CB  ALA   211      28.219  61.548  27.852  1.00  0.00           C  
ATOM   3202  HB1 ALA   211      29.119  62.162  27.833  1.00  0.00           H  
ATOM   3203  HB2 ALA   211      27.451  62.301  27.677  1.00  0.00           H  
ATOM   3204  HB3 ALA   211      28.138  61.214  28.887  1.00  0.00           H  
ATOM   3205  C   ALA   211      28.550  60.518  25.497  1.00  0.00           C  
ATOM   3206  O   ALA   211      27.669  60.793  24.644  1.00  0.00           O  
ATOM   3207  N   VAL   212      29.840  60.483  25.202  1.00  0.00           N  
ATOM   3208  H   VAL   212      30.562  60.168  25.833  1.00  0.00           H  
ATOM   3209  CA  VAL   212      30.445  60.777  23.830  1.00  0.00           C  
ATOM   3210  HA  VAL   212      30.125  61.751  23.458  1.00  0.00           H  
ATOM   3211  CB  VAL   212      31.939  61.092  23.851  1.00  0.00           C  
ATOM   3212  HB  VAL   212      32.339  60.503  24.677  1.00  0.00           H  
ATOM   3213  CG1 VAL   212      32.657  60.792  22.518  1.00  0.00           C  
ATOM   3214 HG11 VAL   212      32.237  61.393  21.711  1.00  0.00           H  
ATOM   3215 HG12 VAL   212      33.666  61.175  22.667  1.00  0.00           H  
ATOM   3216 HG13 VAL   212      32.688  59.731  22.271  1.00  0.00           H  
ATOM   3217  CG2 VAL   212      32.107  62.643  24.035  1.00  0.00           C  
ATOM   3218 HG21 VAL   212      33.152  62.923  24.168  1.00  0.00           H  
ATOM   3219 HG22 VAL   212      31.740  63.172  23.156  1.00  0.00           H  
ATOM   3220 HG23 VAL   212      31.459  62.941  24.859  1.00  0.00           H  
ATOM   3221  C   VAL   212      30.025  59.606  22.909  1.00  0.00           C  
ATOM   3222  O   VAL   212      29.438  59.954  21.912  1.00  0.00           O  
ATOM   3223  N   ILE   213      30.295  58.327  23.322  1.00  0.00           N  
ATOM   3224  H   ILE   213      30.814  58.176  24.174  1.00  0.00           H  
ATOM   3225  CA  ILE   213      29.718  57.119  22.711  1.00  0.00           C  
ATOM   3226  HA  ILE   213      30.138  57.059  21.706  1.00  0.00           H  
ATOM   3227  CB  ILE   213      30.146  55.836  23.502  1.00  0.00           C  
ATOM   3228  HB  ILE   213      29.757  55.980  24.510  1.00  0.00           H  
ATOM   3229  CG2 ILE   213      29.553  54.501  22.900  1.00  0.00           C  
ATOM   3230 HG21 ILE   213      28.494  54.675  22.713  1.00  0.00           H  
ATOM   3231 HG22 ILE   213      30.183  54.202  22.062  1.00  0.00           H  
ATOM   3232 HG23 ILE   213      29.723  53.746  23.667  1.00  0.00           H  
ATOM   3233  CG1 ILE   213      31.685  55.751  23.555  1.00  0.00           C  
ATOM   3234 HG12 ILE   213      32.036  55.753  22.523  1.00  0.00           H  
ATOM   3235 HG13 ILE   213      31.970  56.638  24.120  1.00  0.00           H  
ATOM   3236  CD1 ILE   213      32.236  54.504  24.364  1.00  0.00           C  
ATOM   3237 HD11 ILE   213      31.928  53.616  23.812  1.00  0.00           H  
ATOM   3238 HD12 ILE   213      33.318  54.627  24.403  1.00  0.00           H  
ATOM   3239 HD13 ILE   213      31.871  54.475  25.391  1.00  0.00           H  
ATOM   3240  C   ILE   213      28.243  57.253  22.507  1.00  0.00           C  
ATOM   3241  O   ILE   213      27.817  56.787  21.438  1.00  0.00           O  
ATOM   3242  N   ASN   214      27.534  57.651  23.536  1.00  0.00           N  
ATOM   3243  H   ASN   214      27.987  57.680  24.438  1.00  0.00           H  
ATOM   3244  CA  ASN   214      26.089  57.617  23.494  1.00  0.00           C  
ATOM   3245  HA  ASN   214      25.829  56.600  23.201  1.00  0.00           H  
ATOM   3246  CB  ASN   214      25.680  57.729  24.873  1.00  0.00           C  
ATOM   3247  HB2 ASN   214      26.319  57.036  25.422  1.00  0.00           H  
ATOM   3248  HB3 ASN   214      25.870  58.742  25.229  1.00  0.00           H  
ATOM   3249  CG  ASN   214      24.182  57.396  25.042  1.00  0.00           C  
ATOM   3250  OD1 ASN   214      23.726  56.336  24.623  1.00  0.00           O  
ATOM   3251  ND2 ASN   214      23.361  58.165  25.625  1.00  0.00           N  
ATOM   3252 HD21 ASN   214      23.691  59.014  26.062  1.00  0.00           H  
ATOM   3253 HD22 ASN   214      22.384  57.918  25.701  1.00  0.00           H  
ATOM   3254  C   ASN   214      25.442  58.665  22.548  1.00  0.00           C  
ATOM   3255  O   ASN   214      24.342  58.361  22.071  1.00  0.00           O  
ATOM   3256  N   GLY   215      26.105  59.784  22.246  1.00  0.00           N  
ATOM   3257  H   GLY   215      26.988  59.997  22.687  1.00  0.00           H  
ATOM   3258  CA  GLY   215      25.517  60.844  21.342  1.00  0.00           C  
ATOM   3259  HA2 GLY   215      26.316  61.216  20.701  1.00  0.00           H  
ATOM   3260  HA3 GLY   215      24.752  60.452  20.672  1.00  0.00           H  
ATOM   3261  C   GLY   215      24.915  62.063  22.061  1.00  0.00           C  
ATOM   3262  O   GLY   215      24.281  62.929  21.477  1.00  0.00           O  
ATOM   3263  N   ASP   216      25.183  62.149  23.394  1.00  0.00           N  
ATOM   3264  H   ASP   216      25.777  61.461  23.835  1.00  0.00           H  
ATOM   3265  CA  ASP   216      24.868  63.240  24.379  1.00  0.00           C  
ATOM   3266  HA  ASP   216      23.925  63.713  24.103  1.00  0.00           H  
ATOM   3267  CB  ASP   216      24.558  62.671  25.835  1.00  0.00           C  
ATOM   3268  HB2 ASP   216      25.529  62.349  26.210  1.00  0.00           H  
ATOM   3269  HB3 ASP   216      24.167  63.573  26.306  1.00  0.00           H  
ATOM   3270  CG  ASP   216      23.675  61.411  25.926  1.00  0.00           C  
ATOM   3271  OD1 ASP   216      22.839  61.153  25.047  1.00  0.00           O  
ATOM   3272  OD2 ASP   216      23.856  60.600  26.891  1.00  0.00           O  
ATOM   3273  C   ASP   216      25.999  64.297  24.475  1.00  0.00           C  
ATOM   3274  O   ASP   216      26.639  64.480  25.510  1.00  0.00           O  
ATOM   3275  N   ARG   217      26.352  64.777  23.313  1.00  0.00           N  
ATOM   3276  H   ARG   217      25.831  64.433  22.519  1.00  0.00           H  
ATOM   3277  CA  ARG   217      27.622  65.454  22.942  1.00  0.00           C  
ATOM   3278  HA  ARG   217      28.384  64.816  23.391  1.00  0.00           H  
ATOM   3279  CB  ARG   217      27.795  65.611  21.403  1.00  0.00           C  
ATOM   3280  HB2 ARG   217      26.962  66.178  20.986  1.00  0.00           H  
ATOM   3281  HB3 ARG   217      28.715  66.114  21.107  1.00  0.00           H  
ATOM   3282  CG  ARG   217      27.884  64.339  20.609  1.00  0.00           C  
ATOM   3283  HG2 ARG   217      26.893  63.885  20.592  1.00  0.00           H  
ATOM   3284  HG3 ARG   217      28.179  64.712  19.629  1.00  0.00           H  
ATOM   3285  CD  ARG   217      28.959  63.347  21.061  1.00  0.00           C  
ATOM   3286  HD2 ARG   217      29.962  63.750  20.926  1.00  0.00           H  
ATOM   3287  HD3 ARG   217      28.703  63.167  22.105  1.00  0.00           H  
ATOM   3288  NE  ARG   217      28.957  62.143  20.278  1.00  0.00           N  
ATOM   3289  HE  ARG   217      28.788  61.258  20.735  1.00  0.00           H  
ATOM   3290  CZ  ARG   217      29.054  62.082  18.959  1.00  0.00           C  
ATOM   3291  NH1 ARG   217      29.390  63.050  18.093  1.00  0.00           N  
ATOM   3292 HH11 ARG   217      29.618  63.949  18.493  1.00  0.00           H  
ATOM   3293 HH12 ARG   217      29.744  62.842  17.170  1.00  0.00           H  
ATOM   3294  NH2 ARG   217      28.901  60.963  18.374  1.00  0.00           N  
ATOM   3295 HH21 ARG   217      28.844  60.101  18.898  1.00  0.00           H  
ATOM   3296 HH22 ARG   217      29.065  60.889  17.380  1.00  0.00           H  
ATOM   3297  C   ARG   217      27.590  66.893  23.537  1.00  0.00           C  
ATOM   3298  O   ARG   217      28.636  67.456  23.599  1.00  0.00           O  
ATOM   3299  N   TRP   218      26.396  67.505  23.850  1.00  0.00           N  
ATOM   3300  H   TRP   218      25.643  66.833  23.813  1.00  0.00           H  
ATOM   3301  CA  TRP   218      26.124  68.905  24.051  1.00  0.00           C  
ATOM   3302  HA  TRP   218      26.092  69.434  23.099  1.00  0.00           H  
ATOM   3303  CB  TRP   218      24.765  68.991  24.708  1.00  0.00           C  
ATOM   3304  HB2 TRP   218      24.472  70.014  24.945  1.00  0.00           H  
ATOM   3305  HB3 TRP   218      23.981  68.717  24.002  1.00  0.00           H  
ATOM   3306  CG  TRP   218      24.584  68.072  25.938  1.00  0.00           C  
ATOM   3307  CD1 TRP   218      24.223  66.763  25.988  1.00  0.00           C  
ATOM   3308  HD1 TRP   218      23.947  66.068  25.209  1.00  0.00           H  
ATOM   3309  NE1 TRP   218      23.985  66.419  27.282  1.00  0.00           N  
ATOM   3310  HE1 TRP   218      23.602  65.512  27.506  1.00  0.00           H  
ATOM   3311  CE2 TRP   218      24.404  67.349  28.176  1.00  0.00           C  
ATOM   3312  CZ2 TRP   218      24.412  67.466  29.536  1.00  0.00           C  
ATOM   3313  HZ2 TRP   218      24.003  66.668  30.138  1.00  0.00           H  
ATOM   3314  CH2 TRP   218      25.040  68.599  30.110  1.00  0.00           C  
ATOM   3315  HH2 TRP   218      25.218  68.691  31.171  1.00  0.00           H  
ATOM   3316  CZ3 TRP   218      25.275  69.718  29.297  1.00  0.00           C  
ATOM   3317  HZ3 TRP   218      25.635  70.634  29.741  1.00  0.00           H  
ATOM   3318  CE3 TRP   218      25.117  69.647  27.954  1.00  0.00           C  
ATOM   3319  HE3 TRP   218      25.399  70.445  27.284  1.00  0.00           H  
ATOM   3320  CD2 TRP   218      24.790  68.457  27.335  1.00  0.00           C  
ATOM   3321  C   TRP   218      27.132  69.586  25.004  1.00  0.00           C  
ATOM   3322  O   TRP   218      27.353  70.746  24.849  1.00  0.00           O  
ATOM   3323  N   PHE   219      27.752  68.823  25.931  1.00  0.00           N  
ATOM   3324  H   PHE   219      27.532  67.842  26.031  1.00  0.00           H  
ATOM   3325  CA  PHE   219      28.606  69.307  26.962  1.00  0.00           C  
ATOM   3326  HA  PHE   219      28.184  70.209  27.405  1.00  0.00           H  
ATOM   3327  CB  PHE   219      28.777  68.233  28.059  1.00  0.00           C  
ATOM   3328  HB2 PHE   219      29.308  68.546  28.958  1.00  0.00           H  
ATOM   3329  HB3 PHE   219      27.776  67.907  28.341  1.00  0.00           H  
ATOM   3330  CG  PHE   219      29.588  67.032  27.661  1.00  0.00           C  
ATOM   3331  CD1 PHE   219      31.043  67.142  27.818  1.00  0.00           C  
ATOM   3332  HD1 PHE   219      31.452  68.131  27.957  1.00  0.00           H  
ATOM   3333  CE1 PHE   219      31.796  66.017  27.518  1.00  0.00           C  
ATOM   3334  HE1 PHE   219      32.858  66.203  27.574  1.00  0.00           H  
ATOM   3335  CZ  PHE   219      31.184  64.811  27.083  1.00  0.00           C  
ATOM   3336  HZ  PHE   219      31.683  63.925  26.720  1.00  0.00           H  
ATOM   3337  CE2 PHE   219      29.786  64.699  26.931  1.00  0.00           C  
ATOM   3338  HE2 PHE   219      29.312  63.789  26.593  1.00  0.00           H  
ATOM   3339  CD2 PHE   219      28.956  65.811  27.226  1.00  0.00           C  
ATOM   3340  HD2 PHE   219      27.884  65.754  27.103  1.00  0.00           H  
ATOM   3341  C   PHE   219      29.972  69.691  26.435  1.00  0.00           C  
ATOM   3342  O   PHE   219      30.585  70.511  27.101  1.00  0.00           O  
ATOM   3343  N   LEU   220      30.450  69.134  25.268  1.00  0.00           N  
ATOM   3344  H   LEU   220      29.878  68.473  24.763  1.00  0.00           H  
ATOM   3345  CA  LEU   220      31.809  69.351  24.788  1.00  0.00           C  
ATOM   3346  HA  LEU   220      32.453  68.976  25.584  1.00  0.00           H  
ATOM   3347  CB  LEU   220      32.039  68.691  23.483  1.00  0.00           C  
ATOM   3348  HB2 LEU   220      31.148  68.941  22.907  1.00  0.00           H  
ATOM   3349  HB3 LEU   220      32.977  69.140  23.156  1.00  0.00           H  
ATOM   3350  CG  LEU   220      32.299  67.137  23.597  1.00  0.00           C  
ATOM   3351  HG  LEU   220      31.379  66.696  23.981  1.00  0.00           H  
ATOM   3352  CD1 LEU   220      32.479  66.585  22.202  1.00  0.00           C  
ATOM   3353 HD11 LEU   220      32.633  65.511  22.305  1.00  0.00           H  
ATOM   3354 HD12 LEU   220      31.611  66.676  21.550  1.00  0.00           H  
ATOM   3355 HD13 LEU   220      33.379  67.088  21.848  1.00  0.00           H  
ATOM   3356  CD2 LEU   220      33.521  66.762  24.398  1.00  0.00           C  
ATOM   3357 HD21 LEU   220      34.468  67.081  23.962  1.00  0.00           H  
ATOM   3358 HD22 LEU   220      33.477  66.972  25.467  1.00  0.00           H  
ATOM   3359 HD23 LEU   220      33.670  65.684  24.460  1.00  0.00           H  
ATOM   3360  C   LEU   220      32.015  70.854  24.640  1.00  0.00           C  
ATOM   3361  O   LEU   220      31.189  71.533  23.932  1.00  0.00           O  
ATOM   3362  N   ASN   221      33.119  71.344  25.194  1.00  0.00           N  
ATOM   3363  H   ASN   221      33.860  70.767  25.565  1.00  0.00           H  
ATOM   3364  CA  ASN   221      33.573  72.626  24.843  1.00  0.00           C  
ATOM   3365  HA  ASN   221      32.659  73.191  24.658  1.00  0.00           H  
ATOM   3366  CB  ASN   221      34.419  73.204  25.999  1.00  0.00           C  
ATOM   3367  HB2 ASN   221      33.863  73.043  26.923  1.00  0.00           H  
ATOM   3368  HB3 ASN   221      35.312  72.584  26.079  1.00  0.00           H  
ATOM   3369  CG  ASN   221      34.923  74.644  26.058  1.00  0.00           C  
ATOM   3370  OD1 ASN   221      34.785  75.395  25.164  1.00  0.00           O  
ATOM   3371  ND2 ASN   221      35.669  74.850  27.112  1.00  0.00           N  
ATOM   3372 HD21 ASN   221      35.767  74.075  27.753  1.00  0.00           H  
ATOM   3373 HD22 ASN   221      36.365  75.574  27.015  1.00  0.00           H  
ATOM   3374  C   ASN   221      34.428  72.645  23.559  1.00  0.00           C  
ATOM   3375  O   ASN   221      35.302  71.881  23.318  1.00  0.00           O  
ATOM   3376  N   ARG   222      34.150  73.612  22.633  1.00  0.00           N  
ATOM   3377  H   ARG   222      33.466  74.309  22.892  1.00  0.00           H  
ATOM   3378  CA  ARG   222      35.043  73.906  21.476  1.00  0.00           C  
ATOM   3379  HA  ARG   222      35.170  72.921  21.026  1.00  0.00           H  
ATOM   3380  CB  ARG   222      34.359  74.858  20.448  1.00  0.00           C  
ATOM   3381  HB2 ARG   222      33.404  74.497  20.067  1.00  0.00           H  
ATOM   3382  HB3 ARG   222      34.042  75.763  20.967  1.00  0.00           H  
ATOM   3383  CG  ARG   222      35.062  75.313  19.182  1.00  0.00           C  
ATOM   3384  HG2 ARG   222      34.430  75.880  18.499  1.00  0.00           H  
ATOM   3385  HG3 ARG   222      35.790  76.052  19.514  1.00  0.00           H  
ATOM   3386  CD  ARG   222      35.786  74.233  18.363  1.00  0.00           C  
ATOM   3387  HD2 ARG   222      35.951  74.674  17.380  1.00  0.00           H  
ATOM   3388  HD3 ARG   222      36.673  73.894  18.897  1.00  0.00           H  
ATOM   3389  NE  ARG   222      34.973  73.050  18.179  1.00  0.00           N  
ATOM   3390  HE  ARG   222      34.038  72.994  18.557  1.00  0.00           H  
ATOM   3391  CZ  ARG   222      35.304  72.129  17.320  1.00  0.00           C  
ATOM   3392  NH1 ARG   222      36.490  71.995  16.779  1.00  0.00           N  
ATOM   3393 HH11 ARG   222      37.292  72.538  17.065  1.00  0.00           H  
ATOM   3394 HH12 ARG   222      36.782  71.190  16.243  1.00  0.00           H  
ATOM   3395  NH2 ARG   222      34.470  71.170  17.091  1.00  0.00           N  
ATOM   3396 HH21 ARG   222      33.532  71.369  17.409  1.00  0.00           H  
ATOM   3397 HH22 ARG   222      34.750  70.416  16.480  1.00  0.00           H  
ATOM   3398  C   ARG   222      36.467  74.408  21.868  1.00  0.00           C  
ATOM   3399  O   ARG   222      37.488  73.940  21.223  1.00  0.00           O  
ATOM   3400  N   PHE   223      36.598  75.236  22.902  1.00  0.00           N  
ATOM   3401  H   PHE   223      35.775  75.308  23.483  1.00  0.00           H  
ATOM   3402  CA  PHE   223      37.837  75.960  23.255  1.00  0.00           C  
ATOM   3403  HA  PHE   223      38.502  75.867  22.397  1.00  0.00           H  
ATOM   3404  CB  PHE   223      37.451  77.402  23.617  1.00  0.00           C  
ATOM   3405  HB2 PHE   223      37.075  77.459  24.638  1.00  0.00           H  
ATOM   3406  HB3 PHE   223      38.295  78.091  23.565  1.00  0.00           H  
ATOM   3407  CG  PHE   223      36.479  78.095  22.591  1.00  0.00           C  
ATOM   3408  CD1 PHE   223      35.146  78.236  22.900  1.00  0.00           C  
ATOM   3409  HD1 PHE   223      34.713  77.949  23.846  1.00  0.00           H  
ATOM   3410  CE1 PHE   223      34.207  78.828  21.979  1.00  0.00           C  
ATOM   3411  HE1 PHE   223      33.177  79.098  22.158  1.00  0.00           H  
ATOM   3412  CZ  PHE   223      34.751  79.254  20.723  1.00  0.00           C  
ATOM   3413  HZ  PHE   223      33.987  79.673  20.084  1.00  0.00           H  
ATOM   3414  CE2 PHE   223      36.056  79.225  20.469  1.00  0.00           C  
ATOM   3415  HE2 PHE   223      36.499  79.643  19.578  1.00  0.00           H  
ATOM   3416  CD2 PHE   223      36.964  78.617  21.401  1.00  0.00           C  
ATOM   3417  HD2 PHE   223      38.002  78.419  21.179  1.00  0.00           H  
ATOM   3418  C   PHE   223      38.667  75.210  24.298  1.00  0.00           C  
ATOM   3419  O   PHE   223      38.145  74.673  25.300  1.00  0.00           O  
ATOM   3420  N   THR   224      39.943  74.937  24.023  1.00  0.00           N  
ATOM   3421  H   THR   224      40.401  75.291  23.195  1.00  0.00           H  
ATOM   3422  CA  THR   224      40.737  74.013  24.862  1.00  0.00           C  
ATOM   3423  HA  THR   224      40.090  73.154  25.038  1.00  0.00           H  
ATOM   3424  CB  THR   224      41.914  73.472  23.994  1.00  0.00           C  
ATOM   3425  HB  THR   224      41.659  73.162  22.981  1.00  0.00           H  
ATOM   3426  CG2 THR   224      43.005  74.519  23.752  1.00  0.00           C  
ATOM   3427 HG21 THR   224      43.913  74.140  23.282  1.00  0.00           H  
ATOM   3428 HG22 THR   224      42.667  75.342  23.123  1.00  0.00           H  
ATOM   3429 HG23 THR   224      43.331  74.961  24.693  1.00  0.00           H  
ATOM   3430  OG1 THR   224      42.514  72.397  24.638  1.00  0.00           O  
ATOM   3431  HG1 THR   224      42.266  71.617  24.137  1.00  0.00           H  
ATOM   3432  C   THR   224      41.159  74.538  26.268  1.00  0.00           C  
ATOM   3433  O   THR   224      40.673  75.568  26.740  1.00  0.00           O  
ATOM   3434  N   THR   225      41.988  73.799  26.991  1.00  0.00           N  
ATOM   3435  H   THR   225      42.353  72.976  26.532  1.00  0.00           H  
ATOM   3436  CA  THR   225      42.204  74.002  28.435  1.00  0.00           C  
ATOM   3437  HA  THR   225      41.201  74.238  28.791  1.00  0.00           H  
ATOM   3438  CB  THR   225      42.844  72.751  29.069  1.00  0.00           C  
ATOM   3439  HB  THR   225      43.531  72.329  28.335  1.00  0.00           H  
ATOM   3440  CG2 THR   225      43.554  73.004  30.377  1.00  0.00           C  
ATOM   3441 HG21 THR   225      44.547  73.446  30.301  1.00  0.00           H  
ATOM   3442 HG22 THR   225      42.856  73.512  31.042  1.00  0.00           H  
ATOM   3443 HG23 THR   225      43.687  72.039  30.867  1.00  0.00           H  
ATOM   3444  OG1 THR   225      41.787  71.856  29.362  1.00  0.00           O  
ATOM   3445  HG1 THR   225      41.632  71.276  28.613  1.00  0.00           H  
ATOM   3446  C   THR   225      43.107  75.244  28.586  1.00  0.00           C  
ATOM   3447  O   THR   225      44.325  75.214  28.403  1.00  0.00           O  
ATOM   3448  N   THR   226      42.539  76.335  29.089  1.00  0.00           N  
ATOM   3449  H   THR   226      41.548  76.245  29.261  1.00  0.00           H  
ATOM   3450  CA  THR   226      43.146  77.531  29.616  1.00  0.00           C  
ATOM   3451  HA  THR   226      44.083  77.742  29.101  1.00  0.00           H  
ATOM   3452  CB  THR   226      42.132  78.717  29.727  1.00  0.00           C  
ATOM   3453  HB  THR   226      41.143  78.411  30.070  1.00  0.00           H  
ATOM   3454  CG2 THR   226      42.700  79.932  30.523  1.00  0.00           C  
ATOM   3455 HG21 THR   226      42.174  80.857  30.287  1.00  0.00           H  
ATOM   3456 HG22 THR   226      42.587  79.738  31.589  1.00  0.00           H  
ATOM   3457 HG23 THR   226      43.768  80.020  30.326  1.00  0.00           H  
ATOM   3458  OG1 THR   226      41.942  79.082  28.392  1.00  0.00           O  
ATOM   3459  HG1 THR   226      42.745  79.533  28.121  1.00  0.00           H  
ATOM   3460  C   THR   226      43.618  77.011  30.976  1.00  0.00           C  
ATOM   3461  O   THR   226      42.741  76.676  31.773  1.00  0.00           O  
ATOM   3462  N   LEU   227      44.886  76.933  31.213  1.00  0.00           N  
ATOM   3463  H   LEU   227      45.525  77.212  30.483  1.00  0.00           H  
ATOM   3464  CA  LEU   227      45.325  76.283  32.432  1.00  0.00           C  
ATOM   3465  HA  LEU   227      44.733  75.367  32.435  1.00  0.00           H  
ATOM   3466  CB  LEU   227      46.878  76.012  32.255  1.00  0.00           C  
ATOM   3467  HB2 LEU   227      46.931  75.338  31.400  1.00  0.00           H  
ATOM   3468  HB3 LEU   227      47.446  76.904  31.991  1.00  0.00           H  
ATOM   3469  CG  LEU   227      47.484  75.246  33.459  1.00  0.00           C  
ATOM   3470  HG  LEU   227      47.137  75.747  34.362  1.00  0.00           H  
ATOM   3471  CD1 LEU   227      47.031  73.777  33.589  1.00  0.00           C  
ATOM   3472 HD11 LEU   227      47.526  73.127  32.868  1.00  0.00           H  
ATOM   3473 HD12 LEU   227      47.420  73.373  34.523  1.00  0.00           H  
ATOM   3474 HD13 LEU   227      45.941  73.775  33.627  1.00  0.00           H  
ATOM   3475  CD2 LEU   227      49.022  75.366  33.485  1.00  0.00           C  
ATOM   3476 HD21 LEU   227      49.470  74.722  32.728  1.00  0.00           H  
ATOM   3477 HD22 LEU   227      49.416  76.380  33.419  1.00  0.00           H  
ATOM   3478 HD23 LEU   227      49.319  74.953  34.449  1.00  0.00           H  
ATOM   3479  C   LEU   227      44.970  76.965  33.767  1.00  0.00           C  
ATOM   3480  O   LEU   227      44.645  76.271  34.717  1.00  0.00           O  
ATOM   3481  N   ASN   228      45.171  78.296  33.855  1.00  0.00           N  
ATOM   3482  H   ASN   228      45.600  78.704  33.036  1.00  0.00           H  
ATOM   3483  CA  ASN   228      44.858  79.120  35.086  1.00  0.00           C  
ATOM   3484  HA  ASN   228      45.522  78.758  35.871  1.00  0.00           H  
ATOM   3485  CB  ASN   228      45.070  80.618  34.629  1.00  0.00           C  
ATOM   3486  HB2 ASN   228      46.083  80.869  34.315  1.00  0.00           H  
ATOM   3487  HB3 ASN   228      44.469  80.948  33.782  1.00  0.00           H  
ATOM   3488  CG  ASN   228      44.812  81.567  35.828  1.00  0.00           C  
ATOM   3489  OD1 ASN   228      45.227  81.291  36.934  1.00  0.00           O  
ATOM   3490  ND2 ASN   228      43.897  82.514  35.648  1.00  0.00           N  
ATOM   3491 HD21 ASN   228      43.545  82.628  34.708  1.00  0.00           H  
ATOM   3492 HD22 ASN   228      43.668  83.067  36.462  1.00  0.00           H  
ATOM   3493  C   ASN   228      43.392  78.931  35.535  1.00  0.00           C  
ATOM   3494  O   ASN   228      43.138  78.566  36.685  1.00  0.00           O  
ATOM   3495  N   ASP   229      42.463  78.993  34.595  1.00  0.00           N  
ATOM   3496  H   ASP   229      42.762  79.322  33.688  1.00  0.00           H  
ATOM   3497  CA  ASP   229      41.026  78.701  34.753  1.00  0.00           C  
ATOM   3498  HA  ASP   229      40.673  79.404  35.508  1.00  0.00           H  
ATOM   3499  CB  ASP   229      40.321  79.116  33.483  1.00  0.00           C  
ATOM   3500  HB2 ASP   229      40.751  80.073  33.186  1.00  0.00           H  
ATOM   3501  HB3 ASP   229      40.601  78.379  32.731  1.00  0.00           H  
ATOM   3502  CG  ASP   229      38.791  79.249  33.620  1.00  0.00           C  
ATOM   3503  OD1 ASP   229      38.094  79.302  32.576  1.00  0.00           O  
ATOM   3504  OD2 ASP   229      38.281  79.175  34.769  1.00  0.00           O  
ATOM   3505  C   ASP   229      40.786  77.248  35.176  1.00  0.00           C  
ATOM   3506  O   ASP   229      40.090  76.915  36.105  1.00  0.00           O  
ATOM   3507  N   PHE   230      41.370  76.288  34.490  1.00  0.00           N  
ATOM   3508  H   PHE   230      41.846  76.438  33.611  1.00  0.00           H  
ATOM   3509  CA  PHE   230      41.329  74.856  34.795  1.00  0.00           C  
ATOM   3510  HA  PHE   230      40.304  74.490  34.731  1.00  0.00           H  
ATOM   3511  CB  PHE   230      42.005  73.950  33.590  1.00  0.00           C  
ATOM   3512  HB2 PHE   230      41.533  74.300  32.672  1.00  0.00           H  
ATOM   3513  HB3 PHE   230      43.067  74.192  33.649  1.00  0.00           H  
ATOM   3514  CG  PHE   230      41.700  72.479  33.828  1.00  0.00           C  
ATOM   3515  CD1 PHE   230      40.537  71.861  33.369  1.00  0.00           C  
ATOM   3516  HD1 PHE   230      39.807  72.345  32.737  1.00  0.00           H  
ATOM   3517  CE1 PHE   230      40.372  70.503  33.671  1.00  0.00           C  
ATOM   3518  HE1 PHE   230      39.475  70.045  33.280  1.00  0.00           H  
ATOM   3519  CZ  PHE   230      41.346  69.821  34.444  1.00  0.00           C  
ATOM   3520  HZ  PHE   230      41.104  68.778  34.587  1.00  0.00           H  
ATOM   3521  CE2 PHE   230      42.451  70.496  34.963  1.00  0.00           C  
ATOM   3522  HE2 PHE   230      43.292  70.085  35.502  1.00  0.00           H  
ATOM   3523  CD2 PHE   230      42.608  71.827  34.604  1.00  0.00           C  
ATOM   3524  HD2 PHE   230      43.532  72.260  34.957  1.00  0.00           H  
ATOM   3525  C   PHE   230      41.723  74.517  36.243  1.00  0.00           C  
ATOM   3526  O   PHE   230      40.946  74.076  37.031  1.00  0.00           O  
ATOM   3527  N   ASN   231      42.939  74.875  36.626  1.00  0.00           N  
ATOM   3528  H   ASN   231      43.564  75.193  35.900  1.00  0.00           H  
ATOM   3529  CA  ASN   231      43.471  74.830  37.984  1.00  0.00           C  
ATOM   3530  HA  ASN   231      43.589  73.792  38.294  1.00  0.00           H  
ATOM   3531  CB  ASN   231      44.781  75.569  38.116  1.00  0.00           C  
ATOM   3532  HB2 ASN   231      45.484  75.371  37.307  1.00  0.00           H  
ATOM   3533  HB3 ASN   231      44.629  76.648  38.089  1.00  0.00           H  
ATOM   3534  CG  ASN   231      45.499  75.350  39.454  1.00  0.00           C  
ATOM   3535  OD1 ASN   231      45.513  74.245  39.951  1.00  0.00           O  
ATOM   3536  ND2 ASN   231      46.129  76.387  39.958  1.00  0.00           N  
ATOM   3537 HD21 ASN   231      46.104  77.263  39.456  1.00  0.00           H  
ATOM   3538 HD22 ASN   231      46.452  76.249  40.905  1.00  0.00           H  
ATOM   3539  C   ASN   231      42.509  75.307  39.067  1.00  0.00           C  
ATOM   3540  O   ASN   231      42.265  74.581  40.076  1.00  0.00           O  
ATOM   3541  N   LEU   232      41.993  76.522  38.873  1.00  0.00           N  
ATOM   3542  H   LEU   232      42.087  76.962  37.969  1.00  0.00           H  
ATOM   3543  CA  LEU   232      40.995  77.175  39.769  1.00  0.00           C  
ATOM   3544  HA  LEU   232      41.494  77.226  40.737  1.00  0.00           H  
ATOM   3545  CB  LEU   232      40.715  78.643  39.321  1.00  0.00           C  
ATOM   3546  HB2 LEU   232      40.436  78.534  38.273  1.00  0.00           H  
ATOM   3547  HB3 LEU   232      39.940  79.092  39.941  1.00  0.00           H  
ATOM   3548  CG  LEU   232      41.885  79.642  39.487  1.00  0.00           C  
ATOM   3549  HG  LEU   232      42.853  79.215  39.224  1.00  0.00           H  
ATOM   3550  CD1 LEU   232      41.724  80.929  38.664  1.00  0.00           C  
ATOM   3551 HD11 LEU   232      42.647  81.507  38.717  1.00  0.00           H  
ATOM   3552 HD12 LEU   232      41.723  80.652  37.610  1.00  0.00           H  
ATOM   3553 HD13 LEU   232      40.876  81.538  38.975  1.00  0.00           H  
ATOM   3554  CD2 LEU   232      42.018  80.057  40.890  1.00  0.00           C  
ATOM   3555 HD21 LEU   232      42.837  80.738  41.120  1.00  0.00           H  
ATOM   3556 HD22 LEU   232      41.148  80.481  41.392  1.00  0.00           H  
ATOM   3557 HD23 LEU   232      42.281  79.166  41.462  1.00  0.00           H  
ATOM   3558  C   LEU   232      39.748  76.256  39.932  1.00  0.00           C  
ATOM   3559  O   LEU   232      39.331  76.030  41.083  1.00  0.00           O  
ATOM   3560  N   VAL   233      39.131  75.905  38.800  1.00  0.00           N  
ATOM   3561  H   VAL   233      39.516  76.235  37.926  1.00  0.00           H  
ATOM   3562  CA  VAL   233      38.010  74.890  38.861  1.00  0.00           C  
ATOM   3563  HA  VAL   233      37.255  75.336  39.509  1.00  0.00           H  
ATOM   3564  CB  VAL   233      37.306  74.640  37.479  1.00  0.00           C  
ATOM   3565  HB  VAL   233      38.025  74.283  36.742  1.00  0.00           H  
ATOM   3566  CG1 VAL   233      36.225  73.636  37.469  1.00  0.00           C  
ATOM   3567 HG11 VAL   233      35.320  74.036  37.926  1.00  0.00           H  
ATOM   3568 HG12 VAL   233      36.055  73.352  36.430  1.00  0.00           H  
ATOM   3569 HG13 VAL   233      36.420  72.786  38.123  1.00  0.00           H  
ATOM   3570  CG2 VAL   233      36.565  75.875  36.870  1.00  0.00           C  
ATOM   3571 HG21 VAL   233      35.706  75.679  36.228  1.00  0.00           H  
ATOM   3572 HG22 VAL   233      36.193  76.519  37.667  1.00  0.00           H  
ATOM   3573 HG23 VAL   233      37.220  76.521  36.286  1.00  0.00           H  
ATOM   3574  C   VAL   233      38.434  73.624  39.570  1.00  0.00           C  
ATOM   3575  O   VAL   233      37.914  73.323  40.601  1.00  0.00           O  
ATOM   3576  N   ALA   234      39.565  73.057  39.169  1.00  0.00           N  
ATOM   3577  H   ALA   234      40.026  73.391  38.335  1.00  0.00           H  
ATOM   3578  CA  ALA   234      40.202  71.841  39.744  1.00  0.00           C  
ATOM   3579  HA  ALA   234      39.448  71.055  39.700  1.00  0.00           H  
ATOM   3580  CB  ALA   234      41.378  71.406  38.919  1.00  0.00           C  
ATOM   3581  HB1 ALA   234      41.119  71.235  37.875  1.00  0.00           H  
ATOM   3582  HB2 ALA   234      42.280  72.017  38.922  1.00  0.00           H  
ATOM   3583  HB3 ALA   234      41.533  70.429  39.378  1.00  0.00           H  
ATOM   3584  C   ALA   234      40.446  71.859  41.271  1.00  0.00           C  
ATOM   3585  O   ALA   234      40.357  70.845  41.935  1.00  0.00           O  
ATOM   3586  N   MET   235      40.694  73.055  41.767  1.00  0.00           N  
ATOM   3587  H   MET   235      40.724  73.867  41.167  1.00  0.00           H  
ATOM   3588  CA  MET   235      40.758  73.274  43.208  1.00  0.00           C  
ATOM   3589  HA  MET   235      41.137  72.379  43.701  1.00  0.00           H  
ATOM   3590  CB  MET   235      41.780  74.495  43.473  1.00  0.00           C  
ATOM   3591  HB2 MET   235      42.704  74.204  42.973  1.00  0.00           H  
ATOM   3592  HB3 MET   235      41.386  75.427  43.070  1.00  0.00           H  
ATOM   3593  CG  MET   235      42.042  74.674  44.974  1.00  0.00           C  
ATOM   3594  HG2 MET   235      42.202  73.689  45.413  1.00  0.00           H  
ATOM   3595  HG3 MET   235      43.027  75.134  45.058  1.00  0.00           H  
ATOM   3596  SD  MET   235      40.934  75.824  45.870  1.00  0.00           S  
ATOM   3597  CE  MET   235      41.424  77.442  45.244  1.00  0.00           C  
ATOM   3598  HE1 MET   235      41.055  77.446  44.218  1.00  0.00           H  
ATOM   3599  HE2 MET   235      40.868  78.268  45.686  1.00  0.00           H  
ATOM   3600  HE3 MET   235      42.510  77.524  45.212  1.00  0.00           H  
ATOM   3601  C   MET   235      39.406  73.520  43.945  1.00  0.00           C  
ATOM   3602  O   MET   235      38.915  72.706  44.686  1.00  0.00           O  
ATOM   3603  N   LYS   236      38.581  74.527  43.579  1.00  0.00           N  
ATOM   3604  H   LYS   236      38.962  75.072  42.820  1.00  0.00           H  
ATOM   3605  CA  LYS   236      37.304  74.969  44.110  1.00  0.00           C  
ATOM   3606  HA  LYS   236      37.484  75.200  45.159  1.00  0.00           H  
ATOM   3607  CB  LYS   236      36.874  76.330  43.517  1.00  0.00           C  
ATOM   3608  HB2 LYS   236      37.006  76.282  42.436  1.00  0.00           H  
ATOM   3609  HB3 LYS   236      35.834  76.527  43.778  1.00  0.00           H  
ATOM   3610  CG  LYS   236      37.620  77.455  44.171  1.00  0.00           C  
ATOM   3611  HG2 LYS   236      37.580  77.378  45.258  1.00  0.00           H  
ATOM   3612  HG3 LYS   236      38.689  77.288  44.039  1.00  0.00           H  
ATOM   3613  CD  LYS   236      37.194  78.730  43.536  1.00  0.00           C  
ATOM   3614  HD2 LYS   236      37.141  78.708  42.448  1.00  0.00           H  
ATOM   3615  HD3 LYS   236      36.205  79.020  43.889  1.00  0.00           H  
ATOM   3616  CE  LYS   236      38.083  79.876  43.978  1.00  0.00           C  
ATOM   3617  HE2 LYS   236      38.071  79.969  45.064  1.00  0.00           H  
ATOM   3618  HE3 LYS   236      39.085  79.622  43.633  1.00  0.00           H  
ATOM   3619  NZ  LYS   236      37.699  81.156  43.372  1.00  0.00           N  
ATOM   3620  HZ1 LYS   236      38.463  81.816  43.347  1.00  0.00           H  
ATOM   3621  HZ2 LYS   236      37.341  81.139  42.428  1.00  0.00           H  
ATOM   3622  HZ3 LYS   236      37.063  81.587  44.027  1.00  0.00           H  
ATOM   3623  C   LYS   236      36.203  73.799  44.086  1.00  0.00           C  
ATOM   3624  O   LYS   236      35.474  73.583  45.069  1.00  0.00           O  
ATOM   3625  N   TYR   237      36.158  72.977  43.077  1.00  0.00           N  
ATOM   3626  H   TYR   237      36.721  73.180  42.263  1.00  0.00           H  
ATOM   3627  CA  TYR   237      35.279  71.726  43.067  1.00  0.00           C  
ATOM   3628  HA  TYR   237      34.405  71.872  43.702  1.00  0.00           H  
ATOM   3629  CB  TYR   237      34.738  71.510  41.573  1.00  0.00           C  
ATOM   3630  HB2 TYR   237      35.503  71.421  40.801  1.00  0.00           H  
ATOM   3631  HB3 TYR   237      34.181  70.579  41.463  1.00  0.00           H  
ATOM   3632  CG  TYR   237      33.881  72.651  41.073  1.00  0.00           C  
ATOM   3633  CD1 TYR   237      34.489  73.868  40.668  1.00  0.00           C  
ATOM   3634  HD1 TYR   237      35.563  73.938  40.583  1.00  0.00           H  
ATOM   3635  CE1 TYR   237      33.715  74.978  40.234  1.00  0.00           C  
ATOM   3636  HE1 TYR   237      34.092  75.926  39.879  1.00  0.00           H  
ATOM   3637  CZ  TYR   237      32.311  74.916  40.417  1.00  0.00           C  
ATOM   3638  OH  TYR   237      31.680  76.023  40.080  1.00  0.00           O  
ATOM   3639  HH  TYR   237      30.762  75.924  39.818  1.00  0.00           H  
ATOM   3640  CE2 TYR   237      31.651  73.697  40.838  1.00  0.00           C  
ATOM   3641  HE2 TYR   237      30.598  73.806  41.055  1.00  0.00           H  
ATOM   3642  CD2 TYR   237      32.482  72.528  41.109  1.00  0.00           C  
ATOM   3643  HD2 TYR   237      32.037  71.558  41.274  1.00  0.00           H  
ATOM   3644  C   TYR   237      35.965  70.416  43.492  1.00  0.00           C  
ATOM   3645  O   TYR   237      35.457  69.317  43.406  1.00  0.00           O  
ATOM   3646  N   ASN   238      37.192  70.599  44.080  1.00  0.00           N  
ATOM   3647  H   ASN   238      37.596  71.514  44.216  1.00  0.00           H  
ATOM   3648  CA  ASN   238      38.037  69.597  44.713  1.00  0.00           C  
ATOM   3649  HA  ASN   238      39.072  69.919  44.829  1.00  0.00           H  
ATOM   3650  CB  ASN   238      37.381  69.248  46.090  1.00  0.00           C  
ATOM   3651  HB2 ASN   238      37.292  70.157  46.684  1.00  0.00           H  
ATOM   3652  HB3 ASN   238      36.372  68.874  45.919  1.00  0.00           H  
ATOM   3653  CG  ASN   238      38.072  68.321  46.937  1.00  0.00           C  
ATOM   3654  OD1 ASN   238      37.359  67.567  47.582  1.00  0.00           O  
ATOM   3655  ND2 ASN   238      39.349  68.392  47.099  1.00  0.00           N  
ATOM   3656 HD21 ASN   238      39.906  69.008  46.525  1.00  0.00           H  
ATOM   3657 HD22 ASN   238      39.819  67.666  47.621  1.00  0.00           H  
ATOM   3658  C   ASN   238      38.305  68.305  43.951  1.00  0.00           C  
ATOM   3659  O   ASN   238      37.596  67.318  44.154  1.00  0.00           O  
ATOM   3660  N   TYR   239      39.213  68.339  42.994  1.00  0.00           N  
ATOM   3661  H   TYR   239      39.800  69.161  42.996  1.00  0.00           H  
ATOM   3662  CA  TYR   239      39.523  67.203  42.042  1.00  0.00           C  
ATOM   3663  HA  TYR   239      38.824  66.376  42.166  1.00  0.00           H  
ATOM   3664  CB  TYR   239      39.304  67.622  40.555  1.00  0.00           C  
ATOM   3665  HB2 TYR   239      39.555  68.680  40.474  1.00  0.00           H  
ATOM   3666  HB3 TYR   239      39.896  67.064  39.829  1.00  0.00           H  
ATOM   3667  CG  TYR   239      37.869  67.499  40.059  1.00  0.00           C  
ATOM   3668  CD1 TYR   239      37.589  66.579  39.032  1.00  0.00           C  
ATOM   3669  HD1 TYR   239      38.343  65.902  38.658  1.00  0.00           H  
ATOM   3670  CE1 TYR   239      36.318  66.412  38.536  1.00  0.00           C  
ATOM   3671  HE1 TYR   239      36.052  65.614  37.860  1.00  0.00           H  
ATOM   3672  CZ  TYR   239      35.272  67.058  39.175  1.00  0.00           C  
ATOM   3673  OH  TYR   239      33.999  66.965  38.581  1.00  0.00           O  
ATOM   3674  HH  TYR   239      33.300  67.154  39.211  1.00  0.00           H  
ATOM   3675  CE2 TYR   239      35.520  68.125  40.078  1.00  0.00           C  
ATOM   3676  HE2 TYR   239      34.669  68.717  40.381  1.00  0.00           H  
ATOM   3677  CD2 TYR   239      36.843  68.375  40.478  1.00  0.00           C  
ATOM   3678  HD2 TYR   239      37.077  69.045  41.292  1.00  0.00           H  
ATOM   3679  C   TYR   239      40.917  66.595  42.257  1.00  0.00           C  
ATOM   3680  O   TYR   239      41.844  67.178  42.739  1.00  0.00           O  
ATOM   3681  N   GLU   240      41.081  65.352  41.876  1.00  0.00           N  
ATOM   3682  H   GLU   240      40.229  64.920  41.548  1.00  0.00           H  
ATOM   3683  CA  GLU   240      42.286  64.430  42.136  1.00  0.00           C  
ATOM   3684  HA  GLU   240      42.798  64.599  43.083  1.00  0.00           H  
ATOM   3685  CB  GLU   240      41.724  62.961  42.187  1.00  0.00           C  
ATOM   3686  HB2 GLU   240      41.107  62.772  43.066  1.00  0.00           H  
ATOM   3687  HB3 GLU   240      41.123  62.749  41.303  1.00  0.00           H  
ATOM   3688  CG  GLU   240      42.886  61.902  42.302  1.00  0.00           C  
ATOM   3689  HG2 GLU   240      42.434  60.914  42.391  1.00  0.00           H  
ATOM   3690  HG3 GLU   240      43.361  61.802  41.325  1.00  0.00           H  
ATOM   3691  CD  GLU   240      43.883  62.143  43.507  1.00  0.00           C  
ATOM   3692  OE1 GLU   240      45.071  61.701  43.407  1.00  0.00           O  
ATOM   3693  OE2 GLU   240      43.389  62.694  44.529  1.00  0.00           O  
ATOM   3694  C   GLU   240      43.293  64.638  40.933  1.00  0.00           C  
ATOM   3695  O   GLU   240      42.865  64.351  39.804  1.00  0.00           O  
ATOM   3696  N   PRO   241      44.561  65.049  41.158  1.00  0.00           N  
ATOM   3697  CD  PRO   241      45.147  65.293  42.445  1.00  0.00           C  
ATOM   3698  HD2 PRO   241      45.188  64.332  42.959  1.00  0.00           H  
ATOM   3699  HD3 PRO   241      44.487  65.922  43.042  1.00  0.00           H  
ATOM   3700  CG  PRO   241      46.490  65.943  42.185  1.00  0.00           C  
ATOM   3701  HG2 PRO   241      47.049  65.571  43.044  1.00  0.00           H  
ATOM   3702  HG3 PRO   241      46.405  67.028  42.237  1.00  0.00           H  
ATOM   3703  CB  PRO   241      46.845  65.432  40.790  1.00  0.00           C  
ATOM   3704  HB2 PRO   241      47.350  64.467  40.843  1.00  0.00           H  
ATOM   3705  HB3 PRO   241      47.526  66.108  40.273  1.00  0.00           H  
ATOM   3706  CA  PRO   241      45.513  65.232  40.076  1.00  0.00           C  
ATOM   3707  HA  PRO   241      45.178  66.181  39.658  1.00  0.00           H  
ATOM   3708  C   PRO   241      45.655  64.121  39.004  1.00  0.00           C  
ATOM   3709  O   PRO   241      45.631  62.896  39.250  1.00  0.00           O  
ATOM   3710  N   LEU   242      45.881  64.467  37.752  1.00  0.00           N  
ATOM   3711  H   LEU   242      46.206  65.407  37.579  1.00  0.00           H  
ATOM   3712  CA  LEU   242      45.767  63.649  36.589  1.00  0.00           C  
ATOM   3713  HA  LEU   242      45.281  62.709  36.849  1.00  0.00           H  
ATOM   3714  CB  LEU   242      44.851  64.426  35.575  1.00  0.00           C  
ATOM   3715  HB2 LEU   242      44.016  64.825  36.151  1.00  0.00           H  
ATOM   3716  HB3 LEU   242      45.365  65.284  35.141  1.00  0.00           H  
ATOM   3717  CG  LEU   242      44.394  63.553  34.465  1.00  0.00           C  
ATOM   3718  HG  LEU   242      45.116  62.784  34.190  1.00  0.00           H  
ATOM   3719  CD1 LEU   242      43.005  62.941  34.705  1.00  0.00           C  
ATOM   3720 HD11 LEU   242      42.754  62.101  34.058  1.00  0.00           H  
ATOM   3721 HD12 LEU   242      42.991  62.544  35.720  1.00  0.00           H  
ATOM   3722 HD13 LEU   242      42.168  63.637  34.766  1.00  0.00           H  
ATOM   3723  CD2 LEU   242      44.258  64.207  33.084  1.00  0.00           C  
ATOM   3724 HD21 LEU   242      45.231  64.551  32.734  1.00  0.00           H  
ATOM   3725 HD22 LEU   242      43.949  63.396  32.425  1.00  0.00           H  
ATOM   3726 HD23 LEU   242      43.529  65.017  33.130  1.00  0.00           H  
ATOM   3727  C   LEU   242      47.072  63.178  35.976  1.00  0.00           C  
ATOM   3728  O   LEU   242      47.590  63.757  34.984  1.00  0.00           O  
ATOM   3729  N   THR   243      47.638  62.197  36.623  1.00  0.00           N  
ATOM   3730  H   THR   243      47.107  61.897  37.428  1.00  0.00           H  
ATOM   3731  CA  THR   243      48.930  61.558  36.271  1.00  0.00           C  
ATOM   3732  HA  THR   243      49.750  62.251  36.459  1.00  0.00           H  
ATOM   3733  CB  THR   243      49.263  60.348  37.204  1.00  0.00           C  
ATOM   3734  HB  THR   243      50.321  60.090  37.137  1.00  0.00           H  
ATOM   3735  CG2 THR   243      48.817  60.592  38.684  1.00  0.00           C  
ATOM   3736 HG21 THR   243      49.319  61.451  39.130  1.00  0.00           H  
ATOM   3737 HG22 THR   243      47.739  60.699  38.807  1.00  0.00           H  
ATOM   3738 HG23 THR   243      48.946  59.726  39.334  1.00  0.00           H  
ATOM   3739  OG1 THR   243      48.525  59.238  36.725  1.00  0.00           O  
ATOM   3740  HG1 THR   243      48.248  58.732  37.492  1.00  0.00           H  
ATOM   3741  C   THR   243      49.035  61.128  34.858  1.00  0.00           C  
ATOM   3742  O   THR   243      48.058  61.002  34.069  1.00  0.00           O  
ATOM   3743  N   GLN   244      50.276  60.815  34.477  1.00  0.00           N  
ATOM   3744  H   GLN   244      51.064  61.062  35.059  1.00  0.00           H  
ATOM   3745  CA  GLN   244      50.643  60.176  33.232  1.00  0.00           C  
ATOM   3746  HA  GLN   244      50.381  60.890  32.451  1.00  0.00           H  
ATOM   3747  CB  GLN   244      52.190  60.037  33.193  1.00  0.00           C  
ATOM   3748  HB2 GLN   244      52.389  59.779  32.153  1.00  0.00           H  
ATOM   3749  HB3 GLN   244      52.614  61.030  33.341  1.00  0.00           H  
ATOM   3750  CG  GLN   244      52.896  59.020  34.146  1.00  0.00           C  
ATOM   3751  HG2 GLN   244      52.543  58.003  33.971  1.00  0.00           H  
ATOM   3752  HG3 GLN   244      53.953  59.186  33.937  1.00  0.00           H  
ATOM   3753  CD  GLN   244      52.748  59.471  35.597  1.00  0.00           C  
ATOM   3754  OE1 GLN   244      52.643  60.645  35.860  1.00  0.00           O  
ATOM   3755  NE2 GLN   244      52.598  58.558  36.493  1.00  0.00           N  
ATOM   3756 HE21 GLN   244      52.670  57.576  36.268  1.00  0.00           H  
ATOM   3757 HE22 GLN   244      52.177  58.800  37.378  1.00  0.00           H  
ATOM   3758  C   GLN   244      49.952  58.837  33.038  1.00  0.00           C  
ATOM   3759  O   GLN   244      49.588  58.475  31.934  1.00  0.00           O  
ATOM   3760  N   ASP   245      49.667  58.086  34.187  1.00  0.00           N  
ATOM   3761  H   ASP   245      49.802  58.512  35.093  1.00  0.00           H  
ATOM   3762  CA  ASP   245      49.026  56.765  33.998  1.00  0.00           C  
ATOM   3763  HA  ASP   245      49.481  56.238  33.160  1.00  0.00           H  
ATOM   3764  CB  ASP   245      49.271  55.989  35.332  1.00  0.00           C  
ATOM   3765  HB2 ASP   245      48.883  56.637  36.118  1.00  0.00           H  
ATOM   3766  HB3 ASP   245      48.624  55.117  35.246  1.00  0.00           H  
ATOM   3767  CG  ASP   245      50.710  55.465  35.635  1.00  0.00           C  
ATOM   3768  OD1 ASP   245      51.727  56.032  35.238  1.00  0.00           O  
ATOM   3769  OD2 ASP   245      50.813  54.378  36.272  1.00  0.00           O  
ATOM   3770  C   ASP   245      47.563  56.958  33.613  1.00  0.00           C  
ATOM   3771  O   ASP   245      47.063  56.196  32.777  1.00  0.00           O  
ATOM   3772  N   HIE   246      47.004  57.949  34.251  1.00  0.00           N  
ATOM   3773  H   HIE   246      47.480  58.251  35.089  1.00  0.00           H  
ATOM   3774  CA  HIE   246      45.566  58.402  33.889  1.00  0.00           C  
ATOM   3775  HA  HIE   246      44.908  57.533  33.914  1.00  0.00           H  
ATOM   3776  CB  HIE   246      45.104  59.451  34.863  1.00  0.00           C  
ATOM   3777  HB2 HIE   246      45.758  60.303  34.680  1.00  0.00           H  
ATOM   3778  HB3 HIE   246      44.045  59.662  34.710  1.00  0.00           H  
ATOM   3779  CG  HIE   246      45.159  59.127  36.321  1.00  0.00           C  
ATOM   3780  ND1 HIE   246      44.740  60.075  37.353  1.00  0.00           N  
ATOM   3781  CE1 HIE   246      44.830  59.372  38.513  1.00  0.00           C  
ATOM   3782  HE1 HIE   246      44.511  59.735  39.479  1.00  0.00           H  
ATOM   3783  NE2 HIE   246      45.334  58.181  38.313  1.00  0.00           N  
ATOM   3784  HE2 HIE   246      45.324  57.475  39.035  1.00  0.00           H  
ATOM   3785  CD2 HIE   246      45.561  57.968  36.935  1.00  0.00           C  
ATOM   3786  HD2 HIE   246      45.909  57.053  36.480  1.00  0.00           H  
ATOM   3787  C   HIE   246      45.455  58.989  32.484  1.00  0.00           C  
ATOM   3788  O   HIE   246      44.437  58.689  31.889  1.00  0.00           O  
ATOM   3789  N   VAL   247      46.371  59.740  31.918  1.00  0.00           N  
ATOM   3790  H   VAL   247      47.168  59.941  32.505  1.00  0.00           H  
ATOM   3791  CA  VAL   247      46.347  60.168  30.495  1.00  0.00           C  
ATOM   3792  HA  VAL   247      45.436  60.749  30.350  1.00  0.00           H  
ATOM   3793  CB  VAL   247      47.534  61.137  30.255  1.00  0.00           C  
ATOM   3794  HB  VAL   247      48.406  60.847  30.842  1.00  0.00           H  
ATOM   3795  CG1 VAL   247      47.998  61.302  28.767  1.00  0.00           C  
ATOM   3796 HG11 VAL   247      48.366  60.390  28.297  1.00  0.00           H  
ATOM   3797 HG12 VAL   247      47.089  61.594  28.242  1.00  0.00           H  
ATOM   3798 HG13 VAL   247      48.723  62.115  28.756  1.00  0.00           H  
ATOM   3799  CG2 VAL   247      47.239  62.609  30.749  1.00  0.00           C  
ATOM   3800 HG21 VAL   247      46.381  63.014  30.214  1.00  0.00           H  
ATOM   3801 HG22 VAL   247      46.946  62.579  31.798  1.00  0.00           H  
ATOM   3802 HG23 VAL   247      48.117  63.236  30.593  1.00  0.00           H  
ATOM   3803  C   VAL   247      46.240  58.956  29.560  1.00  0.00           C  
ATOM   3804  O   VAL   247      45.429  58.876  28.679  1.00  0.00           O  
ATOM   3805  N   ASP   248      47.106  57.923  29.799  1.00  0.00           N  
ATOM   3806  H   ASP   248      47.877  58.152  30.410  1.00  0.00           H  
ATOM   3807  CA  ASP   248      47.323  56.699  28.938  1.00  0.00           C  
ATOM   3808  HA  ASP   248      47.437  57.032  27.906  1.00  0.00           H  
ATOM   3809  CB  ASP   248      48.556  55.807  29.346  1.00  0.00           C  
ATOM   3810  HB2 ASP   248      48.606  55.605  30.416  1.00  0.00           H  
ATOM   3811  HB3 ASP   248      48.532  54.868  28.794  1.00  0.00           H  
ATOM   3812  CG  ASP   248      49.848  56.479  28.903  1.00  0.00           C  
ATOM   3813  OD1 ASP   248      50.909  55.901  29.211  1.00  0.00           O  
ATOM   3814  OD2 ASP   248      49.861  57.477  28.116  1.00  0.00           O  
ATOM   3815  C   ASP   248      46.025  55.771  28.912  1.00  0.00           C  
ATOM   3816  O   ASP   248      45.692  55.292  27.859  1.00  0.00           O  
ATOM   3817  N   ILE   249      45.389  55.547  30.049  1.00  0.00           N  
ATOM   3818  H   ILE   249      45.745  55.864  30.940  1.00  0.00           H  
ATOM   3819  CA  ILE   249      44.233  54.685  30.067  1.00  0.00           C  
ATOM   3820  HA  ILE   249      44.410  53.868  29.367  1.00  0.00           H  
ATOM   3821  CB  ILE   249      44.006  53.981  31.494  1.00  0.00           C  
ATOM   3822  HB  ILE   249      45.010  53.706  31.816  1.00  0.00           H  
ATOM   3823  CG2 ILE   249      43.551  54.964  32.564  1.00  0.00           C  
ATOM   3824 HG21 ILE   249      43.710  54.597  33.578  1.00  0.00           H  
ATOM   3825 HG22 ILE   249      44.093  55.900  32.435  1.00  0.00           H  
ATOM   3826 HG23 ILE   249      42.509  55.282  32.530  1.00  0.00           H  
ATOM   3827  CG1 ILE   249      43.015  52.834  31.398  1.00  0.00           C  
ATOM   3828 HG12 ILE   249      42.018  53.180  31.126  1.00  0.00           H  
ATOM   3829 HG13 ILE   249      43.371  52.207  30.580  1.00  0.00           H  
ATOM   3830  CD1 ILE   249      42.982  51.940  32.716  1.00  0.00           C  
ATOM   3831 HD11 ILE   249      43.977  51.665  33.068  1.00  0.00           H  
ATOM   3832 HD12 ILE   249      42.480  52.350  33.593  1.00  0.00           H  
ATOM   3833 HD13 ILE   249      42.617  50.991  32.325  1.00  0.00           H  
ATOM   3834  C   ILE   249      42.986  55.442  29.591  1.00  0.00           C  
ATOM   3835  O   ILE   249      42.067  54.858  29.018  1.00  0.00           O  
ATOM   3836  N   LEU   250      42.917  56.802  29.702  1.00  0.00           N  
ATOM   3837  H   LEU   250      43.646  57.277  30.214  1.00  0.00           H  
ATOM   3838  CA  LEU   250      41.967  57.581  28.905  1.00  0.00           C  
ATOM   3839  HA  LEU   250      40.949  57.203  28.997  1.00  0.00           H  
ATOM   3840  CB  LEU   250      41.942  59.028  29.520  1.00  0.00           C  
ATOM   3841  HB2 LEU   250      42.969  59.387  29.450  1.00  0.00           H  
ATOM   3842  HB3 LEU   250      41.349  59.675  28.874  1.00  0.00           H  
ATOM   3843  CG  LEU   250      41.349  59.258  30.930  1.00  0.00           C  
ATOM   3844  HG  LEU   250      41.922  58.675  31.652  1.00  0.00           H  
ATOM   3845  CD1 LEU   250      41.545  60.745  31.218  1.00  0.00           C  
ATOM   3846 HD11 LEU   250      42.564  61.098  31.055  1.00  0.00           H  
ATOM   3847 HD12 LEU   250      41.075  61.354  30.446  1.00  0.00           H  
ATOM   3848 HD13 LEU   250      41.284  60.981  32.250  1.00  0.00           H  
ATOM   3849  CD2 LEU   250      39.858  58.842  30.995  1.00  0.00           C  
ATOM   3850 HD21 LEU   250      39.432  59.023  31.982  1.00  0.00           H  
ATOM   3851 HD22 LEU   250      39.341  59.339  30.175  1.00  0.00           H  
ATOM   3852 HD23 LEU   250      39.763  57.782  30.758  1.00  0.00           H  
ATOM   3853  C   LEU   250      42.318  57.660  27.424  1.00  0.00           C  
ATOM   3854  O   LEU   250      41.484  58.042  26.580  1.00  0.00           O  
ATOM   3855  N   GLY   251      43.582  57.295  27.123  1.00  0.00           N  
ATOM   3856  H   GLY   251      44.208  56.959  27.841  1.00  0.00           H  
ATOM   3857  CA  GLY   251      44.053  57.235  25.761  1.00  0.00           C  
ATOM   3858  HA2 GLY   251      44.066  58.283  25.461  1.00  0.00           H  
ATOM   3859  HA3 GLY   251      44.987  56.678  25.682  1.00  0.00           H  
ATOM   3860  C   GLY   251      43.125  56.521  24.776  1.00  0.00           C  
ATOM   3861  O   GLY   251      42.582  57.171  23.903  1.00  0.00           O  
ATOM   3862  N   PRO   252      42.999  55.200  24.912  1.00  0.00           N  
ATOM   3863  CD  PRO   252      43.775  54.314  25.796  1.00  0.00           C  
ATOM   3864  HD2 PRO   252      43.635  54.495  26.861  1.00  0.00           H  
ATOM   3865  HD3 PRO   252      44.847  54.400  25.620  1.00  0.00           H  
ATOM   3866  CG  PRO   252      43.282  52.863  25.435  1.00  0.00           C  
ATOM   3867  HG2 PRO   252      43.239  52.261  26.342  1.00  0.00           H  
ATOM   3868  HG3 PRO   252      43.863  52.341  24.675  1.00  0.00           H  
ATOM   3869  CB  PRO   252      41.916  53.045  24.882  1.00  0.00           C  
ATOM   3870  HB2 PRO   252      41.142  53.301  25.605  1.00  0.00           H  
ATOM   3871  HB3 PRO   252      41.520  52.282  24.211  1.00  0.00           H  
ATOM   3872  CA  PRO   252      42.067  54.352  24.134  1.00  0.00           C  
ATOM   3873  HA  PRO   252      42.475  54.064  23.165  1.00  0.00           H  
ATOM   3874  C   PRO   252      40.764  54.983  23.726  1.00  0.00           C  
ATOM   3875  O   PRO   252      40.296  54.912  22.643  1.00  0.00           O  
ATOM   3876  N   LEU   253      40.095  55.599  24.708  1.00  0.00           N  
ATOM   3877  H   LEU   253      40.526  55.665  25.619  1.00  0.00           H  
ATOM   3878  CA  LEU   253      38.749  56.161  24.626  1.00  0.00           C  
ATOM   3879  HA  LEU   253      38.145  55.599  23.914  1.00  0.00           H  
ATOM   3880  CB  LEU   253      37.952  56.211  26.014  1.00  0.00           C  
ATOM   3881  HB2 LEU   253      38.603  56.809  26.652  1.00  0.00           H  
ATOM   3882  HB3 LEU   253      37.005  56.749  25.971  1.00  0.00           H  
ATOM   3883  CG  LEU   253      37.581  54.809  26.615  1.00  0.00           C  
ATOM   3884  HG  LEU   253      38.555  54.397  26.879  1.00  0.00           H  
ATOM   3885  CD1 LEU   253      36.723  54.857  27.836  1.00  0.00           C  
ATOM   3886 HD11 LEU   253      37.285  55.444  28.562  1.00  0.00           H  
ATOM   3887 HD12 LEU   253      35.813  55.380  27.542  1.00  0.00           H  
ATOM   3888 HD13 LEU   253      36.596  53.866  28.271  1.00  0.00           H  
ATOM   3889  CD2 LEU   253      36.886  53.937  25.487  1.00  0.00           C  
ATOM   3890 HD21 LEU   253      36.034  54.506  25.116  1.00  0.00           H  
ATOM   3891 HD22 LEU   253      37.537  53.762  24.630  1.00  0.00           H  
ATOM   3892 HD23 LEU   253      36.642  52.978  25.945  1.00  0.00           H  
ATOM   3893  C   LEU   253      38.907  57.531  23.935  1.00  0.00           C  
ATOM   3894  O   LEU   253      38.175  57.682  22.953  1.00  0.00           O  
ATOM   3895  N   SER   254      39.781  58.489  24.313  1.00  0.00           N  
ATOM   3896  H   SER   254      40.448  58.125  24.980  1.00  0.00           H  
ATOM   3897  CA  SER   254      40.251  59.672  23.531  1.00  0.00           C  
ATOM   3898  HA  SER   254      39.568  60.522  23.515  1.00  0.00           H  
ATOM   3899  CB  SER   254      41.394  60.326  24.275  1.00  0.00           C  
ATOM   3900  HB2 SER   254      40.973  60.662  25.222  1.00  0.00           H  
ATOM   3901  HB3 SER   254      42.203  59.618  24.453  1.00  0.00           H  
ATOM   3902  OG  SER   254      41.860  61.479  23.574  1.00  0.00           O  
ATOM   3903  HG  SER   254      41.127  62.096  23.515  1.00  0.00           H  
ATOM   3904  C   SER   254      40.561  59.394  22.016  1.00  0.00           C  
ATOM   3905  O   SER   254      40.062  60.125  21.129  1.00  0.00           O  
ATOM   3906  N   ALA   255      41.374  58.343  21.640  1.00  0.00           N  
ATOM   3907  H   ALA   255      41.783  57.796  22.384  1.00  0.00           H  
ATOM   3908  CA  ALA   255      41.633  57.946  20.271  1.00  0.00           C  
ATOM   3909  HA  ALA   255      42.163  58.777  19.805  1.00  0.00           H  
ATOM   3910  CB  ALA   255      42.546  56.786  20.247  1.00  0.00           C  
ATOM   3911  HB1 ALA   255      43.375  57.007  20.919  1.00  0.00           H  
ATOM   3912  HB2 ALA   255      42.109  55.905  20.718  1.00  0.00           H  
ATOM   3913  HB3 ALA   255      42.799  56.613  19.201  1.00  0.00           H  
ATOM   3914  C   ALA   255      40.364  57.619  19.486  1.00  0.00           C  
ATOM   3915  O   ALA   255      40.194  58.150  18.395  1.00  0.00           O  
ATOM   3916  N   GLN   256      39.598  56.667  19.997  1.00  0.00           N  
ATOM   3917  H   GLN   256      39.890  56.247  20.868  1.00  0.00           H  
ATOM   3918  CA  GLN   256      38.514  56.129  19.270  1.00  0.00           C  
ATOM   3919  HA  GLN   256      38.948  55.867  18.305  1.00  0.00           H  
ATOM   3920  CB  GLN   256      38.012  54.803  19.989  1.00  0.00           C  
ATOM   3921  HB2 GLN   256      37.865  55.009  21.049  1.00  0.00           H  
ATOM   3922  HB3 GLN   256      37.049  54.468  19.603  1.00  0.00           H  
ATOM   3923  CG  GLN   256      38.976  53.672  19.817  1.00  0.00           C  
ATOM   3924  HG2 GLN   256      38.803  53.318  18.800  1.00  0.00           H  
ATOM   3925  HG3 GLN   256      40.020  53.955  19.952  1.00  0.00           H  
ATOM   3926  CD  GLN   256      38.769  52.500  20.784  1.00  0.00           C  
ATOM   3927  OE1 GLN   256      37.618  52.102  20.990  1.00  0.00           O  
ATOM   3928  NE2 GLN   256      39.770  51.889  21.387  1.00  0.00           N  
ATOM   3929 HE21 GLN   256      40.693  52.283  21.276  1.00  0.00           H  
ATOM   3930 HE22 GLN   256      39.546  51.178  22.069  1.00  0.00           H  
ATOM   3931  C   GLN   256      37.397  57.133  19.124  1.00  0.00           C  
ATOM   3932  O   GLN   256      36.973  57.361  17.995  1.00  0.00           O  
ATOM   3933  N   THR   257      36.870  57.682  20.141  1.00  0.00           N  
ATOM   3934  H   THR   257      37.178  57.391  21.058  1.00  0.00           H  
ATOM   3935  CA  THR   257      35.919  58.809  20.056  1.00  0.00           C  
ATOM   3936  HA  THR   257      35.068  58.415  19.500  1.00  0.00           H  
ATOM   3937  CB  THR   257      35.438  59.188  21.460  1.00  0.00           C  
ATOM   3938  HB  THR   257      34.741  60.017  21.341  1.00  0.00           H  
ATOM   3939  CG2 THR   257      34.832  58.035  22.268  1.00  0.00           C  
ATOM   3940 HG21 THR   257      34.697  58.387  23.291  1.00  0.00           H  
ATOM   3941 HG22 THR   257      33.874  57.825  21.794  1.00  0.00           H  
ATOM   3942 HG23 THR   257      35.364  57.084  22.278  1.00  0.00           H  
ATOM   3943  OG1 THR   257      36.525  59.675  22.208  1.00  0.00           O  
ATOM   3944  HG1 THR   257      36.953  58.911  22.602  1.00  0.00           H  
ATOM   3945  C   THR   257      36.523  60.074  19.337  1.00  0.00           C  
ATOM   3946  O   THR   257      35.770  60.956  18.867  1.00  0.00           O  
ATOM   3947  N   GLY   258      37.819  60.216  19.451  1.00  0.00           N  
ATOM   3948  H   GLY   258      38.391  59.544  19.942  1.00  0.00           H  
ATOM   3949  CA  GLY   258      38.464  61.421  18.936  1.00  0.00           C  
ATOM   3950  HA2 GLY   258      39.427  61.051  18.583  1.00  0.00           H  
ATOM   3951  HA3 GLY   258      37.990  61.953  18.110  1.00  0.00           H  
ATOM   3952  C   GLY   258      38.788  62.440  20.027  1.00  0.00           C  
ATOM   3953  O   GLY   258      39.760  63.186  19.801  1.00  0.00           O  
ATOM   3954  N   ILE   259      37.970  62.589  21.040  1.00  0.00           N  
ATOM   3955  H   ILE   259      37.174  61.975  21.139  1.00  0.00           H  
ATOM   3956  CA  ILE   259      38.057  63.728  21.905  1.00  0.00           C  
ATOM   3957  HA  ILE   259      38.135  64.627  21.293  1.00  0.00           H  
ATOM   3958  CB  ILE   259      36.790  63.921  22.825  1.00  0.00           C  
ATOM   3959  HB  ILE   259      36.575  63.041  23.431  1.00  0.00           H  
ATOM   3960  CG2 ILE   259      36.799  65.044  23.824  1.00  0.00           C  
ATOM   3961 HG21 ILE   259      37.653  64.904  24.486  1.00  0.00           H  
ATOM   3962 HG22 ILE   259      36.883  65.954  23.230  1.00  0.00           H  
ATOM   3963 HG23 ILE   259      35.942  65.050  24.498  1.00  0.00           H  
ATOM   3964  CG1 ILE   259      35.517  63.973  21.887  1.00  0.00           C  
ATOM   3965 HG12 ILE   259      35.304  62.962  21.540  1.00  0.00           H  
ATOM   3966 HG13 ILE   259      34.618  64.170  22.470  1.00  0.00           H  
ATOM   3967  CD1 ILE   259      35.420  64.882  20.658  1.00  0.00           C  
ATOM   3968 HD11 ILE   259      34.361  64.922  20.403  1.00  0.00           H  
ATOM   3969 HD12 ILE   259      35.740  65.919  20.753  1.00  0.00           H  
ATOM   3970 HD13 ILE   259      36.146  64.647  19.880  1.00  0.00           H  
ATOM   3971  C   ILE   259      39.349  63.709  22.773  1.00  0.00           C  
ATOM   3972  O   ILE   259      39.485  62.870  23.659  1.00  0.00           O  
ATOM   3973  N   ALA   260      40.306  64.640  22.498  1.00  0.00           N  
ATOM   3974  H   ALA   260      40.183  65.286  21.732  1.00  0.00           H  
ATOM   3975  CA  ALA   260      41.530  64.781  23.249  1.00  0.00           C  
ATOM   3976  HA  ALA   260      42.120  63.867  23.175  1.00  0.00           H  
ATOM   3977  CB  ALA   260      42.367  65.868  22.543  1.00  0.00           C  
ATOM   3978  HB1 ALA   260      42.844  65.528  21.624  1.00  0.00           H  
ATOM   3979  HB2 ALA   260      41.889  66.840  22.417  1.00  0.00           H  
ATOM   3980  HB3 ALA   260      43.060  66.238  23.300  1.00  0.00           H  
ATOM   3981  C   ALA   260      41.277  65.015  24.764  1.00  0.00           C  
ATOM   3982  O   ALA   260      40.286  65.583  25.233  1.00  0.00           O  
ATOM   3983  N   VAL   261      42.149  64.407  25.560  1.00  0.00           N  
ATOM   3984  H   VAL   261      42.790  63.817  25.050  1.00  0.00           H  
ATOM   3985  CA  VAL   261      42.076  64.459  27.054  1.00  0.00           C  
ATOM   3986  HA  VAL   261      41.139  63.974  27.329  1.00  0.00           H  
ATOM   3987  CB  VAL   261      43.160  63.567  27.804  1.00  0.00           C  
ATOM   3988  HB  VAL   261      44.168  63.713  27.416  1.00  0.00           H  
ATOM   3989  CG1 VAL   261      43.180  63.871  29.290  1.00  0.00           C  
ATOM   3990 HG11 VAL   261      43.923  63.244  29.781  1.00  0.00           H  
ATOM   3991 HG12 VAL   261      43.473  64.918  29.370  1.00  0.00           H  
ATOM   3992 HG13 VAL   261      42.185  63.727  29.713  1.00  0.00           H  
ATOM   3993  CG2 VAL   261      42.937  62.131  27.527  1.00  0.00           C  
ATOM   3994 HG21 VAL   261      43.056  61.880  26.473  1.00  0.00           H  
ATOM   3995 HG22 VAL   261      43.748  61.572  27.994  1.00  0.00           H  
ATOM   3996 HG23 VAL   261      41.994  61.801  27.963  1.00  0.00           H  
ATOM   3997  C   VAL   261      42.074  65.863  27.547  1.00  0.00           C  
ATOM   3998  O   VAL   261      41.239  66.256  28.365  1.00  0.00           O  
ATOM   3999  N   LEU   262      43.037  66.605  26.984  1.00  0.00           N  
ATOM   4000  H   LEU   262      43.582  66.125  26.282  1.00  0.00           H  
ATOM   4001  CA  LEU   262      43.153  68.071  27.006  1.00  0.00           C  
ATOM   4002  HA  LEU   262      43.241  68.275  28.073  1.00  0.00           H  
ATOM   4003  CB  LEU   262      44.341  68.708  26.192  1.00  0.00           C  
ATOM   4004  HB2 LEU   262      45.187  68.079  26.468  1.00  0.00           H  
ATOM   4005  HB3 LEU   262      44.040  68.539  25.158  1.00  0.00           H  
ATOM   4006  CG  LEU   262      44.598  70.196  26.447  1.00  0.00           C  
ATOM   4007  HG  LEU   262      43.657  70.740  26.527  1.00  0.00           H  
ATOM   4008  CD1 LEU   262      45.362  70.434  27.702  1.00  0.00           C  
ATOM   4009 HD11 LEU   262      45.491  71.516  27.729  1.00  0.00           H  
ATOM   4010 HD12 LEU   262      44.912  70.028  28.608  1.00  0.00           H  
ATOM   4011 HD13 LEU   262      46.367  70.054  27.520  1.00  0.00           H  
ATOM   4012  CD2 LEU   262      45.481  70.697  25.274  1.00  0.00           C  
ATOM   4013 HD21 LEU   262      46.512  70.349  25.216  1.00  0.00           H  
ATOM   4014 HD22 LEU   262      45.002  70.494  24.316  1.00  0.00           H  
ATOM   4015 HD23 LEU   262      45.530  71.786  25.256  1.00  0.00           H  
ATOM   4016  C   LEU   262      41.779  68.815  26.672  1.00  0.00           C  
ATOM   4017  O   LEU   262      41.618  69.826  27.403  1.00  0.00           O  
ATOM   4018  N   ASP   263      40.894  68.371  25.788  1.00  0.00           N  
ATOM   4019  H   ASP   263      41.093  67.460  25.399  1.00  0.00           H  
ATOM   4020  CA  ASP   263      39.668  68.977  25.453  1.00  0.00           C  
ATOM   4021  HA  ASP   263      39.707  70.047  25.657  1.00  0.00           H  
ATOM   4022  CB  ASP   263      39.195  68.749  24.062  1.00  0.00           C  
ATOM   4023  HB2 ASP   263      39.021  67.675  23.986  1.00  0.00           H  
ATOM   4024  HB3 ASP   263      38.306  69.372  23.967  1.00  0.00           H  
ATOM   4025  CG  ASP   263      40.157  69.307  23.058  1.00  0.00           C  
ATOM   4026  OD1 ASP   263      40.374  68.684  21.976  1.00  0.00           O  
ATOM   4027  OD2 ASP   263      40.864  70.300  23.337  1.00  0.00           O  
ATOM   4028  C   ASP   263      38.574  68.570  26.455  1.00  0.00           C  
ATOM   4029  O   ASP   263      37.862  69.411  26.950  1.00  0.00           O  
ATOM   4030  N   MET   264      38.458  67.312  26.782  1.00  0.00           N  
ATOM   4031  H   MET   264      39.024  66.610  26.327  1.00  0.00           H  
ATOM   4032  CA  MET   264      37.635  66.888  27.856  1.00  0.00           C  
ATOM   4033  HA  MET   264      36.645  67.274  27.613  1.00  0.00           H  
ATOM   4034  CB  MET   264      37.623  65.296  27.951  1.00  0.00           C  
ATOM   4035  HB2 MET   264      37.591  64.887  26.941  1.00  0.00           H  
ATOM   4036  HB3 MET   264      38.482  65.012  28.559  1.00  0.00           H  
ATOM   4037  CG  MET   264      36.386  64.722  28.619  1.00  0.00           C  
ATOM   4038  HG2 MET   264      36.692  63.789  29.093  1.00  0.00           H  
ATOM   4039  HG3 MET   264      36.117  65.387  29.440  1.00  0.00           H  
ATOM   4040  SD  MET   264      35.025  64.459  27.512  1.00  0.00           S  
ATOM   4041  CE  MET   264      35.545  62.885  26.679  1.00  0.00           C  
ATOM   4042  HE1 MET   264      34.697  62.518  26.101  1.00  0.00           H  
ATOM   4043  HE2 MET   264      36.336  63.085  25.956  1.00  0.00           H  
ATOM   4044  HE3 MET   264      36.004  62.135  27.324  1.00  0.00           H  
ATOM   4045  C   MET   264      37.966  67.517  29.192  1.00  0.00           C  
ATOM   4046  O   MET   264      37.109  67.712  30.077  1.00  0.00           O  
ATOM   4047  N   CYS   265      39.193  67.949  29.469  1.00  0.00           N  
ATOM   4048  H   CYS   265      39.997  67.744  28.893  1.00  0.00           H  
ATOM   4049  CA  CYS   265      39.535  68.746  30.627  1.00  0.00           C  
ATOM   4050  HA  CYS   265      39.269  68.122  31.481  1.00  0.00           H  
ATOM   4051  CB  CYS   265      41.107  68.906  30.728  1.00  0.00           C  
ATOM   4052  HB2 CYS   265      41.648  69.110  29.804  1.00  0.00           H  
ATOM   4053  HB3 CYS   265      41.343  69.787  31.325  1.00  0.00           H  
ATOM   4054  SG  CYS   265      41.616  67.323  31.553  1.00  0.00           S  
ATOM   4055  HG  CYS   265      41.474  66.465  30.539  1.00  0.00           H  
ATOM   4056  C   CYS   265      38.751  70.066  30.567  1.00  0.00           C  
ATOM   4057  O   CYS   265      37.948  70.433  31.404  1.00  0.00           O  
ATOM   4058  N   ALA   266      38.889  70.793  29.429  1.00  0.00           N  
ATOM   4059  H   ALA   266      39.701  70.445  28.941  1.00  0.00           H  
ATOM   4060  CA  ALA   266      38.164  72.023  29.065  1.00  0.00           C  
ATOM   4061  HA  ALA   266      38.429  72.816  29.764  1.00  0.00           H  
ATOM   4062  CB  ALA   266      38.641  72.444  27.672  1.00  0.00           C  
ATOM   4063  HB1 ALA   266      38.230  71.885  26.832  1.00  0.00           H  
ATOM   4064  HB2 ALA   266      38.535  73.526  27.600  1.00  0.00           H  
ATOM   4065  HB3 ALA   266      39.711  72.239  27.619  1.00  0.00           H  
ATOM   4066  C   ALA   266      36.584  71.924  29.100  1.00  0.00           C  
ATOM   4067  O   ALA   266      35.863  72.921  29.273  1.00  0.00           O  
ATOM   4068  N   SER   267      36.061  70.715  28.802  1.00  0.00           N  
ATOM   4069  H   SER   267      36.720  69.973  28.618  1.00  0.00           H  
ATOM   4070  CA  SER   267      34.669  70.515  28.698  1.00  0.00           C  
ATOM   4071  HA  SER   267      34.238  71.379  28.191  1.00  0.00           H  
ATOM   4072  CB  SER   267      34.367  69.301  27.819  1.00  0.00           C  
ATOM   4073  HB2 SER   267      34.752  68.434  28.356  1.00  0.00           H  
ATOM   4074  HB3 SER   267      33.291  69.181  27.693  1.00  0.00           H  
ATOM   4075  OG  SER   267      34.899  69.575  26.549  1.00  0.00           O  
ATOM   4076  HG  SER   267      35.841  69.401  26.618  1.00  0.00           H  
ATOM   4077  C   SER   267      34.068  70.302  30.120  1.00  0.00           C  
ATOM   4078  O   SER   267      32.973  70.757  30.415  1.00  0.00           O  
ATOM   4079  N   LEU   268      34.834  69.514  31.027  1.00  0.00           N  
ATOM   4080  H   LEU   268      35.690  69.088  30.700  1.00  0.00           H  
ATOM   4081  CA  LEU   268      34.437  69.292  32.404  1.00  0.00           C  
ATOM   4082  HA  LEU   268      33.417  68.911  32.358  1.00  0.00           H  
ATOM   4083  CB  LEU   268      35.362  68.320  33.197  1.00  0.00           C  
ATOM   4084  HB2 LEU   268      35.248  67.327  32.763  1.00  0.00           H  
ATOM   4085  HB3 LEU   268      36.388  68.559  32.914  1.00  0.00           H  
ATOM   4086  CG  LEU   268      35.226  68.106  34.661  1.00  0.00           C  
ATOM   4087  HG  LEU   268      35.499  69.017  35.194  1.00  0.00           H  
ATOM   4088  CD1 LEU   268      33.840  67.786  35.071  1.00  0.00           C  
ATOM   4089 HD11 LEU   268      33.878  67.301  36.047  1.00  0.00           H  
ATOM   4090 HD12 LEU   268      33.118  68.603  35.100  1.00  0.00           H  
ATOM   4091 HD13 LEU   268      33.444  67.005  34.422  1.00  0.00           H  
ATOM   4092  CD2 LEU   268      36.304  67.096  35.200  1.00  0.00           C  
ATOM   4093 HD21 LEU   268      36.614  67.385  36.204  1.00  0.00           H  
ATOM   4094 HD22 LEU   268      35.984  66.061  35.084  1.00  0.00           H  
ATOM   4095 HD23 LEU   268      37.267  67.288  34.725  1.00  0.00           H  
ATOM   4096  C   LEU   268      34.380  70.619  33.108  1.00  0.00           C  
ATOM   4097  O   LEU   268      33.369  70.886  33.850  1.00  0.00           O  
ATOM   4098  N   LYS   269      35.435  71.463  32.802  1.00  0.00           N  
ATOM   4099  H   LYS   269      36.255  71.071  32.362  1.00  0.00           H  
ATOM   4100  CA  LYS   269      35.432  72.806  33.319  1.00  0.00           C  
ATOM   4101  HA  LYS   269      35.454  72.802  34.409  1.00  0.00           H  
ATOM   4102  CB  LYS   269      36.686  73.615  32.783  1.00  0.00           C  
ATOM   4103  HB2 LYS   269      37.563  72.971  32.714  1.00  0.00           H  
ATOM   4104  HB3 LYS   269      36.509  73.924  31.752  1.00  0.00           H  
ATOM   4105  CG  LYS   269      37.050  74.873  33.577  1.00  0.00           C  
ATOM   4106  HG2 LYS   269      36.147  75.468  33.712  1.00  0.00           H  
ATOM   4107  HG3 LYS   269      37.446  74.573  34.547  1.00  0.00           H  
ATOM   4108  CD  LYS   269      38.002  75.803  32.871  1.00  0.00           C  
ATOM   4109  HD2 LYS   269      38.194  76.615  33.572  1.00  0.00           H  
ATOM   4110  HD3 LYS   269      38.912  75.276  32.582  1.00  0.00           H  
ATOM   4111  CE  LYS   269      37.459  76.413  31.566  1.00  0.00           C  
ATOM   4112  HE2 LYS   269      38.127  77.051  30.988  1.00  0.00           H  
ATOM   4113  HE3 LYS   269      37.255  75.593  30.877  1.00  0.00           H  
ATOM   4114  NZ  LYS   269      36.325  77.395  31.764  1.00  0.00           N  
ATOM   4115  HZ1 LYS   269      35.731  77.446  30.949  1.00  0.00           H  
ATOM   4116  HZ2 LYS   269      35.693  77.114  32.501  1.00  0.00           H  
ATOM   4117  HZ3 LYS   269      36.758  78.259  32.056  1.00  0.00           H  
ATOM   4118  C   LYS   269      34.209  73.601  33.075  1.00  0.00           C  
ATOM   4119  O   LYS   269      33.674  74.142  34.090  1.00  0.00           O  
ATOM   4120  N   GLU   270      33.697  73.681  31.831  1.00  0.00           N  
ATOM   4121  H   GLU   270      34.296  73.236  31.151  1.00  0.00           H  
ATOM   4122  CA  GLU   270      32.366  74.260  31.489  1.00  0.00           C  
ATOM   4123  HA  GLU   270      32.367  75.322  31.735  1.00  0.00           H  
ATOM   4124  CB  GLU   270      32.052  74.274  29.996  1.00  0.00           C  
ATOM   4125  HB2 GLU   270      32.050  73.244  29.639  1.00  0.00           H  
ATOM   4126  HB3 GLU   270      31.085  74.714  29.754  1.00  0.00           H  
ATOM   4127  CG  GLU   270      33.059  75.140  29.189  1.00  0.00           C  
ATOM   4128  HG2 GLU   270      34.012  74.612  29.225  1.00  0.00           H  
ATOM   4129  HG3 GLU   270      32.603  75.263  28.206  1.00  0.00           H  
ATOM   4130  CD  GLU   270      33.180  76.646  29.646  1.00  0.00           C  
ATOM   4131  OE1 GLU   270      32.119  77.288  29.828  1.00  0.00           O  
ATOM   4132  OE2 GLU   270      34.322  77.101  29.846  1.00  0.00           O  
ATOM   4133  C   GLU   270      31.180  73.592  32.382  1.00  0.00           C  
ATOM   4134  O   GLU   270      30.357  74.303  32.961  1.00  0.00           O  
ATOM   4135  N   LEU   271      31.099  72.291  32.446  1.00  0.00           N  
ATOM   4136  H   LEU   271      31.761  71.778  31.881  1.00  0.00           H  
ATOM   4137  CA  LEU   271      29.983  71.496  33.134  1.00  0.00           C  
ATOM   4138  HA  LEU   271      29.006  71.777  32.742  1.00  0.00           H  
ATOM   4139  CB  LEU   271      30.278  70.003  32.852  1.00  0.00           C  
ATOM   4140  HB2 LEU   271      30.615  69.828  31.831  1.00  0.00           H  
ATOM   4141  HB3 LEU   271      31.182  69.804  33.428  1.00  0.00           H  
ATOM   4142  CG  LEU   271      29.118  69.021  33.112  1.00  0.00           C  
ATOM   4143  HG  LEU   271      28.552  69.438  33.945  1.00  0.00           H  
ATOM   4144  CD1 LEU   271      28.262  68.863  31.826  1.00  0.00           C  
ATOM   4145 HD11 LEU   271      27.379  68.234  31.939  1.00  0.00           H  
ATOM   4146 HD12 LEU   271      27.970  69.880  31.566  1.00  0.00           H  
ATOM   4147 HD13 LEU   271      28.906  68.382  31.089  1.00  0.00           H  
ATOM   4148  CD2 LEU   271      29.570  67.649  33.531  1.00  0.00           C  
ATOM   4149 HD21 LEU   271      29.938  67.077  32.680  1.00  0.00           H  
ATOM   4150 HD22 LEU   271      30.355  67.797  34.273  1.00  0.00           H  
ATOM   4151 HD23 LEU   271      28.684  67.093  33.837  1.00  0.00           H  
ATOM   4152  C   LEU   271      29.829  71.821  34.594  1.00  0.00           C  
ATOM   4153  O   LEU   271      28.708  71.779  35.074  1.00  0.00           O  
ATOM   4154  N   LEU   272      30.909  72.227  35.302  1.00  0.00           N  
ATOM   4155  H   LEU   272      31.847  72.139  34.938  1.00  0.00           H  
ATOM   4156  CA  LEU   272      30.886  72.610  36.725  1.00  0.00           C  
ATOM   4157  HA  LEU   272      30.096  72.042  37.216  1.00  0.00           H  
ATOM   4158  CB  LEU   272      32.241  72.264  37.348  1.00  0.00           C  
ATOM   4159  HB2 LEU   272      33.008  72.854  36.847  1.00  0.00           H  
ATOM   4160  HB3 LEU   272      32.261  72.627  38.376  1.00  0.00           H  
ATOM   4161  CG  LEU   272      32.659  70.790  37.274  1.00  0.00           C  
ATOM   4162  HG  LEU   272      32.186  70.327  36.408  1.00  0.00           H  
ATOM   4163  CD1 LEU   272      34.146  70.540  37.289  1.00  0.00           C  
ATOM   4164 HD11 LEU   272      34.529  71.077  36.422  1.00  0.00           H  
ATOM   4165 HD12 LEU   272      34.544  71.035  38.175  1.00  0.00           H  
ATOM   4166 HD13 LEU   272      34.314  69.463  37.256  1.00  0.00           H  
ATOM   4167  CD2 LEU   272      31.962  69.982  38.382  1.00  0.00           C  
ATOM   4168 HD21 LEU   272      32.379  70.254  39.352  1.00  0.00           H  
ATOM   4169 HD22 LEU   272      30.888  70.166  38.402  1.00  0.00           H  
ATOM   4170 HD23 LEU   272      32.210  68.957  38.106  1.00  0.00           H  
ATOM   4171  C   LEU   272      30.619  74.115  37.041  1.00  0.00           C  
ATOM   4172  O   LEU   272      30.088  74.446  38.125  1.00  0.00           O  
ATOM   4173  N   GLN   273      30.884  74.934  36.018  1.00  0.00           N  
ATOM   4174  H   GLN   273      31.165  74.501  35.150  1.00  0.00           H  
ATOM   4175  CA  GLN   273      30.675  76.417  36.031  1.00  0.00           C  
ATOM   4176  HA  GLN   273      30.689  76.708  37.082  1.00  0.00           H  
ATOM   4177  CB  GLN   273      31.759  77.112  35.228  1.00  0.00           C  
ATOM   4178  HB2 GLN   273      31.802  76.709  34.216  1.00  0.00           H  
ATOM   4179  HB3 GLN   273      31.503  78.169  35.149  1.00  0.00           H  
ATOM   4180  CG  GLN   273      33.189  77.081  35.883  1.00  0.00           C  
ATOM   4181  HG2 GLN   273      33.123  77.528  36.875  1.00  0.00           H  
ATOM   4182  HG3 GLN   273      33.556  76.075  36.084  1.00  0.00           H  
ATOM   4183  CD  GLN   273      34.262  77.737  35.021  1.00  0.00           C  
ATOM   4184  OE1 GLN   273      34.305  77.626  33.806  1.00  0.00           O  
ATOM   4185  NE2 GLN   273      35.277  78.389  35.560  1.00  0.00           N  
ATOM   4186 HE21 GLN   273      35.178  78.857  36.449  1.00  0.00           H  
ATOM   4187 HE22 GLN   273      35.887  78.736  34.834  1.00  0.00           H  
ATOM   4188  C   GLN   273      29.347  76.955  35.492  1.00  0.00           C  
ATOM   4189  O   GLN   273      28.712  77.743  36.142  1.00  0.00           O  
ATOM   4190  N   ASN   274      28.918  76.448  34.294  1.00  0.00           N  
ATOM   4191  H   ASN   274      29.547  75.841  33.786  1.00  0.00           H  
ATOM   4192  CA  ASN   274      27.639  76.731  33.696  1.00  0.00           C  
ATOM   4193  HA  ASN   274      27.434  77.782  33.903  1.00  0.00           H  
ATOM   4194  CB  ASN   274      27.714  76.612  32.199  1.00  0.00           C  
ATOM   4195  HB2 ASN   274      27.689  75.544  31.983  1.00  0.00           H  
ATOM   4196  HB3 ASN   274      26.780  76.994  31.785  1.00  0.00           H  
ATOM   4197  CG  ASN   274      28.847  77.235  31.436  1.00  0.00           C  
ATOM   4198  OD1 ASN   274      28.810  78.446  31.146  1.00  0.00           O  
ATOM   4199  ND2 ASN   274      29.908  76.498  31.063  1.00  0.00           N  
ATOM   4200 HD21 ASN   274      29.889  75.549  31.409  1.00  0.00           H  
ATOM   4201 HD22 ASN   274      30.602  76.888  30.441  1.00  0.00           H  
ATOM   4202  C   ASN   274      26.488  75.862  34.342  1.00  0.00           C  
ATOM   4203  O   ASN   274      25.502  76.432  34.711  1.00  0.00           O  
ATOM   4204  N   GLY   275      26.771  74.520  34.577  1.00  0.00           N  
ATOM   4205  H   GLY   275      27.714  74.228  34.361  1.00  0.00           H  
ATOM   4206  CA  GLY   275      25.857  73.526  35.096  1.00  0.00           C  
ATOM   4207  HA2 GLY   275      26.419  72.950  35.831  1.00  0.00           H  
ATOM   4208  HA3 GLY   275      25.038  74.009  35.629  1.00  0.00           H  
ATOM   4209  C   GLY   275      25.230  72.588  34.063  1.00  0.00           C  
ATOM   4210  O   GLY   275      25.431  72.746  32.828  1.00  0.00           O  
ATOM   4211  N   MET   276      24.415  71.637  34.533  1.00  0.00           N  
ATOM   4212  H   MET   276      24.334  71.511  35.532  1.00  0.00           H  
ATOM   4213  CA  MET   276      23.696  70.689  33.600  1.00  0.00           C  
ATOM   4214  HA  MET   276      24.272  70.518  32.690  1.00  0.00           H  
ATOM   4215  CB  MET   276      23.341  69.372  34.400  1.00  0.00           C  
ATOM   4216  HB2 MET   276      22.827  69.609  35.332  1.00  0.00           H  
ATOM   4217  HB3 MET   276      22.533  68.860  33.878  1.00  0.00           H  
ATOM   4218  CG  MET   276      24.643  68.528  34.521  1.00  0.00           C  
ATOM   4219  HG2 MET   276      25.511  69.104  34.200  1.00  0.00           H  
ATOM   4220  HG3 MET   276      24.698  68.218  35.565  1.00  0.00           H  
ATOM   4221  SD  MET   276      24.586  66.968  33.614  1.00  0.00           S  
ATOM   4222  CE  MET   276      23.591  65.980  34.724  1.00  0.00           C  
ATOM   4223  HE1 MET   276      22.768  66.604  35.072  1.00  0.00           H  
ATOM   4224  HE2 MET   276      23.109  65.175  34.168  1.00  0.00           H  
ATOM   4225  HE3 MET   276      24.172  65.587  35.558  1.00  0.00           H  
ATOM   4226  C   MET   276      22.511  71.405  33.033  1.00  0.00           C  
ATOM   4227  O   MET   276      22.376  71.498  31.783  1.00  0.00           O  
ATOM   4228  N   ASN   277      21.635  71.918  33.867  1.00  0.00           N  
ATOM   4229  H   ASN   277      21.853  71.725  34.834  1.00  0.00           H  
ATOM   4230  CA  ASN   277      20.547  72.838  33.517  1.00  0.00           C  
ATOM   4231  HA  ASN   277      20.050  73.104  34.450  1.00  0.00           H  
ATOM   4232  CB  ASN   277      21.064  74.185  32.973  1.00  0.00           C  
ATOM   4233  HB2 ASN   277      21.374  74.079  31.933  1.00  0.00           H  
ATOM   4234  HB3 ASN   277      20.231  74.883  33.055  1.00  0.00           H  
ATOM   4235  CG  ASN   277      22.293  74.692  33.671  1.00  0.00           C  
ATOM   4236  OD1 ASN   277      22.441  74.639  34.876  1.00  0.00           O  
ATOM   4237  ND2 ASN   277      23.255  75.113  32.947  1.00  0.00           N  
ATOM   4238 HD21 ASN   277      23.205  75.244  31.947  1.00  0.00           H  
ATOM   4239 HD22 ASN   277      24.095  75.345  33.457  1.00  0.00           H  
ATOM   4240  C   ASN   277      19.405  72.181  32.689  1.00  0.00           C  
ATOM   4241  O   ASN   277      19.103  72.562  31.529  1.00  0.00           O  
ATOM   4242  N   GLY   278      18.907  71.011  33.155  1.00  0.00           N  
ATOM   4243  H   GLY   278      19.197  70.565  34.014  1.00  0.00           H  
ATOM   4244  CA  GLY   278      17.964  70.086  32.477  1.00  0.00           C  
ATOM   4245  HA2 GLY   278      17.543  69.378  33.191  1.00  0.00           H  
ATOM   4246  HA3 GLY   278      17.142  70.740  32.184  1.00  0.00           H  
ATOM   4247  C   GLY   278      18.445  69.225  31.281  1.00  0.00           C  
ATOM   4248  O   GLY   278      17.668  68.383  30.810  1.00  0.00           O  
ATOM   4249  N   ARG   279      19.757  69.359  31.032  1.00  0.00           N  
ATOM   4250  H   ARG   279      20.352  70.010  31.524  1.00  0.00           H  
ATOM   4251  CA  ARG   279      20.215  68.769  29.774  1.00  0.00           C  
ATOM   4252  HA  ARG   279      19.539  68.908  28.931  1.00  0.00           H  
ATOM   4253  CB  ARG   279      21.367  69.507  29.189  1.00  0.00           C  
ATOM   4254  HB2 ARG   279      22.285  69.493  29.777  1.00  0.00           H  
ATOM   4255  HB3 ARG   279      21.743  69.030  28.284  1.00  0.00           H  
ATOM   4256  CG  ARG   279      20.960  70.939  28.797  1.00  0.00           C  
ATOM   4257  HG2 ARG   279      20.154  70.852  28.068  1.00  0.00           H  
ATOM   4258  HG3 ARG   279      20.443  71.415  29.631  1.00  0.00           H  
ATOM   4259  CD  ARG   279      22.069  71.812  28.214  1.00  0.00           C  
ATOM   4260  HD2 ARG   279      22.646  71.210  27.512  1.00  0.00           H  
ATOM   4261  HD3 ARG   279      21.747  72.642  27.586  1.00  0.00           H  
ATOM   4262  NE  ARG   279      22.974  72.397  29.280  1.00  0.00           N  
ATOM   4263  HE  ARG   279      22.774  72.180  30.247  1.00  0.00           H  
ATOM   4264  CZ  ARG   279      24.071  73.078  29.024  1.00  0.00           C  
ATOM   4265  NH1 ARG   279      24.432  73.427  27.829  1.00  0.00           N  
ATOM   4266 HH11 ARG   279      23.913  73.045  27.051  1.00  0.00           H  
ATOM   4267 HH12 ARG   279      24.956  74.279  27.688  1.00  0.00           H  
ATOM   4268  NH2 ARG   279      24.894  73.268  30.049  1.00  0.00           N  
ATOM   4269 HH21 ARG   279      24.751  72.842  30.953  1.00  0.00           H  
ATOM   4270 HH22 ARG   279      25.747  73.746  29.792  1.00  0.00           H  
ATOM   4271  C   ARG   279      20.482  67.252  29.953  1.00  0.00           C  
ATOM   4272  O   ARG   279      21.343  66.952  30.780  1.00  0.00           O  
ATOM   4273  N   THR   280      19.722  66.425  29.231  1.00  0.00           N  
ATOM   4274  H   THR   280      19.184  66.821  28.474  1.00  0.00           H  
ATOM   4275  CA  THR   280      19.785  64.942  29.410  1.00  0.00           C  
ATOM   4276  HA  THR   280      19.686  64.698  30.468  1.00  0.00           H  
ATOM   4277  CB  THR   280      18.569  64.205  28.708  1.00  0.00           C  
ATOM   4278  HB  THR   280      18.508  64.678  27.728  1.00  0.00           H  
ATOM   4279  CG2 THR   280      18.578  62.745  28.591  1.00  0.00           C  
ATOM   4280 HG21 THR   280      19.443  62.268  28.129  1.00  0.00           H  
ATOM   4281 HG22 THR   280      18.495  62.303  29.583  1.00  0.00           H  
ATOM   4282 HG23 THR   280      17.858  62.249  27.939  1.00  0.00           H  
ATOM   4283  OG1 THR   280      17.441  64.577  29.458  1.00  0.00           O  
ATOM   4284  HG1 THR   280      17.317  65.507  29.254  1.00  0.00           H  
ATOM   4285  C   THR   280      21.090  64.291  28.949  1.00  0.00           C  
ATOM   4286  O   THR   280      21.636  64.468  27.878  1.00  0.00           O  
ATOM   4287  N   ILE   281      21.583  63.495  29.848  1.00  0.00           N  
ATOM   4288  H   ILE   281      21.081  63.467  30.724  1.00  0.00           H  
ATOM   4289  CA  ILE   281      22.783  62.741  29.550  1.00  0.00           C  
ATOM   4290  HA  ILE   281      22.882  62.579  28.476  1.00  0.00           H  
ATOM   4291  CB  ILE   281      24.045  63.534  30.037  1.00  0.00           C  
ATOM   4292  HB  ILE   281      24.130  64.358  29.328  1.00  0.00           H  
ATOM   4293  CG2 ILE   281      23.879  64.103  31.421  1.00  0.00           C  
ATOM   4294 HG21 ILE   281      24.761  64.726  31.572  1.00  0.00           H  
ATOM   4295 HG22 ILE   281      23.125  64.885  31.331  1.00  0.00           H  
ATOM   4296 HG23 ILE   281      23.919  63.286  32.142  1.00  0.00           H  
ATOM   4297  CG1 ILE   281      25.372  62.776  29.928  1.00  0.00           C  
ATOM   4298 HG12 ILE   281      25.484  62.040  30.725  1.00  0.00           H  
ATOM   4299 HG13 ILE   281      25.348  62.132  29.049  1.00  0.00           H  
ATOM   4300  CD1 ILE   281      26.541  63.827  29.811  1.00  0.00           C  
ATOM   4301 HD11 ILE   281      26.453  64.350  28.858  1.00  0.00           H  
ATOM   4302 HD12 ILE   281      26.574  64.519  30.653  1.00  0.00           H  
ATOM   4303 HD13 ILE   281      27.555  63.428  29.804  1.00  0.00           H  
ATOM   4304  C   ILE   281      22.749  61.414  30.313  1.00  0.00           C  
ATOM   4305  O   ILE   281      22.594  61.342  31.554  1.00  0.00           O  
ATOM   4306  N   LEU   282      22.809  60.305  29.555  1.00  0.00           N  
ATOM   4307  H   LEU   282      22.915  60.391  28.555  1.00  0.00           H  
ATOM   4308  CA  LEU   282      22.883  58.909  30.047  1.00  0.00           C  
ATOM   4309  HA  LEU   282      22.700  58.241  29.206  1.00  0.00           H  
ATOM   4310  CB  LEU   282      24.273  58.561  30.487  1.00  0.00           C  
ATOM   4311  HB2 LEU   282      24.532  59.062  31.420  1.00  0.00           H  
ATOM   4312  HB3 LEU   282      24.248  57.523  30.817  1.00  0.00           H  
ATOM   4313  CG  LEU   282      25.491  58.827  29.535  1.00  0.00           C  
ATOM   4314  HG  LEU   282      25.246  59.668  28.886  1.00  0.00           H  
ATOM   4315  CD1 LEU   282      26.719  59.048  30.294  1.00  0.00           C  
ATOM   4316 HD11 LEU   282      27.553  59.111  29.595  1.00  0.00           H  
ATOM   4317 HD12 LEU   282      26.707  59.979  30.861  1.00  0.00           H  
ATOM   4318 HD13 LEU   282      26.820  58.223  31.000  1.00  0.00           H  
ATOM   4319  CD2 LEU   282      25.786  57.582  28.628  1.00  0.00           C  
ATOM   4320 HD21 LEU   282      26.720  57.697  28.078  1.00  0.00           H  
ATOM   4321 HD22 LEU   282      25.905  56.630  29.145  1.00  0.00           H  
ATOM   4322 HD23 LEU   282      24.962  57.343  27.955  1.00  0.00           H  
ATOM   4323  C   LEU   282      21.812  58.560  31.174  1.00  0.00           C  
ATOM   4324  O   LEU   282      22.021  57.663  31.943  1.00  0.00           O  
ATOM   4325  N   GLY   283      20.641  59.177  31.116  1.00  0.00           N  
ATOM   4326  H   GLY   283      20.570  59.933  30.451  1.00  0.00           H  
ATOM   4327  CA  GLY   283      19.675  58.947  32.145  1.00  0.00           C  
ATOM   4328  HA2 GLY   283      18.702  59.318  31.823  1.00  0.00           H  
ATOM   4329  HA3 GLY   283      19.420  57.900  32.313  1.00  0.00           H  
ATOM   4330  C   GLY   283      20.123  59.408  33.551  1.00  0.00           C  
ATOM   4331  O   GLY   283      19.612  58.908  34.449  1.00  0.00           O  
ATOM   4332  N   SER   284      21.181  60.149  33.778  1.00  0.00           N  
ATOM   4333  H   SER   284      21.801  60.325  33.001  1.00  0.00           H  
ATOM   4334  CA  SER   284      21.718  60.361  35.080  1.00  0.00           C  
ATOM   4335  HA  SER   284      21.835  59.466  35.691  1.00  0.00           H  
ATOM   4336  CB  SER   284      23.160  60.842  34.957  1.00  0.00           C  
ATOM   4337  HB2 SER   284      23.535  60.948  35.975  1.00  0.00           H  
ATOM   4338  HB3 SER   284      23.781  60.145  34.393  1.00  0.00           H  
ATOM   4339  OG  SER   284      23.164  62.124  34.285  1.00  0.00           O  
ATOM   4340  HG  SER   284      23.093  61.853  33.367  1.00  0.00           H  
ATOM   4341  C   SER   284      20.880  61.464  35.862  1.00  0.00           C  
ATOM   4342  O   SER   284      20.069  62.302  35.377  1.00  0.00           O  
ATOM   4343  N   ALA   285      20.978  61.432  37.222  1.00  0.00           N  
ATOM   4344  H   ALA   285      21.445  60.596  37.542  1.00  0.00           H  
ATOM   4345  CA  ALA   285      20.323  62.415  38.120  1.00  0.00           C  
ATOM   4346  HA  ALA   285      19.517  62.909  37.577  1.00  0.00           H  
ATOM   4347  CB  ALA   285      19.751  61.491  39.309  1.00  0.00           C  
ATOM   4348  HB1 ALA   285      20.510  60.767  39.605  1.00  0.00           H  
ATOM   4349  HB2 ALA   285      19.526  62.018  40.236  1.00  0.00           H  
ATOM   4350  HB3 ALA   285      18.823  60.993  39.028  1.00  0.00           H  
ATOM   4351  C   ALA   285      21.346  63.436  38.595  1.00  0.00           C  
ATOM   4352  O   ALA   285      21.151  64.634  38.341  1.00  0.00           O  
ATOM   4353  N   LEU   286      22.367  63.003  39.276  1.00  0.00           N  
ATOM   4354  H   LEU   286      22.421  62.011  39.459  1.00  0.00           H  
ATOM   4355  CA  LEU   286      23.550  63.811  39.635  1.00  0.00           C  
ATOM   4356  HA  LEU   286      23.596  64.701  39.007  1.00  0.00           H  
ATOM   4357  CB  LEU   286      23.577  64.285  41.133  1.00  0.00           C  
ATOM   4358  HB2 LEU   286      23.438  63.408  41.766  1.00  0.00           H  
ATOM   4359  HB3 LEU   286      24.541  64.684  41.448  1.00  0.00           H  
ATOM   4360  CG  LEU   286      22.515  65.357  41.437  1.00  0.00           C  
ATOM   4361  HG  LEU   286      22.285  65.854  40.494  1.00  0.00           H  
ATOM   4362  CD1 LEU   286      21.234  64.795  42.187  1.00  0.00           C  
ATOM   4363 HD11 LEU   286      20.523  65.581  42.438  1.00  0.00           H  
ATOM   4364 HD12 LEU   286      20.737  64.065  41.548  1.00  0.00           H  
ATOM   4365 HD13 LEU   286      21.522  64.242  43.081  1.00  0.00           H  
ATOM   4366  CD2 LEU   286      22.940  66.526  42.418  1.00  0.00           C  
ATOM   4367 HD21 LEU   286      23.878  66.998  42.124  1.00  0.00           H  
ATOM   4368 HD22 LEU   286      22.128  67.227  42.613  1.00  0.00           H  
ATOM   4369 HD23 LEU   286      23.192  66.101  43.390  1.00  0.00           H  
ATOM   4370  C   LEU   286      24.877  63.133  39.249  1.00  0.00           C  
ATOM   4371  O   LEU   286      24.817  61.928  38.865  1.00  0.00           O  
ATOM   4372  N   LEU   287      25.968  63.881  39.114  1.00  0.00           N  
ATOM   4373  H   LEU   287      25.845  64.826  39.449  1.00  0.00           H  
ATOM   4374  CA  LEU   287      27.311  63.356  38.714  1.00  0.00           C  
ATOM   4375  HA  LEU   287      27.074  62.744  37.844  1.00  0.00           H  
ATOM   4376  CB  LEU   287      28.182  64.581  38.339  1.00  0.00           C  
ATOM   4377  HB2 LEU   287      27.577  65.363  37.880  1.00  0.00           H  
ATOM   4378  HB3 LEU   287      28.584  65.056  39.235  1.00  0.00           H  
ATOM   4379  CG  LEU   287      29.348  64.239  37.402  1.00  0.00           C  
ATOM   4380  HG  LEU   287      29.457  63.175  37.195  1.00  0.00           H  
ATOM   4381  CD1 LEU   287      29.168  64.985  36.109  1.00  0.00           C  
ATOM   4382 HD11 LEU   287      28.280  64.646  35.576  1.00  0.00           H  
ATOM   4383 HD12 LEU   287      29.107  66.071  36.187  1.00  0.00           H  
ATOM   4384 HD13 LEU   287      30.050  64.779  35.503  1.00  0.00           H  
ATOM   4385  CD2 LEU   287      30.697  64.768  38.000  1.00  0.00           C  
ATOM   4386 HD21 LEU   287      30.680  65.854  38.086  1.00  0.00           H  
ATOM   4387 HD22 LEU   287      30.820  64.463  39.039  1.00  0.00           H  
ATOM   4388 HD23 LEU   287      31.557  64.336  37.488  1.00  0.00           H  
ATOM   4389  C   LEU   287      28.049  62.570  39.779  1.00  0.00           C  
ATOM   4390  O   LEU   287      28.193  63.031  40.895  1.00  0.00           O  
ATOM   4391  N   GLU   288      28.584  61.444  39.419  1.00  0.00           N  
ATOM   4392  H   GLU   288      28.444  61.201  38.449  1.00  0.00           H  
ATOM   4393  CA  GLU   288      29.201  60.462  40.250  1.00  0.00           C  
ATOM   4394  HA  GLU   288      29.310  60.792  41.283  1.00  0.00           H  
ATOM   4395  CB  GLU   288      28.249  59.270  40.406  1.00  0.00           C  
ATOM   4396  HB2 GLU   288      27.401  59.639  40.982  1.00  0.00           H  
ATOM   4397  HB3 GLU   288      27.878  59.106  39.395  1.00  0.00           H  
ATOM   4398  CG  GLU   288      28.689  57.943  41.020  1.00  0.00           C  
ATOM   4399  HG2 GLU   288      29.152  57.331  40.246  1.00  0.00           H  
ATOM   4400  HG3 GLU   288      29.407  58.144  41.816  1.00  0.00           H  
ATOM   4401  CD  GLU   288      27.533  57.150  41.589  1.00  0.00           C  
ATOM   4402  OE1 GLU   288      26.414  57.237  41.012  1.00  0.00           O  
ATOM   4403  OE2 GLU   288      27.726  56.443  42.571  1.00  0.00           O  
ATOM   4404  C   GLU   288      30.544  59.953  39.728  1.00  0.00           C  
ATOM   4405  O   GLU   288      30.552  59.408  38.606  1.00  0.00           O  
ATOM   4406  N   ASP   289      31.599  60.276  40.440  1.00  0.00           N  
ATOM   4407  H   ASP   289      31.411  60.976  41.143  1.00  0.00           H  
ATOM   4408  CA  ASP   289      33.007  60.097  40.028  1.00  0.00           C  
ATOM   4409  HA  ASP   289      33.155  60.422  38.998  1.00  0.00           H  
ATOM   4410  CB  ASP   289      33.852  61.016  40.913  1.00  0.00           C  
ATOM   4411  HB2 ASP   289      34.885  60.819  40.625  1.00  0.00           H  
ATOM   4412  HB3 ASP   289      33.658  62.016  40.526  1.00  0.00           H  
ATOM   4413  CG  ASP   289      33.805  61.000  42.406  1.00  0.00           C  
ATOM   4414  OD1 ASP   289      32.748  60.741  43.026  1.00  0.00           O  
ATOM   4415  OD2 ASP   289      34.838  61.052  43.049  1.00  0.00           O  
ATOM   4416  C   ASP   289      33.397  58.565  40.055  1.00  0.00           C  
ATOM   4417  O   ASP   289      34.520  58.165  40.158  1.00  0.00           O  
ATOM   4418  N   GLU   290      32.471  57.665  39.847  1.00  0.00           N  
ATOM   4419  H   GLU   290      31.505  57.952  39.781  1.00  0.00           H  
ATOM   4420  CA  GLU   290      32.715  56.234  39.996  1.00  0.00           C  
ATOM   4421  HA  GLU   290      33.735  55.873  40.137  1.00  0.00           H  
ATOM   4422  CB  GLU   290      32.120  55.703  41.382  1.00  0.00           C  
ATOM   4423  HB2 GLU   290      31.040  55.848  41.412  1.00  0.00           H  
ATOM   4424  HB3 GLU   290      32.349  54.639  41.336  1.00  0.00           H  
ATOM   4425  CG  GLU   290      32.595  56.490  42.627  1.00  0.00           C  
ATOM   4426  HG2 GLU   290      33.669  56.678  42.613  1.00  0.00           H  
ATOM   4427  HG3 GLU   290      32.115  57.468  42.636  1.00  0.00           H  
ATOM   4428  CD  GLU   290      32.338  55.798  43.947  1.00  0.00           C  
ATOM   4429  OE1 GLU   290      31.425  54.997  43.954  1.00  0.00           O  
ATOM   4430  OE2 GLU   290      33.093  56.063  44.963  1.00  0.00           O  
ATOM   4431  C   GLU   290      32.058  55.384  38.845  1.00  0.00           C  
ATOM   4432  O   GLU   290      31.398  54.294  39.035  1.00  0.00           O  
ATOM   4433  N   PHE   291      32.624  55.639  37.623  1.00  0.00           N  
ATOM   4434  H   PHE   291      32.894  56.584  37.389  1.00  0.00           H  
ATOM   4435  CA  PHE   291      32.554  54.745  36.451  1.00  0.00           C  
ATOM   4436  HA  PHE   291      32.303  53.701  36.639  1.00  0.00           H  
ATOM   4437  CB  PHE   291      31.636  55.391  35.366  1.00  0.00           C  
ATOM   4438  HB2 PHE   291      31.776  56.472  35.329  1.00  0.00           H  
ATOM   4439  HB3 PHE   291      31.801  55.113  34.325  1.00  0.00           H  
ATOM   4440  CG  PHE   291      30.167  55.224  35.637  1.00  0.00           C  
ATOM   4441  CD1 PHE   291      29.311  54.233  35.020  1.00  0.00           C  
ATOM   4442  HD1 PHE   291      29.682  53.397  34.445  1.00  0.00           H  
ATOM   4443  CE1 PHE   291      27.929  54.259  35.312  1.00  0.00           C  
ATOM   4444  HE1 PHE   291      27.333  53.507  34.815  1.00  0.00           H  
ATOM   4445  CZ  PHE   291      27.391  55.256  36.112  1.00  0.00           C  
ATOM   4446  HZ  PHE   291      26.327  55.309  36.292  1.00  0.00           H  
ATOM   4447  CE2 PHE   291      28.193  56.280  36.677  1.00  0.00           C  
ATOM   4448  HE2 PHE   291      27.780  57.091  37.259  1.00  0.00           H  
ATOM   4449  CD2 PHE   291      29.547  56.265  36.369  1.00  0.00           C  
ATOM   4450  HD2 PHE   291      30.134  57.026  36.862  1.00  0.00           H  
ATOM   4451  C   PHE   291      34.024  54.822  35.947  1.00  0.00           C  
ATOM   4452  O   PHE   291      34.562  55.919  35.598  1.00  0.00           O  
ATOM   4453  N   THR   292      34.695  53.681  35.769  1.00  0.00           N  
ATOM   4454  H   THR   292      34.318  52.808  36.109  1.00  0.00           H  
ATOM   4455  CA  THR   292      36.059  53.586  35.230  1.00  0.00           C  
ATOM   4456  HA  THR   292      36.632  54.429  35.614  1.00  0.00           H  
ATOM   4457  CB  THR   292      36.742  52.339  35.799  1.00  0.00           C  
ATOM   4458  HB  THR   292      37.758  52.300  35.407  1.00  0.00           H  
ATOM   4459  CG2 THR   292      36.966  52.310  37.280  1.00  0.00           C  
ATOM   4460 HG21 THR   292      36.060  52.367  37.883  1.00  0.00           H  
ATOM   4461 HG22 THR   292      37.637  51.515  37.606  1.00  0.00           H  
ATOM   4462 HG23 THR   292      37.467  53.269  37.419  1.00  0.00           H  
ATOM   4463  OG1 THR   292      36.134  51.134  35.420  1.00  0.00           O  
ATOM   4464  HG1 THR   292      35.369  51.058  35.995  1.00  0.00           H  
ATOM   4465  C   THR   292      36.013  53.365  33.716  1.00  0.00           C  
ATOM   4466  O   THR   292      34.996  52.848  33.216  1.00  0.00           O  
ATOM   4467  N   PRO   293      37.141  53.457  32.991  1.00  0.00           N  
ATOM   4468  CD  PRO   293      38.452  54.014  33.441  1.00  0.00           C  
ATOM   4469  HD2 PRO   293      38.974  53.178  33.907  1.00  0.00           H  
ATOM   4470  HD3 PRO   293      38.413  54.783  34.213  1.00  0.00           H  
ATOM   4471  CG  PRO   293      39.021  54.470  32.103  1.00  0.00           C  
ATOM   4472  HG2 PRO   293      40.090  54.679  32.081  1.00  0.00           H  
ATOM   4473  HG3 PRO   293      38.449  55.307  31.701  1.00  0.00           H  
ATOM   4474  CB  PRO   293      38.693  53.306  31.176  1.00  0.00           C  
ATOM   4475  HB2 PRO   293      39.278  52.409  31.379  1.00  0.00           H  
ATOM   4476  HB3 PRO   293      38.843  53.529  30.119  1.00  0.00           H  
ATOM   4477  CA  PRO   293      37.241  53.041  31.624  1.00  0.00           C  
ATOM   4478  HA  PRO   293      36.586  53.688  31.041  1.00  0.00           H  
ATOM   4479  C   PRO   293      36.727  51.539  31.394  1.00  0.00           C  
ATOM   4480  O   PRO   293      35.953  51.256  30.515  1.00  0.00           O  
ATOM   4481  N   PHE   294      37.037  50.531  32.285  1.00  0.00           N  
ATOM   4482  H   PHE   294      37.640  50.780  33.056  1.00  0.00           H  
ATOM   4483  CA  PHE   294      36.621  49.140  32.198  1.00  0.00           C  
ATOM   4484  HA  PHE   294      36.783  48.883  31.151  1.00  0.00           H  
ATOM   4485  CB  PHE   294      37.342  48.253  33.228  1.00  0.00           C  
ATOM   4486  HB2 PHE   294      36.920  48.349  34.228  1.00  0.00           H  
ATOM   4487  HB3 PHE   294      37.077  47.224  32.983  1.00  0.00           H  
ATOM   4488  CG  PHE   294      38.869  48.199  33.295  1.00  0.00           C  
ATOM   4489  CD1 PHE   294      39.512  47.886  34.531  1.00  0.00           C  
ATOM   4490  HD1 PHE   294      38.963  47.584  35.410  1.00  0.00           H  
ATOM   4491  CE1 PHE   294      40.852  47.990  34.679  1.00  0.00           C  
ATOM   4492  HE1 PHE   294      41.361  47.721  35.593  1.00  0.00           H  
ATOM   4493  CZ  PHE   294      41.658  48.359  33.540  1.00  0.00           C  
ATOM   4494  HZ  PHE   294      42.720  48.459  33.709  1.00  0.00           H  
ATOM   4495  CE2 PHE   294      41.032  48.685  32.302  1.00  0.00           C  
ATOM   4496  HE2 PHE   294      41.613  48.999  31.447  1.00  0.00           H  
ATOM   4497  CD2 PHE   294      39.657  48.591  32.217  1.00  0.00           C  
ATOM   4498  HD2 PHE   294      39.301  48.900  31.246  1.00  0.00           H  
ATOM   4499  C   PHE   294      35.067  49.088  32.329  1.00  0.00           C  
ATOM   4500  O   PHE   294      34.457  48.223  31.655  1.00  0.00           O  
ATOM   4501  N   ASP   295      34.455  49.927  33.077  1.00  0.00           N  
ATOM   4502  H   ASP   295      35.067  50.621  33.480  1.00  0.00           H  
ATOM   4503  CA  ASP   295      33.010  49.916  33.310  1.00  0.00           C  
ATOM   4504  HA  ASP   295      32.721  48.892  33.549  1.00  0.00           H  
ATOM   4505  CB  ASP   295      32.627  50.833  34.423  1.00  0.00           C  
ATOM   4506  HB2 ASP   295      33.014  51.835  34.239  1.00  0.00           H  
ATOM   4507  HB3 ASP   295      31.545  50.919  34.525  1.00  0.00           H  
ATOM   4508  CG  ASP   295      33.150  50.328  35.781  1.00  0.00           C  
ATOM   4509  OD1 ASP   295      33.611  51.211  36.626  1.00  0.00           O  
ATOM   4510  OD2 ASP   295      32.845  49.183  36.144  1.00  0.00           O  
ATOM   4511  C   ASP   295      32.185  50.215  32.035  1.00  0.00           C  
ATOM   4512  O   ASP   295      31.343  49.368  31.609  1.00  0.00           O  
ATOM   4513  N   VAL   296      32.654  51.210  31.190  1.00  0.00           N  
ATOM   4514  H   VAL   296      33.490  51.637  31.561  1.00  0.00           H  
ATOM   4515  CA  VAL   296      32.268  51.536  29.888  1.00  0.00           C  
ATOM   4516  HA  VAL   296      31.220  51.825  29.972  1.00  0.00           H  
ATOM   4517  CB  VAL   296      32.920  52.750  29.320  1.00  0.00           C  
ATOM   4518  HB  VAL   296      33.945  52.566  28.998  1.00  0.00           H  
ATOM   4519  CG1 VAL   296      32.085  53.344  28.201  1.00  0.00           C  
ATOM   4520 HG11 VAL   296      32.053  52.536  27.471  1.00  0.00           H  
ATOM   4521 HG12 VAL   296      31.117  53.729  28.523  1.00  0.00           H  
ATOM   4522 HG13 VAL   296      32.705  54.133  27.775  1.00  0.00           H  
ATOM   4523  CG2 VAL   296      33.171  53.808  30.421  1.00  0.00           C  
ATOM   4524 HG21 VAL   296      33.382  54.786  29.989  1.00  0.00           H  
ATOM   4525 HG22 VAL   296      32.276  53.888  31.038  1.00  0.00           H  
ATOM   4526 HG23 VAL   296      33.997  53.512  31.068  1.00  0.00           H  
ATOM   4527  C   VAL   296      32.486  50.378  28.897  1.00  0.00           C  
ATOM   4528  O   VAL   296      31.542  49.884  28.202  1.00  0.00           O  
ATOM   4529  N   VAL   297      33.691  49.778  28.862  1.00  0.00           N  
ATOM   4530  H   VAL   297      34.387  50.161  29.485  1.00  0.00           H  
ATOM   4531  CA  VAL   297      34.039  48.697  27.897  1.00  0.00           C  
ATOM   4532  HA  VAL   297      33.700  49.034  26.917  1.00  0.00           H  
ATOM   4533  CB  VAL   297      35.515  48.404  28.006  1.00  0.00           C  
ATOM   4534  HB  VAL   297      35.882  48.280  29.025  1.00  0.00           H  
ATOM   4535  CG1 VAL   297      36.054  47.166  27.264  1.00  0.00           C  
ATOM   4536 HG11 VAL   297      37.144  47.149  27.240  1.00  0.00           H  
ATOM   4537 HG12 VAL   297      35.709  46.312  27.847  1.00  0.00           H  
ATOM   4538 HG13 VAL   297      35.746  47.144  26.219  1.00  0.00           H  
ATOM   4539  CG2 VAL   297      36.322  49.614  27.395  1.00  0.00           C  
ATOM   4540 HG21 VAL   297      36.034  49.788  26.358  1.00  0.00           H  
ATOM   4541 HG22 VAL   297      36.125  50.525  27.959  1.00  0.00           H  
ATOM   4542 HG23 VAL   297      37.368  49.332  27.273  1.00  0.00           H  
ATOM   4543  C   VAL   297      33.235  47.410  28.197  1.00  0.00           C  
ATOM   4544  O   VAL   297      32.694  46.855  27.265  1.00  0.00           O  
ATOM   4545  N   ARG   298      33.090  47.099  29.465  1.00  0.00           N  
ATOM   4546  H   ARG   298      33.445  47.788  30.114  1.00  0.00           H  
ATOM   4547  CA  ARG   298      32.253  46.028  29.940  1.00  0.00           C  
ATOM   4548  HA  ARG   298      32.648  45.054  29.652  1.00  0.00           H  
ATOM   4549  CB  ARG   298      32.167  46.009  31.512  1.00  0.00           C  
ATOM   4550  HB2 ARG   298      33.133  45.763  31.953  1.00  0.00           H  
ATOM   4551  HB3 ARG   298      31.915  46.957  31.989  1.00  0.00           H  
ATOM   4552  CG  ARG   298      31.258  44.930  32.132  1.00  0.00           C  
ATOM   4553  HG2 ARG   298      30.178  45.052  32.212  1.00  0.00           H  
ATOM   4554  HG3 ARG   298      31.454  43.961  31.673  1.00  0.00           H  
ATOM   4555  CD  ARG   298      31.545  44.531  33.594  1.00  0.00           C  
ATOM   4556  HD2 ARG   298      30.944  43.729  34.022  1.00  0.00           H  
ATOM   4557  HD3 ARG   298      32.509  44.046  33.744  1.00  0.00           H  
ATOM   4558  NE  ARG   298      31.543  45.629  34.559  1.00  0.00           N  
ATOM   4559  HE  ARG   298      32.320  46.268  34.652  1.00  0.00           H  
ATOM   4560  CZ  ARG   298      30.755  45.910  35.645  1.00  0.00           C  
ATOM   4561  NH1 ARG   298      29.715  45.253  36.051  1.00  0.00           N  
ATOM   4562 HH11 ARG   298      29.365  44.560  35.406  1.00  0.00           H  
ATOM   4563 HH12 ARG   298      29.148  45.651  36.786  1.00  0.00           H  
ATOM   4564  NH2 ARG   298      31.124  46.870  36.441  1.00  0.00           N  
ATOM   4565 HH21 ARG   298      31.929  47.412  36.162  1.00  0.00           H  
ATOM   4566 HH22 ARG   298      30.568  47.093  37.255  1.00  0.00           H  
ATOM   4567  C   ARG   298      30.787  46.176  29.327  1.00  0.00           C  
ATOM   4568  O   ARG   298      30.294  45.362  28.610  1.00  0.00           O  
ATOM   4569  N   GLN   299      30.153  47.332  29.608  1.00  0.00           N  
ATOM   4570  H   GLN   299      30.630  48.079  30.091  1.00  0.00           H  
ATOM   4571  CA  GLN   299      28.830  47.673  29.107  1.00  0.00           C  
ATOM   4572  HA  GLN   299      28.149  46.910  29.482  1.00  0.00           H  
ATOM   4573  CB  GLN   299      28.363  49.013  29.731  1.00  0.00           C  
ATOM   4574  HB2 GLN   299      28.551  48.958  30.803  1.00  0.00           H  
ATOM   4575  HB3 GLN   299      28.957  49.813  29.289  1.00  0.00           H  
ATOM   4576  CG  GLN   299      26.876  49.370  29.396  1.00  0.00           C  
ATOM   4577  HG2 GLN   299      26.263  48.471  29.317  1.00  0.00           H  
ATOM   4578  HG3 GLN   299      26.529  50.036  30.186  1.00  0.00           H  
ATOM   4579  CD  GLN   299      26.725  50.293  28.159  1.00  0.00           C  
ATOM   4580  OE1 GLN   299      26.723  51.466  28.197  1.00  0.00           O  
ATOM   4581  NE2 GLN   299      26.550  49.679  26.973  1.00  0.00           N  
ATOM   4582 HE21 GLN   299      26.657  48.675  26.954  1.00  0.00           H  
ATOM   4583 HE22 GLN   299      26.751  50.273  26.182  1.00  0.00           H  
ATOM   4584  C   GLN   299      28.733  47.628  27.599  1.00  0.00           C  
ATOM   4585  O   GLN   299      27.683  47.133  27.167  1.00  0.00           O  
ATOM   4586  N   CYS   300      29.566  48.343  26.840  1.00  0.00           N  
ATOM   4587  H   CYS   300      30.349  48.823  27.260  1.00  0.00           H  
ATOM   4588  CA  CYS   300      29.440  48.411  25.368  1.00  0.00           C  
ATOM   4589  HA  CYS   300      28.414  48.540  25.023  1.00  0.00           H  
ATOM   4590  CB  CYS   300      30.344  49.565  24.870  1.00  0.00           C  
ATOM   4591  HB2 CYS   300      31.422  49.411  24.914  1.00  0.00           H  
ATOM   4592  HB3 CYS   300      30.138  49.646  23.803  1.00  0.00           H  
ATOM   4593  SG  CYS   300      29.967  51.059  25.752  1.00  0.00           S  
ATOM   4594  HG  CYS   300      30.705  50.715  26.812  1.00  0.00           H  
ATOM   4595  C   CYS   300      29.817  47.094  24.696  1.00  0.00           C  
ATOM   4596  O   CYS   300      29.144  46.768  23.694  1.00  0.00           O  
ATOM   4597  N   SER   301      30.774  46.323  25.102  1.00  0.00           N  
ATOM   4598  H   SER   301      31.374  46.596  25.867  1.00  0.00           H  
ATOM   4599  CA  SER   301      31.034  44.903  24.596  1.00  0.00           C  
ATOM   4600  HA  SER   301      31.142  44.901  23.511  1.00  0.00           H  
ATOM   4601  CB  SER   301      32.373  44.291  25.177  1.00  0.00           C  
ATOM   4602  HB2 SER   301      32.497  43.307  24.726  1.00  0.00           H  
ATOM   4603  HB3 SER   301      33.241  44.892  24.904  1.00  0.00           H  
ATOM   4604  OG  SER   301      32.269  44.277  26.649  1.00  0.00           O  
ATOM   4605  HG  SER   301      32.504  45.143  26.988  1.00  0.00           H  
ATOM   4606  C   SER   301      29.791  44.075  24.877  1.00  0.00           C  
ATOM   4607  O   SER   301      29.251  43.392  23.990  1.00  0.00           O  
ATOM   4608  N   GLY   302      29.363  44.002  26.199  1.00  0.00           N  
ATOM   4609  H   GLY   302      29.878  44.588  26.840  1.00  0.00           H  
ATOM   4610  CA  GLY   302      28.247  43.208  26.696  1.00  0.00           C  
ATOM   4611  HA2 GLY   302      28.081  43.503  27.733  1.00  0.00           H  
ATOM   4612  HA3 GLY   302      27.354  43.501  26.145  1.00  0.00           H  
ATOM   4613  C   GLY   302      28.367  41.704  26.446  1.00  0.00           C  
ATOM   4614  O   GLY   302      27.633  41.167  25.617  1.00  0.00           O  
ATOM   4615  N   VAL   303      29.165  41.028  27.278  1.00  0.00           N  
ATOM   4616  H   VAL   303      29.824  41.560  27.828  1.00  0.00           H  
ATOM   4617  CA  VAL   303      29.312  39.587  27.259  1.00  0.00           C  
ATOM   4618  HA  VAL   303      28.945  39.066  26.375  1.00  0.00           H  
ATOM   4619  CB  VAL   303      30.748  39.103  27.457  1.00  0.00           C  
ATOM   4620  HB  VAL   303      31.168  39.779  28.201  1.00  0.00           H  
ATOM   4621  CG1 VAL   303      30.978  37.586  27.819  1.00  0.00           C  
ATOM   4622 HG11 VAL   303      32.056  37.436  27.884  1.00  0.00           H  
ATOM   4623 HG12 VAL   303      30.454  37.258  28.717  1.00  0.00           H  
ATOM   4624 HG13 VAL   303      30.575  36.876  27.097  1.00  0.00           H  
ATOM   4625  CG2 VAL   303      31.581  39.400  26.157  1.00  0.00           C  
ATOM   4626 HG21 VAL   303      31.269  38.653  25.427  1.00  0.00           H  
ATOM   4627 HG22 VAL   303      31.369  40.347  25.661  1.00  0.00           H  
ATOM   4628 HG23 VAL   303      32.660  39.268  26.234  1.00  0.00           H  
ATOM   4629  C   VAL   303      28.558  38.985  28.537  1.00  0.00           C  
ATOM   4630  O   VAL   303      28.795  39.509  29.667  1.00  0.00           O  
ATOM   4631  N   THR   304      27.671  38.078  28.254  1.00  0.00           N  
ATOM   4632  H   THR   304      27.475  37.919  27.276  1.00  0.00           H  
ATOM   4633  CA  THR   304      26.799  37.403  29.246  1.00  0.00           C  
ATOM   4634  HA  THR   304      26.158  38.095  29.793  1.00  0.00           H  
ATOM   4635  CB  THR   304      25.850  36.416  28.520  1.00  0.00           C  
ATOM   4636  HB  THR   304      26.471  35.672  28.021  1.00  0.00           H  
ATOM   4637  CG2 THR   304      24.992  35.545  29.487  1.00  0.00           C  
ATOM   4638 HG21 THR   304      24.404  36.121  30.201  1.00  0.00           H  
ATOM   4639 HG22 THR   304      24.292  34.895  28.962  1.00  0.00           H  
ATOM   4640 HG23 THR   304      25.602  34.857  30.073  1.00  0.00           H  
ATOM   4641  OG1 THR   304      24.895  37.023  27.577  1.00  0.00           O  
ATOM   4642  HG1 THR   304      25.455  37.216  26.822  1.00  0.00           H  
ATOM   4643  C   THR   304      27.537  36.699  30.365  1.00  0.00           C  
ATOM   4644  O   THR   304      28.156  35.634  30.073  1.00  0.00           O  
ATOM   4645  N   PHE   305      27.608  37.272  31.534  1.00  0.00           N  
ATOM   4646  H   PHE   305      27.035  38.073  31.758  1.00  0.00           H  
ATOM   4647  CA  PHE   305      28.433  36.716  32.640  1.00  0.00           C  
ATOM   4648  HA  PHE   305      29.412  36.507  32.210  1.00  0.00           H  
ATOM   4649  CB  PHE   305      28.672  37.667  33.850  1.00  0.00           C  
ATOM   4650  HB2 PHE   305      27.761  38.150  34.201  1.00  0.00           H  
ATOM   4651  HB3 PHE   305      29.009  37.164  34.757  1.00  0.00           H  
ATOM   4652  CG  PHE   305      29.650  38.768  33.606  1.00  0.00           C  
ATOM   4653  CD1 PHE   305      31.041  38.644  33.848  1.00  0.00           C  
ATOM   4654  HD1 PHE   305      31.403  37.694  34.212  1.00  0.00           H  
ATOM   4655  CE1 PHE   305      31.911  39.740  33.660  1.00  0.00           C  
ATOM   4656  HE1 PHE   305      32.989  39.733  33.731  1.00  0.00           H  
ATOM   4657  CZ  PHE   305      31.353  40.941  33.168  1.00  0.00           C  
ATOM   4658  HZ  PHE   305      32.008  41.786  33.016  1.00  0.00           H  
ATOM   4659  CE2 PHE   305      29.972  41.059  33.019  1.00  0.00           C  
ATOM   4660  HE2 PHE   305      29.478  41.975  32.729  1.00  0.00           H  
ATOM   4661  CD2 PHE   305      29.073  39.951  33.184  1.00  0.00           C  
ATOM   4662  HD2 PHE   305      28.014  40.020  32.980  1.00  0.00           H  
ATOM   4663  C   PHE   305      27.892  35.348  33.068  1.00  0.00           C  
ATOM   4664  O   PHE   305      26.663  35.149  33.284  1.00  0.00           O  
ATOM   4665  N   GLN   306      28.765  34.363  33.086  1.00  0.00           N  
ATOM   4666  H   GLN   306      29.729  34.623  32.932  1.00  0.00           H  
ATOM   4667  CA  GLN   306      28.468  32.934  33.357  1.00  0.00           C  
ATOM   4668  HA  GLN   306      27.408  32.702  33.258  1.00  0.00           H  
ATOM   4669  CB  GLN   306      29.064  31.961  32.273  1.00  0.00           C  
ATOM   4670  HB2 GLN   306      30.087  32.228  32.007  1.00  0.00           H  
ATOM   4671  HB3 GLN   306      29.012  30.967  32.717  1.00  0.00           H  
ATOM   4672  CG  GLN   306      28.271  32.003  30.927  1.00  0.00           C  
ATOM   4673  HG2 GLN   306      27.197  31.925  31.093  1.00  0.00           H  
ATOM   4674  HG3 GLN   306      28.392  32.972  30.444  1.00  0.00           H  
ATOM   4675  CD  GLN   306      28.786  30.951  29.910  1.00  0.00           C  
ATOM   4676  OE1 GLN   306      28.592  29.778  29.844  1.00  0.00           O  
ATOM   4677  NE2 GLN   306      29.531  31.456  28.918  1.00  0.00           N  
ATOM   4678 HE21 GLN   306      29.919  32.387  28.966  1.00  0.00           H  
ATOM   4679 HE22 GLN   306      29.865  30.786  28.240  1.00  0.00           H  
ATOM   4680  C   GLN   306      28.901  32.596  34.811  1.00  0.00           C  
ATOM   4681  O   GLN   306      30.113  32.371  34.966  1.00  0.00           O  
ATOM   4682  OXT GLN   306      28.052  32.572  35.724  1.00  0.00           O  
TER    4683      GLN   306 
END   
