# Supplementary material for: FMOPhore for hotspot identification and efficient fragment-to-lead growth strategies
Source: Nat Commun. 2026 Apr 28;17:5813. doi: 10.1038/s41467-026-72384-x (PMC13328607; doi:10.1038/s41467-026-72384-x)
Supplement: Supplementary file 3 — Supplementary Dataset 1 [file 41467_2026_72384_MOESM3_ESM.zip › Mpro_holo_complex_7S3S/Initial_pose.pdb]

ATOM      1  N   SER     1      -2.809   4.735 -17.220  1.00  0.00
ATOM      2  H1  SER     1      -2.483   4.754 -18.176  1.00  0.00
ATOM      3  H2  SER     1      -2.256   4.714 -18.065  1.00  0.00
ATOM      4  H3  SER     1      -3.816   4.660 -17.200  1.00  0.00
ATOM      5  CA  SER     1      -2.403   5.969 -16.520  1.00  0.00
ATOM      6  HA  SER     1      -1.313   5.982 -16.545  1.00  0.00
ATOM      7  CB  SER     1      -2.912   7.219 -17.276  1.00  0.00
ATOM      8  HB2 SER     1      -2.397   8.107 -16.905  1.00  0.00
ATOM      9  HB3 SER     1      -2.677   7.155 -18.338  1.00  0.00
ATOM     10  OG  SER     1      -4.302   7.437 -17.117  1.00  0.00
ATOM     11  HG  SER     1      -4.781   6.776 -17.592  1.00  0.00
ATOM     12  C   SER     1      -2.816   5.932 -15.039  1.00  0.00
ATOM     13  O   SER     1      -3.453   4.979 -14.588  1.00  0.00
ATOM     14  N   GLY     2      -2.417   6.968 -14.290  1.00  0.00
ATOM     15  H   GLY     2      -1.864   7.686 -14.742  1.00  0.00
ATOM     16  CA  GLY     2      -2.562   7.099 -12.844  1.00  0.00
ATOM     17  HA2 GLY     2      -2.855   8.125 -12.624  1.00  0.00
ATOM     18  HA3 GLY     2      -3.353   6.453 -12.460  1.00  0.00
ATOM     19  C   GLY     2      -1.249   6.780 -12.123  1.00  0.00
ATOM     20  O   GLY     2      -0.348   6.159 -12.691  1.00  0.00
ATOM     21  N   PHE     3      -1.148   7.213 -10.857  1.00  0.00
ATOM     22  H   PHE     3      -1.925   7.717 -10.453  1.00  0.00
ATOM     23  CA  PHE     3       0.012   6.996  -9.996  1.00  0.00
ATOM     24  HA  PHE     3       0.434   6.028 -10.275  1.00  0.00
ATOM     25  CB  PHE     3       1.086   8.074 -10.264  1.00  0.00
ATOM     26  HB2 PHE     3       1.057   8.386 -11.307  1.00  0.00
ATOM     27  HB3 PHE     3       0.864   8.974  -9.688  1.00  0.00
ATOM     28  CG  PHE     3       2.510   7.633  -9.983  1.00  0.00
ATOM     29  CD1 PHE     3       3.158   6.752 -10.875  1.00  0.00
ATOM     30  HD1 PHE     3       2.639   6.388 -11.752  1.00  0.00
ATOM     31  CE1 PHE     3       4.478   6.332 -10.625  1.00  0.00
ATOM     32  HE1 PHE     3       4.967   5.651 -11.306  1.00  0.00
ATOM     33  CZ  PHE     3       5.155   6.796  -9.482  1.00  0.00
ATOM     34  HZ  PHE     3       6.161   6.464  -9.276  1.00  0.00
ATOM     35  CE2 PHE     3       4.520   7.694  -8.604  1.00  0.00
ATOM     36  HE2 PHE     3       5.045   8.063  -7.739  1.00  0.00
ATOM     37  CD2 PHE     3       3.196   8.107  -8.847  1.00  0.00
ATOM     38  HD2 PHE     3       2.714   8.787  -8.161  1.00  0.00
ATOM     39  C   PHE     3      -0.438   6.880  -8.535  1.00  0.00
ATOM     40  O   PHE     3      -1.179   7.732  -8.044  1.00  0.00
ATOM     41  N   ARG     4       0.006   5.813  -7.855  1.00  0.00
ATOM     42  H   ARG     4       0.613   5.169  -8.346  1.00  0.00
ATOM     43  CA  ARG     4      -0.324   5.446  -6.477  1.00  0.00
ATOM     44  HA  ARG     4      -0.704   6.322  -5.950  1.00  0.00
ATOM     45  CB  ARG     4      -1.394   4.328  -6.465  1.00  0.00
ATOM     46  HB2 ARG     4      -1.079   3.535  -7.145  1.00  0.00
ATOM     47  HB3 ARG     4      -1.436   3.860  -5.480  1.00  0.00
ATOM     48  CG  ARG     4      -2.816   4.774  -6.846  1.00  0.00
ATOM     49  HG2 ARG     4      -2.806   5.308  -7.796  1.00  0.00
ATOM     50  HG3 ARG     4      -3.423   3.883  -7.013  1.00  0.00
ATOM     51  CD  ARG     4      -3.484   5.628  -5.758  1.00  0.00
ATOM     52  HD2 ARG     4      -3.429   5.104  -4.803  1.00  0.00
ATOM     53  HD3 ARG     4      -2.969   6.582  -5.636  1.00  0.00
ATOM     54  NE  ARG     4      -4.895   5.894  -6.072  1.00  0.00
ATOM     55  HE  ARG     4      -5.152   5.803  -7.045  1.00  0.00
ATOM     56  CZ  ARG     4      -5.832   6.297  -5.196  1.00  0.00
ATOM     57  NH1 ARG     4      -5.545   6.485  -3.900  1.00  0.00
ATOM     58 HH11 ARG     4      -4.609   6.321  -3.561  1.00  0.00
ATOM     59 HH12 ARG     4      -6.259   6.789  -3.252  1.00  0.00
ATOM     60  NH2 ARG     4      -7.078   6.521  -5.629  1.00  0.00
ATOM     61 HH21 ARG     4      -7.314   6.388  -6.602  1.00  0.00
ATOM     62 HH22 ARG     4      -7.796   6.828  -4.988  1.00  0.00
ATOM     63  C   ARG     4       0.939   5.017  -5.726  1.00  0.00
ATOM     64  O   ARG     4       1.907   4.573  -6.342  1.00  0.00
ATOM     65  N   LYS     5       0.907   5.110  -4.383  1.00  0.00
ATOM     66  H   LYS     5       0.075   5.482  -3.951  1.00  0.00
ATOM     67  CA  LYS     5       1.947   4.605  -3.482  1.00  0.00
ATOM     68  HA  LYS     5       2.931   4.762  -3.919  1.00  0.00
ATOM     69  CB  LYS     5       1.874   5.383  -2.150  1.00  0.00
ATOM     70  HB2 LYS     5       1.852   6.445  -2.394  1.00  0.00
ATOM     71  HB3 LYS     5       0.939   5.187  -1.625  1.00  0.00
ATOM     72  CG  LYS     5       3.073   5.112  -1.219  1.00  0.00
ATOM     73  HG2 LYS     5       2.899   4.168  -0.702  1.00  0.00
ATOM     74  HG3 LYS     5       3.984   4.970  -1.803  1.00  0.00
ATOM     75  CD  LYS     5       3.327   6.211  -0.172  1.00  0.00
ATOM     76  HD2 LYS     5       2.402   6.442   0.355  1.00  0.00
ATOM     77  HD3 LYS     5       4.012   5.815   0.580  1.00  0.00
ATOM     78  CE  LYS     5       3.945   7.492  -0.762  1.00  0.00
ATOM     79  HE2 LYS     5       4.859   7.256  -1.306  1.00  0.00
ATOM     80  HE3 LYS     5       3.265   7.963  -1.473  1.00  0.00
ATOM     81  NZ  LYS     5       4.257   8.476   0.288  1.00  0.00
ATOM     82  HZ1 LYS     5       4.627   9.320  -0.137  1.00  0.00
ATOM     83  HZ2 LYS     5       3.421   8.709   0.804  1.00  0.00
ATOM     84  HZ3 LYS     5       4.952   8.097   0.926  1.00  0.00
ATOM     85  C   LYS     5       1.740   3.091  -3.313  1.00  0.00
ATOM     86  O   LYS     5       1.070   2.625  -2.392  1.00  0.00
ATOM     87  N   MET     6       2.280   2.353  -4.294  1.00  0.00
ATOM     88  H   MET     6       2.811   2.848  -4.997  1.00  0.00
ATOM     89  CA  MET     6       2.043   0.943  -4.555  1.00  0.00
ATOM     90  HA  MET     6       1.012   0.685  -4.303  1.00  0.00
ATOM     91  CB  MET     6       2.288   0.728  -6.066  1.00  0.00
ATOM     92  HB2 MET     6       1.701   1.467  -6.613  1.00  0.00
ATOM     93  HB3 MET     6       3.328   0.937  -6.323  1.00  0.00
ATOM     94  CG  MET     6       1.905  -0.667  -6.584  1.00  0.00
ATOM     95  HG2 MET     6       2.547  -1.419  -6.124  1.00  0.00
ATOM     96  HG3 MET     6       0.882  -0.916  -6.296  1.00  0.00
ATOM     97  SD  MET     6       2.064  -0.854  -8.382  1.00  0.00
ATOM     98  CE  MET     6       0.558  -0.007  -8.931  1.00  0.00
ATOM     99  HE1 MET     6       0.494  -0.025 -10.019  1.00  0.00
ATOM    100  HE2 MET     6      -0.325  -0.502  -8.525  1.00  0.00
ATOM    101  HE3 MET     6       0.554   1.031  -8.604  1.00  0.00
ATOM    102  C   MET     6       3.037   0.095  -3.751  1.00  0.00
ATOM    103  O   MET     6       4.252   0.274  -3.852  1.00  0.00
ATOM    104  N   ALA     7       2.486  -0.852  -2.980  1.00  0.00
ATOM    105  H   ALA     7       1.479  -0.919  -2.964  1.00  0.00
ATOM    106  CA  ALA     7       3.215  -1.873  -2.240  1.00  0.00
ATOM    107  HA  ALA     7       4.177  -1.484  -1.905  1.00  0.00
ATOM    108  CB  ALA     7       2.351  -2.275  -1.031  1.00  0.00
ATOM    109  HB1 ALA     7       2.820  -3.068  -0.450  1.00  0.00
ATOM    110  HB2 ALA     7       2.201  -1.429  -0.359  1.00  0.00
ATOM    111  HB3 ALA     7       1.366  -2.634  -1.336  1.00  0.00
ATOM    112  C   ALA     7       3.423  -3.124  -3.112  1.00  0.00
ATOM    113  O   ALA     7       2.697  -3.354  -4.081  1.00  0.00
ATOM    114  N   PHE     8       4.404  -3.953  -2.724  1.00  0.00
ATOM    115  H   PHE     8       4.928  -3.694  -1.897  1.00  0.00
ATOM    116  CA  PHE     8       4.687  -5.271  -3.292  1.00  0.00
ATOM    117  HA  PHE     8       4.652  -5.204  -4.379  1.00  0.00
ATOM    118  CB  PHE     8       6.093  -5.714  -2.826  1.00  0.00
ATOM    119  HB2 PHE     8       6.181  -5.617  -1.743  1.00  0.00
ATOM    120  HB3 PHE     8       6.240  -6.774  -3.033  1.00  0.00
ATOM    121  CG  PHE     8       7.246  -4.970  -3.479  1.00  0.00
ATOM    122  CD1 PHE     8       7.802  -5.445  -4.684  1.00  0.00
ATOM    123  HD1 PHE     8       7.400  -6.330  -5.154  1.00  0.00
ATOM    124  CE1 PHE     8       8.889  -4.773  -5.276  1.00  0.00
ATOM    125  HE1 PHE     8       9.329  -5.147  -6.187  1.00  0.00
ATOM    126  CZ  PHE     8       9.413  -3.613  -4.677  1.00  0.00
ATOM    127  HZ  PHE     8      10.247  -3.097  -5.130  1.00  0.00
ATOM    128  CE2 PHE     8       8.852  -3.128  -3.480  1.00  0.00
ATOM    129  HE2 PHE     8       9.255  -2.240  -3.015  1.00  0.00
ATOM    130  CD2 PHE     8       7.780  -3.810  -2.879  1.00  0.00
ATOM    131  HD2 PHE     8       7.373  -3.434  -1.955  1.00  0.00
ATOM    132  C   PHE     8       3.663  -6.299  -2.758  1.00  0.00
ATOM    133  O   PHE     8       3.192  -6.142  -1.628  1.00  0.00
ATOM    134  N   PRO     9       3.330  -7.363  -3.526  1.00  0.00
ATOM    135  CD  PRO     9       3.832  -7.625  -4.878  1.00  0.00
ATOM    136  HD2 PRO     9       4.921  -7.612  -4.930  1.00  0.00
ATOM    137  HD3 PRO     9       3.451  -6.858  -5.554  1.00  0.00
ATOM    138  CG  PRO     9       3.275  -8.993  -5.280  1.00  0.00
ATOM    139  HG2 PRO     9       4.017  -9.763  -5.066  1.00  0.00
ATOM    140  HG3 PRO     9       3.032  -9.057  -6.341  1.00  0.00
ATOM    141  CB  PRO     9       2.065  -9.191  -4.378  1.00  0.00
ATOM    142  HB2 PRO     9       1.843 -10.246  -4.206  1.00  0.00
ATOM    143  HB3 PRO     9       1.188  -8.751  -4.852  1.00  0.00
ATOM    144  CA  PRO     9       2.393  -8.412  -3.095  1.00  0.00
ATOM    145  HA  PRO     9       1.477  -7.961  -2.709  1.00  0.00
ATOM    146  C   PRO     9       3.029  -9.296  -2.008  1.00  0.00
ATOM    147  O   PRO     9       4.013  -9.993  -2.252  1.00  0.00
ATOM    148  N   SER    10       2.474  -9.216  -0.790  1.00  0.00
ATOM    149  H   SER    10       1.655  -8.633  -0.682  1.00  0.00
ATOM    150  CA  SER    10       3.044  -9.740   0.450  1.00  0.00
ATOM    151  HA  SER    10       4.127  -9.606   0.425  1.00  0.00
ATOM    152  CB  SER    10       2.472  -8.889   1.607  1.00  0.00
ATOM    153  HB2 SER    10       2.917  -9.193   2.556  1.00  0.00
ATOM    154  HB3 SER    10       2.741  -7.843   1.469  1.00  0.00
ATOM    155  OG  SER    10       1.062  -8.965   1.715  1.00  0.00
ATOM    156  HG  SER    10       0.799  -9.860   1.901  1.00  0.00
ATOM    157  C   SER    10       2.780 -11.235   0.716  1.00  0.00
ATOM    158  O   SER    10       3.174 -11.716   1.776  1.00  0.00
ATOM    159  N   GLY    11       2.159 -11.978  -0.217  1.00  0.00
ATOM    160  H   GLY    11       1.882 -11.516  -1.071  1.00  0.00
ATOM    161  CA  GLY    11       1.736 -13.373  -0.049  1.00  0.00
ATOM    162  HA2 GLY    11       0.987 -13.421   0.742  1.00  0.00
ATOM    163  HA3 GLY    11       1.235 -13.685  -0.965  1.00  0.00
ATOM    164  C   GLY    11       2.846 -14.396   0.259  1.00  0.00
ATOM    165  O   GLY    11       2.565 -15.421   0.879  1.00  0.00
ATOM    166  N   LYS    12       4.100 -14.104  -0.128  1.00  0.00
ATOM    167  H   LYS    12       4.247 -13.242  -0.633  1.00  0.00
ATOM    168  CA  LYS    12       5.282 -14.927   0.152  1.00  0.00
ATOM    169  HA  LYS    12       5.040 -15.985   0.048  1.00  0.00
ATOM    170  CB  LYS    12       6.396 -14.544  -0.845  1.00  0.00
ATOM    171  HB2 LYS    12       6.634 -13.482  -0.755  1.00  0.00
ATOM    172  HB3 LYS    12       7.309 -15.082  -0.590  1.00  0.00
ATOM    173  CG  LYS    12       6.043 -14.867  -2.304  1.00  0.00
ATOM    174  HG2 LYS    12       5.783 -15.922  -2.392  1.00  0.00
ATOM    175  HG3 LYS    12       5.154 -14.306  -2.596  1.00  0.00
ATOM    176  CD  LYS    12       7.183 -14.539  -3.277  1.00  0.00
ATOM    177  HD2 LYS    12       7.494 -13.502  -3.138  1.00  0.00
ATOM    178  HD3 LYS    12       8.052 -15.159  -3.052  1.00  0.00
ATOM    179  CE  LYS    12       6.748 -14.745  -4.731  1.00  0.00
ATOM    180  HE2 LYS    12       6.437 -15.775  -4.898  1.00  0.00
ATOM    181  HE3 LYS    12       5.889 -14.109  -4.946  1.00  0.00
ATOM    182  NZ  LYS    12       7.822 -14.416  -5.681  1.00  0.00
ATOM    183  HZ1 LYS    12       8.602 -15.044  -5.554  1.00  0.00
ATOM    184  HZ2 LYS    12       7.448 -14.515  -6.617  1.00  0.00
ATOM    185  HZ3 LYS    12       8.122 -13.462  -5.545  1.00  0.00
ATOM    186  C   LYS    12       5.836 -14.676   1.568  1.00  0.00
ATOM    187  O   LYS    12       6.473 -15.562   2.137  1.00  0.00
ATOM    188  N   VAL    13       5.589 -13.481   2.132  1.00  0.00
ATOM    189  H   VAL    13       5.031 -12.820   1.607  1.00  0.00
ATOM    190  CA  VAL    13       6.032 -13.055   3.459  1.00  0.00
ATOM    191  HA  VAL    13       6.996 -13.513   3.691  1.00  0.00
ATOM    192  CB  VAL    13       6.185 -11.508   3.469  1.00  0.00
ATOM    193  HB  VAL    13       5.224 -11.054   3.229  1.00  0.00
ATOM    194  CG1 VAL    13       6.615 -10.947   4.840  1.00  0.00
ATOM    195 HG11 VAL    13       6.799  -9.874   4.786  1.00  0.00
ATOM    196 HG12 VAL    13       5.855 -11.097   5.604  1.00  0.00
ATOM    197 HG13 VAL    13       7.522 -11.432   5.197  1.00  0.00
ATOM    198  CG2 VAL    13       7.185 -11.042   2.397  1.00  0.00
ATOM    199 HG21 VAL    13       7.289  -9.961   2.417  1.00  0.00
ATOM    200 HG22 VAL    13       8.169 -11.472   2.569  1.00  0.00
ATOM    201 HG23 VAL    13       6.870 -11.309   1.388  1.00  0.00
ATOM    202  C   VAL    13       5.009 -13.485   4.524  1.00  0.00
ATOM    203  O   VAL    13       5.424 -13.844   5.622  1.00  0.00
ATOM    204  N   GLU    14       3.701 -13.496   4.202  1.00  0.00
ATOM    205  H   GLU    14       3.446 -13.174   3.277  1.00  0.00
ATOM    206  CA  GLU    14       2.594 -13.887   5.086  1.00  0.00
ATOM    207  HA  GLU    14       2.599 -13.230   5.958  1.00  0.00
ATOM    208  CB  GLU    14       1.258 -13.722   4.333  1.00  0.00
ATOM    209  HB2 GLU    14       1.318 -14.237   3.372  1.00  0.00
ATOM    210  HB3 GLU    14       0.463 -14.223   4.889  1.00  0.00
ATOM    211  CG  GLU    14       0.826 -12.259   4.114  1.00  0.00
ATOM    212  HG2 GLU    14       0.567 -11.792   5.060  1.00  0.00
ATOM    213  HG3 GLU    14       1.644 -11.667   3.713  1.00  0.00
ATOM    214  CD  GLU    14      -0.380 -12.159   3.180  1.00  0.00
ATOM    215  OE1 GLU    14      -1.394 -12.829   3.475  1.00  0.00
ATOM    216  OE2 GLU    14      -0.266 -11.416   2.182  1.00  0.00
ATOM    217  C   GLU    14       2.708 -15.339   5.587  1.00  0.00
ATOM    218  O   GLU    14       2.345 -15.619   6.729  1.00  0.00
ATOM    219  N   GLY    15       3.256 -16.241   4.753  1.00  0.00
ATOM    220  H   GLY    15       3.533 -15.921   3.836  1.00  0.00
ATOM    221  CA  GLY    15       3.520 -17.642   5.071  1.00  0.00
ATOM    222  HA2 GLY    15       2.660 -18.076   5.585  1.00  0.00
ATOM    223  HA3 GLY    15       3.628 -18.183   4.132  1.00  0.00
ATOM    224  C   GLY    15       4.783 -17.885   5.911  1.00  0.00
ATOM    225  O   GLY    15       5.024 -19.023   6.312  1.00  0.00
ATOM    226  N   CYS    16       5.581 -16.836   6.174  1.00  0.00
ATOM    227  H   CYS    16       5.314 -15.934   5.801  1.00  0.00
ATOM    228  CA  CYS    16       6.788 -16.872   7.000  1.00  0.00
ATOM    229  HA  CYS    16       7.114 -17.899   7.174  1.00  0.00
ATOM    230  CB  CYS    16       7.919 -16.103   6.284  1.00  0.00
ATOM    231  HB2 CYS    16       7.636 -15.076   6.057  1.00  0.00
ATOM    232  HB3 CYS    16       8.811 -16.055   6.909  1.00  0.00
ATOM    233  SG  CYS    16       8.382 -16.948   4.750  1.00  0.00
ATOM    234  HG  CYS    16       7.198 -16.814   4.147  1.00  0.00
ATOM    235  C   CYS    16       6.566 -16.221   8.376  1.00  0.00
ATOM    236  O   CYS    16       7.418 -16.384   9.245  1.00  0.00
ATOM    237  N   MET    17       5.455 -15.494   8.607  1.00  0.00
ATOM    238  H   MET    17       4.763 -15.405   7.878  1.00  0.00
ATOM    239  CA  MET    17       5.210 -14.804   9.876  1.00  0.00
ATOM    240  HA  MET    17       6.149 -14.389  10.244  1.00  0.00
ATOM    241  CB  MET    17       4.205 -13.649   9.682  1.00  0.00
ATOM    242  HB2 MET    17       3.251 -14.033   9.319  1.00  0.00
ATOM    243  HB3 MET    17       3.993 -13.194  10.650  1.00  0.00
ATOM    244  CG  MET    17       4.692 -12.543   8.730  1.00  0.00
ATOM    245  HG2 MET    17       4.664 -12.922   7.715  1.00  0.00
ATOM    246  HG3 MET    17       3.979 -11.725   8.737  1.00  0.00
ATOM    247  SD  MET    17       6.356 -11.856   9.011  1.00  0.00
ATOM    248  CE  MET    17       6.203 -11.194  10.691  1.00  0.00
ATOM    249  HE1 MET    17       7.149 -10.749  11.002  1.00  0.00
ATOM    250  HE2 MET    17       5.434 -10.425  10.736  1.00  0.00
ATOM    251  HE3 MET    17       5.952 -11.984  11.398  1.00  0.00
ATOM    252  C   MET    17       4.651 -15.776  10.926  1.00  0.00
ATOM    253  O   MET    17       3.699 -16.514  10.671  1.00  0.00
ATOM    254  N   VAL    18       5.272 -15.744  12.112  1.00  0.00
ATOM    255  H   VAL    18       6.045 -15.098  12.207  1.00  0.00
ATOM    256  CA  VAL    18       4.955 -16.516  13.313  1.00  0.00
ATOM    257  HA  VAL    18       3.947 -16.926  13.218  1.00  0.00
ATOM    258  CB  VAL    18       5.953 -17.700  13.483  1.00  0.00
ATOM    259  HB  VAL    18       5.626 -18.273  14.350  1.00  0.00
ATOM    260  CG1 VAL    18       5.926 -18.667  12.288  1.00  0.00
ATOM    261 HG11 VAL    18       6.487 -19.575  12.507  1.00  0.00
ATOM    262 HG12 VAL    18       4.908 -18.957  12.033  1.00  0.00
ATOM    263 HG13 VAL    18       6.362 -18.217  11.396  1.00  0.00
ATOM    264  CG2 VAL    18       7.405 -17.272  13.772  1.00  0.00
ATOM    265 HG21 VAL    18       8.039 -18.145  13.930  1.00  0.00
ATOM    266 HG22 VAL    18       7.829 -16.712  12.939  1.00  0.00
ATOM    267 HG23 VAL    18       7.484 -16.657  14.668  1.00  0.00
ATOM    268  C   VAL    18       4.922 -15.559  14.516  1.00  0.00
ATOM    269  O   VAL    18       5.421 -14.438  14.421  1.00  0.00
ATOM    270  N   GLN    19       4.361 -15.998  15.653  1.00  0.00
ATOM    271  H   GLN    19       3.961 -16.927  15.672  1.00  0.00
ATOM    272  CA  GLN    19       4.515 -15.307  16.936  1.00  0.00
ATOM    273  HA  GLN    19       4.778 -14.261  16.778  1.00  0.00
ATOM    274  CB  GLN    19       3.189 -15.339  17.733  1.00  0.00
ATOM    275  HB2 GLN    19       3.236 -14.542  18.478  1.00  0.00
ATOM    276  HB3 GLN    19       2.388 -15.063  17.052  1.00  0.00
ATOM    277  CG  GLN    19       2.803 -16.655  18.449  1.00  0.00
ATOM    278  HG2 GLN    19       2.702 -17.444  17.706  1.00  0.00
ATOM    279  HG3 GLN    19       3.586 -16.972  19.138  1.00  0.00
ATOM    280  CD  GLN    19       1.514 -16.588  19.276  1.00  0.00
ATOM    281  OE1 GLN    19       1.197 -17.544  19.978  1.00  0.00
ATOM    282  NE2 GLN    19       0.772 -15.478  19.234  1.00  0.00
ATOM    283 HE21 GLN    19       1.045 -14.706  18.642  1.00  0.00
ATOM    284 HE22 GLN    19      -0.067 -15.419  19.793  1.00  0.00
ATOM    285  C   GLN    19       5.638 -15.998  17.721  1.00  0.00
ATOM    286  O   GLN    19       5.820 -17.210  17.609  1.00  0.00
ATOM    287  N   VAL    20       6.358 -15.215  18.532  1.00  0.00
ATOM    288  H   VAL    20       6.144 -14.224  18.545  1.00  0.00
ATOM    289  CA  VAL    20       7.376 -15.660  19.477  1.00  0.00
ATOM    290  HA  VAL    20       7.355 -16.749  19.561  1.00  0.00
ATOM    291  CB  VAL    20       8.794 -15.239  19.006  1.00  0.00
ATOM    292  HB  VAL    20       8.830 -14.150  18.960  1.00  0.00
ATOM    293  CG1 VAL    20       9.879 -15.692  20.002  1.00  0.00
ATOM    294 HG11 VAL    20      10.868 -15.404  19.656  1.00  0.00
ATOM    295 HG12 VAL    20       9.752 -15.249  20.988  1.00  0.00
ATOM    296 HG13 VAL    20       9.876 -16.775  20.126  1.00  0.00
ATOM    297  CG2 VAL    20       9.129 -15.755  17.597  1.00  0.00
ATOM    298 HG21 VAL    20      10.136 -15.461  17.301  1.00  0.00
ATOM    299 HG22 VAL    20       9.075 -16.842  17.552  1.00  0.00
ATOM    300 HG23 VAL    20       8.446 -15.359  16.848  1.00  0.00
ATOM    301  C   VAL    20       7.012 -15.067  20.841  1.00  0.00
ATOM    302  O   VAL    20       6.944 -13.846  20.985  1.00  0.00
ATOM    303  N   THR    21       6.805 -15.943  21.831  1.00  0.00
ATOM    304  H   THR    21       6.883 -16.930  21.620  1.00  0.00
ATOM    305  CA  THR    21       6.534 -15.604  23.222  1.00  0.00
ATOM    306  HA  THR    21       6.448 -14.526  23.348  1.00  0.00
ATOM    307  CB  THR    21       5.204 -16.270  23.657  1.00  0.00
ATOM    308  HB  THR    21       5.243 -17.344  23.476  1.00  0.00
ATOM    309  CG2 THR    21       4.831 -16.021  25.130  1.00  0.00
ATOM    310 HG21 THR    21       3.847 -16.432  25.359  1.00  0.00
ATOM    311 HG22 THR    21       5.538 -16.494  25.812  1.00  0.00
ATOM    312 HG23 THR    21       4.809 -14.956  25.362  1.00  0.00
ATOM    313  OG1 THR    21       4.155 -15.740  22.872  1.00  0.00
ATOM    314  HG1 THR    21       4.312 -15.977  21.970  1.00  0.00
ATOM    315  C   THR    21       7.713 -16.109  24.066  1.00  0.00
ATOM    316  O   THR    21       8.141 -17.253  23.914  1.00  0.00
ATOM    317  N   CYS    22       8.200 -15.260  24.980  1.00  0.00
ATOM    318  H   CYS    22       7.792 -14.335  25.032  1.00  0.00
ATOM    319  CA  CYS    22       9.190 -15.590  25.998  1.00  0.00
ATOM    320  HA  CYS    22       9.159 -16.666  26.176  1.00  0.00
ATOM    321  CB  CYS    22      10.611 -15.246  25.511  1.00  0.00
ATOM    322  HB2 CYS    22      10.821 -15.748  24.567  1.00  0.00
ATOM    323  HB3 CYS    22      10.717 -14.180  25.333  1.00  0.00
ATOM    324  SG  CYS    22      11.859 -15.747  26.730  1.00  0.00
ATOM    325  HG  CYS    22      11.330 -15.051  27.740  1.00  0.00
ATOM    326  C   CYS    22       8.757 -14.904  27.293  1.00  0.00
ATOM    327  O   CYS    22       8.894 -13.688  27.432  1.00  0.00
ATOM    328  N   GLY    23       8.201 -15.695  28.224  1.00  0.00
ATOM    329  H   GLY    23       8.119 -16.681  28.024  1.00  0.00
ATOM    330  CA  GLY    23       7.572 -15.213  29.447  1.00  0.00
ATOM    331  HA2 GLY    23       7.392 -16.062  30.106  1.00  0.00
ATOM    332  HA3 GLY    23       8.248 -14.537  29.975  1.00  0.00
ATOM    333  C   GLY    23       6.235 -14.530  29.143  1.00  0.00
ATOM    334  O   GLY    23       5.382 -15.108  28.467  1.00  0.00
ATOM    335  N   THR    24       6.069 -13.301  29.650  1.00  0.00
ATOM    336  H   THR    24       6.823 -12.910  30.196  1.00  0.00
ATOM    337  CA  THR    24       4.887 -12.457  29.462  1.00  0.00
ATOM    338  HA  THR    24       3.994 -13.083  29.513  1.00  0.00
ATOM    339  CB  THR    24       4.854 -11.436  30.637  1.00  0.00
ATOM    340  HB  THR    24       4.847 -11.997  31.573  1.00  0.00
ATOM    341  CG2 THR    24       6.033 -10.442  30.687  1.00  0.00
ATOM    342 HG21 THR    24       5.971  -9.815  31.578  1.00  0.00
ATOM    343 HG22 THR    24       6.994 -10.956  30.723  1.00  0.00
ATOM    344 HG23 THR    24       6.046  -9.774  29.826  1.00  0.00
ATOM    345  OG1 THR    24       3.653 -10.687  30.618  1.00  0.00
ATOM    346  HG1 THR    24       3.602 -10.219  29.798  1.00  0.00
ATOM    347  C   THR    24       4.884 -11.717  28.105  1.00  0.00
ATOM    348  O   THR    24       3.817 -11.305  27.648  1.00  0.00
ATOM    349  N   THR    25       6.057 -11.523  27.477  1.00  0.00
ATOM    350  H   THR    25       6.893 -11.912  27.890  1.00  0.00
ATOM    351  CA  THR    25       6.238 -10.678  26.297  1.00  0.00
ATOM    352  HA  THR    25       5.523  -9.852  26.304  1.00  0.00
ATOM    353  CB  THR    25       7.680 -10.109  26.331  1.00  0.00
ATOM    354  HB  THR    25       8.398 -10.924  26.396  1.00  0.00
ATOM    355  CG2 THR    25       8.028  -9.203  25.134  1.00  0.00
ATOM    356 HG21 THR    25       9.018  -8.763  25.254  1.00  0.00
ATOM    357 HG22 THR    25       8.031  -9.756  24.194  1.00  0.00
ATOM    358 HG23 THR    25       7.314  -8.385  25.035  1.00  0.00
ATOM    359  OG1 THR    25       7.827  -9.309  27.489  1.00  0.00
ATOM    360  HG1 THR    25       8.728  -9.019  27.545  1.00  0.00
ATOM    361  C   THR    25       6.047 -11.535  25.035  1.00  0.00
ATOM    362  O   THR    25       6.756 -12.524  24.843  1.00  0.00
ATOM    363  N   THR    26       5.101 -11.119  24.178  1.00  0.00
ATOM    364  H   THR    26       4.567 -10.299  24.432  1.00  0.00
ATOM    365  CA  THR    26       4.788 -11.709  22.877  1.00  0.00
ATOM    366  HA  THR    26       5.414 -12.581  22.689  1.00  0.00
ATOM    367  CB  THR    26       3.298 -12.142  22.850  1.00  0.00
ATOM    368  HB  THR    26       2.662 -11.294  23.113  1.00  0.00
ATOM    369  CG2 THR    26       2.830 -12.717  21.497  1.00  0.00
ATOM    370 HG21 THR    26       1.806 -13.086  21.562  1.00  0.00
ATOM    371 HG22 THR    26       2.845 -11.965  20.710  1.00  0.00
ATOM    372 HG23 THR    26       3.463 -13.546  21.175  1.00  0.00
ATOM    373  OG1 THR    26       3.086 -13.152  23.817  1.00  0.00
ATOM    374  HG1 THR    26       3.549 -13.935  23.551  1.00  0.00
ATOM    375  C   THR    26       5.070 -10.651  21.799  1.00  0.00
ATOM    376  O   THR    26       4.627  -9.507  21.915  1.00  0.00
ATOM    377  N   LEU    27       5.772 -11.061  20.734  1.00  0.00
ATOM    378  H   LEU    27       6.102 -12.018  20.724  1.00  0.00
ATOM    379  CA  LEU    27       6.027 -10.282  19.523  1.00  0.00
ATOM    380  HA  LEU    27       5.140  -9.671  19.349  1.00  0.00
ATOM    381  CB  LEU    27       7.197  -9.283  19.718  1.00  0.00
ATOM    382  HB2 LEU    27       7.372  -8.747  18.791  1.00  0.00
ATOM    383  HB3 LEU    27       6.855  -8.517  20.416  1.00  0.00
ATOM    384  CG  LEU    27       8.551  -9.824  20.237  1.00  0.00
ATOM    385  HG  LEU    27       8.379 -10.316  21.193  1.00  0.00
ATOM    386  CD1 LEU    27       9.202 -10.838  19.286  1.00  0.00
ATOM    387 HD11 LEU    27      10.199 -11.121  19.618  1.00  0.00
ATOM    388 HD12 LEU    27       8.621 -11.756  19.214  1.00  0.00
ATOM    389 HD13 LEU    27       9.302 -10.416  18.288  1.00  0.00
ATOM    390  CD2 LEU    27       9.516  -8.652  20.491  1.00  0.00
ATOM    391 HD21 LEU    27      10.465  -8.992  20.905  1.00  0.00
ATOM    392 HD22 LEU    27       9.738  -8.116  19.569  1.00  0.00
ATOM    393 HD23 LEU    27       9.095  -7.937  21.197  1.00  0.00
ATOM    394  C   LEU    27       6.063 -11.190  18.281  1.00  0.00
ATOM    395  O   LEU    27       5.856 -12.398  18.391  1.00  0.00
ATOM    396  N   ASN    28       6.291 -10.610  17.093  1.00  0.00
ATOM    397  H   ASN    28       6.478  -9.616  17.068  1.00  0.00
ATOM    398  CA  ASN    28       6.325 -11.324  15.812  1.00  0.00
ATOM    399  HA  ASN    28       5.611 -12.149  15.820  1.00  0.00
ATOM    400  CB  ASN    28       5.974 -10.353  14.660  1.00  0.00
ATOM    401  HB2 ASN    28       6.745  -9.589  14.558  1.00  0.00
ATOM    402  HB3 ASN    28       5.962 -10.892  13.712  1.00  0.00
ATOM    403  CG  ASN    28       4.616  -9.666  14.818  1.00  0.00
ATOM    404  OD1 ASN    28       3.572 -10.299  14.684  1.00  0.00
ATOM    405  ND2 ASN    28       4.628  -8.367  15.115  1.00  0.00
ATOM    406 HD21 ASN    28       5.508  -7.893  15.263  1.00  0.00
ATOM    407 HD22 ASN    28       3.754  -7.870  15.222  1.00  0.00
ATOM    408  C   ASN    28       7.744 -11.851  15.533  1.00  0.00
ATOM    409  O   ASN    28       8.737 -11.243  15.934  1.00  0.00
ATOM    410  N   GLY    29       7.826 -12.971  14.805  1.00  0.00
ATOM    411  H   GLY    29       6.960 -13.420  14.529  1.00  0.00
ATOM    412  CA  GLY    29       9.049 -13.544  14.258  1.00  0.00
ATOM    413  HA2 GLY    29       9.887 -12.857  14.381  1.00  0.00
ATOM    414  HA3 GLY    29       9.296 -14.458  14.798  1.00  0.00
ATOM    415  C   GLY    29       8.884 -13.872  12.772  1.00  0.00
ATOM    416  O   GLY    29       7.767 -14.067  12.294  1.00  0.00
ATOM    417  N   LEU    30      10.015 -13.956  12.058  1.00  0.00
ATOM    418  H   LEU    30      10.887 -13.776  12.539  1.00  0.00
ATOM    419  CA  LEU    30      10.113 -14.356  10.657  1.00  0.00
ATOM    420  HA  LEU    30       9.124 -14.407  10.205  1.00  0.00
ATOM    421  CB  LEU    30      10.972 -13.301   9.916  1.00  0.00
ATOM    422  HB2 LEU    30      10.564 -12.309  10.111  1.00  0.00
ATOM    423  HB3 LEU    30      11.975 -13.285  10.347  1.00  0.00
ATOM    424  CG  LEU    30      11.081 -13.505   8.388  1.00  0.00
ATOM    425  HG  LEU    30      11.346 -14.542   8.191  1.00  0.00
ATOM    426  CD1 LEU    30       9.749 -13.229   7.669  1.00  0.00
ATOM    427 HD11 LEU    30       9.842 -13.388   6.595  1.00  0.00
ATOM    428 HD12 LEU    30       8.956 -13.886   8.022  1.00  0.00
ATOM    429 HD13 LEU    30       9.416 -12.205   7.828  1.00  0.00
ATOM    430  CD2 LEU    30      12.210 -12.649   7.796  1.00  0.00
ATOM    431 HD21 LEU    30      12.231 -12.718   6.710  1.00  0.00
ATOM    432 HD22 LEU    30      12.099 -11.596   8.038  1.00  0.00
ATOM    433 HD23 LEU    30      13.183 -12.973   8.168  1.00  0.00
ATOM    434  C   LEU    30      10.780 -15.739  10.616  1.00  0.00
ATOM    435  O   LEU    30      11.968 -15.867  10.906  1.00  0.00
ATOM    436  N   TRP    31      10.002 -16.767  10.254  1.00  0.00
ATOM    437  H   TRP    31       9.038 -16.561  10.012  1.00  0.00
ATOM    438  CA  TRP    31      10.405 -18.162  10.127  1.00  0.00
ATOM    439  HA  TRP    31      11.219 -18.387  10.814  1.00  0.00
ATOM    440  CB  TRP    31       9.167 -19.021  10.481  1.00  0.00
ATOM    441  HB2 TRP    31       8.766 -18.676  11.434  1.00  0.00
ATOM    442  HB3 TRP    31       8.372 -18.848   9.755  1.00  0.00
ATOM    443  CG  TRP    31       9.322 -20.509  10.621  1.00  0.00
ATOM    444  CD1 TRP    31      10.470 -21.188  10.862  1.00  0.00
ATOM    445  HD1 TRP    31      11.443 -20.735  10.987  1.00  0.00
ATOM    446  NE1 TRP    31      10.204 -22.540  10.931  1.00  0.00
ATOM    447  HE1 TRP    31      10.925 -23.233  11.082  1.00  0.00
ATOM    448  CE2 TRP    31       8.872 -22.811  10.708  1.00  0.00
ATOM    449  CZ2 TRP    31       8.132 -24.001  10.630  1.00  0.00
ATOM    450  HZ2 TRP    31       8.615 -24.953  10.784  1.00  0.00
ATOM    451  CH2 TRP    31       6.760 -23.942  10.329  1.00  0.00
ATOM    452  HH2 TRP    31       6.183 -24.851  10.255  1.00  0.00
ATOM    453  CZ3 TRP    31       6.144 -22.692  10.125  1.00  0.00
ATOM    454  HZ3 TRP    31       5.093 -22.647   9.884  1.00  0.00
ATOM    455  CE3 TRP    31       6.893 -21.502  10.223  1.00  0.00
ATOM    456  HE3 TRP    31       6.404 -20.554  10.048  1.00  0.00
ATOM    457  CD2 TRP    31       8.278 -21.526  10.511  1.00  0.00
ATOM    458  C   TRP    31      10.827 -18.413   8.669  1.00  0.00
ATOM    459  O   TRP    31       9.999 -18.391   7.757  1.00  0.00
ATOM    460  N   LEU    32      12.133 -18.640   8.466  1.00  0.00
ATOM    461  H   LEU    32      12.739 -18.649   9.277  1.00  0.00
ATOM    462  CA  LEU    32      12.774 -18.947   7.189  1.00  0.00
ATOM    463  HA  LEU    32      12.024 -19.218   6.444  1.00  0.00
ATOM    464  CB  LEU    32      13.582 -17.737   6.684  1.00  0.00
ATOM    465  HB2 LEU    32      14.249 -17.407   7.483  1.00  0.00
ATOM    466  HB3 LEU    32      14.236 -18.050   5.870  1.00  0.00
ATOM    467  CG  LEU    32      12.742 -16.542   6.203  1.00  0.00
ATOM    468  HG  LEU    32      11.981 -16.321   6.950  1.00  0.00
ATOM    469  CD1 LEU    32      13.635 -15.304   6.078  1.00  0.00
ATOM    470 HD11 LEU    32      13.079 -14.461   5.678  1.00  0.00
ATOM    471 HD12 LEU    32      14.041 -15.012   7.047  1.00  0.00
ATOM    472 HD13 LEU    32      14.470 -15.489   5.409  1.00  0.00
ATOM    473  CD2 LEU    32      12.023 -16.823   4.873  1.00  0.00
ATOM    474 HD21 LEU    32      11.428 -15.964   4.562  1.00  0.00
ATOM    475 HD22 LEU    32      12.731 -17.040   4.076  1.00  0.00
ATOM    476 HD23 LEU    32      11.344 -17.670   4.954  1.00  0.00
ATOM    477  C   LEU    32      13.671 -20.162   7.403  1.00  0.00
ATOM    478  O   LEU    32      14.628 -20.090   8.177  1.00  0.00
ATOM    479  N   ASP    33      13.321 -21.286   6.755  1.00  0.00
ATOM    480  H   ASP    33      12.536 -21.237   6.118  1.00  0.00
ATOM    481  CA  ASP    33      13.915 -22.611   6.953  1.00  0.00
ATOM    482  HA  ASP    33      13.369 -23.282   6.288  1.00  0.00
ATOM    483  CB  ASP    33      15.420 -22.678   6.560  1.00  0.00
ATOM    484  HB2 ASP    33      16.032 -22.113   7.265  1.00  0.00
ATOM    485  HB3 ASP    33      15.772 -23.708   6.615  1.00  0.00
ATOM    486  CG  ASP    33      15.715 -22.174   5.144  1.00  0.00
ATOM    487  OD1 ASP    33      15.094 -22.715   4.204  1.00  0.00
ATOM    488  OD2 ASP    33      16.561 -21.261   5.026  1.00  0.00
ATOM    489  C   ASP    33      13.597 -23.094   8.380  1.00  0.00
ATOM    490  O   ASP    33      12.452 -22.975   8.819  1.00  0.00
ATOM    491  N   ASP    34      14.598 -23.612   9.103  1.00  0.00
ATOM    492  H   ASP    34      15.517 -23.656   8.682  1.00  0.00
ATOM    493  CA  ASP    34      14.508 -24.108  10.477  1.00  0.00
ATOM    494  HA  ASP    34      13.470 -24.330  10.729  1.00  0.00
ATOM    495  CB  ASP    34      15.317 -25.436  10.571  1.00  0.00
ATOM    496  HB2 ASP    34      15.175 -25.874  11.559  1.00  0.00
ATOM    497  HB3 ASP    34      14.885 -26.158   9.878  1.00  0.00
ATOM    498  CG  ASP    34      16.832 -25.392  10.292  1.00  0.00
ATOM    499  OD1 ASP    34      17.324 -24.362   9.782  1.00  0.00
ATOM    500  OD2 ASP    34      17.481 -26.416  10.594  1.00  0.00
ATOM    501  C   ASP    34      15.007 -23.054  11.497  1.00  0.00
ATOM    502  O   ASP    34      15.420 -23.432  12.592  1.00  0.00
ATOM    503  N   VAL    35      14.955 -21.748  11.167  1.00  0.00
ATOM    504  H   VAL    35      14.604 -21.508  10.249  1.00  0.00
ATOM    505  CA  VAL    35      15.358 -20.627  12.028  1.00  0.00
ATOM    506  HA  VAL    35      15.442 -20.992  13.053  1.00  0.00
ATOM    507  CB  VAL    35      16.753 -20.065  11.628  1.00  0.00
ATOM    508  HB  VAL    35      16.673 -19.660  10.617  1.00  0.00
ATOM    509  CG1 VAL    35      17.214 -18.913  12.547  1.00  0.00
ATOM    510 HG11 VAL    35      18.201 -18.551  12.258  1.00  0.00
ATOM    511 HG12 VAL    35      16.542 -18.056  12.505  1.00  0.00
ATOM    512 HG13 VAL    35      17.271 -19.237  13.588  1.00  0.00
ATOM    513  CG2 VAL    35      17.846 -21.148  11.593  1.00  0.00
ATOM    514 HG21 VAL    35      18.820 -20.720  11.350  1.00  0.00
ATOM    515 HG22 VAL    35      17.934 -21.654  12.555  1.00  0.00
ATOM    516 HG23 VAL    35      17.639 -21.904  10.835  1.00  0.00
ATOM    517  C   VAL    35      14.258 -19.555  12.043  1.00  0.00
ATOM    518  O   VAL    35      13.765 -19.151  10.991  1.00  0.00
ATOM    519  N   VAL    36      13.916 -19.076  13.250  1.00  0.00
ATOM    520  H   VAL    36      14.367 -19.479  14.061  1.00  0.00
ATOM    521  CA  VAL    36      12.954 -18.009  13.518  1.00  0.00
ATOM    522  HA  VAL    36      12.445 -17.717  12.602  1.00  0.00
ATOM    523  CB  VAL    36      11.885 -18.517  14.523  1.00  0.00
ATOM    524  HB  VAL    36      12.391 -18.841  15.431  1.00  0.00
ATOM    525  CG1 VAL    36      10.876 -17.422  14.920  1.00  0.00
ATOM    526 HG11 VAL    36      10.102 -17.825  15.574  1.00  0.00
ATOM    527 HG12 VAL    36      11.352 -16.604  15.459  1.00  0.00
ATOM    528 HG13 VAL    36      10.385 -17.001  14.042  1.00  0.00
ATOM    529  CG2 VAL    36      11.128 -19.742  13.979  1.00  0.00
ATOM    530 HG21 VAL    36      10.461 -20.160  14.729  1.00  0.00
ATOM    531 HG22 VAL    36      10.525 -19.473  13.113  1.00  0.00
ATOM    532 HG23 VAL    36      11.798 -20.549  13.684  1.00  0.00
ATOM    533  C   VAL    36      13.736 -16.801  14.061  1.00  0.00
ATOM    534  O   VAL    36      14.321 -16.864  15.143  1.00  0.00
ATOM    535  N   TYR    37      13.730 -15.707  13.290  1.00  0.00
ATOM    536  H   TYR    37      13.205 -15.752  12.425  1.00  0.00
ATOM    537  CA  TYR    37      14.402 -14.439  13.572  1.00  0.00
ATOM    538  HA  TYR    37      15.271 -14.582  14.217  1.00  0.00
ATOM    539  CB  TYR    37      14.830 -13.821  12.218  1.00  0.00
ATOM    540  HB2 TYR    37      13.966 -13.684  11.566  1.00  0.00
ATOM    541  HB3 TYR    37      15.235 -12.820  12.383  1.00  0.00
ATOM    542  CG  TYR    37      15.867 -14.627  11.456  1.00  0.00
ATOM    543  CD1 TYR    37      15.469 -15.698  10.626  1.00  0.00
ATOM    544  HD1 TYR    37      14.426 -15.946  10.513  1.00  0.00
ATOM    545  CE1 TYR    37      16.429 -16.476   9.954  1.00  0.00
ATOM    546  HE1 TYR    37      16.111 -17.304   9.336  1.00  0.00
ATOM    547  CZ  TYR    37      17.797 -16.174  10.095  1.00  0.00
ATOM    548  OH  TYR    37      18.732 -16.930   9.452  1.00  0.00
ATOM    549  HH  TYR    37      18.354 -17.607   8.911  1.00  0.00
ATOM    550  CE2 TYR    37      18.199 -15.088  10.897  1.00  0.00
ATOM    551  HE2 TYR    37      19.246 -14.843  10.996  1.00  0.00
ATOM    552  CD2 TYR    37      17.237 -14.316  11.578  1.00  0.00
ATOM    553  HD2 TYR    37      17.556 -13.494  12.200  1.00  0.00
ATOM    554  C   TYR    37      13.386 -13.488  14.218  1.00  0.00
ATOM    555  O   TYR    37      12.298 -13.297  13.677  1.00  0.00
ATOM    556  N   CYS    38      13.740 -12.882  15.361  1.00  0.00
ATOM    557  H   CYS    38      14.640 -13.104  15.763  1.00  0.00
ATOM    558  CA  CYS    38      12.907 -11.931  16.107  1.00  0.00
ATOM    559  HA  CYS    38      12.346 -11.366  15.364  1.00  0.00
ATOM    560  CB  CYS    38      11.881 -12.685  16.987  1.00  0.00
ATOM    561  HB2 CYS    38      11.189 -11.984  17.453  1.00  0.00
ATOM    562  HB3 CYS    38      11.273 -13.358  16.382  1.00  0.00
ATOM    563  SG  CYS    38      12.685 -13.652  18.302  1.00  0.00
ATOM    564  HG  CYS    38      13.304 -12.618  18.880  1.00  0.00
ATOM    565  C   CYS    38      13.779 -10.926  16.886  1.00  0.00
ATOM    566  O   CYS    38      14.906 -11.283  17.226  1.00  0.00
ATOM    567  N   PRO    39      13.291  -9.705  17.219  1.00  0.00
ATOM    568  CD  PRO    39      12.057  -9.126  16.683  1.00  0.00
ATOM    569  HD2 PRO    39      11.200  -9.659  17.091  1.00  0.00
ATOM    570  HD3 PRO    39      12.007  -9.186  15.598  1.00  0.00
ATOM    571  CG  PRO    39      12.031  -7.669  17.139  1.00  0.00
ATOM    572  HG2 PRO    39      11.029  -7.321  17.383  1.00  0.00
ATOM    573  HG3 PRO    39      12.412  -7.037  16.336  1.00  0.00
ATOM    574  CB  PRO    39      12.976  -7.603  18.322  1.00  0.00
ATOM    575  HB2 PRO    39      12.387  -7.732  19.232  1.00  0.00
ATOM    576  HB3 PRO    39      13.479  -6.638  18.389  1.00  0.00
ATOM    577  CA  PRO    39      13.968  -8.760  18.132  1.00  0.00
ATOM    578  HA  PRO    39      14.878  -8.402  17.647  1.00  0.00
ATOM    579  C   PRO    39      14.289  -9.393  19.502  1.00  0.00
ATOM    580  O   PRO    39      13.444 -10.092  20.065  1.00  0.00
ATOM    581  N   ARG    40      15.505  -9.160  20.027  1.00  0.00
ATOM    582  H   ARG    40      16.149  -8.567  19.519  1.00  0.00
ATOM    583  CA  ARG    40      16.000  -9.794  21.256  1.00  0.00
ATOM    584  HA  ARG    40      15.772 -10.859  21.185  1.00  0.00
ATOM    585  CB  ARG    40      17.536  -9.643  21.354  1.00  0.00
ATOM    586  HB2 ARG    40      17.893 -10.314  22.137  1.00  0.00
ATOM    587  HB3 ARG    40      17.992 -10.012  20.435  1.00  0.00
ATOM    588  CG  ARG    40      18.068  -8.227  21.655  1.00  0.00
ATOM    589  HG2 ARG    40      17.813  -7.550  20.844  1.00  0.00
ATOM    590  HG3 ARG    40      17.585  -7.814  22.537  1.00  0.00
ATOM    591  CD  ARG    40      19.580  -8.219  21.897  1.00  0.00
ATOM    592  HD2 ARG    40      19.798  -8.724  22.835  1.00  0.00
ATOM    593  HD3 ARG    40      20.099  -8.763  21.109  1.00  0.00
ATOM    594  NE  ARG    40      20.100  -6.849  21.960  1.00  0.00
ATOM    595  HE  ARG    40      19.424  -6.114  21.753  1.00  0.00
ATOM    596  CZ  ARG    40      21.361  -6.486  22.239  1.00  0.00
ATOM    597  NH1 ARG    40      22.310  -7.398  22.494  1.00  0.00
ATOM    598 HH11 ARG    40      22.082  -8.382  22.454  1.00  0.00
ATOM    599 HH12 ARG    40      23.254  -7.121  22.720  1.00  0.00
ATOM    600  NH2 ARG    40      21.668  -5.183  22.262  1.00  0.00
ATOM    601 HH21 ARG    40      20.940  -4.487  22.106  1.00  0.00
ATOM    602 HH22 ARG    40      22.608  -4.876  22.459  1.00  0.00
ATOM    603  C   ARG    40      15.330  -9.286  22.547  1.00  0.00
ATOM    604  O   ARG    40      15.460  -9.954  23.571  1.00  0.00
ATOM    605  N   HIE    41      14.591  -8.159  22.514  1.00  0.00
ATOM    606  H   HIE    41      14.531  -7.656  21.639  1.00  0.00
ATOM    607  CA  HIE    41      13.834  -7.619  23.653  1.00  0.00
ATOM    608  HA  HIE    41      14.449  -7.705  24.545  1.00  0.00
ATOM    609  CB  HIE    41      13.535  -6.119  23.436  1.00  0.00
ATOM    610  HB2 HIE    41      13.174  -5.708  24.376  1.00  0.00
ATOM    611  HB3 HIE    41      14.460  -5.581  23.224  1.00  0.00
ATOM    612  CG  HIE    41      12.518  -5.751  22.386  1.00  0.00
ATOM    613  ND1 HIE    41      12.843  -5.559  21.057  1.00  0.00
ATOM    614  CE1 HIE    41      11.718  -5.228  20.420  1.00  0.00
ATOM    615  HE1 HIE    41      11.675  -5.008  19.365  1.00  0.00
ATOM    616  NE2 HIE    41      10.653  -5.208  21.212  1.00  0.00
ATOM    617  HE2 HIE    41       9.683  -5.012  21.011  1.00  0.00
ATOM    618  CD2 HIE    41      11.159  -5.535  22.470  1.00  0.00
ATOM    619  HD2 HIE    41      10.514  -5.588  23.334  1.00  0.00
ATOM    620  C   HIE    41      12.546  -8.404  23.983  1.00  0.00
ATOM    621  O   HIE    41      11.789  -7.985  24.858  1.00  0.00
ATOM    622  N   VAL    42      12.332  -9.570  23.349  1.00  0.00
ATOM    623  H   VAL    42      12.982  -9.833  22.622  1.00  0.00
ATOM    624  CA  VAL    42      11.330 -10.569  23.725  1.00  0.00
ATOM    625  HA  VAL    42      10.376 -10.050  23.809  1.00  0.00
ATOM    626  CB  VAL    42      11.217 -11.618  22.584  1.00  0.00
ATOM    627  HB  VAL    42      11.144 -11.050  21.659  1.00  0.00
ATOM    628  CG1 VAL    42      12.447 -12.534  22.420  1.00  0.00
ATOM    629 HG11 VAL    42      12.359 -13.144  21.521  1.00  0.00
ATOM    630 HG12 VAL    42      13.369 -11.957  22.330  1.00  0.00
ATOM    631 HG13 VAL    42      12.563 -13.216  23.264  1.00  0.00
ATOM    632  CG2 VAL    42       9.920 -12.445  22.669  1.00  0.00
ATOM    633 HG21 VAL    42       9.759 -13.009  21.751  1.00  0.00
ATOM    634 HG22 VAL    42       9.942 -13.155  23.492  1.00  0.00
ATOM    635 HG23 VAL    42       9.047 -11.809  22.816  1.00  0.00
ATOM    636  C   VAL    42      11.650 -11.223  25.090  1.00  0.00
ATOM    637  O   VAL    42      10.729 -11.673  25.769  1.00  0.00
ATOM    638  N   ILE    43      12.931 -11.250  25.509  1.00  0.00
ATOM    639  H   ILE    43      13.637 -10.854  24.903  1.00  0.00
ATOM    640  CA  ILE    43      13.389 -11.815  26.786  1.00  0.00
ATOM    641  HA  ILE    43      12.774 -12.686  27.020  1.00  0.00
ATOM    642  CB  ILE    43      14.873 -12.285  26.654  1.00  0.00
ATOM    643  HB  ILE    43      15.070 -12.909  27.527  1.00  0.00
ATOM    644  CG2 ILE    43      15.043 -13.221  25.441  1.00  0.00
ATOM    645 HG21 ILE    43      15.979 -13.776  25.490  1.00  0.00
ATOM    646 HG22 ILE    43      14.242 -13.958  25.411  1.00  0.00
ATOM    647 HG23 ILE    43      15.030 -12.673  24.499  1.00  0.00
ATOM    648  CG1 ILE    43      15.942 -11.158  26.707  1.00  0.00
ATOM    649 HG12 ILE    43      15.702 -10.370  25.997  1.00  0.00
ATOM    650 HG13 ILE    43      15.922 -10.679  27.686  1.00  0.00
ATOM    651  CD1 ILE    43      17.384 -11.633  26.478  1.00  0.00
ATOM    652 HD11 ILE    43      18.095 -10.835  26.686  1.00  0.00
ATOM    653 HD12 ILE    43      17.630 -12.468  27.134  1.00  0.00
ATOM    654 HD13 ILE    43      17.545 -11.952  25.448  1.00  0.00
ATOM    655  C   ILE    43      13.249 -10.814  27.954  1.00  0.00
ATOM    656  O   ILE    43      13.353 -11.224  29.110  1.00  0.00
ATOM    657  N   CYS    44      13.029  -9.521  27.664  1.00  0.00
ATOM    658  H   CYS    44      12.924  -9.264  26.694  1.00  0.00
ATOM    659  CA  CYS    44      12.920  -8.448  28.648  1.00  0.00
ATOM    660  HA  CYS    44      13.558  -8.641  29.513  1.00  0.00
ATOM    661  CB  CYS    44      13.326  -7.120  27.976  1.00  0.00
ATOM    662  HB2 CYS    44      12.840  -6.991  27.010  1.00  0.00
ATOM    663  HB3 CYS    44      13.036  -6.265  28.589  1.00  0.00
ATOM    664  SG  CYS    44      15.122  -7.034  27.764  1.00  0.00
ATOM    665  HG  CYS    44      15.138  -5.820  27.208  1.00  0.00
ATOM    666  C   CYS    44      11.464  -8.280  29.098  1.00  0.00
ATOM    667  O   CYS    44      10.542  -8.335  28.282  1.00  0.00
ATOM    668  N   THR    45      11.286  -7.995  30.396  1.00  0.00
ATOM    669  H   THR    45      12.105  -7.999  30.995  1.00  0.00
ATOM    670  CA  THR    45      10.063  -7.439  30.980  1.00  0.00
ATOM    671  HA  THR    45       9.188  -7.822  30.452  1.00  0.00
ATOM    672  CB  THR    45       9.977  -7.842  32.480  1.00  0.00
ATOM    673  HB  THR    45       9.006  -7.515  32.854  1.00  0.00
ATOM    674  CG2 THR    45      10.060  -9.359  32.721  1.00  0.00
ATOM    675 HG21 THR    45       9.884  -9.597  33.771  1.00  0.00
ATOM    676 HG22 THR    45       9.311  -9.888  32.134  1.00  0.00
ATOM    677 HG23 THR    45      11.038  -9.759  32.455  1.00  0.00
ATOM    678  OG1 THR    45      10.940  -7.191  33.292  1.00  0.00
ATOM    679  HG1 THR    45      11.803  -7.516  33.061  1.00  0.00
ATOM    680  C   THR    45      10.107  -5.900  30.845  1.00  0.00
ATOM    681  O   THR    45      11.132  -5.331  30.466  1.00  0.00
ATOM    682  N   SER    46       8.997  -5.221  31.182  1.00  0.00
ATOM    683  H   SER    46       8.194  -5.750  31.490  1.00  0.00
ATOM    684  CA  SER    46       8.848  -3.760  31.134  1.00  0.00
ATOM    685  HA  SER    46       9.046  -3.446  30.108  1.00  0.00
ATOM    686  CB  SER    46       7.381  -3.418  31.479  1.00  0.00
ATOM    687  HB2 SER    46       6.702  -3.975  30.832  1.00  0.00
ATOM    688  HB3 SER    46       7.148  -3.705  32.505  1.00  0.00
ATOM    689  OG  SER    46       7.100  -2.041  31.316  1.00  0.00
ATOM    690  HG  SER    46       7.678  -1.545  31.878  1.00  0.00
ATOM    691  C   SER    46       9.829  -2.994  32.055  1.00  0.00
ATOM    692  O   SER    46      10.152  -1.843  31.769  1.00  0.00
ATOM    693  N   GLU    47      10.322  -3.642  33.126  1.00  0.00
ATOM    694  H   GLU    47      10.019  -4.594  33.279  1.00  0.00
ATOM    695  CA  GLU    47      11.303  -3.112  34.075  1.00  0.00
ATOM    696  HA  GLU    47      11.048  -2.080  34.325  1.00  0.00
ATOM    697  CB  GLU    47      11.246  -3.998  35.344  1.00  0.00
ATOM    698  HB2 GLU    47      10.204  -4.146  35.634  1.00  0.00
ATOM    699  HB3 GLU    47      11.612  -4.997  35.105  1.00  0.00
ATOM    700  CG  GLU    47      12.032  -3.473  36.567  1.00  0.00
ATOM    701  HG2 GLU    47      12.317  -4.319  37.196  1.00  0.00
ATOM    702  HG3 GLU    47      12.968  -2.993  36.278  1.00  0.00
ATOM    703  CD  GLU    47      11.207  -2.515  37.425  1.00  0.00
ATOM    704  OE1 GLU    47      10.568  -3.018  38.376  1.00  0.00
ATOM    705  OE2 GLU    47      11.223  -1.304  37.117  1.00  0.00
ATOM    706  C   GLU    47      12.730  -3.172  33.492  1.00  0.00
ATOM    707  O   GLU    47      13.516  -2.248  33.704  1.00  0.00
ATOM    708  N   ASP    48      13.054  -4.245  32.744  1.00  0.00
ATOM    709  H   ASP    48      12.346  -4.951  32.602  1.00  0.00
ATOM    710  CA  ASP    48      14.375  -4.503  32.157  1.00  0.00
ATOM    711  HA  ASP    48      15.131  -4.364  32.933  1.00  0.00
ATOM    712  CB  ASP    48      14.462  -5.952  31.614  1.00  0.00
ATOM    713  HB2 ASP    48      13.746  -6.086  30.803  1.00  0.00
ATOM    714  HB3 ASP    48      15.447  -6.133  31.179  1.00  0.00
ATOM    715  CG  ASP    48      14.220  -7.050  32.650  1.00  0.00
ATOM    716  OD1 ASP    48      14.767  -6.927  33.767  1.00  0.00
ATOM    717  OD2 ASP    48      13.496  -8.008  32.300  1.00  0.00
ATOM    718  C   ASP    48      14.714  -3.562  30.992  1.00  0.00
ATOM    719  O   ASP    48      15.895  -3.346  30.735  1.00  0.00
ATOM    720  N   MET    49      13.708  -2.997  30.300  1.00  0.00
ATOM    721  H   MET    49      12.762  -3.212  30.581  1.00  0.00
ATOM    722  CA  MET    49      13.884  -2.160  29.110  1.00  0.00
ATOM    723  HA  MET    49      14.525  -2.702  28.412  1.00  0.00
ATOM    724  CB  MET    49      12.511  -1.880  28.459  1.00  0.00
ATOM    725  HB2 MET    49      11.820  -1.484  29.204  1.00  0.00
ATOM    726  HB3 MET    49      12.608  -1.093  27.710  1.00  0.00
ATOM    727  CG  MET    49      11.875  -3.097  27.771  1.00  0.00
ATOM    728  HG2 MET    49      11.584  -3.827  28.520  1.00  0.00
ATOM    729  HG3 MET    49      10.953  -2.789  27.278  1.00  0.00
ATOM    730  SD  MET    49      12.902  -3.959  26.547  1.00  0.00
ATOM    731  CE  MET    49      13.274  -2.624  25.388  1.00  0.00
ATOM    732  HE1 MET    49      13.807  -3.017  24.523  1.00  0.00
ATOM    733  HE2 MET    49      12.347  -2.163  25.049  1.00  0.00
ATOM    734  HE3 MET    49      13.897  -1.862  25.856  1.00  0.00
ATOM    735  C   MET    49      14.585  -0.817  29.368  1.00  0.00
ATOM    736  O   MET    49      15.130  -0.245  28.426  1.00  0.00
ATOM    737  N   LEU    50      14.603  -0.326  30.618  1.00  0.00
ATOM    738  H   LEU    50      14.145  -0.859  31.344  1.00  0.00
ATOM    739  CA  LEU    50      15.210   0.949  31.003  1.00  0.00
ATOM    740  HA  LEU    50      14.925   1.710  30.278  1.00  0.00
ATOM    741  CB  LEU    50      14.706   1.348  32.412  1.00  0.00
ATOM    742  HB2 LEU    50      14.791   0.494  33.086  1.00  0.00
ATOM    743  HB3 LEU    50      15.371   2.105  32.830  1.00  0.00
ATOM    744  CG  LEU    50      13.268   1.920  32.489  1.00  0.00
ATOM    745  HG  LEU    50      13.106   2.165  33.540  1.00  0.00
ATOM    746  CD1 LEU    50      13.107   3.236  31.711  1.00  0.00
ATOM    747 HD11 LEU    50      12.143   3.698  31.924  1.00  0.00
ATOM    748 HD12 LEU    50      13.882   3.955  31.981  1.00  0.00
ATOM    749 HD13 LEU    50      13.156   3.080  30.634  1.00  0.00
ATOM    750  CD2 LEU    50      12.168   0.912  32.118  1.00  0.00
ATOM    751 HD21 LEU    50      11.180   1.310  32.349  1.00  0.00
ATOM    752 HD22 LEU    50      12.174   0.675  31.054  1.00  0.00
ATOM    753 HD23 LEU    50      12.280  -0.019  32.671  1.00  0.00
ATOM    754  C   LEU    50      16.751   0.892  31.010  1.00  0.00
ATOM    755  O   LEU    50      17.381   1.917  30.752  1.00  0.00
ATOM    756  N   ASN    51      17.354  -0.285  31.260  1.00  0.00
ATOM    757  H   ASN    51      16.762  -1.081  31.459  1.00  0.00
ATOM    758  CA  ASN    51      18.791  -0.550  31.147  1.00  0.00
ATOM    759  HA  ASN    51      19.124  -0.093  30.216  1.00  0.00
ATOM    760  CB  ASN    51      19.559   0.133  32.315  1.00  0.00
ATOM    761  HB2 ASN    51      19.269   1.179  32.405  1.00  0.00
ATOM    762  HB3 ASN    51      19.286  -0.330  33.265  1.00  0.00
ATOM    763  CG  ASN    51      21.088   0.123  32.173  1.00  0.00
ATOM    764  OD1 ASN    51      21.794  -0.109  33.151  1.00  0.00
ATOM    765  ND2 ASN    51      21.614   0.416  30.982  1.00  0.00
ATOM    766 HD21 ASN    51      21.018   0.620  30.193  1.00  0.00
ATOM    767 HD22 ASN    51      22.619   0.419  30.875  1.00  0.00
ATOM    768  C   ASN    51      19.014  -2.075  31.032  1.00  0.00
ATOM    769  O   ASN    51      19.388  -2.699  32.026  1.00  0.00
ATOM    770  N   PRO    52      18.767  -2.699  29.856  1.00  0.00
ATOM    771  CD  PRO    52      18.270  -2.051  28.639  1.00  0.00
ATOM    772  HD2 PRO    52      18.956  -1.286  28.277  1.00  0.00
ATOM    773  HD3 PRO    52      17.308  -1.588  28.841  1.00  0.00
ATOM    774  CG  PRO    52      18.106  -3.158  27.601  1.00  0.00
ATOM    775  HG2 PRO    52      18.993  -3.188  26.969  1.00  0.00
ATOM    776  HG3 PRO    52      17.242  -3.006  26.954  1.00  0.00
ATOM    777  CB  PRO    52      18.015  -4.436  28.424  1.00  0.00
ATOM    778  HB2 PRO    52      18.336  -5.318  27.868  1.00  0.00
ATOM    779  HB3 PRO    52      16.977  -4.608  28.710  1.00  0.00
ATOM    780  CA  PRO    52      18.858  -4.154  29.680  1.00  0.00
ATOM    781  HA  PRO    52      18.426  -4.680  30.534  1.00  0.00
ATOM    782  C   PRO    52      20.309  -4.615  29.456  1.00  0.00
ATOM    783  O   PRO    52      20.995  -4.109  28.567  1.00  0.00
ATOM    784  N   ASN    53      20.746  -5.616  30.238  1.00  0.00
ATOM    785  H   ASN    53      20.124  -5.962  30.954  1.00  0.00
ATOM    786  CA  ASN    53      21.959  -6.393  29.991  1.00  0.00
ATOM    787  HA  ASN    53      22.653  -5.856  29.340  1.00  0.00
ATOM    788  CB  ASN    53      22.646  -6.703  31.346  1.00  0.00
ATOM    789  HB2 ASN    53      22.704  -5.783  31.930  1.00  0.00
ATOM    790  HB3 ASN    53      22.063  -7.396  31.955  1.00  0.00
ATOM    791  CG  ASN    53      24.068  -7.256  31.177  1.00  0.00
ATOM    792  OD1 ASN    53      24.273  -8.268  30.509  1.00  0.00
ATOM    793  ND2 ASN    53      25.062  -6.586  31.761  1.00  0.00
ATOM    794 HD21 ASN    53      24.870  -5.757  32.304  1.00  0.00
ATOM    795 HD22 ASN    53      26.005  -6.935  31.678  1.00  0.00
ATOM    796  C   ASN    53      21.472  -7.682  29.310  1.00  0.00
ATOM    797  O   ASN    53      21.100  -8.649  29.975  1.00  0.00
ATOM    798  N   TYR    54      21.450  -7.670  27.969  1.00  0.00
ATOM    799  H   TYR    54      21.782  -6.839  27.500  1.00  0.00
ATOM    800  CA  TYR    54      20.898  -8.730  27.124  1.00  0.00
ATOM    801  HA  TYR    54      19.874  -8.931  27.445  1.00  0.00
ATOM    802  CB  TYR    54      20.896  -8.243  25.667  1.00  0.00
ATOM    803  HB2 TYR    54      21.863  -7.808  25.404  1.00  0.00
ATOM    804  HB3 TYR    54      20.755  -9.084  24.986  1.00  0.00
ATOM    805  CG  TYR    54      19.783  -7.265  25.379  1.00  0.00
ATOM    806  CD1 TYR    54      18.455  -7.732  25.343  1.00  0.00
ATOM    807  HD1 TYR    54      18.235  -8.774  25.517  1.00  0.00
ATOM    808  CE1 TYR    54      17.407  -6.838  25.079  1.00  0.00
ATOM    809  HE1 TYR    54      16.396  -7.202  25.063  1.00  0.00
ATOM    810  CZ  TYR    54      17.675  -5.482  24.833  1.00  0.00
ATOM    811  OH  TYR    54      16.643  -4.630  24.576  1.00  0.00
ATOM    812  HH  TYR    54      16.938  -3.743  24.416  1.00  0.00
ATOM    813  CE2 TYR    54      19.004  -5.014  24.861  1.00  0.00
ATOM    814  HE2 TYR    54      19.224  -3.974  24.670  1.00  0.00
ATOM    815  CD2 TYR    54      20.058  -5.901  25.149  1.00  0.00
ATOM    816  HD2 TYR    54      21.074  -5.536  25.179  1.00  0.00
ATOM    817  C   TYR    54      21.657 -10.057  27.193  1.00  0.00
ATOM    818  O   TYR    54      21.062 -11.104  26.943  1.00  0.00
ATOM    819  N   GLU    55      22.947 -10.011  27.553  1.00  0.00
ATOM    820  H   GLU    55      23.365  -9.103  27.710  1.00  0.00
ATOM    821  CA  GLU    55      23.820 -11.161  27.727  1.00  0.00
ATOM    822  HA  GLU    55      23.740 -11.811  26.853  1.00  0.00
ATOM    823  CB  GLU    55      25.286 -10.686  27.876  1.00  0.00
ATOM    824  HB2 GLU    55      25.364  -9.920  28.650  1.00  0.00
ATOM    825  HB3 GLU    55      25.888 -11.521  28.239  1.00  0.00
ATOM    826  CG  GLU    55      25.943 -10.185  26.566  1.00  0.00
ATOM    827  HG2 GLU    55      27.011 -10.046  26.735  1.00  0.00
ATOM    828  HG3 GLU    55      25.855 -10.953  25.796  1.00  0.00
ATOM    829  CD  GLU    55      25.398  -8.859  26.016  1.00  0.00
ATOM    830  OE1 GLU    55      25.026  -7.993  26.838  1.00  0.00
ATOM    831  OE2 GLU    55      25.349  -8.739  24.773  1.00  0.00
ATOM    832  C   GLU    55      23.360 -11.943  28.966  1.00  0.00
ATOM    833  O   GLU    55      22.931 -13.085  28.815  1.00  0.00
ATOM    834  N   ASP    56      23.364 -11.311  30.155  1.00  0.00
ATOM    835  H   ASP    56      23.712 -10.363  30.187  1.00  0.00
ATOM    836  CA  ASP    56      22.967 -11.915  31.436  1.00  0.00
ATOM    837  HA  ASP    56      23.548 -12.832  31.560  1.00  0.00
ATOM    838  CB  ASP    56      23.285 -10.967  32.620  1.00  0.00
ATOM    839  HB2 ASP    56      22.695 -10.053  32.530  1.00  0.00
ATOM    840  HB3 ASP    56      22.984 -11.442  33.552  1.00  0.00
ATOM    841  CG  ASP    56      24.754 -10.569  32.802  1.00  0.00
ATOM    842  OD1 ASP    56      25.629 -11.212  32.181  1.00  0.00
ATOM    843  OD2 ASP    56      24.973  -9.630  33.598  1.00  0.00
ATOM    844  C   ASP    56      21.479 -12.304  31.513  1.00  0.00
ATOM    845  O   ASP    56      21.155 -13.271  32.203  1.00  0.00
ATOM    846  N   LEU    57      20.585 -11.597  30.797  1.00  0.00
ATOM    847  H   LEU    57      20.919 -10.802  30.267  1.00  0.00
ATOM    848  CA  LEU    57      19.156 -11.919  30.708  1.00  0.00
ATOM    849  HA  LEU    57      18.775 -12.119  31.711  1.00  0.00
ATOM    850  CB  LEU    57      18.387 -10.732  30.075  1.00  0.00
ATOM    851  HB2 LEU    57      18.925 -10.407  29.183  1.00  0.00
ATOM    852  HB3 LEU    57      17.411 -11.064  29.714  1.00  0.00
ATOM    853  CG  LEU    57      18.157  -9.525  31.011  1.00  0.00
ATOM    854  HG  LEU    57      19.098  -9.279  31.501  1.00  0.00
ATOM    855  CD1 LEU    57      17.714  -8.294  30.206  1.00  0.00
ATOM    856 HD11 LEU    57      17.614  -7.417  30.847  1.00  0.00
ATOM    857 HD12 LEU    57      18.430  -8.043  29.422  1.00  0.00
ATOM    858 HD13 LEU    57      16.750  -8.469  29.730  1.00  0.00
ATOM    859  CD2 LEU    57      17.122  -9.824  32.110  1.00  0.00
ATOM    860 HD21 LEU    57      16.969  -8.954  32.747  1.00  0.00
ATOM    861 HD22 LEU    57      16.154 -10.087  31.680  1.00  0.00
ATOM    862 HD23 LEU    57      17.434 -10.645  32.754  1.00  0.00
ATOM    863  C   LEU    57      18.887 -13.175  29.861  1.00  0.00
ATOM    864  O   LEU    57      17.889 -13.851  30.106  1.00  0.00
ATOM    865  N   LEU    58      19.763 -13.496  28.890  1.00  0.00
ATOM    866  H   LEU    58      20.565 -12.897  28.749  1.00  0.00
ATOM    867  CA  LEU    58      19.628 -14.651  28.001  1.00  0.00
ATOM    868  HA  LEU    58      18.567 -14.842  27.843  1.00  0.00
ATOM    869  CB  LEU    58      20.299 -14.304  26.651  1.00  0.00
ATOM    870  HB2 LEU    58      19.932 -13.332  26.322  1.00  0.00
ATOM    871  HB3 LEU    58      21.373 -14.175  26.803  1.00  0.00
ATOM    872  CG  LEU    58      20.060 -15.299  25.490  1.00  0.00
ATOM    873  HG  LEU    58      20.430 -16.284  25.776  1.00  0.00
ATOM    874  CD1 LEU    58      18.570 -15.434  25.135  1.00  0.00
ATOM    875 HD11 LEU    58      18.421 -16.103  24.289  1.00  0.00
ATOM    876 HD12 LEU    58      17.990 -15.848  25.958  1.00  0.00
ATOM    877 HD13 LEU    58      18.140 -14.469  24.868  1.00  0.00
ATOM    878  CD2 LEU    58      20.861 -14.869  24.254  1.00  0.00
ATOM    879 HD21 LEU    58      20.737 -15.577  23.435  1.00  0.00
ATOM    880 HD22 LEU    58      20.534 -13.890  23.903  1.00  0.00
ATOM    881 HD23 LEU    58      21.926 -14.804  24.474  1.00  0.00
ATOM    882  C   LEU    58      20.269 -15.920  28.599  1.00  0.00
ATOM    883  O   LEU    58      19.860 -17.016  28.218  1.00  0.00
ATOM    884  N   ILE    59      21.206 -15.804  29.564  1.00  0.00
ATOM    885  H   ILE    59      21.517 -14.878  29.821  1.00  0.00
ATOM    886  CA  ILE    59      21.752 -16.940  30.332  1.00  0.00
ATOM    887  HA  ILE    59      22.052 -17.718  29.629  1.00  0.00
ATOM    888  CB  ILE    59      22.996 -16.497  31.167  1.00  0.00
ATOM    889  HB  ILE    59      22.673 -15.689  31.826  1.00  0.00
ATOM    890  CG2 ILE    59      23.559 -17.599  32.093  1.00  0.00
ATOM    891 HG21 ILE    59      24.473 -17.271  32.588  1.00  0.00
ATOM    892 HG22 ILE    59      22.861 -17.868  32.885  1.00  0.00
ATOM    893 HG23 ILE    59      23.793 -18.505  31.534  1.00  0.00
ATOM    894  CG1 ILE    59      24.147 -15.919  30.312  1.00  0.00
ATOM    895 HG12 ILE    59      23.842 -14.965  29.906  1.00  0.00
ATOM    896 HG13 ILE    59      24.995 -15.683  30.957  1.00  0.00
ATOM    897  CD1 ILE    59      24.631 -16.807  29.157  1.00  0.00
ATOM    898 HD11 ILE    59      25.480 -16.346  28.652  1.00  0.00
ATOM    899 HD12 ILE    59      24.949 -17.787  29.511  1.00  0.00
ATOM    900 HD13 ILE    59      23.853 -16.952  28.407  1.00  0.00
ATOM    901  C   ILE    59      20.675 -17.564  31.248  1.00  0.00
ATOM    902  O   ILE    59      20.708 -18.768  31.497  1.00  0.00
ATOM    903  N   ARG    60      19.698 -16.759  31.701  1.00  0.00
ATOM    904  H   ARG    60      19.734 -15.785  31.433  1.00  0.00
ATOM    905  CA  ARG    60      18.557 -17.176  32.517  1.00  0.00
ATOM    906  HA  ARG    60      18.873 -17.946  33.225  1.00  0.00
ATOM    907  CB  ARG    60      18.047 -15.945  33.301  1.00  0.00
ATOM    908  HB2 ARG    60      17.731 -15.160  32.613  1.00  0.00
ATOM    909  HB3 ARG    60      17.161 -16.220  33.877  1.00  0.00
ATOM    910  CG  ARG    60      19.094 -15.382  34.280  1.00  0.00
ATOM    911  HG2 ARG    60      19.464 -16.196  34.904  1.00  0.00
ATOM    912  HG3 ARG    60      19.961 -15.022  33.728  1.00  0.00
ATOM    913  CD  ARG    60      18.544 -14.275  35.198  1.00  0.00
ATOM    914  HD2 ARG    60      17.462 -14.189  35.100  1.00  0.00
ATOM    915  HD3 ARG    60      18.733 -14.522  36.243  1.00  0.00
ATOM    916  NE  ARG    60      19.138 -12.961  34.912  1.00  0.00
ATOM    917  HE  ARG    60      18.548 -12.315  34.408  1.00  0.00
ATOM    918  CZ  ARG    60      20.370 -12.553  35.267  1.00  0.00
ATOM    919  NH1 ARG    60      21.234 -13.376  35.878  1.00  0.00
ATOM    920 HH11 ARG    60      20.970 -14.330  36.070  1.00  0.00
ATOM    921 HH12 ARG    60      22.160 -13.058  36.128  1.00  0.00
ATOM    922  NH2 ARG    60      20.737 -11.293  35.004  1.00  0.00
ATOM    923 HH21 ARG    60      20.101 -10.659  34.544  1.00  0.00
ATOM    924 HH22 ARG    60      21.661 -10.966  35.254  1.00  0.00
ATOM    925  C   ARG    60      17.401 -17.762  31.672  1.00  0.00
ATOM    926  O   ARG    60      16.321 -17.998  32.213  1.00  0.00
ATOM    927  N   LYS    61      17.623 -18.015  30.369  1.00  0.00
ATOM    928  H   LYS    61      18.542 -17.815  29.998  1.00  0.00
ATOM    929  CA  LYS    61      16.666 -18.605  29.436  1.00  0.00
ATOM    930  HA  LYS    61      15.790 -18.963  29.976  1.00  0.00
ATOM    931  CB  LYS    61      16.210 -17.559  28.391  1.00  0.00
ATOM    932  HB2 LYS    61      17.062 -17.272  27.776  1.00  0.00
ATOM    933  HB3 LYS    61      15.491 -18.016  27.708  1.00  0.00
ATOM    934  CG  LYS    61      15.594 -16.280  28.985  1.00  0.00
ATOM    935  HG2 LYS    61      16.308 -15.821  29.664  1.00  0.00
ATOM    936  HG3 LYS    61      15.448 -15.559  28.180  1.00  0.00
ATOM    937  CD  LYS    61      14.257 -16.501  29.716  1.00  0.00
ATOM    938  HD2 LYS    61      13.479 -16.761  29.000  1.00  0.00
ATOM    939  HD3 LYS    61      14.336 -17.353  30.390  1.00  0.00
ATOM    940  CE  LYS    61      13.834 -15.293  30.562  1.00  0.00
ATOM    941  HE2 LYS    61      12.918 -15.523  31.106  1.00  0.00
ATOM    942  HE3 LYS    61      14.599 -15.064  31.307  1.00  0.00
ATOM    943  NZ  LYS    61      13.599 -14.103  29.732  1.00  0.00
ATOM    944  HZ1 LYS    61      12.880 -14.298  29.051  1.00  0.00
ATOM    945  HZ2 LYS    61      13.311 -13.325  30.310  1.00  0.00
ATOM    946  HZ3 LYS    61      14.454 -13.855  29.254  1.00  0.00
ATOM    947  C   LYS    61      17.299 -19.822  28.756  1.00  0.00
ATOM    948  O   LYS    61      18.388 -19.732  28.190  1.00  0.00
ATOM    949  N   SER    62      16.577 -20.949  28.791  1.00  0.00
ATOM    950  H   SER    62      15.691 -20.923  29.277  1.00  0.00
ATOM    951  CA  SER    62      16.840 -22.163  28.024  1.00  0.00
ATOM    952  HA  SER    62      17.881 -22.205  27.701  1.00  0.00
ATOM    953  CB  SER    62      16.525 -23.360  28.948  1.00  0.00
ATOM    954  HB2 SER    62      17.069 -23.263  29.889  1.00  0.00
ATOM    955  HB3 SER    62      15.466 -23.379  29.198  1.00  0.00
ATOM    956  OG  SER    62      16.882 -24.602  28.370  1.00  0.00
ATOM    957  HG  SER    62      16.609 -25.295  28.952  1.00  0.00
ATOM    958  C   SER    62      15.913 -22.168  26.789  1.00  0.00
ATOM    959  O   SER    62      15.115 -21.250  26.591  1.00  0.00
ATOM    960  N   ASN    63      16.022 -23.208  25.949  1.00  0.00
ATOM    961  H   ASN    63      16.677 -23.937  26.198  1.00  0.00
ATOM    962  CA  ASN    63      15.259 -23.388  24.709  1.00  0.00
ATOM    963  HA  ASN    63      15.421 -22.507  24.084  1.00  0.00
ATOM    964  CB  ASN    63      15.771 -24.638  23.961  1.00  0.00
ATOM    965  HB2 ASN    63      15.598 -25.536  24.556  1.00  0.00
ATOM    966  HB3 ASN    63      15.207 -24.766  23.041  1.00  0.00
ATOM    967  CG  ASN    63      17.246 -24.550  23.570  1.00  0.00
ATOM    968  OD1 ASN    63      17.650 -23.614  22.889  1.00  0.00
ATOM    969  ND2 ASN    63      18.063 -25.502  24.025  1.00  0.00
ATOM    970 HD21 ASN    63      17.699 -26.259  24.585  1.00  0.00
ATOM    971 HD22 ASN    63      19.042 -25.477  23.781  1.00  0.00
ATOM    972  C   ASN    63      13.743 -23.527  24.940  1.00  0.00
ATOM    973  O   ASN    63      12.962 -23.018  24.139  1.00  0.00
ATOM    974  N   HIE    64      13.329 -24.177  26.043  1.00  0.00
ATOM    975  H   HIE    64      14.031 -24.551  26.667  1.00  0.00
ATOM    976  CA  HIE    64      11.926 -24.418  26.396  1.00  0.00
ATOM    977  HA  HIE    64      11.394 -24.731  25.496  1.00  0.00
ATOM    978  CB  HIE    64      11.853 -25.573  27.422  1.00  0.00
ATOM    979  HB2 HIE    64      10.806 -25.809  27.620  1.00  0.00
ATOM    980  HB3 HIE    64      12.270 -26.479  26.980  1.00  0.00
ATOM    981  CG  HIE    64      12.524 -25.349  28.758  1.00  0.00
ATOM    982  ND1 HIE    64      13.806 -25.831  29.045  1.00  0.00
ATOM    983  CE1 HIE    64      14.029 -25.476  30.304  1.00  0.00
ATOM    984  HE1 HIE    64      14.939 -25.707  30.837  1.00  0.00
ATOM    985  NE2 HIE    64      13.020 -24.787  30.840  1.00  0.00
ATOM    986  HE2 HIE    64      12.978 -24.415  31.777  1.00  0.00
ATOM    987  CD2 HIE    64      12.036 -24.695  29.871  1.00  0.00
ATOM    988  HD2 HIE    64      11.096 -24.193  30.047  1.00  0.00
ATOM    989  C   HIE    64      11.197 -23.176  26.954  1.00  0.00
ATOM    990  O   HIE    64       9.976 -23.220  27.104  1.00  0.00
ATOM    991  N   ASN    65      11.913 -22.070  27.232  1.00  0.00
ATOM    992  H   ASN    65      12.913 -22.102  27.094  1.00  0.00
ATOM    993  CA  ASN    65      11.336 -20.783  27.646  1.00  0.00
ATOM    994  HA  ASN    65      10.529 -20.955  28.361  1.00  0.00
ATOM    995  CB  ASN    65      12.423 -19.897  28.304  1.00  0.00
ATOM    996  HB2 ASN    65      13.268 -19.761  27.629  1.00  0.00
ATOM    997  HB3 ASN    65      12.032 -18.893  28.483  1.00  0.00
ATOM    998  CG  ASN    65      12.938 -20.454  29.633  1.00  0.00
ATOM    999  OD1 ASN    65      13.736 -21.388  29.657  1.00  0.00
ATOM   1000  ND2 ASN    65      12.487 -19.882  30.751  1.00  0.00
ATOM   1001 HD21 ASN    65      11.823 -19.123  30.701  1.00  0.00
ATOM   1002 HD22 ASN    65      12.806 -20.221  31.648  1.00  0.00
ATOM   1003  C   ASN    65      10.757 -19.997  26.453  1.00  0.00
ATOM   1004  O   ASN    65       9.982 -19.066  26.667  1.00  0.00
ATOM   1005  N   PHE    66      11.120 -20.375  25.214  1.00  0.00
ATOM   1006  H   PHE    66      11.745 -21.164  25.129  1.00  0.00
ATOM   1007  CA  PHE    66      10.670 -19.764  23.969  1.00  0.00
ATOM   1008  HA  PHE    66      10.290 -18.755  24.139  1.00  0.00
ATOM   1009  CB  PHE    66      11.872 -19.698  23.008  1.00  0.00
ATOM   1010  HB2 PHE    66      12.292 -20.691  22.841  1.00  0.00
ATOM   1011  HB3 PHE    66      11.542 -19.338  22.034  1.00  0.00
ATOM   1012  CG  PHE    66      12.974 -18.781  23.496  1.00  0.00
ATOM   1013  CD1 PHE    66      12.835 -17.385  23.369  1.00  0.00
ATOM   1014  HD1 PHE    66      11.961 -16.968  22.891  1.00  0.00
ATOM   1015  CE1 PHE    66      13.828 -16.531  23.881  1.00  0.00
ATOM   1016  HE1 PHE    66      13.713 -15.462  23.783  1.00  0.00
ATOM   1017  CZ  PHE    66      14.965 -17.067  24.517  1.00  0.00
ATOM   1018  HZ  PHE    66      15.723 -16.409  24.914  1.00  0.00
ATOM   1019  CE2 PHE    66      15.119 -18.462  24.622  1.00  0.00
ATOM   1020  HE2 PHE    66      15.995 -18.877  25.101  1.00  0.00
ATOM   1021  CD2 PHE    66      14.125 -19.317  24.112  1.00  0.00
ATOM   1022  HD2 PHE    66      14.238 -20.388  24.208  1.00  0.00
ATOM   1023  C   PHE    66       9.579 -20.650  23.353  1.00  0.00
ATOM   1024  O   PHE    66       9.846 -21.774  22.928  1.00  0.00
ATOM   1025  N   LEU    67       8.346 -20.123  23.319  1.00  0.00
ATOM   1026  H   LEU    67       8.224 -19.187  23.684  1.00  0.00
ATOM   1027  CA  LEU    67       7.166 -20.746  22.729  1.00  0.00
ATOM   1028  HA  LEU    67       7.330 -21.803  22.516  1.00  0.00
ATOM   1029  CB  LEU    67       5.955 -20.574  23.682  1.00  0.00
ATOM   1030  HB2 LEU    67       5.804 -19.519  23.912  1.00  0.00
ATOM   1031  HB3 LEU    67       5.056 -20.882  23.146  1.00  0.00
ATOM   1032  CG  LEU    67       5.986 -21.365  25.011  1.00  0.00
ATOM   1033  HG  LEU    67       4.980 -21.277  25.427  1.00  0.00
ATOM   1034  CD1 LEU    67       6.246 -22.867  24.817  1.00  0.00
ATOM   1035 HD11 LEU    67       6.095 -23.413  25.748  1.00  0.00
ATOM   1036 HD12 LEU    67       5.570 -23.291  24.073  1.00  0.00
ATOM   1037 HD13 LEU    67       7.268 -23.059  24.490  1.00  0.00
ATOM   1038  CD2 LEU    67       6.925 -20.763  26.072  1.00  0.00
ATOM   1039 HD21 LEU    67       6.739 -21.207  27.050  1.00  0.00
ATOM   1040 HD22 LEU    67       7.971 -20.948  25.836  1.00  0.00
ATOM   1041 HD23 LEU    67       6.783 -19.687  26.167  1.00  0.00
ATOM   1042  C   LEU    67       6.871 -20.008  21.417  1.00  0.00
ATOM   1043  O   LEU    67       6.564 -18.815  21.432  1.00  0.00
ATOM   1044  N   VAL    68       6.970 -20.725  20.288  1.00  0.00
ATOM   1045  H   VAL    68       7.214 -21.703  20.359  1.00  0.00
ATOM   1046  CA  VAL    68       6.744 -20.203  18.940  1.00  0.00
ATOM   1047  HA  VAL    68       6.505 -19.143  18.990  1.00  0.00
ATOM   1048  CB  VAL    68       8.029 -20.377  18.083  1.00  0.00
ATOM   1049  HB  VAL    68       8.216 -21.445  17.967  1.00  0.00
ATOM   1050  CG1 VAL    68       7.871 -19.777  16.673  1.00  0.00
ATOM   1051 HG11 VAL    68       8.764 -19.957  16.080  1.00  0.00
ATOM   1052 HG12 VAL    68       7.031 -20.204  16.128  1.00  0.00
ATOM   1053 HG13 VAL    68       7.726 -18.699  16.712  1.00  0.00
ATOM   1054  CG2 VAL    68       9.281 -19.782  18.755  1.00  0.00
ATOM   1055 HG21 VAL    68      10.157 -19.872  18.110  1.00  0.00
ATOM   1056 HG22 VAL    68       9.141 -18.725  18.979  1.00  0.00
ATOM   1057 HG23 VAL    68       9.522 -20.288  19.689  1.00  0.00
ATOM   1058  C   VAL    68       5.545 -20.949  18.337  1.00  0.00
ATOM   1059  O   VAL    68       5.495 -22.178  18.403  1.00  0.00
ATOM   1060  N   GLN    69       4.601 -20.207  17.731  1.00  0.00
ATOM   1061  H   GLN    69       4.725 -19.204  17.699  1.00  0.00
ATOM   1062  CA  GLN    69       3.439 -20.756  17.032  1.00  0.00
ATOM   1063  HA  GLN    69       3.560 -21.834  16.923  1.00  0.00
ATOM   1064  CB  GLN    69       2.124 -20.523  17.806  1.00  0.00
ATOM   1065  HB2 GLN    69       1.833 -19.474  17.768  1.00  0.00
ATOM   1066  HB3 GLN    69       1.351 -21.069  17.266  1.00  0.00
ATOM   1067  CG  GLN    69       2.136 -20.985  19.276  1.00  0.00
ATOM   1068  HG2 GLN    69       2.550 -21.989  19.329  1.00  0.00
ATOM   1069  HG3 GLN    69       2.799 -20.345  19.860  1.00  0.00
ATOM   1070  CD  GLN    69       0.760 -21.008  19.961  1.00  0.00
ATOM   1071  OE1 GLN    69       0.689 -21.227  21.167  1.00  0.00
ATOM   1072  NE2 GLN    69      -0.335 -20.788  19.228  1.00  0.00
ATOM   1073 HE21 GLN    69      -0.262 -20.629  18.233  1.00  0.00
ATOM   1074 HE22 GLN    69      -1.240 -20.787  19.676  1.00  0.00
ATOM   1075  C   GLN    69       3.339 -20.161  15.626  1.00  0.00
ATOM   1076  O   GLN    69       3.327 -18.940  15.462  1.00  0.00
ATOM   1077  N   ALA    70       3.197 -21.046  14.630  1.00  0.00
ATOM   1078  H   ALA    70       3.214 -22.028  14.879  1.00  0.00
ATOM   1079  CA  ALA    70       2.842 -20.751  13.250  1.00  0.00
ATOM   1080  HA  ALA    70       3.002 -19.699  13.009  1.00  0.00
ATOM   1081  CB  ALA    70       3.709 -21.642  12.342  1.00  0.00
ATOM   1082  HB1 ALA    70       3.471 -21.482  11.291  1.00  0.00
ATOM   1083  HB2 ALA    70       4.766 -21.417  12.477  1.00  0.00
ATOM   1084  HB3 ALA    70       3.579 -22.703  12.560  1.00  0.00
ATOM   1085  C   ALA    70       1.351 -21.087  13.082  1.00  0.00
ATOM   1086  O   ALA    70       0.987 -22.130  12.536  1.00  0.00
ATOM   1087  N   GLY    71       0.484 -20.209  13.615  1.00  0.00
ATOM   1088  H   GLY    71       0.857 -19.382  14.058  1.00  0.00
ATOM   1089  CA  GLY    71      -0.953 -20.434  13.727  1.00  0.00
ATOM   1090  HA2 GLY    71      -1.442 -19.479  13.921  1.00  0.00
ATOM   1091  HA3 GLY    71      -1.359 -20.813  12.787  1.00  0.00
ATOM   1092  C   GLY    71      -1.253 -21.387  14.887  1.00  0.00
ATOM   1093  O   GLY    71      -0.951 -21.072  16.038  1.00  0.00
ATOM   1094  N   ASN    72      -1.840 -22.549  14.567  1.00  0.00
ATOM   1095  H   ASN    72      -2.065 -22.713  13.596  1.00  0.00
ATOM   1096  CA  ASN    72      -2.146 -23.635  15.506  1.00  0.00
ATOM   1097  HA  ASN    72      -2.203 -23.253  16.526  1.00  0.00
ATOM   1098  CB  ASN    72      -3.510 -24.266  15.127  1.00  0.00
ATOM   1099  HB2 ASN    72      -3.488 -24.627  14.097  1.00  0.00
ATOM   1100  HB3 ASN    72      -3.723 -25.138  15.748  1.00  0.00
ATOM   1101  CG  ASN    72      -4.678 -23.284  15.274  1.00  0.00
ATOM   1102  OD1 ASN    72      -4.981 -22.531  14.351  1.00  0.00
ATOM   1103  ND2 ASN    72      -5.341 -23.290  16.433  1.00  0.00
ATOM   1104 HD21 ASN    72      -5.068 -23.923  17.170  1.00  0.00
ATOM   1105 HD22 ASN    72      -6.115 -22.655  16.565  1.00  0.00
ATOM   1106  C   ASN    72      -1.064 -24.739  15.493  1.00  0.00
ATOM   1107  O   ASN    72      -1.245 -25.765  16.149  1.00  0.00
ATOM   1108  N   VAL    73       0.056 -24.540  14.771  1.00  0.00
ATOM   1109  H   VAL    73       0.141 -23.673  14.259  1.00  0.00
ATOM   1110  CA  VAL    73       1.203 -25.447  14.722  1.00  0.00
ATOM   1111  HA  VAL    73       0.928 -26.447  15.064  1.00  0.00
ATOM   1112  CB  VAL    73       1.723 -25.545  13.258  1.00  0.00
ATOM   1113  HB  VAL    73       2.023 -24.552  12.923  1.00  0.00
ATOM   1114  CG1 VAL    73       2.957 -26.461  13.123  1.00  0.00
ATOM   1115 HG11 VAL    73       3.284 -26.527  12.085  1.00  0.00
ATOM   1116 HG12 VAL    73       3.806 -26.091  13.697  1.00  0.00
ATOM   1117 HG13 VAL    73       2.738 -27.471  13.468  1.00  0.00
ATOM   1118  CG2 VAL    73       0.625 -26.027  12.291  1.00  0.00
ATOM   1119 HG21 VAL    73       1.007 -26.111  11.273  1.00  0.00
ATOM   1120 HG22 VAL    73       0.242 -27.005  12.583  1.00  0.00
ATOM   1121 HG23 VAL    73      -0.218 -25.337  12.257  1.00  0.00
ATOM   1122  C   VAL    73       2.287 -24.866  15.646  1.00  0.00
ATOM   1123  O   VAL    73       2.890 -23.838  15.335  1.00  0.00
ATOM   1124  N   GLN    74       2.540 -25.547  16.774  1.00  0.00
ATOM   1125  H   GLN    74       1.984 -26.368  16.962  1.00  0.00
ATOM   1126  CA  GLN    74       3.559 -25.205  17.765  1.00  0.00
ATOM   1127  HA  GLN    74       3.628 -24.123  17.890  1.00  0.00
ATOM   1128  CB  GLN    74       3.205 -25.879  19.120  1.00  0.00
ATOM   1129  HB2 GLN    74       2.726 -26.846  18.957  1.00  0.00
ATOM   1130  HB3 GLN    74       4.127 -26.115  19.655  1.00  0.00
ATOM   1131  CG  GLN    74       2.369 -25.025  20.099  1.00  0.00
ATOM   1132  HG2 GLN    74       2.456 -25.473  21.090  1.00  0.00
ATOM   1133  HG3 GLN    74       2.802 -24.031  20.191  1.00  0.00
ATOM   1134  CD  GLN    74       0.869 -24.905  19.794  1.00  0.00
ATOM   1135  OE1 GLN    74       0.406 -25.158  18.687  1.00  0.00
ATOM   1136  NE2 GLN    74       0.086 -24.523  20.804  1.00  0.00
ATOM   1137 HE21 GLN    74       0.487 -24.306  21.705  1.00  0.00
ATOM   1138 HE22 GLN    74      -0.908 -24.431  20.654  1.00  0.00
ATOM   1139  C   GLN    74       4.909 -25.766  17.287  1.00  0.00
ATOM   1140  O   GLN    74       5.023 -26.963  17.021  1.00  0.00
ATOM   1141  N   LEU    75       5.924 -24.894  17.192  1.00  0.00
ATOM   1142  H   LEU    75       5.753 -23.932  17.458  1.00  0.00
ATOM   1143  CA  LEU    75       7.292 -25.239  16.810  1.00  0.00
ATOM   1144  HA  LEU    75       7.323 -26.176  16.250  1.00  0.00
ATOM   1145  CB  LEU    75       7.895 -24.101  15.952  1.00  0.00
ATOM   1146  HB2 LEU    75       8.087 -23.227  16.575  1.00  0.00
ATOM   1147  HB3 LEU    75       8.872 -24.423  15.588  1.00  0.00
ATOM   1148  CG  LEU    75       7.039 -23.643  14.751  1.00  0.00
ATOM   1149  HG  LEU    75       6.114 -23.209  15.134  1.00  0.00
ATOM   1150  CD1 LEU    75       7.764 -22.538  13.971  1.00  0.00
ATOM   1151 HD11 LEU    75       7.141 -22.154  13.165  1.00  0.00
ATOM   1152 HD12 LEU    75       8.022 -21.698  14.612  1.00  0.00
ATOM   1153 HD13 LEU    75       8.691 -22.909  13.535  1.00  0.00
ATOM   1154  CD2 LEU    75       6.657 -24.798  13.812  1.00  0.00
ATOM   1155 HD21 LEU    75       6.016 -24.443  13.005  1.00  0.00
ATOM   1156 HD22 LEU    75       7.541 -25.251  13.365  1.00  0.00
ATOM   1157 HD23 LEU    75       6.105 -25.581  14.331  1.00  0.00
ATOM   1158  C   LEU    75       8.129 -25.368  18.089  1.00  0.00
ATOM   1159  O   LEU    75       8.062 -24.507  18.970  1.00  0.00
ATOM   1160  N   ARG    76       8.921 -26.447  18.182  1.00  0.00
ATOM   1161  H   ARG    76       8.962 -27.086  17.397  1.00  0.00
ATOM   1162  CA  ARG    76       9.795 -26.736  19.314  1.00  0.00
ATOM   1163  HA  ARG    76       9.365 -26.352  20.242  1.00  0.00
ATOM   1164  CB  ARG    76       9.970 -28.271  19.399  1.00  0.00
ATOM   1165  HB2 ARG    76       9.013 -28.763  19.226  1.00  0.00
ATOM   1166  HB3 ARG    76      10.603 -28.617  18.584  1.00  0.00
ATOM   1167  CG  ARG    76      10.588 -28.784  20.712  1.00  0.00
ATOM   1168  HG2 ARG    76      11.034 -29.761  20.526  1.00  0.00
ATOM   1169  HG3 ARG    76      11.413 -28.143  21.025  1.00  0.00
ATOM   1170  CD  ARG    76       9.568 -28.925  21.854  1.00  0.00
ATOM   1171  HD2 ARG    76      10.070 -29.188  22.786  1.00  0.00
ATOM   1172  HD3 ARG    76       9.066 -27.974  22.032  1.00  0.00
ATOM   1173  NE  ARG    76       8.554 -29.944  21.538  1.00  0.00
ATOM   1174  HE  ARG    76       7.710 -29.594  21.108  1.00  0.00
ATOM   1175  CZ  ARG    76       8.680 -31.274  21.696  1.00  0.00
ATOM   1176  NH1 ARG    76       9.790 -31.817  22.218  1.00  0.00
ATOM   1177 HH11 ARG    76      10.554 -31.222  22.503  1.00  0.00
ATOM   1178 HH12 ARG    76       9.873 -32.817  22.326  1.00  0.00
ATOM   1179  NH2 ARG    76       7.678 -32.074  21.315  1.00  0.00
ATOM   1180 HH21 ARG    76       6.840 -31.683  20.907  1.00  0.00
ATOM   1181 HH22 ARG    76       7.753 -33.075  21.417  1.00  0.00
ATOM   1182  C   ARG    76      11.158 -26.096  19.023  1.00  0.00
ATOM   1183  O   ARG    76      11.789 -26.424  18.019  1.00  0.00
ATOM   1184  N   VAL    77      11.615 -25.196  19.907  1.00  0.00
ATOM   1185  H   VAL    77      11.038 -24.968  20.703  1.00  0.00
ATOM   1186  CA  VAL    77      12.936 -24.569  19.841  1.00  0.00
ATOM   1187  HA  VAL    77      13.182 -24.333  18.806  1.00  0.00
ATOM   1188  CB  VAL    77      12.914 -23.248  20.657  1.00  0.00
ATOM   1189  HB  VAL    77      12.606 -23.483  21.674  1.00  0.00
ATOM   1190  CG1 VAL    77      14.289 -22.552  20.730  1.00  0.00
ATOM   1191 HG11 VAL    77      14.230 -21.636  21.319  1.00  0.00
ATOM   1192 HG12 VAL    77      15.050 -23.174  21.200  1.00  0.00
ATOM   1193 HG13 VAL    77      14.645 -22.284  19.735  1.00  0.00
ATOM   1194  CG2 VAL    77      11.882 -22.257  20.080  1.00  0.00
ATOM   1195 HG21 VAL    77      11.878 -21.320  20.633  1.00  0.00
ATOM   1196 HG22 VAL    77      12.105 -22.015  19.041  1.00  0.00
ATOM   1197 HG23 VAL    77      10.867 -22.653  20.120  1.00  0.00
ATOM   1198  C   VAL    77      13.959 -25.574  20.403  1.00  0.00
ATOM   1199  O   VAL    77      13.759 -26.140  21.479  1.00  0.00
ATOM   1200  N   ILE    78      15.032 -25.805  19.633  1.00  0.00
ATOM   1201  H   ILE    78      15.101 -25.282  18.770  1.00  0.00
ATOM   1202  CA  ILE    78      16.088 -26.793  19.873  1.00  0.00
ATOM   1203  HA  ILE    78      15.848 -27.397  20.749  1.00  0.00
ATOM   1204  CB  ILE    78      16.191 -27.726  18.626  1.00  0.00
ATOM   1205  HB  ILE    78      16.483 -27.102  17.780  1.00  0.00
ATOM   1206  CG2 ILE    78      17.282 -28.811  18.753  1.00  0.00
ATOM   1207 HG21 ILE    78      17.271 -29.483  17.894  1.00  0.00
ATOM   1208 HG22 ILE    78      18.282 -28.379  18.796  1.00  0.00
ATOM   1209 HG23 ILE    78      17.143 -29.415  19.649  1.00  0.00
ATOM   1210  CG1 ILE    78      14.842 -28.373  18.221  1.00  0.00
ATOM   1211 HG12 ILE    78      14.142 -27.598  17.910  1.00  0.00
ATOM   1212 HG13 ILE    78      14.991 -28.984  17.330  1.00  0.00
ATOM   1213  CD1 ILE    78      14.178 -29.235  19.307  1.00  0.00
ATOM   1214 HD11 ILE    78      13.249 -29.671  18.940  1.00  0.00
ATOM   1215 HD12 ILE    78      14.823 -30.056  19.616  1.00  0.00
ATOM   1216 HD13 ILE    78      13.928 -28.651  20.191  1.00  0.00
ATOM   1217  C   ILE    78      17.428 -26.088  20.166  1.00  0.00
ATOM   1218  O   ILE    78      18.261 -26.644  20.882  1.00  0.00
ATOM   1219  N   GLY    79      17.624 -24.868  19.642  1.00  0.00
ATOM   1220  H   GLY    79      16.889 -24.471  19.072  1.00  0.00
ATOM   1221  CA  GLY    79      18.784 -24.015  19.881  1.00  0.00
ATOM   1222  HA2 GLY    79      19.286 -24.281  20.812  1.00  0.00
ATOM   1223  HA3 GLY    79      19.501 -24.160  19.072  1.00  0.00
ATOM   1224  C   GLY    79      18.376 -22.541  19.926  1.00  0.00
ATOM   1225  O   GLY    79      17.331 -22.164  19.397  1.00  0.00
ATOM   1226  N   HIE    80      19.224 -21.702  20.538  1.00  0.00
ATOM   1227  H   HIE    80      20.060 -22.081  20.961  1.00  0.00
ATOM   1228  CA  HIE    80      19.090 -20.246  20.559  1.00  0.00
ATOM   1229  HA  HIE    80      18.603 -19.965  19.625  1.00  0.00
ATOM   1230  CB  HIE    80      18.163 -19.752  21.692  1.00  0.00
ATOM   1231  HB2 HIE    80      17.963 -18.691  21.535  1.00  0.00
ATOM   1232  HB3 HIE    80      17.193 -20.247  21.636  1.00  0.00
ATOM   1233  CG  HIE    80      18.696 -19.885  23.098  1.00  0.00
ATOM   1234  ND1 HIE    80      18.639 -21.062  23.823  1.00  0.00
ATOM   1235  CE1 HIE    80      19.206 -20.824  25.009  1.00  0.00
ATOM   1236  HE1 HIE    80      19.296 -21.569  25.785  1.00  0.00
ATOM   1237  NE2 HIE    80      19.653 -19.580  25.136  1.00  0.00
ATOM   1238  HE2 HIE    80      20.111 -19.116  25.908  1.00  0.00
ATOM   1239  CD2 HIE    80      19.335 -18.980  23.916  1.00  0.00
ATOM   1240  HD2 HIE    80      19.598 -17.953  23.718  1.00  0.00
ATOM   1241  C   HIE    80      20.467 -19.576  20.528  1.00  0.00
ATOM   1242  O   HIE    80      21.408 -20.047  21.170  1.00  0.00
ATOM   1243  N   SER    81      20.566 -18.464  19.789  1.00  0.00
ATOM   1244  H   SER    81      19.751 -18.166  19.271  1.00  0.00
ATOM   1245  CA  SER    81      21.753 -17.622  19.651  1.00  0.00
ATOM   1246  HA  SER    81      22.260 -17.624  20.618  1.00  0.00
ATOM   1247  CB  SER    81      22.730 -18.220  18.614  1.00  0.00
ATOM   1248  HB2 SER    81      23.694 -17.715  18.683  1.00  0.00
ATOM   1249  HB3 SER    81      22.919 -19.275  18.816  1.00  0.00
ATOM   1250  OG  SER    81      22.259 -18.079  17.287  1.00  0.00
ATOM   1251  HG  SER    81      22.142 -17.158  17.105  1.00  0.00
ATOM   1252  C   SER    81      21.342 -16.171  19.383  1.00  0.00
ATOM   1253  O   SER    81      20.308 -15.926  18.765  1.00  0.00
ATOM   1254  N   MET    82      22.163 -15.213  19.835  1.00  0.00
ATOM   1255  H   MET    82      23.005 -15.492  20.318  1.00  0.00
ATOM   1256  CA  MET    82      21.946 -13.778  19.675  1.00  0.00
ATOM   1257  HA  MET    82      20.953 -13.567  19.278  1.00  0.00
ATOM   1258  CB  MET    82      22.066 -13.140  21.075  1.00  0.00
ATOM   1259  HB2 MET    82      21.406 -13.689  21.744  1.00  0.00
ATOM   1260  HB3 MET    82      23.070 -13.272  21.478  1.00  0.00
ATOM   1261  CG  MET    82      21.660 -11.660  21.141  1.00  0.00
ATOM   1262  HG2 MET    82      22.377 -11.039  20.605  1.00  0.00
ATOM   1263  HG3 MET    82      20.698 -11.526  20.643  1.00  0.00
ATOM   1264  SD  MET    82      21.478 -11.032  22.834  1.00  0.00
ATOM   1265  CE  MET    82      23.205 -10.975  23.380  1.00  0.00
ATOM   1266  HE1 MET    82      23.258 -10.569  24.391  1.00  0.00
ATOM   1267  HE2 MET    82      23.643 -11.972  23.392  1.00  0.00
ATOM   1268  HE3 MET    82      23.796 -10.339  22.722  1.00  0.00
ATOM   1269  C   MET    82      23.007 -13.235  18.710  1.00  0.00
ATOM   1270  O   MET    82      24.182 -13.144  19.066  1.00  0.00
ATOM   1271  N   GLN    83      22.576 -12.867  17.491  1.00  0.00
ATOM   1272  H   GLN    83      21.589 -12.951  17.291  1.00  0.00
ATOM   1273  CA  GLN    83      23.391 -12.185  16.487  1.00  0.00
ATOM   1274  HA  GLN    83      24.455 -12.277  16.714  1.00  0.00
ATOM   1275  CB  GLN    83      23.126 -12.810  15.095  1.00  0.00
ATOM   1276  HB2 GLN    83      23.300 -13.885  15.157  1.00  0.00
ATOM   1277  HB3 GLN    83      22.076 -12.696  14.818  1.00  0.00
ATOM   1278  CG  GLN    83      24.034 -12.223  13.989  1.00  0.00
ATOM   1279  HG2 GLN    83      23.931 -11.140  13.953  1.00  0.00
ATOM   1280  HG3 GLN    83      25.079 -12.423  14.229  1.00  0.00
ATOM   1281  CD  GLN    83      23.756 -12.768  12.584  1.00  0.00
ATOM   1282  OE1 GLN    83      23.150 -13.823  12.414  1.00  0.00
ATOM   1283  NE2 GLN    83      24.211 -12.042  11.561  1.00  0.00
ATOM   1284 HE21 GLN    83      24.708 -11.181  11.733  1.00  0.00
ATOM   1285 HE22 GLN    83      24.061 -12.351  10.610  1.00  0.00
ATOM   1286  C   GLN    83      22.982 -10.706  16.516  1.00  0.00
ATOM   1287  O   GLN    83      21.988 -10.318  15.901  1.00  0.00
ATOM   1288  N   ASN    84      23.741  -9.896  17.271  1.00  0.00
ATOM   1289  H   ASN    84      24.514 -10.314  17.768  1.00  0.00
ATOM   1290  CA  ASN    84      23.569  -8.450  17.439  1.00  0.00
ATOM   1291  HA  ASN    84      24.397  -8.132  18.076  1.00  0.00
ATOM   1292  CB  ASN    84      23.696  -7.659  16.107  1.00  0.00
ATOM   1293  HB2 ASN    84      22.899  -7.936  15.420  1.00  0.00
ATOM   1294  HB3 ASN    84      23.581  -6.592  16.299  1.00  0.00
ATOM   1295  CG  ASN    84      25.045  -7.848  15.406  1.00  0.00
ATOM   1296  OD1 ASN    84      26.087  -7.504  15.958  1.00  0.00
ATOM   1297  ND2 ASN    84      25.032  -8.417  14.199  1.00  0.00
ATOM   1298 HD21 ASN    84      24.152  -8.686  13.776  1.00  0.00
ATOM   1299 HD22 ASN    84      25.901  -8.548  13.704  1.00  0.00
ATOM   1300  C   ASN    84      22.303  -8.157  18.263  1.00  0.00
ATOM   1301  O   ASN    84      22.254  -8.525  19.436  1.00  0.00
ATOM   1302  N   CYS    85      21.286  -7.518  17.655  1.00  0.00
ATOM   1303  H   CYS    85      21.412  -7.224  16.696  1.00  0.00
ATOM   1304  CA  CYS    85      20.018  -7.166  18.297  1.00  0.00
ATOM   1305  HA  CYS    85      20.111  -7.256  19.375  1.00  0.00
ATOM   1306  CB  CYS    85      19.665  -5.695  17.995  1.00  0.00
ATOM   1307  HB2 CYS    85      19.590  -5.521  16.928  1.00  0.00
ATOM   1308  HB3 CYS    85      18.704  -5.423  18.433  1.00  0.00
ATOM   1309  SG  CYS    85      20.903  -4.576  18.708  1.00  0.00
ATOM   1310  HG  CYS    85      20.676  -4.913  19.980  1.00  0.00
ATOM   1311  C   CYS    85      18.848  -8.085  17.885  1.00  0.00
ATOM   1312  O   CYS    85      17.744  -7.882  18.388  1.00  0.00
ATOM   1313  N   VAL    86      19.061  -9.108  17.035  1.00  0.00
ATOM   1314  H   VAL    86      19.991  -9.251  16.668  1.00  0.00
ATOM   1315  CA  VAL    86      18.064 -10.155  16.766  1.00  0.00
ATOM   1316  HA  VAL    86      17.107  -9.879  17.208  1.00  0.00
ATOM   1317  CB  VAL    86      17.803 -10.365  15.247  1.00  0.00
ATOM   1318  HB  VAL    86      17.082 -11.179  15.162  1.00  0.00
ATOM   1319  CG1 VAL    86      17.104  -9.143  14.628  1.00  0.00
ATOM   1320 HG11 VAL    86      16.921  -9.285  13.561  1.00  0.00
ATOM   1321 HG12 VAL    86      16.139  -8.967  15.104  1.00  0.00
ATOM   1322 HG13 VAL    86      17.691  -8.237  14.749  1.00  0.00
ATOM   1323  CG2 VAL    86      19.024 -10.811  14.421  1.00  0.00
ATOM   1324 HG21 VAL    86      18.764 -10.930  13.370  1.00  0.00
ATOM   1325 HG22 VAL    86      19.831 -10.088  14.476  1.00  0.00
ATOM   1326 HG23 VAL    86      19.419 -11.769  14.760  1.00  0.00
ATOM   1327  C   VAL    86      18.499 -11.463  17.437  1.00  0.00
ATOM   1328  O   VAL    86      19.685 -11.791  17.500  1.00  0.00
ATOM   1329  N   LEU    87      17.500 -12.207  17.922  1.00  0.00
ATOM   1330  H   LEU    87      16.556 -11.858  17.802  1.00  0.00
ATOM   1331  CA  LEU    87      17.622 -13.527  18.512  1.00  0.00
ATOM   1332  HA  LEU    87      18.660 -13.725  18.773  1.00  0.00
ATOM   1333  CB  LEU    87      16.733 -13.556  19.772  1.00  0.00
ATOM   1334  HB2 LEU    87      16.890 -12.639  20.340  1.00  0.00
ATOM   1335  HB3 LEU    87      15.681 -13.537  19.480  1.00  0.00
ATOM   1336  CG  LEU    87      16.998 -14.745  20.714  1.00  0.00
ATOM   1337  HG  LEU    87      17.035 -15.661  20.125  1.00  0.00
ATOM   1338  CD1 LEU    87      18.333 -14.600  21.465  1.00  0.00
ATOM   1339 HD11 LEU    87      18.533 -15.484  22.069  1.00  0.00
ATOM   1340 HD12 LEU    87      19.176 -14.487  20.788  1.00  0.00
ATOM   1341 HD13 LEU    87      18.328 -13.734  22.129  1.00  0.00
ATOM   1342  CD2 LEU    87      15.851 -14.893  21.717  1.00  0.00
ATOM   1343 HD21 LEU    87      16.043 -15.737  22.377  1.00  0.00
ATOM   1344 HD22 LEU    87      15.740 -14.002  22.335  1.00  0.00
ATOM   1345 HD23 LEU    87      14.901 -15.072  21.212  1.00  0.00
ATOM   1346  C   LEU    87      17.128 -14.543  17.472  1.00  0.00
ATOM   1347  O   LEU    87      16.015 -14.435  16.954  1.00  0.00
ATOM   1348  N   LYS    88      17.994 -15.517  17.164  1.00  0.00
ATOM   1349  H   LYS    88      18.874 -15.535  17.664  1.00  0.00
ATOM   1350  CA  LYS    88      17.788 -16.584  16.196  1.00  0.00
ATOM   1351  HA  LYS    88      16.977 -16.351  15.502  1.00  0.00
ATOM   1352  CB  LYS    88      19.102 -16.771  15.411  1.00  0.00
ATOM   1353  HB2 LYS    88      19.944 -16.869  16.098  1.00  0.00
ATOM   1354  HB3 LYS    88      19.059 -17.703  14.845  1.00  0.00
ATOM   1355  CG  LYS    88      19.364 -15.612  14.437  1.00  0.00
ATOM   1356  HG2 LYS    88      18.586 -15.604  13.674  1.00  0.00
ATOM   1357  HG3 LYS    88      19.275 -14.663  14.966  1.00  0.00
ATOM   1358  CD  LYS    88      20.748 -15.648  13.777  1.00  0.00
ATOM   1359  HD2 LYS    88      20.864 -14.721  13.214  1.00  0.00
ATOM   1360  HD3 LYS    88      21.522 -15.639  14.544  1.00  0.00
ATOM   1361  CE  LYS    88      20.963 -16.835  12.824  1.00  0.00
ATOM   1362  HE2 LYS    88      20.915 -17.780  13.365  1.00  0.00
ATOM   1363  HE3 LYS    88      20.183 -16.860  12.064  1.00  0.00
ATOM   1364  NZ  LYS    88      22.271 -16.743  12.155  1.00  0.00
ATOM   1365  HZ1 LYS    88      22.342 -15.855  11.678  1.00  0.00
ATOM   1366  HZ2 LYS    88      23.007 -16.804  12.842  1.00  0.00
ATOM   1367  HZ3 LYS    88      22.367 -17.495  11.487  1.00  0.00
ATOM   1368  C   LYS    88      17.463 -17.862  16.973  1.00  0.00
ATOM   1369  O   LYS    88      18.355 -18.503  17.530  1.00  0.00
ATOM   1370  N   LEU    89      16.172 -18.216  17.006  1.00  0.00
ATOM   1371  H   LEU    89      15.505 -17.633  16.515  1.00  0.00
ATOM   1372  CA  LEU    89      15.648 -19.418  17.640  1.00  0.00
ATOM   1373  HA  LEU    89      16.283 -19.746  18.465  1.00  0.00
ATOM   1374  CB  LEU    89      14.218 -19.131  18.151  1.00  0.00
ATOM   1375  HB2 LEU    89      13.580 -18.849  17.315  1.00  0.00
ATOM   1376  HB3 LEU    89      13.789 -20.047  18.558  1.00  0.00
ATOM   1377  CG  LEU    89      14.118 -18.017  19.213  1.00  0.00
ATOM   1378  HG  LEU    89      14.525 -17.094  18.797  1.00  0.00
ATOM   1379  CD1 LEU    89      12.647 -17.739  19.548  1.00  0.00
ATOM   1380 HD11 LEU    89      12.562 -16.968  20.315  1.00  0.00
ATOM   1381 HD12 LEU    89      12.102 -17.395  18.668  1.00  0.00
ATOM   1382 HD13 LEU    89      12.149 -18.635  19.916  1.00  0.00
ATOM   1383  CD2 LEU    89      14.914 -18.346  20.482  1.00  0.00
ATOM   1384 HD21 LEU    89      14.778 -17.578  21.242  1.00  0.00
ATOM   1385 HD22 LEU    89      14.605 -19.297  20.915  1.00  0.00
ATOM   1386 HD23 LEU    89      15.983 -18.398  20.275  1.00  0.00
ATOM   1387  C   LEU    89      15.588 -20.512  16.568  1.00  0.00
ATOM   1388  O   LEU    89      14.739 -20.476  15.676  1.00  0.00
ATOM   1389  N   LYS    90      16.508 -21.483  16.658  1.00  0.00
ATOM   1390  H   LYS    90      17.150 -21.459  17.439  1.00  0.00
ATOM   1391  CA  LYS    90      16.585 -22.636  15.770  1.00  0.00
ATOM   1392  HA  LYS    90      16.381 -22.314  14.750  1.00  0.00
ATOM   1393  CB  LYS    90      18.015 -23.221  15.851  1.00  0.00
ATOM   1394  HB2 LYS    90      18.716 -22.390  15.758  1.00  0.00
ATOM   1395  HB3 LYS    90      18.220 -23.661  16.828  1.00  0.00
ATOM   1396  CG  LYS    90      18.342 -24.217  14.721  1.00  0.00
ATOM   1397  HG2 LYS    90      17.777 -23.952  13.827  1.00  0.00
ATOM   1398  HG3 LYS    90      19.390 -24.098  14.445  1.00  0.00
ATOM   1399  CD  LYS    90      18.109 -25.696  15.080  1.00  0.00
ATOM   1400  HD2 LYS    90      18.905 -26.051  15.736  1.00  0.00
ATOM   1401  HD3 LYS    90      17.187 -25.804  15.651  1.00  0.00
ATOM   1402  CE  LYS    90      17.989 -26.595  13.842  1.00  0.00
ATOM   1403  HE2 LYS    90      17.791 -27.625  14.141  1.00  0.00
ATOM   1404  HE3 LYS    90      17.141 -26.276  13.238  1.00  0.00
ATOM   1405  NZ  LYS    90      19.204 -26.568  13.008  1.00  0.00
ATOM   1406  HZ1 LYS    90      19.408 -25.614  12.750  1.00  0.00
ATOM   1407  HZ2 LYS    90      19.984 -26.968  13.507  1.00  0.00
ATOM   1408  HZ3 LYS    90      19.023 -27.093  12.162  1.00  0.00
ATOM   1409  C   LYS    90      15.547 -23.662  16.245  1.00  0.00
ATOM   1410  O   LYS    90      15.588 -24.099  17.394  1.00  0.00
ATOM   1411  N   VAL    91      14.613 -24.017  15.353  1.00  0.00
ATOM   1412  H   VAL    91      14.689 -23.639  14.416  1.00  0.00
ATOM   1413  CA  VAL    91      13.479 -24.904  15.603  1.00  0.00
ATOM   1414  HA  VAL    91      13.421 -25.121  16.666  1.00  0.00
ATOM   1415  CB  VAL    91      12.158 -24.211  15.164  1.00  0.00
ATOM   1416  HB  VAL    91      11.358 -24.952  15.220  1.00  0.00
ATOM   1417  CG1 VAL    91      11.754 -23.087  16.135  1.00  0.00
ATOM   1418 HG11 VAL    91      10.809 -22.632  15.837  1.00  0.00
ATOM   1419 HG12 VAL    91      11.621 -23.475  17.145  1.00  0.00
ATOM   1420 HG13 VAL    91      12.505 -22.297  16.172  1.00  0.00
ATOM   1421  CG2 VAL    91      12.175 -23.687  13.717  1.00  0.00
ATOM   1422 HG21 VAL    91      11.181 -23.358  13.417  1.00  0.00
ATOM   1423 HG22 VAL    91      12.847 -22.836  13.605  1.00  0.00
ATOM   1424 HG23 VAL    91      12.493 -24.457  13.016  1.00  0.00
ATOM   1425  C   VAL    91      13.671 -26.258  14.898  1.00  0.00
ATOM   1426  O   VAL    91      14.565 -26.426  14.068  1.00  0.00
ATOM   1427  N   ASP    92      12.827 -27.232  15.269  1.00  0.00
ATOM   1428  H   ASP    92      12.118 -27.004  15.956  1.00  0.00
ATOM   1429  CA  ASP    92      12.841 -28.620  14.803  1.00  0.00
ATOM   1430  HA  ASP    92      13.870 -28.983  14.827  1.00  0.00
ATOM   1431  CB  ASP    92      11.984 -29.486  15.774  1.00  0.00
ATOM   1432  HB2 ASP    92      12.085 -30.534  15.488  1.00  0.00
ATOM   1433  HB3 ASP    92      12.411 -29.418  16.774  1.00  0.00
ATOM   1434  CG  ASP    92      10.478 -29.178  15.911  1.00  0.00
ATOM   1435  OD1 ASP    92      10.075 -28.007  15.726  1.00  0.00
ATOM   1436  OD2 ASP    92       9.744 -30.135  16.237  1.00  0.00
ATOM   1437  C   ASP    92      12.305 -28.761  13.364  1.00  0.00
ATOM   1438  O   ASP    92      12.844 -29.551  12.591  1.00  0.00
ATOM   1439  N   THR    93      11.250 -28.008  13.019  1.00  0.00
ATOM   1440  H   THR    93      10.870 -27.392  13.725  1.00  0.00
ATOM   1441  CA  THR    93      10.526 -28.092  11.755  1.00  0.00
ATOM   1442  HA  THR    93      10.693 -29.055  11.268  1.00  0.00
ATOM   1443  CB  THR    93       9.014 -27.911  12.055  1.00  0.00
ATOM   1444  HB  THR    93       8.847 -26.977  12.594  1.00  0.00
ATOM   1445  CG2 THR    93       8.108 -27.944  10.808  1.00  0.00
ATOM   1446 HG21 THR    93       7.057 -27.868  11.089  1.00  0.00
ATOM   1447 HG22 THR    93       8.314 -27.120  10.128  1.00  0.00
ATOM   1448 HG23 THR    93       8.237 -28.871  10.250  1.00  0.00
ATOM   1449  OG1 THR    93       8.577 -28.973  12.883  1.00  0.00
ATOM   1450  HG1 THR    93       9.035 -28.920  13.710  1.00  0.00
ATOM   1451  C   THR    93      11.014 -26.948  10.858  1.00  0.00
ATOM   1452  O   THR    93      11.038 -25.788  11.275  1.00  0.00
ATOM   1453  N   ALA    94      11.360 -27.284   9.607  1.00  0.00
ATOM   1454  H   ALA    94      11.312 -28.257   9.341  1.00  0.00
ATOM   1455  CA  ALA    94      11.649 -26.323   8.549  1.00  0.00
ATOM   1456  HA  ALA    94      12.191 -25.476   8.962  1.00  0.00
ATOM   1457  CB  ALA    94      12.508 -27.011   7.477  1.00  0.00
ATOM   1458  HB1 ALA    94      12.747 -26.323   6.665  1.00  0.00
ATOM   1459  HB2 ALA    94      13.453 -27.353   7.900  1.00  0.00
ATOM   1460  HB3 ALA    94      12.006 -27.877   7.044  1.00  0.00
ATOM   1461  C   ALA    94      10.327 -25.879   7.908  1.00  0.00
ATOM   1462  O   ALA    94       9.456 -26.712   7.647  1.00  0.00
ATOM   1463  N   ASN    95      10.181 -24.567   7.661  1.00  0.00
ATOM   1464  H   ASN    95      10.942 -23.951   7.919  1.00  0.00
ATOM   1465  CA  ASN    95       8.986 -23.942   7.093  1.00  0.00
ATOM   1466  HA  ASN    95       8.140 -24.239   7.712  1.00  0.00
ATOM   1467  CB  ASN    95       9.161 -22.407   7.200  1.00  0.00
ATOM   1468  HB2 ASN    95       9.369 -22.133   8.226  1.00  0.00
ATOM   1469  HB3 ASN    95      10.056 -22.097   6.678  1.00  0.00
ATOM   1470  CG  ASN    95       7.948 -21.581   6.745  1.00  0.00
ATOM   1471  OD1 ASN    95       6.807 -22.024   6.844  1.00  0.00
ATOM   1472  ND2 ASN    95       8.192 -20.387   6.202  1.00  0.00
ATOM   1473 HD21 ASN    95       9.137 -20.032   6.149  1.00  0.00
ATOM   1474 HD22 ASN    95       7.418 -19.818   5.888  1.00  0.00
ATOM   1475  C   ASN    95       8.822 -24.370   5.616  1.00  0.00
ATOM   1476  O   ASN    95       9.707 -24.072   4.813  1.00  0.00
ATOM   1477  N   PRO    96       7.702 -25.030   5.234  1.00  0.00
ATOM   1478  CD  PRO    96       6.599 -25.444   6.109  1.00  0.00
ATOM   1479  HD2 PRO    96       6.166 -24.607   6.657  1.00  0.00
ATOM   1480  HD3 PRO    96       6.963 -26.174   6.833  1.00  0.00
ATOM   1481  CG  PRO    96       5.553 -26.085   5.196  1.00  0.00
ATOM   1482  HG2 PRO    96       4.810 -25.338   4.909  1.00  0.00
ATOM   1483  HG3 PRO    96       5.025 -26.912   5.672  1.00  0.00
ATOM   1484  CB  PRO    96       6.344 -26.510   3.970  1.00  0.00
ATOM   1485  HB2 PRO    96       5.720 -26.602   3.081  1.00  0.00
ATOM   1486  HB3 PRO    96       6.795 -27.487   4.151  1.00  0.00
ATOM   1487  CA  PRO    96       7.451 -25.454   3.847  1.00  0.00
ATOM   1488  HA  PRO    96       8.345 -25.906   3.414  1.00  0.00
ATOM   1489  C   PRO    96       7.001 -24.294   2.932  1.00  0.00
ATOM   1490  O   PRO    96       7.029 -24.435   1.711  1.00  0.00
ATOM   1491  N   LYS    97       6.612 -23.153   3.528  1.00  0.00
ATOM   1492  H   LYS    97       6.622 -23.136   4.538  1.00  0.00
ATOM   1493  CA  LYS    97       6.204 -21.915   2.873  1.00  0.00
ATOM   1494  HA  LYS    97       5.861 -22.109   1.856  1.00  0.00
ATOM   1495  CB  LYS    97       5.044 -21.315   3.703  1.00  0.00
ATOM   1496  HB2 LYS    97       5.279 -21.372   4.767  1.00  0.00
ATOM   1497  HB3 LYS    97       4.907 -20.253   3.491  1.00  0.00
ATOM   1498  CG  LYS    97       3.696 -21.997   3.425  1.00  0.00
ATOM   1499  HG2 LYS    97       3.395 -21.770   2.401  1.00  0.00
ATOM   1500  HG3 LYS    97       3.803 -23.081   3.480  1.00  0.00
ATOM   1501  CD  LYS    97       2.606 -21.548   4.411  1.00  0.00
ATOM   1502  HD2 LYS    97       2.836 -21.968   5.391  1.00  0.00
ATOM   1503  HD3 LYS    97       2.631 -20.466   4.540  1.00  0.00
ATOM   1504  CE  LYS    97       1.193 -21.982   3.998  1.00  0.00
ATOM   1505  HE2 LYS    97       1.181 -23.031   3.697  1.00  0.00
ATOM   1506  HE3 LYS    97       0.516 -21.888   4.848  1.00  0.00
ATOM   1507  NZ  LYS    97       0.669 -21.143   2.906  1.00  0.00
ATOM   1508  HZ1 LYS    97       1.274 -21.216   2.102  1.00  0.00
ATOM   1509  HZ2 LYS    97      -0.260 -21.453   2.657  1.00  0.00
ATOM   1510  HZ3 LYS    97       0.631 -20.180   3.210  1.00  0.00
ATOM   1511  C   LYS    97       7.365 -20.902   2.776  1.00  0.00
ATOM   1512  O   LYS    97       7.113 -19.717   2.551  1.00  0.00
ATOM   1513  N   THR    98       8.633 -21.346   2.901  1.00  0.00
ATOM   1514  H   THR    98       8.782 -22.331   3.064  1.00  0.00
ATOM   1515  CA  THR    98       9.820 -20.505   2.707  1.00  0.00
ATOM   1516  HA  THR    98       9.693 -19.591   3.287  1.00  0.00
ATOM   1517  CB  THR    98      11.091 -21.238   3.219  1.00  0.00
ATOM   1518  HB  THR    98      11.158 -22.243   2.798  1.00  0.00
ATOM   1519  CG2 THR    98      12.413 -20.492   2.967  1.00  0.00
ATOM   1520 HG21 THR    98      13.236 -20.950   3.514  1.00  0.00
ATOM   1521 HG22 THR    98      12.692 -20.516   1.916  1.00  0.00
ATOM   1522 HG23 THR    98      12.353 -19.450   3.280  1.00  0.00
ATOM   1523  OG1 THR    98      11.010 -21.352   4.616  1.00  0.00
ATOM   1524  HG1 THR    98      10.345 -21.996   4.816  1.00  0.00
ATOM   1525  C   THR    98       9.970 -20.228   1.197  1.00  0.00
ATOM   1526  O   THR    98      10.101 -21.186   0.431  1.00  0.00
ATOM   1527  N   PRO    99       9.983 -18.952   0.750  1.00  0.00
ATOM   1528  CD  PRO    99       9.750 -17.745   1.553  1.00  0.00
ATOM   1529  HD2 PRO    99      10.440 -17.673   2.396  1.00  0.00
ATOM   1530  HD3 PRO    99       8.730 -17.759   1.933  1.00  0.00
ATOM   1531  CG  PRO    99       9.932 -16.558   0.608  1.00  0.00
ATOM   1532  HG2 PRO    99      10.955 -16.185   0.673  1.00  0.00
ATOM   1533  HG3 PRO    99       9.260 -15.731   0.836  1.00  0.00
ATOM   1534  CB  PRO    99       9.695 -17.163  -0.767  1.00  0.00
ATOM   1535  HB2 PRO    99      10.143 -16.570  -1.564  1.00  0.00
ATOM   1536  HB3 PRO    99       8.622 -17.202  -0.964  1.00  0.00
ATOM   1537  CA  PRO    99      10.243 -18.598  -0.650  1.00  0.00
ATOM   1538  HA  PRO    99       9.727 -19.264  -1.343  1.00  0.00
ATOM   1539  C   PRO    99      11.757 -18.631  -0.928  1.00  0.00
ATOM   1540  O   PRO    99      12.562 -18.890  -0.032  1.00  0.00
ATOM   1541  N   LYS   100      12.157 -18.283  -2.158  1.00  0.00
ATOM   1542  H   LYS   100      11.454 -18.088  -2.857  1.00  0.00
ATOM   1543  CA  LYS   100      13.523 -17.854  -2.448  1.00  0.00
ATOM   1544  HA  LYS   100      14.234 -18.594  -2.074  1.00  0.00
ATOM   1545  CB  LYS   100      13.672 -17.714  -3.973  1.00  0.00
ATOM   1546  HB2 LYS   100      13.386 -18.655  -4.444  1.00  0.00
ATOM   1547  HB3 LYS   100      12.960 -16.976  -4.340  1.00  0.00
ATOM   1548  CG  LYS   100      15.088 -17.343  -4.447  1.00  0.00
ATOM   1549  HG2 LYS   100      15.438 -16.440  -3.945  1.00  0.00
ATOM   1550  HG3 LYS   100      15.788 -18.138  -4.187  1.00  0.00
ATOM   1551  CD  LYS   100      15.096 -17.102  -5.957  1.00  0.00
ATOM   1552  HD2 LYS   100      14.726 -17.992  -6.468  1.00  0.00
ATOM   1553  HD3 LYS   100      14.387 -16.304  -6.167  1.00  0.00
ATOM   1554  CE  LYS   100      16.461 -16.713  -6.529  1.00  0.00
ATOM   1555  HE2 LYS   100      16.838 -15.814  -6.041  1.00  0.00
ATOM   1556  HE3 LYS   100      17.190 -17.505  -6.356  1.00  0.00
ATOM   1557  NZ  LYS   100      16.356 -16.463  -7.977  1.00  0.00
ATOM   1558  HZ1 LYS   100      15.646 -15.759  -8.146  1.00  0.00
ATOM   1559  HZ2 LYS   100      17.242 -16.154  -8.349  1.00  0.00
ATOM   1560  HZ3 LYS   100      16.064 -17.311  -8.444  1.00  0.00
ATOM   1561  C   LYS   100      13.727 -16.501  -1.746  1.00  0.00
ATOM   1562  O   LYS   100      12.893 -15.605  -1.893  1.00  0.00
ATOM   1563  N   TYR   101      14.792 -16.382  -0.941  1.00  0.00
ATOM   1564  H   TYR   101      15.436 -17.155  -0.859  1.00  0.00
ATOM   1565  CA  TYR   101      15.033 -15.223  -0.090  1.00  0.00
ATOM   1566  HA  TYR   101      14.534 -14.381  -0.569  1.00  0.00
ATOM   1567  CB  TYR   101      14.378 -15.383   1.301  1.00  0.00
ATOM   1568  HB2 TYR   101      14.259 -14.392   1.737  1.00  0.00
ATOM   1569  HB3 TYR   101      13.364 -15.771   1.197  1.00  0.00
ATOM   1570  CG  TYR   101      15.138 -16.237   2.305  1.00  0.00
ATOM   1571  CD1 TYR   101      16.073 -15.639   3.177  1.00  0.00
ATOM   1572  HD1 TYR   101      16.256 -14.574   3.133  1.00  0.00
ATOM   1573  CE1 TYR   101      16.774 -16.422   4.113  1.00  0.00
ATOM   1574  HE1 TYR   101      17.484 -15.957   4.780  1.00  0.00
ATOM   1575  CZ  TYR   101      16.535 -17.809   4.188  1.00  0.00
ATOM   1576  OH  TYR   101      17.201 -18.561   5.111  1.00  0.00
ATOM   1577  HH  TYR   101      16.977 -19.487   5.072  1.00  0.00
ATOM   1578  CE2 TYR   101      15.605 -18.411   3.317  1.00  0.00
ATOM   1579  HE2 TYR   101      15.417 -19.473   3.369  1.00  0.00
ATOM   1580  CD2 TYR   101      14.911 -17.626   2.377  1.00  0.00
ATOM   1581  HD2 TYR   101      14.197 -18.094   1.717  1.00  0.00
ATOM   1582  C   TYR   101      16.500 -14.804  -0.063  1.00  0.00
ATOM   1583  O   TYR   101      17.397 -15.568  -0.420  1.00  0.00
ATOM   1584  N   LYS   102      16.708 -13.562   0.384  1.00  0.00
ATOM   1585  H   LYS   102      15.897 -13.015   0.641  1.00  0.00
ATOM   1586  CA  LYS   102      17.989 -12.898   0.529  1.00  0.00
ATOM   1587  HA  LYS   102      18.734 -13.640   0.827  1.00  0.00
ATOM   1588  CB  LYS   102      18.391 -12.307  -0.837  1.00  0.00
ATOM   1589  HB2 LYS   102      18.386 -13.106  -1.580  1.00  0.00
ATOM   1590  HB3 LYS   102      17.620 -11.601  -1.149  1.00  0.00
ATOM   1591  CG  LYS   102      19.767 -11.622  -0.880  1.00  0.00
ATOM   1592  HG2 LYS   102      19.765 -10.739  -0.244  1.00  0.00
ATOM   1593  HG3 LYS   102      20.514 -12.295  -0.458  1.00  0.00
ATOM   1594  CD  LYS   102      20.202 -11.237  -2.305  1.00  0.00
ATOM   1595  HD2 LYS   102      21.192 -10.783  -2.252  1.00  0.00
ATOM   1596  HD3 LYS   102      20.315 -12.141  -2.904  1.00  0.00
ATOM   1597  CE  LYS   102      19.237 -10.270  -3.013  1.00  0.00
ATOM   1598  HE2 LYS   102      18.259 -10.731  -3.152  1.00  0.00
ATOM   1599  HE3 LYS   102      19.090  -9.372  -2.415  1.00  0.00
ATOM   1600  NZ  LYS   102      19.737  -9.876  -4.340  1.00  0.00
ATOM   1601  HZ1 LYS   102      19.079  -9.242  -4.769  1.00  0.00
ATOM   1602  HZ2 LYS   102      20.631  -9.417  -4.242  1.00  0.00
ATOM   1603  HZ3 LYS   102      19.840 -10.696  -4.921  1.00  0.00
ATOM   1604  C   LYS   102      17.864 -11.874   1.662  1.00  0.00
ATOM   1605  O   LYS   102      16.838 -11.206   1.778  1.00  0.00
ATOM   1606  N   PHE   103      18.911 -11.743   2.486  1.00  0.00
ATOM   1607  H   PHE   103      19.720 -12.330   2.342  1.00  0.00
ATOM   1608  CA  PHE   103      19.033 -10.683   3.484  1.00  0.00
ATOM   1609  HA  PHE   103      18.073 -10.226   3.723  1.00  0.00
ATOM   1610  CB  PHE   103      19.669 -11.252   4.771  1.00  0.00
ATOM   1611  HB2 PHE   103      20.597 -11.773   4.529  1.00  0.00
ATOM   1612  HB3 PHE   103      19.953 -10.425   5.425  1.00  0.00
ATOM   1613  CG  PHE   103      18.806 -12.181   5.618  1.00  0.00
ATOM   1614  CD1 PHE   103      17.427 -12.370   5.372  1.00  0.00
ATOM   1615  HD1 PHE   103      16.928 -11.876   4.554  1.00  0.00
ATOM   1616  CE1 PHE   103      16.660 -13.212   6.198  1.00  0.00
ATOM   1617  HE1 PHE   103      15.606 -13.335   6.004  1.00  0.00
ATOM   1618  CZ  PHE   103      17.266 -13.883   7.275  1.00  0.00
ATOM   1619  HZ  PHE   103      16.675 -14.527   7.908  1.00  0.00
ATOM   1620  CE2 PHE   103      18.640 -13.707   7.524  1.00  0.00
ATOM   1621  HE2 PHE   103      19.112 -14.218   8.351  1.00  0.00
ATOM   1622  CD2 PHE   103      19.405 -12.858   6.703  1.00  0.00
ATOM   1623  HD2 PHE   103      20.457 -12.721   6.912  1.00  0.00
ATOM   1624  C   PHE   103      19.949  -9.608   2.895  1.00  0.00
ATOM   1625  O   PHE   103      21.052  -9.907   2.435  1.00  0.00
ATOM   1626  N   VAL   104      19.467  -8.358   2.905  1.00  0.00
ATOM   1627  H   VAL   104      18.550  -8.208   3.306  1.00  0.00
ATOM   1628  CA  VAL   104      20.146  -7.172   2.391  1.00  0.00
ATOM   1629  HA  VAL   104      21.197  -7.411   2.218  1.00  0.00
ATOM   1630  CB  VAL   104      19.537  -6.720   1.030  1.00  0.00
ATOM   1631  HB  VAL   104      20.148  -5.888   0.674  1.00  0.00
ATOM   1632  CG1 VAL   104      19.619  -7.807  -0.053  1.00  0.00
ATOM   1633 HG11 VAL   104      19.353  -7.402  -1.028  1.00  0.00
ATOM   1634 HG12 VAL   104      20.626  -8.220  -0.129  1.00  0.00
ATOM   1635 HG13 VAL   104      18.931  -8.625   0.159  1.00  0.00
ATOM   1636  CG2 VAL   104      18.094  -6.191   1.132  1.00  0.00
ATOM   1637 HG21 VAL   104      17.726  -5.866   0.159  1.00  0.00
ATOM   1638 HG22 VAL   104      17.412  -6.956   1.503  1.00  0.00
ATOM   1639 HG23 VAL   104      18.033  -5.331   1.796  1.00  0.00
ATOM   1640  C   VAL   104      20.130  -6.070   3.457  1.00  0.00
ATOM   1641  O   VAL   104      19.231  -6.025   4.297  1.00  0.00
ATOM   1642  N   ARG   105      21.108  -5.156   3.378  1.00  0.00
ATOM   1643  H   ARG   105      21.814  -5.266   2.666  1.00  0.00
ATOM   1644  CA  ARG   105      21.114  -3.898   4.113  1.00  0.00
ATOM   1645  HA  ARG   105      20.273  -3.857   4.802  1.00  0.00
ATOM   1646  CB  ARG   105      22.409  -3.776   4.940  1.00  0.00
ATOM   1647  HB2 ARG   105      22.505  -4.656   5.576  1.00  0.00
ATOM   1648  HB3 ARG   105      23.284  -3.778   4.287  1.00  0.00
ATOM   1649  CG  ARG   105      22.426  -2.522   5.831  1.00  0.00
ATOM   1650  HG2 ARG   105      22.373  -1.621   5.219  1.00  0.00
ATOM   1651  HG3 ARG   105      21.531  -2.523   6.455  1.00  0.00
ATOM   1652  CD  ARG   105      23.658  -2.441   6.738  1.00  0.00
ATOM   1653  HD2 ARG   105      23.761  -3.332   7.356  1.00  0.00
ATOM   1654  HD3 ARG   105      24.560  -2.383   6.127  1.00  0.00
ATOM   1655  NE  ARG   105      23.604  -1.243   7.590  1.00  0.00
ATOM   1656  HE  ARG   105      24.096  -0.435   7.238  1.00  0.00
ATOM   1657  CZ  ARG   105      22.953  -1.139   8.762  1.00  0.00
ATOM   1658  NH1 ARG   105      22.242  -2.155   9.266  1.00  0.00
ATOM   1659 HH11 ARG   105      22.211  -3.053   8.788  1.00  0.00
ATOM   1660 HH12 ARG   105      21.750  -2.065  10.145  1.00  0.00
ATOM   1661  NH2 ARG   105      23.018   0.011   9.444  1.00  0.00
ATOM   1662 HH21 ARG   105      23.550   0.791   9.086  1.00  0.00
ATOM   1663 HH22 ARG   105      22.575   0.090  10.353  1.00  0.00
ATOM   1664  C   ARG   105      20.979  -2.780   3.074  1.00  0.00
ATOM   1665  O   ARG   105      21.884  -2.579   2.262  1.00  0.00
ATOM   1666  N   ILE   106      19.839  -2.073   3.095  1.00  0.00
ATOM   1667  H   ILE   106      19.159  -2.282   3.813  1.00  0.00
ATOM   1668  CA  ILE   106      19.525  -0.982   2.173  1.00  0.00
ATOM   1669  HA  ILE   106      19.928  -1.222   1.185  1.00  0.00
ATOM   1670  CB  ILE   106      17.983  -0.801   2.055  1.00  0.00
ATOM   1671  HB  ILE   106      17.806   0.143   1.537  1.00  0.00
ATOM   1672  CG2 ILE   106      17.394  -1.896   1.146  1.00  0.00
ATOM   1673 HG21 ILE   106      16.319  -1.783   1.009  1.00  0.00
ATOM   1674 HG22 ILE   106      17.844  -1.858   0.153  1.00  0.00
ATOM   1675 HG23 ILE   106      17.582  -2.891   1.545  1.00  0.00
ATOM   1676  CG1 ILE   106      17.242  -0.708   3.411  1.00  0.00
ATOM   1677 HG12 ILE   106      17.198  -1.688   3.885  1.00  0.00
ATOM   1678 HG13 ILE   106      17.792  -0.067   4.100  1.00  0.00
ATOM   1679  CD1 ILE   106      15.821  -0.143   3.297  1.00  0.00
ATOM   1680 HD11 ILE   106      15.371  -0.043   4.283  1.00  0.00
ATOM   1681 HD12 ILE   106      15.822   0.842   2.829  1.00  0.00
ATOM   1682 HD13 ILE   106      15.172  -0.794   2.711  1.00  0.00
ATOM   1683  C   ILE   106      20.172   0.333   2.638  1.00  0.00
ATOM   1684  O   ILE   106      20.380   0.568   3.829  1.00  0.00
ATOM   1685  N   GLN   107      20.460   1.199   1.660  1.00  0.00
ATOM   1686  H   GLN   107      20.229   0.921   0.714  1.00  0.00
ATOM   1687  CA  GLN   107      20.940   2.564   1.835  1.00  0.00
ATOM   1688  HA  GLN   107      21.636   2.607   2.673  1.00  0.00
ATOM   1689  CB  GLN   107      21.615   2.986   0.506  1.00  0.00
ATOM   1690  HB2 GLN   107      20.935   2.795  -0.326  1.00  0.00
ATOM   1691  HB3 GLN   107      21.785   4.062   0.482  1.00  0.00
ATOM   1692  CG  GLN   107      22.956   2.274   0.222  1.00  0.00
ATOM   1693  HG2 GLN   107      22.809   1.195   0.183  1.00  0.00
ATOM   1694  HG3 GLN   107      23.323   2.563  -0.763  1.00  0.00
ATOM   1695  CD  GLN   107      24.034   2.597   1.259  1.00  0.00
ATOM   1696  OE1 GLN   107      24.359   1.765   2.102  1.00  0.00
ATOM   1697  NE2 GLN   107      24.593   3.808   1.203  1.00  0.00
ATOM   1698 HE21 GLN   107      24.304   4.468   0.496  1.00  0.00
ATOM   1699 HE22 GLN   107      25.309   4.054   1.869  1.00  0.00
ATOM   1700  C   GLN   107      19.746   3.506   2.093  1.00  0.00
ATOM   1701  O   GLN   107      18.614   3.166   1.739  1.00  0.00
ATOM   1702  N   PRO   108      19.971   4.707   2.669  1.00  0.00
ATOM   1703  CD  PRO   108      21.254   5.198   3.181  1.00  0.00
ATOM   1704  HD2 PRO   108      22.055   5.139   2.443  1.00  0.00
ATOM   1705  HD3 PRO   108      21.546   4.597   4.042  1.00  0.00
ATOM   1706  CG  PRO   108      21.011   6.650   3.599  1.00  0.00
ATOM   1707  HG2 PRO   108      21.306   7.314   2.787  1.00  0.00
ATOM   1708  HG3 PRO   108      21.576   6.940   4.484  1.00  0.00
ATOM   1709  CB  PRO   108      19.507   6.745   3.800  1.00  0.00
ATOM   1710  HB2 PRO   108      19.127   7.748   3.611  1.00  0.00
ATOM   1711  HB3 PRO   108      19.254   6.482   4.828  1.00  0.00
ATOM   1712  CA  PRO   108      18.917   5.710   2.840  1.00  0.00
ATOM   1713  HA  PRO   108      18.039   5.255   3.300  1.00  0.00
ATOM   1714  C   PRO   108      18.515   6.326   1.489  1.00  0.00
ATOM   1715  O   PRO   108      19.355   6.547   0.615  1.00  0.00
ATOM   1716  N   GLY   109      17.207   6.552   1.329  1.00  0.00
ATOM   1717  H   GLY   109      16.596   6.374   2.116  1.00  0.00
ATOM   1718  CA  GLY   109      16.553   6.960   0.093  1.00  0.00
ATOM   1719  HA2 GLY   109      15.808   7.704   0.356  1.00  0.00
ATOM   1720  HA3 GLY   109      17.252   7.446  -0.589  1.00  0.00
ATOM   1721  C   GLY   109      15.857   5.805  -0.638  1.00  0.00
ATOM   1722  O   GLY   109      14.994   6.070  -1.475  1.00  0.00
ATOM   1723  N   GLN   110      16.194   4.541  -0.321  1.00  0.00
ATOM   1724  H   GLN   110      16.904   4.395   0.385  1.00  0.00
ATOM   1725  CA  GLN   110      15.575   3.348  -0.900  1.00  0.00
ATOM   1726  HA  GLN   110      15.347   3.525  -1.953  1.00  0.00
ATOM   1727  CB  GLN   110      16.533   2.143  -0.784  1.00  0.00
ATOM   1728  HB2 GLN   110      16.891   2.032   0.238  1.00  0.00
ATOM   1729  HB3 GLN   110      15.981   1.227  -1.003  1.00  0.00
ATOM   1730  CG  GLN   110      17.710   2.235  -1.772  1.00  0.00
ATOM   1731  HG2 GLN   110      17.343   2.487  -2.768  1.00  0.00
ATOM   1732  HG3 GLN   110      18.383   3.041  -1.477  1.00  0.00
ATOM   1733  CD  GLN   110      18.507   0.932  -1.841  1.00  0.00
ATOM   1734  OE1 GLN   110      19.103   0.508  -0.856  1.00  0.00
ATOM   1735  NE2 GLN   110      18.532   0.292  -3.012  1.00  0.00
ATOM   1736 HE21 GLN   110      18.031   0.664  -3.805  1.00  0.00
ATOM   1737 HE22 GLN   110      19.047  -0.573  -3.095  1.00  0.00
ATOM   1738  C   GLN   110      14.277   2.999  -0.159  1.00  0.00
ATOM   1739  O   GLN   110      14.180   3.138   1.061  1.00  0.00
ATOM   1740  N   THR   111      13.288   2.541  -0.936  1.00  0.00
ATOM   1741  H   THR   111      13.468   2.444  -1.925  1.00  0.00
ATOM   1742  CA  THR   111      11.932   2.201  -0.516  1.00  0.00
ATOM   1743  HA  THR   111      11.725   2.634   0.458  1.00  0.00
ATOM   1744  CB  THR   111      10.951   2.775  -1.563  1.00  0.00
ATOM   1745  HB  THR   111       9.936   2.471  -1.307  1.00  0.00
ATOM   1746  CG2 THR   111      10.954   4.311  -1.619  1.00  0.00
ATOM   1747 HG21 THR   111      10.340   4.669  -2.445  1.00  0.00
ATOM   1748 HG22 THR   111      10.547   4.732  -0.701  1.00  0.00
ATOM   1749 HG23 THR   111      11.954   4.723  -1.751  1.00  0.00
ATOM   1750  OG1 THR   111      11.241   2.237  -2.839  1.00  0.00
ATOM   1751  HG1 THR   111      10.731   2.691  -3.502  1.00  0.00
ATOM   1752  C   THR   111      11.752   0.681  -0.390  1.00  0.00
ATOM   1753  O   THR   111      12.517  -0.107  -0.950  1.00  0.00
ATOM   1754  N   PHE   112      10.730   0.295   0.385  1.00  0.00
ATOM   1755  H   PHE   112      10.172   1.017   0.825  1.00  0.00
ATOM   1756  CA  PHE   112      10.364  -1.076   0.720  1.00  0.00
ATOM   1757  HA  PHE   112      10.378  -1.654  -0.205  1.00  0.00
ATOM   1758  CB  PHE   112      11.398  -1.688   1.689  1.00  0.00
ATOM   1759  HB2 PHE   112      11.152  -2.735   1.861  1.00  0.00
ATOM   1760  HB3 PHE   112      12.383  -1.705   1.220  1.00  0.00
ATOM   1761  CG  PHE   112      11.530  -1.005   3.042  1.00  0.00
ATOM   1762  CD1 PHE   112      12.369   0.119   3.197  1.00  0.00
ATOM   1763  HD1 PHE   112      12.905   0.522   2.350  1.00  0.00
ATOM   1764  CE1 PHE   112      12.524   0.716   4.462  1.00  0.00
ATOM   1765  HE1 PHE   112      13.165   1.576   4.578  1.00  0.00
ATOM   1766  CZ  PHE   112      11.862   0.176   5.580  1.00  0.00
ATOM   1767  HZ  PHE   112      12.011   0.603   6.559  1.00  0.00
ATOM   1768  CE2 PHE   112      11.006  -0.928   5.424  1.00  0.00
ATOM   1769  HE2 PHE   112      10.497  -1.333   6.284  1.00  0.00
ATOM   1770  CD2 PHE   112      10.829  -1.508   4.155  1.00  0.00
ATOM   1771  HD2 PHE   112      10.165  -2.351   4.034  1.00  0.00
ATOM   1772  C   PHE   112       8.932  -1.136   1.260  1.00  0.00
ATOM   1773  O   PHE   112       8.425  -0.156   1.810  1.00  0.00
ATOM   1774  N   SER   113       8.294  -2.306   1.124  1.00  0.00
ATOM   1775  H   SER   113       8.793  -3.074   0.692  1.00  0.00
ATOM   1776  CA  SER   113       6.975  -2.608   1.669  1.00  0.00
ATOM   1777  HA  SER   113       6.362  -1.712   1.734  1.00  0.00
ATOM   1778  CB  SER   113       6.296  -3.657   0.768  1.00  0.00
ATOM   1779  HB2 SER   113       7.018  -4.323   0.293  1.00  0.00
ATOM   1780  HB3 SER   113       5.599  -4.287   1.322  1.00  0.00
ATOM   1781  OG  SER   113       5.537  -2.976  -0.198  1.00  0.00
ATOM   1782  HG  SER   113       6.086  -2.313  -0.598  1.00  0.00
ATOM   1783  C   SER   113       7.126  -3.227   3.059  1.00  0.00
ATOM   1784  O   SER   113       7.810  -4.236   3.205  1.00  0.00
ATOM   1785  N   VAL   114       6.450  -2.645   4.056  1.00  0.00
ATOM   1786  H   VAL   114       5.903  -1.821   3.840  1.00  0.00
ATOM   1787  CA  VAL   114       6.313  -3.182   5.406  1.00  0.00
ATOM   1788  HA  VAL   114       7.139  -3.841   5.663  1.00  0.00
ATOM   1789  CB  VAL   114       6.257  -2.002   6.415  1.00  0.00
ATOM   1790  HB  VAL   114       5.497  -1.293   6.079  1.00  0.00
ATOM   1791  CG1 VAL   114       5.875  -2.433   7.846  1.00  0.00
ATOM   1792 HG11 VAL   114       5.908  -1.575   8.512  1.00  0.00
ATOM   1793 HG12 VAL   114       4.861  -2.828   7.913  1.00  0.00
ATOM   1794 HG13 VAL   114       6.560  -3.188   8.235  1.00  0.00
ATOM   1795  CG2 VAL   114       7.594  -1.248   6.461  1.00  0.00
ATOM   1796 HG21 VAL   114       7.538  -0.384   7.126  1.00  0.00
ATOM   1797 HG22 VAL   114       8.387  -1.898   6.831  1.00  0.00
ATOM   1798 HG23 VAL   114       7.890  -0.882   5.478  1.00  0.00
ATOM   1799  C   VAL   114       4.989  -3.954   5.458  1.00  0.00
ATOM   1800  O   VAL   114       3.940  -3.371   5.192  1.00  0.00
ATOM   1801  N   LEU   115       5.044  -5.232   5.869  1.00  0.00
ATOM   1802  H   LEU   115       5.952  -5.628   6.077  1.00  0.00
ATOM   1803  CA  LEU   115       3.877  -6.007   6.281  1.00  0.00
ATOM   1804  HA  LEU   115       2.973  -5.622   5.808  1.00  0.00
ATOM   1805  CB  LEU   115       4.080  -7.492   5.887  1.00  0.00
ATOM   1806  HB2 LEU   115       4.316  -7.549   4.825  1.00  0.00
ATOM   1807  HB3 LEU   115       4.960  -7.893   6.396  1.00  0.00
ATOM   1808  CG  LEU   115       2.863  -8.411   6.157  1.00  0.00
ATOM   1809  HG  LEU   115       2.561  -8.305   7.199  1.00  0.00
ATOM   1810  CD1 LEU   115       1.653  -8.039   5.286  1.00  0.00
ATOM   1811 HD11 LEU   115       0.866  -8.788   5.352  1.00  0.00
ATOM   1812 HD12 LEU   115       1.218  -7.090   5.592  1.00  0.00
ATOM   1813 HD13 LEU   115       1.930  -7.948   4.237  1.00  0.00
ATOM   1814  CD2 LEU   115       3.233  -9.886   5.958  1.00  0.00
ATOM   1815 HD21 LEU   115       2.384 -10.537   6.163  1.00  0.00
ATOM   1816 HD22 LEU   115       3.564 -10.084   4.938  1.00  0.00
ATOM   1817 HD23 LEU   115       4.031 -10.179   6.640  1.00  0.00
ATOM   1818  C   LEU   115       3.790  -5.873   7.809  1.00  0.00
ATOM   1819  O   LEU   115       4.616  -6.428   8.537  1.00  0.00
ATOM   1820  N   ALA   116       2.787  -5.119   8.284  1.00  0.00
ATOM   1821  H   ALA   116       2.139  -4.717   7.618  1.00  0.00
ATOM   1822  CA  ALA   116       2.493  -4.912   9.698  1.00  0.00
ATOM   1823  HA  ALA   116       3.418  -4.782  10.264  1.00  0.00
ATOM   1824  CB  ALA   116       1.625  -3.651   9.836  1.00  0.00
ATOM   1825  HB1 ALA   116       1.356  -3.469  10.877  1.00  0.00
ATOM   1826  HB2 ALA   116       2.166  -2.772   9.485  1.00  0.00
ATOM   1827  HB3 ALA   116       0.701  -3.723   9.259  1.00  0.00
ATOM   1828  C   ALA   116       1.698  -6.116  10.217  1.00  0.00
ATOM   1829  O   ALA   116       0.684  -6.491   9.627  1.00  0.00
ATOM   1830  N   CYS   117       2.190  -6.725  11.304  1.00  0.00
ATOM   1831  H   CYS   117       3.037  -6.350  11.711  1.00  0.00
ATOM   1832  CA  CYS   117       1.670  -7.944  11.921  1.00  0.00
ATOM   1833  HA  CYS   117       0.703  -8.195  11.482  1.00  0.00
ATOM   1834  CB  CYS   117       2.648  -9.112  11.681  1.00  0.00
ATOM   1835  HB2 CYS   117       3.653  -8.857  12.023  1.00  0.00
ATOM   1836  HB3 CYS   117       2.334  -9.997  12.234  1.00  0.00
ATOM   1837  SG  CYS   117       2.717  -9.559   9.930  1.00  0.00
ATOM   1838  HG  CYS   117       1.421  -9.859   9.810  1.00  0.00
ATOM   1839  C   CYS   117       1.444  -7.727  13.419  1.00  0.00
ATOM   1840  O   CYS   117       2.151  -6.937  14.045  1.00  0.00
ATOM   1841  N   TYR   118       0.479  -8.457  13.996  1.00  0.00
ATOM   1842  H   TYR   118      -0.058  -9.082  13.407  1.00  0.00
ATOM   1843  CA  TYR   118       0.152  -8.469  15.421  1.00  0.00
ATOM   1844  HA  TYR   118       1.026  -8.152  15.997  1.00  0.00
ATOM   1845  CB  TYR   118      -1.007  -7.499  15.733  1.00  0.00
ATOM   1846  HB2 TYR   118      -1.898  -7.790  15.173  1.00  0.00
ATOM   1847  HB3 TYR   118      -1.281  -7.583  16.786  1.00  0.00
ATOM   1848  CG  TYR   118      -0.705  -6.042  15.444  1.00  0.00
ATOM   1849  CD1 TYR   118       0.000  -5.261  16.384  1.00  0.00
ATOM   1850  HD1 TYR   118       0.305  -5.686  17.328  1.00  0.00
ATOM   1851  CE1 TYR   118       0.324  -3.926  16.081  1.00  0.00
ATOM   1852  HE1 TYR   118       0.870  -3.340  16.804  1.00  0.00
ATOM   1853  CZ  TYR   118      -0.036  -3.373  14.835  1.00  0.00
ATOM   1854  OH  TYR   118       0.316  -2.094  14.522  1.00  0.00
ATOM   1855  HH  TYR   118       0.004  -1.824  13.671  1.00  0.00
ATOM   1856  CE2 TYR   118      -0.755  -4.146  13.904  1.00  0.00
ATOM   1857  HE2 TYR   118      -1.040  -3.730  12.949  1.00  0.00
ATOM   1858  CD2 TYR   118      -1.094  -5.476  14.213  1.00  0.00
ATOM   1859  HD2 TYR   118      -1.631  -6.072  13.493  1.00  0.00
ATOM   1860  C   TYR   118      -0.166  -9.908  15.821  1.00  0.00
ATOM   1861  O   TYR   118      -1.130 -10.479  15.313  1.00  0.00
ATOM   1862  N   ASN   119       0.659 -10.498  16.704  1.00  0.00
ATOM   1863  H   ASN   119       1.434  -9.951  17.054  1.00  0.00
ATOM   1864  CA  ASN   119       0.545 -11.873  17.216  1.00  0.00
ATOM   1865  HA  ASN   119       1.350 -11.980  17.943  1.00  0.00
ATOM   1866  CB  ASN   119      -0.793 -12.134  17.963  1.00  0.00
ATOM   1867  HB2 ASN   119      -1.644 -12.066  17.284  1.00  0.00
ATOM   1868  HB3 ASN   119      -0.809 -13.155  18.347  1.00  0.00
ATOM   1869  CG  ASN   119      -1.004 -11.210  19.164  1.00  0.00
ATOM   1870  OD1 ASN   119      -0.299 -11.321  20.164  1.00  0.00
ATOM   1871  ND2 ASN   119      -1.960 -10.283  19.064  1.00  0.00
ATOM   1872 HD21 ASN   119      -2.516 -10.220  18.223  1.00  0.00
ATOM   1873 HD22 ASN   119      -2.125  -9.653  19.835  1.00  0.00
ATOM   1874  C   ASN   119       0.855 -12.920  16.128  1.00  0.00
ATOM   1875  O   ASN   119       0.259 -13.997  16.109  1.00  0.00
ATOM   1876  N   GLY   120       1.765 -12.581  15.199  1.00  0.00
ATOM   1877  H   GLY   120       2.204 -11.672  15.281  1.00  0.00
ATOM   1878  CA  GLY   120       2.164 -13.378  14.042  1.00  0.00
ATOM   1879  HA2 GLY   120       3.151 -13.043  13.723  1.00  0.00
ATOM   1880  HA3 GLY   120       2.264 -14.424  14.333  1.00  0.00
ATOM   1881  C   GLY   120       1.215 -13.297  12.839  1.00  0.00
ATOM   1882  O   GLY   120       1.546 -13.837  11.785  1.00  0.00
ATOM   1883  N   SER   121       0.048 -12.648  12.989  1.00  0.00
ATOM   1884  H   SER   121      -0.141 -12.212  13.880  1.00  0.00
ATOM   1885  CA  SER   121      -0.998 -12.553  11.974  1.00  0.00
ATOM   1886  HA  SER   121      -0.944 -13.403  11.294  1.00  0.00
ATOM   1887  CB  SER   121      -2.365 -12.599  12.687  1.00  0.00
ATOM   1888  HB2 SER   121      -2.412 -11.910  13.532  1.00  0.00
ATOM   1889  HB3 SER   121      -3.166 -12.317  12.002  1.00  0.00
ATOM   1890  OG  SER   121      -2.635 -13.912  13.133  1.00  0.00
ATOM   1891  HG  SER   121      -1.973 -14.159  13.761  1.00  0.00
ATOM   1892  C   SER   121      -0.897 -11.195  11.246  1.00  0.00
ATOM   1893  O   SER   121      -0.928 -10.166  11.923  1.00  0.00
ATOM   1894  N   PRO   122      -0.808 -11.165   9.892  1.00  0.00
ATOM   1895  CD  PRO   122      -0.527 -12.342   9.068  1.00  0.00
ATOM   1896  HD2 PRO   122      -1.395 -13.002   9.077  1.00  0.00
ATOM   1897  HD3 PRO   122       0.338 -12.901   9.429  1.00  0.00
ATOM   1898  CG  PRO   122      -0.284 -11.832   7.653  1.00  0.00
ATOM   1899  HG2 PRO   122      -0.653 -12.521   6.893  1.00  0.00
ATOM   1900  HG3 PRO   122       0.788 -11.706   7.500  1.00  0.00
ATOM   1901  CB  PRO   122      -0.962 -10.476   7.606  1.00  0.00
ATOM   1902  HB2 PRO   122      -1.993 -10.614   7.278  1.00  0.00
ATOM   1903  HB3 PRO   122      -0.482  -9.800   6.900  1.00  0.00
ATOM   1904  CA  PRO   122      -0.900  -9.954   9.049  1.00  0.00
ATOM   1905  HA  PRO   122       0.011  -9.375   9.188  1.00  0.00
ATOM   1906  C   PRO   122      -2.116  -9.051   9.331  1.00  0.00
ATOM   1907  O   PRO   122      -3.198  -9.542   9.658  1.00  0.00
ATOM   1908  N   SER   123      -1.922  -7.734   9.170  1.00  0.00
ATOM   1909  H   SER   123      -0.987  -7.428   8.932  1.00  0.00
ATOM   1910  CA  SER   123      -2.902  -6.678   9.436  1.00  0.00
ATOM   1911  HA  SER   123      -3.895  -7.129   9.478  1.00  0.00
ATOM   1912  CB  SER   123      -2.617  -6.075  10.828  1.00  0.00
ATOM   1913  HB2 SER   123      -2.637  -6.863  11.582  1.00  0.00
ATOM   1914  HB3 SER   123      -1.621  -5.631  10.858  1.00  0.00
ATOM   1915  OG  SER   123      -3.558  -5.088  11.203  1.00  0.00
ATOM   1916  HG  SER   123      -3.576  -4.417  10.535  1.00  0.00
ATOM   1917  C   SER   123      -2.993  -5.641   8.299  1.00  0.00
ATOM   1918  O   SER   123      -3.969  -4.893   8.245  1.00  0.00
ATOM   1919  N   GLY   124      -2.013  -5.606   7.381  1.00  0.00
ATOM   1920  H   GLY   124      -1.235  -6.240   7.478  1.00  0.00
ATOM   1921  CA  GLY   124      -1.971  -4.686   6.248  1.00  0.00
ATOM   1922  HA2 GLY   124      -2.584  -5.090   5.440  1.00  0.00
ATOM   1923  HA3 GLY   124      -2.390  -3.715   6.521  1.00  0.00
ATOM   1924  C   GLY   124      -0.542  -4.464   5.750  1.00  0.00
ATOM   1925  O   GLY   124       0.420  -4.778   6.451  1.00  0.00
ATOM   1926  N   VAL   125      -0.421  -3.898   4.538  1.00  0.00
ATOM   1927  H   VAL   125      -1.264  -3.641   4.045  1.00  0.00
ATOM   1928  CA  VAL   125       0.838  -3.638   3.837  1.00  0.00
ATOM   1929  HA  VAL   125       1.627  -3.690   4.581  1.00  0.00
ATOM   1930  CB  VAL   125       1.127  -4.756   2.794  1.00  0.00
ATOM   1931  HB  VAL   125       1.019  -5.711   3.309  1.00  0.00
ATOM   1932  CG1 VAL   125       0.129  -4.772   1.620  1.00  0.00
ATOM   1933 HG11 VAL   125       0.305  -5.634   0.975  1.00  0.00
ATOM   1934 HG12 VAL   125      -0.901  -4.834   1.970  1.00  0.00
ATOM   1935 HG13 VAL   125       0.220  -3.879   1.000  1.00  0.00
ATOM   1936  CG2 VAL   125       2.575  -4.717   2.269  1.00  0.00
ATOM   1937 HG21 VAL   125       2.747  -5.495   1.526  1.00  0.00
ATOM   1938 HG22 VAL   125       2.814  -3.764   1.799  1.00  0.00
ATOM   1939 HG23 VAL   125       3.290  -4.878   3.075  1.00  0.00
ATOM   1940  C   VAL   125       0.862  -2.199   3.295  1.00  0.00
ATOM   1941  O   VAL   125      -0.153  -1.701   2.806  1.00  0.00
ATOM   1942  N   TYR   126       2.028  -1.540   3.393  1.00  0.00
ATOM   1943  H   TYR   126       2.810  -2.022   3.816  1.00  0.00
ATOM   1944  CA  TYR   126       2.270  -0.163   2.961  1.00  0.00
ATOM   1945  HA  TYR   126       1.660   0.008   2.072  1.00  0.00
ATOM   1946  CB  TYR   126       1.800   0.845   4.035  1.00  0.00
ATOM   1947  HB2 TYR   126       1.914   1.860   3.649  1.00  0.00
ATOM   1948  HB3 TYR   126       0.729   0.725   4.205  1.00  0.00
ATOM   1949  CG  TYR   126       2.515   0.769   5.377  1.00  0.00
ATOM   1950  CD1 TYR   126       1.982  -0.020   6.419  1.00  0.00
ATOM   1951  HD1 TYR   126       1.068  -0.575   6.265  1.00  0.00
ATOM   1952  CE1 TYR   126       2.636  -0.086   7.663  1.00  0.00
ATOM   1953  HE1 TYR   126       2.215  -0.685   8.458  1.00  0.00
ATOM   1954  CZ  TYR   126       3.831   0.628   7.871  1.00  0.00
ATOM   1955  OH  TYR   126       4.466   0.564   9.077  1.00  0.00
ATOM   1956  HH  TYR   126       4.040  -0.012   9.696  1.00  0.00
ATOM   1957  CE2 TYR   126       4.372   1.410   6.832  1.00  0.00
ATOM   1958  HE2 TYR   126       5.295   1.951   6.983  1.00  0.00
ATOM   1959  CD2 TYR   126       3.711   1.488   5.592  1.00  0.00
ATOM   1960  HD2 TYR   126       4.134   2.090   4.800  1.00  0.00
ATOM   1961  C   TYR   126       3.724   0.034   2.517  1.00  0.00
ATOM   1962  O   TYR   126       4.638  -0.515   3.132  1.00  0.00
ATOM   1963  N   GLN   127       3.929   0.853   1.473  1.00  0.00
ATOM   1964  H   GLN   127       3.122   1.277   1.039  1.00  0.00
ATOM   1965  CA  GLN   127       5.235   1.245   0.942  1.00  0.00
ATOM   1966  HA  GLN   127       5.949   0.433   1.064  1.00  0.00
ATOM   1967  CB  GLN   127       5.044   1.566  -0.563  1.00  0.00
ATOM   1968  HB2 GLN   127       4.475   0.763  -1.032  1.00  0.00
ATOM   1969  HB3 GLN   127       4.413   2.447  -0.670  1.00  0.00
ATOM   1970  CG  GLN   127       6.338   1.797  -1.378  1.00  0.00
ATOM   1971  HG2 GLN   127       6.067   2.255  -2.330  1.00  0.00
ATOM   1972  HG3 GLN   127       6.995   2.510  -0.878  1.00  0.00
ATOM   1973  CD  GLN   127       7.129   0.520  -1.699  1.00  0.00
ATOM   1974  OE1 GLN   127       6.773  -0.582  -1.286  1.00  0.00
ATOM   1975  NE2 GLN   127       8.215   0.665  -2.459  1.00  0.00
ATOM   1976 HE21 GLN   127       8.483   1.579  -2.795  1.00  0.00
ATOM   1977 HE22 GLN   127       8.780  -0.141  -2.686  1.00  0.00
ATOM   1978  C   GLN   127       5.721   2.510   1.678  1.00  0.00
ATOM   1979  O   GLN   127       4.951   3.454   1.861  1.00  0.00
ATOM   1980  N   CYS   128       7.001   2.522   2.085  1.00  0.00
ATOM   1981  H   CYS   128       7.562   1.697   1.914  1.00  0.00
ATOM   1982  CA  CYS   128       7.675   3.635   2.758  1.00  0.00
ATOM   1983  HA  CYS   128       7.261   4.556   2.341  1.00  0.00
ATOM   1984  CB  CYS   128       7.363   3.650   4.274  1.00  0.00
ATOM   1985  HB2 CYS   128       7.778   4.548   4.732  1.00  0.00
ATOM   1986  HB3 CYS   128       6.286   3.687   4.445  1.00  0.00
ATOM   1987  SG  CYS   128       8.047   2.202   5.135  1.00  0.00
ATOM   1988  HG  CYS   128       9.311   2.389   4.749  1.00  0.00
ATOM   1989  C   CYS   128       9.173   3.680   2.421  1.00  0.00
ATOM   1990  O   CYS   128       9.768   2.652   2.098  1.00  0.00
ATOM   1991  N   ALA   129       9.780   4.873   2.521  1.00  0.00
ATOM   1992  H   ALA   129       9.219   5.673   2.790  1.00  0.00
ATOM   1993  CA  ALA   129      11.208   5.112   2.311  1.00  0.00
ATOM   1994  HA  ALA   129      11.620   4.431   1.572  1.00  0.00
ATOM   1995  CB  ALA   129      11.386   6.554   1.809  1.00  0.00
ATOM   1996  HB1 ALA   129      12.436   6.785   1.623  1.00  0.00
ATOM   1997  HB2 ALA   129      10.855   6.700   0.871  1.00  0.00
ATOM   1998  HB3 ALA   129      11.006   7.287   2.524  1.00  0.00
ATOM   1999  C   ALA   129      11.988   5.000   3.627  1.00  0.00
ATOM   2000  O   ALA   129      11.497   5.406   4.681  1.00  0.00
ATOM   2001  N   MET   130      13.245   4.531   3.534  1.00  0.00
ATOM   2002  H   MET   130      13.560   4.193   2.634  1.00  0.00
ATOM   2003  CA  MET   130      14.276   4.719   4.556  1.00  0.00
ATOM   2004  HA  MET   130      13.870   4.512   5.542  1.00  0.00
ATOM   2005  CB  MET   130      15.459   3.761   4.275  1.00  0.00
ATOM   2006  HB2 MET   130      15.086   2.741   4.203  1.00  0.00
ATOM   2007  HB3 MET   130      15.890   3.976   3.296  1.00  0.00
ATOM   2008  CG  MET   130      16.581   3.800   5.335  1.00  0.00
ATOM   2009  HG2 MET   130      17.386   3.131   5.031  1.00  0.00
ATOM   2010  HG3 MET   130      17.024   4.796   5.370  1.00  0.00
ATOM   2011  SD  MET   130      16.112   3.372   7.038  1.00  0.00
ATOM   2012  CE  MET   130      15.764   1.602   6.867  1.00  0.00
ATOM   2013  HE1 MET   130      15.535   1.172   7.842  1.00  0.00
ATOM   2014  HE2 MET   130      14.907   1.441   6.216  1.00  0.00
ATOM   2015  HE3 MET   130      16.625   1.080   6.451  1.00  0.00
ATOM   2016  C   MET   130      14.737   6.178   4.455  1.00  0.00
ATOM   2017  O   MET   130      15.193   6.613   3.396  1.00  0.00
ATOM   2018  N   ARG   131      14.590   6.936   5.550  1.00  0.00
ATOM   2019  H   ARG   131      14.227   6.510   6.393  1.00  0.00
ATOM   2020  CA  ARG   131      14.913   8.360   5.602  1.00  0.00
ATOM   2021  HA  ARG   131      14.529   8.829   4.697  1.00  0.00
ATOM   2022  CB  ARG   131      14.237   8.982   6.842  1.00  0.00
ATOM   2023  HB2 ARG   131      14.633   8.512   7.742  1.00  0.00
ATOM   2024  HB3 ARG   131      14.523  10.031   6.911  1.00  0.00
ATOM   2025  CG  ARG   131      12.696   8.896   6.897  1.00  0.00
ATOM   2026  HG2 ARG   131      12.399   7.866   7.076  1.00  0.00
ATOM   2027  HG3 ARG   131      12.339   9.457   7.762  1.00  0.00
ATOM   2028  CD  ARG   131      11.958   9.372   5.639  1.00  0.00
ATOM   2029  HD2 ARG   131      12.132   8.669   4.822  1.00  0.00
ATOM   2030  HD3 ARG   131      10.883   9.382   5.818  1.00  0.00
ATOM   2031  NE  ARG   131      12.386  10.709   5.211  1.00  0.00
ATOM   2032  HE  ARG   131      13.015  11.217   5.828  1.00  0.00
ATOM   2033  CZ  ARG   131      12.029  11.296   4.058  1.00  0.00
ATOM   2034  NH1 ARG   131      11.167  10.712   3.213  1.00  0.00
ATOM   2035 HH11 ARG   131      10.767   9.810   3.424  1.00  0.00
ATOM   2036 HH12 ARG   131      10.885  11.194   2.361  1.00  0.00
ATOM   2037  NH2 ARG   131      12.549  12.484   3.745  1.00  0.00
ATOM   2038 HH21 ARG   131      13.223  12.936   4.352  1.00  0.00
ATOM   2039 HH22 ARG   131      12.348  12.885   2.832  1.00  0.00
ATOM   2040  C   ARG   131      16.439   8.561   5.745  1.00  0.00
ATOM   2041  O   ARG   131      17.098   7.703   6.332  1.00  0.00
ATOM   2042  N   PRO   132      17.012   9.681   5.242  1.00  0.00
ATOM   2043  CD  PRO   132      16.347  10.587   4.303  1.00  0.00
ATOM   2044  HD2 PRO   132      15.557  11.135   4.818  1.00  0.00
ATOM   2045  HD3 PRO   132      15.904  10.056   3.459  1.00  0.00
ATOM   2046  CG  PRO   132      17.427  11.545   3.812  1.00  0.00
ATOM   2047  HG2 PRO   132      17.040  12.530   3.565  1.00  0.00
ATOM   2048  HG3 PRO   132      17.884  11.143   2.906  1.00  0.00
ATOM   2049  CB  PRO   132      18.455  11.551   4.926  1.00  0.00
ATOM   2050  HB2 PRO   132      18.150  12.268   5.691  1.00  0.00
ATOM   2051  HB3 PRO   132      19.447  11.840   4.574  1.00  0.00
ATOM   2052  CA  PRO   132      18.407  10.117   5.464  1.00  0.00
ATOM   2053  HA  PRO   132      19.049   9.500   4.840  1.00  0.00
ATOM   2054  C   PRO   132      18.960  10.055   6.904  1.00  0.00
ATOM   2055  O   PRO   132      20.146   9.775   7.073  1.00  0.00
ATOM   2056  N   ASN   133      18.115  10.276   7.928  1.00  0.00
ATOM   2057  H   ASN   133      17.152  10.497   7.716  1.00  0.00
ATOM   2058  CA  ASN   133      18.477  10.180   9.351  1.00  0.00
ATOM   2059  HA  ASN   133      19.523  10.465   9.468  1.00  0.00
ATOM   2060  CB  ASN   133      17.632  11.185  10.180  1.00  0.00
ATOM   2061  HB2 ASN   133      17.995  11.188  11.208  1.00  0.00
ATOM   2062  HB3 ASN   133      17.810  12.191   9.802  1.00  0.00
ATOM   2063  CG  ASN   133      16.111  10.971  10.219  1.00  0.00
ATOM   2064  OD1 ASN   133      15.543  10.213   9.438  1.00  0.00
ATOM   2065  ND2 ASN   133      15.443  11.627  11.170  1.00  0.00
ATOM   2066 HD21 ASN   133      15.936  12.267  11.779  1.00  0.00
ATOM   2067 HD22 ASN   133      14.443  11.514  11.250  1.00  0.00
ATOM   2068  C   ASN   133      18.334   8.750   9.927  1.00  0.00
ATOM   2069  O   ASN   133      18.610   8.543  11.109  1.00  0.00
ATOM   2070  N   PHE   134      17.905   7.783   9.096  1.00  0.00
ATOM   2071  H   PHE   134      17.688   8.072   8.150  1.00  0.00
ATOM   2072  CA  PHE   134      17.846   6.334   9.319  1.00  0.00
ATOM   2073  HA  PHE   134      17.706   5.926   8.318  1.00  0.00
ATOM   2074  CB  PHE   134      19.173   5.738   9.821  1.00  0.00
ATOM   2075  HB2 PHE   134      19.509   6.231  10.731  1.00  0.00
ATOM   2076  HB3 PHE   134      19.007   4.704  10.098  1.00  0.00
ATOM   2077  CG  PHE   134      20.299   5.720   8.807  1.00  0.00
ATOM   2078  CD1 PHE   134      20.406   4.645   7.900  1.00  0.00
ATOM   2079  HD1 PHE   134      19.676   3.849   7.912  1.00  0.00
ATOM   2080  CE1 PHE   134      21.468   4.602   6.978  1.00  0.00
ATOM   2081  HE1 PHE   134      21.550   3.773   6.290  1.00  0.00
ATOM   2082  CZ  PHE   134      22.421   5.639   6.953  1.00  0.00
ATOM   2083  HZ  PHE   134      23.234   5.607   6.242  1.00  0.00
ATOM   2084  CE2 PHE   134      22.309   6.720   7.849  1.00  0.00
ATOM   2085  HE2 PHE   134      23.036   7.519   7.825  1.00  0.00
ATOM   2086  CD2 PHE   134      21.251   6.760   8.777  1.00  0.00
ATOM   2087  HD2 PHE   134      21.173   7.589   9.464  1.00  0.00
ATOM   2088  C   PHE   134      16.588   5.828  10.045  1.00  0.00
ATOM   2089  O   PHE   134      16.524   4.655  10.418  1.00  0.00
ATOM   2090  N   THR   135      15.579   6.693  10.216  1.00  0.00
ATOM   2091  H   THR   135      15.708   7.635   9.877  1.00  0.00
ATOM   2092  CA  THR   135      14.252   6.346  10.730  1.00  0.00
ATOM   2093  HA  THR   135      14.325   5.487  11.397  1.00  0.00
ATOM   2094  CB  THR   135      13.688   7.562  11.524  1.00  0.00
ATOM   2095  HB  THR   135      12.743   7.258  11.976  1.00  0.00
ATOM   2096  CG2 THR   135      14.601   8.020  12.672  1.00  0.00
ATOM   2097 HG21 THR   135      14.140   8.821  13.248  1.00  0.00
ATOM   2098 HG22 THR   135      14.798   7.195  13.358  1.00  0.00
ATOM   2099 HG23 THR   135      15.560   8.390  12.308  1.00  0.00
ATOM   2100  OG1 THR   135      13.378   8.674  10.700  1.00  0.00
ATOM   2101  HG1 THR   135      14.179   9.013  10.323  1.00  0.00
ATOM   2102  C   THR   135      13.314   5.991   9.555  1.00  0.00
ATOM   2103  O   THR   135      13.695   6.098   8.388  1.00  0.00
ATOM   2104  N   ILE   136      12.074   5.597   9.880  1.00  0.00
ATOM   2105  H   ILE   136      11.861   5.485  10.863  1.00  0.00
ATOM   2106  CA  ILE   136      10.935   5.505   8.965  1.00  0.00
ATOM   2107  HA  ILE   136      11.150   6.143   8.105  1.00  0.00
ATOM   2108  CB  ILE   136      10.705   4.068   8.410  1.00  0.00
ATOM   2109  HB  ILE   136       9.885   4.153   7.693  1.00  0.00
ATOM   2110  CG2 ILE   136      11.913   3.572   7.605  1.00  0.00
ATOM   2111 HG21 ILE   136      11.647   2.739   6.960  1.00  0.00
ATOM   2112 HG22 ILE   136      12.273   4.363   6.955  1.00  0.00
ATOM   2113 HG23 ILE   136      12.737   3.262   8.249  1.00  0.00
ATOM   2114  CG1 ILE   136      10.249   3.038   9.469  1.00  0.00
ATOM   2115 HG12 ILE   136      11.009   2.937  10.246  1.00  0.00
ATOM   2116 HG13 ILE   136       9.348   3.402   9.959  1.00  0.00
ATOM   2117  CD1 ILE   136       9.916   1.654   8.895  1.00  0.00
ATOM   2118 HD11 ILE   136       9.533   0.998   9.675  1.00  0.00
ATOM   2119 HD12 ILE   136       9.159   1.718   8.114  1.00  0.00
ATOM   2120 HD13 ILE   136      10.796   1.168   8.478  1.00  0.00
ATOM   2121  C   ILE   136       9.705   6.135   9.629  1.00  0.00
ATOM   2122  O   ILE   136       9.534   6.040  10.845  1.00  0.00
ATOM   2123  N   LYS   137       8.839   6.758   8.816  1.00  0.00
ATOM   2124  H   LYS   137       9.048   6.795   7.827  1.00  0.00
ATOM   2125  CA  LYS   137       7.538   7.275   9.229  1.00  0.00
ATOM   2126  HA  LYS   137       7.493   7.440  10.307  1.00  0.00
ATOM   2127  CB  LYS   137       7.262   8.613   8.507  1.00  0.00
ATOM   2128  HB2 LYS   137       7.235   8.476   7.424  1.00  0.00
ATOM   2129  HB3 LYS   137       6.270   8.963   8.796  1.00  0.00
ATOM   2130  CG  LYS   137       8.292   9.706   8.840  1.00  0.00
ATOM   2131  HG2 LYS   137       8.510   9.698   9.908  1.00  0.00
ATOM   2132  HG3 LYS   137       9.231   9.473   8.335  1.00  0.00
ATOM   2133  CD  LYS   137       7.808  11.109   8.441  1.00  0.00
ATOM   2134  HD2 LYS   137       7.368  11.090   7.443  1.00  0.00
ATOM   2135  HD3 LYS   137       7.004  11.403   9.117  1.00  0.00
ATOM   2136  CE  LYS   137       8.919  12.166   8.493  1.00  0.00
ATOM   2137  HE2 LYS   137       8.487  13.167   8.503  1.00  0.00
ATOM   2138  HE3 LYS   137       9.509  12.064   9.406  1.00  0.00
ATOM   2139  NZ  LYS   137       9.803  12.061   7.320  1.00  0.00
ATOM   2140  HZ1 LYS   137      10.166  11.122   7.255  1.00  0.00
ATOM   2141  HZ2 LYS   137       9.290  12.284   6.479  1.00  0.00
ATOM   2142  HZ3 LYS   137      10.590  12.699   7.418  1.00  0.00
ATOM   2143  C   LYS   137       6.493   6.219   8.839  1.00  0.00
ATOM   2144  O   LYS   137       5.806   6.338   7.824  1.00  0.00
ATOM   2145  N   GLY   138       6.413   5.158   9.654  1.00  0.00
ATOM   2146  H   GLY   138       7.005   5.141  10.473  1.00  0.00
ATOM   2147  CA  GLY   138       5.521   4.020   9.470  1.00  0.00
ATOM   2148  HA2 GLY   138       5.345   3.833   8.410  1.00  0.00
ATOM   2149  HA3 GLY   138       6.023   3.135   9.864  1.00  0.00
ATOM   2150  C   GLY   138       4.179   4.197  10.183  1.00  0.00
ATOM   2151  O   GLY   138       3.806   5.296  10.595  1.00  0.00
ATOM   2152  N   SER   139       3.463   3.076  10.327  1.00  0.00
ATOM   2153  H   SER   139       3.853   2.225   9.941  1.00  0.00
ATOM   2154  CA  SER   139       2.196   2.938  11.030  1.00  0.00
ATOM   2155  HA  SER   139       2.065   3.782  11.711  1.00  0.00
ATOM   2156  CB  SER   139       1.031   2.970  10.020  1.00  0.00
ATOM   2157  HB2 SER   139       1.022   3.920   9.486  1.00  0.00
ATOM   2158  HB3 SER   139       1.145   2.185   9.271  1.00  0.00
ATOM   2159  OG  SER   139      -0.219   2.807  10.662  1.00  0.00
ATOM   2160  HG  SER   139      -0.251   1.942  11.043  1.00  0.00
ATOM   2161  C   SER   139       2.291   1.668  11.881  1.00  0.00
ATOM   2162  O   SER   139       2.194   0.559  11.353  1.00  0.00
ATOM   2163  N   PHE   140       2.534   1.852  13.186  1.00  0.00
ATOM   2164  H   PHE   140       2.581   2.801  13.531  1.00  0.00
ATOM   2165  CA  PHE   140       2.852   0.806  14.152  1.00  0.00
ATOM   2166  HA  PHE   140       2.437  -0.143  13.804  1.00  0.00
ATOM   2167  CB  PHE   140       4.382   0.661  14.275  1.00  0.00
ATOM   2168  HB2 PHE   140       4.811   1.632  14.520  1.00  0.00
ATOM   2169  HB3 PHE   140       4.620   0.034  15.131  1.00  0.00
ATOM   2170  CG  PHE   140       5.127   0.077  13.084  1.00  0.00
ATOM   2171  CD1 PHE   140       4.851  -1.229  12.630  1.00  0.00
ATOM   2172  HD1 PHE   140       4.048  -1.794  13.074  1.00  0.00
ATOM   2173  CE1 PHE   140       5.635  -1.808  11.613  1.00  0.00
ATOM   2174  HE1 PHE   140       5.431  -2.816  11.282  1.00  0.00
ATOM   2175  CZ  PHE   140       6.694  -1.079  11.041  1.00  0.00
ATOM   2176  HZ  PHE   140       7.317  -1.528  10.280  1.00  0.00
ATOM   2177  CE2 PHE   140       6.932   0.247  11.446  1.00  0.00
ATOM   2178  HE2 PHE   140       7.728   0.821  10.997  1.00  0.00
ATOM   2179  CD2 PHE   140       6.146   0.820  12.461  1.00  0.00
ATOM   2180  HD2 PHE   140       6.348   1.827  12.778  1.00  0.00
ATOM   2181  C   PHE   140       2.198   1.101  15.506  1.00  0.00
ATOM   2182  O   PHE   140       2.180   2.248  15.953  1.00  0.00
ATOM   2183  N   LEU   141       1.709   0.043  16.169  1.00  0.00
ATOM   2184  H   LEU   141       1.756  -0.856  15.708  1.00  0.00
ATOM   2185  CA  LEU   141       1.177   0.027  17.534  1.00  0.00
ATOM   2186  HA  LEU   141       1.265   1.013  17.991  1.00  0.00
ATOM   2187  CB  LEU   141      -0.313  -0.397  17.510  1.00  0.00
ATOM   2188  HB2 LEU   141      -0.379  -1.432  17.178  1.00  0.00
ATOM   2189  HB3 LEU   141      -0.710  -0.396  18.527  1.00  0.00
ATOM   2190  CG  LEU   141      -1.243   0.463  16.625  1.00  0.00
ATOM   2191  HG  LEU   141      -0.832   0.504  15.616  1.00  0.00
ATOM   2192  CD1 LEU   141      -2.628  -0.190  16.504  1.00  0.00
ATOM   2193 HD11 LEU   141      -3.280   0.389  15.851  1.00  0.00
ATOM   2194 HD12 LEU   141      -2.554  -1.194  16.085  1.00  0.00
ATOM   2195 HD13 LEU   141      -3.117  -0.270  17.475  1.00  0.00
ATOM   2196  CD2 LEU   141      -1.368   1.906  17.141  1.00  0.00
ATOM   2197 HD21 LEU   141      -2.042   2.488  16.511  1.00  0.00
ATOM   2198 HD22 LEU   141      -1.759   1.932  18.158  1.00  0.00
ATOM   2199 HD23 LEU   141      -0.406   2.418  17.139  1.00  0.00
ATOM   2200  C   LEU   141       2.022  -0.943  18.382  1.00  0.00
ATOM   2201  O   LEU   141       3.001  -1.515  17.901  1.00  0.00
ATOM   2202  N   ASN   142       1.656  -1.135  19.660  1.00  0.00
ATOM   2203  H   ASN   142       0.851  -0.638  20.012  1.00  0.00
ATOM   2204  CA  ASN   142       2.315  -2.078  20.568  1.00  0.00
ATOM   2205  HA  ASN   142       3.389  -1.880  20.539  1.00  0.00
ATOM   2206  CB  ASN   142       1.781  -1.843  21.998  1.00  0.00
ATOM   2207  HB2 ASN   142       1.797  -0.777  22.225  1.00  0.00
ATOM   2208  HB3 ASN   142       0.738  -2.152  22.082  1.00  0.00
ATOM   2209  CG  ASN   142       2.634  -2.539  23.066  1.00  0.00
ATOM   2210  OD1 ASN   142       3.802  -2.202  23.249  1.00  0.00
ATOM   2211  ND2 ASN   142       2.067  -3.538  23.746  1.00  0.00
ATOM   2212 HD21 ASN   142       1.109  -3.798  23.565  1.00  0.00
ATOM   2213 HD22 ASN   142       2.603  -4.027  24.449  1.00  0.00
ATOM   2214  C   ASN   142       2.033  -3.526  20.116  1.00  0.00
ATOM   2215  O   ASN   142       0.905  -3.863  19.753  1.00  0.00
ATOM   2216  N   GLY   143       3.081  -4.364  20.126  1.00  0.00
ATOM   2217  H   GLY   143       3.968  -4.012  20.455  1.00  0.00
ATOM   2218  CA  GLY   143       3.053  -5.746  19.652  1.00  0.00
ATOM   2219  HA2 GLY   143       3.782  -6.317  20.229  1.00  0.00
ATOM   2220  HA3 GLY   143       2.082  -6.204  19.847  1.00  0.00
ATOM   2221  C   GLY   143       3.392  -5.904  18.162  1.00  0.00
ATOM   2222  O   GLY   143       3.391  -7.033  17.669  1.00  0.00
ATOM   2223  N   SER   144       3.700  -4.802  17.452  1.00  0.00
ATOM   2224  H   SER   144       3.657  -3.908  17.920  1.00  0.00
ATOM   2225  CA  SER   144       4.138  -4.802  16.053  1.00  0.00
ATOM   2226  HA  SER   144       3.583  -5.568  15.516  1.00  0.00
ATOM   2227  CB  SER   144       3.823  -3.437  15.408  1.00  0.00
ATOM   2228  HB2 SER   144       3.920  -3.541  14.329  1.00  0.00
ATOM   2229  HB3 SER   144       2.798  -3.130  15.591  1.00  0.00
ATOM   2230  OG  SER   144       4.684  -2.400  15.836  1.00  0.00
ATOM   2231  HG  SER   144       4.426  -2.137  16.708  1.00  0.00
ATOM   2232  C   SER   144       5.641  -5.091  15.884  1.00  0.00
ATOM   2233  O   SER   144       6.116  -5.148  14.752  1.00  0.00
ATOM   2234  N   CYS   145       6.391  -5.276  16.982  1.00  0.00
ATOM   2235  H   CYS   145       5.935  -5.209  17.881  1.00  0.00
ATOM   2236  CA  CYS   145       7.824  -5.566  16.989  1.00  0.00
ATOM   2237  HA  CYS   145       8.339  -4.766  16.455  1.00  0.00
ATOM   2238  CB  CYS   145       8.326  -5.600  18.444  1.00  0.00
ATOM   2239  HB2 CYS   145       7.820  -6.371  19.025  1.00  0.00
ATOM   2240  HB3 CYS   145       9.393  -5.819  18.473  1.00  0.00
ATOM   2241  SG  CYS   145       8.053  -3.991  19.242  1.00  0.00
ATOM   2242  HG  CYS   145       8.730  -4.277  20.360  1.00  0.00
ATOM   2243  C   CYS   145       8.097  -6.905  16.280  1.00  0.00
ATOM   2244  O   CYS   145       7.390  -7.885  16.506  1.00  0.00
ATOM   2245  N   GLY   146       9.078  -6.911  15.372  1.00  0.00
ATOM   2246  H   GLY   146       9.624  -6.065  15.253  1.00  0.00
ATOM   2247  CA  GLY   146       9.408  -8.029  14.500  1.00  0.00
ATOM   2248  HA2 GLY   146      10.474  -7.970  14.287  1.00  0.00
ATOM   2249  HA3 GLY   146       9.257  -8.975  15.015  1.00  0.00
ATOM   2250  C   GLY   146       8.652  -8.047  13.165  1.00  0.00
ATOM   2251  O   GLY   146       8.822  -9.001  12.408  1.00  0.00
ATOM   2252  N   SER   147       7.842  -7.012  12.860  1.00  0.00
ATOM   2253  H   SER   147       7.738  -6.272  13.540  1.00  0.00
ATOM   2254  CA  SER   147       7.181  -6.821  11.564  1.00  0.00
ATOM   2255  HA  SER   147       6.710  -7.753  11.241  1.00  0.00
ATOM   2256  CB  SER   147       6.122  -5.706  11.665  1.00  0.00
ATOM   2257  HB2 SER   147       6.509  -4.829  12.184  1.00  0.00
ATOM   2258  HB3 SER   147       5.820  -5.372  10.672  1.00  0.00
ATOM   2259  OG  SER   147       4.964  -6.189  12.311  1.00  0.00
ATOM   2260  HG  SER   147       5.180  -6.344  13.220  1.00  0.00
ATOM   2261  C   SER   147       8.233  -6.388  10.534  1.00  0.00
ATOM   2262  O   SER   147       8.995  -5.451  10.779  1.00  0.00
ATOM   2263  N   VAL   148       8.296  -7.114   9.411  1.00  0.00
ATOM   2264  H   VAL   148       7.613  -7.844   9.268  1.00  0.00
ATOM   2265  CA  VAL   148       9.402  -7.049   8.463  1.00  0.00
ATOM   2266  HA  VAL   148      10.285  -6.666   8.975  1.00  0.00
ATOM   2267  CB  VAL   148       9.727  -8.479   7.959  1.00  0.00
ATOM   2268  HB  VAL   148      10.567  -8.399   7.266  1.00  0.00
ATOM   2269  CG1 VAL   148      10.212  -9.359   9.122  1.00  0.00
ATOM   2270 HG11 VAL   148      10.527 -10.333   8.762  1.00  0.00
ATOM   2271 HG12 VAL   148      11.057  -8.904   9.637  1.00  0.00
ATOM   2272 HG13 VAL   148       9.424  -9.533   9.854  1.00  0.00
ATOM   2273  CG2 VAL   148       8.583  -9.175   7.193  1.00  0.00
ATOM   2274 HG21 VAL   148       8.882 -10.171   6.873  1.00  0.00
ATOM   2275 HG22 VAL   148       7.689  -9.283   7.809  1.00  0.00
ATOM   2276 HG23 VAL   148       8.304  -8.629   6.293  1.00  0.00
ATOM   2277  C   VAL   148       9.091  -6.124   7.282  1.00  0.00
ATOM   2278  O   VAL   148       7.952  -6.029   6.821  1.00  0.00
ATOM   2279  N   GLY   149      10.157  -5.488   6.780  1.00  0.00
ATOM   2280  H   GLY   149      11.047  -5.652   7.233  1.00  0.00
ATOM   2281  CA  GLY   149      10.203  -4.758   5.527  1.00  0.00
ATOM   2282  HA2 GLY   149       9.206  -4.487   5.199  1.00  0.00
ATOM   2283  HA3 GLY   149      10.736  -3.828   5.680  1.00  0.00
ATOM   2284  C   GLY   149      10.923  -5.583   4.460  1.00  0.00
ATOM   2285  O   GLY   149      11.880  -6.297   4.766  1.00  0.00
ATOM   2286  N   PHE   150      10.451  -5.484   3.208  1.00  0.00
ATOM   2287  H   PHE   150       9.655  -4.879   3.044  1.00  0.00
ATOM   2288  CA  PHE   150      10.884  -6.306   2.084  1.00  0.00
ATOM   2289  HA  PHE   150      11.955  -6.465   2.206  1.00  0.00
ATOM   2290  CB  PHE   150      10.187  -7.690   2.131  1.00  0.00
ATOM   2291  HB2 PHE   150      10.677  -8.364   1.426  1.00  0.00
ATOM   2292  HB3 PHE   150      10.322  -8.153   3.109  1.00  0.00
ATOM   2293  CG  PHE   150       8.699  -7.653   1.806  1.00  0.00
ATOM   2294  CD1 PHE   150       7.766  -7.273   2.794  1.00  0.00
ATOM   2295  HD1 PHE   150       8.096  -7.046   3.798  1.00  0.00
ATOM   2296  CE1 PHE   150       6.403  -7.135   2.466  1.00  0.00
ATOM   2297  HE1 PHE   150       5.700  -6.805   3.214  1.00  0.00
ATOM   2298  CZ  PHE   150       5.965  -7.400   1.154  1.00  0.00
ATOM   2299  HZ  PHE   150       4.925  -7.275   0.895  1.00  0.00
ATOM   2300  CE2 PHE   150       6.886  -7.818   0.176  1.00  0.00
ATOM   2301  HE2 PHE   150       6.546  -8.022  -0.829  1.00  0.00
ATOM   2302  CD2 PHE   150       8.250  -7.943   0.500  1.00  0.00
ATOM   2303  HD2 PHE   150       8.955  -8.237  -0.264  1.00  0.00
ATOM   2304  C   PHE   150      10.708  -5.601   0.731  1.00  0.00
ATOM   2305  O   PHE   150       9.852  -4.730   0.569  1.00  0.00
ATOM   2306  N   ASN   151      11.478  -6.073  -0.255  1.00  0.00
ATOM   2307  H   ASN   151      12.162  -6.775  -0.001  1.00  0.00
ATOM   2308  CA  ASN   151      11.286  -5.883  -1.693  1.00  0.00
ATOM   2309  HA  ASN   151      10.361  -5.335  -1.886  1.00  0.00
ATOM   2310  CB  ASN   151      12.485  -5.112  -2.292  1.00  0.00
ATOM   2311  HB2 ASN   151      13.421  -5.621  -2.057  1.00  0.00
ATOM   2312  HB3 ASN   151      12.416  -5.096  -3.381  1.00  0.00
ATOM   2313  CG  ASN   151      12.554  -3.655  -1.826  1.00  0.00
ATOM   2314  OD1 ASN   151      11.746  -2.834  -2.247  1.00  0.00
ATOM   2315  ND2 ASN   151      13.509  -3.325  -0.954  1.00  0.00
ATOM   2316 HD21 ASN   151      14.161  -4.022  -0.624  1.00  0.00
ATOM   2317 HD22 ASN   151      13.579  -2.365  -0.646  1.00  0.00
ATOM   2318  C   ASN   151      11.142  -7.267  -2.345  1.00  0.00
ATOM   2319  O   ASN   151      11.445  -8.285  -1.718  1.00  0.00
ATOM   2320  N   ILE   152      10.697  -7.308  -3.612  1.00  0.00
ATOM   2321  H   ILE   152      10.467  -6.437  -4.070  1.00  0.00
ATOM   2322  CA  ILE   152      10.630  -8.520  -4.435  1.00  0.00
ATOM   2323  HA  ILE   152      11.188  -9.308  -3.928  1.00  0.00
ATOM   2324  CB  ILE   152       9.177  -9.056  -4.605  1.00  0.00
ATOM   2325  HB  ILE   152       8.602  -8.304  -5.145  1.00  0.00
ATOM   2326  CG2 ILE   152       9.142 -10.350  -5.453  1.00  0.00
ATOM   2327 HG21 ILE   152       8.124 -10.676  -5.655  1.00  0.00
ATOM   2328 HG22 ILE   152       9.608 -10.218  -6.429  1.00  0.00
ATOM   2329 HG23 ILE   152       9.661 -11.167  -4.950  1.00  0.00
ATOM   2330  CG1 ILE   152       8.492  -9.282  -3.233  1.00  0.00
ATOM   2331 HG12 ILE   152       9.102  -9.951  -2.624  1.00  0.00
ATOM   2332 HG13 ILE   152       8.449  -8.337  -2.692  1.00  0.00
ATOM   2333  CD1 ILE   152       7.060  -9.828  -3.295  1.00  0.00
ATOM   2334 HD11 ILE   152       6.633  -9.867  -2.293  1.00  0.00
ATOM   2335 HD12 ILE   152       6.419  -9.196  -3.907  1.00  0.00
ATOM   2336 HD13 ILE   152       7.023 -10.842  -3.691  1.00  0.00
ATOM   2337  C   ILE   152      11.375  -8.250  -5.749  1.00  0.00
ATOM   2338  O   ILE   152      11.181  -7.213  -6.384  1.00  0.00
ATOM   2339  N   ASP   153      12.235  -9.206  -6.125  1.00  0.00
ATOM   2340  H   ASP   153      12.314 -10.009  -5.514  1.00  0.00
ATOM   2341  CA  ASP   153      13.160  -9.190  -7.254  1.00  0.00
ATOM   2342  HA  ASP   153      12.957  -8.321  -7.884  1.00  0.00
ATOM   2343  CB  ASP   153      14.634  -9.093  -6.766  1.00  0.00
ATOM   2344  HB2 ASP   153      14.950 -10.040  -6.327  1.00  0.00
ATOM   2345  HB3 ASP   153      15.294  -8.921  -7.618  1.00  0.00
ATOM   2346  CG  ASP   153      14.899  -8.020  -5.705  1.00  0.00
ATOM   2347  OD1 ASP   153      14.664  -8.327  -4.516  1.00  0.00
ATOM   2348  OD2 ASP   153      15.343  -6.920  -6.100  1.00  0.00
ATOM   2349  C   ASP   153      12.885 -10.447  -8.089  1.00  0.00
ATOM   2350  O   ASP   153      13.650 -11.411  -8.039  1.00  0.00
ATOM   2351  N   TYR   154      11.734 -10.452  -8.785  1.00  0.00
ATOM   2352  H   TYR   154      11.170  -9.617  -8.727  1.00  0.00
ATOM   2353  CA  TYR   154      11.173 -11.548  -9.584  1.00  0.00
ATOM   2354  HA  TYR   154      10.328 -11.107 -10.110  1.00  0.00
ATOM   2355  CB  TYR   154      12.132 -12.062 -10.697  1.00  0.00
ATOM   2356  HB2 TYR   154      12.333 -11.249 -11.396  1.00  0.00
ATOM   2357  HB3 TYR   154      13.100 -12.331 -10.278  1.00  0.00
ATOM   2358  CG  TYR   154      11.634 -13.252 -11.506  1.00  0.00
ATOM   2359  CD1 TYR   154      10.343 -13.253 -12.078  1.00  0.00
ATOM   2360  HD1 TYR   154       9.696 -12.395 -11.972  1.00  0.00
ATOM   2361  CE1 TYR   154       9.880 -14.385 -12.776  1.00  0.00
ATOM   2362  HE1 TYR   154       8.886 -14.385 -13.201  1.00  0.00
ATOM   2363  CZ  TYR   154      10.706 -15.516 -12.916  1.00  0.00
ATOM   2364  OH  TYR   154      10.252 -16.614 -13.588  1.00  0.00
ATOM   2365  HH  TYR   154      10.887 -17.314 -13.625  1.00  0.00
ATOM   2366  CE2 TYR   154      12.000 -15.514 -12.362  1.00  0.00
ATOM   2367  HE2 TYR   154      12.640 -16.378 -12.464  1.00  0.00
ATOM   2368  CD2 TYR   154      12.464 -14.385 -11.662  1.00  0.00
ATOM   2369  HD2 TYR   154      13.453 -14.401 -11.230  1.00  0.00
ATOM   2370  C   TYR   154      10.560 -12.618  -8.666  1.00  0.00
ATOM   2371  O   TYR   154       9.407 -12.496  -8.249  1.00  0.00
ATOM   2372  N   ASP   155      11.347 -13.657  -8.363  1.00  0.00
ATOM   2373  H   ASP   155      12.280 -13.671  -8.757  1.00  0.00
ATOM   2374  CA  ASP   155      11.008 -14.799  -7.520  1.00  0.00
ATOM   2375  HA  ASP   155       9.927 -14.886  -7.422  1.00  0.00
ATOM   2376  CB  ASP   155      11.541 -16.098  -8.193  1.00  0.00
ATOM   2377  HB2 ASP   155      11.324 -16.950  -7.549  1.00  0.00
ATOM   2378  HB3 ASP   155      10.971 -16.270  -9.107  1.00  0.00
ATOM   2379  CG  ASP   155      13.029 -16.182  -8.580  1.00  0.00
ATOM   2380  OD1 ASP   155      13.742 -15.154  -8.534  1.00  0.00
ATOM   2381  OD2 ASP   155      13.453 -17.310  -8.914  1.00  0.00
ATOM   2382  C   ASP   155      11.605 -14.648  -6.104  1.00  0.00
ATOM   2383  O   ASP   155      11.071 -15.242  -5.166  1.00  0.00
ATOM   2384  N   CYS   156      12.678 -13.853  -5.943  1.00  0.00
ATOM   2385  H   CYS   156      13.039 -13.385  -6.763  1.00  0.00
ATOM   2386  CA  CYS   156      13.418 -13.666  -4.697  1.00  0.00
ATOM   2387  HA  CYS   156      13.433 -14.601  -4.141  1.00  0.00
ATOM   2388  CB  CYS   156      14.863 -13.265  -5.069  1.00  0.00
ATOM   2389  HB2 CYS   156      15.271 -13.963  -5.800  1.00  0.00
ATOM   2390  HB3 CYS   156      14.899 -12.278  -5.530  1.00  0.00
ATOM   2391  SG  CYS   156      15.953 -13.286  -3.613  1.00  0.00
ATOM   2392  HG  CYS   156      15.284 -12.356  -2.923  1.00  0.00
ATOM   2393  C   CYS   156      12.789 -12.532  -3.870  1.00  0.00
ATOM   2394  O   CYS   156      12.543 -11.451  -4.398  1.00  0.00
ATOM   2395  N   VAL   157      12.568 -12.776  -2.569  1.00  0.00
ATOM   2396  H   VAL   157      12.775 -13.704  -2.219  1.00  0.00
ATOM   2397  CA  VAL   157      12.115 -11.788  -1.591  1.00  0.00
ATOM   2398  HA  VAL   157      11.616 -10.952  -2.083  1.00  0.00
ATOM   2399  CB  VAL   157      11.120 -12.462  -0.602  1.00  0.00
ATOM   2400  HB  VAL   157      11.633 -13.268  -0.074  1.00  0.00
ATOM   2401  CG1 VAL   157      10.591 -11.474   0.459  1.00  0.00
ATOM   2402 HG11 VAL   157       9.882 -11.968   1.120  1.00  0.00
ATOM   2403 HG12 VAL   157      11.387 -11.075   1.088  1.00  0.00
ATOM   2404 HG13 VAL   157      10.079 -10.631  -0.006  1.00  0.00
ATOM   2405  CG2 VAL   157       9.924 -13.106  -1.329  1.00  0.00
ATOM   2406 HG21 VAL   157       9.230 -13.548  -0.617  1.00  0.00
ATOM   2407 HG22 VAL   157       9.376 -12.367  -1.915  1.00  0.00
ATOM   2408 HG23 VAL   157      10.238 -13.902  -2.004  1.00  0.00
ATOM   2409  C   VAL   157      13.362 -11.293  -0.836  1.00  0.00
ATOM   2410  O   VAL   157      13.932 -12.023  -0.024  1.00  0.00
ATOM   2411  N   SER   158      13.774 -10.041  -1.093  1.00  0.00
ATOM   2412  H   SER   158      13.250  -9.485  -1.755  1.00  0.00
ATOM   2413  CA  SER   158      14.877  -9.389  -0.393  1.00  0.00
ATOM   2414  HA  SER   158      15.655 -10.106  -0.133  1.00  0.00
ATOM   2415  CB  SER   158      15.491  -8.296  -1.290  1.00  0.00
ATOM   2416  HB2 SER   158      14.730  -7.668  -1.755  1.00  0.00
ATOM   2417  HB3 SER   158      16.136  -7.640  -0.703  1.00  0.00
ATOM   2418  OG  SER   158      16.301  -8.878  -2.287  1.00  0.00
ATOM   2419  HG  SER   158      15.747  -9.045  -3.041  1.00  0.00
ATOM   2420  C   SER   158      14.324  -8.725   0.878  1.00  0.00
ATOM   2421  O   SER   158      13.740  -7.645   0.813  1.00  0.00
ATOM   2422  N   PHE   159      14.528  -9.375   2.035  1.00  0.00
ATOM   2423  H   PHE   159      15.032 -10.252   2.002  1.00  0.00
ATOM   2424  CA  PHE   159      14.183  -8.860   3.359  1.00  0.00
ATOM   2425  HA  PHE   159      13.206  -8.373   3.334  1.00  0.00
ATOM   2426  CB  PHE   159      14.165 -10.023   4.369  1.00  0.00
ATOM   2427  HB2 PHE   159      15.103 -10.576   4.334  1.00  0.00
ATOM   2428  HB3 PHE   159      14.089  -9.628   5.383  1.00  0.00
ATOM   2429  CG  PHE   159      13.005 -10.980   4.181  1.00  0.00
ATOM   2430  CD1 PHE   159      11.707 -10.590   4.574  1.00  0.00
ATOM   2431  HD1 PHE   159      11.540  -9.616   5.009  1.00  0.00
ATOM   2432  CE1 PHE   159      10.625 -11.470   4.394  1.00  0.00
ATOM   2433  HE1 PHE   159       9.635 -11.164   4.692  1.00  0.00
ATOM   2434  CZ  PHE   159      10.831 -12.743   3.828  1.00  0.00
ATOM   2435  HZ  PHE   159       9.998 -13.418   3.693  1.00  0.00
ATOM   2436  CE2 PHE   159      12.125 -13.132   3.433  1.00  0.00
ATOM   2437  HE2 PHE   159      12.281 -14.108   2.999  1.00  0.00
ATOM   2438  CD2 PHE   159      13.212 -12.253   3.611  1.00  0.00
ATOM   2439  HD2 PHE   159      14.204 -12.558   3.307  1.00  0.00
ATOM   2440  C   PHE   159      15.264  -7.860   3.782  1.00  0.00
ATOM   2441  O   PHE   159      16.454  -8.176   3.746  1.00  0.00
ATOM   2442  N   CYS   160      14.832  -6.646   4.152  1.00  0.00
ATOM   2443  H   CYS   160      13.833  -6.485   4.171  1.00  0.00
ATOM   2444  CA  CYS   160      15.689  -5.477   4.328  1.00  0.00
ATOM   2445  HA  CYS   160      16.727  -5.803   4.343  1.00  0.00
ATOM   2446  CB  CYS   160      15.547  -4.542   3.110  1.00  0.00
ATOM   2447  HB2 CYS   160      16.271  -3.734   3.180  1.00  0.00
ATOM   2448  HB3 CYS   160      15.751  -5.081   2.185  1.00  0.00
ATOM   2449  SG  CYS   160      13.888  -3.817   2.981  1.00  0.00
ATOM   2450  HG  CYS   160      14.141  -3.082   1.894  1.00  0.00
ATOM   2451  C   CYS   160      15.502  -4.758   5.666  1.00  0.00
ATOM   2452  O   CYS   160      16.340  -3.932   6.017  1.00  0.00
ATOM   2453  N   TYR   161      14.425  -5.052   6.405  1.00  0.00
ATOM   2454  H   TYR   161      13.782  -5.757   6.071  1.00  0.00
ATOM   2455  CA  TYR   161      14.074  -4.376   7.647  1.00  0.00
ATOM   2456  HA  TYR   161      15.005  -4.119   8.152  1.00  0.00
ATOM   2457  CB  TYR   161      13.349  -3.047   7.332  1.00  0.00
ATOM   2458  HB2 TYR   161      13.996  -2.418   6.721  1.00  0.00
ATOM   2459  HB3 TYR   161      12.485  -3.249   6.707  1.00  0.00
ATOM   2460  CG  TYR   161      12.893  -2.209   8.517  1.00  0.00
ATOM   2461  CD1 TYR   161      13.795  -1.326   9.145  1.00  0.00
ATOM   2462  HD1 TYR   161      14.814  -1.255   8.796  1.00  0.00
ATOM   2463  CE1 TYR   161      13.368  -0.526  10.222  1.00  0.00
ATOM   2464  HE1 TYR   161      14.062   0.152  10.695  1.00  0.00
ATOM   2465  CZ  TYR   161      12.038  -0.609  10.681  1.00  0.00
ATOM   2466  OH  TYR   161      11.628   0.166  11.727  1.00  0.00
ATOM   2467  HH  TYR   161      10.745  -0.015  12.015  1.00  0.00
ATOM   2468  CE2 TYR   161      11.136  -1.492  10.055  1.00  0.00
ATOM   2469  HE2 TYR   161      10.113  -1.553  10.391  1.00  0.00
ATOM   2470  CD2 TYR   161      11.562  -2.291   8.976  1.00  0.00
ATOM   2471  HD2 TYR   161      10.861  -2.962   8.500  1.00  0.00
ATOM   2472  C   TYR   161      13.335  -5.330   8.591  1.00  0.00
ATOM   2473  O   TYR   161      12.655  -6.257   8.154  1.00  0.00
ATOM   2474  N   MET   162      13.471  -5.059   9.892  1.00  0.00
ATOM   2475  H   MET   162      14.096  -4.302  10.139  1.00  0.00
ATOM   2476  CA  MET   162      12.763  -5.665  11.006  1.00  0.00
ATOM   2477  HA  MET   162      11.780  -5.992  10.661  1.00  0.00
ATOM   2478  CB  MET   162      13.532  -6.898  11.522  1.00  0.00
ATOM   2479  HB2 MET   162      13.650  -7.605  10.699  1.00  0.00
ATOM   2480  HB3 MET   162      14.542  -6.614  11.824  1.00  0.00
ATOM   2481  CG  MET   162      12.830  -7.612  12.688  1.00  0.00
ATOM   2482  HG2 MET   162      12.832  -6.968  13.568  1.00  0.00
ATOM   2483  HG3 MET   162      11.786  -7.790  12.434  1.00  0.00
ATOM   2484  SD  MET   162      13.585  -9.188  13.163  1.00  0.00
ATOM   2485  CE  MET   162      12.689 -10.292  12.040  1.00  0.00
ATOM   2486  HE1 MET   162      13.113 -11.293  12.077  1.00  0.00
ATOM   2487  HE2 MET   162      11.637 -10.349  12.319  1.00  0.00
ATOM   2488  HE3 MET   162      12.757  -9.932  11.015  1.00  0.00
ATOM   2489  C   MET   162      12.560  -4.556  12.038  1.00  0.00
ATOM   2490  O   MET   162      13.535  -3.973  12.512  1.00  0.00
ATOM   2491  N   HIE   163      11.295  -4.263  12.374  1.00  0.00
ATOM   2492  H   HIE   163      10.549  -4.782  11.928  1.00  0.00
ATOM   2493  CA  HIE   163      10.899  -3.201  13.294  1.00  0.00
ATOM   2494  HA  HIE   163      11.456  -2.292  13.058  1.00  0.00
ATOM   2495  CB  HIE   163       9.389  -2.954  13.108  1.00  0.00
ATOM   2496  HB2 HIE   163       9.169  -2.707  12.070  1.00  0.00
ATOM   2497  HB3 HIE   163       8.826  -3.865  13.322  1.00  0.00
ATOM   2498  CG  HIE   163       8.849  -1.848  13.972  1.00  0.00
ATOM   2499  ND1 HIE   163       9.316  -0.532  13.883  1.00  0.00
ATOM   2500  CE1 HIE   163       8.643   0.121  14.819  1.00  0.00
ATOM   2501  HE1 HIE   163       8.775   1.168  15.035  1.00  0.00
ATOM   2502  NE2 HIE   163       7.778  -0.648  15.476  1.00  0.00
ATOM   2503  HE2 HIE   163       7.158  -0.351  16.220  1.00  0.00
ATOM   2504  CD2 HIE   163       7.893  -1.922  14.960  1.00  0.00
ATOM   2505  HD2 HIE   163       7.312  -2.752  15.331  1.00  0.00
ATOM   2506  C   HIE   163      11.170  -3.616  14.748  1.00  0.00
ATOM   2507  O   HIE   163      10.851  -4.739  15.132  1.00  0.00
ATOM   2508  N   HIE   164      11.760  -2.710  15.543  1.00  0.00
ATOM   2509  H   HIE   164      11.993  -1.806  15.155  1.00  0.00
ATOM   2510  CA  HIE   164      12.093  -2.943  16.950  1.00  0.00
ATOM   2511  HA  HIE   164      11.779  -3.941  17.261  1.00  0.00
ATOM   2512  CB  HIE   164      13.618  -2.842  17.177  1.00  0.00
ATOM   2513  HB2 HIE   164      14.026  -1.953  16.697  1.00  0.00
ATOM   2514  HB3 HIE   164      13.813  -2.714  18.244  1.00  0.00
ATOM   2515  CG  HIE   164      14.430  -4.044  16.755  1.00  0.00
ATOM   2516  ND1 HIE   164      15.583  -4.428  17.447  1.00  0.00
ATOM   2517  CE1 HIE   164      16.030  -5.493  16.796  1.00  0.00
ATOM   2518  HE1 HIE   164      16.938  -6.008  17.052  1.00  0.00
ATOM   2519  NE2 HIE   164      15.272  -5.833  15.758  1.00  0.00
ATOM   2520  HE2 HIE   164      15.452  -6.581  15.103  1.00  0.00
ATOM   2521  CD2 HIE   164      14.249  -4.911  15.695  1.00  0.00
ATOM   2522  HD2 HIE   164      13.505  -4.958  14.921  1.00  0.00
ATOM   2523  C   HIE   164      11.374  -1.968  17.886  1.00  0.00
ATOM   2524  O   HIE   164      10.948  -2.387  18.960  1.00  0.00
ATOM   2525  N   MET   165      11.283  -0.677  17.522  1.00  0.00
ATOM   2526  H   MET   165      11.643  -0.390  16.622  1.00  0.00
ATOM   2527  CA  MET   165      10.878   0.380  18.447  1.00  0.00
ATOM   2528  HA  MET   165      10.070  -0.030  19.054  1.00  0.00
ATOM   2529  CB  MET   165      12.044   0.733  19.398  1.00  0.00
ATOM   2530  HB2 MET   165      11.685   1.390  20.191  1.00  0.00
ATOM   2531  HB3 MET   165      12.364  -0.178  19.895  1.00  0.00
ATOM   2532  CG  MET   165      13.270   1.364  18.714  1.00  0.00
ATOM   2533  HG2 MET   165      13.496   0.830  17.791  1.00  0.00
ATOM   2534  HG3 MET   165      13.063   2.396  18.431  1.00  0.00
ATOM   2535  SD  MET   165      14.786   1.319  19.707  1.00  0.00
ATOM   2536  CE  MET   165      14.377   2.505  21.013  1.00  0.00
ATOM   2537  HE1 MET   165      15.178   2.530  21.749  1.00  0.00
ATOM   2538  HE2 MET   165      14.261   3.505  20.602  1.00  0.00
ATOM   2539  HE3 MET   165      13.455   2.228  21.522  1.00  0.00
ATOM   2540  C   MET   165      10.286   1.611  17.765  1.00  0.00
ATOM   2541  O   MET   165      10.693   1.978  16.664  1.00  0.00
ATOM   2542  N   GLU   166       9.377   2.284  18.484  1.00  0.00
ATOM   2543  H   GLU   166       9.111   1.895  19.379  1.00  0.00
ATOM   2544  CA  GLU   166       8.962   3.658  18.238  1.00  0.00
ATOM   2545  HA  GLU   166       9.170   3.960  17.211  1.00  0.00
ATOM   2546  CB  GLU   166       7.445   3.760  18.508  1.00  0.00
ATOM   2547  HB2 GLU   166       6.948   3.043  17.858  1.00  0.00
ATOM   2548  HB3 GLU   166       7.218   3.439  19.527  1.00  0.00
ATOM   2549  CG  GLU   166       6.841   5.157  18.267  1.00  0.00
ATOM   2550  HG2 GLU   166       7.171   5.855  19.037  1.00  0.00
ATOM   2551  HG3 GLU   166       7.188   5.555  17.313  1.00  0.00
ATOM   2552  CD  GLU   166       5.312   5.125  18.236  1.00  0.00
ATOM   2553  OE1 GLU   166       4.769   4.459  17.326  1.00  0.00
ATOM   2554  OE2 GLU   166       4.709   5.769  19.122  1.00  0.00
ATOM   2555  C   GLU   166       9.739   4.548  19.221  1.00  0.00
ATOM   2556  O   GLU   166       9.777   4.267  20.420  1.00  0.00
ATOM   2557  N   LEU   167      10.353   5.624  18.708  1.00  0.00
ATOM   2558  H   LEU   167      10.257   5.803  17.715  1.00  0.00
ATOM   2559  CA  LEU   167      11.075   6.629  19.491  1.00  0.00
ATOM   2560  HA  LEU   167      11.670   6.119  20.249  1.00  0.00
ATOM   2561  CB  LEU   167      11.991   7.446  18.543  1.00  0.00
ATOM   2562  HB2 LEU   167      11.373   7.996  17.830  1.00  0.00
ATOM   2563  HB3 LEU   167      12.517   8.209  19.118  1.00  0.00
ATOM   2564  CG  LEU   167      13.043   6.633  17.749  1.00  0.00
ATOM   2565  HG  LEU   167      12.516   5.974  17.058  1.00  0.00
ATOM   2566  CD1 LEU   167      13.922   7.567  16.904  1.00  0.00
ATOM   2567 HD11 LEU   167      14.577   6.997  16.245  1.00  0.00
ATOM   2568 HD12 LEU   167      13.320   8.224  16.280  1.00  0.00
ATOM   2569 HD13 LEU   167      14.550   8.200  17.533  1.00  0.00
ATOM   2570  CD2 LEU   167      13.926   5.754  18.648  1.00  0.00
ATOM   2571 HD21 LEU   167      14.701   5.249  18.067  1.00  0.00
ATOM   2572 HD22 LEU   167      14.421   6.341  19.422  1.00  0.00
ATOM   2573 HD23 LEU   167      13.337   4.977  19.133  1.00  0.00
ATOM   2574  C   LEU   167      10.069   7.603  20.147  1.00  0.00
ATOM   2575  O   LEU   167       8.954   7.732  19.638  1.00  0.00
ATOM   2576  N   PRO   168      10.432   8.310  21.246  1.00  0.00
ATOM   2577  CD  PRO   168      11.665   8.084  22.005  1.00  0.00
ATOM   2578  HD2 PRO   168      12.525   8.403  21.414  1.00  0.00
ATOM   2579  HD3 PRO   168      11.802   7.034  22.271  1.00  0.00
ATOM   2580  CG  PRO   168      11.556   8.935  23.270  1.00  0.00
ATOM   2581  HG2 PRO   168      12.514   9.346  23.587  1.00  0.00
ATOM   2582  HG3 PRO   168      11.173   8.322  24.086  1.00  0.00
ATOM   2583  CB  PRO   168      10.536  10.006  22.932  1.00  0.00
ATOM   2584  HB2 PRO   168      11.059  10.863  22.503  1.00  0.00
ATOM   2585  HB3 PRO   168       9.997  10.358  23.812  1.00  0.00
ATOM   2586  CA  PRO   168       9.606   9.355  21.896  1.00  0.00
ATOM   2587  HA  PRO   168       8.789   8.846  22.411  1.00  0.00
ATOM   2588  C   PRO   168       9.010  10.450  20.982  1.00  0.00
ATOM   2589  O   PRO   168       7.991  11.043  21.330  1.00  0.00
ATOM   2590  N   THR   169       9.637  10.703  19.821  1.00  0.00
ATOM   2591  H   THR   169      10.469  10.170  19.614  1.00  0.00
ATOM   2592  CA  THR   169       9.231  11.661  18.790  1.00  0.00
ATOM   2593  HA  THR   169       8.784  12.537  19.263  1.00  0.00
ATOM   2594  CB  THR   169      10.511  12.095  18.028  1.00  0.00
ATOM   2595  HB  THR   169      10.228  12.777  17.224  1.00  0.00
ATOM   2596  CG2 THR   169      11.529  12.830  18.914  1.00  0.00
ATOM   2597 HG21 THR   169      12.377  13.185  18.328  1.00  0.00
ATOM   2598 HG22 THR   169      11.075  13.699  19.391  1.00  0.00
ATOM   2599 HG23 THR   169      11.921  12.188  19.702  1.00  0.00
ATOM   2600  OG1 THR   169      11.154  10.988  17.423  1.00  0.00
ATOM   2601  HG1 THR   169      11.894  11.304  16.928  1.00  0.00
ATOM   2602  C   THR   169       8.195  11.085  17.791  1.00  0.00
ATOM   2603  O   THR   169       7.715  11.823  16.931  1.00  0.00
ATOM   2604  N   GLY   170       7.829   9.798  17.914  1.00  0.00
ATOM   2605  H   GLY   170       8.276   9.251  18.639  1.00  0.00
ATOM   2606  CA  GLY   170       6.771   9.125  17.163  1.00  0.00
ATOM   2607  HA2 GLY   170       6.335   8.370  17.819  1.00  0.00
ATOM   2608  HA3 GLY   170       5.967   9.825  16.929  1.00  0.00
ATOM   2609  C   GLY   170       7.214   8.428  15.869  1.00  0.00
ATOM   2610  O   GLY   170       6.426   7.663  15.314  1.00  0.00
ATOM   2611  N   VAL   171       8.455   8.655  15.398  1.00  0.00
ATOM   2612  H   VAL   171       9.050   9.289  15.910  1.00  0.00
ATOM   2613  CA  VAL   171       9.043   7.952  14.250  1.00  0.00
ATOM   2614  HA  VAL   171       8.255   7.687  13.542  1.00  0.00
ATOM   2615  CB  VAL   171      10.067   8.859  13.513  1.00  0.00
ATOM   2616  HB  VAL   171      10.384   8.318  12.619  1.00  0.00
ATOM   2617  CG1 VAL   171       9.412  10.154  13.005  1.00  0.00
ATOM   2618 HG11 VAL   171      10.093  10.713  12.363  1.00  0.00
ATOM   2619 HG12 VAL   171       8.516   9.938  12.422  1.00  0.00
ATOM   2620 HG13 VAL   171       9.123  10.809  13.828  1.00  0.00
ATOM   2621  CG2 VAL   171      11.350   9.167  14.305  1.00  0.00
ATOM   2622 HG21 VAL   171      11.981   9.877  13.770  1.00  0.00
ATOM   2623 HG22 VAL   171      11.121   9.593  15.278  1.00  0.00
ATOM   2624 HG23 VAL   171      11.944   8.268  14.461  1.00  0.00
ATOM   2625  C   VAL   171       9.708   6.650  14.732  1.00  0.00
ATOM   2626  O   VAL   171       9.963   6.463  15.923  1.00  0.00
ATOM   2627  N   HIE   172       9.949   5.737  13.785  1.00  0.00
ATOM   2628  H   HIE   172       9.744   5.982  12.826  1.00  0.00
ATOM   2629  CA  HIE   172      10.256   4.334  14.037  1.00  0.00
ATOM   2630  HA  HIE   172      10.119   4.099  15.093  1.00  0.00
ATOM   2631  CB  HIE   172       9.257   3.498  13.222  1.00  0.00
ATOM   2632  HB2 HIE   172       9.387   3.684  12.159  1.00  0.00
ATOM   2633  HB3 HIE   172       9.440   2.435  13.364  1.00  0.00
ATOM   2634  CG  HIE   172       7.829   3.816  13.596  1.00  0.00
ATOM   2635  ND1 HIE   172       6.968   4.533  12.757  1.00  0.00
ATOM   2636  CE1 HIE   172       5.859   4.694  13.468  1.00  0.00
ATOM   2637  HE1 HIE   172       4.996   5.238  13.115  1.00  0.00
ATOM   2638  NE2 HIE   172       5.929   4.135  14.676  1.00  0.00
ATOM   2639  HE2 HIE   172       5.230   4.180  15.411  1.00  0.00
ATOM   2640  CD2 HIE   172       7.178   3.552  14.781  1.00  0.00
ATOM   2641  HD2 HIE   172       7.505   3.047  15.675  1.00  0.00
ATOM   2642  C   HIE   172      11.699   3.998  13.660  1.00  0.00
ATOM   2643  O   HIE   172      12.265   4.585  12.738  1.00  0.00
ATOM   2644  N   ALA   173      12.274   3.034  14.393  1.00  0.00
ATOM   2645  H   ALA   173      11.713   2.599  15.116  1.00  0.00
ATOM   2646  CA  ALA   173      13.643   2.548  14.275  1.00  0.00
ATOM   2647  HA  ALA   173      14.027   2.821  13.290  1.00  0.00
ATOM   2648  CB  ALA   173      14.535   3.229  15.325  1.00  0.00
ATOM   2649  HB1 ALA   173      15.559   2.859  15.272  1.00  0.00
ATOM   2650  HB2 ALA   173      14.566   4.309  15.174  1.00  0.00
ATOM   2651  HB3 ALA   173      14.171   3.047  16.336  1.00  0.00
ATOM   2652  C   ALA   173      13.675   1.019  14.353  1.00  0.00
ATOM   2653  O   ALA   173      12.876   0.398  15.057  1.00  0.00
ATOM   2654  N   GLY   174      14.615   0.419  13.614  1.00  0.00
ATOM   2655  H   GLY   174      15.250   0.991  13.074  1.00  0.00
ATOM   2656  CA  GLY   174      14.781  -1.020  13.510  1.00  0.00
ATOM   2657  HA2 GLY   174      14.724  -1.481  14.497  1.00  0.00
ATOM   2658  HA3 GLY   174      13.967  -1.427  12.911  1.00  0.00
ATOM   2659  C   GLY   174      16.121  -1.391  12.880  1.00  0.00
ATOM   2660  O   GLY   174      16.961  -0.531  12.606  1.00  0.00
ATOM   2661  N   THR   175      16.306  -2.698  12.679  1.00  0.00
ATOM   2662  H   THR   175      15.542  -3.322  12.905  1.00  0.00
ATOM   2663  CA  THR   175      17.527  -3.339  12.195  1.00  0.00
ATOM   2664  HA  THR   175      18.329  -2.608  12.110  1.00  0.00
ATOM   2665  CB  THR   175      17.921  -4.448  13.208  1.00  0.00
ATOM   2666  HB  THR   175      18.862  -4.886  12.879  1.00  0.00
ATOM   2667  CG2 THR   175      18.132  -3.951  14.644  1.00  0.00
ATOM   2668 HG21 THR   175      18.378  -4.787  15.293  1.00  0.00
ATOM   2669 HG22 THR   175      18.957  -3.247  14.706  1.00  0.00
ATOM   2670 HG23 THR   175      17.246  -3.468  15.054  1.00  0.00
ATOM   2671  OG1 THR   175      16.983  -5.510  13.235  1.00  0.00
ATOM   2672  HG1 THR   175      17.034  -5.970  12.408  1.00  0.00
ATOM   2673  C   THR   175      17.308  -3.944  10.801  1.00  0.00
ATOM   2674  O   THR   175      16.176  -4.050  10.336  1.00  0.00
ATOM   2675  N   ASP   176      18.399  -4.426  10.184  1.00  0.00
ATOM   2676  H   ASP   176      19.296  -4.274  10.625  1.00  0.00
ATOM   2677  CA  ASP   176      18.367  -5.438   9.122  1.00  0.00
ATOM   2678  HA  ASP   176      17.520  -5.257   8.457  1.00  0.00
ATOM   2679  CB  ASP   176      19.682  -5.365   8.291  1.00  0.00
ATOM   2680  HB2 ASP   176      19.670  -6.127   7.510  1.00  0.00
ATOM   2681  HB3 ASP   176      19.687  -4.415   7.755  1.00  0.00
ATOM   2682  CG  ASP   176      21.027  -5.476   9.029  1.00  0.00
ATOM   2683  OD1 ASP   176      21.081  -6.102  10.109  1.00  0.00
ATOM   2684  OD2 ASP   176      22.003  -4.915   8.487  1.00  0.00
ATOM   2685  C   ASP   176      18.185  -6.832   9.776  1.00  0.00
ATOM   2686  O   ASP   176      18.135  -6.958  11.001  1.00  0.00
ATOM   2687  N   LEU   177      18.080  -7.892   8.961  1.00  0.00
ATOM   2688  H   LEU   177      18.133  -7.745   7.964  1.00  0.00
ATOM   2689  CA  LEU   177      17.852  -9.266   9.432  1.00  0.00
ATOM   2690  HA  LEU   177      17.119  -9.232  10.238  1.00  0.00
ATOM   2691  CB  LEU   177      17.291 -10.110   8.262  1.00  0.00
ATOM   2692  HB2 LEU   177      17.741  -9.790   7.320  1.00  0.00
ATOM   2693  HB3 LEU   177      17.585 -11.154   8.369  1.00  0.00
ATOM   2694  CG  LEU   177      15.749 -10.092   8.135  1.00  0.00
ATOM   2695  HG  LEU   177      15.511 -10.661   7.234  1.00  0.00
ATOM   2696  CD1 LEU   177      15.065 -10.827   9.301  1.00  0.00
ATOM   2697 HD11 LEU   177      13.990 -10.879   9.145  1.00  0.00
ATOM   2698 HD12 LEU   177      15.435 -11.848   9.399  1.00  0.00
ATOM   2699 HD13 LEU   177      15.219 -10.325  10.256  1.00  0.00
ATOM   2700  CD2 LEU   177      15.162  -8.685   7.928  1.00  0.00
ATOM   2701 HD21 LEU   177      14.092  -8.735   7.722  1.00  0.00
ATOM   2702 HD22 LEU   177      15.291  -8.059   8.809  1.00  0.00
ATOM   2703 HD23 LEU   177      15.635  -8.179   7.084  1.00  0.00
ATOM   2704  C   LEU   177      19.096  -9.944  10.054  1.00  0.00
ATOM   2705  O   LEU   177      18.979 -11.065  10.551  1.00  0.00
ATOM   2706  N   GLU   178      20.251  -9.257  10.093  1.00  0.00
ATOM   2707  H   GLU   178      20.269  -8.339   9.670  1.00  0.00
ATOM   2708  CA  GLU   178      21.445  -9.645  10.850  1.00  0.00
ATOM   2709  HA  GLU   178      21.454 -10.719  11.043  1.00  0.00
ATOM   2710  CB  GLU   178      22.690  -9.264  10.025  1.00  0.00
ATOM   2711  HB2 GLU   178      22.668  -8.205   9.766  1.00  0.00
ATOM   2712  HB3 GLU   178      23.585  -9.401  10.635  1.00  0.00
ATOM   2713  CG  GLU   178      22.827 -10.101   8.740  1.00  0.00
ATOM   2714  HG2 GLU   178      22.539 -11.135   8.934  1.00  0.00
ATOM   2715  HG3 GLU   178      22.151  -9.731   7.969  1.00  0.00
ATOM   2716  CD  GLU   178      24.259 -10.093   8.208  1.00  0.00
ATOM   2717  OE1 GLU   178      24.723  -8.993   7.837  1.00  0.00
ATOM   2718  OE2 GLU   178      24.867 -11.185   8.202  1.00  0.00
ATOM   2719  C   GLU   178      21.517  -8.926  12.217  1.00  0.00
ATOM   2720  O   GLU   178      22.428  -9.206  12.994  1.00  0.00
ATOM   2721  N   GLY   179      20.559  -8.036  12.532  1.00  0.00
ATOM   2722  H   GLY   179      19.854  -7.838  11.833  1.00  0.00
ATOM   2723  CA  GLY   179      20.409  -7.367  13.821  1.00  0.00
ATOM   2724  HA2 GLY   179      19.363  -7.090  13.925  1.00  0.00
ATOM   2725  HA3 GLY   179      20.635  -8.046  14.642  1.00  0.00
ATOM   2726  C   GLY   179      21.227  -6.089  14.007  1.00  0.00
ATOM   2727  O   GLY   179      21.318  -5.603  15.132  1.00  0.00
ATOM   2728  N   ASN   180      21.813  -5.534  12.937  1.00  0.00
ATOM   2729  H   ASN   180      21.674  -5.965  12.030  1.00  0.00
ATOM   2730  CA  ASN   180      22.542  -4.266  12.972  1.00  0.00
ATOM   2731  HA  ASN   180      23.060  -4.138  13.925  1.00  0.00
ATOM   2732  CB  ASN   180      23.568  -4.226  11.814  1.00  0.00
ATOM   2733  HB2 ASN   180      23.066  -4.253  10.849  1.00  0.00
ATOM   2734  HB3 ASN   180      24.119  -3.284  11.841  1.00  0.00
ATOM   2735  CG  ASN   180      24.586  -5.368  11.866  1.00  0.00
ATOM   2736  OD1 ASN   180      25.429  -5.412  12.758  1.00  0.00
ATOM   2737  ND2 ASN   180      24.494  -6.303  10.917  1.00  0.00
ATOM   2738 HD21 ASN   180      23.775  -6.233  10.208  1.00  0.00
ATOM   2739 HD22 ASN   180      25.144  -7.075  10.905  1.00  0.00
ATOM   2740  C   ASN   180      21.521  -3.141  12.753  1.00  0.00
ATOM   2741  O   ASN   180      20.829  -3.127  11.734  1.00  0.00
ATOM   2742  N   PHE   181      21.423  -2.204  13.714  1.00  0.00
ATOM   2743  H   PHE   181      22.021  -2.289  14.523  1.00  0.00
ATOM   2744  CA  PHE   181      20.515  -1.052  13.677  1.00  0.00
ATOM   2745  HA  PHE   181      19.503  -1.420  13.524  1.00  0.00
ATOM   2746  CB  PHE   181      20.554  -0.284  15.022  1.00  0.00
ATOM   2747  HB2 PHE   181      21.484  -0.479  15.556  1.00  0.00
ATOM   2748  HB3 PHE   181      20.551   0.796  14.858  1.00  0.00
ATOM   2749  CG  PHE   181      19.373  -0.575  15.934  1.00  0.00
ATOM   2750  CD1 PHE   181      18.137   0.070  15.716  1.00  0.00
ATOM   2751  HD1 PHE   181      18.028   0.772  14.902  1.00  0.00
ATOM   2752  CE1 PHE   181      17.038  -0.195  16.558  1.00  0.00
ATOM   2753  HE1 PHE   181      16.095   0.301  16.389  1.00  0.00
ATOM   2754  CZ  PHE   181      17.172  -1.110  17.620  1.00  0.00
ATOM   2755  HZ  PHE   181      16.331  -1.317  18.266  1.00  0.00
ATOM   2756  CE2 PHE   181      18.404  -1.757  17.840  1.00  0.00
ATOM   2757  HE2 PHE   181      18.508  -2.460  18.652  1.00  0.00
ATOM   2758  CD2 PHE   181      19.503  -1.488  17.001  1.00  0.00
ATOM   2759  HD2 PHE   181      20.445  -1.986  17.176  1.00  0.00
ATOM   2760  C   PHE   181      20.830  -0.100  12.518  1.00  0.00
ATOM   2761  O   PHE   181      21.994   0.194  12.239  1.00  0.00
ATOM   2762  N   TYR   182      19.768   0.408  11.879  1.00  0.00
ATOM   2763  H   TYR   182      18.846   0.101  12.161  1.00  0.00
ATOM   2764  CA  TYR   182      19.824   1.535  10.957  1.00  0.00
ATOM   2765  HA  TYR   182      20.717   1.492  10.332  1.00  0.00
ATOM   2766  CB  TYR   182      18.556   1.535  10.079  1.00  0.00
ATOM   2767  HB2 TYR   182      17.657   1.435  10.691  1.00  0.00
ATOM   2768  HB3 TYR   182      18.453   2.491   9.563  1.00  0.00
ATOM   2769  CG  TYR   182      18.568   0.466   9.008  1.00  0.00
ATOM   2770  CD1 TYR   182      19.494   0.557   7.948  1.00  0.00
ATOM   2771  HD1 TYR   182      20.189   1.382   7.899  1.00  0.00
ATOM   2772  CE1 TYR   182      19.522  -0.433   6.952  1.00  0.00
ATOM   2773  HE1 TYR   182      20.241  -0.367   6.151  1.00  0.00
ATOM   2774  CZ  TYR   182      18.614  -1.505   7.001  1.00  0.00
ATOM   2775  OH  TYR   182      18.636  -2.447   6.021  1.00  0.00
ATOM   2776  HH  TYR   182      17.925  -3.071   6.099  1.00  0.00
ATOM   2777  CE2 TYR   182      17.687  -1.599   8.056  1.00  0.00
ATOM   2778  HE2 TYR   182      16.991  -2.424   8.100  1.00  0.00
ATOM   2779  CD2 TYR   182      17.668  -0.618   9.063  1.00  0.00
ATOM   2780  HD2 TYR   182      16.958  -0.699   9.874  1.00  0.00
ATOM   2781  C   TYR   182      19.841   2.804  11.808  1.00  0.00
ATOM   2782  O   TYR   182      18.883   3.079  12.529  1.00  0.00
ATOM   2783  N   GLY   183      20.942   3.564  11.722  1.00  0.00
ATOM   2784  H   GLY   183      21.689   3.259  11.115  1.00  0.00
ATOM   2785  CA  GLY   183      21.175   4.776  12.498  1.00  0.00
ATOM   2786  HA2 GLY   183      21.770   5.458  11.890  1.00  0.00
ATOM   2787  HA3 GLY   183      20.227   5.273  12.703  1.00  0.00
ATOM   2788  C   GLY   183      21.915   4.508  13.818  1.00  0.00
ATOM   2789  O   GLY   183      22.364   3.386  14.058  1.00  0.00
ATOM   2790  N   PRO   184      22.056   5.541  14.678  1.00  0.00
ATOM   2791  CD  PRO   184      21.547   6.896  14.442  1.00  0.00
ATOM   2792  HD2 PRO   184      20.464   6.910  14.307  1.00  0.00
ATOM   2793  HD3 PRO   184      22.011   7.312  13.547  1.00  0.00
ATOM   2794  CG  PRO   184      21.946   7.712  15.671  1.00  0.00
ATOM   2795  HG2 PRO   184      21.135   7.704  16.401  1.00  0.00
ATOM   2796  HG3 PRO   184      22.173   8.752  15.435  1.00  0.00
ATOM   2797  CB  PRO   184      23.142   6.952  16.226  1.00  0.00
ATOM   2798  HB2 PRO   184      23.329   7.180  17.277  1.00  0.00
ATOM   2799  HB3 PRO   184      24.039   7.238  15.676  1.00  0.00
ATOM   2800  CA  PRO   184      22.814   5.476  15.940  1.00  0.00
ATOM   2801  HA  PRO   184      23.738   4.910  15.812  1.00  0.00
ATOM   2802  C   PRO   184      22.027   4.860  17.119  1.00  0.00
ATOM   2803  O   PRO   184      22.490   4.929  18.257  1.00  0.00
ATOM   2804  N   PHE   185      20.840   4.286  16.861  1.00  0.00
ATOM   2805  H   PHE   185      20.537   4.238  15.900  1.00  0.00
ATOM   2806  CA  PHE   185      19.879   3.848  17.872  1.00  0.00
ATOM   2807  HA  PHE   185      19.836   4.606  18.654  1.00  0.00
ATOM   2808  CB  PHE   185      18.494   3.696  17.203  1.00  0.00
ATOM   2809  HB2 PHE   185      18.501   2.842  16.525  1.00  0.00
ATOM   2810  HB3 PHE   185      17.737   3.473  17.957  1.00  0.00
ATOM   2811  CG  PHE   185      18.033   4.924  16.434  1.00  0.00
ATOM   2812  CD1 PHE   185      17.926   6.178  17.073  1.00  0.00
ATOM   2813  HD1 PHE   185      18.133   6.270  18.129  1.00  0.00
ATOM   2814  CE1 PHE   185      17.573   7.320  16.329  1.00  0.00
ATOM   2815  HE1 PHE   185      17.501   8.280  16.820  1.00  0.00
ATOM   2816  CZ  PHE   185      17.321   7.213  14.948  1.00  0.00
ATOM   2817  HZ  PHE   185      17.062   8.089  14.373  1.00  0.00
ATOM   2818  CE2 PHE   185      17.401   5.960  14.311  1.00  0.00
ATOM   2819  HE2 PHE   185      17.199   5.873  13.254  1.00  0.00
ATOM   2820  CD2 PHE   185      17.750   4.819  15.057  1.00  0.00
ATOM   2821  HD2 PHE   185      17.807   3.860  14.572  1.00  0.00
ATOM   2822  C   PHE   185      20.267   2.495  18.487  1.00  0.00
ATOM   2823  O   PHE   185      20.950   1.680  17.865  1.00  0.00
ATOM   2824  N   VAL   186      19.794   2.278  19.721  1.00  0.00
ATOM   2825  H   VAL   186      19.223   3.007  20.131  1.00  0.00
ATOM   2826  CA  VAL   186      19.970   1.076  20.531  1.00  0.00
ATOM   2827  HA  VAL   186      20.336   0.267  19.895  1.00  0.00
ATOM   2828  CB  VAL   186      21.014   1.314  21.658  1.00  0.00
ATOM   2829  HB  VAL   186      21.045   0.405  22.262  1.00  0.00
ATOM   2830  CG1 VAL   186      22.435   1.507  21.101  1.00  0.00
ATOM   2831 HG11 VAL   186      23.168   1.554  21.905  1.00  0.00
ATOM   2832 HG12 VAL   186      22.716   0.680  20.447  1.00  0.00
ATOM   2833 HG13 VAL   186      22.518   2.429  20.524  1.00  0.00
ATOM   2834  CG2 VAL   186      20.649   2.471  22.612  1.00  0.00
ATOM   2835 HG21 VAL   186      21.383   2.561  23.413  1.00  0.00
ATOM   2836 HG22 VAL   186      20.617   3.427  22.090  1.00  0.00
ATOM   2837 HG23 VAL   186      19.679   2.316  23.081  1.00  0.00
ATOM   2838  C   VAL   186      18.604   0.620  21.056  1.00  0.00
ATOM   2839  O   VAL   186      17.718   1.444  21.283  1.00  0.00
ATOM   2840  N   ASP   187      18.446  -0.695  21.274  1.00  0.00
ATOM   2841  H   ASP   187      19.229  -1.311  21.101  1.00  0.00
ATOM   2842  CA  ASP   187      17.246  -1.329  21.824  1.00  0.00
ATOM   2843  HA  ASP   187      16.364  -0.832  21.417  1.00  0.00
ATOM   2844  CB  ASP   187      17.175  -2.827  21.405  1.00  0.00
ATOM   2845  HB2 ASP   187      16.374  -3.320  21.957  1.00  0.00
ATOM   2846  HB3 ASP   187      16.864  -2.868  20.361  1.00  0.00
ATOM   2847  CG  ASP   187      18.421  -3.720  21.520  1.00  0.00
ATOM   2848  OD1 ASP   187      19.510  -3.240  21.907  1.00  0.00
ATOM   2849  OD2 ASP   187      18.258  -4.915  21.194  1.00  0.00
ATOM   2850  C   ASP   187      17.222  -1.151  23.356  1.00  0.00
ATOM   2851  O   ASP   187      17.574  -2.044  24.124  1.00  0.00
ATOM   2852  N   ARG   188      16.801   0.045  23.788  1.00  0.00
ATOM   2853  H   ARG   188      16.552   0.726  23.083  1.00  0.00
ATOM   2854  CA  ARG   188      16.690   0.490  25.172  1.00  0.00
ATOM   2855  HA  ARG   188      16.313  -0.347  25.767  1.00  0.00
ATOM   2856  CB  ARG   188      18.084   0.883  25.712  1.00  0.00
ATOM   2857  HB2 ARG   188      18.739   0.011  25.688  1.00  0.00
ATOM   2858  HB3 ARG   188      18.531   1.613  25.035  1.00  0.00
ATOM   2859  CG  ARG   188      18.095   1.470  27.135  1.00  0.00
ATOM   2860  HG2 ARG   188      17.467   2.360  27.182  1.00  0.00
ATOM   2861  HG3 ARG   188      17.655   0.753  27.828  1.00  0.00
ATOM   2862  CD  ARG   188      19.505   1.845  27.604  1.00  0.00
ATOM   2863  HD2 ARG   188      20.132   0.958  27.699  1.00  0.00
ATOM   2864  HD3 ARG   188      19.971   2.495  26.864  1.00  0.00
ATOM   2865  NE  ARG   188      19.442   2.538  28.898  1.00  0.00
ATOM   2866  HE  ARG   188      18.688   2.241  29.511  1.00  0.00
ATOM   2867  CZ  ARG   188      20.258   3.504  29.350  1.00  0.00
ATOM   2868  NH1 ARG   188      21.283   3.963  28.620  1.00  0.00
ATOM   2869 HH11 ARG   188      21.463   3.577  27.705  1.00  0.00
ATOM   2870 HH12 ARG   188      21.888   4.688  28.979  1.00  0.00
ATOM   2871  NH2 ARG   188      20.028   4.017  30.564  1.00  0.00
ATOM   2872 HH21 ARG   188      19.249   3.683  31.116  1.00  0.00
ATOM   2873 HH22 ARG   188      20.623   4.742  30.940  1.00  0.00
ATOM   2874  C   ARG   188      15.647   1.610  25.248  1.00  0.00
ATOM   2875  O   ARG   188      15.608   2.477  24.375  1.00  0.00
ATOM   2876  N   GLN   189      14.832   1.616  26.313  1.00  0.00
ATOM   2877  H   GLN   189      14.935   0.875  26.997  1.00  0.00
ATOM   2878  CA  GLN   189      13.879   2.674  26.638  1.00  0.00
ATOM   2879  HA  GLN   189      13.406   3.043  25.727  1.00  0.00
ATOM   2880  CB  GLN   189      12.792   2.082  27.560  1.00  0.00
ATOM   2881  HB2 GLN   189      12.371   1.206  27.065  1.00  0.00
ATOM   2882  HB3 GLN   189      13.234   1.717  28.487  1.00  0.00
ATOM   2883  CG  GLN   189      11.645   3.060  27.890  1.00  0.00
ATOM   2884  HG2 GLN   189      12.036   3.948  28.388  1.00  0.00
ATOM   2885  HG3 GLN   189      11.171   3.399  26.969  1.00  0.00
ATOM   2886  CD  GLN   189      10.569   2.435  28.783  1.00  0.00
ATOM   2887  OE1 GLN   189      10.406   1.218  28.830  1.00  0.00
ATOM   2888  NE2 GLN   189       9.829   3.276  29.508  1.00  0.00
ATOM   2889 HE21 GLN   189       9.987   4.271  29.452  1.00  0.00
ATOM   2890 HE22 GLN   189       9.110   2.907  30.112  1.00  0.00
ATOM   2891  C   GLN   189      14.647   3.818  27.322  1.00  0.00
ATOM   2892  O   GLN   189      14.850   3.829  28.536  1.00  0.00
ATOM   2893  N   THR   190      15.093   4.766  26.490  1.00  0.00
ATOM   2894  H   THR   190      14.885   4.651  25.507  1.00  0.00
ATOM   2895  CA  THR   190      15.823   5.980  26.832  1.00  0.00
ATOM   2896  HA  THR   190      15.368   6.378  27.741  1.00  0.00
ATOM   2897  CB  THR   190      17.312   5.658  27.148  1.00  0.00
ATOM   2898  HB  THR   190      17.351   4.915  27.945  1.00  0.00
ATOM   2899  CG2 THR   190      18.116   5.126  25.948  1.00  0.00
ATOM   2900 HG21 THR   190      19.128   4.853  26.247  1.00  0.00
ATOM   2901 HG22 THR   190      17.652   4.236  25.523  1.00  0.00
ATOM   2902 HG23 THR   190      18.198   5.871  25.159  1.00  0.00
ATOM   2903  OG1 THR   190      17.976   6.808  27.635  1.00  0.00
ATOM   2904  HG1 THR   190      18.869   6.576  27.839  1.00  0.00
ATOM   2905  C   THR   190      15.568   7.031  25.736  1.00  0.00
ATOM   2906  O   THR   190      15.136   6.689  24.633  1.00  0.00
ATOM   2907  N   ALA   191      15.842   8.312  26.036  1.00  0.00
ATOM   2908  H   ALA   191      16.222   8.514  26.949  1.00  0.00
ATOM   2909  CA  ALA   191      15.720   9.428  25.101  1.00  0.00
ATOM   2910  HA  ALA   191      14.750   9.384  24.601  1.00  0.00
ATOM   2911  CB  ALA   191      15.815  10.741  25.894  1.00  0.00
ATOM   2912  HB1 ALA   191      15.750  11.607  25.235  1.00  0.00
ATOM   2913  HB2 ALA   191      14.999  10.820  26.614  1.00  0.00
ATOM   2914  HB3 ALA   191      16.752  10.816  26.450  1.00  0.00
ATOM   2915  C   ALA   191      16.854   9.361  24.066  1.00  0.00
ATOM   2916  O   ALA   191      18.028   9.490  24.417  1.00  0.00
ATOM   2917  N   GLN   192      16.483   9.124  22.799  1.00  0.00
ATOM   2918  H   GLN   192      15.497   9.033  22.603  1.00  0.00
ATOM   2919  CA  GLN   192      17.387   8.949  21.664  1.00  0.00
ATOM   2920  HA  GLN   192      18.418   9.158  21.960  1.00  0.00
ATOM   2921  CB  GLN   192      17.320   7.495  21.155  1.00  0.00
ATOM   2922  HB2 GLN   192      16.290   7.237  20.902  1.00  0.00
ATOM   2923  HB3 GLN   192      17.888   7.421  20.227  1.00  0.00
ATOM   2924  CG  GLN   192      17.875   6.474  22.164  1.00  0.00
ATOM   2925  HG2 GLN   192      18.918   6.697  22.389  1.00  0.00
ATOM   2926  HG3 GLN   192      17.329   6.549  23.103  1.00  0.00
ATOM   2927  CD  GLN   192      17.787   5.036  21.654  1.00  0.00
ATOM   2928  OE1 GLN   192      18.064   4.758  20.491  1.00  0.00
ATOM   2929  NE2 GLN   192      17.400   4.106  22.525  1.00  0.00
ATOM   2930 HE21 GLN   192      17.151   4.359  23.470  1.00  0.00
ATOM   2931 HE22 GLN   192      17.335   3.142  22.221  1.00  0.00
ATOM   2932  C   GLN   192      16.995   9.937  20.567  1.00  0.00
ATOM   2933  O   GLN   192      15.857   9.925  20.096  1.00  0.00
ATOM   2934  N   ALA   193      17.955  10.780  20.163  1.00  0.00
ATOM   2935  H   ALA   193      18.865  10.712  20.592  1.00  0.00
ATOM   2936  CA  ALA   193      17.796  11.773  19.110  1.00  0.00
ATOM   2937  HA  ALA   193      16.776  12.162  19.093  1.00  0.00
ATOM   2938  CB  ALA   193      18.778  12.924  19.386  1.00  0.00
ATOM   2939  HB1 ALA   193      18.710  13.693  18.614  1.00  0.00
ATOM   2940  HB2 ALA   193      18.556  13.402  20.339  1.00  0.00
ATOM   2941  HB3 ALA   193      19.814  12.581  19.424  1.00  0.00
ATOM   2942  C   ALA   193      18.164  11.149  17.759  1.00  0.00
ATOM   2943  O   ALA   193      19.247  10.584  17.596  1.00  0.00
ATOM   2944  N   ALA   194      17.263  11.308  16.780  1.00  0.00
ATOM   2945  H   ALA   194      16.398  11.777  17.009  1.00  0.00
ATOM   2946  CA  ALA   194      17.523  11.078  15.364  1.00  0.00
ATOM   2947  HA  ALA   194      18.203  10.235  15.220  1.00  0.00
ATOM   2948  CB  ALA   194      16.178  10.803  14.670  1.00  0.00
ATOM   2949  HB1 ALA   194      16.325  10.560  13.616  1.00  0.00
ATOM   2950  HB2 ALA   194      15.668   9.954  15.128  1.00  0.00
ATOM   2951  HB3 ALA   194      15.504  11.658  14.725  1.00  0.00
ATOM   2952  C   ALA   194      18.115  12.363  14.762  1.00  0.00
ATOM   2953  O   ALA   194      17.867  13.462  15.263  1.00  0.00
ATOM   2954  N   GLY   195      18.880  12.226  13.668  1.00  0.00
ATOM   2955  H   GLY   195      19.043  11.294  13.311  1.00  0.00
ATOM   2956  CA  GLY   195      19.468  13.339  12.922  1.00  0.00
ATOM   2957  HA2 GLY   195      20.039  13.975  13.599  1.00  0.00
ATOM   2958  HA3 GLY   195      20.173  12.931  12.198  1.00  0.00
ATOM   2959  C   GLY   195      18.431  14.188  12.171  1.00  0.00
ATOM   2960  O   GLY   195      17.241  13.866  12.155  1.00  0.00
ATOM   2961  N   THR   196      18.895  15.271  11.528  1.00  0.00
ATOM   2962  H   THR   196      19.879  15.487  11.594  1.00  0.00
ATOM   2963  CA  THR   196      18.076  16.173  10.712  1.00  0.00
ATOM   2964  HA  THR   196      17.198  16.480  11.283  1.00  0.00
ATOM   2965  CB  THR   196      18.918  17.424  10.345  1.00  0.00
ATOM   2966  HB  THR   196      19.858  17.122   9.881  1.00  0.00
ATOM   2967  CG2 THR   196      18.198  18.418   9.412  1.00  0.00
ATOM   2968 HG21 THR   196      18.804  19.309   9.245  1.00  0.00
ATOM   2969 HG22 THR   196      17.998  17.985   8.431  1.00  0.00
ATOM   2970 HG23 THR   196      17.244  18.739   9.834  1.00  0.00
ATOM   2971  OG1 THR   196      19.219  18.133  11.532  1.00  0.00
ATOM   2972  HG1 THR   196      19.749  18.884  11.309  1.00  0.00
ATOM   2973  C   THR   196      17.637  15.422   9.444  1.00  0.00
ATOM   2974  O   THR   196      18.476  15.021   8.637  1.00  0.00
ATOM   2975  N   ASP   197      16.317  15.228   9.291  1.00  0.00
ATOM   2976  H   ASP   197      15.692  15.584  10.001  1.00  0.00
ATOM   2977  CA  ASP   197      15.709  14.547   8.153  1.00  0.00
ATOM   2978  HA  ASP   197      16.320  13.682   7.883  1.00  0.00
ATOM   2979  CB  ASP   197      14.296  14.060   8.564  1.00  0.00
ATOM   2980  HB2 ASP   197      14.371  13.430   9.448  1.00  0.00
ATOM   2981  HB3 ASP   197      13.677  14.909   8.857  1.00  0.00
ATOM   2982  CG  ASP   197      13.542  13.253   7.497  1.00  0.00
ATOM   2983  OD1 ASP   197      14.203  12.602   6.657  1.00  0.00
ATOM   2984  OD2 ASP   197      12.295  13.270   7.558  1.00  0.00
ATOM   2985  C   ASP   197      15.627  15.533   6.977  1.00  0.00
ATOM   2986  O   ASP   197      14.906  16.530   7.037  1.00  0.00
ATOM   2987  N   THR   198      16.390  15.235   5.920  1.00  0.00
ATOM   2988  H   THR   198      16.962  14.404   5.966  1.00  0.00
ATOM   2989  CA  THR   198      16.415  15.952   4.649  1.00  0.00
ATOM   2990  HA  THR   198      16.050  16.969   4.786  1.00  0.00
ATOM   2991  CB  THR   198      17.882  15.985   4.141  1.00  0.00
ATOM   2992  HB  THR   198      17.905  16.400   3.133  1.00  0.00
ATOM   2993  CG2 THR   198      18.805  16.846   5.018  1.00  0.00
ATOM   2994 HG21 THR   198      19.811  16.888   4.600  1.00  0.00
ATOM   2995 HG22 THR   198      18.434  17.869   5.085  1.00  0.00
ATOM   2996 HG23 THR   198      18.883  16.451   6.031  1.00  0.00
ATOM   2997  OG1 THR   198      18.419  14.682   4.045  1.00  0.00
ATOM   2998  HG1 THR   198      19.267  14.722   3.615  1.00  0.00
ATOM   2999  C   THR   198      15.503  15.233   3.635  1.00  0.00
ATOM   3000  O   THR   198      15.085  14.094   3.853  1.00  0.00
ATOM   3001  N   THR   199      15.182  15.917   2.527  1.00  0.00
ATOM   3002  H   THR   199      15.568  16.845   2.408  1.00  0.00
ATOM   3003  CA  THR   199      14.355  15.383   1.445  1.00  0.00
ATOM   3004  HA  THR   199      13.638  14.665   1.843  1.00  0.00
ATOM   3005  CB  THR   199      13.592  16.545   0.765  1.00  0.00
ATOM   3006  HB  THR   199      14.291  17.261   0.334  1.00  0.00
ATOM   3007  CG2 THR   199      12.612  16.062  -0.316  1.00  0.00
ATOM   3008 HG21 THR   199      12.019  16.880  -0.716  1.00  0.00
ATOM   3009 HG22 THR   199      13.128  15.590  -1.152  1.00  0.00
ATOM   3010 HG23 THR   199      11.907  15.342   0.094  1.00  0.00
ATOM   3011  OG1 THR   199      12.808  17.218   1.731  1.00  0.00
ATOM   3012  HG1 THR   199      13.382  17.555   2.402  1.00  0.00
ATOM   3013  C   THR   199      15.284  14.708   0.418  1.00  0.00
ATOM   3014  O   THR   199      16.333  15.251   0.068  1.00  0.00
ATOM   3015  N   ILE   200      14.878  13.522  -0.063  1.00  0.00
ATOM   3016  H   ILE   200      13.988  13.161   0.261  1.00  0.00
ATOM   3017  CA  ILE   200      15.631  12.679  -0.993  1.00  0.00
ATOM   3018  HA  ILE   200      16.696  12.722  -0.754  1.00  0.00
ATOM   3019  CB  ILE   200      15.125  11.209  -0.862  1.00  0.00
ATOM   3020  HB  ILE   200      14.086  11.182  -1.195  1.00  0.00
ATOM   3021  CG2 ILE   200      15.933  10.257  -1.769  1.00  0.00
ATOM   3022 HG21 ILE   200      15.587   9.229  -1.668  1.00  0.00
ATOM   3023 HG22 ILE   200      15.847  10.522  -2.822  1.00  0.00
ATOM   3024 HG23 ILE   200      16.992  10.270  -1.511  1.00  0.00
ATOM   3025  CG1 ILE   200      15.139  10.664   0.592  1.00  0.00
ATOM   3026 HG12 ILE   200      16.093  10.177   0.798  1.00  0.00
ATOM   3027 HG13 ILE   200      15.068  11.461   1.331  1.00  0.00
ATOM   3028  CD1 ILE   200      13.983   9.690   0.874  1.00  0.00
ATOM   3029 HD11 ILE   200      14.090   9.227   1.855  1.00  0.00
ATOM   3030 HD12 ILE   200      13.025  10.209   0.860  1.00  0.00
ATOM   3031 HD13 ILE   200      13.927   8.897   0.130  1.00  0.00
ATOM   3032  C   ILE   200      15.373  13.225  -2.415  1.00  0.00
ATOM   3033  O   ILE   200      14.299  13.028  -2.979  1.00  0.00
ATOM   3034  N   THR   201      16.351  13.955  -2.973  1.00  0.00
ATOM   3035  H   THR   201      17.199  14.087  -2.440  1.00  0.00
ATOM   3036  CA  THR   201      16.188  14.820  -4.148  1.00  0.00
ATOM   3037  HA  THR   201      15.289  15.427  -4.013  1.00  0.00
ATOM   3038  CB  THR   201      17.424  15.745  -4.226  1.00  0.00
ATOM   3039  HB  THR   201      18.337  15.153  -4.303  1.00  0.00
ATOM   3040  CG2 THR   201      17.389  16.785  -5.359  1.00  0.00
ATOM   3041 HG21 THR   201      18.248  17.453  -5.294  1.00  0.00
ATOM   3042 HG22 THR   201      17.415  16.322  -6.344  1.00  0.00
ATOM   3043 HG23 THR   201      16.488  17.397  -5.308  1.00  0.00
ATOM   3044  OG1 THR   201      17.481  16.479  -3.026  1.00  0.00
ATOM   3045  HG1 THR   201      18.336  16.888  -2.968  1.00  0.00
ATOM   3046  C   THR   201      16.050  14.034  -5.465  1.00  0.00
ATOM   3047  O   THR   201      15.287  14.452  -6.336  1.00  0.00
ATOM   3048  N   VAL   202      16.753  12.895  -5.601  1.00  0.00
ATOM   3049  H   VAL   202      17.353  12.616  -4.839  1.00  0.00
ATOM   3050  CA  VAL   202      16.680  11.993  -6.757  1.00  0.00
ATOM   3051  HA  VAL   202      16.818  12.597  -7.656  1.00  0.00
ATOM   3052  CB  VAL   202      17.854  10.975  -6.676  1.00  0.00
ATOM   3053  HB  VAL   202      18.767  11.568  -6.605  1.00  0.00
ATOM   3054  CG1 VAL   202      17.826  10.070  -5.429  1.00  0.00
ATOM   3055 HG11 VAL   202      18.728   9.460  -5.374  1.00  0.00
ATOM   3056 HG12 VAL   202      17.775  10.648  -4.506  1.00  0.00
ATOM   3057 HG13 VAL   202      16.975   9.389  -5.444  1.00  0.00
ATOM   3058  CG2 VAL   202      18.000  10.128  -7.955  1.00  0.00
ATOM   3059 HG21 VAL   202      18.906   9.522  -7.922  1.00  0.00
ATOM   3060 HG22 VAL   202      17.160   9.446  -8.088  1.00  0.00
ATOM   3061 HG23 VAL   202      18.062  10.758  -8.841  1.00  0.00
ATOM   3062  C   VAL   202      15.302  11.300  -6.871  1.00  0.00
ATOM   3063  O   VAL   202      14.878  10.976  -7.980  1.00  0.00
ATOM   3064  N   ASN   203      14.589  11.129  -5.743  1.00  0.00
ATOM   3065  H   ASN   203      15.003  11.433  -4.873  1.00  0.00
ATOM   3066  CA  ASN   203      13.235  10.580  -5.678  1.00  0.00
ATOM   3067  HA  ASN   203      13.144   9.760  -6.392  1.00  0.00
ATOM   3068  CB  ASN   203      12.946  10.056  -4.248  1.00  0.00
ATOM   3069  HB2 ASN   203      13.180  10.812  -3.500  1.00  0.00
ATOM   3070  HB3 ASN   203      11.878   9.861  -4.142  1.00  0.00
ATOM   3071  CG  ASN   203      13.682   8.761  -3.877  1.00  0.00
ATOM   3072  OD1 ASN   203      14.702   8.408  -4.464  1.00  0.00
ATOM   3073  ND2 ASN   203      13.150   8.029  -2.897  1.00  0.00
ATOM   3074 HD21 ASN   203      12.329   8.364  -2.408  1.00  0.00
ATOM   3075 HD22 ASN   203      13.613   7.180  -2.597  1.00  0.00
ATOM   3076  C   ASN   203      12.176  11.642  -6.031  1.00  0.00
ATOM   3077  O   ASN   203      11.166  11.290  -6.637  1.00  0.00
ATOM   3078  N   VAL   204      12.408  12.930  -5.707  1.00  0.00
ATOM   3079  H   VAL   204      13.251  13.152  -5.195  1.00  0.00
ATOM   3080  CA  VAL   204      11.537  14.049  -6.094  1.00  0.00
ATOM   3081  HA  VAL   204      10.507  13.782  -5.858  1.00  0.00
ATOM   3082  CB  VAL   204      11.904  15.343  -5.308  1.00  0.00
ATOM   3083  HB  VAL   204      12.958  15.561  -5.481  1.00  0.00
ATOM   3084  CG1 VAL   204      11.093  16.578  -5.757  1.00  0.00
ATOM   3085 HG11 VAL   204      11.303  17.439  -5.124  1.00  0.00
ATOM   3086 HG12 VAL   204      11.322  16.875  -6.780  1.00  0.00
ATOM   3087 HG13 VAL   204      10.021  16.386  -5.699  1.00  0.00
ATOM   3088  CG2 VAL   204      11.714  15.170  -3.794  1.00  0.00
ATOM   3089 HG21 VAL   204      12.144  16.007  -3.251  1.00  0.00
ATOM   3090 HG22 VAL   204      10.659  15.126  -3.527  1.00  0.00
ATOM   3091 HG23 VAL   204      12.183  14.266  -3.419  1.00  0.00
ATOM   3092  C   VAL   204      11.618  14.293  -7.613  1.00  0.00
ATOM   3093  O   VAL   204      10.579  14.483  -8.240  1.00  0.00
ATOM   3094  N   LEU   205      12.823  14.235  -8.209  1.00  0.00
ATOM   3095  H   LEU   205      13.635  14.080  -7.625  1.00  0.00
ATOM   3096  CA  LEU   205      13.052  14.376  -9.650  1.00  0.00
ATOM   3097  HA  LEU   205      12.575  15.297  -9.988  1.00  0.00
ATOM   3098  CB  LEU   205      14.568  14.440  -9.931  1.00  0.00
ATOM   3099  HB2 LEU   205      15.047  13.596  -9.431  1.00  0.00
ATOM   3100  HB3 LEU   205      14.762  14.295 -10.996  1.00  0.00
ATOM   3101  CG  LEU   205      15.244  15.753  -9.486  1.00  0.00
ATOM   3102  HG  LEU   205      14.903  16.000  -8.482  1.00  0.00
ATOM   3103  CD1 LEU   205      16.766  15.580  -9.410  1.00  0.00
ATOM   3104 HD11 LEU   205      17.243  16.485  -9.034  1.00  0.00
ATOM   3105 HD12 LEU   205      17.032  14.767  -8.734  1.00  0.00
ATOM   3106 HD13 LEU   205      17.195  15.356 -10.387  1.00  0.00
ATOM   3107  CD2 LEU   205      14.890  16.933 -10.407  1.00  0.00
ATOM   3108 HD21 LEU   205      15.412  17.837 -10.097  1.00  0.00
ATOM   3109 HD22 LEU   205      15.173  16.732 -11.441  1.00  0.00
ATOM   3110 HD23 LEU   205      13.825  17.158 -10.387  1.00  0.00
ATOM   3111  C   LEU   205      12.433  13.222 -10.458  1.00  0.00
ATOM   3112  O   LEU   205      11.911  13.463 -11.544  1.00  0.00
ATOM   3113  N   ALA   206      12.437  11.997  -9.904  1.00  0.00
ATOM   3114  H   ALA   206      12.891  11.885  -9.007  1.00  0.00
ATOM   3115  CA  ALA   206      11.804  10.809 -10.477  1.00  0.00
ATOM   3116  HA  ALA   206      12.144  10.686 -11.506  1.00  0.00
ATOM   3117  CB  ALA   206      12.235   9.587  -9.657  1.00  0.00
ATOM   3118  HB1 ALA   206      11.808   8.674 -10.067  1.00  0.00
ATOM   3119  HB2 ALA   206      13.316   9.475  -9.667  1.00  0.00
ATOM   3120  HB3 ALA   206      11.921   9.656  -8.615  1.00  0.00
ATOM   3121  C   ALA   206      10.270  10.899 -10.461  1.00  0.00
ATOM   3122  O   ALA   206       9.624  10.448 -11.404  1.00  0.00
ATOM   3123  N   TRP   207       9.694  11.509  -9.413  1.00  0.00
ATOM   3124  H   TRP   207      10.296  11.843  -8.673  1.00  0.00
ATOM   3125  CA  TRP   207       8.260  11.733  -9.251  1.00  0.00
ATOM   3126  HA  TRP   207       7.719  10.830  -9.536  1.00  0.00
ATOM   3127  CB  TRP   207       8.012  12.010  -7.759  1.00  0.00
ATOM   3128  HB2 TRP   207       8.309  11.117  -7.214  1.00  0.00
ATOM   3129  HB3 TRP   207       8.658  12.811  -7.398  1.00  0.00
ATOM   3130  CG  TRP   207       6.610  12.327  -7.340  1.00  0.00
ATOM   3131  CD1 TRP   207       5.630  11.424  -7.111  1.00  0.00
ATOM   3132  HD1 TRP   207       5.748  10.355  -7.221  1.00  0.00
ATOM   3133  NE1 TRP   207       4.485  12.078  -6.711  1.00  0.00
ATOM   3134  HE1 TRP   207       3.630  11.592  -6.479  1.00  0.00
ATOM   3135  CE2 TRP   207       4.674  13.444  -6.655  1.00  0.00
ATOM   3136  CZ2 TRP   207       3.850  14.514  -6.276  1.00  0.00
ATOM   3137  HZ2 TRP   207       2.840  14.325  -5.952  1.00  0.00
ATOM   3138  CH2 TRP   207       4.359  15.825  -6.321  1.00  0.00
ATOM   3139  HH2 TRP   207       3.735  16.655  -6.027  1.00  0.00
ATOM   3140  CZ3 TRP   207       5.680  16.050  -6.756  1.00  0.00
ATOM   3141  HZ3 TRP   207       6.066  17.057  -6.807  1.00  0.00
ATOM   3142  CE3 TRP   207       6.504  14.967  -7.121  1.00  0.00
ATOM   3143  HE3 TRP   207       7.519  15.154  -7.438  1.00  0.00
ATOM   3144  CD2 TRP   207       6.026  13.636  -7.071  1.00  0.00
ATOM   3145  C   TRP   207       7.748  12.907 -10.113  1.00  0.00
ATOM   3146  O   TRP   207       6.575  12.906 -10.483  1.00  0.00
ATOM   3147  N   LEU   208       8.618  13.862 -10.489  1.00  0.00
ATOM   3148  H   LEU   208       9.559  13.828 -10.121  1.00  0.00
ATOM   3149  CA  LEU   208       8.312  14.908 -11.468  1.00  0.00
ATOM   3150  HA  LEU   208       7.289  15.256 -11.325  1.00  0.00
ATOM   3151  CB  LEU   208       9.287  16.095 -11.304  1.00  0.00
ATOM   3152  HB2 LEU   208      10.312  15.727 -11.365  1.00  0.00
ATOM   3153  HB3 LEU   208       9.165  16.775 -12.146  1.00  0.00
ATOM   3154  CG  LEU   208       9.119  16.928 -10.012  1.00  0.00
ATOM   3155  HG  LEU   208       9.158  16.261  -9.154  1.00  0.00
ATOM   3156  CD1 LEU   208      10.276  17.928  -9.873  1.00  0.00
ATOM   3157 HD11 LEU   208      10.165  18.530  -8.972  1.00  0.00
ATOM   3158 HD12 LEU   208      11.237  17.417  -9.809  1.00  0.00
ATOM   3159 HD13 LEU   208      10.317  18.611 -10.723  1.00  0.00
ATOM   3160  CD2 LEU   208       7.771  17.661  -9.933  1.00  0.00
ATOM   3161 HD21 LEU   208       7.698  18.248  -9.017  1.00  0.00
ATOM   3162 HD22 LEU   208       7.635  18.343 -10.771  1.00  0.00
ATOM   3163 HD23 LEU   208       6.936  16.963  -9.927  1.00  0.00
ATOM   3164  C   LEU   208       8.421  14.376 -12.912  1.00  0.00
ATOM   3165  O   LEU   208       7.755  14.918 -13.790  1.00  0.00
ATOM   3166  N   TYR   209       9.178  13.289 -13.161  1.00  0.00
ATOM   3167  H   TYR   209       9.728  12.902 -12.408  1.00  0.00
ATOM   3168  CA  TYR   209       9.146  12.547 -14.428  1.00  0.00
ATOM   3169  HA  TYR   209       9.099  13.247 -15.263  1.00  0.00
ATOM   3170  CB  TYR   209      10.400  11.652 -14.566  1.00  0.00
ATOM   3171  HB2 TYR   209      10.637  11.169 -13.620  1.00  0.00
ATOM   3172  HB3 TYR   209      10.198  10.838 -15.265  1.00  0.00
ATOM   3173  CG  TYR   209      11.636  12.353 -15.101  1.00  0.00
ATOM   3174  CD1 TYR   209      11.606  12.936 -16.383  1.00  0.00
ATOM   3175  HD1 TYR   209      10.706  12.897 -16.976  1.00  0.00
ATOM   3176  CE1 TYR   209      12.746  13.579 -16.896  1.00  0.00
ATOM   3177  HE1 TYR   209      12.714  14.027 -17.876  1.00  0.00
ATOM   3178  CZ  TYR   209      13.926  13.633 -16.136  1.00  0.00
ATOM   3179  OH  TYR   209      15.024  14.256 -16.647  1.00  0.00
ATOM   3180  HH  TYR   209      14.882  14.597 -17.519  1.00  0.00
ATOM   3181  CE2 TYR   209      13.971  13.039 -14.860  1.00  0.00
ATOM   3182  HE2 TYR   209      14.879  13.072 -14.277  1.00  0.00
ATOM   3183  CD2 TYR   209      12.828  12.395 -14.347  1.00  0.00
ATOM   3184  HD2 TYR   209      12.870  11.929 -13.376  1.00  0.00
ATOM   3185  C   TYR   209       7.899  11.650 -14.513  1.00  0.00
ATOM   3186  O   TYR   209       7.339  11.515 -15.599  1.00  0.00
ATOM   3187  N   ALA   210       7.431  11.095 -13.378  1.00  0.00
ATOM   3188  H   ALA   210       7.961  11.236 -12.530  1.00  0.00
ATOM   3189  CA  ALA   210       6.193  10.317 -13.266  1.00  0.00
ATOM   3190  HA  ALA   210       6.213   9.516 -14.006  1.00  0.00
ATOM   3191  CB  ALA   210       6.108   9.706 -11.858  1.00  0.00
ATOM   3192  HB1 ALA   210       5.321   8.953 -11.809  1.00  0.00
ATOM   3193  HB2 ALA   210       7.042   9.226 -11.572  1.00  0.00
ATOM   3194  HB3 ALA   210       5.887  10.453 -11.096  1.00  0.00
ATOM   3195  C   ALA   210       4.949  11.192 -13.493  1.00  0.00
ATOM   3196  O   ALA   210       3.952  10.711 -14.025  1.00  0.00
ATOM   3197  N   ALA   211       5.030  12.481 -13.124  1.00  0.00
ATOM   3198  H   ALA   211       5.881  12.785 -12.671  1.00  0.00
ATOM   3199  CA  ALA   211       3.991  13.485 -13.311  1.00  0.00
ATOM   3200  HA  ALA   211       3.040  13.092 -12.955  1.00  0.00
ATOM   3201  CB  ALA   211       4.364  14.717 -12.480  1.00  0.00
ATOM   3202  HB1 ALA   211       3.656  15.527 -12.631  1.00  0.00
ATOM   3203  HB2 ALA   211       4.374  14.479 -11.417  1.00  0.00
ATOM   3204  HB3 ALA   211       5.352  15.091 -12.739  1.00  0.00
ATOM   3205  C   ALA   211       3.830  13.879 -14.786  1.00  0.00
ATOM   3206  O   ALA   211       2.695  14.009 -15.237  1.00  0.00
ATOM   3207  N   VAL   212       4.935  14.008 -15.544  1.00  0.00
ATOM   3208  H   VAL   212       5.833  13.887 -15.097  1.00  0.00
ATOM   3209  CA  VAL   212       4.938  14.290 -16.987  1.00  0.00
ATOM   3210  HA  VAL   212       4.269  15.131 -17.175  1.00  0.00
ATOM   3211  CB  VAL   212       6.371  14.692 -17.435  1.00  0.00
ATOM   3212  HB  VAL   212       7.076  13.956 -17.044  1.00  0.00
ATOM   3213  CG1 VAL   212       6.570  14.737 -18.965  1.00  0.00
ATOM   3214 HG11 VAL   212       7.564  15.094 -19.220  1.00  0.00
ATOM   3215 HG12 VAL   212       6.474  13.753 -19.425  1.00  0.00
ATOM   3216 HG13 VAL   212       5.848  15.403 -19.440  1.00  0.00
ATOM   3217  CG2 VAL   212       6.753  16.062 -16.849  1.00  0.00
ATOM   3218 HG21 VAL   212       7.762  16.346 -17.144  1.00  0.00
ATOM   3219 HG22 VAL   212       6.071  16.839 -17.192  1.00  0.00
ATOM   3220 HG23 VAL   212       6.716  16.063 -15.764  1.00  0.00
ATOM   3221  C   VAL   212       4.395  13.102 -17.806  1.00  0.00
ATOM   3222  O   VAL   212       3.678  13.327 -18.781  1.00  0.00
ATOM   3223  N   ILE   213       4.690  11.854 -17.392  1.00  0.00
ATOM   3224  H   ILE   213       5.299  11.755 -16.591  1.00  0.00
ATOM   3225  CA  ILE   213       4.156  10.613 -17.976  1.00  0.00
ATOM   3226  HA  ILE   213       4.338  10.643 -19.051  1.00  0.00
ATOM   3227  CB  ILE   213       4.932   9.390 -17.383  1.00  0.00
ATOM   3228  HB  ILE   213       4.949   9.504 -16.299  1.00  0.00
ATOM   3229  CG2 ILE   213       4.273   8.023 -17.682  1.00  0.00
ATOM   3230 HG21 ILE   213       4.877   7.194 -17.321  1.00  0.00
ATOM   3231 HG22 ILE   213       3.303   7.921 -17.194  1.00  0.00
ATOM   3232 HG23 ILE   213       4.129   7.879 -18.753  1.00  0.00
ATOM   3233  CG1 ILE   213       6.401   9.376 -17.882  1.00  0.00
ATOM   3234 HG12 ILE   213       6.432   9.073 -18.930  1.00  0.00
ATOM   3235 HG13 ILE   213       6.807  10.385 -17.864  1.00  0.00
ATOM   3236  CD1 ILE   213       7.350   8.484 -17.064  1.00  0.00
ATOM   3237 HD11 ILE   213       8.376   8.597 -17.414  1.00  0.00
ATOM   3238 HD12 ILE   213       7.334   8.750 -16.007  1.00  0.00
ATOM   3239 HD13 ILE   213       7.096   7.428 -17.146  1.00  0.00
ATOM   3240  C   ILE   213       2.622  10.502 -17.790  1.00  0.00
ATOM   3241  O   ILE   213       1.959   9.879 -18.618  1.00  0.00
ATOM   3242  N   ASN   214       2.063  11.140 -16.746  1.00  0.00
ATOM   3243  H   ASN   214       2.680  11.642 -16.123  1.00  0.00
ATOM   3244  CA  ASN   214       0.633  11.174 -16.418  1.00  0.00
ATOM   3245  HA  ASN   214       0.093  10.452 -17.034  1.00  0.00
ATOM   3246  CB  ASN   214       0.450  10.778 -14.934  1.00  0.00
ATOM   3247  HB2 ASN   214       1.126  11.359 -14.305  1.00  0.00
ATOM   3248  HB3 ASN   214      -0.558  11.004 -14.586  1.00  0.00
ATOM   3249  CG  ASN   214       0.662   9.276 -14.714  1.00  0.00
ATOM   3250  OD1 ASN   214      -0.119   8.467 -15.207  1.00  0.00
ATOM   3251  ND2 ASN   214       1.721   8.887 -14.004  1.00  0.00
ATOM   3252 HD21 ASN   214       2.385   9.572 -13.667  1.00  0.00
ATOM   3253 HD22 ASN   214       1.883   7.903 -13.849  1.00  0.00
ATOM   3254  C   ASN   214      -0.037  12.528 -16.731  1.00  0.00
ATOM   3255  O   ASN   214      -1.204  12.718 -16.388  1.00  0.00
ATOM   3256  N   GLY   215       0.652  13.435 -17.445  1.00  0.00
ATOM   3257  H   GLY   215       1.611  13.216 -17.679  1.00  0.00
ATOM   3258  CA  GLY   215       0.072  14.616 -18.082  1.00  0.00
ATOM   3259  HA2 GLY   215       0.596  14.749 -19.028  1.00  0.00
ATOM   3260  HA3 GLY   215      -0.972  14.434 -18.343  1.00  0.00
ATOM   3261  C   GLY   215       0.157  15.945 -17.316  1.00  0.00
ATOM   3262  O   GLY   215      -0.247  16.962 -17.880  1.00  0.00
ATOM   3263  N   ASP   216       0.704  15.978 -16.087  1.00  0.00
ATOM   3264  H   ASP   216       1.041  15.112 -15.687  1.00  0.00
ATOM   3265  CA  ASP   216       1.017  17.217 -15.362  1.00  0.00
ATOM   3266  HA  ASP   216       0.261  17.979 -15.563  1.00  0.00
ATOM   3267  CB  ASP   216       1.092  16.960 -13.836  1.00  0.00
ATOM   3268  HB2 ASP   216       1.758  16.122 -13.633  1.00  0.00
ATOM   3269  HB3 ASP   216       1.517  17.827 -13.328  1.00  0.00
ATOM   3270  CG  ASP   216      -0.253  16.671 -13.163  1.00  0.00
ATOM   3271  OD1 ASP   216      -1.285  17.150 -13.680  1.00  0.00
ATOM   3272  OD2 ASP   216      -0.217  16.007 -12.104  1.00  0.00
ATOM   3273  C   ASP   216       2.383  17.729 -15.841  1.00  0.00
ATOM   3274  O   ASP   216       3.414  17.096 -15.610  1.00  0.00
ATOM   3275  N   ARG   217       2.359  18.873 -16.538  1.00  0.00
ATOM   3276  H   ARG   217       1.459  19.303 -16.685  1.00  0.00
ATOM   3277  CA  ARG   217       3.494  19.483 -17.233  1.00  0.00
ATOM   3278  HA  ARG   217       4.425  19.024 -16.894  1.00  0.00
ATOM   3279  CB  ARG   217       3.363  19.237 -18.754  1.00  0.00
ATOM   3280  HB2 ARG   217       2.482  19.774 -19.111  1.00  0.00
ATOM   3281  HB3 ARG   217       4.210  19.685 -19.273  1.00  0.00
ATOM   3282  CG  ARG   217       3.260  17.760 -19.182  1.00  0.00
ATOM   3283  HG2 ARG   217       4.103  17.207 -18.766  1.00  0.00
ATOM   3284  HG3 ARG   217       2.366  17.305 -18.759  1.00  0.00
ATOM   3285  CD  ARG   217       3.240  17.563 -20.708  1.00  0.00
ATOM   3286  HD2 ARG   217       4.214  17.830 -21.118  1.00  0.00
ATOM   3287  HD3 ARG   217       3.075  16.516 -20.960  1.00  0.00
ATOM   3288  NE  ARG   217       2.228  18.412 -21.361  1.00  0.00
ATOM   3289  HE  ARG   217       2.571  19.293 -21.715  1.00  0.00
ATOM   3290  CZ  ARG   217       0.915  18.149 -21.481  1.00  0.00
ATOM   3291  NH1 ARG   217       0.383  17.015 -21.006  1.00  0.00
ATOM   3292 HH11 ARG   217       0.972  16.340 -20.541  1.00  0.00
ATOM   3293 HH12 ARG   217      -0.608  16.837 -21.081  1.00  0.00
ATOM   3294  NH2 ARG   217       0.121  19.045 -22.079  1.00  0.00
ATOM   3295 HH21 ARG   217       0.504  19.906 -22.443  1.00  0.00
ATOM   3296 HH22 ARG   217      -0.868  18.868 -22.173  1.00  0.00
ATOM   3297  C   ARG   217       3.633  20.984 -16.921  1.00  0.00
ATOM   3298  O   ARG   217       4.479  21.644 -17.523  1.00  0.00
ATOM   3299  N   TRP   218       2.801  21.536 -16.017  1.00  0.00
ATOM   3300  H   TRP   218       2.156  20.927 -15.537  1.00  0.00
ATOM   3301  CA  TRP   218       2.684  22.974 -15.749  1.00  0.00
ATOM   3302  HA  TRP   218       2.520  23.476 -16.705  1.00  0.00
ATOM   3303  CB  TRP   218       1.452  23.230 -14.850  1.00  0.00
ATOM   3304  HB2 TRP   218       1.278  24.304 -14.784  1.00  0.00
ATOM   3305  HB3 TRP   218       0.570  22.829 -15.351  1.00  0.00
ATOM   3306  CG  TRP   218       1.462  22.696 -13.440  1.00  0.00
ATOM   3307  CD1 TRP   218       0.865  21.554 -13.024  1.00  0.00
ATOM   3308  HD1 TRP   218       0.322  20.877 -13.667  1.00  0.00
ATOM   3309  NE1 TRP   218       1.035  21.410 -11.662  1.00  0.00
ATOM   3310  HE1 TRP   218       0.646  20.634 -11.139  1.00  0.00
ATOM   3311  CE2 TRP   218       1.761  22.452 -11.124  1.00  0.00
ATOM   3312  CZ2 TRP   218       2.184  22.765  -9.819  1.00  0.00
ATOM   3313  HZ2 TRP   218       1.923  22.128  -8.988  1.00  0.00
ATOM   3314  CH2 TRP   218       2.948  23.924  -9.601  1.00  0.00
ATOM   3315  HH2 TRP   218       3.285  24.167  -8.606  1.00  0.00
ATOM   3316  CZ3 TRP   218       3.261  24.770 -10.681  1.00  0.00
ATOM   3317  HZ3 TRP   218       3.843  25.664 -10.511  1.00  0.00
ATOM   3318  CE3 TRP   218       2.806  24.464 -11.979  1.00  0.00
ATOM   3319  HE3 TRP   218       3.047  25.135 -12.790  1.00  0.00
ATOM   3320  CD2 TRP   218       2.054  23.292 -12.241  1.00  0.00
ATOM   3321  C   TRP   218       3.936  23.599 -15.106  1.00  0.00
ATOM   3322  O   TRP   218       4.183  24.791 -15.281  1.00  0.00
ATOM   3323  N   PHE   219       4.709  22.792 -14.365  1.00  0.00
ATOM   3324  H   PHE   219       4.433  21.824 -14.288  1.00  0.00
ATOM   3325  CA  PHE   219       5.908  23.184 -13.626  1.00  0.00
ATOM   3326  HA  PHE   219       5.784  24.194 -13.233  1.00  0.00
ATOM   3327  CB  PHE   219       6.072  22.204 -12.442  1.00  0.00
ATOM   3328  HB2 PHE   219       6.989  22.442 -11.902  1.00  0.00
ATOM   3329  HB3 PHE   219       5.268  22.378 -11.725  1.00  0.00
ATOM   3330  CG  PHE   219       6.081  20.722 -12.791  1.00  0.00
ATOM   3331  CD1 PHE   219       7.271  20.082 -13.200  1.00  0.00
ATOM   3332  HD1 PHE   219       8.195  20.636 -13.256  1.00  0.00
ATOM   3333  CE1 PHE   219       7.256  18.721 -13.560  1.00  0.00
ATOM   3334  HE1 PHE   219       8.163  18.237 -13.889  1.00  0.00
ATOM   3335  CZ  PHE   219       6.054  17.991 -13.491  1.00  0.00
ATOM   3336  HZ  PHE   219       6.040  16.950 -13.770  1.00  0.00
ATOM   3337  CE2 PHE   219       4.870  18.617 -13.064  1.00  0.00
ATOM   3338  HE2 PHE   219       3.950  18.054 -13.009  1.00  0.00
ATOM   3339  CD2 PHE   219       4.882  19.981 -12.721  1.00  0.00
ATOM   3340  HD2 PHE   219       3.964  20.462 -12.409  1.00  0.00
ATOM   3341  C   PHE   219       7.186  23.162 -14.485  1.00  0.00
ATOM   3342  O   PHE   219       8.236  23.580 -13.994  1.00  0.00
ATOM   3343  N   LEU   220       7.115  22.693 -15.746  1.00  0.00
ATOM   3344  H   LEU   220       6.217  22.387 -16.094  1.00  0.00
ATOM   3345  CA  LEU   220       8.248  22.625 -16.666  1.00  0.00
ATOM   3346  HA  LEU   220       9.112  22.226 -16.144  1.00  0.00
ATOM   3347  CB  LEU   220       7.907  21.712 -17.864  1.00  0.00
ATOM   3348  HB2 LEU   220       7.037  22.110 -18.389  1.00  0.00
ATOM   3349  HB3 LEU   220       8.728  21.754 -18.581  1.00  0.00
ATOM   3350  CG  LEU   220       7.642  20.230 -17.518  1.00  0.00
ATOM   3351  HG  LEU   220       6.776  20.176 -16.859  1.00  0.00
ATOM   3352  CD1 LEU   220       7.298  19.458 -18.800  1.00  0.00
ATOM   3353 HD11 LEU   220       7.026  18.426 -18.585  1.00  0.00
ATOM   3354 HD12 LEU   220       6.460  19.918 -19.323  1.00  0.00
ATOM   3355 HD13 LEU   220       8.142  19.443 -19.489  1.00  0.00
ATOM   3356  CD2 LEU   220       8.823  19.566 -16.789  1.00  0.00
ATOM   3357 HD21 LEU   220       8.631  18.506 -16.619  1.00  0.00
ATOM   3358 HD22 LEU   220       9.747  19.651 -17.362  1.00  0.00
ATOM   3359 HD23 LEU   220       8.998  20.009 -15.810  1.00  0.00
ATOM   3360  C   LEU   220       8.576  24.031 -17.184  1.00  0.00
ATOM   3361  O   LEU   220       7.764  24.652 -17.873  1.00  0.00
ATOM   3362  N   ASN   221       9.772  24.525 -16.829  1.00  0.00
ATOM   3363  H   ASN   221      10.376  23.944 -16.263  1.00  0.00
ATOM   3364  CA  ASN   221      10.260  25.851 -17.195  1.00  0.00
ATOM   3365  HA  ASN   221       9.424  26.550 -17.269  1.00  0.00
ATOM   3366  CB  ASN   221      11.276  26.349 -16.137  1.00  0.00
ATOM   3367  HB2 ASN   221      12.023  25.579 -15.935  1.00  0.00
ATOM   3368  HB3 ASN   221      11.824  27.214 -16.510  1.00  0.00
ATOM   3369  CG  ASN   221      10.629  26.810 -14.831  1.00  0.00
ATOM   3370  OD1 ASN   221       9.562  27.419 -14.832  1.00  0.00
ATOM   3371  ND2 ASN   221      11.278  26.533 -13.704  1.00  0.00
ATOM   3372 HD21 ASN   221      12.162  26.042 -13.719  1.00  0.00
ATOM   3373 HD22 ASN   221      10.885  26.833 -12.823  1.00  0.00
ATOM   3374  C   ASN   221      10.991  25.842 -18.542  1.00  0.00
ATOM   3375  O   ASN   221      11.539  24.831 -18.981  1.00  0.00
ATOM   3376  N   ARG   222      11.043  27.040 -19.141  1.00  0.00
ATOM   3377  H   ARG   222      10.541  27.789 -18.688  1.00  0.00
ATOM   3378  CA  ARG   222      11.854  27.432 -20.294  1.00  0.00
ATOM   3379  HA  ARG   222      11.841  26.634 -21.039  1.00  0.00
ATOM   3380  CB  ARG   222      11.209  28.710 -20.889  1.00  0.00
ATOM   3381  HB2 ARG   222      11.772  29.033 -21.767  1.00  0.00
ATOM   3382  HB3 ARG   222      10.220  28.444 -21.267  1.00  0.00
ATOM   3383  CG  ARG   222      11.063  29.900 -19.912  1.00  0.00
ATOM   3384  HG2 ARG   222      10.534  29.588 -19.011  1.00  0.00
ATOM   3385  HG3 ARG   222      12.050  30.226 -19.585  1.00  0.00
ATOM   3386  CD  ARG   222      10.331  31.101 -20.528  1.00  0.00
ATOM   3387  HD2 ARG   222      10.978  31.631 -21.225  1.00  0.00
ATOM   3388  HD3 ARG   222       9.476  30.751 -21.108  1.00  0.00
ATOM   3389  NE  ARG   222       9.796  31.987 -19.480  1.00  0.00
ATOM   3390  HE  ARG   222       9.060  31.586 -18.918  1.00  0.00
ATOM   3391  CZ  ARG   222      10.166  33.252 -19.212  1.00  0.00
ATOM   3392  NH1 ARG   222      11.138  33.866 -19.903  1.00  0.00
ATOM   3393 HH11 ARG   222      11.613  33.375 -20.647  1.00  0.00
ATOM   3394 HH12 ARG   222      11.404  34.815 -19.689  1.00  0.00
ATOM   3395  NH2 ARG   222       9.549  33.915 -18.227  1.00  0.00
ATOM   3396 HH21 ARG   222       8.816  33.471 -17.693  1.00  0.00
ATOM   3397 HH22 ARG   222       9.810  34.865 -18.006  1.00  0.00
ATOM   3398  C   ARG   222      13.329  27.717 -19.913  1.00  0.00
ATOM   3399  O   ARG   222      14.110  28.127 -20.772  1.00  0.00
ATOM   3400  N   PHE   223      13.698  27.517 -18.636  1.00  0.00
ATOM   3401  H   PHE   223      12.996  27.147 -18.013  1.00  0.00
ATOM   3402  CA  PHE   223      15.016  27.758 -18.054  1.00  0.00
ATOM   3403  HA  PHE   223      15.586  28.464 -18.659  1.00  0.00
ATOM   3404  CB  PHE   223      14.809  28.310 -16.621  1.00  0.00
ATOM   3405  HB2 PHE   223      14.403  27.524 -15.981  1.00  0.00
ATOM   3406  HB3 PHE   223      15.772  28.577 -16.185  1.00  0.00
ATOM   3407  CG  PHE   223      13.907  29.533 -16.493  1.00  0.00
ATOM   3408  CD1 PHE   223      14.000  30.606 -17.408  1.00  0.00
ATOM   3409  HD1 PHE   223      14.727  30.584 -18.206  1.00  0.00
ATOM   3410  CE1 PHE   223      13.131  31.710 -17.297  1.00  0.00
ATOM   3411  HE1 PHE   223      13.200  32.523 -18.004  1.00  0.00
ATOM   3412  CZ  PHE   223      12.171  31.752 -16.268  1.00  0.00
ATOM   3413  HZ  PHE   223      11.505  32.597 -16.184  1.00  0.00
ATOM   3414  CE2 PHE   223      12.088  30.696 -15.341  1.00  0.00
ATOM   3415  HE2 PHE   223      11.362  30.730 -14.542  1.00  0.00
ATOM   3416  CD2 PHE   223      12.958  29.595 -15.450  1.00  0.00
ATOM   3417  HD2 PHE   223      12.887  28.792 -14.731  1.00  0.00
ATOM   3418  C   PHE   223      15.800  26.437 -17.930  1.00  0.00
ATOM   3419  O   PHE   223      15.239  25.345 -18.038  1.00  0.00
ATOM   3420  N   THR   224      17.105  26.565 -17.651  1.00  0.00
ATOM   3421  H   THR   224      17.476  27.500 -17.564  1.00  0.00
ATOM   3422  CA  THR   224      18.042  25.488 -17.333  1.00  0.00
ATOM   3423  HA  THR   224      17.461  24.636 -16.978  1.00  0.00
ATOM   3424  CB  THR   224      18.782  25.016 -18.613  1.00  0.00
ATOM   3425  HB  THR   224      18.044  24.816 -19.392  1.00  0.00
ATOM   3426  CG2 THR   224      19.802  26.026 -19.162  1.00  0.00
ATOM   3427 HG21 THR   224      20.246  25.664 -20.091  1.00  0.00
ATOM   3428 HG22 THR   224      19.331  26.985 -19.379  1.00  0.00
ATOM   3429 HG23 THR   224      20.615  26.205 -18.458  1.00  0.00
ATOM   3430  OG1 THR   224      19.454  23.794 -18.380  1.00  0.00
ATOM   3431  HG1 THR   224      18.823  23.090 -18.473  1.00  0.00
ATOM   3432  C   THR   224      18.930  25.918 -16.145  1.00  0.00
ATOM   3433  O   THR   224      18.949  27.096 -15.780  1.00  0.00
ATOM   3434  N   THR   225      19.653  24.967 -15.536  1.00  0.00
ATOM   3435  H   THR   225      19.612  24.026 -15.902  1.00  0.00
ATOM   3436  CA  THR   225      20.566  25.192 -14.412  1.00  0.00
ATOM   3437  HA  THR   225      20.981  26.195 -14.534  1.00  0.00
ATOM   3438  CB  THR   225      19.800  25.172 -13.058  1.00  0.00
ATOM   3439  HB  THR   225      18.935  25.834 -13.125  1.00  0.00
ATOM   3440  CG2 THR   225      19.320  23.775 -12.628  1.00  0.00
ATOM   3441 HG21 THR   225      18.738  23.825 -11.708  1.00  0.00
ATOM   3442 HG22 THR   225      18.688  23.328 -13.391  1.00  0.00
ATOM   3443 HG23 THR   225      20.153  23.094 -12.456  1.00  0.00
ATOM   3444  OG1 THR   225      20.617  25.672 -12.017  1.00  0.00
ATOM   3445  HG1 THR   225      20.129  25.644 -11.209  1.00  0.00
ATOM   3446  C   THR   225      21.776  24.250 -14.500  1.00  0.00
ATOM   3447  O   THR   225      21.695  23.187 -15.116  1.00  0.00
ATOM   3448  N   THR   226      22.885  24.626 -13.843  1.00  0.00
ATOM   3449  H   THR   226      22.865  25.501 -13.337  1.00  0.00
ATOM   3450  CA  THR   226      24.040  23.759 -13.604  1.00  0.00
ATOM   3451  HA  THR   226      24.185  23.093 -14.456  1.00  0.00
ATOM   3452  CB  THR   226      25.316  24.628 -13.418  1.00  0.00
ATOM   3453  HB  THR   226      26.175  23.955 -13.387  1.00  0.00
ATOM   3454  CG2 THR   226      25.563  25.623 -14.562  1.00  0.00
ATOM   3455 HG21 THR   226      26.525  26.123 -14.446  1.00  0.00
ATOM   3456 HG22 THR   226      25.570  25.115 -15.526  1.00  0.00
ATOM   3457 HG23 THR   226      24.796  26.397 -14.598  1.00  0.00
ATOM   3458  OG1 THR   226      25.327  25.323 -12.187  1.00  0.00
ATOM   3459  HG1 THR   226      26.051  25.934 -12.179  1.00  0.00
ATOM   3460  C   THR   226      23.775  22.919 -12.337  1.00  0.00
ATOM   3461  O   THR   226      22.919  23.257 -11.518  1.00  0.00
ATOM   3462  N   LEU   227      24.535  21.824 -12.171  1.00  0.00
ATOM   3463  H   LEU   227      25.216  21.598 -12.882  1.00  0.00
ATOM   3464  CA  LEU   227      24.433  20.915 -11.028  1.00  0.00
ATOM   3465  HA  LEU   227      23.384  20.634 -10.931  1.00  0.00
ATOM   3466  CB  LEU   227      25.282  19.659 -11.339  1.00  0.00
ATOM   3467  HB2 LEU   227      25.051  19.321 -12.350  1.00  0.00
ATOM   3468  HB3 LEU   227      26.336  19.941 -11.362  1.00  0.00
ATOM   3469  CG  LEU   227      25.098  18.456 -10.384  1.00  0.00
ATOM   3470  HG  LEU   227      25.319  18.774  -9.364  1.00  0.00
ATOM   3471  CD1 LEU   227      23.663  17.908 -10.407  1.00  0.00
ATOM   3472 HD11 LEU   227      23.587  16.994  -9.817  1.00  0.00
ATOM   3473 HD12 LEU   227      22.952  18.619  -9.985  1.00  0.00
ATOM   3474 HD13 LEU   227      23.342  17.670 -11.421  1.00  0.00
ATOM   3475  CD2 LEU   227      26.092  17.334 -10.726  1.00  0.00
ATOM   3476 HD21 LEU   227      26.001  16.502 -10.027  1.00  0.00
ATOM   3477 HD22 LEU   227      25.922  16.942 -11.730  1.00  0.00
ATOM   3478 HD23 LEU   227      27.122  17.689 -10.678  1.00  0.00
ATOM   3479  C   LEU   227      24.885  21.580  -9.708  1.00  0.00
ATOM   3480  O   LEU   227      24.339  21.253  -8.658  1.00  0.00
ATOM   3481  N   ASN   228      25.826  22.542  -9.764  1.00  0.00
ATOM   3482  H   ASN   228      26.188  22.795 -10.672  1.00  0.00
ATOM   3483  CA  ASN   228      26.319  23.304  -8.611  1.00  0.00
ATOM   3484  HA  ASN   228      26.474  22.624  -7.770  1.00  0.00
ATOM   3485  CB  ASN   228      27.659  23.999  -8.962  1.00  0.00
ATOM   3486  HB2 ASN   228      27.617  24.434  -9.963  1.00  0.00
ATOM   3487  HB3 ASN   228      27.833  24.836  -8.284  1.00  0.00
ATOM   3488  CG  ASN   228      28.894  23.094  -8.862  1.00  0.00
ATOM   3489  OD1 ASN   228      29.944  23.539  -8.407  1.00  0.00
ATOM   3490  ND2 ASN   228      28.801  21.837  -9.304  1.00  0.00
ATOM   3491 HD21 ASN   228      27.927  21.493  -9.671  1.00  0.00
ATOM   3492 HD22 ASN   228      29.609  21.233  -9.257  1.00  0.00
ATOM   3493  C   ASN   228      25.316  24.375  -8.152  1.00  0.00
ATOM   3494  O   ASN   228      25.082  24.490  -6.951  1.00  0.00
ATOM   3495  N   ASP   229      24.703  25.127  -9.086  1.00  0.00
ATOM   3496  H   ASP   229      24.954  24.999 -10.057  1.00  0.00
ATOM   3497  CA  ASP   229      23.701  26.163  -8.791  1.00  0.00
ATOM   3498  HA  ASP   229      24.076  26.796  -7.986  1.00  0.00
ATOM   3499  CB  ASP   229      23.424  27.052 -10.028  1.00  0.00
ATOM   3500  HB2 ASP   229      23.127  26.432 -10.874  1.00  0.00
ATOM   3501  HB3 ASP   229      22.577  27.711  -9.825  1.00  0.00
ATOM   3502  CG  ASP   229      24.586  27.948 -10.481  1.00  0.00
ATOM   3503  OD1 ASP   229      25.746  27.671 -10.102  1.00  0.00
ATOM   3504  OD2 ASP   229      24.286  28.907 -11.222  1.00  0.00
ATOM   3505  C   ASP   229      22.370  25.559  -8.316  1.00  0.00
ATOM   3506  O   ASP   229      21.661  26.202  -7.544  1.00  0.00
ATOM   3507  N   PHE   230      22.059  24.313  -8.719  1.00  0.00
ATOM   3508  H   PHE   230      22.675  23.858  -9.378  1.00  0.00
ATOM   3509  CA  PHE   230      20.932  23.542  -8.205  1.00  0.00
ATOM   3510  HA  PHE   230      20.041  24.174  -8.213  1.00  0.00
ATOM   3511  CB  PHE   230      20.688  22.316  -9.111  1.00  0.00
ATOM   3512  HB2 PHE   230      20.412  22.649 -10.110  1.00  0.00
ATOM   3513  HB3 PHE   230      21.611  21.747  -9.232  1.00  0.00
ATOM   3514  CG  PHE   230      19.595  21.390  -8.606  1.00  0.00
ATOM   3515  CD1 PHE   230      18.271  21.865  -8.479  1.00  0.00
ATOM   3516  HD1 PHE   230      18.025  22.870  -8.788  1.00  0.00
ATOM   3517  CE1 PHE   230      17.273  21.044  -7.925  1.00  0.00
ATOM   3518  HE1 PHE   230      16.264  21.416  -7.819  1.00  0.00
ATOM   3519  CZ  PHE   230      17.597  19.743  -7.497  1.00  0.00
ATOM   3520  HZ  PHE   230      16.844  19.114  -7.052  1.00  0.00
ATOM   3521  CE2 PHE   230      18.910  19.257  -7.642  1.00  0.00
ATOM   3522  HE2 PHE   230      19.149  18.258  -7.321  1.00  0.00
ATOM   3523  CD2 PHE   230      19.910  20.078  -8.194  1.00  0.00
ATOM   3524  HD2 PHE   230      20.920  19.706  -8.276  1.00  0.00
ATOM   3525  C   PHE   230      21.193  23.078  -6.761  1.00  0.00
ATOM   3526  O   PHE   230      20.302  23.217  -5.924  1.00  0.00
ATOM   3527  N   ASN   231      22.396  22.553  -6.462  1.00  0.00
ATOM   3528  H   ASN   231      23.083  22.465  -7.198  1.00  0.00
ATOM   3529  CA  ASN   231      22.766  22.059  -5.130  1.00  0.00
ATOM   3530  HA  ASN   231      21.958  21.420  -4.778  1.00  0.00
ATOM   3531  CB  ASN   231      24.065  21.218  -5.188  1.00  0.00
ATOM   3532  HB2 ASN   231      24.850  21.778  -5.701  1.00  0.00
ATOM   3533  HB3 ASN   231      24.433  21.026  -4.179  1.00  0.00
ATOM   3534  CG  ASN   231      23.893  19.849  -5.860  1.00  0.00
ATOM   3535  OD1 ASN   231      22.781  19.345  -6.005  1.00  0.00
ATOM   3536  ND2 ASN   231      24.999  19.240  -6.290  1.00  0.00
ATOM   3537 HD21 ASN   231      25.900  19.678  -6.171  1.00  0.00
ATOM   3538 HD22 ASN   231      24.927  18.335  -6.739  1.00  0.00
ATOM   3539  C   ASN   231      22.914  23.179  -4.085  1.00  0.00
ATOM   3540  O   ASN   231      22.659  22.928  -2.910  1.00  0.00
ATOM   3541  N   LEU   232      23.246  24.414  -4.502  1.00  0.00
ATOM   3542  H   LEU   232      23.462  24.543  -5.481  1.00  0.00
ATOM   3543  CA  LEU   232      23.295  25.602  -3.644  1.00  0.00
ATOM   3544  HA  LEU   232      23.848  25.354  -2.736  1.00  0.00
ATOM   3545  CB  LEU   232      24.006  26.749  -4.399  1.00  0.00
ATOM   3546  HB2 LEU   232      23.624  26.787  -5.421  1.00  0.00
ATOM   3547  HB3 LEU   232      23.750  27.715  -3.961  1.00  0.00
ATOM   3548  CG  LEU   232      25.547  26.629  -4.423  1.00  0.00
ATOM   3549  HG  LEU   232      25.812  25.596  -4.652  1.00  0.00
ATOM   3550  CD1 LEU   232      26.156  27.508  -5.527  1.00  0.00
ATOM   3551 HD11 LEU   232      27.241  27.414  -5.552  1.00  0.00
ATOM   3552 HD12 LEU   232      25.787  27.223  -6.511  1.00  0.00
ATOM   3553 HD13 LEU   232      25.915  28.561  -5.374  1.00  0.00
ATOM   3554  CD2 LEU   232      26.174  26.982  -3.063  1.00  0.00
ATOM   3555 HD21 LEU   232      27.260  26.893  -3.100  1.00  0.00
ATOM   3556 HD22 LEU   232      25.937  28.006  -2.771  1.00  0.00
ATOM   3557 HD23 LEU   232      25.827  26.322  -2.270  1.00  0.00
ATOM   3558  C   LEU   232      21.894  26.072  -3.204  1.00  0.00
ATOM   3559  O   LEU   232      21.757  26.584  -2.093  1.00  0.00
ATOM   3560  N   VAL   233      20.857  25.865  -4.037  1.00  0.00
ATOM   3561  H   VAL   233      21.044  25.441  -4.935  1.00  0.00
ATOM   3562  CA  VAL   233      19.455  26.131  -3.698  1.00  0.00
ATOM   3563  HA  VAL   233      19.389  27.038  -3.093  1.00  0.00
ATOM   3564  CB  VAL   233      18.632  26.344  -5.005  1.00  0.00
ATOM   3565  HB  VAL   233      18.804  25.492  -5.666  1.00  0.00
ATOM   3566  CG1 VAL   233      17.107  26.442  -4.773  1.00  0.00
ATOM   3567 HG11 VAL   233      16.576  26.675  -5.694  1.00  0.00
ATOM   3568 HG12 VAL   233      16.681  25.509  -4.400  1.00  0.00
ATOM   3569 HG13 VAL   233      16.871  27.227  -4.055  1.00  0.00
ATOM   3570  CG2 VAL   233      19.101  27.608  -5.748  1.00  0.00
ATOM   3571 HG21 VAL   233      18.586  27.721  -6.701  1.00  0.00
ATOM   3572 HG22 VAL   233      18.906  28.504  -5.158  1.00  0.00
ATOM   3573 HG23 VAL   233      20.168  27.587  -5.960  1.00  0.00
ATOM   3574  C   VAL   233      18.883  24.961  -2.876  1.00  0.00
ATOM   3575  O   VAL   233      18.164  25.207  -1.909  1.00  0.00
ATOM   3576  N   ALA   234      19.210  23.705  -3.232  1.00  0.00
ATOM   3577  H   ALA   234      19.801  23.585  -4.045  1.00  0.00
ATOM   3578  CA  ALA   234      18.724  22.484  -2.587  1.00  0.00
ATOM   3579  HA  ALA   234      17.634  22.488  -2.641  1.00  0.00
ATOM   3580  CB  ALA   234      19.250  21.264  -3.362  1.00  0.00
ATOM   3581  HB1 ALA   234      18.858  20.331  -2.961  1.00  0.00
ATOM   3582  HB2 ALA   234      18.966  21.308  -4.413  1.00  0.00
ATOM   3583  HB3 ALA   234      20.335  21.198  -3.308  1.00  0.00
ATOM   3584  C   ALA   234      19.141  22.393  -1.110  1.00  0.00
ATOM   3585  O   ALA   234      18.290  22.191  -0.245  1.00  0.00
ATOM   3586  N   MET   235      20.433  22.609  -0.819  1.00  0.00
ATOM   3587  H   MET   235      21.066  22.794  -1.587  1.00  0.00
ATOM   3588  CA  MET   235      21.027  22.544   0.519  1.00  0.00
ATOM   3589  HA  MET   235      20.750  21.591   0.974  1.00  0.00
ATOM   3590  CB  MET   235      22.562  22.600   0.368  1.00  0.00
ATOM   3591  HB2 MET   235      22.834  23.431  -0.284  1.00  0.00
ATOM   3592  HB3 MET   235      23.030  22.814   1.330  1.00  0.00
ATOM   3593  CG  MET   235      23.155  21.285  -0.173  1.00  0.00
ATOM   3594  HG2 MET   235      23.097  20.507   0.588  1.00  0.00
ATOM   3595  HG3 MET   235      22.558  20.927  -1.013  1.00  0.00
ATOM   3596  SD  MET   235      24.865  21.397  -0.774  1.00  0.00
ATOM   3597  CE  MET   235      25.743  21.761   0.766  1.00  0.00
ATOM   3598  HE1 MET   235      26.817  21.796   0.583  1.00  0.00
ATOM   3599  HE2 MET   235      25.435  22.727   1.168  1.00  0.00
ATOM   3600  HE3 MET   235      25.544  20.992   1.513  1.00  0.00
ATOM   3601  C   MET   235      20.546  23.656   1.475  1.00  0.00
ATOM   3602  O   MET   235      20.707  23.512   2.686  1.00  0.00
ATOM   3603  N   LYS   236      19.915  24.727   0.956  1.00  0.00
ATOM   3604  H   LYS   236      19.817  24.776  -0.048  1.00  0.00
ATOM   3605  CA  LYS   236      19.285  25.792   1.741  1.00  0.00
ATOM   3606  HA  LYS   236      19.939  26.054   2.574  1.00  0.00
ATOM   3607  CB  LYS   236      19.100  27.025   0.821  1.00  0.00
ATOM   3608  HB2 LYS   236      20.045  27.191   0.300  1.00  0.00
ATOM   3609  HB3 LYS   236      18.371  26.829   0.036  1.00  0.00
ATOM   3610  CG  LYS   236      18.743  28.342   1.543  1.00  0.00
ATOM   3611  HG2 LYS   236      19.212  28.360   2.527  1.00  0.00
ATOM   3612  HG3 LYS   236      19.197  29.163   0.987  1.00  0.00
ATOM   3613  CD  LYS   236      17.231  28.628   1.649  1.00  0.00
ATOM   3614  HD2 LYS   236      16.805  28.640   0.645  1.00  0.00
ATOM   3615  HD3 LYS   236      16.713  27.831   2.179  1.00  0.00
ATOM   3616  CE  LYS   236      16.919  29.967   2.332  1.00  0.00
ATOM   3617  HE2 LYS   236      17.442  30.784   1.834  1.00  0.00
ATOM   3618  HE3 LYS   236      15.852  30.179   2.251  1.00  0.00
ATOM   3619  NZ  LYS   236      17.281  29.950   3.760  1.00  0.00
ATOM   3620  HZ1 LYS   236      16.774  29.213   4.228  1.00  0.00
ATOM   3621  HZ2 LYS   236      18.273  29.783   3.853  1.00  0.00
ATOM   3622  HZ3 LYS   236      17.048  30.839   4.180  1.00  0.00
ATOM   3623  C   LYS   236      17.916  25.339   2.287  1.00  0.00
ATOM   3624  O   LYS   236      17.574  25.685   3.417  1.00  0.00
ATOM   3625  N   TYR   237      17.146  24.567   1.497  1.00  0.00
ATOM   3626  H   TYR   237      17.513  24.309   0.591  1.00  0.00
ATOM   3627  CA  TYR   237      15.799  24.087   1.824  1.00  0.00
ATOM   3628  HA  TYR   237      15.334  24.739   2.566  1.00  0.00
ATOM   3629  CB  TYR   237      14.954  24.107   0.524  1.00  0.00
ATOM   3630  HB2 TYR   237      15.475  23.574  -0.273  1.00  0.00
ATOM   3631  HB3 TYR   237      14.010  23.580   0.664  1.00  0.00
ATOM   3632  CG  TYR   237      14.589  25.507   0.060  1.00  0.00
ATOM   3633  CD1 TYR   237      13.746  26.310   0.856  1.00  0.00
ATOM   3634  HD1 TYR   237      13.344  25.925   1.782  1.00  0.00
ATOM   3635  CE1 TYR   237      13.437  27.625   0.461  1.00  0.00
ATOM   3636  HE1 TYR   237      12.800  28.238   1.081  1.00  0.00
ATOM   3637  CZ  TYR   237      13.963  28.142  -0.739  1.00  0.00
ATOM   3638  OH  TYR   237      13.680  29.425  -1.105  1.00  0.00
ATOM   3639  HH  TYR   237      14.058  29.666  -1.937  1.00  0.00
ATOM   3640  CE2 TYR   237      14.782  27.335  -1.552  1.00  0.00
ATOM   3641  HE2 TYR   237      15.173  27.720  -2.481  1.00  0.00
ATOM   3642  CD2 TYR   237      15.091  26.019  -1.154  1.00  0.00
ATOM   3643  HD2 TYR   237      15.707  25.403  -1.789  1.00  0.00
ATOM   3644  C   TYR   237      15.793  22.665   2.424  1.00  0.00
ATOM   3645  O   TYR   237      14.716  22.093   2.598  1.00  0.00
ATOM   3646  N   ASN   238      16.969  22.093   2.739  1.00  0.00
ATOM   3647  H   ASN   238      17.803  22.633   2.555  1.00  0.00
ATOM   3648  CA  ASN   238      17.168  20.776   3.365  1.00  0.00
ATOM   3649  HA  ASN   238      18.244  20.723   3.536  1.00  0.00
ATOM   3650  CB  ASN   238      16.491  20.612   4.757  1.00  0.00
ATOM   3651  HB2 ASN   238      15.435  20.878   4.724  1.00  0.00
ATOM   3652  HB3 ASN   238      16.514  19.571   5.080  1.00  0.00
ATOM   3653  CG  ASN   238      17.178  21.430   5.853  1.00  0.00
ATOM   3654  OD1 ASN   238      16.855  22.596   6.062  1.00  0.00
ATOM   3655  ND2 ASN   238      18.124  20.815   6.567  1.00  0.00
ATOM   3656 HD21 ASN   238      18.359  19.852   6.378  1.00  0.00
ATOM   3657 HD22 ASN   238      18.600  21.322   7.299  1.00  0.00
ATOM   3658  C   ASN   238      16.924  19.605   2.399  1.00  0.00
ATOM   3659  O   ASN   238      16.457  18.547   2.809  1.00  0.00
ATOM   3660  N   TYR   239      17.236  19.794   1.111  1.00  0.00
ATOM   3661  H   TYR   239      17.594  20.699   0.835  1.00  0.00
ATOM   3662  CA  TYR   239      17.257  18.750   0.094  1.00  0.00
ATOM   3663  HA  TYR   239      16.622  17.906   0.366  1.00  0.00
ATOM   3664  CB  TYR   239      16.779  19.344  -1.251  1.00  0.00
ATOM   3665  HB2 TYR   239      17.102  20.373  -1.365  1.00  0.00
ATOM   3666  HB3 TYR   239      17.236  18.817  -2.085  1.00  0.00
ATOM   3667  CG  TYR   239      15.277  19.333  -1.456  1.00  0.00
ATOM   3668  CD1 TYR   239      14.421  19.986  -0.544  1.00  0.00
ATOM   3669  HD1 TYR   239      14.822  20.517   0.305  1.00  0.00
ATOM   3670  CE1 TYR   239      13.026  19.930  -0.719  1.00  0.00
ATOM   3671  HE1 TYR   239      12.374  20.414  -0.006  1.00  0.00
ATOM   3672  CZ  TYR   239      12.484  19.249  -1.825  1.00  0.00
ATOM   3673  OH  TYR   239      11.133  19.193  -1.992  1.00  0.00
ATOM   3674  HH  TYR   239      10.870  18.679  -2.739  1.00  0.00
ATOM   3675  CE2 TYR   239      13.336  18.631  -2.760  1.00  0.00
ATOM   3676  HE2 TYR   239      12.930  18.123  -3.621  1.00  0.00
ATOM   3677  CD2 TYR   239      14.729  18.664  -2.570  1.00  0.00
ATOM   3678  HD2 TYR   239      15.370  18.173  -3.285  1.00  0.00
ATOM   3679  C   TYR   239      18.705  18.258  -0.050  1.00  0.00
ATOM   3680  O   TYR   239      19.650  19.046   0.033  1.00  0.00
ATOM   3681  N   GLU   240      18.860  16.945  -0.283  1.00  0.00
ATOM   3682  H   GLU   240      18.024  16.376  -0.329  1.00  0.00
ATOM   3683  CA  GLU   240      20.130  16.246  -0.486  1.00  0.00
ATOM   3684  HA  GLU   240      20.733  16.417   0.405  1.00  0.00
ATOM   3685  CB  GLU   240      19.829  14.736  -0.657  1.00  0.00
ATOM   3686  HB2 GLU   240      18.981  14.603  -1.330  1.00  0.00
ATOM   3687  HB3 GLU   240      20.665  14.242  -1.156  1.00  0.00
ATOM   3688  CG  GLU   240      19.547  13.991   0.664  1.00  0.00
ATOM   3689  HG2 GLU   240      18.759  14.492   1.225  1.00  0.00
ATOM   3690  HG3 GLU   240      19.176  12.989   0.444  1.00  0.00
ATOM   3691  CD  GLU   240      20.798  13.845   1.531  1.00  0.00
ATOM   3692  OE1 GLU   240      21.743  13.173   1.064  1.00  0.00
ATOM   3693  OE2 GLU   240      20.797  14.422   2.641  1.00  0.00
ATOM   3694  C   GLU   240      20.871  16.765  -1.740  1.00  0.00
ATOM   3695  O   GLU   240      20.215  17.105  -2.728  1.00  0.00
ATOM   3696  N   PRO   241      22.222  16.812  -1.738  1.00  0.00
ATOM   3697  CD  PRO   241      23.092  16.469  -0.610  1.00  0.00
ATOM   3698  HD2 PRO   241      22.893  15.465  -0.232  1.00  0.00
ATOM   3699  HD3 PRO   241      22.928  17.182   0.199  1.00  0.00
ATOM   3700  CG  PRO   241      24.525  16.587  -1.131  1.00  0.00
ATOM   3701  HG2 PRO   241      24.881  15.604  -1.441  1.00  0.00
ATOM   3702  HG3 PRO   241      25.217  16.968  -0.380  1.00  0.00
ATOM   3703  CB  PRO   241      24.414  17.494  -2.349  1.00  0.00
ATOM   3704  HB2 PRO   241      25.210  17.319  -3.075  1.00  0.00
ATOM   3705  HB3 PRO   241      24.489  18.535  -2.032  1.00  0.00
ATOM   3706  CA  PRO   241      23.008  17.233  -2.904  1.00  0.00
ATOM   3707  HA  PRO   241      22.606  18.160  -3.320  1.00  0.00
ATOM   3708  C   PRO   241      23.004  16.131  -3.978  1.00  0.00
ATOM   3709  O   PRO   241      23.287  14.967  -3.688  1.00  0.00
ATOM   3710  N   LEU   242      22.648  16.513  -5.212  1.00  0.00
ATOM   3711  H   LEU   242      22.459  17.495  -5.374  1.00  0.00
ATOM   3712  CA  LEU   242      22.500  15.619  -6.352  1.00  0.00
ATOM   3713  HA  LEU   242      22.065  14.682  -6.010  1.00  0.00
ATOM   3714  CB  LEU   242      21.557  16.299  -7.373  1.00  0.00
ATOM   3715  HB2 LEU   242      20.731  16.763  -6.835  1.00  0.00
ATOM   3716  HB3 LEU   242      22.075  17.128  -7.860  1.00  0.00
ATOM   3717  CG  LEU   242      20.964  15.346  -8.435  1.00  0.00
ATOM   3718  HG  LEU   242      21.757  14.700  -8.814  1.00  0.00
ATOM   3719  CD1 LEU   242      19.853  14.462  -7.845  1.00  0.00
ATOM   3720 HD11 LEU   242      19.429  13.802  -8.603  1.00  0.00
ATOM   3721 HD12 LEU   242      20.215  13.833  -7.034  1.00  0.00
ATOM   3722 HD13 LEU   242      19.040  15.066  -7.444  1.00  0.00
ATOM   3723  CD2 LEU   242      20.413  16.128  -9.634  1.00  0.00
ATOM   3724 HD21 LEU   242      19.995  15.459 -10.387  1.00  0.00
ATOM   3725 HD22 LEU   242      19.625  16.812  -9.321  1.00  0.00
ATOM   3726 HD23 LEU   242      21.187  16.717 -10.120  1.00  0.00
ATOM   3727  C   LEU   242      23.883  15.386  -6.980  1.00  0.00
ATOM   3728  O   LEU   242      24.568  16.334  -7.369  1.00  0.00
ATOM   3729  N   THR   243      24.282  14.108  -7.055  1.00  0.00
ATOM   3730  H   THR   243      23.655  13.395  -6.707  1.00  0.00
ATOM   3731  CA  THR   243      25.544  13.635  -7.626  1.00  0.00
ATOM   3732  HA  THR   243      26.307  14.411  -7.553  1.00  0.00
ATOM   3733  CB  THR   243      26.004  12.382  -6.826  1.00  0.00
ATOM   3734  HB  THR   243      26.981  12.081  -7.206  1.00  0.00
ATOM   3735  CG2 THR   243      26.164  12.640  -5.319  1.00  0.00
ATOM   3736 HG21 THR   243      26.588  11.769  -4.817  1.00  0.00
ATOM   3737 HG22 THR   243      26.831  13.482  -5.136  1.00  0.00
ATOM   3738 HG23 THR   243      25.209  12.861  -4.840  1.00  0.00
ATOM   3739  OG1 THR   243      25.148  11.268  -7.015  1.00  0.00
ATOM   3740  HG1 THR   243      25.506  10.531  -6.542  1.00  0.00
ATOM   3741  C   THR   243      25.342  13.269  -9.110  1.00  0.00
ATOM   3742  O   THR   243      24.215  13.244  -9.606  1.00  0.00
ATOM   3743  N   GLN   244      26.441  12.950  -9.817  1.00  0.00
ATOM   3744  H   GLN   244      27.340  12.995  -9.361  1.00  0.00
ATOM   3745  CA  GLN   244      26.413  12.456 -11.197  1.00  0.00
ATOM   3746  HA  GLN   244      25.787  13.138 -11.777  1.00  0.00
ATOM   3747  CB  GLN   244      27.849  12.473 -11.775  1.00  0.00
ATOM   3748  HB2 GLN   244      28.252  13.483 -11.688  1.00  0.00
ATOM   3749  HB3 GLN   244      28.494  11.848 -11.156  1.00  0.00
ATOM   3750  CG  GLN   244      27.984  12.007 -13.246  1.00  0.00
ATOM   3751  HG2 GLN   244      29.028  12.091 -13.551  1.00  0.00
ATOM   3752  HG3 GLN   244      27.733  10.950 -13.340  1.00  0.00
ATOM   3753  CD  GLN   244      27.144  12.837 -14.224  1.00  0.00
ATOM   3754  OE1 GLN   244      27.178  14.065 -14.191  1.00  0.00
ATOM   3755  NE2 GLN   244      26.377  12.175 -15.092  1.00  0.00
ATOM   3756 HE21 GLN   244      26.323  11.162 -15.073  1.00  0.00
ATOM   3757 HE22 GLN   244      25.810  12.689 -15.749  1.00  0.00
ATOM   3758  C   GLN   244      25.803  11.044 -11.298  1.00  0.00
ATOM   3759  O   GLN   244      25.178  10.736 -12.310  1.00  0.00
ATOM   3760  N   ASP   245      25.921  10.215 -10.245  1.00  0.00
ATOM   3761  H   ASP   245      26.457  10.528  -9.449  1.00  0.00
ATOM   3762  CA  ASP   245      25.314   8.881 -10.158  1.00  0.00
ATOM   3763  HA  ASP   245      25.623   8.313 -11.039  1.00  0.00
ATOM   3764  CB  ASP   245      25.785   8.130  -8.887  1.00  0.00
ATOM   3765  HB2 ASP   245      25.408   8.638  -7.998  1.00  0.00
ATOM   3766  HB3 ASP   245      25.349   7.130  -8.870  1.00  0.00
ATOM   3767  CG  ASP   245      27.301   7.966  -8.721  1.00  0.00
ATOM   3768  OD1 ASP   245      28.033   8.117  -9.724  1.00  0.00
ATOM   3769  OD2 ASP   245      27.703   7.675  -7.574  1.00  0.00
ATOM   3770  C   ASP   245      23.779   8.950 -10.150  1.00  0.00
ATOM   3771  O   ASP   245      23.135   8.097 -10.754  1.00  0.00
ATOM   3772  N   HIE   246      23.197   9.990  -9.525  1.00  0.00
ATOM   3773  H   HIE   246      23.798  10.660  -9.064  1.00  0.00
ATOM   3774  CA  HIE   246      21.757  10.253  -9.502  1.00  0.00
ATOM   3775  HA  HIE   246      21.230   9.340  -9.216  1.00  0.00
ATOM   3776  CB  HIE   246      21.461  11.360  -8.470  1.00  0.00
ATOM   3777  HB2 HIE   246      22.010  12.264  -8.729  1.00  0.00
ATOM   3778  HB3 HIE   246      20.406  11.628  -8.512  1.00  0.00
ATOM   3779  CG  HIE   246      21.774  11.024  -7.032  1.00  0.00
ATOM   3780  ND1 HIE   246      21.917  12.016  -6.057  1.00  0.00
ATOM   3781  CE1 HIE   246      22.166  11.363  -4.931  1.00  0.00
ATOM   3782  HE1 HIE   246      22.333  11.854  -3.983  1.00  0.00
ATOM   3783  NE2 HIE   246      22.187  10.040  -5.094  1.00  0.00
ATOM   3784  HE2 HIE   246      22.356   9.352  -4.374  1.00  0.00
ATOM   3785  CD2 HIE   246      21.935   9.792  -6.432  1.00  0.00
ATOM   3786  HD2 HIE   246      21.893   8.791  -6.836  1.00  0.00
ATOM   3787  C   HIE   246      21.230  10.701 -10.875  1.00  0.00
ATOM   3788  O   HIE   246      20.110  10.338 -11.231  1.00  0.00
ATOM   3789  N   VAL   247      22.043  11.432 -11.659  1.00  0.00
ATOM   3790  H   VAL   247      22.952  11.678 -11.294  1.00  0.00
ATOM   3791  CA  VAL   247      21.742  11.857 -13.032  1.00  0.00
ATOM   3792  HA  VAL   247      20.735  12.271 -13.043  1.00  0.00
ATOM   3793  CB  VAL   247      22.751  12.966 -13.460  1.00  0.00
ATOM   3794  HB  VAL   247      23.760  12.588 -13.308  1.00  0.00
ATOM   3795  CG1 VAL   247      22.657  13.366 -14.947  1.00  0.00
ATOM   3796 HG11 VAL   247      23.325  14.198 -15.170  1.00  0.00
ATOM   3797 HG12 VAL   247      22.944  12.549 -15.610  1.00  0.00
ATOM   3798 HG13 VAL   247      21.645  13.673 -15.210  1.00  0.00
ATOM   3799  CG2 VAL   247      22.610  14.230 -12.590  1.00  0.00
ATOM   3800 HG21 VAL   247      23.383  14.961 -12.830  1.00  0.00
ATOM   3801 HG22 VAL   247      21.644  14.711 -12.741  1.00  0.00
ATOM   3802 HG23 VAL   247      22.697  14.011 -11.528  1.00  0.00
ATOM   3803  C   VAL   247      21.756  10.657 -14.004  1.00  0.00
ATOM   3804  O   VAL   247      20.920  10.609 -14.907  1.00  0.00
ATOM   3805  N   ASP   248      22.656   9.678 -13.796  1.00  0.00
ATOM   3806  H   ASP   248      23.328   9.798 -13.050  1.00  0.00
ATOM   3807  CA  ASP   248      22.761   8.451 -14.597  1.00  0.00
ATOM   3808  HA  ASP   248      22.731   8.724 -15.654  1.00  0.00
ATOM   3809  CB  ASP   248      24.096   7.722 -14.303  1.00  0.00
ATOM   3810  HB2 ASP   248      24.133   7.424 -13.253  1.00  0.00
ATOM   3811  HB3 ASP   248      24.150   6.799 -14.881  1.00  0.00
ATOM   3812  CG  ASP   248      25.370   8.521 -14.614  1.00  0.00
ATOM   3813  OD1 ASP   248      25.304   9.428 -15.473  1.00  0.00
ATOM   3814  OD2 ASP   248      26.404   8.196 -13.992  1.00  0.00
ATOM   3815  C   ASP   248      21.596   7.476 -14.332  1.00  0.00
ATOM   3816  O   ASP   248      21.155   6.802 -15.263  1.00  0.00
ATOM   3817  N   ILE   249      21.075   7.423 -13.091  1.00  0.00
ATOM   3818  H   ILE   249      21.504   7.992 -12.375  1.00  0.00
ATOM   3819  CA  ILE   249      19.925   6.596 -12.696  1.00  0.00
ATOM   3820  HA  ILE   249      20.025   5.611 -13.157  1.00  0.00
ATOM   3821  CB  ILE   249      19.930   6.416 -11.144  1.00  0.00
ATOM   3822  HB  ILE   249      19.984   7.412 -10.699  1.00  0.00
ATOM   3823  CG2 ILE   249      18.659   5.729 -10.605  1.00  0.00
ATOM   3824 HG21 ILE   249      18.674   5.629  -9.520  1.00  0.00
ATOM   3825 HG22 ILE   249      17.767   6.297 -10.846  1.00  0.00
ATOM   3826 HG23 ILE   249      18.536   4.733 -11.030  1.00  0.00
ATOM   3827  CG1 ILE   249      21.161   5.604 -10.671  1.00  0.00
ATOM   3828 HG12 ILE   249      21.015   4.548 -10.898  1.00  0.00
ATOM   3829 HG13 ILE   249      22.047   5.887 -11.234  1.00  0.00
ATOM   3830  CD1 ILE   249      21.477   5.767  -9.175  1.00  0.00
ATOM   3831 HD11 ILE   249      22.412   5.267  -8.925  1.00  0.00
ATOM   3832 HD12 ILE   249      21.586   6.818  -8.904  1.00  0.00
ATOM   3833 HD13 ILE   249      20.700   5.337  -8.545  1.00  0.00
ATOM   3834  C   ILE   249      18.595   7.212 -13.201  1.00  0.00
ATOM   3835  O   ILE   249      17.656   6.464 -13.473  1.00  0.00
ATOM   3836  N   LEU   250      18.520   8.546 -13.375  1.00  0.00
ATOM   3837  H   LEU   250      19.324   9.101 -13.118  1.00  0.00
ATOM   3838  CA  LEU   250      17.380   9.261 -13.967  1.00  0.00
ATOM   3839  HA  LEU   250      16.447   8.772 -13.686  1.00  0.00
ATOM   3840  CB  LEU   250      17.386  10.723 -13.453  1.00  0.00
ATOM   3841  HB2 LEU   250      18.384  11.141 -13.603  1.00  0.00
ATOM   3842  HB3 LEU   250      16.721  11.347 -14.054  1.00  0.00
ATOM   3843  CG  LEU   250      16.976  10.894 -11.972  1.00  0.00
ATOM   3844  HG  LEU   250      17.532  10.177 -11.369  1.00  0.00
ATOM   3845  CD1 LEU   250      17.338  12.300 -11.468  1.00  0.00
ATOM   3846 HD11 LEU   250      17.097  12.415 -10.411  1.00  0.00
ATOM   3847 HD12 LEU   250      18.405  12.501 -11.582  1.00  0.00
ATOM   3848 HD13 LEU   250      16.795  13.068 -12.017  1.00  0.00
ATOM   3849  CD2 LEU   250      15.481  10.625 -11.741  1.00  0.00
ATOM   3850 HD21 LEU   250      15.213  10.791 -10.698  1.00  0.00
ATOM   3851 HD22 LEU   250      14.860  11.286 -12.347  1.00  0.00
ATOM   3852 HD23 LEU   250      15.211   9.598 -11.981  1.00  0.00
ATOM   3853  C   LEU   250      17.427   9.281 -15.514  1.00  0.00
ATOM   3854  O   LEU   250      16.519   9.831 -16.136  1.00  0.00
ATOM   3855  N   GLY   251      18.449   8.661 -16.134  1.00  0.00
ATOM   3856  H   GLY   251      19.151   8.235 -15.543  1.00  0.00
ATOM   3857  CA  GLY   251      18.660   8.533 -17.577  1.00  0.00
ATOM   3858  HA2 GLY   251      18.866   9.524 -17.983  1.00  0.00
ATOM   3859  HA3 GLY   251      19.563   7.943 -17.742  1.00  0.00
ATOM   3860  C   GLY   251      17.499   7.890 -18.365  1.00  0.00
ATOM   3861  O   GLY   251      17.038   8.513 -19.320  1.00  0.00
ATOM   3862  N   PRO   252      17.002   6.684 -17.994  1.00  0.00
ATOM   3863  CD  PRO   252      17.648   5.786 -17.035  1.00  0.00
ATOM   3864  HD2 PRO   252      17.513   6.185 -16.031  1.00  0.00
ATOM   3865  HD3 PRO   252      18.717   5.674 -17.218  1.00  0.00
ATOM   3866  CG  PRO   252      16.919   4.447 -17.141  1.00  0.00
ATOM   3867  HG2 PRO   252      16.846   3.929 -16.184  1.00  0.00
ATOM   3868  HG3 PRO   252      17.460   3.798 -17.830  1.00  0.00
ATOM   3869  CB  PRO   252      15.566   4.788 -17.736  1.00  0.00
ATOM   3870  HB2 PRO   252      14.870   4.997 -16.921  1.00  0.00
ATOM   3871  HB3 PRO   252      15.149   3.964 -18.316  1.00  0.00
ATOM   3872  CA  PRO   252      15.817   6.039 -18.594  1.00  0.00
ATOM   3873  HA  PRO   252      16.083   5.740 -19.610  1.00  0.00
ATOM   3874  C   PRO   252      14.536   6.900 -18.639  1.00  0.00
ATOM   3875  O   PRO   252      13.813   6.856 -19.633  1.00  0.00
ATOM   3876  N   LEU   253      14.272   7.692 -17.583  1.00  0.00
ATOM   3877  H   LEU   253      14.918   7.685 -16.808  1.00  0.00
ATOM   3878  CA  LEU   253      13.100   8.568 -17.465  1.00  0.00
ATOM   3879  HA  LEU   253      12.218   8.058 -17.852  1.00  0.00
ATOM   3880  CB  LEU   253      12.900   8.939 -15.978  1.00  0.00
ATOM   3881  HB2 LEU   253      13.812   9.400 -15.595  1.00  0.00
ATOM   3882  HB3 LEU   253      12.130   9.706 -15.902  1.00  0.00
ATOM   3883  CG  LEU   253      12.499   7.765 -15.057  1.00  0.00
ATOM   3884  HG  LEU   253      13.234   6.967 -15.168  1.00  0.00
ATOM   3885  CD1 LEU   253      12.523   8.198 -13.582  1.00  0.00
ATOM   3886 HD11 LEU   253      12.279   7.363 -12.925  1.00  0.00
ATOM   3887 HD12 LEU   253      13.508   8.562 -13.294  1.00  0.00
ATOM   3888 HD13 LEU   253      11.801   8.992 -13.388  1.00  0.00
ATOM   3889  CD2 LEU   253      11.118   7.192 -15.418  1.00  0.00
ATOM   3890 HD21 LEU   253      10.836   6.401 -14.724  1.00  0.00
ATOM   3891 HD22 LEU   253      10.344   7.959 -15.376  1.00  0.00
ATOM   3892 HD23 LEU   253      11.104   6.754 -16.415  1.00  0.00
ATOM   3893  C   LEU   253      13.274   9.870 -18.265  1.00  0.00
ATOM   3894  O   LEU   253      12.291  10.402 -18.781  1.00  0.00
ATOM   3895  N   SER   254      14.520  10.352 -18.410  1.00  0.00
ATOM   3896  H   SER   254      15.268   9.863 -17.935  1.00  0.00
ATOM   3897  CA  SER   254      14.906  11.491 -19.238  1.00  0.00
ATOM   3898  HA  SER   254      14.241  12.324 -19.011  1.00  0.00
ATOM   3899  CB  SER   254      16.356  11.878 -18.863  1.00  0.00
ATOM   3900  HB2 SER   254      16.399  12.176 -17.815  1.00  0.00
ATOM   3901  HB3 SER   254      17.031  11.032 -18.970  1.00  0.00
ATOM   3902  OG  SER   254      16.866  12.935 -19.646  1.00  0.00
ATOM   3903  HG  SER   254      16.253  13.657 -19.604  1.00  0.00
ATOM   3904  C   SER   254      14.786  11.176 -20.744  1.00  0.00
ATOM   3905  O   SER   254      14.441  12.064 -21.523  1.00  0.00
ATOM   3906  N   ALA   255      15.014   9.912 -21.138  1.00  0.00
ATOM   3907  H   ALA   255      15.310   9.246 -20.437  1.00  0.00
ATOM   3908  CA  ALA   255      14.893   9.419 -22.508  1.00  0.00
ATOM   3909  HA  ALA   255      15.310  10.150 -23.204  1.00  0.00
ATOM   3910  CB  ALA   255      15.690   8.107 -22.607  1.00  0.00
ATOM   3911  HB1 ALA   255      15.656   7.697 -23.617  1.00  0.00
ATOM   3912  HB2 ALA   255      16.739   8.270 -22.359  1.00  0.00
ATOM   3913  HB3 ALA   255      15.307   7.346 -21.926  1.00  0.00
ATOM   3914  C   ALA   255      13.435   9.121 -22.899  1.00  0.00
ATOM   3915  O   ALA   255      13.102   9.214 -24.081  1.00  0.00
ATOM   3916  N   GLN   256      12.568   8.783 -21.927  1.00  0.00
ATOM   3917  H   GLN   256      12.920   8.709 -20.983  1.00  0.00
ATOM   3918  CA  GLN   256      11.154   8.463 -22.141  1.00  0.00
ATOM   3919  HA  GLN   256      11.061   7.832 -23.026  1.00  0.00
ATOM   3920  CB  GLN   256      10.635   7.682 -20.910  1.00  0.00
ATOM   3921  HB2 GLN   256      11.270   6.804 -20.773  1.00  0.00
ATOM   3922  HB3 GLN   256      10.758   8.283 -20.008  1.00  0.00
ATOM   3923  CG  GLN   256       9.163   7.218 -21.022  1.00  0.00
ATOM   3924  HG2 GLN   256       8.495   8.080 -21.061  1.00  0.00
ATOM   3925  HG3 GLN   256       9.024   6.668 -21.953  1.00  0.00
ATOM   3926  CD  GLN   256       8.700   6.325 -19.867  1.00  0.00
ATOM   3927  OE1 GLN   256       9.471   5.969 -18.979  1.00  0.00
ATOM   3928  NE2 GLN   256       7.416   5.960 -19.875  1.00  0.00
ATOM   3929 HE21 GLN   256       6.806   6.270 -20.616  1.00  0.00
ATOM   3930 HE22 GLN   256       7.062   5.366 -19.138  1.00  0.00
ATOM   3931  C   GLN   256      10.309   9.736 -22.347  1.00  0.00
ATOM   3932  O   GLN   256       9.429   9.742 -23.206  1.00  0.00
ATOM   3933  N   THR   257      10.579  10.799 -21.571  1.00  0.00
ATOM   3934  H   THR   257      11.315  10.712 -20.886  1.00  0.00
ATOM   3935  CA  THR   257       9.862  12.079 -21.628  1.00  0.00
ATOM   3936  HA  THR   257       8.844  11.922 -21.989  1.00  0.00
ATOM   3937  CB  THR   257       9.788  12.680 -20.201  1.00  0.00
ATOM   3938  HB  THR   257       9.264  13.634 -20.266  1.00  0.00
ATOM   3939  CG2 THR   257       9.008  11.803 -19.207  1.00  0.00
ATOM   3940 HG21 THR   257       8.869  12.313 -18.255  1.00  0.00
ATOM   3941 HG22 THR   257       8.018  11.572 -19.597  1.00  0.00
ATOM   3942 HG23 THR   257       9.515  10.859 -19.009  1.00  0.00
ATOM   3943  OG1 THR   257      11.072  12.972 -19.678  1.00  0.00
ATOM   3944  HG1 THR   257      11.506  12.158 -19.465  1.00  0.00
ATOM   3945  C   THR   257      10.544  13.097 -22.566  1.00  0.00
ATOM   3946  O   THR   257       9.899  14.066 -22.967  1.00  0.00
ATOM   3947  N   GLY   258      11.827  12.893 -22.910  1.00  0.00
ATOM   3948  H   GLY   258      12.294  12.079 -22.535  1.00  0.00
ATOM   3949  CA  GLY   258      12.632  13.775 -23.753  1.00  0.00
ATOM   3950  HA2 GLY   258      13.479  13.199 -24.125  1.00  0.00
ATOM   3951  HA3 GLY   258      12.055  14.078 -24.629  1.00  0.00
ATOM   3952  C   GLY   258      13.180  15.030 -23.052  1.00  0.00
ATOM   3953  O   GLY   258      13.808  15.855 -23.712  1.00  0.00
ATOM   3954  N   ILE   259      12.943  15.182 -21.737  1.00  0.00
ATOM   3955  H   ILE   259      12.428  14.451 -21.267  1.00  0.00
ATOM   3956  CA  ILE   259      13.385  16.310 -20.913  1.00  0.00
ATOM   3957  HA  ILE   259      13.548  17.200 -21.523  1.00  0.00
ATOM   3958  CB  ILE   259      12.295  16.607 -19.837  1.00  0.00
ATOM   3959  HB  ILE   259      12.142  15.695 -19.259  1.00  0.00
ATOM   3960  CG2 ILE   259      12.724  17.716 -18.845  1.00  0.00
ATOM   3961 HG21 ILE   259      11.940  17.947 -18.125  1.00  0.00
ATOM   3962 HG22 ILE   259      13.590  17.423 -18.255  1.00  0.00
ATOM   3963 HG23 ILE   259      12.972  18.639 -19.368  1.00  0.00
ATOM   3964  CG1 ILE   259      10.932  16.965 -20.477  1.00  0.00
ATOM   3965 HG12 ILE   259      10.972  17.965 -20.910  1.00  0.00
ATOM   3966 HG13 ILE   259      10.707  16.294 -21.305  1.00  0.00
ATOM   3967  CD1 ILE   259       9.755  16.862 -19.500  1.00  0.00
ATOM   3968 HD11 ILE   259       8.810  17.005 -20.022  1.00  0.00
ATOM   3969 HD12 ILE   259       9.731  15.882 -19.023  1.00  0.00
ATOM   3970 HD13 ILE   259       9.810  17.611 -18.714  1.00  0.00
ATOM   3971  C   ILE   259      14.694  15.885 -20.227  1.00  0.00
ATOM   3972  O   ILE   259      14.733  14.852 -19.559  1.00  0.00
ATOM   3973  N   ALA   260      15.752  16.705 -20.359  1.00  0.00
ATOM   3974  H   ALA   260      15.638  17.550 -20.902  1.00  0.00
ATOM   3975  CA  ALA   260      17.057  16.496 -19.725  1.00  0.00
ATOM   3976  HA  ALA   260      17.401  15.486 -19.944  1.00  0.00
ATOM   3977  CB  ALA   260      18.063  17.498 -20.311  1.00  0.00
ATOM   3978  HB1 ALA   260      19.067  17.318 -19.925  1.00  0.00
ATOM   3979  HB2 ALA   260      18.112  17.417 -21.397  1.00  0.00
ATOM   3980  HB3 ALA   260      17.800  18.525 -20.065  1.00  0.00
ATOM   3981  C   ALA   260      16.971  16.702 -18.204  1.00  0.00
ATOM   3982  O   ALA   260      16.156  17.493 -17.727  1.00  0.00
ATOM   3983  N   VAL   261      17.811  15.981 -17.442  1.00  0.00
ATOM   3984  H   VAL   261      18.445  15.346 -17.905  1.00  0.00
ATOM   3985  CA  VAL   261      17.837  15.990 -15.972  1.00  0.00
ATOM   3986  HA  VAL   261      16.838  15.722 -15.629  1.00  0.00
ATOM   3987  CB  VAL   261      18.823  14.911 -15.442  1.00  0.00
ATOM   3988  HB  VAL   261      19.827  15.172 -15.779  1.00  0.00
ATOM   3989  CG1 VAL   261      18.853  14.845 -13.902  1.00  0.00
ATOM   3990 HG11 VAL   261      19.459  14.011 -13.555  1.00  0.00
ATOM   3991 HG12 VAL   261      19.275  15.746 -13.457  1.00  0.00
ATOM   3992 HG13 VAL   261      17.850  14.710 -13.495  1.00  0.00
ATOM   3993  CG2 VAL   261      18.506  13.506 -15.996  1.00  0.00
ATOM   3994 HG21 VAL   261      19.203  12.763 -15.605  1.00  0.00
ATOM   3995 HG22 VAL   261      17.501  13.189 -15.716  1.00  0.00
ATOM   3996 HG23 VAL   261      18.578  13.465 -17.083  1.00  0.00
ATOM   3997  C   VAL   261      18.131  17.386 -15.385  1.00  0.00
ATOM   3998  O   VAL   261      17.549  17.733 -14.361  1.00  0.00
ATOM   3999  N   LEU   262      18.969  18.201 -16.052  1.00  0.00
ATOM   4000  H   LEU   262      19.397  17.857 -16.899  1.00  0.00
ATOM   4001  CA  LEU   262      19.302  19.567 -15.639  1.00  0.00
ATOM   4002  HA  LEU   262      19.460  19.580 -14.562  1.00  0.00
ATOM   4003  CB  LEU   262      20.595  20.015 -16.351  1.00  0.00
ATOM   4004  HB2 LEU   262      20.479  19.863 -17.426  1.00  0.00
ATOM   4005  HB3 LEU   262      20.733  21.088 -16.227  1.00  0.00
ATOM   4006  CG  LEU   262      21.882  19.304 -15.868  1.00  0.00
ATOM   4007  HG  LEU   262      21.749  18.229 -15.992  1.00  0.00
ATOM   4008  CD1 LEU   262      23.077  19.717 -16.740  1.00  0.00
ATOM   4009 HD11 LEU   262      23.982  19.190 -16.443  1.00  0.00
ATOM   4010 HD12 LEU   262      22.896  19.491 -17.791  1.00  0.00
ATOM   4011 HD13 LEU   262      23.273  20.787 -16.659  1.00  0.00
ATOM   4012  CD2 LEU   262      22.198  19.570 -14.383  1.00  0.00
ATOM   4013 HD21 LEU   262      23.155  19.130 -14.104  1.00  0.00
ATOM   4014 HD22 LEU   262      22.254  20.638 -14.172  1.00  0.00
ATOM   4015 HD23 LEU   262      21.451  19.135 -13.720  1.00  0.00
ATOM   4016  C   LEU   262      18.185  20.590 -15.941  1.00  0.00
ATOM   4017  O   LEU   262      18.151  21.639 -15.299  1.00  0.00
ATOM   4018  N   ASP   263      17.250  20.283 -16.857  1.00  0.00
ATOM   4019  H   ASP   263      17.334  19.408 -17.357  1.00  0.00
ATOM   4020  CA  ASP   263      16.046  21.085 -17.113  1.00  0.00
ATOM   4021  HA  ASP   263      16.274  22.147 -17.000  1.00  0.00
ATOM   4022  CB  ASP   263      15.519  20.834 -18.547  1.00  0.00
ATOM   4023  HB2 ASP   263      15.216  19.793 -18.662  1.00  0.00
ATOM   4024  HB3 ASP   263      14.623  21.432 -18.723  1.00  0.00
ATOM   4025  CG  ASP   263      16.513  21.168 -19.665  1.00  0.00
ATOM   4026  OD1 ASP   263      17.405  22.012 -19.427  1.00  0.00
ATOM   4027  OD2 ASP   263      16.351  20.573 -20.753  1.00  0.00
ATOM   4028  C   ASP   263      14.924  20.722 -16.124  1.00  0.00
ATOM   4029  O   ASP   263      14.117  21.588 -15.787  1.00  0.00
ATOM   4030  N   MET   264      14.903  19.476 -15.611  1.00  0.00
ATOM   4031  H   MET   264      15.583  18.812 -15.955  1.00  0.00
ATOM   4032  CA  MET   264      14.010  19.029 -14.540  1.00  0.00
ATOM   4033  HA  MET   264      13.021  19.453 -14.720  1.00  0.00
ATOM   4034  CB  MET   264      13.926  17.483 -14.577  1.00  0.00
ATOM   4035  HB2 MET   264      13.769  17.155 -15.605  1.00  0.00
ATOM   4036  HB3 MET   264      14.879  17.048 -14.274  1.00  0.00
ATOM   4037  CG  MET   264      12.799  16.890 -13.708  1.00  0.00
ATOM   4038  HG2 MET   264      12.839  15.800 -13.742  1.00  0.00
ATOM   4039  HG3 MET   264      12.953  17.153 -12.663  1.00  0.00
ATOM   4040  SD  MET   264      11.119  17.414 -14.157  1.00  0.00
ATOM   4041  CE  MET   264      10.753  16.239 -15.480  1.00  0.00
ATOM   4042  HE1 MET   264       9.771  16.441 -15.902  1.00  0.00
ATOM   4043  HE2 MET   264      11.495  16.303 -16.275  1.00  0.00
ATOM   4044  HE3 MET   264      10.750  15.226 -15.080  1.00  0.00
ATOM   4045  C   MET   264      14.516  19.502 -13.160  1.00  0.00
ATOM   4046  O   MET   264      13.707  19.685 -12.250  1.00  0.00
ATOM   4047  N   CYS   265      15.827  19.771 -13.016  1.00  0.00
ATOM   4048  H   CYS   265      16.438  19.565 -13.794  1.00  0.00
ATOM   4049  CA  CYS   265      16.431  20.398 -11.837  1.00  0.00
ATOM   4050  HA  CYS   265      16.018  19.965 -10.924  1.00  0.00
ATOM   4051  CB  CYS   265      17.958  20.196 -11.863  1.00  0.00
ATOM   4052  HB2 CYS   265      18.376  20.432 -12.838  1.00  0.00
ATOM   4053  HB3 CYS   265      18.452  20.853 -11.148  1.00  0.00
ATOM   4054  SG  CYS   265      18.373  18.497 -11.395  1.00  0.00
ATOM   4055  HG  CYS   265      17.792  17.919 -12.452  1.00  0.00
ATOM   4056  C   CYS   265      16.164  21.911 -11.807  1.00  0.00
ATOM   4057  O   CYS   265      16.047  22.476 -10.724  1.00  0.00
ATOM   4058  N   ALA   266      16.020  22.556 -12.979  1.00  0.00
ATOM   4059  H   ALA   266      16.145  22.029 -13.832  1.00  0.00
ATOM   4060  CA  ALA   266      15.652  23.966 -13.115  1.00  0.00
ATOM   4061  HA  ALA   266      16.227  24.567 -12.409  1.00  0.00
ATOM   4062  CB  ALA   266      15.977  24.415 -14.545  1.00  0.00
ATOM   4063  HB1 ALA   266      15.815  25.486 -14.673  1.00  0.00
ATOM   4064  HB2 ALA   266      17.019  24.212 -14.775  1.00  0.00
ATOM   4065  HB3 ALA   266      15.371  23.897 -15.290  1.00  0.00
ATOM   4066  C   ALA   266      14.150  24.187 -12.880  1.00  0.00
ATOM   4067  O   ALA   266      13.752  25.278 -12.476  1.00  0.00
ATOM   4068  N   SER   267      13.331  23.141 -13.091  1.00  0.00
ATOM   4069  H   SER   267      13.744  22.287 -13.436  1.00  0.00
ATOM   4070  CA  SER   267      11.901  23.114 -12.800  1.00  0.00
ATOM   4071  HA  SER   267      11.427  24.038 -13.120  1.00  0.00
ATOM   4072  CB  SER   267      11.262  21.938 -13.560  1.00  0.00
ATOM   4073  HB2 SER   267      11.735  20.987 -13.323  1.00  0.00
ATOM   4074  HB3 SER   267      10.209  21.842 -13.292  1.00  0.00
ATOM   4075  OG  SER   267      11.337  22.170 -14.951  1.00  0.00
ATOM   4076  HG  SER   267      12.247  22.136 -15.217  1.00  0.00
ATOM   4077  C   SER   267      11.672  22.934 -11.290  1.00  0.00
ATOM   4078  O   SER   267      10.844  23.640 -10.718  1.00  0.00
ATOM   4079  N   LEU   268      12.449  22.046 -10.639  1.00  0.00
ATOM   4080  H   LEU   268      13.101  21.499 -11.183  1.00  0.00
ATOM   4081  CA  LEU   268      12.428  21.799  -9.195  1.00  0.00
ATOM   4082  HA  LEU   268      11.388  21.677  -8.893  1.00  0.00
ATOM   4083  CB  LEU   268      13.183  20.479  -8.911  1.00  0.00
ATOM   4084  HB2 LEU   268      12.690  19.683  -9.472  1.00  0.00
ATOM   4085  HB3 LEU   268      14.188  20.547  -9.330  1.00  0.00
ATOM   4086  CG  LEU   268      13.296  20.034  -7.431  1.00  0.00
ATOM   4087  HG  LEU   268      13.957  20.732  -6.915  1.00  0.00
ATOM   4088  CD1 LEU   268      11.955  20.020  -6.675  1.00  0.00
ATOM   4089 HD11 LEU   268      12.101  19.700  -5.644  1.00  0.00
ATOM   4090 HD12 LEU   268      11.488  21.002  -6.633  1.00  0.00
ATOM   4091 HD13 LEU   268      11.243  19.337  -7.135  1.00  0.00
ATOM   4092  CD2 LEU   268      13.945  18.645  -7.346  1.00  0.00
ATOM   4093 HD21 LEU   268      14.146  18.360  -6.313  1.00  0.00
ATOM   4094 HD22 LEU   268      13.301  17.881  -7.783  1.00  0.00
ATOM   4095 HD23 LEU   268      14.887  18.617  -7.890  1.00  0.00
ATOM   4096  C   LEU   268      13.021  22.975  -8.393  1.00  0.00
ATOM   4097  O   LEU   268      12.501  23.278  -7.324  1.00  0.00
ATOM   4098  N   LYS   269      14.040  23.680  -8.922  1.00  0.00
ATOM   4099  H   LYS   269      14.428  23.356  -9.798  1.00  0.00
ATOM   4100  CA  LYS   269      14.618  24.910  -8.361  1.00  0.00
ATOM   4101  HA  LYS   269      15.058  24.664  -7.393  1.00  0.00
ATOM   4102  CB  LYS   269      15.744  25.407  -9.301  1.00  0.00
ATOM   4103  HB2 LYS   269      16.545  24.669  -9.324  1.00  0.00
ATOM   4104  HB3 LYS   269      15.353  25.458 -10.316  1.00  0.00
ATOM   4105  CG  LYS   269      16.353  26.780  -8.948  1.00  0.00
ATOM   4106  HG2 LYS   269      15.562  27.522  -8.871  1.00  0.00
ATOM   4107  HG3 LYS   269      16.827  26.735  -7.969  1.00  0.00
ATOM   4108  CD  LYS   269      17.361  27.280  -9.994  1.00  0.00
ATOM   4109  HD2 LYS   269      18.269  26.678  -9.929  1.00  0.00
ATOM   4110  HD3 LYS   269      16.966  27.125 -10.999  1.00  0.00
ATOM   4111  CE  LYS   269      17.715  28.766  -9.817  1.00  0.00
ATOM   4112  HE2 LYS   269      18.065  28.962  -8.803  1.00  0.00
ATOM   4113  HE3 LYS   269      18.529  29.030 -10.491  1.00  0.00
ATOM   4114  NZ  LYS   269      16.564  29.643 -10.115  1.00  0.00
ATOM   4115  HZ1 LYS   269      15.820  29.476  -9.449  1.00  0.00
ATOM   4116  HZ2 LYS   269      16.845  30.611 -10.056  1.00  0.00
ATOM   4117  HZ3 LYS   269      16.216  29.455 -11.045  1.00  0.00
ATOM   4118  C   LYS   269      13.558  26.002  -8.131  1.00  0.00
ATOM   4119  O   LYS   269      13.552  26.649  -7.085  1.00  0.00
ATOM   4120  N   GLU   270      12.665  26.190  -9.114  1.00  0.00
ATOM   4121  H   GLU   270      12.737  25.608  -9.936  1.00  0.00
ATOM   4122  CA  GLU   270      11.650  27.237  -9.131  1.00  0.00
ATOM   4123  HA  GLU   270      12.090  28.150  -8.726  1.00  0.00
ATOM   4124  CB  GLU   270      11.237  27.437 -10.607  1.00  0.00
ATOM   4125  HB2 GLU   270      12.066  27.145 -11.251  1.00  0.00
ATOM   4126  HB3 GLU   270      10.426  26.758 -10.874  1.00  0.00
ATOM   4127  CG  GLU   270      10.847  28.882 -10.979  1.00  0.00
ATOM   4128  HG2 GLU   270      10.476  28.903 -12.004  1.00  0.00
ATOM   4129  HG3 GLU   270      10.021  29.216 -10.352  1.00  0.00
ATOM   4130  CD  GLU   270      12.006  29.888 -10.890  1.00  0.00
ATOM   4131  OE1 GLU   270      13.173  29.467 -11.062  1.00  0.00
ATOM   4132  OE2 GLU   270      11.699  31.075 -10.649  1.00  0.00
ATOM   4133  C   GLU   270      10.418  26.856  -8.284  1.00  0.00
ATOM   4134  O   GLU   270       9.740  27.751  -7.783  1.00  0.00
ATOM   4135  N   LEU   271      10.167  25.548  -8.070  1.00  0.00
ATOM   4136  H   LEU   271      10.765  24.872  -8.524  1.00  0.00
ATOM   4137  CA  LEU   271       9.141  25.026  -7.160  1.00  0.00
ATOM   4138  HA  LEU   271       8.225  25.605  -7.277  1.00  0.00
ATOM   4139  CB  LEU   271       8.873  23.531  -7.468  1.00  0.00
ATOM   4140  HB2 LEU   271       9.827  23.003  -7.496  1.00  0.00
ATOM   4141  HB3 LEU   271       8.319  23.075  -6.646  1.00  0.00
ATOM   4142  CG  LEU   271       8.094  23.240  -8.769  1.00  0.00
ATOM   4143  HG  LEU   271       8.572  23.770  -9.593  1.00  0.00
ATOM   4144  CD1 LEU   271       8.141  21.735  -9.088  1.00  0.00
ATOM   4145 HD11 LEU   271       7.593  21.494  -9.996  1.00  0.00
ATOM   4146 HD12 LEU   271       9.164  21.388  -9.232  1.00  0.00
ATOM   4147 HD13 LEU   271       7.702  21.146  -8.286  1.00  0.00
ATOM   4148  CD2 LEU   271       6.636  23.720  -8.700  1.00  0.00
ATOM   4149 HD21 LEU   271       6.096  23.470  -9.613  1.00  0.00
ATOM   4150 HD22 LEU   271       6.112  23.254  -7.867  1.00  0.00
ATOM   4151 HD23 LEU   271       6.566  24.801  -8.574  1.00  0.00
ATOM   4152  C   LEU   271       9.571  25.125  -5.682  1.00  0.00
ATOM   4153  O   LEU   271       8.704  25.149  -4.810  1.00  0.00
ATOM   4154  N   LEU   272      10.882  25.207  -5.394  1.00  0.00
ATOM   4155  H   LEU   272      11.542  25.153  -6.157  1.00  0.00
ATOM   4156  CA  LEU   272      11.425  25.393  -4.047  1.00  0.00
ATOM   4157  HA  LEU   272      10.823  24.854  -3.314  1.00  0.00
ATOM   4158  CB  LEU   272      12.890  24.895  -4.014  1.00  0.00
ATOM   4159  HB2 LEU   272      13.447  25.362  -4.827  1.00  0.00
ATOM   4160  HB3 LEU   272      13.375  25.233  -3.100  1.00  0.00
ATOM   4161  CG  LEU   272      13.059  23.366  -4.097  1.00  0.00
ATOM   4162  HG  LEU   272      12.433  22.985  -4.901  1.00  0.00
ATOM   4163  CD1 LEU   272      14.515  22.990  -4.419  1.00  0.00
ATOM   4164 HD11 LEU   272      14.631  21.909  -4.511  1.00  0.00
ATOM   4165 HD12 LEU   272      14.838  23.433  -5.361  1.00  0.00
ATOM   4166 HD13 LEU   272      15.196  23.333  -3.639  1.00  0.00
ATOM   4167  CD2 LEU   272      12.600  22.664  -2.818  1.00  0.00
ATOM   4168 HD21 LEU   272      12.717  21.592  -2.941  1.00  0.00
ATOM   4169 HD22 LEU   272      13.188  22.972  -1.953  1.00  0.00
ATOM   4170 HD23 LEU   272      11.549  22.847  -2.599  1.00  0.00
ATOM   4171  C   LEU   272      11.448  26.879  -3.654  1.00  0.00
ATOM   4172  O   LEU   272      11.231  27.197  -2.485  1.00  0.00
ATOM   4173  N   GLN   273      11.715  27.777  -4.616  1.00  0.00
ATOM   4174  H   GLN   273      11.886  27.433  -5.551  1.00  0.00
ATOM   4175  CA  GLN   273      11.897  29.211  -4.392  1.00  0.00
ATOM   4176  HA  GLN   273      12.363  29.381  -3.421  1.00  0.00
ATOM   4177  CB  GLN   273      12.823  29.750  -5.503  1.00  0.00
ATOM   4178  HB2 GLN   273      12.469  29.406  -6.477  1.00  0.00
ATOM   4179  HB3 GLN   273      12.780  30.840  -5.536  1.00  0.00
ATOM   4180  CG  GLN   273      14.294  29.337  -5.281  1.00  0.00
ATOM   4181  HG2 GLN   273      14.644  29.750  -4.334  1.00  0.00
ATOM   4182  HG3 GLN   273      14.377  28.253  -5.187  1.00  0.00
ATOM   4183  CD  GLN   273      15.230  29.786  -6.406  1.00  0.00
ATOM   4184  OE1 GLN   273      14.851  29.832  -7.575  1.00  0.00
ATOM   4185  NE2 GLN   273      16.473  30.121  -6.054  1.00  0.00
ATOM   4186 HE21 GLN   273      16.754  30.073  -5.086  1.00  0.00
ATOM   4187 HE22 GLN   273      17.124  30.444  -6.755  1.00  0.00
ATOM   4188  C   GLN   273      10.579  30.006  -4.419  1.00  0.00
ATOM   4189  O   GLN   273      10.532  31.084  -3.827  1.00  0.00
ATOM   4190  N   ASN   274       9.524  29.489  -5.075  1.00  0.00
ATOM   4191  H   ASN   274       9.651  28.607  -5.551  1.00  0.00
ATOM   4192  CA  ASN   274       8.220  30.152  -5.233  1.00  0.00
ATOM   4193  HA  ASN   274       8.200  31.079  -4.656  1.00  0.00
ATOM   4194  CB  ASN   274       7.972  30.517  -6.716  1.00  0.00
ATOM   4195  HB2 ASN   274       7.891  29.611  -7.318  1.00  0.00
ATOM   4196  HB3 ASN   274       7.011  31.025  -6.819  1.00  0.00
ATOM   4197  CG  ASN   274       9.036  31.441  -7.315  1.00  0.00
ATOM   4198  OD1 ASN   274       9.090  32.625  -6.995  1.00  0.00
ATOM   4199  ND2 ASN   274       9.890  30.891  -8.179  1.00  0.00
ATOM   4200 HD21 ASN   274       9.821  29.906  -8.393  1.00  0.00
ATOM   4201 HD22 ASN   274      10.598  31.455  -8.634  1.00  0.00
ATOM   4202  C   ASN   274       7.054  29.310  -4.689  1.00  0.00
ATOM   4203  O   ASN   274       5.919  29.789  -4.681  1.00  0.00
ATOM   4204  N   GLY   275       7.309  28.064  -4.253  1.00  0.00
ATOM   4205  H   GLY   275       8.264  27.737  -4.275  1.00  0.00
ATOM   4206  CA  GLY   275       6.289  27.101  -3.846  1.00  0.00
ATOM   4207  HA2 GLY   275       6.770  26.293  -3.296  1.00  0.00
ATOM   4208  HA3 GLY   275       5.586  27.573  -3.157  1.00  0.00
ATOM   4209  C   GLY   275       5.533  26.508  -5.042  1.00  0.00
ATOM   4210  O   GLY   275       5.999  26.579  -6.181  1.00  0.00
ATOM   4211  N   MET   276       4.357  25.922  -4.773  1.00  0.00
ATOM   4212  H   MET   276       4.060  25.873  -3.809  1.00  0.00
ATOM   4213  CA  MET   276       3.458  25.350  -5.780  1.00  0.00
ATOM   4214  HA  MET   276       3.966  25.268  -6.742  1.00  0.00
ATOM   4215  CB  MET   276       3.045  23.930  -5.326  1.00  0.00
ATOM   4216  HB2 MET   276       2.845  23.917  -4.254  1.00  0.00
ATOM   4217  HB3 MET   276       2.116  23.625  -5.809  1.00  0.00
ATOM   4218  CG  MET   276       4.133  22.898  -5.678  1.00  0.00
ATOM   4219  HG2 MET   276       4.177  22.772  -6.759  1.00  0.00
ATOM   4220  HG3 MET   276       5.108  23.280  -5.372  1.00  0.00
ATOM   4221  SD  MET   276       3.975  21.253  -4.937  1.00  0.00
ATOM   4222  CE  MET   276       2.493  20.655  -5.781  1.00  0.00
ATOM   4223  HE1 MET   276       2.363  19.592  -5.586  1.00  0.00
ATOM   4224  HE2 MET   276       1.615  21.187  -5.418  1.00  0.00
ATOM   4225  HE3 MET   276       2.576  20.805  -6.857  1.00  0.00
ATOM   4226  C   MET   276       2.224  26.239  -6.033  1.00  0.00
ATOM   4227  O   MET   276       1.545  26.043  -7.040  1.00  0.00
ATOM   4228  N   ASN   277       1.955  27.233  -5.164  1.00  0.00
ATOM   4229  H   ASN   277       2.569  27.317  -4.368  1.00  0.00
ATOM   4230  CA  ASN   277       0.989  28.329  -5.344  1.00  0.00
ATOM   4231  HA  ASN   277       1.117  28.947  -4.454  1.00  0.00
ATOM   4232  CB  ASN   277       1.362  29.187  -6.585  1.00  0.00
ATOM   4233  HB2 ASN   277       2.446  29.301  -6.637  1.00  0.00
ATOM   4234  HB3 ASN   277       1.069  28.682  -7.508  1.00  0.00
ATOM   4235  CG  ASN   277       0.778  30.606  -6.549  1.00  0.00
ATOM   4236  OD1 ASN   277       1.015  31.357  -5.606  1.00  0.00
ATOM   4237  ND2 ASN   277      -0.011  30.970  -7.562  1.00  0.00
ATOM   4238 HD21 ASN   277      -0.209  30.322  -8.310  1.00  0.00
ATOM   4239 HD22 ASN   277      -0.422  31.892  -7.564  1.00  0.00
ATOM   4240  C   ASN   277      -0.478  27.844  -5.307  1.00  0.00
ATOM   4241  O   ASN   277      -1.320  28.326  -6.065  1.00  0.00
ATOM   4242  N   GLY   278      -0.776  26.860  -4.442  1.00  0.00
ATOM   4243  H   GLY   278      -0.032  26.503  -3.859  1.00  0.00
ATOM   4244  CA  GLY   278      -2.098  26.257  -4.274  1.00  0.00
ATOM   4245  HA2 GLY   278      -2.136  25.804  -3.284  1.00  0.00
ATOM   4246  HA3 GLY   278      -2.867  27.032  -4.286  1.00  0.00
ATOM   4247  C   GLY   278      -2.457  25.180  -5.309  1.00  0.00
ATOM   4248  O   GLY   278      -3.537  24.598  -5.212  1.00  0.00
ATOM   4249  N   ARG   279      -1.567  24.898  -6.278  1.00  0.00
ATOM   4250  H   ARG   279      -0.702  25.421  -6.292  1.00  0.00
ATOM   4251  CA  ARG   279      -1.720  23.839  -7.277  1.00  0.00
ATOM   4252  HA  ARG   279      -2.766  23.743  -7.569  1.00  0.00
ATOM   4253  CB  ARG   279      -0.862  24.182  -8.515  1.00  0.00
ATOM   4254  HB2 ARG   279       0.192  24.247  -8.245  1.00  0.00
ATOM   4255  HB3 ARG   279      -0.927  23.359  -9.227  1.00  0.00
ATOM   4256  CG  ARG   279      -1.297  25.472  -9.230  1.00  0.00
ATOM   4257  HG2 ARG   279      -2.384  25.490  -9.326  1.00  0.00
ATOM   4258  HG3 ARG   279      -1.034  26.338  -8.621  1.00  0.00
ATOM   4259  CD  ARG   279      -0.666  25.614 -10.623  1.00  0.00
ATOM   4260  HD2 ARG   279      -0.859  26.621 -10.992  1.00  0.00
ATOM   4261  HD3 ARG   279       0.415  25.491 -10.576  1.00  0.00
ATOM   4262  NE  ARG   279      -1.244  24.639 -11.563  1.00  0.00
ATOM   4263  HE  ARG   279      -1.587  23.787 -11.143  1.00  0.00
ATOM   4264  CZ  ARG   279      -1.302  24.746 -12.901  1.00  0.00
ATOM   4265  NH1 ARG   279      -0.805  25.813 -13.540  1.00  0.00
ATOM   4266 HH11 ARG   279      -0.370  26.556 -13.014  1.00  0.00
ATOM   4267 HH12 ARG   279      -0.861  25.886 -14.546  1.00  0.00
ATOM   4268  NH2 ARG   279      -1.871  23.761 -13.607  1.00  0.00
ATOM   4269 HH21 ARG   279      -2.245  22.946 -13.140  1.00  0.00
ATOM   4270 HH22 ARG   279      -1.935  23.823 -14.613  1.00  0.00
ATOM   4271  C   ARG   279      -1.228  22.491  -6.721  1.00  0.00
ATOM   4272  O   ARG   279      -0.654  22.419  -5.634  1.00  0.00
ATOM   4273  N   THR   280      -1.463  21.423  -7.500  1.00  0.00
ATOM   4274  H   THR   280      -1.945  21.570  -8.374  1.00  0.00
ATOM   4275  CA  THR   280      -1.091  20.042  -7.204  1.00  0.00
ATOM   4276  HA  THR   280      -0.401  20.047  -6.360  1.00  0.00
ATOM   4277  CB  THR   280      -2.335  19.217  -6.786  1.00  0.00
ATOM   4278  HB  THR   280      -2.005  18.201  -6.569  1.00  0.00
ATOM   4279  CG2 THR   280      -3.050  19.741  -5.531  1.00  0.00
ATOM   4280 HG21 THR   280      -3.849  19.065  -5.227  1.00  0.00
ATOM   4281 HG22 THR   280      -2.356  19.825  -4.695  1.00  0.00
ATOM   4282 HG23 THR   280      -3.492  20.723  -5.696  1.00  0.00
ATOM   4283  OG1 THR   280      -3.268  19.113  -7.846  1.00  0.00
ATOM   4284  HG1 THR   280      -2.841  18.714  -8.590  1.00  0.00
ATOM   4285  C   THR   280      -0.324  19.418  -8.379  1.00  0.00
ATOM   4286  O   THR   280      -0.527  19.785  -9.537  1.00  0.00
ATOM   4287  N   ILE   281       0.538  18.444  -8.053  1.00  0.00
ATOM   4288  H   ILE   281       0.634  18.221  -7.069  1.00  0.00
ATOM   4289  CA  ILE   281       1.245  17.554  -8.971  1.00  0.00
ATOM   4290  HA  ILE   281       0.867  17.677  -9.988  1.00  0.00
ATOM   4291  CB  ILE   281       2.772  17.861  -8.964  1.00  0.00
ATOM   4292  HB  ILE   281       3.115  17.805  -7.931  1.00  0.00
ATOM   4293  CG2 ILE   281       3.564  16.825  -9.786  1.00  0.00
ATOM   4294 HG21 ILE   281       4.630  17.040  -9.790  1.00  0.00
ATOM   4295 HG22 ILE   281       3.458  15.814  -9.393  1.00  0.00
ATOM   4296 HG23 ILE   281       3.222  16.822 -10.819  1.00  0.00
ATOM   4297  CG1 ILE   281       3.086  19.286  -9.474  1.00  0.00
ATOM   4298 HG12 ILE   281       2.914  19.339 -10.548  1.00  0.00
ATOM   4299 HG13 ILE   281       2.390  19.990  -9.031  1.00  0.00
ATOM   4300  CD1 ILE   281       4.501  19.785  -9.142  1.00  0.00
ATOM   4301 HD11 ILE   281       4.622  20.825  -9.447  1.00  0.00
ATOM   4302 HD12 ILE   281       4.701  19.731  -8.071  1.00  0.00
ATOM   4303 HD13 ILE   281       5.268  19.209  -9.657  1.00  0.00
ATOM   4304  C   ILE   281       0.903  16.136  -8.493  1.00  0.00
ATOM   4305  O   ILE   281       1.191  15.796  -7.345  1.00  0.00
ATOM   4306  N   LEU   282       0.240  15.337  -9.348  1.00  0.00
ATOM   4307  H   LEU   282       0.053  15.696 -10.279  1.00  0.00
ATOM   4308  CA  LEU   282      -0.221  13.962  -9.093  1.00  0.00
ATOM   4309  HA  LEU   282      -0.779  13.675  -9.983  1.00  0.00
ATOM   4310  CB  LEU   282       0.970  12.978  -8.929  1.00  0.00
ATOM   4311  HB2 LEU   282       1.645  13.345  -8.156  1.00  0.00
ATOM   4312  HB3 LEU   282       0.620  12.013  -8.560  1.00  0.00
ATOM   4313  CG  LEU   282       1.768  12.715 -10.226  1.00  0.00
ATOM   4314  HG  LEU   282       2.024  13.672 -10.682  1.00  0.00
ATOM   4315  CD1 LEU   282       3.090  12.000  -9.912  1.00  0.00
ATOM   4316 HD11 LEU   282       3.635  11.747 -10.820  1.00  0.00
ATOM   4317 HD12 LEU   282       3.743  12.639  -9.319  1.00  0.00
ATOM   4318 HD13 LEU   282       2.925  11.076  -9.358  1.00  0.00
ATOM   4319  CD2 LEU   282       0.953  11.903 -11.249  1.00  0.00
ATOM   4320 HD21 LEU   282       1.582  11.566 -12.072  1.00  0.00
ATOM   4321 HD22 LEU   282       0.513  11.015 -10.798  1.00  0.00
ATOM   4322 HD23 LEU   282       0.146  12.493 -11.682  1.00  0.00
ATOM   4323  C   LEU   282      -1.267  13.870  -7.957  1.00  0.00
ATOM   4324  O   LEU   282      -1.399  12.832  -7.309  1.00  0.00
ATOM   4325  N   GLY   283      -2.002  14.967  -7.710  1.00  0.00
ATOM   4326  H   GLY   283      -1.833  15.775  -8.291  1.00  0.00
ATOM   4327  CA  GLY   283      -3.013  15.111  -6.664  1.00  0.00
ATOM   4328  HA2 GLY   283      -3.728  15.866  -6.994  1.00  0.00
ATOM   4329  HA3 GLY   283      -3.577  14.183  -6.551  1.00  0.00
ATOM   4330  C   GLY   283      -2.470  15.538  -5.291  1.00  0.00
ATOM   4331  O   GLY   283      -3.271  15.805  -4.397  1.00  0.00
ATOM   4332  N   SER   284      -1.139  15.622  -5.118  1.00  0.00
ATOM   4333  H   SER   284      -0.542  15.403  -5.905  1.00  0.00
ATOM   4334  CA  SER   284      -0.478  16.074  -3.893  1.00  0.00
ATOM   4335  HA  SER   284      -1.121  15.915  -3.025  1.00  0.00
ATOM   4336  CB  SER   284       0.827  15.268  -3.718  1.00  0.00
ATOM   4337  HB2 SER   284       0.620  14.197  -3.733  1.00  0.00
ATOM   4338  HB3 SER   284       1.520  15.471  -4.534  1.00  0.00
ATOM   4339  OG  SER   284       1.466  15.581  -2.495  1.00  0.00
ATOM   4340  HG  SER   284       2.286  15.111  -2.456  1.00  0.00
ATOM   4341  C   SER   284      -0.117  17.561  -4.031  1.00  0.00
ATOM   4342  O   SER   284       0.393  17.982  -5.070  1.00  0.00
ATOM   4343  N   ALA   285      -0.344  18.337  -2.960  1.00  0.00
ATOM   4344  H   ALA   285      -0.762  17.904  -2.148  1.00  0.00
ATOM   4345  CA  ALA   285       0.028  19.749  -2.836  1.00  0.00
ATOM   4346  HA  ALA   285      -0.064  20.252  -3.800  1.00  0.00
ATOM   4347  CB  ALA   285      -0.940  20.395  -1.829  1.00  0.00
ATOM   4348  HB1 ALA   285      -0.756  21.465  -1.727  1.00  0.00
ATOM   4349  HB2 ALA   285      -1.975  20.280  -2.155  1.00  0.00
ATOM   4350  HB3 ALA   285      -0.854  19.946  -0.838  1.00  0.00
ATOM   4351  C   ALA   285       1.467  19.940  -2.309  1.00  0.00
ATOM   4352  O   ALA   285       1.891  21.078  -2.110  1.00  0.00
ATOM   4353  N   LEU   286       2.212  18.841  -2.091  1.00  0.00
ATOM   4354  H   LEU   286       1.792  17.949  -2.311  1.00  0.00
ATOM   4355  CA  LEU   286       3.590  18.795  -1.603  1.00  0.00
ATOM   4356  HA  LEU   286       4.004  19.803  -1.548  1.00  0.00
ATOM   4357  CB  LEU   286       3.624  18.144  -0.199  1.00  0.00
ATOM   4358  HB2 LEU   286       3.237  17.126  -0.281  1.00  0.00
ATOM   4359  HB3 LEU   286       4.661  18.036   0.127  1.00  0.00
ATOM   4360  CG  LEU   286       2.838  18.886   0.907  1.00  0.00
ATOM   4361  HG  LEU   286       1.810  19.025   0.571  1.00  0.00
ATOM   4362  CD1 LEU   286       2.777  18.038   2.186  1.00  0.00
ATOM   4363 HD11 LEU   286       2.190  18.535   2.959  1.00  0.00
ATOM   4364 HD12 LEU   286       2.313  17.070   1.996  1.00  0.00
ATOM   4365 HD13 LEU   286       3.773  17.857   2.589  1.00  0.00
ATOM   4366  CD2 LEU   286       3.426  20.274   1.214  1.00  0.00
ATOM   4367 HD21 LEU   286       2.874  20.762   2.017  1.00  0.00
ATOM   4368 HD22 LEU   286       4.468  20.202   1.524  1.00  0.00
ATOM   4369 HD23 LEU   286       3.378  20.932   0.348  1.00  0.00
ATOM   4370  C   LEU   286       4.471  18.006  -2.582  1.00  0.00
ATOM   4371  O   LEU   286       3.976  17.187  -3.358  1.00  0.00
ATOM   4372  N   LEU   287       5.790  18.241  -2.515  1.00  0.00
ATOM   4373  H   LEU   287       6.121  18.921  -1.845  1.00  0.00
ATOM   4374  CA  LEU   287       6.808  17.532  -3.287  1.00  0.00
ATOM   4375  HA  LEU   287       6.431  17.283  -4.280  1.00  0.00
ATOM   4376  CB  LEU   287       8.059  18.436  -3.413  1.00  0.00
ATOM   4377  HB2 LEU   287       8.443  18.658  -2.416  1.00  0.00
ATOM   4378  HB3 LEU   287       8.853  17.886  -3.921  1.00  0.00
ATOM   4379  CG  LEU   287       7.823  19.775  -4.155  1.00  0.00
ATOM   4380  HG  LEU   287       7.022  20.315  -3.649  1.00  0.00
ATOM   4381  CD1 LEU   287       9.066  20.677  -4.086  1.00  0.00
ATOM   4382 HD11 LEU   287       8.901  21.621  -4.606  1.00  0.00
ATOM   4383 HD12 LEU   287       9.320  20.919  -3.054  1.00  0.00
ATOM   4384 HD13 LEU   287       9.932  20.195  -4.541  1.00  0.00
ATOM   4385  CD2 LEU   287       7.391  19.580  -5.616  1.00  0.00
ATOM   4386 HD21 LEU   287       7.264  20.542  -6.110  1.00  0.00
ATOM   4387 HD22 LEU   287       8.126  19.006  -6.182  1.00  0.00
ATOM   4388 HD23 LEU   287       6.432  19.068  -5.685  1.00  0.00
ATOM   4389  C   LEU   287       7.167  16.233  -2.538  1.00  0.00
ATOM   4390  O   LEU   287       7.771  16.266  -1.466  1.00  0.00
ATOM   4391  N   GLU   288       6.746  15.095  -3.110  1.00  0.00
ATOM   4392  H   GLU   288       6.263  15.175  -3.993  1.00  0.00
ATOM   4393  CA  GLU   288       6.856  13.741  -2.562  1.00  0.00
ATOM   4394  HA  GLU   288       6.668  13.756  -1.486  1.00  0.00
ATOM   4395  CB  GLU   288       5.772  12.906  -3.284  1.00  0.00
ATOM   4396  HB2 GLU   288       4.790  13.330  -3.070  1.00  0.00
ATOM   4397  HB3 GLU   288       5.915  13.036  -4.354  1.00  0.00
ATOM   4398  CG  GLU   288       5.731  11.390  -3.031  1.00  0.00
ATOM   4399  HG2 GLU   288       4.981  10.956  -3.689  1.00  0.00
ATOM   4400  HG3 GLU   288       6.673  10.912  -3.295  1.00  0.00
ATOM   4401  CD  GLU   288       5.361  11.032  -1.597  1.00  0.00
ATOM   4402  OE1 GLU   288       4.149  11.042  -1.294  1.00  0.00
ATOM   4403  OE2 GLU   288       6.294  10.720  -0.827  1.00  0.00
ATOM   4404  C   GLU   288       8.248  13.148  -2.847  1.00  0.00
ATOM   4405  O   GLU   288       8.814  13.407  -3.910  1.00  0.00
ATOM   4406  N   ASP   289       8.772  12.324  -1.922  1.00  0.00
ATOM   4407  H   ASP   289       8.224  12.125  -1.095  1.00  0.00
ATOM   4408  CA  ASP   289      10.130  11.765  -1.957  1.00  0.00
ATOM   4409  HA  ASP   289      10.482  11.804  -2.989  1.00  0.00
ATOM   4410  CB  ASP   289      11.107  12.675  -1.172  1.00  0.00
ATOM   4411  HB2 ASP   289      12.121  12.474  -1.515  1.00  0.00
ATOM   4412  HB3 ASP   289      10.916  13.721  -1.411  1.00  0.00
ATOM   4413  CG  ASP   289      11.101  12.532   0.355  1.00  0.00
ATOM   4414  OD1 ASP   289      10.054  12.153   0.925  1.00  0.00
ATOM   4415  OD2 ASP   289      12.169  12.801   0.942  1.00  0.00
ATOM   4416  C   ASP   289      10.202  10.260  -1.613  1.00  0.00
ATOM   4417  O   ASP   289      11.302   9.757  -1.389  1.00  0.00
ATOM   4418  N   GLU   290       9.069   9.534  -1.598  1.00  0.00
ATOM   4419  H   GLU   290       8.192  10.013  -1.757  1.00  0.00
ATOM   4420  CA  GLU   290       8.999   8.091  -1.327  1.00  0.00
ATOM   4421  HA  GLU   290       9.948   7.737  -0.927  1.00  0.00
ATOM   4422  CB  GLU   290       7.908   7.804  -0.270  1.00  0.00
ATOM   4423  HB2 GLU   290       6.937   8.111  -0.655  1.00  0.00
ATOM   4424  HB3 GLU   290       7.843   6.726  -0.110  1.00  0.00
ATOM   4425  CG  GLU   290       8.158   8.482   1.093  1.00  0.00
ATOM   4426  HG2 GLU   290       9.227   8.507   1.307  1.00  0.00
ATOM   4427  HG3 GLU   290       7.827   9.520   1.072  1.00  0.00
ATOM   4428  CD  GLU   290       7.450   7.743   2.231  1.00  0.00
ATOM   4429  OE1 GLU   290       6.218   7.563   2.116  1.00  0.00
ATOM   4430  OE2 GLU   290       8.155   7.353   3.189  1.00  0.00
ATOM   4431  C   GLU   290       8.754   7.256  -2.605  1.00  0.00
ATOM   4432  O   GLU   290       8.198   6.160  -2.527  1.00  0.00
ATOM   4433  N   PHE   291       9.209   7.742  -3.772  1.00  0.00
ATOM   4434  H   PHE   291       9.603   8.673  -3.777  1.00  0.00
ATOM   4435  CA  PHE   291       9.281   6.996  -5.029  1.00  0.00
ATOM   4436  HA  PHE   291       9.095   5.935  -4.855  1.00  0.00
ATOM   4437  CB  PHE   291       8.247   7.505  -6.051  1.00  0.00
ATOM   4438  HB2 PHE   291       8.406   8.557  -6.281  1.00  0.00
ATOM   4439  HB3 PHE   291       8.396   6.985  -6.999  1.00  0.00
ATOM   4440  CG  PHE   291       6.804   7.306  -5.658  1.00  0.00
ATOM   4441  CD1 PHE   291       6.188   6.057  -5.861  1.00  0.00
ATOM   4442  HD1 PHE   291       6.750   5.231  -6.273  1.00  0.00
ATOM   4443  CE1 PHE   291       4.827   5.892  -5.549  1.00  0.00
ATOM   4444  HE1 PHE   291       4.359   4.935  -5.724  1.00  0.00
ATOM   4445  CZ  PHE   291       4.086   6.972  -5.031  1.00  0.00
ATOM   4446  HZ  PHE   291       3.037   6.862  -4.807  1.00  0.00
ATOM   4447  CE2 PHE   291       4.707   8.211  -4.803  1.00  0.00
ATOM   4448  HE2 PHE   291       4.130   9.032  -4.405  1.00  0.00
ATOM   4449  CD2 PHE   291       6.067   8.380  -5.117  1.00  0.00
ATOM   4450  HD2 PHE   291       6.541   9.337  -4.963  1.00  0.00
ATOM   4451  C   PHE   291      10.688   7.143  -5.599  1.00  0.00
ATOM   4452  O   PHE   291      11.050   8.226  -6.057  1.00  0.00
ATOM   4453  N   THR   292      11.460   6.046  -5.627  1.00  0.00
ATOM   4454  H   THR   292      11.078   5.182  -5.259  1.00  0.00
ATOM   4455  CA  THR   292      12.747   5.971  -6.320  1.00  0.00
ATOM   4456  HA  THR   292      13.321   6.852  -6.043  1.00  0.00
ATOM   4457  CB  THR   292      13.528   4.701  -5.872  1.00  0.00
ATOM   4458  HB  THR   292      14.521   4.742  -6.318  1.00  0.00
ATOM   4459  CG2 THR   292      13.731   4.595  -4.358  1.00  0.00
ATOM   4460 HG21 THR   292      14.358   3.739  -4.108  1.00  0.00
ATOM   4461 HG22 THR   292      14.217   5.488  -3.969  1.00  0.00
ATOM   4462 HG23 THR   292      12.783   4.471  -3.839  1.00  0.00
ATOM   4463  OG1 THR   292      12.960   3.496  -6.346  1.00  0.00
ATOM   4464  HG1 THR   292      12.140   3.350  -5.894  1.00  0.00
ATOM   4465  C   THR   292      12.518   5.946  -7.850  1.00  0.00
ATOM   4466  O   THR   292      11.436   5.547  -8.288  1.00  0.00
ATOM   4467  N   PRO   293      13.528   6.310  -8.673  1.00  0.00
ATOM   4468  CD  PRO   293      14.732   7.020  -8.237  1.00  0.00
ATOM   4469  HD2 PRO   293      15.344   6.374  -7.609  1.00  0.00
ATOM   4470  HD3 PRO   293      14.495   7.922  -7.671  1.00  0.00
ATOM   4471  CG  PRO   293      15.497   7.374  -9.507  1.00  0.00
ATOM   4472  HG2 PRO   293      16.574   7.341  -9.353  1.00  0.00
ATOM   4473  HG3 PRO   293      15.255   8.391  -9.811  1.00  0.00
ATOM   4474  CB  PRO   293      14.989   6.395 -10.554  1.00  0.00
ATOM   4475  HB2 PRO   293      15.595   5.489 -10.520  1.00  0.00
ATOM   4476  HB3 PRO   293      15.055   6.799 -11.565  1.00  0.00
ATOM   4477  CA  PRO   293      13.545   6.088 -10.132  1.00  0.00
ATOM   4478  HA  PRO   293      12.878   6.819 -10.587  1.00  0.00
ATOM   4479  C   PRO   293      13.115   4.684 -10.612  1.00  0.00
ATOM   4480  O   PRO   293      12.523   4.568 -11.682  1.00  0.00
ATOM   4481  N   PHE   294      13.365   3.638  -9.804  1.00  0.00
ATOM   4482  H   PHE   294      13.840   3.819  -8.933  1.00  0.00
ATOM   4483  CA  PHE   294      13.027   2.244 -10.089  1.00  0.00
ATOM   4484  HA  PHE   294      13.203   2.033 -11.145  1.00  0.00
ATOM   4485  CB  PHE   294      13.937   1.344  -9.227  1.00  0.00
ATOM   4486  HB2 PHE   294      13.740   1.507  -8.166  1.00  0.00
ATOM   4487  HB3 PHE   294      13.703   0.295  -9.414  1.00  0.00
ATOM   4488  CG  PHE   294      15.420   1.538  -9.494  1.00  0.00
ATOM   4489  CD1 PHE   294      15.992   1.065 -10.694  1.00  0.00
ATOM   4490  HD1 PHE   294      15.380   0.551 -11.421  1.00  0.00
ATOM   4491  CE1 PHE   294      17.361   1.271 -10.954  1.00  0.00
ATOM   4492  HE1 PHE   294      17.795   0.913 -11.876  1.00  0.00
ATOM   4493  CZ  PHE   294      18.164   1.948 -10.016  1.00  0.00
ATOM   4494  HZ  PHE   294      19.212   2.109 -10.218  1.00  0.00
ATOM   4495  CE2 PHE   294      17.597   2.420  -8.816  1.00  0.00
ATOM   4496  HE2 PHE   294      18.212   2.942  -8.098  1.00  0.00
ATOM   4497  CD2 PHE   294      16.227   2.215  -8.554  1.00  0.00
ATOM   4498  HD2 PHE   294      15.799   2.587  -7.635  1.00  0.00
ATOM   4499  C   PHE   294      11.561   1.903  -9.753  1.00  0.00
ATOM   4500  O   PHE   294      11.009   0.999 -10.377  1.00  0.00
ATOM   4501  N   ASP   295      10.915   2.628  -8.817  1.00  0.00
ATOM   4502  H   ASP   295      11.428   3.360  -8.344  1.00  0.00
ATOM   4503  CA  ASP   295       9.484   2.496  -8.490  1.00  0.00
ATOM   4504  HA  ASP   295       9.218   1.441  -8.436  1.00  0.00
ATOM   4505  CB  ASP   295       9.142   3.178  -7.142  1.00  0.00
ATOM   4506  HB2 ASP   295       9.294   4.257  -7.217  1.00  0.00
ATOM   4507  HB3 ASP   295       8.085   3.039  -6.915  1.00  0.00
ATOM   4508  CG  ASP   295       9.929   2.680  -5.932  1.00  0.00
ATOM   4509  OD1 ASP   295      10.293   1.484  -5.907  1.00  0.00
ATOM   4510  OD2 ASP   295      10.160   3.516  -5.033  1.00  0.00
ATOM   4511  C   ASP   295       8.607   3.166  -9.554  1.00  0.00
ATOM   4512  O   ASP   295       7.516   2.674  -9.842  1.00  0.00
ATOM   4513  N   VAL   296       9.098   4.268 -10.148  1.00  0.00
ATOM   4514  H   VAL   296       9.996   4.611  -9.833  1.00  0.00
ATOM   4515  CA  VAL   296       8.456   4.994 -11.240  1.00  0.00
ATOM   4516  HA  VAL   296       7.412   5.169 -10.973  1.00  0.00
ATOM   4517  CB  VAL   296       9.154   6.366 -11.438  1.00  0.00
ATOM   4518  HB  VAL   296      10.221   6.192 -11.596  1.00  0.00
ATOM   4519  CG1 VAL   296       8.627   7.138 -12.665  1.00  0.00
ATOM   4520 HG11 VAL   296       9.077   8.128 -12.737  1.00  0.00
ATOM   4521 HG12 VAL   296       8.844   6.625 -13.601  1.00  0.00
ATOM   4522 HG13 VAL   296       7.545   7.261 -12.615  1.00  0.00
ATOM   4523  CG2 VAL   296       9.014   7.243 -10.181  1.00  0.00
ATOM   4524 HG21 VAL   296       9.613   8.142 -10.270  1.00  0.00
ATOM   4525 HG22 VAL   296       7.984   7.556 -10.023  1.00  0.00
ATOM   4526 HG23 VAL   296       9.347   6.736  -9.277  1.00  0.00
ATOM   4527  C   VAL   296       8.486   4.141 -12.517  1.00  0.00
ATOM   4528  O   VAL   296       7.435   3.954 -13.122  1.00  0.00
ATOM   4529  N   VAL   297       9.655   3.581 -12.883  1.00  0.00
ATOM   4530  H   VAL   297      10.475   3.791 -12.331  1.00  0.00
ATOM   4531  CA  VAL   297       9.836   2.651 -14.006  1.00  0.00
ATOM   4532  HA  VAL   297       9.476   3.156 -14.904  1.00  0.00
ATOM   4533  CB  VAL   297      11.351   2.351 -14.200  1.00  0.00
ATOM   4534  HB  VAL   297      11.776   2.114 -13.223  1.00  0.00
ATOM   4535  CG1 VAL   297      11.656   1.151 -15.123  1.00  0.00
ATOM   4536 HG11 VAL   297      12.729   1.044 -15.282  1.00  0.00
ATOM   4537 HG12 VAL   297      11.309   0.208 -14.700  1.00  0.00
ATOM   4538 HG13 VAL   297      11.188   1.275 -16.100  1.00  0.00
ATOM   4539  CG2 VAL   297      12.092   3.588 -14.744  1.00  0.00
ATOM   4540 HG21 VAL   297      13.169   3.421 -14.778  1.00  0.00
ATOM   4541 HG22 VAL   297      11.762   3.833 -15.754  1.00  0.00
ATOM   4542 HG23 VAL   297      11.922   4.467 -14.128  1.00  0.00
ATOM   4543  C   VAL   297       8.981   1.376 -13.850  1.00  0.00
ATOM   4544  O   VAL   297       8.348   0.967 -14.821  1.00  0.00
ATOM   4545  N   ARG   298       8.924   0.780 -12.643  1.00  0.00
ATOM   4546  H   ARG   298       9.482   1.172 -11.896  1.00  0.00
ATOM   4547  CA  ARG   298       8.110  -0.398 -12.313  1.00  0.00
ATOM   4548  HA  ARG   298       8.429  -1.202 -12.977  1.00  0.00
ATOM   4549  CB  ARG   298       8.406  -0.847 -10.859  1.00  0.00
ATOM   4550  HB2 ARG   298       9.430  -1.221 -10.828  1.00  0.00
ATOM   4551  HB3 ARG   298       8.382   0.013 -10.192  1.00  0.00
ATOM   4552  CG  ARG   298       7.456  -1.927 -10.292  1.00  0.00
ATOM   4553  HG2 ARG   298       6.489  -1.480 -10.057  1.00  0.00
ATOM   4554  HG3 ARG   298       7.250  -2.676 -11.052  1.00  0.00
ATOM   4555  CD  ARG   298       8.000  -2.647  -9.052  1.00  0.00
ATOM   4556  HD2 ARG   298       7.456  -3.584  -8.948  1.00  0.00
ATOM   4557  HD3 ARG   298       9.052  -2.914  -9.157  1.00  0.00
ATOM   4558  NE  ARG   298       7.737  -1.890  -7.822  1.00  0.00
ATOM   4559  HE  ARG   298       6.789  -1.940  -7.474  1.00  0.00
ATOM   4560  CZ  ARG   298       8.620  -1.140  -7.142  1.00  0.00
ATOM   4561  NH1 ARG   298       9.893  -1.003  -7.538  1.00  0.00
ATOM   4562 HH11 ARG   298      10.229  -1.472  -8.366  1.00  0.00
ATOM   4563 HH12 ARG   298      10.507  -0.379  -7.026  1.00  0.00
ATOM   4564  NH2 ARG   298       8.216  -0.495  -6.042  1.00  0.00
ATOM   4565 HH21 ARG   298       7.271  -0.583  -5.698  1.00  0.00
ATOM   4566 HH22 ARG   298       8.866   0.135  -5.581  1.00  0.00
ATOM   4567  C   ARG   298       6.604  -0.191 -12.552  1.00  0.00
ATOM   4568  O   ARG   298       5.956  -1.069 -13.120  1.00  0.00
ATOM   4569  N   GLN   299       6.060   0.958 -12.121  1.00  0.00
ATOM   4570  H   GLN   299       6.663   1.631 -11.666  1.00  0.00
ATOM   4571  CA  GLN   299       4.634   1.268 -12.184  1.00  0.00
ATOM   4572  HA  GLN   299       4.060   0.361 -11.985  1.00  0.00
ATOM   4573  CB  GLN   299       4.332   2.297 -11.073  1.00  0.00
ATOM   4574  HB2 GLN   299       4.702   1.875 -10.137  1.00  0.00
ATOM   4575  HB3 GLN   299       4.903   3.212 -11.240  1.00  0.00
ATOM   4576  CG  GLN   299       2.832   2.639 -10.920  1.00  0.00
ATOM   4577  HG2 GLN   299       2.502   3.263 -11.750  1.00  0.00
ATOM   4578  HG3 GLN   299       2.246   1.721 -10.973  1.00  0.00
ATOM   4579  CD  GLN   299       2.444   3.343  -9.615  1.00  0.00
ATOM   4580  OE1 GLN   299       1.262   3.599  -9.397  1.00  0.00
ATOM   4581  NE2 GLN   299       3.398   3.657  -8.735  1.00  0.00
ATOM   4582 HE21 GLN   299       4.365   3.447  -8.935  1.00  0.00
ATOM   4583 HE22 GLN   299       3.139   4.114  -7.870  1.00  0.00
ATOM   4584  C   GLN   299       4.215   1.824 -13.560  1.00  0.00
ATOM   4585  O   GLN   299       3.097   1.556 -13.997  1.00  0.00
ATOM   4586  N   CYS   300       5.105   2.556 -14.257  1.00  0.00
ATOM   4587  H   CYS   300       6.007   2.741 -13.836  1.00  0.00
ATOM   4588  CA  CYS   300       4.857   3.147 -15.579  1.00  0.00
ATOM   4589  HA  CYS   300       3.804   3.419 -15.673  1.00  0.00
ATOM   4590  CB  CYS   300       5.714   4.425 -15.744  1.00  0.00
ATOM   4591  HB2 CYS   300       6.772   4.226 -15.573  1.00  0.00
ATOM   4592  HB3 CYS   300       5.634   4.825 -16.755  1.00  0.00
ATOM   4593  SG  CYS   300       5.129   5.732 -14.621  1.00  0.00
ATOM   4594  HG  CYS   300       5.407   5.071 -13.494  1.00  0.00
ATOM   4595  C   CYS   300       5.186   2.183 -16.742  1.00  0.00
ATOM   4596  O   CYS   300       5.044   2.577 -17.899  1.00  0.00
ATOM   4597  N   SER   301       5.578   0.928 -16.453  1.00  0.00
ATOM   4598  H   SER   301       5.704   0.691 -15.480  1.00  0.00
ATOM   4599  CA  SER   301       5.817  -0.138 -17.435  1.00  0.00
ATOM   4600  HA  SER   301       5.253   0.128 -18.330  1.00  0.00
ATOM   4601  CB  SER   301       7.296  -0.180 -17.880  1.00  0.00
ATOM   4602  HB2 SER   301       7.376  -0.722 -18.823  1.00  0.00
ATOM   4603  HB3 SER   301       7.681   0.823 -18.063  1.00  0.00
ATOM   4604  OG  SER   301       8.123  -0.841 -16.944  1.00  0.00
ATOM   4605  HG  SER   301       8.172  -0.307 -16.162  1.00  0.00
ATOM   4606  C   SER   301       5.209  -1.498 -17.042  1.00  0.00
ATOM   4607  O   SER   301       5.197  -2.407 -17.872  1.00  0.00
ATOM   4608  N   GLY   302       4.666  -1.628 -15.820  1.00  0.00
ATOM   4609  H   GLY   302       4.720  -0.843 -15.187  1.00  0.00
ATOM   4610  CA  GLY   302       3.906  -2.786 -15.353  1.00  0.00
ATOM   4611  HA2 GLY   302       3.422  -2.519 -14.414  1.00  0.00
ATOM   4612  HA3 GLY   302       3.106  -3.003 -16.062  1.00  0.00
ATOM   4613  C   GLY   302       4.742  -4.051 -15.120  1.00  0.00
ATOM   4614  O   GLY   302       4.357  -5.120 -15.593  1.00  0.00
ATOM   4615  N   VAL   303       5.878  -3.934 -14.409  1.00  0.00
ATOM   4616  H   VAL   303       6.121  -3.021 -14.051  1.00  0.00
ATOM   4617  CA  VAL   303       6.768  -5.050 -14.064  1.00  0.00
ATOM   4618  HA  VAL   303       6.942  -5.649 -14.961  1.00  0.00
ATOM   4619  CB  VAL   303       8.132  -4.496 -13.564  1.00  0.00
ATOM   4620  HB  VAL   303       7.947  -3.859 -12.703  1.00  0.00
ATOM   4621  CG1 VAL   303       9.108  -5.599 -13.102  1.00  0.00
ATOM   4622 HG11 VAL   303      10.067  -5.172 -12.804  1.00  0.00
ATOM   4623 HG12 VAL   303       8.731  -6.149 -12.240  1.00  0.00
ATOM   4624 HG13 VAL   303       9.299  -6.317 -13.899  1.00  0.00
ATOM   4625  CG2 VAL   303       8.816  -3.614 -14.625  1.00  0.00
ATOM   4626 HG21 VAL   303       9.761  -3.215 -14.258  1.00  0.00
ATOM   4627 HG22 VAL   303       9.024  -4.179 -15.534  1.00  0.00
ATOM   4628 HG23 VAL   303       8.198  -2.759 -14.902  1.00  0.00
ATOM   4629  C   VAL   303       6.096  -5.923 -12.985  1.00  0.00
ATOM   4630  O   VAL   303       5.771  -5.439 -11.899  1.00  0.00
ATOM   4631  N   THR   304       5.893  -7.208 -13.315  1.00  0.00
ATOM   4632  H   THR   304       6.198  -7.516 -14.227  1.00  0.00
ATOM   4633  CA  THR   304       5.245  -8.226 -12.486  1.00  0.00
ATOM   4634  HA  THR   304       4.637  -7.751 -11.716  1.00  0.00
ATOM   4635  CB  THR   304       4.326  -9.086 -13.398  1.00  0.00
ATOM   4636  HB  THR   304       3.847  -9.850 -12.783  1.00  0.00
ATOM   4637  CG2 THR   304       3.199  -8.282 -14.063  1.00  0.00
ATOM   4638 HG21 THR   304       2.516  -8.938 -14.603  1.00  0.00
ATOM   4639 HG22 THR   304       2.614  -7.738 -13.321  1.00  0.00
ATOM   4640 HG23 THR   304       3.588  -7.557 -14.778  1.00  0.00
ATOM   4641  OG1 THR   304       5.059  -9.776 -14.395  1.00  0.00
ATOM   4642  HG1 THR   304       4.467 -10.336 -14.872  1.00  0.00
ATOM   4643  C   THR   304       6.291  -9.118 -11.786  1.00  0.00
ATOM   4644  O   THR   304       7.495  -9.015 -12.033  1.00  0.00
ATOM   4645  N   PHE   305       5.796  -9.990 -10.895  1.00  0.00
ATOM   4646  H   PHE   305       4.794 -10.023 -10.780  1.00  0.00
ATOM   4647  CA  PHE   305       6.555 -10.924 -10.062  1.00  0.00
ATOM   4648  HA  PHE   305       7.584 -10.984 -10.418  1.00  0.00
ATOM   4649  CB  PHE   305       6.556 -10.414  -8.603  1.00  0.00
ATOM   4650  HB2 PHE   305       5.540 -10.426  -8.204  1.00  0.00
ATOM   4651  HB3 PHE   305       7.130 -11.089  -7.969  1.00  0.00
ATOM   4652  CG  PHE   305       7.135  -9.018  -8.450  1.00  0.00
ATOM   4653  CD1 PHE   305       8.498  -8.796  -8.729  1.00  0.00
ATOM   4654  HD1 PHE   305       9.130  -9.625  -8.995  1.00  0.00
ATOM   4655  CE1 PHE   305       9.027  -7.494  -8.698  1.00  0.00
ATOM   4656  HE1 PHE   305      10.069  -7.327  -8.927  1.00  0.00
ATOM   4657  CZ  PHE   305       8.194  -6.409  -8.371  1.00  0.00
ATOM   4658  HZ  PHE   305       8.607  -5.414  -8.347  1.00  0.00
ATOM   4659  CE2 PHE   305       6.836  -6.626  -8.065  1.00  0.00
ATOM   4660  HE2 PHE   305       6.201  -5.791  -7.810  1.00  0.00
ATOM   4661  CD2 PHE   305       6.306  -7.930  -8.105  1.00  0.00
ATOM   4662  HD2 PHE   305       5.258  -8.086  -7.894  1.00  0.00
ATOM   4663  C   PHE   305       5.959 -12.333 -10.191  1.00  0.00
ATOM   4664  O   PHE   305       4.834 -12.493 -10.668  1.00  0.00
ATOM   4665  N   GLN   306       6.713 -13.352  -9.746  1.00  0.00
ATOM   4666  H   GLN   306       7.621 -13.140  -9.358  1.00  0.00
ATOM   4667  CA  GLN   306       6.278 -14.750  -9.694  1.00  0.00
ATOM   4668  HA  GLN   306       5.864 -15.027 -10.666  1.00  0.00
ATOM   4669  CB  GLN   306       7.498 -15.644  -9.386  1.00  0.00
ATOM   4670  HB2 GLN   306       8.309 -15.403 -10.076  1.00  0.00
ATOM   4671  HB3 GLN   306       7.874 -15.394  -8.394  1.00  0.00
ATOM   4672  CG  GLN   306       7.205 -17.159  -9.484  1.00  0.00
ATOM   4673  HG2 GLN   306       6.288 -17.415  -8.956  1.00  0.00
ATOM   4674  HG3 GLN   306       7.044 -17.434 -10.527  1.00  0.00
ATOM   4675  CD  GLN   306       8.307 -18.022  -8.867  1.00  0.00
ATOM   4676  OE1 GLN   306       8.768 -17.755  -7.760  1.00  0.00
ATOM   4677  NE2 GLN   306       8.723 -19.073  -9.575  1.00  0.00
ATOM   4678 HE21 GLN   306       8.317 -19.267 -10.479  1.00  0.00
ATOM   4679 HE22 GLN   306       9.448 -19.669  -9.202  1.00  0.00
ATOM   4680  C   GLN   306       5.201 -14.935  -8.607  1.00  0.00
ATOM   4681  O   GLN   306       4.183 -15.592  -8.913  1.00  0.00
ATOM   4682  OXT GLN   306       5.426 -14.426  -7.486  1.00  0.00
TER   
ATOM   4683  C1  LIG   307      10.318  -0.812  22.895  1.00  0.00
ATOM   4684  C10 LIG   307       4.547   1.307  19.292  1.00  0.00
ATOM   4685  C11 LIG   307       5.055   1.127  17.991  1.00  0.00
ATOM   4686  C13 LIG   307       6.740  -0.269  18.743  1.00  0.00
ATOM   4687  C14 LIG   307       4.671   0.795  21.676  1.00  0.00
ATOM   4688  C15 LIG   307       3.552   1.617  21.906  1.00  0.00
ATOM   4689  C16 LIG   307       2.937   2.292  20.834  1.00  0.00
ATOM   4690  C17 LIG   307       3.435   2.141  19.526  1.00  0.00
ATOM   4691  C19 LIG   307      12.113   0.591  23.775  1.00  0.00
ATOM   4692  C2  LIG   307       8.838  -1.123  22.743  1.00  0.00
ATOM   4693  C20 LIG   307      10.744   0.276  23.686  1.00  0.00
ATOM   4694  C3  LIG   307       8.212  -0.333  21.586  1.00  0.00
ATOM   4695  C4  LIG   307      11.273  -1.596  22.216  1.00  0.00
ATOM   4696  C5  LIG   307      12.641  -1.279  22.304  1.00  0.00
ATOM   4697  C7  LIG   307      13.062  -0.181  23.078  1.00  0.00
ATOM   4698  C8  LIG   307       6.318  -0.153  20.084  1.00  0.00
ATOM   4699  C9  LIG   307       5.180   0.637  20.367  1.00  0.00
ATOM   4700  N12 LIG   307       6.121   0.347  17.716  1.00  0.00
ATOM   4701  N6  LIG   307       7.047  -0.800  21.110  1.00  0.00
ATOM   4702  O18 LIG   307       8.756   0.681  21.141  1.00  0.00
ATOM   4703 Cl21 LIG   307      13.792  -2.222  21.436  1.00  0.00
ATOM   4704 HC11 LIG   307       4.587   1.626  17.155  1.00  0.00
ATOM   4705 HC13 LIG   307       7.599  -0.875  18.498  1.00  0.00
ATOM   4706 HC14 LIG   307       5.143   0.283  22.501  1.00  0.00
ATOM   4707 HC15 LIG   307       3.163   1.731  22.907  1.00  0.00
ATOM   4708 HC16 LIG   307       2.082   2.927  21.015  1.00  0.00
ATOM   4709 HC17 LIG   307       2.968   2.662  18.703  1.00  0.00
ATOM   4710 HC19 LIG   307      12.437   1.426  24.379  1.00  0.00
ATOM   4711 H2_1 LIG   307       8.319  -0.880  23.670  1.00  0.00
ATOM   4712 H2_2 LIG   307       8.708  -2.191  22.565  1.00  0.00
ATOM   4713 HC20 LIG   307      10.019   0.869  24.224  1.00  0.00
ATOM   4714  HC4 LIG   307      10.955  -2.443  21.626  1.00  0.00
ATOM   4715  HC7 LIG   307      14.111   0.070  23.138  1.00  0.00
ATOM   4716  HN6 LIG   307       6.653  -1.651  21.486  1.00  0.00
TER   
END   
