# Supplementary material for: FMOPhore for hotspot identification and efficient fragment-to-lead growth strategies
Source: Nat Commun. 2026 Apr 28;17:5813. doi: 10.1038/s41467-026-72384-x (PMC13328607; doi:10.1038/s41467-026-72384-x)
Supplement: Supplementary file 3 — Supplementary Dataset 1 [file 41467_2026_72384_MOESM3_ESM.zip › Mpro_holo_complex_7S3S/MD_output_c4.pdb]

CRYST1  145.059  131.760  154.576 150.58  77.59 105.04               1
ATOM      1  N   SER     1      27.149  60.856  41.589  1.00  0.00           N  
ATOM      2  H1  SER     1      28.020  61.282  41.873  1.00  0.00           H  
ATOM      3  H2  SER     1      27.090  60.757  40.586  1.00  0.00           H  
ATOM      4  H3  SER     1      26.408  61.520  41.762  1.00  0.00           H  
ATOM      5  CA  SER     1      27.022  59.563  42.295  1.00  0.00           C  
ATOM      6  HA  SER     1      27.798  58.900  41.912  1.00  0.00           H  
ATOM      7  CB  SER     1      27.221  59.763  43.790  1.00  0.00           C  
ATOM      8  HB2 SER     1      28.043  60.457  43.968  1.00  0.00           H  
ATOM      9  HB3 SER     1      26.361  60.145  44.339  1.00  0.00           H  
ATOM     10  OG  SER     1      27.574  58.509  44.341  1.00  0.00           O  
ATOM     11  HG  SER     1      28.503  58.406  44.561  1.00  0.00           H  
ATOM     12  C   SER     1      25.702  58.779  41.939  1.00  0.00           C  
ATOM     13  O   SER     1      24.624  59.323  42.003  1.00  0.00           O  
ATOM     14  N   GLY     2      25.838  57.494  41.594  1.00  0.00           N  
ATOM     15  H   GLY     2      26.723  57.040  41.770  1.00  0.00           H  
ATOM     16  CA  GLY     2      24.811  56.509  41.215  1.00  0.00           C  
ATOM     17  HA2 GLY     2      25.263  55.529  41.059  1.00  0.00           H  
ATOM     18  HA3 GLY     2      24.061  56.418  42.000  1.00  0.00           H  
ATOM     19  C   GLY     2      23.869  56.794  40.016  1.00  0.00           C  
ATOM     20  O   GLY     2      22.715  56.554  40.087  1.00  0.00           O  
ATOM     21  N   PHE     3      24.432  57.461  38.989  1.00  0.00           N  
ATOM     22  H   PHE     3      25.406  57.714  39.064  1.00  0.00           H  
ATOM     23  CA  PHE     3      23.804  57.642  37.649  1.00  0.00           C  
ATOM     24  HA  PHE     3      22.830  58.124  37.573  1.00  0.00           H  
ATOM     25  CB  PHE     3      24.842  58.526  36.894  1.00  0.00           C  
ATOM     26  HB2 PHE     3      24.728  59.596  37.066  1.00  0.00           H  
ATOM     27  HB3 PHE     3      25.832  58.095  37.042  1.00  0.00           H  
ATOM     28  CG  PHE     3      24.574  58.533  35.360  1.00  0.00           C  
ATOM     29  CD1 PHE     3      23.583  59.255  34.651  1.00  0.00           C  
ATOM     30  HD1 PHE     3      22.977  59.954  35.208  1.00  0.00           H  
ATOM     31  CE1 PHE     3      23.512  59.195  33.230  1.00  0.00           C  
ATOM     32  HE1 PHE     3      22.701  59.773  32.813  1.00  0.00           H  
ATOM     33  CZ  PHE     3      24.353  58.333  32.507  1.00  0.00           C  
ATOM     34  HZ  PHE     3      24.353  58.203  31.435  1.00  0.00           H  
ATOM     35  CE2 PHE     3      25.438  57.723  33.257  1.00  0.00           C  
ATOM     36  HE2 PHE     3      25.969  56.991  32.667  1.00  0.00           H  
ATOM     37  CD2 PHE     3      25.494  57.748  34.646  1.00  0.00           C  
ATOM     38  HD2 PHE     3      26.249  57.106  35.073  1.00  0.00           H  
ATOM     39  C   PHE     3      23.542  56.215  36.997  1.00  0.00           C  
ATOM     40  O   PHE     3      24.186  55.230  37.360  1.00  0.00           O  
ATOM     41  N   ARG     4      22.625  56.027  36.042  1.00  0.00           N  
ATOM     42  H   ARG     4      22.081  56.865  35.898  1.00  0.00           H  
ATOM     43  CA  ARG     4      22.190  54.729  35.408  1.00  0.00           C  
ATOM     44  HA  ARG     4      21.696  54.040  36.094  1.00  0.00           H  
ATOM     45  CB  ARG     4      21.114  55.023  34.277  1.00  0.00           C  
ATOM     46  HB2 ARG     4      20.133  55.137  34.737  1.00  0.00           H  
ATOM     47  HB3 ARG     4      21.455  55.972  33.864  1.00  0.00           H  
ATOM     48  CG  ARG     4      20.959  53.991  33.192  1.00  0.00           C  
ATOM     49  HG2 ARG     4      21.941  53.814  32.754  1.00  0.00           H  
ATOM     50  HG3 ARG     4      20.488  53.080  33.561  1.00  0.00           H  
ATOM     51  CD  ARG     4      19.902  54.512  32.101  1.00  0.00           C  
ATOM     52  HD2 ARG     4      18.911  54.505  32.555  1.00  0.00           H  
ATOM     53  HD3 ARG     4      20.125  55.542  31.826  1.00  0.00           H  
ATOM     54  NE  ARG     4      19.729  53.645  30.885  1.00  0.00           N  
ATOM     55  HE  ARG     4      19.293  52.752  31.065  1.00  0.00           H  
ATOM     56  CZ  ARG     4      20.108  53.872  29.640  1.00  0.00           C  
ATOM     57  NH1 ARG     4      20.637  55.012  29.305  1.00  0.00           N  
ATOM     58 HH11 ARG     4      20.848  55.725  29.988  1.00  0.00           H  
ATOM     59 HH12 ARG     4      20.823  55.164  28.324  1.00  0.00           H  
ATOM     60  NH2 ARG     4      19.806  53.033  28.688  1.00  0.00           N  
ATOM     61 HH21 ARG     4      19.168  52.264  28.839  1.00  0.00           H  
ATOM     62 HH22 ARG     4      20.350  53.052  27.838  1.00  0.00           H  
ATOM     63  C   ARG     4      23.465  54.059  34.760  1.00  0.00           C  
ATOM     64  O   ARG     4      24.020  54.611  33.810  1.00  0.00           O  
ATOM     65  N   LYS     5      23.930  52.939  35.231  1.00  0.00           N  
ATOM     66  H   LYS     5      23.222  52.551  35.838  1.00  0.00           H  
ATOM     67  CA  LYS     5      25.105  52.168  34.792  1.00  0.00           C  
ATOM     68  HA  LYS     5      25.360  52.505  33.787  1.00  0.00           H  
ATOM     69  CB  LYS     5      26.310  52.501  35.677  1.00  0.00           C  
ATOM     70  HB2 LYS     5      25.979  52.508  36.716  1.00  0.00           H  
ATOM     71  HB3 LYS     5      27.100  51.759  35.567  1.00  0.00           H  
ATOM     72  CG  LYS     5      26.880  53.912  35.337  1.00  0.00           C  
ATOM     73  HG2 LYS     5      27.196  53.949  34.295  1.00  0.00           H  
ATOM     74  HG3 LYS     5      26.066  54.610  35.531  1.00  0.00           H  
ATOM     75  CD  LYS     5      28.019  54.265  36.344  1.00  0.00           C  
ATOM     76  HD2 LYS     5      28.785  53.495  36.434  1.00  0.00           H  
ATOM     77  HD3 LYS     5      28.562  55.113  35.927  1.00  0.00           H  
ATOM     78  CE  LYS     5      27.381  54.670  37.675  1.00  0.00           C  
ATOM     79  HE2 LYS     5      26.763  55.530  37.416  1.00  0.00           H  
ATOM     80  HE3 LYS     5      26.862  53.774  38.016  1.00  0.00           H  
ATOM     81  NZ  LYS     5      28.392  54.959  38.766  1.00  0.00           N  
ATOM     82  HZ1 LYS     5      29.348  54.780  38.492  1.00  0.00           H  
ATOM     83  HZ2 LYS     5      28.311  55.937  39.005  1.00  0.00           H  
ATOM     84  HZ3 LYS     5      28.276  54.474  39.644  1.00  0.00           H  
ATOM     85  C   LYS     5      25.013  50.607  34.917  1.00  0.00           C  
ATOM     86  O   LYS     5      24.389  50.191  35.875  1.00  0.00           O  
ATOM     87  N   MET     6      25.545  49.821  33.967  1.00  0.00           N  
ATOM     88  H   MET     6      26.099  50.253  33.241  1.00  0.00           H  
ATOM     89  CA  MET     6      25.515  48.348  33.998  1.00  0.00           C  
ATOM     90  HA  MET     6      24.462  48.105  34.144  1.00  0.00           H  
ATOM     91  CB  MET     6      25.865  47.780  32.639  1.00  0.00           C  
ATOM     92  HB2 MET     6      25.205  48.173  31.866  1.00  0.00           H  
ATOM     93  HB3 MET     6      26.912  47.961  32.393  1.00  0.00           H  
ATOM     94  CG  MET     6      25.911  46.243  32.553  1.00  0.00           C  
ATOM     95  HG2 MET     6      26.816  45.770  32.933  1.00  0.00           H  
ATOM     96  HG3 MET     6      25.100  45.770  33.108  1.00  0.00           H  
ATOM     97  SD  MET     6      25.701  45.667  30.828  1.00  0.00           S  
ATOM     98  CE  MET     6      25.847  43.848  30.974  1.00  0.00           C  
ATOM     99  HE1 MET     6      26.899  43.590  31.094  1.00  0.00           H  
ATOM    100  HE2 MET     6      25.205  43.499  31.783  1.00  0.00           H  
ATOM    101  HE3 MET     6      25.518  43.416  30.029  1.00  0.00           H  
ATOM    102  C   MET     6      26.410  47.783  35.068  1.00  0.00           C  
ATOM    103  O   MET     6      27.582  47.450  34.707  1.00  0.00           O  
ATOM    104  N   ALA     7      25.933  47.617  36.290  1.00  0.00           N  
ATOM    105  H   ALA     7      25.028  47.952  36.587  1.00  0.00           H  
ATOM    106  CA  ALA     7      26.498  46.532  37.097  1.00  0.00           C  
ATOM    107  HA  ALA     7      27.477  46.928  37.366  1.00  0.00           H  
ATOM    108  CB  ALA     7      25.652  46.413  38.394  1.00  0.00           C  
ATOM    109  HB1 ALA     7      24.607  46.162  38.209  1.00  0.00           H  
ATOM    110  HB2 ALA     7      26.104  45.823  39.192  1.00  0.00           H  
ATOM    111  HB3 ALA     7      25.686  47.438  38.762  1.00  0.00           H  
ATOM    112  C   ALA     7      26.680  45.206  36.389  1.00  0.00           C  
ATOM    113  O   ALA     7      26.061  44.952  35.408  1.00  0.00           O  
ATOM    114  N   PHE     8      27.530  44.310  36.928  1.00  0.00           N  
ATOM    115  H   PHE     8      28.142  44.529  37.701  1.00  0.00           H  
ATOM    116  CA  PHE     8      27.708  42.949  36.528  1.00  0.00           C  
ATOM    117  HA  PHE     8      27.598  42.846  35.448  1.00  0.00           H  
ATOM    118  CB  PHE     8      29.072  42.466  36.917  1.00  0.00           C  
ATOM    119  HB2 PHE     8      29.128  42.496  38.005  1.00  0.00           H  
ATOM    120  HB3 PHE     8      29.261  41.446  36.582  1.00  0.00           H  
ATOM    121  CG  PHE     8      30.106  43.198  36.227  1.00  0.00           C  
ATOM    122  CD1 PHE     8      30.459  42.868  34.886  1.00  0.00           C  
ATOM    123  HD1 PHE     8      29.948  42.079  34.356  1.00  0.00           H  
ATOM    124  CE1 PHE     8      31.581  43.501  34.306  1.00  0.00           C  
ATOM    125  HE1 PHE     8      31.836  43.422  33.260  1.00  0.00           H  
ATOM    126  CZ  PHE     8      32.323  44.429  35.064  1.00  0.00           C  
ATOM    127  HZ  PHE     8      33.140  44.933  34.570  1.00  0.00           H  
ATOM    128  CE2 PHE     8      31.793  44.921  36.258  1.00  0.00           C  
ATOM    129  HE2 PHE     8      32.220  45.790  36.735  1.00  0.00           H  
ATOM    130  CD2 PHE     8      30.821  44.191  36.936  1.00  0.00           C  
ATOM    131  HD2 PHE     8      30.558  44.420  37.958  1.00  0.00           H  
ATOM    132  C   PHE     8      26.610  42.133  37.153  1.00  0.00           C  
ATOM    133  O   PHE     8      26.266  42.308  38.354  1.00  0.00           O  
ATOM    134  N   PRO     9      26.057  41.168  36.323  1.00  0.00           N  
ATOM    135  CD  PRO     9      26.269  40.938  34.906  1.00  0.00           C  
ATOM    136  HD2 PRO     9      27.276  40.696  34.568  1.00  0.00           H  
ATOM    137  HD3 PRO     9      25.982  41.899  34.479  1.00  0.00           H  
ATOM    138  CG  PRO     9      25.275  39.873  34.508  1.00  0.00           C  
ATOM    139  HG2 PRO     9      25.603  39.135  33.775  1.00  0.00           H  
ATOM    140  HG3 PRO     9      24.479  40.399  33.982  1.00  0.00           H  
ATOM    141  CB  PRO     9      24.930  39.077  35.787  1.00  0.00           C  
ATOM    142  HB2 PRO     9      25.657  38.270  35.879  1.00  0.00           H  
ATOM    143  HB3 PRO     9      23.910  38.694  35.830  1.00  0.00           H  
ATOM    144  CA  PRO     9      25.048  40.168  36.805  1.00  0.00           C  
ATOM    145  HA  PRO     9      24.171  40.795  36.965  1.00  0.00           H  
ATOM    146  C   PRO     9      25.530  39.509  38.194  1.00  0.00           C  
ATOM    147  O   PRO     9      26.653  39.171  38.507  1.00  0.00           O  
ATOM    148  N   SER    10      24.600  39.680  39.129  1.00  0.00           N  
ATOM    149  H   SER    10      23.688  40.034  38.879  1.00  0.00           H  
ATOM    150  CA  SER    10      24.809  39.403  40.518  1.00  0.00           C  
ATOM    151  HA  SER    10      25.863  39.540  40.759  1.00  0.00           H  
ATOM    152  CB  SER    10      24.100  40.529  41.334  1.00  0.00           C  
ATOM    153  HB2 SER    10      24.237  40.346  42.400  1.00  0.00           H  
ATOM    154  HB3 SER    10      24.474  41.501  41.011  1.00  0.00           H  
ATOM    155  OG  SER    10      22.688  40.574  41.145  1.00  0.00           O  
ATOM    156  HG  SER    10      22.192  39.819  41.471  1.00  0.00           H  
ATOM    157  C   SER    10      24.504  37.946  40.895  1.00  0.00           C  
ATOM    158  O   SER    10      25.057  37.444  41.932  1.00  0.00           O  
ATOM    159  N   GLY    11      23.814  37.204  39.992  1.00  0.00           N  
ATOM    160  H   GLY    11      23.421  37.674  39.189  1.00  0.00           H  
ATOM    161  CA  GLY    11      23.591  35.771  39.887  1.00  0.00           C  
ATOM    162  HA2 GLY    11      22.548  35.519  40.078  1.00  0.00           H  
ATOM    163  HA3 GLY    11      23.844  35.536  38.854  1.00  0.00           H  
ATOM    164  C   GLY    11      24.448  34.947  40.809  1.00  0.00           C  
ATOM    165  O   GLY    11      23.902  34.483  41.814  1.00  0.00           O  
ATOM    166  N   LYS    12      25.657  34.578  40.390  1.00  0.00           N  
ATOM    167  H   LYS    12      26.018  35.071  39.586  1.00  0.00           H  
ATOM    168  CA  LYS    12      26.519  33.632  41.128  1.00  0.00           C  
ATOM    169  HA  LYS    12      25.907  32.757  41.350  1.00  0.00           H  
ATOM    170  CB  LYS    12      27.782  33.228  40.371  1.00  0.00           C  
ATOM    171  HB2 LYS    12      28.435  34.057  40.098  1.00  0.00           H  
ATOM    172  HB3 LYS    12      28.351  32.735  41.159  1.00  0.00           H  
ATOM    173  CG  LYS    12      27.637  32.108  39.400  1.00  0.00           C  
ATOM    174  HG2 LYS    12      26.828  32.334  38.704  1.00  0.00           H  
ATOM    175  HG3 LYS    12      28.514  32.103  38.753  1.00  0.00           H  
ATOM    176  CD  LYS    12      27.354  30.684  39.977  1.00  0.00           C  
ATOM    177  HD2 LYS    12      28.145  30.332  40.638  1.00  0.00           H  
ATOM    178  HD3 LYS    12      26.405  30.810  40.498  1.00  0.00           H  
ATOM    179  CE  LYS    12      27.126  29.601  38.898  1.00  0.00           C  
ATOM    180  HE2 LYS    12      28.123  29.501  38.469  1.00  0.00           H  
ATOM    181  HE3 LYS    12      26.768  28.681  39.361  1.00  0.00           H  
ATOM    182  NZ  LYS    12      26.175  30.076  37.863  1.00  0.00           N  
ATOM    183  HZ1 LYS    12      25.247  30.222  38.234  1.00  0.00           H  
ATOM    184  HZ2 LYS    12      26.500  30.868  37.327  1.00  0.00           H  
ATOM    185  HZ3 LYS    12      26.025  29.423  37.108  1.00  0.00           H  
ATOM    186  C   LYS    12      26.820  34.240  42.526  1.00  0.00           C  
ATOM    187  O   LYS    12      26.881  33.482  43.449  1.00  0.00           O  
ATOM    188  N   VAL    13      27.025  35.582  42.647  1.00  0.00           N  
ATOM    189  H   VAL    13      26.833  36.079  41.789  1.00  0.00           H  
ATOM    190  CA  VAL    13      27.448  36.238  43.889  1.00  0.00           C  
ATOM    191  HA  VAL    13      28.374  35.725  44.148  1.00  0.00           H  
ATOM    192  CB  VAL    13      27.976  37.674  43.724  1.00  0.00           C  
ATOM    193  HB  VAL    13      27.145  38.269  43.345  1.00  0.00           H  
ATOM    194  CG1 VAL    13      28.583  38.428  44.965  1.00  0.00           C  
ATOM    195 HG11 VAL    13      29.278  37.707  45.395  1.00  0.00           H  
ATOM    196 HG12 VAL    13      29.001  39.371  44.613  1.00  0.00           H  
ATOM    197 HG13 VAL    13      27.762  38.571  45.667  1.00  0.00           H  
ATOM    198  CG2 VAL    13      28.965  37.872  42.632  1.00  0.00           C  
ATOM    199 HG21 VAL    13      29.930  37.403  42.823  1.00  0.00           H  
ATOM    200 HG22 VAL    13      28.633  37.393  41.710  1.00  0.00           H  
ATOM    201 HG23 VAL    13      29.050  38.934  42.405  1.00  0.00           H  
ATOM    202  C   VAL    13      26.428  36.124  45.083  1.00  0.00           C  
ATOM    203  O   VAL    13      26.715  35.714  46.218  1.00  0.00           O  
ATOM    204  N   GLU    14      25.168  36.446  44.725  1.00  0.00           N  
ATOM    205  H   GLU    14      25.090  37.026  43.902  1.00  0.00           H  
ATOM    206  CA  GLU    14      23.899  36.138  45.460  1.00  0.00           C  
ATOM    207  HA  GLU    14      23.831  36.905  46.232  1.00  0.00           H  
ATOM    208  CB  GLU    14      22.640  36.288  44.578  1.00  0.00           C  
ATOM    209  HB2 GLU    14      22.746  35.701  43.666  1.00  0.00           H  
ATOM    210  HB3 GLU    14      21.721  35.928  45.039  1.00  0.00           H  
ATOM    211  CG  GLU    14      22.345  37.724  44.083  1.00  0.00           C  
ATOM    212  HG2 GLU    14      22.073  38.383  44.907  1.00  0.00           H  
ATOM    213  HG3 GLU    14      23.310  38.091  43.735  1.00  0.00           H  
ATOM    214  CD  GLU    14      21.264  37.845  42.948  1.00  0.00           C  
ATOM    215  OE1 GLU    14      21.410  38.623  41.989  1.00  0.00           O  
ATOM    216  OE2 GLU    14      20.192  37.177  43.050  1.00  0.00           O  
ATOM    217  C   GLU    14      23.880  34.746  46.100  1.00  0.00           C  
ATOM    218  O   GLU    14      23.539  34.666  47.264  1.00  0.00           O  
ATOM    219  N   GLY    15      24.368  33.690  45.395  1.00  0.00           N  
ATOM    220  H   GLY    15      24.550  33.850  44.415  1.00  0.00           H  
ATOM    221  CA  GLY    15      24.576  32.325  45.842  1.00  0.00           C  
ATOM    222  HA2 GLY    15      23.717  31.918  46.375  1.00  0.00           H  
ATOM    223  HA3 GLY    15      24.748  31.649  45.004  1.00  0.00           H  
ATOM    224  C   GLY    15      25.777  32.130  46.813  1.00  0.00           C  
ATOM    225  O   GLY    15      25.762  31.222  47.667  1.00  0.00           O  
ATOM    226  N   CYS    16      26.846  32.927  46.800  1.00  0.00           N  
ATOM    227  H   CYS    16      26.908  33.497  45.968  1.00  0.00           H  
ATOM    228  CA  CYS    16      27.936  33.104  47.802  1.00  0.00           C  
ATOM    229  HA  CYS    16      28.112  32.138  48.273  1.00  0.00           H  
ATOM    230  CB  CYS    16      29.152  33.709  47.024  1.00  0.00           C  
ATOM    231  HB2 CYS    16      28.853  34.745  46.869  1.00  0.00           H  
ATOM    232  HB3 CYS    16      30.016  33.805  47.682  1.00  0.00           H  
ATOM    233  SG  CYS    16      29.585  32.665  45.428  1.00  0.00           S  
ATOM    234  HG  CYS    16      28.355  32.824  44.932  1.00  0.00           H  
ATOM    235  C   CYS    16      27.651  33.946  48.992  1.00  0.00           C  
ATOM    236  O   CYS    16      28.448  33.885  49.968  1.00  0.00           O  
ATOM    237  N   MET    17      26.647  34.875  49.019  1.00  0.00           N  
ATOM    238  H   MET    17      25.962  34.896  48.277  1.00  0.00           H  
ATOM    239  CA  MET    17      26.393  35.740  50.189  1.00  0.00           C  
ATOM    240  HA  MET    17      27.317  36.237  50.482  1.00  0.00           H  
ATOM    241  CB  MET    17      25.407  36.879  49.660  1.00  0.00           C  
ATOM    242  HB2 MET    17      24.649  36.402  49.039  1.00  0.00           H  
ATOM    243  HB3 MET    17      24.973  37.480  50.458  1.00  0.00           H  
ATOM    244  CG  MET    17      26.237  37.810  48.717  1.00  0.00           C  
ATOM    245  HG2 MET    17      27.067  37.253  48.282  1.00  0.00           H  
ATOM    246  HG3 MET    17      25.518  38.099  47.951  1.00  0.00           H  
ATOM    247  SD  MET    17      26.876  39.380  49.358  1.00  0.00           S  
ATOM    248  CE  MET    17      28.366  38.843  50.117  1.00  0.00           C  
ATOM    249  HE1 MET    17      28.176  38.175  50.958  1.00  0.00           H  
ATOM    250  HE2 MET    17      28.972  38.297  49.394  1.00  0.00           H  
ATOM    251  HE3 MET    17      28.814  39.737  50.550  1.00  0.00           H  
ATOM    252  C   MET    17      25.739  34.866  51.334  1.00  0.00           C  
ATOM    253  O   MET    17      24.645  34.387  51.204  1.00  0.00           O  
ATOM    254  N   VAL    18      26.463  34.718  52.446  1.00  0.00           N  
ATOM    255  H   VAL    18      27.345  35.207  52.505  1.00  0.00           H  
ATOM    256  CA  VAL    18      26.056  34.048  53.681  1.00  0.00           C  
ATOM    257  HA  VAL    18      25.075  33.662  53.406  1.00  0.00           H  
ATOM    258  CB  VAL    18      26.875  32.690  53.900  1.00  0.00           C  
ATOM    259  HB  VAL    18      26.348  32.098  54.648  1.00  0.00           H  
ATOM    260  CG1 VAL    18      26.891  31.946  52.529  1.00  0.00           C  
ATOM    261 HG11 VAL    18      27.403  32.565  51.792  1.00  0.00           H  
ATOM    262 HG12 VAL    18      27.334  30.953  52.598  1.00  0.00           H  
ATOM    263 HG13 VAL    18      25.867  31.925  52.156  1.00  0.00           H  
ATOM    264  CG2 VAL    18      28.271  32.979  54.503  1.00  0.00           C  
ATOM    265 HG21 VAL    18      28.239  33.359  55.524  1.00  0.00           H  
ATOM    266 HG22 VAL    18      28.793  32.037  54.674  1.00  0.00           H  
ATOM    267 HG23 VAL    18      28.862  33.603  53.834  1.00  0.00           H  
ATOM    268  C   VAL    18      25.887  34.809  54.918  1.00  0.00           C  
ATOM    269  O   VAL    18      26.475  35.898  55.037  1.00  0.00           O  
ATOM    270  N   GLN    19      25.237  34.232  55.953  1.00  0.00           N  
ATOM    271  H   GLN    19      24.790  33.337  55.812  1.00  0.00           H  
ATOM    272  CA  GLN    19      25.141  34.799  57.303  1.00  0.00           C  
ATOM    273  HA  GLN    19      25.148  35.888  57.278  1.00  0.00           H  
ATOM    274  CB  GLN    19      23.791  34.354  57.891  1.00  0.00           C  
ATOM    275  HB2 GLN    19      23.876  33.268  57.893  1.00  0.00           H  
ATOM    276  HB3 GLN    19      23.713  34.726  58.912  1.00  0.00           H  
ATOM    277  CG  GLN    19      22.499  34.503  57.056  1.00  0.00           C  
ATOM    278  HG2 GLN    19      22.226  35.552  56.941  1.00  0.00           H  
ATOM    279  HG3 GLN    19      22.693  34.034  56.091  1.00  0.00           H  
ATOM    280  CD  GLN    19      21.367  33.789  57.782  1.00  0.00           C  
ATOM    281  OE1 GLN    19      21.351  33.519  58.987  1.00  0.00           O  
ATOM    282  NE2 GLN    19      20.355  33.355  57.065  1.00  0.00           N  
ATOM    283 HE21 GLN    19      20.482  33.405  56.064  1.00  0.00           H  
ATOM    284 HE22 GLN    19      19.537  33.033  57.562  1.00  0.00           H  
ATOM    285  C   GLN    19      26.213  34.252  58.200  1.00  0.00           C  
ATOM    286  O   GLN    19      26.542  33.055  58.144  1.00  0.00           O  
ATOM    287  N   VAL    20      26.823  35.119  59.000  1.00  0.00           N  
ATOM    288  H   VAL    20      26.578  36.093  58.891  1.00  0.00           H  
ATOM    289  CA  VAL    20      27.880  34.841  59.976  1.00  0.00           C  
ATOM    290  HA  VAL    20      27.994  33.771  60.151  1.00  0.00           H  
ATOM    291  CB  VAL    20      29.330  35.081  59.486  1.00  0.00           C  
ATOM    292  HB  VAL    20      29.475  34.436  58.620  1.00  0.00           H  
ATOM    293  CG1 VAL    20      29.635  36.480  58.961  1.00  0.00           C  
ATOM    294 HG11 VAL    20      30.611  36.445  58.479  1.00  0.00           H  
ATOM    295 HG12 VAL    20      28.983  36.827  58.160  1.00  0.00           H  
ATOM    296 HG13 VAL    20      29.648  37.310  59.668  1.00  0.00           H  
ATOM    297  CG2 VAL    20      30.366  34.791  60.559  1.00  0.00           C  
ATOM    298 HG21 VAL    20      30.278  35.456  61.418  1.00  0.00           H  
ATOM    299 HG22 VAL    20      30.252  33.733  60.797  1.00  0.00           H  
ATOM    300 HG23 VAL    20      31.333  35.045  60.124  1.00  0.00           H  
ATOM    301  C   VAL    20      27.586  35.517  61.310  1.00  0.00           C  
ATOM    302  O   VAL    20      27.681  36.772  61.333  1.00  0.00           O  
ATOM    303  N   THR    21      27.452  34.744  62.368  1.00  0.00           N  
ATOM    304  H   THR    21      27.441  33.747  62.209  1.00  0.00           H  
ATOM    305  CA  THR    21      27.445  35.185  63.774  1.00  0.00           C  
ATOM    306  HA  THR    21      27.458  36.272  63.848  1.00  0.00           H  
ATOM    307  CB  THR    21      26.164  34.756  64.486  1.00  0.00           C  
ATOM    308  HB  THR    21      26.188  33.688  64.699  1.00  0.00           H  
ATOM    309  CG2 THR    21      25.990  35.239  65.930  1.00  0.00           C  
ATOM    310 HG21 THR    21      26.680  34.656  66.540  1.00  0.00           H  
ATOM    311 HG22 THR    21      26.367  36.258  66.024  1.00  0.00           H  
ATOM    312 HG23 THR    21      24.983  35.058  66.306  1.00  0.00           H  
ATOM    313  OG1 THR    21      24.926  35.203  63.860  1.00  0.00           O  
ATOM    314  HG1 THR    21      24.731  34.531  63.203  1.00  0.00           H  
ATOM    315  C   THR    21      28.658  34.677  64.491  1.00  0.00           C  
ATOM    316  O   THR    21      29.125  33.578  64.225  1.00  0.00           O  
ATOM    317  N   CYS    22      29.015  35.476  65.509  1.00  0.00           N  
ATOM    318  H   CYS    22      28.476  36.321  65.636  1.00  0.00           H  
ATOM    319  CA  CYS    22      29.942  35.150  66.674  1.00  0.00           C  
ATOM    320  HA  CYS    22      29.590  34.177  67.016  1.00  0.00           H  
ATOM    321  CB  CYS    22      31.319  35.013  66.085  1.00  0.00           C  
ATOM    322  HB2 CYS    22      31.482  34.574  65.100  1.00  0.00           H  
ATOM    323  HB3 CYS    22      31.664  36.031  65.905  1.00  0.00           H  
ATOM    324  SG  CYS    22      32.506  34.291  67.184  1.00  0.00           S  
ATOM    325  HG  CYS    22      33.313  33.704  66.296  1.00  0.00           H  
ATOM    326  C   CYS    22      29.687  36.064  67.903  1.00  0.00           C  
ATOM    327  O   CYS    22      29.057  35.679  68.928  1.00  0.00           O  
ATOM    328  N   GLY    23      30.140  37.365  67.847  1.00  0.00           N  
ATOM    329  H   GLY    23      30.547  37.667  66.973  1.00  0.00           H  
ATOM    330  CA  GLY    23      29.777  38.403  68.868  1.00  0.00           C  
ATOM    331  HA2 GLY    23      29.714  37.926  69.846  1.00  0.00           H  
ATOM    332  HA3 GLY    23      30.540  39.180  68.820  1.00  0.00           H  
ATOM    333  C   GLY    23      28.428  38.977  68.662  1.00  0.00           C  
ATOM    334  O   GLY    23      28.357  40.115  68.291  1.00  0.00           O  
ATOM    335  N   THR    24      27.342  38.213  68.776  1.00  0.00           N  
ATOM    336  H   THR    24      27.523  37.278  69.112  1.00  0.00           H  
ATOM    337  CA  THR    24      25.926  38.605  68.562  1.00  0.00           C  
ATOM    338  HA  THR    24      25.348  37.728  68.854  1.00  0.00           H  
ATOM    339  CB  THR    24      25.454  39.692  69.540  1.00  0.00           C  
ATOM    340  HB  THR    24      26.087  40.576  69.621  1.00  0.00           H  
ATOM    341  CG2 THR    24      24.010  40.241  69.409  1.00  0.00           C  
ATOM    342 HG21 THR    24      23.332  39.405  69.240  1.00  0.00           H  
ATOM    343 HG22 THR    24      23.761  40.858  70.273  1.00  0.00           H  
ATOM    344 HG23 THR    24      24.022  40.849  68.504  1.00  0.00           H  
ATOM    345  OG1 THR    24      25.419  39.128  70.835  1.00  0.00           O  
ATOM    346  HG1 THR    24      24.741  38.449  70.846  1.00  0.00           H  
ATOM    347  C   THR    24      25.533  38.943  67.120  1.00  0.00           C  
ATOM    348  O   THR    24      24.743  38.277  66.480  1.00  0.00           O  
ATOM    349  N   THR    25      25.959  40.101  66.614  1.00  0.00           N  
ATOM    350  H   THR    25      26.590  40.609  67.217  1.00  0.00           H  
ATOM    351  CA  THR    25      25.377  40.820  65.428  1.00  0.00           C  
ATOM    352  HA  THR    25      24.296  40.948  65.490  1.00  0.00           H  
ATOM    353  CB  THR    25      26.062  42.148  65.309  1.00  0.00           C  
ATOM    354  HB  THR    25      27.134  41.952  65.291  1.00  0.00           H  
ATOM    355  CG2 THR    25      25.680  42.995  64.123  1.00  0.00           C  
ATOM    356 HG21 THR    25      24.595  43.065  64.047  1.00  0.00           H  
ATOM    357 HG22 THR    25      26.212  43.938  64.246  1.00  0.00           H  
ATOM    358 HG23 THR    25      26.050  42.445  63.258  1.00  0.00           H  
ATOM    359  OG1 THR    25      25.768  42.912  66.437  1.00  0.00           O  
ATOM    360  HG1 THR    25      26.314  42.767  67.213  1.00  0.00           H  
ATOM    361  C   THR    25      25.730  40.032  64.181  1.00  0.00           C  
ATOM    362  O   THR    25      26.850  40.001  63.791  1.00  0.00           O  
ATOM    363  N   THR    26      24.771  39.305  63.634  1.00  0.00           N  
ATOM    364  H   THR    26      23.815  39.324  63.959  1.00  0.00           H  
ATOM    365  CA  THR    26      25.011  38.577  62.414  1.00  0.00           C  
ATOM    366  HA  THR    26      25.802  37.830  62.484  1.00  0.00           H  
ATOM    367  CB  THR    26      23.690  37.904  61.966  1.00  0.00           C  
ATOM    368  HB  THR    26      23.063  38.733  61.637  1.00  0.00           H  
ATOM    369  CG2 THR    26      23.901  36.963  60.814  1.00  0.00           C  
ATOM    370 HG21 THR    26      23.133  36.194  60.728  1.00  0.00           H  
ATOM    371 HG22 THR    26      23.994  37.418  59.828  1.00  0.00           H  
ATOM    372 HG23 THR    26      24.764  36.307  60.922  1.00  0.00           H  
ATOM    373  OG1 THR    26      22.973  37.216  63.003  1.00  0.00           O  
ATOM    374  HG1 THR    26      23.572  36.602  63.435  1.00  0.00           H  
ATOM    375  C   THR    26      25.450  39.484  61.269  1.00  0.00           C  
ATOM    376  O   THR    26      24.651  40.325  60.812  1.00  0.00           O  
ATOM    377  N   LEU    27      26.662  39.424  60.747  1.00  0.00           N  
ATOM    378  H   LEU    27      27.211  38.719  61.218  1.00  0.00           H  
ATOM    379  CA  LEU    27      27.245  39.967  59.505  1.00  0.00           C  
ATOM    380  HA  LEU    27      26.660  40.839  59.215  1.00  0.00           H  
ATOM    381  CB  LEU    27      28.704  40.414  59.912  1.00  0.00           C  
ATOM    382  HB2 LEU    27      29.198  39.547  60.349  1.00  0.00           H  
ATOM    383  HB3 LEU    27      29.367  40.593  59.066  1.00  0.00           H  
ATOM    384  CG  LEU    27      28.820  41.544  60.928  1.00  0.00           C  
ATOM    385  HG  LEU    27      28.538  41.318  61.956  1.00  0.00           H  
ATOM    386  CD1 LEU    27      30.315  41.955  60.961  1.00  0.00           C  
ATOM    387 HD11 LEU    27      30.980  41.244  61.451  1.00  0.00           H  
ATOM    388 HD12 LEU    27      30.697  42.093  59.949  1.00  0.00           H  
ATOM    389 HD13 LEU    27      30.489  42.791  61.639  1.00  0.00           H  
ATOM    390  CD2 LEU    27      27.992  42.752  60.383  1.00  0.00           C  
ATOM    391 HD21 LEU    27      28.115  43.695  60.915  1.00  0.00           H  
ATOM    392 HD22 LEU    27      28.136  42.833  59.306  1.00  0.00           H  
ATOM    393 HD23 LEU    27      26.936  42.530  60.539  1.00  0.00           H  
ATOM    394  C   LEU    27      27.240  39.081  58.241  1.00  0.00           C  
ATOM    395  O   LEU    27      26.661  38.001  58.229  1.00  0.00           O  
ATOM    396  N   ASN    28      27.957  39.541  57.218  1.00  0.00           N  
ATOM    397  H   ASN    28      28.692  40.228  57.310  1.00  0.00           H  
ATOM    398  CA  ASN    28      27.825  38.988  55.831  1.00  0.00           C  
ATOM    399  HA  ASN    28      27.010  38.268  55.753  1.00  0.00           H  
ATOM    400  CB  ASN    28      27.519  40.189  54.942  1.00  0.00           C  
ATOM    401  HB2 ASN    28      28.392  40.838  54.877  1.00  0.00           H  
ATOM    402  HB3 ASN    28      27.268  39.868  53.931  1.00  0.00           H  
ATOM    403  CG  ASN    28      26.383  41.071  55.403  1.00  0.00           C  
ATOM    404  OD1 ASN    28      25.180  40.791  55.281  1.00  0.00           O  
ATOM    405  ND2 ASN    28      26.731  41.862  56.387  1.00  0.00           N  
ATOM    406 HD21 ASN    28      27.708  42.059  56.552  1.00  0.00           H  
ATOM    407 HD22 ASN    28      26.030  42.540  56.647  1.00  0.00           H  
ATOM    408  C   ASN    28      29.134  38.273  55.396  1.00  0.00           C  
ATOM    409  O   ASN    28      30.173  38.861  55.423  1.00  0.00           O  
ATOM    410  N   GLY    29      29.086  36.967  55.164  1.00  0.00           N  
ATOM    411  H   GLY    29      28.146  36.668  54.945  1.00  0.00           H  
ATOM    412  CA  GLY    29      30.209  36.178  54.650  1.00  0.00           C  
ATOM    413  HA2 GLY    29      31.145  36.719  54.787  1.00  0.00           H  
ATOM    414  HA3 GLY    29      30.335  35.204  55.121  1.00  0.00           H  
ATOM    415  C   GLY    29      30.163  35.956  53.090  1.00  0.00           C  
ATOM    416  O   GLY    29      29.100  35.875  52.579  1.00  0.00           O  
ATOM    417  N   LEU    30      31.286  35.992  52.345  1.00  0.00           N  
ATOM    418  H   LEU    30      32.145  36.291  52.785  1.00  0.00           H  
ATOM    419  CA  LEU    30      31.465  35.536  50.997  1.00  0.00           C  
ATOM    420  HA  LEU    30      30.487  35.534  50.516  1.00  0.00           H  
ATOM    421  CB  LEU    30      32.411  36.591  50.239  1.00  0.00           C  
ATOM    422  HB2 LEU    30      32.072  37.621  50.346  1.00  0.00           H  
ATOM    423  HB3 LEU    30      33.388  36.651  50.719  1.00  0.00           H  
ATOM    424  CG  LEU    30      32.625  36.169  48.838  1.00  0.00           C  
ATOM    425  HG  LEU    30      32.799  35.096  48.760  1.00  0.00           H  
ATOM    426  CD1 LEU    30      31.578  36.364  47.775  1.00  0.00           C  
ATOM    427 HD11 LEU    30      30.676  35.902  48.176  1.00  0.00           H  
ATOM    428 HD12 LEU    30      31.442  37.441  47.668  1.00  0.00           H  
ATOM    429 HD13 LEU    30      31.766  35.784  46.872  1.00  0.00           H  
ATOM    430  CD2 LEU    30      33.944  36.761  48.318  1.00  0.00           C  
ATOM    431 HD21 LEU    30      34.773  36.519  48.983  1.00  0.00           H  
ATOM    432 HD22 LEU    30      34.104  36.510  47.270  1.00  0.00           H  
ATOM    433 HD23 LEU    30      33.812  37.843  48.343  1.00  0.00           H  
ATOM    434  C   LEU    30      32.023  34.086  51.032  1.00  0.00           C  
ATOM    435  O   LEU    30      33.186  33.941  51.286  1.00  0.00           O  
ATOM    436  N   TRP    31      31.208  33.125  50.549  1.00  0.00           N  
ATOM    437  H   TRP    31      30.323  33.464  50.200  1.00  0.00           H  
ATOM    438  CA  TRP    31      31.421  31.620  50.544  1.00  0.00           C  
ATOM    439  HA  TRP    31      32.047  31.302  51.378  1.00  0.00           H  
ATOM    440  CB  TRP    31      30.058  30.925  50.935  1.00  0.00           C  
ATOM    441  HB2 TRP    31      29.652  31.471  51.787  1.00  0.00           H  
ATOM    442  HB3 TRP    31      29.292  31.167  50.198  1.00  0.00           H  
ATOM    443  CG  TRP    31      30.062  29.426  51.155  1.00  0.00           C  
ATOM    444  CD1 TRP    31      31.075  28.618  51.615  1.00  0.00           C  
ATOM    445  HD1 TRP    31      32.081  28.949  51.823  1.00  0.00           H  
ATOM    446  NE1 TRP    31      30.604  27.298  51.652  1.00  0.00           N  
ATOM    447  HE1 TRP    31      31.222  26.520  51.827  1.00  0.00           H  
ATOM    448  CE2 TRP    31      29.270  27.195  51.333  1.00  0.00           C  
ATOM    449  CZ2 TRP    31      28.357  26.159  51.395  1.00  0.00           C  
ATOM    450  HZ2 TRP    31      28.522  25.108  51.581  1.00  0.00           H  
ATOM    451  CH2 TRP    31      27.015  26.424  51.007  1.00  0.00           C  
ATOM    452  HH2 TRP    31      26.294  25.627  51.117  1.00  0.00           H  
ATOM    453  CZ3 TRP    31      26.640  27.714  50.610  1.00  0.00           C  
ATOM    454  HZ3 TRP    31      25.618  27.992  50.398  1.00  0.00           H  
ATOM    455  CE3 TRP    31      27.561  28.782  50.556  1.00  0.00           C  
ATOM    456  HE3 TRP    31      27.248  29.766  50.238  1.00  0.00           H  
ATOM    457  CD2 TRP    31      28.886  28.534  51.030  1.00  0.00           C  
ATOM    458  C   TRP    31      31.912  31.043  49.189  1.00  0.00           C  
ATOM    459  O   TRP    31      31.077  30.778  48.290  1.00  0.00           O  
ATOM    460  N   LEU    32      33.241  30.862  49.069  1.00  0.00           N  
ATOM    461  H   LEU    32      33.753  31.239  49.854  1.00  0.00           H  
ATOM    462  CA  LEU    32      33.972  30.282  47.961  1.00  0.00           C  
ATOM    463  HA  LEU    32      33.261  30.069  47.162  1.00  0.00           H  
ATOM    464  CB  LEU    32      34.925  31.316  47.274  1.00  0.00           C  
ATOM    465  HB2 LEU    32      35.857  31.413  47.832  1.00  0.00           H  
ATOM    466  HB3 LEU    32      35.304  30.868  46.355  1.00  0.00           H  
ATOM    467  CG  LEU    32      34.240  32.626  46.853  1.00  0.00           C  
ATOM    468  HG  LEU    32      33.710  32.993  47.732  1.00  0.00           H  
ATOM    469  CD1 LEU    32      35.299  33.712  46.531  1.00  0.00           C  
ATOM    470 HD11 LEU    32      34.764  34.601  46.197  1.00  0.00           H  
ATOM    471 HD12 LEU    32      35.916  33.956  47.396  1.00  0.00           H  
ATOM    472 HD13 LEU    32      35.993  33.299  45.799  1.00  0.00           H  
ATOM    473  CD2 LEU    32      33.138  32.506  45.735  1.00  0.00           C  
ATOM    474 HD21 LEU    32      32.811  33.510  45.465  1.00  0.00           H  
ATOM    475 HD22 LEU    32      33.496  31.995  44.842  1.00  0.00           H  
ATOM    476 HD23 LEU    32      32.241  31.948  46.001  1.00  0.00           H  
ATOM    477  C   LEU    32      34.627  28.870  48.240  1.00  0.00           C  
ATOM    478  O   LEU    32      35.439  28.725  49.149  1.00  0.00           O  
ATOM    479  N   ASP    33      34.297  27.888  47.418  1.00  0.00           N  
ATOM    480  H   ASP    33      33.737  28.107  46.607  1.00  0.00           H  
ATOM    481  CA  ASP    33      34.441  26.466  47.821  1.00  0.00           C  
ATOM    482  HA  ASP    33      33.865  25.785  47.195  1.00  0.00           H  
ATOM    483  CB  ASP    33      35.929  26.033  47.603  1.00  0.00           C  
ATOM    484  HB2 ASP    33      36.641  26.298  48.385  1.00  0.00           H  
ATOM    485  HB3 ASP    33      35.960  24.946  47.669  1.00  0.00           H  
ATOM    486  CG  ASP    33      36.437  26.335  46.190  1.00  0.00           C  
ATOM    487  OD1 ASP    33      37.657  26.526  46.053  1.00  0.00           O  
ATOM    488  OD2 ASP    33      35.679  26.260  45.225  1.00  0.00           O  
ATOM    489  C   ASP    33      33.874  26.157  49.197  1.00  0.00           C  
ATOM    490  O   ASP    33      32.679  26.273  49.407  1.00  0.00           O  
ATOM    491  N   ASP    34      34.761  25.894  50.122  1.00  0.00           N  
ATOM    492  H   ASP    34      35.742  25.829  49.891  1.00  0.00           H  
ATOM    493  CA  ASP    34      34.361  25.581  51.516  1.00  0.00           C  
ATOM    494  HA  ASP    34      33.295  25.771  51.642  1.00  0.00           H  
ATOM    495  CB  ASP    34      34.678  24.086  51.828  1.00  0.00           C  
ATOM    496  HB2 ASP    34      34.397  23.903  52.866  1.00  0.00           H  
ATOM    497  HB3 ASP    34      34.038  23.425  51.244  1.00  0.00           H  
ATOM    498  CG  ASP    34      36.077  23.587  51.712  1.00  0.00           C  
ATOM    499  OD1 ASP    34      36.511  22.520  52.177  1.00  0.00           O  
ATOM    500  OD2 ASP    34      36.863  24.314  51.103  1.00  0.00           O  
ATOM    501  C   ASP    34      34.963  26.575  52.484  1.00  0.00           C  
ATOM    502  O   ASP    34      35.539  26.196  53.521  1.00  0.00           O  
ATOM    503  N   VAL    35      35.066  27.887  52.078  1.00  0.00           N  
ATOM    504  H   VAL    35      34.641  28.038  51.174  1.00  0.00           H  
ATOM    505  CA  VAL    35      35.705  28.960  52.860  1.00  0.00           C  
ATOM    506  HA  VAL    35      35.793  28.527  53.856  1.00  0.00           H  
ATOM    507  CB  VAL    35      37.150  29.318  52.364  1.00  0.00           C  
ATOM    508  HB  VAL    35      37.054  30.009  51.527  1.00  0.00           H  
ATOM    509  CG1 VAL    35      37.909  30.170  53.453  1.00  0.00           C  
ATOM    510 HG11 VAL    35      38.107  29.595  54.358  1.00  0.00           H  
ATOM    511 HG12 VAL    35      38.822  30.498  52.956  1.00  0.00           H  
ATOM    512 HG13 VAL    35      37.351  31.096  53.593  1.00  0.00           H  
ATOM    513  CG2 VAL    35      37.997  28.109  51.927  1.00  0.00           C  
ATOM    514 HG21 VAL    35      38.942  28.333  51.431  1.00  0.00           H  
ATOM    515 HG22 VAL    35      38.285  27.669  52.882  1.00  0.00           H  
ATOM    516 HG23 VAL    35      37.351  27.562  51.240  1.00  0.00           H  
ATOM    517  C   VAL    35      34.766  30.191  52.851  1.00  0.00           C  
ATOM    518  O   VAL    35      34.310  30.618  51.728  1.00  0.00           O  
ATOM    519  N   VAL    36      34.485  30.808  54.030  1.00  0.00           N  
ATOM    520  H   VAL    36      34.726  30.225  54.819  1.00  0.00           H  
ATOM    521  CA  VAL    36      33.613  31.972  54.126  1.00  0.00           C  
ATOM    522  HA  VAL    36      33.198  32.196  53.143  1.00  0.00           H  
ATOM    523  CB  VAL    36      32.472  31.742  55.087  1.00  0.00           C  
ATOM    524  HB  VAL    36      32.847  31.546  56.092  1.00  0.00           H  
ATOM    525  CG1 VAL    36      31.680  32.996  55.338  1.00  0.00           C  
ATOM    526 HG11 VAL    36      30.855  32.818  56.027  1.00  0.00           H  
ATOM    527 HG12 VAL    36      32.286  33.719  55.884  1.00  0.00           H  
ATOM    528 HG13 VAL    36      31.180  33.304  54.419  1.00  0.00           H  
ATOM    529  CG2 VAL    36      31.511  30.655  54.650  1.00  0.00           C  
ATOM    530 HG21 VAL    36      31.008  30.978  53.738  1.00  0.00           H  
ATOM    531 HG22 VAL    36      32.048  29.718  54.503  1.00  0.00           H  
ATOM    532 HG23 VAL    36      30.796  30.374  55.423  1.00  0.00           H  
ATOM    533  C   VAL    36      34.561  33.039  54.624  1.00  0.00           C  
ATOM    534  O   VAL    36      34.893  33.263  55.800  1.00  0.00           O  
ATOM    535  N   TYR    37      34.972  33.889  53.648  1.00  0.00           N  
ATOM    536  H   TYR    37      34.708  33.629  52.708  1.00  0.00           H  
ATOM    537  CA  TYR    37      35.568  35.220  53.912  1.00  0.00           C  
ATOM    538  HA  TYR    37      36.406  35.119  54.602  1.00  0.00           H  
ATOM    539  CB  TYR    37      36.079  35.757  52.597  1.00  0.00           C  
ATOM    540  HB2 TYR    37      35.188  36.075  52.056  1.00  0.00           H  
ATOM    541  HB3 TYR    37      36.579  36.677  52.901  1.00  0.00           H  
ATOM    542  CG  TYR    37      37.110  34.914  51.844  1.00  0.00           C  
ATOM    543  CD1 TYR    37      36.786  33.721  51.206  1.00  0.00           C  
ATOM    544  HD1 TYR    37      35.788  33.310  51.249  1.00  0.00           H  
ATOM    545  CE1 TYR    37      37.644  33.010  50.450  1.00  0.00           C  
ATOM    546  HE1 TYR    37      37.353  32.162  49.848  1.00  0.00           H  
ATOM    547  CZ  TYR    37      39.014  33.392  50.345  1.00  0.00           C  
ATOM    548  OH  TYR    37      39.935  32.768  49.599  1.00  0.00           O  
ATOM    549  HH  TYR    37      39.568  32.003  49.150  1.00  0.00           H  
ATOM    550  CE2 TYR    37      39.407  34.480  51.157  1.00  0.00           C  
ATOM    551  HE2 TYR    37      40.411  34.874  51.108  1.00  0.00           H  
ATOM    552  CD2 TYR    37      38.467  35.192  51.940  1.00  0.00           C  
ATOM    553  HD2 TYR    37      38.620  36.076  52.541  1.00  0.00           H  
ATOM    554  C   TYR    37      34.602  36.154  54.581  1.00  0.00           C  
ATOM    555  O   TYR    37      33.522  36.488  53.981  1.00  0.00           O  
ATOM    556  N   CYS    38      34.894  36.773  55.740  1.00  0.00           N  
ATOM    557  H   CYS    38      35.812  36.699  56.155  1.00  0.00           H  
ATOM    558  CA  CYS    38      34.137  37.807  56.385  1.00  0.00           C  
ATOM    559  HA  CYS    38      33.545  38.362  55.658  1.00  0.00           H  
ATOM    560  CB  CYS    38      33.158  36.993  57.346  1.00  0.00           C  
ATOM    561  HB2 CYS    38      32.268  37.539  57.657  1.00  0.00           H  
ATOM    562  HB3 CYS    38      32.791  36.104  56.832  1.00  0.00           H  
ATOM    563  SG  CYS    38      34.063  36.560  58.790  1.00  0.00           S  
ATOM    564  HG  CYS    38      34.572  35.355  58.522  1.00  0.00           H  
ATOM    565  C   CYS    38      34.998  38.837  57.141  1.00  0.00           C  
ATOM    566  O   CYS    38      36.196  38.545  57.185  1.00  0.00           O  
ATOM    567  N   PRO    39      34.568  39.981  57.648  1.00  0.00           N  
ATOM    568  CD  PRO    39      33.234  40.532  57.371  1.00  0.00           C  
ATOM    569  HD2 PRO    39      32.514  39.737  57.568  1.00  0.00           H  
ATOM    570  HD3 PRO    39      33.218  40.844  56.327  1.00  0.00           H  
ATOM    571  CG  PRO    39      33.099  41.696  58.293  1.00  0.00           C  
ATOM    572  HG2 PRO    39      32.922  41.297  59.291  1.00  0.00           H  
ATOM    573  HG3 PRO    39      32.510  42.526  57.902  1.00  0.00           H  
ATOM    574  CB  PRO    39      34.523  42.195  58.326  1.00  0.00           C  
ATOM    575  HB2 PRO    39      34.778  42.870  59.143  1.00  0.00           H  
ATOM    576  HB3 PRO    39      34.690  42.713  57.383  1.00  0.00           H  
ATOM    577  CA  PRO    39      35.404  41.009  58.346  1.00  0.00           C  
ATOM    578  HA  PRO    39      36.307  41.262  57.791  1.00  0.00           H  
ATOM    579  C   PRO    39      35.707  40.489  59.753  1.00  0.00           C  
ATOM    580  O   PRO    39      34.860  40.159  60.549  1.00  0.00           O  
ATOM    581  N   ARG    40      37.012  40.501  60.093  1.00  0.00           N  
ATOM    582  H   ARG    40      37.683  40.781  59.392  1.00  0.00           H  
ATOM    583  CA  ARG    40      37.596  40.128  61.369  1.00  0.00           C  
ATOM    584  HA  ARG    40      37.509  39.041  61.356  1.00  0.00           H  
ATOM    585  CB  ARG    40      39.127  40.365  61.528  1.00  0.00           C  
ATOM    586  HB2 ARG    40      39.446  39.832  62.424  1.00  0.00           H  
ATOM    587  HB3 ARG    40      39.739  39.923  60.742  1.00  0.00           H  
ATOM    588  CG  ARG    40      39.520  41.804  61.681  1.00  0.00           C  
ATOM    589  HG2 ARG    40      39.325  42.371  60.770  1.00  0.00           H  
ATOM    590  HG3 ARG    40      39.006  42.201  62.557  1.00  0.00           H  
ATOM    591  CD  ARG    40      41.008  41.946  61.938  1.00  0.00           C  
ATOM    592  HD2 ARG    40      41.232  41.542  62.925  1.00  0.00           H  
ATOM    593  HD3 ARG    40      41.566  41.246  61.315  1.00  0.00           H  
ATOM    594  NE  ARG    40      41.429  43.382  61.828  1.00  0.00           N  
ATOM    595  HE  ARG    40      40.699  44.076  61.901  1.00  0.00           H  
ATOM    596  CZ  ARG    40      42.723  43.749  61.838  1.00  0.00           C  
ATOM    597  NH1 ARG    40      43.762  42.978  61.769  1.00  0.00           N  
ATOM    598 HH11 ARG    40      43.683  42.029  61.435  1.00  0.00           H  
ATOM    599 HH12 ARG    40      44.661  43.438  61.754  1.00  0.00           H  
ATOM    600  NH2 ARG    40      42.954  45.045  61.755  1.00  0.00           N  
ATOM    601 HH21 ARG    40      42.140  45.634  61.861  1.00  0.00           H  
ATOM    602 HH22 ARG    40      43.844  45.435  61.480  1.00  0.00           H  
ATOM    603  C   ARG    40      36.856  40.667  62.612  1.00  0.00           C  
ATOM    604  O   ARG    40      36.635  39.845  63.438  1.00  0.00           O  
ATOM    605  N   HIE    41      36.295  41.912  62.686  1.00  0.00           N  
ATOM    606  H   HIE    41      36.343  42.517  61.878  1.00  0.00           H  
ATOM    607  CA  HIE    41      35.500  42.338  63.842  1.00  0.00           C  
ATOM    608  HA  HIE    41      36.062  42.252  64.772  1.00  0.00           H  
ATOM    609  CB  HIE    41      35.220  43.853  63.609  1.00  0.00           C  
ATOM    610  HB2 HIE    41      34.603  44.282  64.399  1.00  0.00           H  
ATOM    611  HB3 HIE    41      36.170  44.383  63.555  1.00  0.00           H  
ATOM    612  CG  HIE    41      34.456  44.245  62.369  1.00  0.00           C  
ATOM    613  ND1 HIE    41      33.241  43.792  61.846  1.00  0.00           N  
ATOM    614  CE1 HIE    41      33.046  44.350  60.656  1.00  0.00           C  
ATOM    615  HE1 HIE    41      32.061  44.271  60.220  1.00  0.00           H  
ATOM    616  NE2 HIE    41      33.953  45.283  60.454  1.00  0.00           N  
ATOM    617  HE2 HIE    41      33.909  46.087  59.843  1.00  0.00           H  
ATOM    618  CD2 HIE    41      34.843  45.210  61.512  1.00  0.00           C  
ATOM    619  HD2 HIE    41      35.716  45.805  61.735  1.00  0.00           H  
ATOM    620  C   HIE    41      34.199  41.611  64.143  1.00  0.00           C  
ATOM    621  O   HIE    41      33.750  41.877  65.243  1.00  0.00           O  
ATOM    622  N   VAL    42      33.727  40.626  63.350  1.00  0.00           N  
ATOM    623  H   VAL    42      34.111  40.414  62.440  1.00  0.00           H  
ATOM    624  CA  VAL    42      32.575  39.785  63.780  1.00  0.00           C  
ATOM    625  HA  VAL    42      31.778  40.453  64.105  1.00  0.00           H  
ATOM    626  CB  VAL    42      32.074  38.962  62.599  1.00  0.00           C  
ATOM    627  HB  VAL    42      32.340  39.481  61.678  1.00  0.00           H  
ATOM    628  CG1 VAL    42      32.717  37.583  62.475  1.00  0.00           C  
ATOM    629 HG11 VAL    42      33.751  37.593  62.821  1.00  0.00           H  
ATOM    630 HG12 VAL    42      32.255  36.823  63.104  1.00  0.00           H  
ATOM    631 HG13 VAL    42      32.785  37.338  61.415  1.00  0.00           H  
ATOM    632  CG2 VAL    42      30.569  38.643  62.705  1.00  0.00           C  
ATOM    633 HG21 VAL    42      30.345  37.965  63.529  1.00  0.00           H  
ATOM    634 HG22 VAL    42      30.002  39.569  62.794  1.00  0.00           H  
ATOM    635 HG23 VAL    42      30.274  38.182  61.762  1.00  0.00           H  
ATOM    636  C   VAL    42      32.894  38.913  65.035  1.00  0.00           C  
ATOM    637  O   VAL    42      31.962  38.501  65.710  1.00  0.00           O  
ATOM    638  N   ILE    43      34.150  38.590  65.381  1.00  0.00           N  
ATOM    639  H   ILE    43      34.808  38.890  64.676  1.00  0.00           H  
ATOM    640  CA  ILE    43      34.672  38.037  66.661  1.00  0.00           C  
ATOM    641  HA  ILE    43      34.305  37.019  66.794  1.00  0.00           H  
ATOM    642  CB  ILE    43      36.166  37.897  66.591  1.00  0.00           C  
ATOM    643  HB  ILE    43      36.453  37.707  65.557  1.00  0.00           H  
ATOM    644  CG2 ILE    43      36.951  39.145  67.043  1.00  0.00           C  
ATOM    645 HG21 ILE    43      37.979  38.941  66.746  1.00  0.00           H  
ATOM    646 HG22 ILE    43      36.540  39.980  66.475  1.00  0.00           H  
ATOM    647 HG23 ILE    43      36.897  39.261  68.125  1.00  0.00           H  
ATOM    648  CG1 ILE    43      36.636  36.653  67.363  1.00  0.00           C  
ATOM    649 HG12 ILE    43      37.700  36.837  67.507  1.00  0.00           H  
ATOM    650 HG13 ILE    43      36.174  36.581  68.348  1.00  0.00           H  
ATOM    651  CD1 ILE    43      36.427  35.327  66.567  1.00  0.00           C  
ATOM    652 HD11 ILE    43      37.277  35.217  65.894  1.00  0.00           H  
ATOM    653 HD12 ILE    43      36.465  34.512  67.290  1.00  0.00           H  
ATOM    654 HD13 ILE    43      35.484  35.346  66.021  1.00  0.00           H  
ATOM    655  C   ILE    43      34.143  38.835  67.943  1.00  0.00           C  
ATOM    656  O   ILE    43      33.879  38.164  69.013  1.00  0.00           O  
ATOM    657  N   CYS    44      34.073  40.139  67.861  1.00  0.00           N  
ATOM    658  H   CYS    44      34.196  40.644  66.995  1.00  0.00           H  
ATOM    659  CA  CYS    44      33.859  41.002  69.062  1.00  0.00           C  
ATOM    660  HA  CYS    44      34.088  40.523  70.013  1.00  0.00           H  
ATOM    661  CB  CYS    44      34.576  42.345  68.850  1.00  0.00           C  
ATOM    662  HB2 CYS    44      34.157  42.806  67.956  1.00  0.00           H  
ATOM    663  HB3 CYS    44      34.369  42.898  69.766  1.00  0.00           H  
ATOM    664  SG  CYS    44      36.368  42.091  68.679  1.00  0.00           S  
ATOM    665  HG  CYS    44      36.680  42.224  69.971  1.00  0.00           H  
ATOM    666  C   CYS    44      32.366  41.300  69.263  1.00  0.00           C  
ATOM    667  O   CYS    44      31.646  41.442  68.273  1.00  0.00           O  
ATOM    668  N   THR    45      31.982  41.405  70.532  1.00  0.00           N  
ATOM    669  H   THR    45      32.651  41.227  71.267  1.00  0.00           H  
ATOM    670  CA  THR    45      30.542  41.559  70.882  1.00  0.00           C  
ATOM    671  HA  THR    45      29.942  41.142  70.073  1.00  0.00           H  
ATOM    672  CB  THR    45      30.158  40.596  72.102  1.00  0.00           C  
ATOM    673  HB  THR    45      30.419  41.032  73.066  1.00  0.00           H  
ATOM    674  CG2 THR    45      28.665  40.340  72.139  1.00  0.00           C  
ATOM    675 HG21 THR    45      28.382  39.956  73.119  1.00  0.00           H  
ATOM    676 HG22 THR    45      28.115  41.270  71.992  1.00  0.00           H  
ATOM    677 HG23 THR    45      28.335  39.513  71.510  1.00  0.00           H  
ATOM    678  OG1 THR    45      30.893  39.374  71.978  1.00  0.00           O  
ATOM    679  HG1 THR    45      31.778  39.552  72.304  1.00  0.00           H  
ATOM    680  C   THR    45      30.092  43.035  71.128  1.00  0.00           C  
ATOM    681  O   THR    45      29.332  43.572  70.375  1.00  0.00           O  
ATOM    682  N   SER    46      30.590  43.625  72.159  1.00  0.00           N  
ATOM    683  H   SER    46      31.333  43.258  72.737  1.00  0.00           H  
ATOM    684  CA  SER    46      30.206  44.955  72.619  1.00  0.00           C  
ATOM    685  HA  SER    46      30.157  45.661  71.790  1.00  0.00           H  
ATOM    686  CB  SER    46      28.902  44.863  73.421  1.00  0.00           C  
ATOM    687  HB2 SER    46      28.094  44.615  72.733  1.00  0.00           H  
ATOM    688  HB3 SER    46      28.961  44.026  74.118  1.00  0.00           H  
ATOM    689  OG  SER    46      28.479  46.050  74.000  1.00  0.00           O  
ATOM    690  HG  SER    46      27.741  45.858  74.583  1.00  0.00           H  
ATOM    691  C   SER    46      31.334  45.547  73.529  1.00  0.00           C  
ATOM    692  O   SER    46      31.835  46.529  73.147  1.00  0.00           O  
ATOM    693  N   GLU    47      31.743  44.867  74.565  1.00  0.00           N  
ATOM    694  H   GLU    47      31.028  44.369  75.077  1.00  0.00           H  
ATOM    695  CA  GLU    47      32.778  45.407  75.443  1.00  0.00           C  
ATOM    696  HA  GLU    47      32.719  46.494  75.485  1.00  0.00           H  
ATOM    697  CB  GLU    47      32.394  44.866  76.798  1.00  0.00           C  
ATOM    698  HB2 GLU    47      32.290  43.781  76.764  1.00  0.00           H  
ATOM    699  HB3 GLU    47      33.278  44.996  77.423  1.00  0.00           H  
ATOM    700  CG  GLU    47      31.159  45.425  77.526  1.00  0.00           C  
ATOM    701  HG2 GLU    47      31.397  45.407  78.590  1.00  0.00           H  
ATOM    702  HG3 GLU    47      31.098  46.488  77.294  1.00  0.00           H  
ATOM    703  CD  GLU    47      29.863  44.781  77.174  1.00  0.00           C  
ATOM    704  OE1 GLU    47      28.814  45.322  77.499  1.00  0.00           O  
ATOM    705  OE2 GLU    47      29.934  43.717  76.533  1.00  0.00           O  
ATOM    706  C   GLU    47      34.130  45.002  75.029  1.00  0.00           C  
ATOM    707  O   GLU    47      35.070  45.828  75.056  1.00  0.00           O  
ATOM    708  N   ASP    48      34.198  43.722  74.553  1.00  0.00           N  
ATOM    709  H   ASP    48      33.306  43.295  74.349  1.00  0.00           H  
ATOM    710  CA  ASP    48      35.283  43.222  73.690  1.00  0.00           C  
ATOM    711  HA  ASP    48      36.212  43.483  74.198  1.00  0.00           H  
ATOM    712  CB  ASP    48      35.104  41.680  73.657  1.00  0.00           C  
ATOM    713  HB2 ASP    48      35.952  41.260  73.116  1.00  0.00           H  
ATOM    714  HB3 ASP    48      35.037  41.286  74.670  1.00  0.00           H  
ATOM    715  CG  ASP    48      33.654  41.215  73.156  1.00  0.00           C  
ATOM    716  OD1 ASP    48      32.646  41.997  73.242  1.00  0.00           O  
ATOM    717  OD2 ASP    48      33.522  40.030  72.715  1.00  0.00           O  
ATOM    718  C   ASP    48      35.203  43.813  72.239  1.00  0.00           C  
ATOM    719  O   ASP    48      36.092  43.520  71.435  1.00  0.00           O  
ATOM    720  N   MET    49      34.200  44.651  71.908  1.00  0.00           N  
ATOM    721  H   MET    49      33.444  44.830  72.553  1.00  0.00           H  
ATOM    722  CA  MET    49      34.294  45.550  70.791  1.00  0.00           C  
ATOM    723  HA  MET    49      35.007  45.055  70.133  1.00  0.00           H  
ATOM    724  CB  MET    49      32.894  45.858  70.178  1.00  0.00           C  
ATOM    725  HB2 MET    49      32.203  45.023  70.063  1.00  0.00           H  
ATOM    726  HB3 MET    49      32.417  46.547  70.875  1.00  0.00           H  
ATOM    727  CG  MET    49      33.075  46.512  68.793  1.00  0.00           C  
ATOM    728  HG2 MET    49      32.196  47.111  68.555  1.00  0.00           H  
ATOM    729  HG3 MET    49      33.929  47.189  68.817  1.00  0.00           H  
ATOM    730  SD  MET    49      33.321  45.420  67.377  1.00  0.00           S  
ATOM    731  CE  MET    49      31.750  44.584  67.216  1.00  0.00           C  
ATOM    732  HE1 MET    49      31.383  44.551  68.242  1.00  0.00           H  
ATOM    733  HE2 MET    49      31.170  45.146  66.483  1.00  0.00           H  
ATOM    734  HE3 MET    49      31.855  43.555  66.872  1.00  0.00           H  
ATOM    735  C   MET    49      35.047  46.877  71.145  1.00  0.00           C  
ATOM    736  O   MET    49      35.792  47.289  70.260  1.00  0.00           O  
ATOM    737  N   LEU    50      34.888  47.415  72.376  1.00  0.00           N  
ATOM    738  H   LEU    50      34.087  47.048  72.870  1.00  0.00           H  
ATOM    739  CA  LEU    50      35.792  48.450  72.962  1.00  0.00           C  
ATOM    740  HA  LEU    50      36.011  49.201  72.202  1.00  0.00           H  
ATOM    741  CB  LEU    50      35.093  49.108  74.132  1.00  0.00           C  
ATOM    742  HB2 LEU    50      34.239  49.625  73.694  1.00  0.00           H  
ATOM    743  HB3 LEU    50      34.829  48.350  74.869  1.00  0.00           H  
ATOM    744  CG  LEU    50      35.946  50.164  74.837  1.00  0.00           C  
ATOM    745  HG  LEU    50      36.848  49.715  75.254  1.00  0.00           H  
ATOM    746  CD1 LEU    50      36.389  51.394  73.985  1.00  0.00           C  
ATOM    747 HD11 LEU    50      36.969  52.108  74.569  1.00  0.00           H  
ATOM    748 HD12 LEU    50      36.941  51.081  73.098  1.00  0.00           H  
ATOM    749 HD13 LEU    50      35.499  51.861  73.566  1.00  0.00           H  
ATOM    750  CD2 LEU    50      35.237  50.795  76.064  1.00  0.00           C  
ATOM    751 HD21 LEU    50      35.941  51.394  76.641  1.00  0.00           H  
ATOM    752 HD22 LEU    50      34.492  51.506  75.705  1.00  0.00           H  
ATOM    753 HD23 LEU    50      34.744  50.078  76.721  1.00  0.00           H  
ATOM    754  C   LEU    50      37.227  47.875  73.163  1.00  0.00           C  
ATOM    755  O   LEU    50      38.136  48.598  72.801  1.00  0.00           O  
ATOM    756  N   ASN    51      37.408  46.687  73.723  1.00  0.00           N  
ATOM    757  H   ASN    51      36.573  46.220  74.046  1.00  0.00           H  
ATOM    758  CA  ASN    51      38.743  46.114  73.848  1.00  0.00           C  
ATOM    759  HA  ASN    51      39.478  46.869  73.568  1.00  0.00           H  
ATOM    760  CB  ASN    51      38.820  45.670  75.310  1.00  0.00           C  
ATOM    761  HB2 ASN    51      37.953  45.080  75.606  1.00  0.00           H  
ATOM    762  HB3 ASN    51      39.671  45.001  75.432  1.00  0.00           H  
ATOM    763  CG  ASN    51      38.903  46.837  76.288  1.00  0.00           C  
ATOM    764  OD1 ASN    51      38.092  47.672  76.500  1.00  0.00           O  
ATOM    765  ND2 ASN    51      39.876  46.873  77.154  1.00  0.00           N  
ATOM    766 HD21 ASN    51      40.644  46.222  77.239  1.00  0.00           H  
ATOM    767 HD22 ASN    51      39.980  47.720  77.694  1.00  0.00           H  
ATOM    768  C   ASN    51      38.886  44.882  72.900  1.00  0.00           C  
ATOM    769  O   ASN    51      38.805  43.704  73.328  1.00  0.00           O  
ATOM    770  N   PRO    52      39.070  45.170  71.590  1.00  0.00           N  
ATOM    771  CD  PRO    52      39.286  46.403  70.787  1.00  0.00           C  
ATOM    772  HD2 PRO    52      40.187  46.955  71.055  1.00  0.00           H  
ATOM    773  HD3 PRO    52      38.419  47.050  70.919  1.00  0.00           H  
ATOM    774  CG  PRO    52      39.399  46.093  69.351  1.00  0.00           C  
ATOM    775  HG2 PRO    52      40.470  46.126  69.147  1.00  0.00           H  
ATOM    776  HG3 PRO    52      38.726  46.723  68.770  1.00  0.00           H  
ATOM    777  CB  PRO    52      38.861  44.677  69.320  1.00  0.00           C  
ATOM    778  HB2 PRO    52      39.289  44.173  68.453  1.00  0.00           H  
ATOM    779  HB3 PRO    52      37.798  44.606  69.089  1.00  0.00           H  
ATOM    780  CA  PRO    52      39.275  44.079  70.673  1.00  0.00           C  
ATOM    781  HA  PRO    52      38.527  43.298  70.810  1.00  0.00           H  
ATOM    782  C   PRO    52      40.628  43.349  70.669  1.00  0.00           C  
ATOM    783  O   PRO    52      41.470  43.416  69.796  1.00  0.00           O  
ATOM    784  N   ASN    53      40.867  42.510  71.675  1.00  0.00           N  
ATOM    785  H   ASN    53      40.162  42.500  72.397  1.00  0.00           H  
ATOM    786  CA  ASN    53      42.110  41.682  71.799  1.00  0.00           C  
ATOM    787  HA  ASN    53      42.966  42.188  71.353  1.00  0.00           H  
ATOM    788  CB  ASN    53      42.463  41.370  73.303  1.00  0.00           C  
ATOM    789  HB2 ASN    53      41.529  41.048  73.763  1.00  0.00           H  
ATOM    790  HB3 ASN    53      43.183  40.554  73.365  1.00  0.00           H  
ATOM    791  CG  ASN    53      42.946  42.536  74.148  1.00  0.00           C  
ATOM    792  OD1 ASN    53      44.092  42.996  74.065  1.00  0.00           O  
ATOM    793  ND2 ASN    53      42.048  43.032  74.971  1.00  0.00           N  
ATOM    794 HD21 ASN    53      41.109  42.668  74.898  1.00  0.00           H  
ATOM    795 HD22 ASN    53      42.305  43.781  75.599  1.00  0.00           H  
ATOM    796  C   ASN    53      42.042  40.471  70.774  1.00  0.00           C  
ATOM    797  O   ASN    53      41.893  39.293  71.200  1.00  0.00           O  
ATOM    798  N   TYR    54      42.103  40.723  69.453  1.00  0.00           N  
ATOM    799  H   TYR    54      41.860  41.678  69.236  1.00  0.00           H  
ATOM    800  CA  TYR    54      42.072  39.699  68.365  1.00  0.00           C  
ATOM    801  HA  TYR    54      41.054  39.310  68.323  1.00  0.00           H  
ATOM    802  CB  TYR    54      42.607  40.464  67.073  1.00  0.00           C  
ATOM    803  HB2 TYR    54      43.507  41.017  67.342  1.00  0.00           H  
ATOM    804  HB3 TYR    54      42.753  39.657  66.355  1.00  0.00           H  
ATOM    805  CG  TYR    54      41.582  41.383  66.430  1.00  0.00           C  
ATOM    806  CD1 TYR    54      40.210  41.202  66.542  1.00  0.00           C  
ATOM    807  HD1 TYR    54      39.884  40.322  67.077  1.00  0.00           H  
ATOM    808  CE1 TYR    54      39.301  42.068  66.020  1.00  0.00           C  
ATOM    809  HE1 TYR    54      38.277  41.809  66.246  1.00  0.00           H  
ATOM    810  CZ  TYR    54      39.751  43.173  65.301  1.00  0.00           C  
ATOM    811  OH  TYR    54      38.816  44.004  64.744  1.00  0.00           O  
ATOM    812  HH  TYR    54      38.966  44.263  63.832  1.00  0.00           H  
ATOM    813  CE2 TYR    54      41.126  43.447  65.166  1.00  0.00           C  
ATOM    814  HE2 TYR    54      41.450  44.148  64.411  1.00  0.00           H  
ATOM    815  CD2 TYR    54      42.057  42.578  65.794  1.00  0.00           C  
ATOM    816  HD2 TYR    54      43.092  42.628  65.489  1.00  0.00           H  
ATOM    817  C   TYR    54      42.919  38.372  68.653  1.00  0.00           C  
ATOM    818  O   TYR    54      42.366  37.322  68.615  1.00  0.00           O  
ATOM    819  N   GLU    55      44.181  38.509  69.066  1.00  0.00           N  
ATOM    820  H   GLU    55      44.409  39.450  69.355  1.00  0.00           H  
ATOM    821  CA  GLU    55      45.072  37.420  69.489  1.00  0.00           C  
ATOM    822  HA  GLU    55      45.244  36.813  68.600  1.00  0.00           H  
ATOM    823  CB  GLU    55      46.354  37.927  69.981  1.00  0.00           C  
ATOM    824  HB2 GLU    55      46.257  38.493  70.907  1.00  0.00           H  
ATOM    825  HB3 GLU    55      47.015  37.061  70.013  1.00  0.00           H  
ATOM    826  CG  GLU    55      47.149  38.889  69.062  1.00  0.00           C  
ATOM    827  HG2 GLU    55      48.171  38.870  69.441  1.00  0.00           H  
ATOM    828  HG3 GLU    55      47.219  38.475  68.056  1.00  0.00           H  
ATOM    829  CD  GLU    55      46.614  40.337  68.892  1.00  0.00           C  
ATOM    830  OE1 GLU    55      45.635  40.763  69.539  1.00  0.00           O  
ATOM    831  OE2 GLU    55      47.181  41.062  68.009  1.00  0.00           O  
ATOM    832  C   GLU    55      44.433  36.504  70.553  1.00  0.00           C  
ATOM    833  O   GLU    55      44.643  35.291  70.555  1.00  0.00           O  
ATOM    834  N   ASP    56      43.802  37.054  71.596  1.00  0.00           N  
ATOM    835  H   ASP    56      43.708  38.059  71.580  1.00  0.00           H  
ATOM    836  CA  ASP    56      43.239  36.258  72.730  1.00  0.00           C  
ATOM    837  HA  ASP    56      43.892  35.408  72.927  1.00  0.00           H  
ATOM    838  CB  ASP    56      43.178  37.119  74.029  1.00  0.00           C  
ATOM    839  HB2 ASP    56      44.185  37.253  74.424  1.00  0.00           H  
ATOM    840  HB3 ASP    56      42.850  38.121  73.752  1.00  0.00           H  
ATOM    841  CG  ASP    56      42.254  36.467  75.029  1.00  0.00           C  
ATOM    842  OD1 ASP    56      42.420  35.263  75.341  1.00  0.00           O  
ATOM    843  OD2 ASP    56      41.364  37.160  75.522  1.00  0.00           O  
ATOM    844  C   ASP    56      41.791  35.734  72.278  1.00  0.00           C  
ATOM    845  O   ASP    56      41.395  34.609  72.499  1.00  0.00           O  
ATOM    846  N   LEU    57      40.962  36.608  71.627  1.00  0.00           N  
ATOM    847  H   LEU    57      41.362  37.532  71.544  1.00  0.00           H  
ATOM    848  CA  LEU    57      39.650  36.366  70.994  1.00  0.00           C  
ATOM    849  HA  LEU    57      38.927  36.042  71.743  1.00  0.00           H  
ATOM    850  CB  LEU    57      39.082  37.647  70.406  1.00  0.00           C  
ATOM    851  HB2 LEU    57      39.878  38.062  69.787  1.00  0.00           H  
ATOM    852  HB3 LEU    57      38.254  37.456  69.724  1.00  0.00           H  
ATOM    853  CG  LEU    57      38.657  38.730  71.420  1.00  0.00           C  
ATOM    854  HG  LEU    57      39.455  38.910  72.141  1.00  0.00           H  
ATOM    855  CD1 LEU    57      38.353  40.084  70.684  1.00  0.00           C  
ATOM    856 HD11 LEU    57      39.194  40.467  70.106  1.00  0.00           H  
ATOM    857 HD12 LEU    57      37.523  39.886  70.006  1.00  0.00           H  
ATOM    858 HD13 LEU    57      38.059  40.857  71.394  1.00  0.00           H  
ATOM    859  CD2 LEU    57      37.425  38.441  72.237  1.00  0.00           C  
ATOM    860 HD21 LEU    57      37.708  37.831  73.094  1.00  0.00           H  
ATOM    861 HD22 LEU    57      36.971  39.341  72.651  1.00  0.00           H  
ATOM    862 HD23 LEU    57      36.742  37.845  71.632  1.00  0.00           H  
ATOM    863  C   LEU    57      39.824  35.209  70.009  1.00  0.00           C  
ATOM    864  O   LEU    57      39.053  34.298  70.141  1.00  0.00           O  
ATOM    865  N   LEU    58      40.872  35.102  69.169  1.00  0.00           N  
ATOM    866  H   LEU    58      41.632  35.741  69.354  1.00  0.00           H  
ATOM    867  CA  LEU    58      41.044  34.070  68.126  1.00  0.00           C  
ATOM    868  HA  LEU    58      40.141  33.929  67.533  1.00  0.00           H  
ATOM    869  CB  LEU    58      42.149  34.372  67.116  1.00  0.00           C  
ATOM    870  HB2 LEU    58      43.084  34.548  67.647  1.00  0.00           H  
ATOM    871  HB3 LEU    58      42.316  33.557  66.411  1.00  0.00           H  
ATOM    872  CG  LEU    58      41.688  35.449  66.040  1.00  0.00           C  
ATOM    873  HG  LEU    58      41.283  36.356  66.489  1.00  0.00           H  
ATOM    874  CD1 LEU    58      42.810  35.988  65.125  1.00  0.00           C  
ATOM    875 HD11 LEU    58      42.458  36.748  64.428  1.00  0.00           H  
ATOM    876 HD12 LEU    58      43.593  36.471  65.710  1.00  0.00           H  
ATOM    877 HD13 LEU    58      43.100  35.181  64.452  1.00  0.00           H  
ATOM    878  CD2 LEU    58      40.591  35.003  64.955  1.00  0.00           C  
ATOM    879 HD21 LEU    58      40.904  34.191  64.299  1.00  0.00           H  
ATOM    880 HD22 LEU    58      39.732  34.646  65.523  1.00  0.00           H  
ATOM    881 HD23 LEU    58      40.244  35.848  64.360  1.00  0.00           H  
ATOM    882  C   LEU    58      41.264  32.659  68.700  1.00  0.00           C  
ATOM    883  O   LEU    58      41.118  31.653  67.985  1.00  0.00           O  
ATOM    884  N   ILE    59      41.716  32.556  69.928  1.00  0.00           N  
ATOM    885  H   ILE    59      41.939  33.447  70.350  1.00  0.00           H  
ATOM    886  CA  ILE    59      41.688  31.235  70.723  1.00  0.00           C  
ATOM    887  HA  ILE    59      41.758  30.432  69.989  1.00  0.00           H  
ATOM    888  CB  ILE    59      42.917  31.177  71.655  1.00  0.00           C  
ATOM    889  HB  ILE    59      43.055  32.201  72.002  1.00  0.00           H  
ATOM    890  CG2 ILE    59      42.723  30.245  72.872  1.00  0.00           C  
ATOM    891 HG21 ILE    59      42.797  29.225  72.494  1.00  0.00           H  
ATOM    892 HG22 ILE    59      43.581  30.473  73.504  1.00  0.00           H  
ATOM    893 HG23 ILE    59      41.768  30.408  73.372  1.00  0.00           H  
ATOM    894  CG1 ILE    59      44.137  30.963  70.754  1.00  0.00           C  
ATOM    895 HG12 ILE    59      44.234  29.920  70.454  1.00  0.00           H  
ATOM    896 HG13 ILE    59      44.076  31.484  69.798  1.00  0.00           H  
ATOM    897  CD1 ILE    59      45.484  31.156  71.389  1.00  0.00           C  
ATOM    898 HD11 ILE    59      45.659  30.227  71.932  1.00  0.00           H  
ATOM    899 HD12 ILE    59      46.242  31.479  70.675  1.00  0.00           H  
ATOM    900 HD13 ILE    59      45.371  31.903  72.174  1.00  0.00           H  
ATOM    901  C   ILE    59      40.380  31.141  71.439  1.00  0.00           C  
ATOM    902  O   ILE    59      39.785  30.013  71.386  1.00  0.00           O  
ATOM    903  N   ARG    60      40.013  32.149  72.216  1.00  0.00           N  
ATOM    904  H   ARG    60      40.631  32.949  72.213  1.00  0.00           H  
ATOM    905  CA  ARG    60      38.899  32.170  73.154  1.00  0.00           C  
ATOM    906  HA  ARG    60      39.025  31.409  73.925  1.00  0.00           H  
ATOM    907  CB  ARG    60      38.824  33.603  73.759  1.00  0.00           C  
ATOM    908  HB2 ARG    60      39.796  33.789  74.215  1.00  0.00           H  
ATOM    909  HB3 ARG    60      38.687  34.321  72.950  1.00  0.00           H  
ATOM    910  CG  ARG    60      37.755  33.878  74.865  1.00  0.00           C  
ATOM    911  HG2 ARG    60      36.761  33.692  74.457  1.00  0.00           H  
ATOM    912  HG3 ARG    60      37.819  33.191  75.708  1.00  0.00           H  
ATOM    913  CD  ARG    60      37.993  35.254  75.577  1.00  0.00           C  
ATOM    914  HD2 ARG    60      38.015  36.155  74.963  1.00  0.00           H  
ATOM    915  HD3 ARG    60      37.232  35.469  76.327  1.00  0.00           H  
ATOM    916  NE  ARG    60      39.277  35.321  76.276  1.00  0.00           N  
ATOM    917  HE  ARG    60      40.110  35.803  75.967  1.00  0.00           H  
ATOM    918  CZ  ARG    60      39.514  34.543  77.310  1.00  0.00           C  
ATOM    919  NH1 ARG    60      38.663  33.987  78.088  1.00  0.00           N  
ATOM    920 HH11 ARG    60      37.761  33.664  77.768  1.00  0.00           H  
ATOM    921 HH12 ARG    60      38.942  33.646  78.997  1.00  0.00           H  
ATOM    922  NH2 ARG    60      40.761  34.407  77.703  1.00  0.00           N  
ATOM    923 HH21 ARG    60      41.481  34.889  77.184  1.00  0.00           H  
ATOM    924 HH22 ARG    60      41.025  33.893  78.531  1.00  0.00           H  
ATOM    925  C   ARG    60      37.598  31.692  72.572  1.00  0.00           C  
ATOM    926  O   ARG    60      36.924  30.853  73.167  1.00  0.00           O  
ATOM    927  N   LYS    61      37.290  32.234  71.401  1.00  0.00           N  
ATOM    928  H   LYS    61      37.959  32.865  70.983  1.00  0.00           H  
ATOM    929  CA  LYS    61      36.070  31.973  70.618  1.00  0.00           C  
ATOM    930  HA  LYS    61      35.458  31.347  71.267  1.00  0.00           H  
ATOM    931  CB  LYS    61      35.322  33.222  70.237  1.00  0.00           C  
ATOM    932  HB2 LYS    61      35.864  33.843  69.524  1.00  0.00           H  
ATOM    933  HB3 LYS    61      34.498  32.840  69.633  1.00  0.00           H  
ATOM    934  CG  LYS    61      34.909  34.132  71.386  1.00  0.00           C  
ATOM    935  HG2 LYS    61      34.447  33.570  72.197  1.00  0.00           H  
ATOM    936  HG3 LYS    61      35.856  34.536  71.741  1.00  0.00           H  
ATOM    937  CD  LYS    61      33.992  35.269  70.822  1.00  0.00           C  
ATOM    938  HD2 LYS    61      34.470  35.813  70.007  1.00  0.00           H  
ATOM    939  HD3 LYS    61      32.995  34.893  70.593  1.00  0.00           H  
ATOM    940  CE  LYS    61      33.870  36.220  72.091  1.00  0.00           C  
ATOM    941  HE2 LYS    61      33.230  35.742  72.833  1.00  0.00           H  
ATOM    942  HE3 LYS    61      34.815  36.330  72.621  1.00  0.00           H  
ATOM    943  NZ  LYS    61      33.216  37.539  71.778  1.00  0.00           N  
ATOM    944  HZ1 LYS    61      33.493  38.276  72.411  1.00  0.00           H  
ATOM    945  HZ2 LYS    61      33.322  37.682  70.784  1.00  0.00           H  
ATOM    946  HZ3 LYS    61      32.223  37.499  71.960  1.00  0.00           H  
ATOM    947  C   LYS    61      36.471  31.081  69.439  1.00  0.00           C  
ATOM    948  O   LYS    61      37.470  31.275  68.802  1.00  0.00           O  
ATOM    949  N   SER    62      35.832  29.929  69.236  1.00  0.00           N  
ATOM    950  H   SER    62      35.053  29.628  69.804  1.00  0.00           H  
ATOM    951  CA  SER    62      36.257  28.802  68.346  1.00  0.00           C  
ATOM    952  HA  SER    62      36.888  29.184  67.543  1.00  0.00           H  
ATOM    953  CB  SER    62      37.005  27.775  69.169  1.00  0.00           C  
ATOM    954  HB2 SER    62      37.646  28.344  69.843  1.00  0.00           H  
ATOM    955  HB3 SER    62      36.296  27.275  69.830  1.00  0.00           H  
ATOM    956  OG  SER    62      37.816  26.852  68.436  1.00  0.00           O  
ATOM    957  HG  SER    62      38.711  27.190  68.512  1.00  0.00           H  
ATOM    958  C   SER    62      35.048  28.131  67.647  1.00  0.00           C  
ATOM    959  O   SER    62      34.008  28.771  67.445  1.00  0.00           O  
ATOM    960  N   ASN    63      35.109  26.908  67.182  1.00  0.00           N  
ATOM    961  H   ASN    63      36.019  26.499  67.338  1.00  0.00           H  
ATOM    962  CA  ASN    63      34.082  26.086  66.453  1.00  0.00           C  
ATOM    963  HA  ASN    63      33.998  26.476  65.439  1.00  0.00           H  
ATOM    964  CB  ASN    63      34.570  24.644  66.253  1.00  0.00           C  
ATOM    965  HB2 ASN    63      34.732  24.179  67.225  1.00  0.00           H  
ATOM    966  HB3 ASN    63      33.788  24.040  65.792  1.00  0.00           H  
ATOM    967  CG  ASN    63      35.780  24.518  65.355  1.00  0.00           C  
ATOM    968  OD1 ASN    63      36.232  25.493  64.793  1.00  0.00           O  
ATOM    969  ND2 ASN    63      36.351  23.367  65.169  1.00  0.00           N  
ATOM    970 HD21 ASN    63      36.115  22.517  65.660  1.00  0.00           H  
ATOM    971 HD22 ASN    63      37.138  23.284  64.543  1.00  0.00           H  
ATOM    972  C   ASN    63      32.632  26.115  66.934  1.00  0.00           C  
ATOM    973  O   ASN    63      31.686  26.293  66.194  1.00  0.00           O  
ATOM    974  N   HIE    64      32.492  25.982  68.262  1.00  0.00           N  
ATOM    975  H   HIE    64      33.338  25.636  68.693  1.00  0.00           H  
ATOM    976  CA  HIE    64      31.293  26.170  69.053  1.00  0.00           C  
ATOM    977  HA  HIE    64      30.626  25.337  68.832  1.00  0.00           H  
ATOM    978  CB  HIE    64      31.656  26.010  70.540  1.00  0.00           C  
ATOM    979  HB2 HIE    64      32.152  25.058  70.728  1.00  0.00           H  
ATOM    980  HB3 HIE    64      32.375  26.773  70.841  1.00  0.00           H  
ATOM    981  CG  HIE    64      30.550  25.990  71.588  1.00  0.00           C  
ATOM    982  ND1 HIE    64      29.352  25.335  71.415  1.00  0.00           N  
ATOM    983  CE1 HIE    64      28.678  25.557  72.616  1.00  0.00           C  
ATOM    984  HE1 HIE    64      27.671  25.237  72.838  1.00  0.00           H  
ATOM    985  NE2 HIE    64      29.458  26.140  73.538  1.00  0.00           N  
ATOM    986  HE2 HIE    64      29.188  26.511  74.438  1.00  0.00           H  
ATOM    987  CD2 HIE    64      30.628  26.468  72.847  1.00  0.00           C  
ATOM    988  HD2 HIE    64      31.555  26.837  73.259  1.00  0.00           H  
ATOM    989  C   HIE    64      30.586  27.550  68.980  1.00  0.00           C  
ATOM    990  O   HIE    64      29.406  27.665  68.830  1.00  0.00           O  
ATOM    991  N   ASN    65      31.420  28.593  68.999  1.00  0.00           N  
ATOM    992  H   ASN    65      32.414  28.415  68.969  1.00  0.00           H  
ATOM    993  CA  ASN    65      31.019  29.982  68.950  1.00  0.00           C  
ATOM    994  HA  ASN    65      30.179  30.099  69.635  1.00  0.00           H  
ATOM    995  CB  ASN    65      32.189  30.941  69.315  1.00  0.00           C  
ATOM    996  HB2 ASN    65      32.873  30.817  68.476  1.00  0.00           H  
ATOM    997  HB3 ASN    65      31.878  31.964  69.099  1.00  0.00           H  
ATOM    998  CG  ASN    65      32.742  30.726  70.682  1.00  0.00           C  
ATOM    999  OD1 ASN    65      33.559  29.825  70.946  1.00  0.00           O  
ATOM   1000  ND2 ASN    65      32.465  31.547  71.630  1.00  0.00           N  
ATOM   1001 HD21 ASN    65      31.615  32.091  71.656  1.00  0.00           H  
ATOM   1002 HD22 ASN    65      32.711  31.208  72.549  1.00  0.00           H  
ATOM   1003  C   ASN    65      30.402  30.480  67.620  1.00  0.00           C  
ATOM   1004  O   ASN    65      29.374  31.151  67.686  1.00  0.00           O  
ATOM   1005  N   PHE    66      31.069  30.209  66.476  1.00  0.00           N  
ATOM   1006  H   PHE    66      31.944  29.705  66.504  1.00  0.00           H  
ATOM   1007  CA  PHE    66      30.572  30.612  65.180  1.00  0.00           C  
ATOM   1008  HA  PHE    66      30.342  31.675  65.247  1.00  0.00           H  
ATOM   1009  CB  PHE    66      31.642  30.448  64.097  1.00  0.00           C  
ATOM   1010  HB2 PHE    66      31.856  29.386  64.220  1.00  0.00           H  
ATOM   1011  HB3 PHE    66      31.278  30.816  63.138  1.00  0.00           H  
ATOM   1012  CG  PHE    66      32.944  31.156  64.341  1.00  0.00           C  
ATOM   1013  CD1 PHE    66      33.150  32.521  64.073  1.00  0.00           C  
ATOM   1014  HD1 PHE    66      32.355  33.149  63.698  1.00  0.00           H  
ATOM   1015  CE1 PHE    66      34.415  33.049  64.403  1.00  0.00           C  
ATOM   1016  HE1 PHE    66      34.669  34.088  64.256  1.00  0.00           H  
ATOM   1017  CZ  PHE    66      35.454  32.393  65.113  1.00  0.00           C  
ATOM   1018  HZ  PHE    66      36.368  32.918  65.348  1.00  0.00           H  
ATOM   1019  CE2 PHE    66      35.226  31.052  65.401  1.00  0.00           C  
ATOM   1020  HE2 PHE    66      36.032  30.389  65.679  1.00  0.00           H  
ATOM   1021  CD2 PHE    66      34.047  30.461  64.977  1.00  0.00           C  
ATOM   1022  HD2 PHE    66      33.914  29.411  65.194  1.00  0.00           H  
ATOM   1023  C   PHE    66      29.244  29.826  64.832  1.00  0.00           C  
ATOM   1024  O   PHE    66      29.174  28.573  64.684  1.00  0.00           O  
ATOM   1025  N   LEU    67      28.142  30.548  64.606  1.00  0.00           N  
ATOM   1026  H   LEU    67      28.250  31.549  64.527  1.00  0.00           H  
ATOM   1027  CA  LEU    67      26.807  30.043  64.084  1.00  0.00           C  
ATOM   1028  HA  LEU    67      26.823  28.968  63.908  1.00  0.00           H  
ATOM   1029  CB  LEU    67      25.683  30.419  65.099  1.00  0.00           C  
ATOM   1030  HB2 LEU    67      25.721  31.506  65.028  1.00  0.00           H  
ATOM   1031  HB3 LEU    67      24.747  29.967  64.773  1.00  0.00           H  
ATOM   1032  CG  LEU    67      25.988  29.947  66.548  1.00  0.00           C  
ATOM   1033  HG  LEU    67      26.964  30.342  66.828  1.00  0.00           H  
ATOM   1034  CD1 LEU    67      24.938  30.493  67.509  1.00  0.00           C  
ATOM   1035 HD11 LEU    67      25.227  30.360  68.551  1.00  0.00           H  
ATOM   1036 HD12 LEU    67      24.957  31.573  67.364  1.00  0.00           H  
ATOM   1037 HD13 LEU    67      23.999  30.009  67.240  1.00  0.00           H  
ATOM   1038  CD2 LEU    67      26.016  28.450  66.701  1.00  0.00           C  
ATOM   1039 HD21 LEU    67      26.100  28.134  67.741  1.00  0.00           H  
ATOM   1040 HD22 LEU    67      25.187  27.955  66.195  1.00  0.00           H  
ATOM   1041 HD23 LEU    67      26.999  28.175  66.320  1.00  0.00           H  
ATOM   1042  C   LEU    67      26.611  30.687  62.599  1.00  0.00           C  
ATOM   1043  O   LEU    67      26.681  31.881  62.521  1.00  0.00           O  
ATOM   1044  N   VAL    68      26.579  29.895  61.598  1.00  0.00           N  
ATOM   1045  H   VAL    68      26.763  28.924  61.805  1.00  0.00           H  
ATOM   1046  CA  VAL    68      26.866  30.254  60.227  1.00  0.00           C  
ATOM   1047  HA  VAL    68      26.603  31.301  60.081  1.00  0.00           H  
ATOM   1048  CB  VAL    68      28.374  29.978  59.813  1.00  0.00           C  
ATOM   1049  HB  VAL    68      28.462  28.906  59.989  1.00  0.00           H  
ATOM   1050  CG1 VAL    68      28.694  30.433  58.327  1.00  0.00           C  
ATOM   1051 HG11 VAL    68      28.494  31.501  58.246  1.00  0.00           H  
ATOM   1052 HG12 VAL    68      29.740  30.185  58.142  1.00  0.00           H  
ATOM   1053 HG13 VAL    68      28.044  29.964  57.589  1.00  0.00           H  
ATOM   1054  CG2 VAL    68      29.462  30.702  60.572  1.00  0.00           C  
ATOM   1055 HG21 VAL    68      30.474  30.519  60.211  1.00  0.00           H  
ATOM   1056 HG22 VAL    68      29.239  31.769  60.536  1.00  0.00           H  
ATOM   1057 HG23 VAL    68      29.370  30.600  61.654  1.00  0.00           H  
ATOM   1058  C   VAL    68      25.859  29.556  59.291  1.00  0.00           C  
ATOM   1059  O   VAL    68      25.613  28.350  59.387  1.00  0.00           O  
ATOM   1060  N   GLN    69      25.133  30.321  58.537  1.00  0.00           N  
ATOM   1061  H   GLN    69      25.340  31.306  58.617  1.00  0.00           H  
ATOM   1062  CA  GLN    69      23.860  29.879  57.827  1.00  0.00           C  
ATOM   1063  HA  GLN    69      24.023  28.810  57.690  1.00  0.00           H  
ATOM   1064  CB  GLN    69      22.593  29.977  58.713  1.00  0.00           C  
ATOM   1065  HB2 GLN    69      22.930  29.710  59.715  1.00  0.00           H  
ATOM   1066  HB3 GLN    69      22.317  31.030  58.756  1.00  0.00           H  
ATOM   1067  CG  GLN    69      21.351  29.245  58.245  1.00  0.00           C  
ATOM   1068  HG2 GLN    69      20.738  29.820  57.552  1.00  0.00           H  
ATOM   1069  HG3 GLN    69      21.658  28.389  57.644  1.00  0.00           H  
ATOM   1070  CD  GLN    69      20.580  28.857  59.481  1.00  0.00           C  
ATOM   1071  OE1 GLN    69      20.788  29.399  60.550  1.00  0.00           O  
ATOM   1072  NE2 GLN    69      19.601  27.963  59.390  1.00  0.00           N  
ATOM   1073 HE21 GLN    69      19.312  27.594  58.495  1.00  0.00           H  
ATOM   1074 HE22 GLN    69      19.122  27.735  60.249  1.00  0.00           H  
ATOM   1075  C   GLN    69      23.733  30.533  56.456  1.00  0.00           C  
ATOM   1076  O   GLN    69      24.115  31.706  56.260  1.00  0.00           O  
ATOM   1077  N   ALA    70      23.244  29.724  55.490  1.00  0.00           N  
ATOM   1078  H   ALA    70      23.096  28.763  55.762  1.00  0.00           H  
ATOM   1079  CA  ALA    70      23.065  30.105  54.109  1.00  0.00           C  
ATOM   1080  HA  ALA    70      23.183  31.186  54.032  1.00  0.00           H  
ATOM   1081  CB  ALA    70      24.203  29.481  53.290  1.00  0.00           C  
ATOM   1082  HB1 ALA    70      25.191  29.699  53.696  1.00  0.00           H  
ATOM   1083  HB2 ALA    70      24.039  28.410  53.406  1.00  0.00           H  
ATOM   1084  HB3 ALA    70      24.103  29.713  52.230  1.00  0.00           H  
ATOM   1085  C   ALA    70      21.607  29.725  53.596  1.00  0.00           C  
ATOM   1086  O   ALA    70      21.395  28.625  53.094  1.00  0.00           O  
ATOM   1087  N   GLY    71      20.696  30.672  53.680  1.00  0.00           N  
ATOM   1088  H   GLY    71      21.024  31.581  53.973  1.00  0.00           H  
ATOM   1089  CA  GLY    71      19.277  30.600  53.405  1.00  0.00           C  
ATOM   1090  HA2 GLY    71      18.766  31.561  53.464  1.00  0.00           H  
ATOM   1091  HA3 GLY    71      19.219  30.075  52.452  1.00  0.00           H  
ATOM   1092  C   GLY    71      18.774  29.879  54.584  1.00  0.00           C  
ATOM   1093  O   GLY    71      18.641  30.400  55.664  1.00  0.00           O  
ATOM   1094  N   ASN    72      18.555  28.526  54.409  1.00  0.00           N  
ATOM   1095  H   ASN    72      18.536  28.104  53.491  1.00  0.00           H  
ATOM   1096  CA  ASN    72      18.300  27.507  55.458  1.00  0.00           C  
ATOM   1097  HA  ASN    72      17.958  28.026  56.354  1.00  0.00           H  
ATOM   1098  CB  ASN    72      17.231  26.519  54.933  1.00  0.00           C  
ATOM   1099  HB2 ASN    72      16.476  27.063  54.366  1.00  0.00           H  
ATOM   1100  HB3 ASN    72      17.746  25.972  54.143  1.00  0.00           H  
ATOM   1101  CG  ASN    72      16.575  25.597  56.013  1.00  0.00           C  
ATOM   1102  OD1 ASN    72      16.657  24.362  55.952  1.00  0.00           O  
ATOM   1103  ND2 ASN    72      16.073  26.132  57.116  1.00  0.00           N  
ATOM   1104 HD21 ASN    72      16.049  27.136  57.222  1.00  0.00           H  
ATOM   1105 HD22 ASN    72      15.370  25.597  57.606  1.00  0.00           H  
ATOM   1106  C   ASN    72      19.531  26.781  55.928  1.00  0.00           C  
ATOM   1107  O   ASN    72      19.550  26.400  57.097  1.00  0.00           O  
ATOM   1108  N   VAL    73      20.573  26.541  55.132  1.00  0.00           N  
ATOM   1109  H   VAL    73      20.520  27.019  54.243  1.00  0.00           H  
ATOM   1110  CA  VAL    73      21.616  25.488  55.297  1.00  0.00           C  
ATOM   1111  HA  VAL    73      21.037  24.621  55.614  1.00  0.00           H  
ATOM   1112  CB  VAL    73      22.427  25.195  53.992  1.00  0.00           C  
ATOM   1113  HB  VAL    73      23.047  26.041  53.693  1.00  0.00           H  
ATOM   1114  CG1 VAL    73      23.379  24.058  54.407  1.00  0.00           C  
ATOM   1115 HG11 VAL    73      23.770  23.604  53.497  1.00  0.00           H  
ATOM   1116 HG12 VAL    73      24.154  24.557  54.989  1.00  0.00           H  
ATOM   1117 HG13 VAL    73      22.857  23.297  54.986  1.00  0.00           H  
ATOM   1118  CG2 VAL    73      21.418  24.822  52.886  1.00  0.00           C  
ATOM   1119 HG21 VAL    73      20.576  24.227  53.238  1.00  0.00           H  
ATOM   1120 HG22 VAL    73      20.979  25.731  52.475  1.00  0.00           H  
ATOM   1121 HG23 VAL    73      21.884  24.236  52.094  1.00  0.00           H  
ATOM   1122  C   VAL    73      22.531  25.941  56.376  1.00  0.00           C  
ATOM   1123  O   VAL    73      23.249  26.928  56.132  1.00  0.00           O  
ATOM   1124  N   GLN    74      22.745  25.358  57.553  1.00  0.00           N  
ATOM   1125  H   GLN    74      22.185  24.544  57.763  1.00  0.00           H  
ATOM   1126  CA  GLN    74      23.919  25.614  58.346  1.00  0.00           C  
ATOM   1127  HA  GLN    74      23.931  26.702  58.417  1.00  0.00           H  
ATOM   1128  CB  GLN    74      23.720  25.076  59.741  1.00  0.00           C  
ATOM   1129  HB2 GLN    74      22.701  25.288  60.066  1.00  0.00           H  
ATOM   1130  HB3 GLN    74      23.690  23.989  59.659  1.00  0.00           H  
ATOM   1131  CG  GLN    74      24.686  25.497  60.912  1.00  0.00           C  
ATOM   1132  HG2 GLN    74      25.730  25.479  60.601  1.00  0.00           H  
ATOM   1133  HG3 GLN    74      24.536  26.563  61.080  1.00  0.00           H  
ATOM   1134  CD  GLN    74      24.496  24.796  62.209  1.00  0.00           C  
ATOM   1135  OE1 GLN    74      23.494  24.156  62.589  1.00  0.00           O  
ATOM   1136  NE2 GLN    74      25.408  25.133  63.135  1.00  0.00           N  
ATOM   1137 HE21 GLN    74      26.174  25.705  62.810  1.00  0.00           H  
ATOM   1138 HE22 GLN    74      25.470  24.810  64.090  1.00  0.00           H  
ATOM   1139  C   GLN    74      25.269  25.137  57.802  1.00  0.00           C  
ATOM   1140  O   GLN    74      25.353  23.954  57.440  1.00  0.00           O  
ATOM   1141  N   LEU    75      26.306  26.027  57.801  1.00  0.00           N  
ATOM   1142  H   LEU    75      26.147  26.934  58.217  1.00  0.00           H  
ATOM   1143  CA  LEU    75      27.705  25.783  57.428  1.00  0.00           C  
ATOM   1144  HA  LEU    75      27.627  24.868  56.839  1.00  0.00           H  
ATOM   1145  CB  LEU    75      28.296  26.909  56.533  1.00  0.00           C  
ATOM   1146  HB2 LEU    75      28.756  27.695  57.131  1.00  0.00           H  
ATOM   1147  HB3 LEU    75      29.092  26.441  55.954  1.00  0.00           H  
ATOM   1148  CG  LEU    75      27.260  27.588  55.614  1.00  0.00           C  
ATOM   1149  HG  LEU    75      26.466  28.105  56.153  1.00  0.00           H  
ATOM   1150  CD1 LEU    75      28.024  28.719  54.911  1.00  0.00           C  
ATOM   1151 HD11 LEU    75      27.764  29.653  55.409  1.00  0.00           H  
ATOM   1152 HD12 LEU    75      29.105  28.579  54.902  1.00  0.00           H  
ATOM   1153 HD13 LEU    75      27.639  28.829  53.897  1.00  0.00           H  
ATOM   1154  CD2 LEU    75      26.747  26.544  54.664  1.00  0.00           C  
ATOM   1155 HD21 LEU    75      26.152  27.035  53.894  1.00  0.00           H  
ATOM   1156 HD22 LEU    75      27.591  26.030  54.203  1.00  0.00           H  
ATOM   1157 HD23 LEU    75      26.171  25.851  55.276  1.00  0.00           H  
ATOM   1158  C   LEU    75      28.536  25.484  58.718  1.00  0.00           C  
ATOM   1159  O   LEU    75      28.803  26.418  59.480  1.00  0.00           O  
ATOM   1160  N   ARG    76      28.919  24.239  59.036  1.00  0.00           N  
ATOM   1161  H   ARG    76      28.766  23.463  58.407  1.00  0.00           H  
ATOM   1162  CA  ARG    76      29.482  23.766  60.325  1.00  0.00           C  
ATOM   1163  HA  ARG    76      29.000  24.362  61.099  1.00  0.00           H  
ATOM   1164  CB  ARG    76      29.238  22.255  60.681  1.00  0.00           C  
ATOM   1165  HB2 ARG    76      29.618  21.659  59.852  1.00  0.00           H  
ATOM   1166  HB3 ARG    76      29.678  21.975  61.638  1.00  0.00           H  
ATOM   1167  CG  ARG    76      27.729  21.966  60.944  1.00  0.00           C  
ATOM   1168  HG2 ARG    76      27.461  22.498  61.857  1.00  0.00           H  
ATOM   1169  HG3 ARG    76      27.154  22.334  60.094  1.00  0.00           H  
ATOM   1170  CD  ARG    76      27.386  20.544  61.192  1.00  0.00           C  
ATOM   1171  HD2 ARG    76      28.074  20.196  61.962  1.00  0.00           H  
ATOM   1172  HD3 ARG    76      26.383  20.532  61.618  1.00  0.00           H  
ATOM   1173  NE  ARG    76      27.455  19.737  59.956  1.00  0.00           N  
ATOM   1174  HE  ARG    76      27.755  20.257  59.144  1.00  0.00           H  
ATOM   1175  CZ  ARG    76      27.628  18.432  59.786  1.00  0.00           C  
ATOM   1176  NH1 ARG    76      27.572  17.547  60.751  1.00  0.00           N  
ATOM   1177 HH11 ARG    76      27.261  17.684  61.702  1.00  0.00           H  
ATOM   1178 HH12 ARG    76      27.798  16.604  60.468  1.00  0.00           H  
ATOM   1179  NH2 ARG    76      28.130  18.019  58.644  1.00  0.00           N  
ATOM   1180 HH21 ARG    76      28.213  18.814  58.025  1.00  0.00           H  
ATOM   1181 HH22 ARG    76      28.368  17.047  58.507  1.00  0.00           H  
ATOM   1182  C   ARG    76      31.008  24.038  60.356  1.00  0.00           C  
ATOM   1183  O   ARG    76      31.761  23.504  59.541  1.00  0.00           O  
ATOM   1184  N   VAL    77      31.412  24.950  61.279  1.00  0.00           N  
ATOM   1185  H   VAL    77      30.759  25.339  61.944  1.00  0.00           H  
ATOM   1186  CA  VAL    77      32.765  25.505  61.309  1.00  0.00           C  
ATOM   1187  HA  VAL    77      33.114  25.713  60.298  1.00  0.00           H  
ATOM   1188  CB  VAL    77      32.897  26.870  62.024  1.00  0.00           C  
ATOM   1189  HB  VAL    77      32.510  26.793  63.040  1.00  0.00           H  
ATOM   1190  CG1 VAL    77      34.326  27.554  61.845  1.00  0.00           C  
ATOM   1191 HG11 VAL    77      35.100  26.905  62.256  1.00  0.00           H  
ATOM   1192 HG12 VAL    77      34.589  27.764  60.808  1.00  0.00           H  
ATOM   1193 HG13 VAL    77      34.241  28.471  62.429  1.00  0.00           H  
ATOM   1194  CG2 VAL    77      31.884  27.807  61.339  1.00  0.00           C  
ATOM   1195 HG21 VAL    77      32.051  27.736  60.265  1.00  0.00           H  
ATOM   1196 HG22 VAL    77      30.868  27.441  61.481  1.00  0.00           H  
ATOM   1197 HG23 VAL    77      31.947  28.838  61.686  1.00  0.00           H  
ATOM   1198  C   VAL    77      33.831  24.478  61.813  1.00  0.00           C  
ATOM   1199  O   VAL    77      33.598  23.781  62.819  1.00  0.00           O  
ATOM   1200  N   ILE    78      34.977  24.417  61.168  1.00  0.00           N  
ATOM   1201  H   ILE    78      35.079  24.996  60.346  1.00  0.00           H  
ATOM   1202  CA  ILE    78      36.194  23.591  61.577  1.00  0.00           C  
ATOM   1203  HA  ILE    78      35.907  23.168  62.539  1.00  0.00           H  
ATOM   1204  CB  ILE    78      36.610  22.503  60.534  1.00  0.00           C  
ATOM   1205  HB  ILE    78      37.547  22.076  60.892  1.00  0.00           H  
ATOM   1206  CG2 ILE    78      35.545  21.404  60.449  1.00  0.00           C  
ATOM   1207 HG21 ILE    78      35.154  21.350  61.465  1.00  0.00           H  
ATOM   1208 HG22 ILE    78      34.815  21.658  59.680  1.00  0.00           H  
ATOM   1209 HG23 ILE    78      36.044  20.510  60.076  1.00  0.00           H  
ATOM   1210  CG1 ILE    78      37.018  23.093  59.109  1.00  0.00           C  
ATOM   1211 HG12 ILE    78      36.076  23.489  58.731  1.00  0.00           H  
ATOM   1212 HG13 ILE    78      37.744  23.891  59.262  1.00  0.00           H  
ATOM   1213  CD1 ILE    78      37.663  22.033  58.172  1.00  0.00           C  
ATOM   1214 HD11 ILE    78      38.151  22.524  57.330  1.00  0.00           H  
ATOM   1215 HD12 ILE    78      38.325  21.484  58.843  1.00  0.00           H  
ATOM   1216 HD13 ILE    78      36.874  21.322  57.928  1.00  0.00           H  
ATOM   1217  C   ILE    78      37.407  24.474  61.917  1.00  0.00           C  
ATOM   1218  O   ILE    78      38.293  24.031  62.740  1.00  0.00           O  
ATOM   1219  N   GLY    79      37.469  25.703  61.337  1.00  0.00           N  
ATOM   1220  H   GLY    79      36.879  25.874  60.535  1.00  0.00           H  
ATOM   1221  CA  GLY    79      38.463  26.690  61.645  1.00  0.00           C  
ATOM   1222  HA2 GLY    79      38.562  26.779  62.727  1.00  0.00           H  
ATOM   1223  HA3 GLY    79      39.399  26.299  61.247  1.00  0.00           H  
ATOM   1224  C   GLY    79      38.288  28.158  61.143  1.00  0.00           C  
ATOM   1225  O   GLY    79      37.450  28.364  60.239  1.00  0.00           O  
ATOM   1226  N   HIE    80      39.107  29.104  61.538  1.00  0.00           N  
ATOM   1227  H   HIE    80      39.973  28.888  62.012  1.00  0.00           H  
ATOM   1228  CA  HIE    80      38.669  30.517  61.557  1.00  0.00           C  
ATOM   1229  HA  HIE    80      38.029  30.732  60.701  1.00  0.00           H  
ATOM   1230  CB  HIE    80      37.961  30.660  62.880  1.00  0.00           C  
ATOM   1231  HB2 HIE    80      37.501  31.647  62.939  1.00  0.00           H  
ATOM   1232  HB3 HIE    80      37.088  30.009  62.823  1.00  0.00           H  
ATOM   1233  CG  HIE    80      38.571  30.307  64.257  1.00  0.00           C  
ATOM   1234  ND1 HIE    80      38.526  29.007  64.803  1.00  0.00           N  
ATOM   1235  CE1 HIE    80      38.996  29.112  66.019  1.00  0.00           C  
ATOM   1236  HE1 HIE    80      38.727  28.309  66.689  1.00  0.00           H  
ATOM   1237  NE2 HIE    80      39.239  30.464  66.276  1.00  0.00           N  
ATOM   1238  HE2 HIE    80      39.310  30.837  67.212  1.00  0.00           H  
ATOM   1239  CD2 HIE    80      39.037  31.188  65.157  1.00  0.00           C  
ATOM   1240  HD2 HIE    80      39.126  32.250  64.982  1.00  0.00           H  
ATOM   1241  C   HIE    80      39.954  31.405  61.486  1.00  0.00           C  
ATOM   1242  O   HIE    80      40.447  31.799  62.548  1.00  0.00           O  
ATOM   1243  N   SER    81      40.516  31.571  60.295  1.00  0.00           N  
ATOM   1244  H   SER    81      39.939  31.261  59.526  1.00  0.00           H  
ATOM   1245  CA  SER    81      41.855  32.182  59.980  1.00  0.00           C  
ATOM   1246  HA  SER    81      42.533  31.956  60.802  1.00  0.00           H  
ATOM   1247  CB  SER    81      42.480  31.441  58.764  1.00  0.00           C  
ATOM   1248  HB2 SER    81      42.015  31.746  57.827  1.00  0.00           H  
ATOM   1249  HB3 SER    81      43.504  31.786  58.614  1.00  0.00           H  
ATOM   1250  OG  SER    81      42.349  30.083  58.978  1.00  0.00           O  
ATOM   1251  HG  SER    81      42.879  29.607  58.334  1.00  0.00           H  
ATOM   1252  C   SER    81      41.936  33.690  59.641  1.00  0.00           C  
ATOM   1253  O   SER    81      41.308  34.029  58.623  1.00  0.00           O  
ATOM   1254  N   MET    82      42.499  34.553  60.525  1.00  0.00           N  
ATOM   1255  H   MET    82      42.983  34.136  61.307  1.00  0.00           H  
ATOM   1256  CA  MET    82      42.510  35.949  60.339  1.00  0.00           C  
ATOM   1257  HA  MET    82      41.556  36.206  59.879  1.00  0.00           H  
ATOM   1258  CB  MET    82      42.553  36.608  61.769  1.00  0.00           C  
ATOM   1259  HB2 MET    82      41.836  36.094  62.409  1.00  0.00           H  
ATOM   1260  HB3 MET    82      43.561  36.515  62.171  1.00  0.00           H  
ATOM   1261  CG  MET    82      42.121  38.032  61.607  1.00  0.00           C  
ATOM   1262  HG2 MET    82      42.832  38.546  60.960  1.00  0.00           H  
ATOM   1263  HG3 MET    82      41.112  38.077  61.198  1.00  0.00           H  
ATOM   1264  SD  MET    82      42.166  39.115  63.131  1.00  0.00           S  
ATOM   1265  CE  MET    82      43.888  39.635  63.058  1.00  0.00           C  
ATOM   1266  HE1 MET    82      44.102  40.088  62.090  1.00  0.00           H  
ATOM   1267  HE2 MET    82      44.134  40.240  63.931  1.00  0.00           H  
ATOM   1268  HE3 MET    82      44.521  38.751  63.139  1.00  0.00           H  
ATOM   1269  C   MET    82      43.674  36.285  59.437  1.00  0.00           C  
ATOM   1270  O   MET    82      44.823  36.379  59.853  1.00  0.00           O  
ATOM   1271  N   GLN    83      43.551  36.412  58.100  1.00  0.00           N  
ATOM   1272  H   GLN    83      42.694  36.106  57.664  1.00  0.00           H  
ATOM   1273  CA  GLN    83      44.601  36.947  57.200  1.00  0.00           C  
ATOM   1274  HA  GLN    83      45.582  36.781  57.647  1.00  0.00           H  
ATOM   1275  CB  GLN    83      44.355  36.317  55.831  1.00  0.00           C  
ATOM   1276  HB2 GLN    83      43.407  36.612  55.382  1.00  0.00           H  
ATOM   1277  HB3 GLN    83      45.217  36.588  55.221  1.00  0.00           H  
ATOM   1278  CG  GLN    83      44.413  34.774  55.826  1.00  0.00           C  
ATOM   1279  HG2 GLN    83      45.297  34.535  56.417  1.00  0.00           H  
ATOM   1280  HG3 GLN    83      43.522  34.319  56.259  1.00  0.00           H  
ATOM   1281  CD  GLN    83      44.634  34.223  54.402  1.00  0.00           C  
ATOM   1282  OE1 GLN    83      45.393  33.260  54.239  1.00  0.00           O  
ATOM   1283  NE2 GLN    83      44.112  34.832  53.381  1.00  0.00           N  
ATOM   1284 HE21 GLN    83      43.624  35.703  53.531  1.00  0.00           H  
ATOM   1285 HE22 GLN    83      44.201  34.401  52.472  1.00  0.00           H  
ATOM   1286  C   GLN    83      44.497  38.460  57.165  1.00  0.00           C  
ATOM   1287  O   GLN    83      43.593  38.964  56.549  1.00  0.00           O  
ATOM   1288  N   ASN    84      45.327  39.203  57.877  1.00  0.00           N  
ATOM   1289  H   ASN    84      46.160  38.750  58.226  1.00  0.00           H  
ATOM   1290  CA  ASN    84      45.207  40.616  58.026  1.00  0.00           C  
ATOM   1291  HA  ASN    84      45.908  40.937  58.797  1.00  0.00           H  
ATOM   1292  CB  ASN    84      45.660  41.255  56.703  1.00  0.00           C  
ATOM   1293  HB2 ASN    84      46.605  40.803  56.404  1.00  0.00           H  
ATOM   1294  HB3 ASN    84      45.017  41.093  55.838  1.00  0.00           H  
ATOM   1295  CG  ASN    84      45.931  42.785  56.761  1.00  0.00           C  
ATOM   1296  OD1 ASN    84      45.434  43.483  57.545  1.00  0.00           O  
ATOM   1297  ND2 ASN    84      46.703  43.331  55.849  1.00  0.00           N  
ATOM   1298 HD21 ASN    84      47.111  42.758  55.124  1.00  0.00           H  
ATOM   1299 HD22 ASN    84      47.129  44.229  56.026  1.00  0.00           H  
ATOM   1300  C   ASN    84      43.831  41.048  58.619  1.00  0.00           C  
ATOM   1301  O   ASN    84      43.671  40.868  59.828  1.00  0.00           O  
ATOM   1302  N   CYS    85      42.890  41.655  57.838  1.00  0.00           N  
ATOM   1303  H   CYS    85      43.232  41.855  56.909  1.00  0.00           H  
ATOM   1304  CA  CYS    85      41.589  42.149  58.211  1.00  0.00           C  
ATOM   1305  HA  CYS    85      41.547  42.212  59.298  1.00  0.00           H  
ATOM   1306  CB  CYS    85      41.380  43.547  57.765  1.00  0.00           C  
ATOM   1307  HB2 CYS    85      41.497  43.670  56.689  1.00  0.00           H  
ATOM   1308  HB3 CYS    85      40.398  43.914  58.065  1.00  0.00           H  
ATOM   1309  SG  CYS    85      42.659  44.421  58.669  1.00  0.00           S  
ATOM   1310  HG  CYS    85      43.523  44.030  57.727  1.00  0.00           H  
ATOM   1311  C   CYS    85      40.316  41.303  57.922  1.00  0.00           C  
ATOM   1312  O   CYS    85      39.182  41.592  58.306  1.00  0.00           O  
ATOM   1313  N   VAL    86      40.501  40.241  57.146  1.00  0.00           N  
ATOM   1314  H   VAL    86      41.471  40.081  56.916  1.00  0.00           H  
ATOM   1315  CA  VAL    86      39.438  39.332  56.653  1.00  0.00           C  
ATOM   1316  HA  VAL    86      38.461  39.672  56.998  1.00  0.00           H  
ATOM   1317  CB  VAL    86      39.326  39.459  55.086  1.00  0.00           C  
ATOM   1318  HB  VAL    86      40.271  39.126  54.658  1.00  0.00           H  
ATOM   1319  CG1 VAL    86      38.247  38.564  54.564  1.00  0.00           C  
ATOM   1320 HG11 VAL    86      38.572  37.571  54.874  1.00  0.00           H  
ATOM   1321 HG12 VAL    86      37.256  38.752  54.979  1.00  0.00           H  
ATOM   1322 HG13 VAL    86      38.238  38.519  53.475  1.00  0.00           H  
ATOM   1323  CG2 VAL    86      38.925  40.868  54.637  1.00  0.00           C  
ATOM   1324 HG21 VAL    86      39.589  41.673  54.952  1.00  0.00           H  
ATOM   1325 HG22 VAL    86      38.956  40.881  53.547  1.00  0.00           H  
ATOM   1326 HG23 VAL    86      38.014  41.178  55.149  1.00  0.00           H  
ATOM   1327  C   VAL    86      39.677  37.875  57.163  1.00  0.00           C  
ATOM   1328  O   VAL    86      40.684  37.294  56.858  1.00  0.00           O  
ATOM   1329  N   LEU    87      38.665  37.451  57.925  1.00  0.00           N  
ATOM   1330  H   LEU    87      37.851  38.047  57.878  1.00  0.00           H  
ATOM   1331  CA  LEU    87      38.517  36.251  58.621  1.00  0.00           C  
ATOM   1332  HA  LEU    87      39.499  35.854  58.879  1.00  0.00           H  
ATOM   1333  CB  LEU    87      37.808  36.652  59.941  1.00  0.00           C  
ATOM   1334  HB2 LEU    87      38.535  37.243  60.499  1.00  0.00           H  
ATOM   1335  HB3 LEU    87      36.972  37.327  59.758  1.00  0.00           H  
ATOM   1336  CG  LEU    87      37.304  35.479  60.803  1.00  0.00           C  
ATOM   1337  HG  LEU    87      36.679  34.882  60.139  1.00  0.00           H  
ATOM   1338  CD1 LEU    87      38.380  34.649  61.509  1.00  0.00           C  
ATOM   1339 HD11 LEU    87      37.986  34.137  62.387  1.00  0.00           H  
ATOM   1340 HD12 LEU    87      38.762  33.880  60.838  1.00  0.00           H  
ATOM   1341 HD13 LEU    87      39.208  35.293  61.808  1.00  0.00           H  
ATOM   1342  CD2 LEU    87      36.397  36.049  61.877  1.00  0.00           C  
ATOM   1343 HD21 LEU    87      36.861  36.770  62.550  1.00  0.00           H  
ATOM   1344 HD22 LEU    87      35.586  36.558  61.357  1.00  0.00           H  
ATOM   1345 HD23 LEU    87      35.936  35.275  62.491  1.00  0.00           H  
ATOM   1346  C   LEU    87      37.910  35.152  57.739  1.00  0.00           C  
ATOM   1347  O   LEU    87      36.742  35.151  57.427  1.00  0.00           O  
ATOM   1348  N   LYS    88      38.730  34.182  57.477  1.00  0.00           N  
ATOM   1349  H   LYS    88      39.696  34.315  57.740  1.00  0.00           H  
ATOM   1350  CA  LYS    88      38.318  32.952  56.783  1.00  0.00           C  
ATOM   1351  HA  LYS    88      37.400  33.173  56.238  1.00  0.00           H  
ATOM   1352  CB  LYS    88      39.409  32.357  55.887  1.00  0.00           C  
ATOM   1353  HB2 LYS    88      40.194  31.907  56.495  1.00  0.00           H  
ATOM   1354  HB3 LYS    88      38.946  31.651  55.199  1.00  0.00           H  
ATOM   1355  CG  LYS    88      40.198  33.440  55.069  1.00  0.00           C  
ATOM   1356  HG2 LYS    88      39.518  34.126  54.565  1.00  0.00           H  
ATOM   1357  HG3 LYS    88      40.779  34.115  55.697  1.00  0.00           H  
ATOM   1358  CD  LYS    88      41.105  32.782  54.013  1.00  0.00           C  
ATOM   1359  HD2 LYS    88      40.469  32.222  53.327  1.00  0.00           H  
ATOM   1360  HD3 LYS    88      41.430  33.604  53.375  1.00  0.00           H  
ATOM   1361  CE  LYS    88      42.218  31.899  54.543  1.00  0.00           C  
ATOM   1362  HE2 LYS    88      42.687  32.362  55.410  1.00  0.00           H  
ATOM   1363  HE3 LYS    88      41.806  31.061  55.105  1.00  0.00           H  
ATOM   1364  NZ  LYS    88      43.042  31.275  53.497  1.00  0.00           N  
ATOM   1365  HZ1 LYS    88      43.721  30.640  53.892  1.00  0.00           H  
ATOM   1366  HZ2 LYS    88      42.529  30.586  52.965  1.00  0.00           H  
ATOM   1367  HZ3 LYS    88      43.477  32.042  53.005  1.00  0.00           H  
ATOM   1368  C   LYS    88      37.736  31.829  57.729  1.00  0.00           C  
ATOM   1369  O   LYS    88      38.444  31.036  58.300  1.00  0.00           O  
ATOM   1370  N   LEU    89      36.403  31.693  57.752  1.00  0.00           N  
ATOM   1371  H   LEU    89      35.873  32.313  57.156  1.00  0.00           H  
ATOM   1372  CA  LEU    89      35.698  30.611  58.356  1.00  0.00           C  
ATOM   1373  HA  LEU    89      36.316  30.280  59.190  1.00  0.00           H  
ATOM   1374  CB  LEU    89      34.298  31.069  58.744  1.00  0.00           C  
ATOM   1375  HB2 LEU    89      33.783  31.332  57.820  1.00  0.00           H  
ATOM   1376  HB3 LEU    89      33.731  30.336  59.318  1.00  0.00           H  
ATOM   1377  CG  LEU    89      34.421  32.277  59.696  1.00  0.00           C  
ATOM   1378  HG  LEU    89      35.095  33.024  59.277  1.00  0.00           H  
ATOM   1379  CD1 LEU    89      33.005  32.853  59.762  1.00  0.00           C  
ATOM   1380 HD11 LEU    89      32.922  33.469  60.658  1.00  0.00           H  
ATOM   1381 HD12 LEU    89      32.853  33.448  58.861  1.00  0.00           H  
ATOM   1382 HD13 LEU    89      32.248  32.071  59.807  1.00  0.00           H  
ATOM   1383  CD2 LEU    89      35.041  31.989  61.059  1.00  0.00           C  
ATOM   1384 HD21 LEU    89      34.435  31.283  61.627  1.00  0.00           H  
ATOM   1385 HD22 LEU    89      36.043  31.566  60.995  1.00  0.00           H  
ATOM   1386 HD23 LEU    89      35.096  32.964  61.542  1.00  0.00           H  
ATOM   1387  C   LEU    89      35.695  29.367  57.416  1.00  0.00           C  
ATOM   1388  O   LEU    89      35.076  29.493  56.405  1.00  0.00           O  
ATOM   1389  N   LYS    90      36.427  28.272  57.694  1.00  0.00           N  
ATOM   1390  H   LYS    90      36.962  28.300  58.550  1.00  0.00           H  
ATOM   1391  CA  LYS    90      36.481  27.004  56.859  1.00  0.00           C  
ATOM   1392  HA  LYS    90      36.165  27.282  55.853  1.00  0.00           H  
ATOM   1393  CB  LYS    90      37.913  26.508  56.910  1.00  0.00           C  
ATOM   1394  HB2 LYS    90      38.529  27.341  56.573  1.00  0.00           H  
ATOM   1395  HB3 LYS    90      38.057  26.277  57.966  1.00  0.00           H  
ATOM   1396  CG  LYS    90      38.395  25.329  56.148  1.00  0.00           C  
ATOM   1397  HG2 LYS    90      39.339  25.010  56.589  1.00  0.00           H  
ATOM   1398  HG3 LYS    90      37.707  24.492  56.263  1.00  0.00           H  
ATOM   1399  CD  LYS    90      38.729  25.529  54.697  1.00  0.00           C  
ATOM   1400  HD2 LYS    90      37.823  25.939  54.252  1.00  0.00           H  
ATOM   1401  HD3 LYS    90      39.527  26.240  54.480  1.00  0.00           H  
ATOM   1402  CE  LYS    90      39.093  24.121  54.091  1.00  0.00           C  
ATOM   1403  HE2 LYS    90      40.023  23.752  54.523  1.00  0.00           H  
ATOM   1404  HE3 LYS    90      38.321  23.489  54.530  1.00  0.00           H  
ATOM   1405  NZ  LYS    90      39.080  24.130  52.653  1.00  0.00           N  
ATOM   1406  HZ1 LYS    90      38.170  24.469  52.375  1.00  0.00           H  
ATOM   1407  HZ2 LYS    90      39.740  24.811  52.307  1.00  0.00           H  
ATOM   1408  HZ3 LYS    90      39.300  23.232  52.247  1.00  0.00           H  
ATOM   1409  C   LYS    90      35.469  26.050  57.414  1.00  0.00           C  
ATOM   1410  O   LYS    90      35.425  25.906  58.652  1.00  0.00           O  
ATOM   1411  N   VAL    91      34.755  25.381  56.509  1.00  0.00           N  
ATOM   1412  H   VAL    91      34.886  25.702  55.560  1.00  0.00           H  
ATOM   1413  CA  VAL    91      33.407  24.840  56.821  1.00  0.00           C  
ATOM   1414  HA  VAL    91      33.314  24.830  57.907  1.00  0.00           H  
ATOM   1415  CB  VAL    91      32.206  25.681  56.199  1.00  0.00           C  
ATOM   1416  HB  VAL    91      31.278  25.113  56.267  1.00  0.00           H  
ATOM   1417  CG1 VAL    91      31.886  26.943  57.074  1.00  0.00           C  
ATOM   1418 HG11 VAL    91      31.660  26.616  58.089  1.00  0.00           H  
ATOM   1419 HG12 VAL    91      32.809  27.521  57.136  1.00  0.00           H  
ATOM   1420 HG13 VAL    91      31.089  27.464  56.544  1.00  0.00           H  
ATOM   1421  CG2 VAL    91      32.388  25.946  54.735  1.00  0.00           C  
ATOM   1422 HG21 VAL    91      33.268  26.578  54.621  1.00  0.00           H  
ATOM   1423 HG22 VAL    91      32.651  25.056  54.162  1.00  0.00           H  
ATOM   1424 HG23 VAL    91      31.464  26.376  54.349  1.00  0.00           H  
ATOM   1425  C   VAL    91      33.223  23.382  56.359  1.00  0.00           C  
ATOM   1426  O   VAL    91      33.783  22.965  55.329  1.00  0.00           O  
ATOM   1427  N   ASP    92      32.325  22.592  56.976  1.00  0.00           N  
ATOM   1428  H   ASP    92      31.931  22.885  57.859  1.00  0.00           H  
ATOM   1429  CA  ASP    92      31.985  21.176  56.568  1.00  0.00           C  
ATOM   1430  HA  ASP    92      32.873  20.568  56.744  1.00  0.00           H  
ATOM   1431  CB  ASP    92      30.926  20.634  57.599  1.00  0.00           C  
ATOM   1432  HB2 ASP    92      30.982  19.558  57.433  1.00  0.00           H  
ATOM   1433  HB3 ASP    92      31.336  21.121  58.484  1.00  0.00           H  
ATOM   1434  CG  ASP    92      29.480  21.177  57.328  1.00  0.00           C  
ATOM   1435  OD1 ASP    92      29.324  22.347  56.923  1.00  0.00           O  
ATOM   1436  OD2 ASP    92      28.538  20.373  57.554  1.00  0.00           O  
ATOM   1437  C   ASP    92      31.395  21.072  55.082  1.00  0.00           C  
ATOM   1438  O   ASP    92      31.656  20.048  54.423  1.00  0.00           O  
ATOM   1439  N   THR    93      30.656  22.045  54.572  1.00  0.00           N  
ATOM   1440  H   THR    93      30.396  22.798  55.193  1.00  0.00           H  
ATOM   1441  CA  THR    93      29.918  22.096  53.298  1.00  0.00           C  
ATOM   1442  HA  THR    93      29.904  21.134  52.787  1.00  0.00           H  
ATOM   1443  CB  THR    93      28.468  22.549  53.588  1.00  0.00           C  
ATOM   1444  HB  THR    93      28.414  23.624  53.759  1.00  0.00           H  
ATOM   1445  CG2 THR    93      27.474  22.178  52.419  1.00  0.00           C  
ATOM   1446 HG21 THR    93      26.461  22.466  52.702  1.00  0.00           H  
ATOM   1447 HG22 THR    93      27.783  22.720  51.525  1.00  0.00           H  
ATOM   1448 HG23 THR    93      27.526  21.091  52.362  1.00  0.00           H  
ATOM   1449  OG1 THR    93      27.771  22.000  54.776  1.00  0.00           O  
ATOM   1450  HG1 THR    93      28.303  22.110  55.567  1.00  0.00           H  
ATOM   1451  C   THR    93      30.538  23.066  52.357  1.00  0.00           C  
ATOM   1452  O   THR    93      30.549  24.272  52.572  1.00  0.00           O  
ATOM   1453  N   ALA    94      30.949  22.499  51.242  1.00  0.00           N  
ATOM   1454  H   ALA    94      30.720  21.525  51.106  1.00  0.00           H  
ATOM   1455  CA  ALA    94      31.386  23.163  50.007  1.00  0.00           C  
ATOM   1456  HA  ALA    94      32.117  23.932  50.256  1.00  0.00           H  
ATOM   1457  CB  ALA    94      31.965  22.025  49.089  1.00  0.00           C  
ATOM   1458  HB1 ALA    94      31.221  21.363  48.646  1.00  0.00           H  
ATOM   1459  HB2 ALA    94      32.488  22.454  48.235  1.00  0.00           H  
ATOM   1460  HB3 ALA    94      32.738  21.504  49.654  1.00  0.00           H  
ATOM   1461  C   ALA    94      30.152  23.803  49.358  1.00  0.00           C  
ATOM   1462  O   ALA    94      29.143  23.168  49.112  1.00  0.00           O  
ATOM   1463  N   ASN    95      30.193  25.049  48.982  1.00  0.00           N  
ATOM   1464  H   ASN    95      31.083  25.494  49.154  1.00  0.00           H  
ATOM   1465  CA  ASN    95      29.176  25.743  48.143  1.00  0.00           C  
ATOM   1466  HA  ASN    95      28.294  25.947  48.750  1.00  0.00           H  
ATOM   1467  CB  ASN    95      29.773  27.150  47.851  1.00  0.00           C  
ATOM   1468  HB2 ASN    95      30.140  27.752  48.683  1.00  0.00           H  
ATOM   1469  HB3 ASN    95      30.717  27.004  47.327  1.00  0.00           H  
ATOM   1470  CG  ASN    95      28.950  28.059  46.952  1.00  0.00           C  
ATOM   1471  OD1 ASN    95      28.069  27.678  46.168  1.00  0.00           O  
ATOM   1472  ND2 ASN    95      29.027  29.413  47.073  1.00  0.00           N  
ATOM   1473 HD21 ASN    95      29.721  29.898  47.624  1.00  0.00           H  
ATOM   1474 HD22 ASN    95      28.444  30.084  46.595  1.00  0.00           H  
ATOM   1475  C   ASN    95      28.838  24.994  46.846  1.00  0.00           C  
ATOM   1476  O   ASN    95      29.709  24.776  45.927  1.00  0.00           O  
ATOM   1477  N   PRO    96      27.583  24.575  46.637  1.00  0.00           N  
ATOM   1478  CD  PRO    96      26.444  24.594  47.593  1.00  0.00           C  
ATOM   1479  HD2 PRO    96      26.043  25.607  47.636  1.00  0.00           H  
ATOM   1480  HD3 PRO    96      26.900  24.396  48.563  1.00  0.00           H  
ATOM   1481  CG  PRO    96      25.234  23.693  47.109  1.00  0.00           C  
ATOM   1482  HG2 PRO    96      24.336  24.308  47.061  1.00  0.00           H  
ATOM   1483  HG3 PRO    96      25.098  22.845  47.780  1.00  0.00           H  
ATOM   1484  CB  PRO    96      25.652  23.364  45.689  1.00  0.00           C  
ATOM   1485  HB2 PRO    96      24.981  23.767  44.931  1.00  0.00           H  
ATOM   1486  HB3 PRO    96      25.598  22.282  45.573  1.00  0.00           H  
ATOM   1487  CA  PRO    96      27.125  23.815  45.493  1.00  0.00           C  
ATOM   1488  HA  PRO    96      27.795  22.968  45.349  1.00  0.00           H  
ATOM   1489  C   PRO    96      27.373  24.504  44.146  1.00  0.00           C  
ATOM   1490  O   PRO    96      27.696  23.805  43.214  1.00  0.00           O  
ATOM   1491  N   LYS    97      27.294  25.843  44.009  1.00  0.00           N  
ATOM   1492  H   LYS    97      27.200  26.375  44.862  1.00  0.00           H  
ATOM   1493  CA  LYS    97      27.663  26.559  42.810  1.00  0.00           C  
ATOM   1494  HA  LYS    97      27.937  25.845  42.033  1.00  0.00           H  
ATOM   1495  CB  LYS    97      26.486  27.430  42.357  1.00  0.00           C  
ATOM   1496  HB2 LYS    97      26.251  28.282  42.996  1.00  0.00           H  
ATOM   1497  HB3 LYS    97      26.690  27.925  41.408  1.00  0.00           H  
ATOM   1498  CG  LYS    97      25.172  26.617  42.238  1.00  0.00           C  
ATOM   1499  HG2 LYS    97      24.893  25.909  43.019  1.00  0.00           H  
ATOM   1500  HG3 LYS    97      24.344  27.324  42.175  1.00  0.00           H  
ATOM   1501  CD  LYS    97      25.066  25.784  40.911  1.00  0.00           C  
ATOM   1502  HD2 LYS    97      25.179  26.458  40.061  1.00  0.00           H  
ATOM   1503  HD3 LYS    97      25.891  25.075  40.975  1.00  0.00           H  
ATOM   1504  CE  LYS    97      23.806  25.017  40.652  1.00  0.00           C  
ATOM   1505  HE2 LYS    97      23.984  24.097  40.094  1.00  0.00           H  
ATOM   1506  HE3 LYS    97      23.383  24.710  41.608  1.00  0.00           H  
ATOM   1507  NZ  LYS    97      22.686  25.703  39.896  1.00  0.00           N  
ATOM   1508  HZ1 LYS    97      22.154  26.264  40.545  1.00  0.00           H  
ATOM   1509  HZ2 LYS    97      22.966  26.230  39.081  1.00  0.00           H  
ATOM   1510  HZ3 LYS    97      22.158  24.986  39.418  1.00  0.00           H  
ATOM   1511  C   LYS    97      28.981  27.328  43.025  1.00  0.00           C  
ATOM   1512  O   LYS    97      29.054  28.453  42.515  1.00  0.00           O  
ATOM   1513  N   THR    98      30.069  26.802  43.616  1.00  0.00           N  
ATOM   1514  H   THR    98      30.025  25.827  43.874  1.00  0.00           H  
ATOM   1515  CA  THR    98      31.450  27.511  43.626  1.00  0.00           C  
ATOM   1516  HA  THR    98      31.179  28.398  44.198  1.00  0.00           H  
ATOM   1517  CB  THR    98      32.493  26.835  44.540  1.00  0.00           C  
ATOM   1518  HB  THR    98      32.009  26.799  45.516  1.00  0.00           H  
ATOM   1519  CG2 THR    98      32.891  25.472  44.237  1.00  0.00           C  
ATOM   1520 HG21 THR    98      33.619  25.017  44.909  1.00  0.00           H  
ATOM   1521 HG22 THR    98      31.984  24.884  44.383  1.00  0.00           H  
ATOM   1522 HG23 THR    98      33.304  25.376  43.234  1.00  0.00           H  
ATOM   1523  OG1 THR    98      33.633  27.614  44.515  1.00  0.00           O  
ATOM   1524  HG1 THR    98      34.412  27.180  44.871  1.00  0.00           H  
ATOM   1525  C   THR    98      31.964  27.967  42.235  1.00  0.00           C  
ATOM   1526  O   THR    98      32.308  27.129  41.461  1.00  0.00           O  
ATOM   1527  N   PRO    99      32.095  29.273  41.931  1.00  0.00           N  
ATOM   1528  CD  PRO    99      31.704  30.393  42.842  1.00  0.00           C  
ATOM   1529  HD2 PRO    99      32.266  30.421  43.776  1.00  0.00           H  
ATOM   1530  HD3 PRO    99      30.628  30.348  43.014  1.00  0.00           H  
ATOM   1531  CG  PRO    99      32.097  31.636  42.069  1.00  0.00           C  
ATOM   1532  HG2 PRO    99      33.119  31.961  42.262  1.00  0.00           H  
ATOM   1533  HG3 PRO    99      31.437  32.408  42.463  1.00  0.00           H  
ATOM   1534  CB  PRO    99      31.887  31.195  40.591  1.00  0.00           C  
ATOM   1535  HB2 PRO    99      32.479  31.916  40.027  1.00  0.00           H  
ATOM   1536  HB3 PRO    99      30.810  31.241  40.427  1.00  0.00           H  
ATOM   1537  CA  PRO    99      32.428  29.801  40.601  1.00  0.00           C  
ATOM   1538  HA  PRO    99      31.946  29.146  39.875  1.00  0.00           H  
ATOM   1539  C   PRO    99      33.946  29.833  40.433  1.00  0.00           C  
ATOM   1540  O   PRO    99      34.651  29.653  41.407  1.00  0.00           O  
ATOM   1541  N   LYS   100      34.460  29.984  39.249  1.00  0.00           N  
ATOM   1542  H   LYS   100      33.842  30.095  38.458  1.00  0.00           H  
ATOM   1543  CA  LYS   100      35.828  30.402  38.946  1.00  0.00           C  
ATOM   1544  HA  LYS   100      36.502  29.780  39.535  1.00  0.00           H  
ATOM   1545  CB  LYS   100      36.025  30.275  37.423  1.00  0.00           C  
ATOM   1546  HB2 LYS   100      35.928  29.235  37.110  1.00  0.00           H  
ATOM   1547  HB3 LYS   100      35.271  30.799  36.835  1.00  0.00           H  
ATOM   1548  CG  LYS   100      37.403  30.750  36.872  1.00  0.00           C  
ATOM   1549  HG2 LYS   100      37.344  31.767  37.261  1.00  0.00           H  
ATOM   1550  HG3 LYS   100      38.230  30.139  37.232  1.00  0.00           H  
ATOM   1551  CD  LYS   100      37.435  30.777  35.378  1.00  0.00           C  
ATOM   1552  HD2 LYS   100      37.336  29.766  34.983  1.00  0.00           H  
ATOM   1553  HD3 LYS   100      36.564  31.400  35.175  1.00  0.00           H  
ATOM   1554  CE  LYS   100      38.695  31.373  34.850  1.00  0.00           C  
ATOM   1555  HE2 LYS   100      38.802  32.444  35.017  1.00  0.00           H  
ATOM   1556  HE3 LYS   100      39.502  30.855  35.368  1.00  0.00           H  
ATOM   1557  NZ  LYS   100      38.819  31.129  33.435  1.00  0.00           N  
ATOM   1558  HZ1 LYS   100      38.040  31.520  32.924  1.00  0.00           H  
ATOM   1559  HZ2 LYS   100      39.694  31.487  33.079  1.00  0.00           H  
ATOM   1560  HZ3 LYS   100      38.893  30.154  33.185  1.00  0.00           H  
ATOM   1561  C   LYS   100      35.933  31.880  39.404  1.00  0.00           C  
ATOM   1562  O   LYS   100      35.365  32.782  38.830  1.00  0.00           O  
ATOM   1563  N   TYR   101      36.694  32.044  40.495  1.00  0.00           N  
ATOM   1564  H   TYR   101      37.125  31.225  40.900  1.00  0.00           H  
ATOM   1565  CA  TYR   101      36.945  33.251  41.258  1.00  0.00           C  
ATOM   1566  HA  TYR   101      36.350  34.058  40.831  1.00  0.00           H  
ATOM   1567  CB  TYR   101      36.601  33.168  42.749  1.00  0.00           C  
ATOM   1568  HB2 TYR   101      36.948  34.068  43.256  1.00  0.00           H  
ATOM   1569  HB3 TYR   101      35.515  33.229  42.830  1.00  0.00           H  
ATOM   1570  CG  TYR   101      37.195  32.036  43.590  1.00  0.00           C  
ATOM   1571  CD1 TYR   101      38.521  32.043  43.989  1.00  0.00           C  
ATOM   1572  HD1 TYR   101      39.149  32.919  43.930  1.00  0.00           H  
ATOM   1573  CE1 TYR   101      39.069  30.930  44.557  1.00  0.00           C  
ATOM   1574  HE1 TYR   101      40.128  30.863  44.758  1.00  0.00           H  
ATOM   1575  CZ  TYR   101      38.275  29.789  44.943  1.00  0.00           C  
ATOM   1576  OH  TYR   101      38.840  28.736  45.698  1.00  0.00           O  
ATOM   1577  HH  TYR   101      38.441  27.868  45.599  1.00  0.00           H  
ATOM   1578  CE2 TYR   101      36.970  29.786  44.513  1.00  0.00           C  
ATOM   1579  HE2 TYR   101      36.274  29.025  44.832  1.00  0.00           H  
ATOM   1580  CD2 TYR   101      36.452  30.923  43.794  1.00  0.00           C  
ATOM   1581  HD2 TYR   101      35.408  30.972  43.521  1.00  0.00           H  
ATOM   1582  C   TYR   101      38.371  33.773  40.970  1.00  0.00           C  
ATOM   1583  O   TYR   101      39.281  32.950  40.942  1.00  0.00           O  
ATOM   1584  N   LYS   102      38.555  35.094  40.866  1.00  0.00           N  
ATOM   1585  H   LYS   102      37.698  35.605  41.024  1.00  0.00           H  
ATOM   1586  CA  LYS   102      39.816  35.795  41.088  1.00  0.00           C  
ATOM   1587  HA  LYS   102      40.623  35.143  41.423  1.00  0.00           H  
ATOM   1588  CB  LYS   102      40.279  36.613  39.833  1.00  0.00           C  
ATOM   1589  HB2 LYS   102      39.415  37.048  39.331  1.00  0.00           H  
ATOM   1590  HB3 LYS   102      40.964  37.369  40.217  1.00  0.00           H  
ATOM   1591  CG  LYS   102      41.047  35.676  38.944  1.00  0.00           C  
ATOM   1592  HG2 LYS   102      41.804  35.283  39.624  1.00  0.00           H  
ATOM   1593  HG3 LYS   102      40.416  34.831  38.670  1.00  0.00           H  
ATOM   1594  CD  LYS   102      41.560  36.521  37.766  1.00  0.00           C  
ATOM   1595  HD2 LYS   102      41.908  37.423  38.269  1.00  0.00           H  
ATOM   1596  HD3 LYS   102      42.347  35.987  37.233  1.00  0.00           H  
ATOM   1597  CE  LYS   102      40.433  36.813  36.743  1.00  0.00           C  
ATOM   1598  HE2 LYS   102      40.074  35.898  36.273  1.00  0.00           H  
ATOM   1599  HE3 LYS   102      39.585  37.210  37.302  1.00  0.00           H  
ATOM   1600  NZ  LYS   102      40.877  37.774  35.665  1.00  0.00           N  
ATOM   1601  HZ1 LYS   102      40.735  38.712  36.011  1.00  0.00           H  
ATOM   1602  HZ2 LYS   102      41.849  37.657  35.418  1.00  0.00           H  
ATOM   1603  HZ3 LYS   102      40.306  37.684  34.837  1.00  0.00           H  
ATOM   1604  C   LYS   102      39.649  36.868  42.163  1.00  0.00           C  
ATOM   1605  O   LYS   102      38.545  37.389  42.327  1.00  0.00           O  
ATOM   1606  N   PHE   103      40.706  37.167  42.903  1.00  0.00           N  
ATOM   1607  H   PHE   103      41.542  36.627  42.732  1.00  0.00           H  
ATOM   1608  CA  PHE   103      40.889  38.192  43.912  1.00  0.00           C  
ATOM   1609  HA  PHE   103      39.932  38.675  44.108  1.00  0.00           H  
ATOM   1610  CB  PHE   103      41.163  37.476  45.190  1.00  0.00           C  
ATOM   1611  HB2 PHE   103      42.191  37.150  45.027  1.00  0.00           H  
ATOM   1612  HB3 PHE   103      41.166  38.240  45.967  1.00  0.00           H  
ATOM   1613  CG  PHE   103      40.330  36.357  45.717  1.00  0.00           C  
ATOM   1614  CD1 PHE   103      40.816  35.090  45.970  1.00  0.00           C  
ATOM   1615  HD1 PHE   103      41.854  34.814  45.863  1.00  0.00           H  
ATOM   1616  CE1 PHE   103      40.067  34.097  46.633  1.00  0.00           C  
ATOM   1617  HE1 PHE   103      40.596  33.220  46.974  1.00  0.00           H  
ATOM   1618  CZ  PHE   103      38.723  34.364  47.027  1.00  0.00           C  
ATOM   1619  HZ  PHE   103      38.212  33.594  47.586  1.00  0.00           H  
ATOM   1620  CE2 PHE   103      38.195  35.661  46.658  1.00  0.00           C  
ATOM   1621  HE2 PHE   103      37.186  35.939  46.927  1.00  0.00           H  
ATOM   1622  CD2 PHE   103      38.936  36.633  45.987  1.00  0.00           C  
ATOM   1623  HD2 PHE   103      38.454  37.535  45.639  1.00  0.00           H  
ATOM   1624  C   PHE   103      41.950  39.240  43.501  1.00  0.00           C  
ATOM   1625  O   PHE   103      43.046  38.869  43.230  1.00  0.00           O  
ATOM   1626  N   VAL   104      41.467  40.431  43.322  1.00  0.00           N  
ATOM   1627  H   VAL   104      40.473  40.525  43.479  1.00  0.00           H  
ATOM   1628  CA  VAL   104      42.079  41.524  42.502  1.00  0.00           C  
ATOM   1629  HA  VAL   104      43.008  41.122  42.097  1.00  0.00           H  
ATOM   1630  CB  VAL   104      41.270  41.656  41.154  1.00  0.00           C  
ATOM   1631  HB  VAL   104      40.262  42.013  41.366  1.00  0.00           H  
ATOM   1632  CG1 VAL   104      41.750  42.829  40.291  1.00  0.00           C  
ATOM   1633 HG11 VAL   104      41.798  43.795  40.794  1.00  0.00           H  
ATOM   1634 HG12 VAL   104      42.686  42.617  39.775  1.00  0.00           H  
ATOM   1635 HG13 VAL   104      40.958  43.015  39.565  1.00  0.00           H  
ATOM   1636  CG2 VAL   104      41.254  40.358  40.469  1.00  0.00           C  
ATOM   1637 HG21 VAL   104      40.655  39.641  41.030  1.00  0.00           H  
ATOM   1638 HG22 VAL   104      40.750  40.477  39.510  1.00  0.00           H  
ATOM   1639 HG23 VAL   104      42.287  40.064  40.286  1.00  0.00           H  
ATOM   1640  C   VAL   104      42.282  42.824  43.353  1.00  0.00           C  
ATOM   1641  O   VAL   104      41.282  43.358  43.891  1.00  0.00           O  
ATOM   1642  N   ARG   105      43.485  43.334  43.422  1.00  0.00           N  
ATOM   1643  H   ARG   105      44.259  42.743  43.154  1.00  0.00           H  
ATOM   1644  CA  ARG   105      43.760  44.641  44.056  1.00  0.00           C  
ATOM   1645  HA  ARG   105      42.908  44.935  44.669  1.00  0.00           H  
ATOM   1646  CB  ARG   105      44.917  44.587  45.012  1.00  0.00           C  
ATOM   1647  HB2 ARG   105      44.740  43.792  45.736  1.00  0.00           H  
ATOM   1648  HB3 ARG   105      45.894  44.466  44.543  1.00  0.00           H  
ATOM   1649  CG  ARG   105      45.048  45.918  45.716  1.00  0.00           C  
ATOM   1650  HG2 ARG   105      45.534  46.634  45.054  1.00  0.00           H  
ATOM   1651  HG3 ARG   105      44.053  46.231  46.031  1.00  0.00           H  
ATOM   1652  CD  ARG   105      46.022  45.784  46.929  1.00  0.00           C  
ATOM   1653  HD2 ARG   105      45.867  44.864  47.493  1.00  0.00           H  
ATOM   1654  HD3 ARG   105      47.057  45.714  46.592  1.00  0.00           H  
ATOM   1655  NE  ARG   105      45.931  47.022  47.690  1.00  0.00           N  
ATOM   1656  HE  ARG   105      46.319  47.860  47.281  1.00  0.00           H  
ATOM   1657  CZ  ARG   105      45.507  47.132  48.960  1.00  0.00           C  
ATOM   1658  NH1 ARG   105      44.927  46.184  49.572  1.00  0.00           N  
ATOM   1659 HH11 ARG   105      44.759  45.314  49.087  1.00  0.00           H  
ATOM   1660 HH12 ARG   105      44.479  46.227  50.477  1.00  0.00           H  
ATOM   1661  NH2 ARG   105      45.751  48.097  49.705  1.00  0.00           N  
ATOM   1662 HH21 ARG   105      46.454  48.766  49.428  1.00  0.00           H  
ATOM   1663 HH22 ARG   105      45.551  48.002  50.691  1.00  0.00           H  
ATOM   1664  C   ARG   105      43.856  45.787  42.994  1.00  0.00           C  
ATOM   1665  O   ARG   105      44.659  45.701  42.009  1.00  0.00           O  
ATOM   1666  N   ILE   106      42.890  46.735  43.037  1.00  0.00           N  
ATOM   1667  H   ILE   106      42.385  46.742  43.912  1.00  0.00           H  
ATOM   1668  CA  ILE   106      42.592  47.885  42.176  1.00  0.00           C  
ATOM   1669  HA  ILE   106      43.084  47.679  41.225  1.00  0.00           H  
ATOM   1670  CB  ILE   106      41.044  47.912  41.768  1.00  0.00           C  
ATOM   1671  HB  ILE   106      40.804  48.727  41.084  1.00  0.00           H  
ATOM   1672  CG2 ILE   106      40.740  46.498  41.164  1.00  0.00           C  
ATOM   1673 HG21 ILE   106      41.464  46.188  40.411  1.00  0.00           H  
ATOM   1674 HG22 ILE   106      40.771  45.702  41.908  1.00  0.00           H  
ATOM   1675 HG23 ILE   106      39.762  46.700  40.727  1.00  0.00           H  
ATOM   1676  CG1 ILE   106      40.158  48.149  43.057  1.00  0.00           C  
ATOM   1677 HG12 ILE   106      39.961  47.255  43.650  1.00  0.00           H  
ATOM   1678 HG13 ILE   106      40.698  48.906  43.625  1.00  0.00           H  
ATOM   1679  CD1 ILE   106      38.842  48.723  42.624  1.00  0.00           C  
ATOM   1680 HD11 ILE   106      38.328  47.971  42.026  1.00  0.00           H  
ATOM   1681 HD12 ILE   106      38.260  49.063  43.480  1.00  0.00           H  
ATOM   1682 HD13 ILE   106      38.945  49.606  41.993  1.00  0.00           H  
ATOM   1683  C   ILE   106      43.102  49.245  42.561  1.00  0.00           C  
ATOM   1684  O   ILE   106      43.594  49.392  43.639  1.00  0.00           O  
ATOM   1685  N   GLN   107      42.952  50.257  41.688  1.00  0.00           N  
ATOM   1686  H   GLN   107      42.651  50.017  40.754  1.00  0.00           H  
ATOM   1687  CA  GLN   107      43.433  51.621  41.831  1.00  0.00           C  
ATOM   1688  HA  GLN   107      44.151  51.741  42.643  1.00  0.00           H  
ATOM   1689  CB  GLN   107      44.348  51.935  40.609  1.00  0.00           C  
ATOM   1690  HB2 GLN   107      45.083  52.672  40.937  1.00  0.00           H  
ATOM   1691  HB3 GLN   107      44.873  50.996  40.434  1.00  0.00           H  
ATOM   1692  CG  GLN   107      43.812  52.448  39.236  1.00  0.00           C  
ATOM   1693  HG2 GLN   107      43.179  53.321  39.398  1.00  0.00           H  
ATOM   1694  HG3 GLN   107      44.679  52.685  38.619  1.00  0.00           H  
ATOM   1695  CD  GLN   107      43.041  51.325  38.519  1.00  0.00           C  
ATOM   1696  OE1 GLN   107      42.971  50.190  38.821  1.00  0.00           O  
ATOM   1697  NE2 GLN   107      42.516  51.560  37.381  1.00  0.00           N  
ATOM   1698 HE21 GLN   107      42.564  52.498  37.011  1.00  0.00           H  
ATOM   1699 HE22 GLN   107      41.943  50.820  37.001  1.00  0.00           H  
ATOM   1700  C   GLN   107      42.388  52.747  41.893  1.00  0.00           C  
ATOM   1701  O   GLN   107      41.205  52.446  41.702  1.00  0.00           O  
ATOM   1702  N   PRO   108      42.688  53.954  42.296  1.00  0.00           N  
ATOM   1703  CD  PRO   108      44.029  54.501  42.542  1.00  0.00           C  
ATOM   1704  HD2 PRO   108      44.433  54.701  41.550  1.00  0.00           H  
ATOM   1705  HD3 PRO   108      44.601  53.733  43.061  1.00  0.00           H  
ATOM   1706  CG  PRO   108      43.738  55.765  43.395  1.00  0.00           C  
ATOM   1707  HG2 PRO   108      44.547  56.495  43.379  1.00  0.00           H  
ATOM   1708  HG3 PRO   108      43.621  55.449  44.431  1.00  0.00           H  
ATOM   1709  CB  PRO   108      42.389  56.252  42.857  1.00  0.00           C  
ATOM   1710  HB2 PRO   108      42.574  56.972  42.061  1.00  0.00           H  
ATOM   1711  HB3 PRO   108      41.893  56.848  43.623  1.00  0.00           H  
ATOM   1712  CA  PRO   108      41.697  54.997  42.381  1.00  0.00           C  
ATOM   1713  HA  PRO   108      41.061  54.755  43.233  1.00  0.00           H  
ATOM   1714  C   PRO   108      40.938  55.301  41.033  1.00  0.00           C  
ATOM   1715  O   PRO   108      41.624  55.560  40.021  1.00  0.00           O  
ATOM   1716  N   GLY   109      39.649  55.345  41.095  1.00  0.00           N  
ATOM   1717  H   GLY   109      39.270  55.293  42.030  1.00  0.00           H  
ATOM   1718  CA  GLY   109      38.764  55.692  40.004  1.00  0.00           C  
ATOM   1719  HA2 GLY   109      37.875  56.146  40.443  1.00  0.00           H  
ATOM   1720  HA3 GLY   109      39.245  56.408  39.338  1.00  0.00           H  
ATOM   1721  C   GLY   109      38.252  54.443  39.246  1.00  0.00           C  
ATOM   1722  O   GLY   109      37.241  54.422  38.499  1.00  0.00           O  
ATOM   1723  N   GLN   110      38.967  53.294  39.427  1.00  0.00           N  
ATOM   1724  H   GLN   110      39.761  53.420  40.038  1.00  0.00           H  
ATOM   1725  CA  GLN   110      38.577  51.970  38.946  1.00  0.00           C  
ATOM   1726  HA  GLN   110      38.465  52.030  37.864  1.00  0.00           H  
ATOM   1727  CB  GLN   110      39.635  50.884  39.324  1.00  0.00           C  
ATOM   1728  HB2 GLN   110      40.604  51.329  39.094  1.00  0.00           H  
ATOM   1729  HB3 GLN   110      39.713  50.766  40.404  1.00  0.00           H  
ATOM   1730  CG  GLN   110      39.591  49.576  38.644  1.00  0.00           C  
ATOM   1731  HG2 GLN   110      40.525  49.042  38.816  1.00  0.00           H  
ATOM   1732  HG3 GLN   110      38.766  48.979  39.033  1.00  0.00           H  
ATOM   1733  CD  GLN   110      39.559  49.704  37.163  1.00  0.00           C  
ATOM   1734  OE1 GLN   110      40.052  50.618  36.507  1.00  0.00           O  
ATOM   1735  NE2 GLN   110      38.873  48.744  36.519  1.00  0.00           N  
ATOM   1736 HE21 GLN   110      38.298  48.094  37.035  1.00  0.00           H  
ATOM   1737 HE22 GLN   110      38.587  49.037  35.595  1.00  0.00           H  
ATOM   1738  C   GLN   110      37.171  51.637  39.478  1.00  0.00           C  
ATOM   1739  O   GLN   110      36.919  51.633  40.650  1.00  0.00           O  
ATOM   1740  N   THR   111      36.202  51.416  38.531  1.00  0.00           N  
ATOM   1741  H   THR   111      36.361  51.462  37.535  1.00  0.00           H  
ATOM   1742  CA  THR   111      34.843  50.877  38.914  1.00  0.00           C  
ATOM   1743  HA  THR   111      34.558  51.376  39.841  1.00  0.00           H  
ATOM   1744  CB  THR   111      33.786  51.318  37.890  1.00  0.00           C  
ATOM   1745  HB  THR   111      32.917  50.694  38.103  1.00  0.00           H  
ATOM   1746  CG2 THR   111      33.408  52.835  37.955  1.00  0.00           C  
ATOM   1747 HG21 THR   111      32.723  52.994  38.788  1.00  0.00           H  
ATOM   1748 HG22 THR   111      34.320  53.430  37.997  1.00  0.00           H  
ATOM   1749 HG23 THR   111      32.718  53.170  37.180  1.00  0.00           H  
ATOM   1750  OG1 THR   111      34.213  51.014  36.563  1.00  0.00           O  
ATOM   1751  HG1 THR   111      33.504  51.192  35.940  1.00  0.00           H  
ATOM   1752  C   THR   111      34.734  49.344  39.153  1.00  0.00           C  
ATOM   1753  O   THR   111      35.450  48.614  38.544  1.00  0.00           O  
ATOM   1754  N   PHE   112      33.771  48.956  39.989  1.00  0.00           N  
ATOM   1755  H   PHE   112      33.246  49.724  40.382  1.00  0.00           H  
ATOM   1756  CA  PHE   112      33.309  47.582  40.246  1.00  0.00           C  
ATOM   1757  HA  PHE   112      33.511  47.002  39.345  1.00  0.00           H  
ATOM   1758  CB  PHE   112      34.172  47.133  41.424  1.00  0.00           C  
ATOM   1759  HB2 PHE   112      33.970  46.097  41.693  1.00  0.00           H  
ATOM   1760  HB3 PHE   112      35.212  47.063  41.105  1.00  0.00           H  
ATOM   1761  CG  PHE   112      34.106  47.943  42.750  1.00  0.00           C  
ATOM   1762  CD1 PHE   112      35.114  48.838  42.983  1.00  0.00           C  
ATOM   1763  HD1 PHE   112      35.838  49.048  42.209  1.00  0.00           H  
ATOM   1764  CE1 PHE   112      35.119  49.668  44.109  1.00  0.00           C  
ATOM   1765  HE1 PHE   112      35.940  50.330  44.343  1.00  0.00           H  
ATOM   1766  CZ  PHE   112      34.172  49.465  45.109  1.00  0.00           C  
ATOM   1767  HZ  PHE   112      34.263  50.038  46.019  1.00  0.00           H  
ATOM   1768  CE2 PHE   112      33.111  48.565  44.960  1.00  0.00           C  
ATOM   1769  HE2 PHE   112      32.361  48.403  45.720  1.00  0.00           H  
ATOM   1770  CD2 PHE   112      33.145  47.790  43.738  1.00  0.00           C  
ATOM   1771  HD2 PHE   112      32.413  47.010  43.589  1.00  0.00           H  
ATOM   1772  C   PHE   112      31.801  47.581  40.569  1.00  0.00           C  
ATOM   1773  O   PHE   112      31.178  48.654  40.710  1.00  0.00           O  
ATOM   1774  N   SER   113      31.168  46.424  40.751  1.00  0.00           N  
ATOM   1775  H   SER   113      31.698  45.576  40.609  1.00  0.00           H  
ATOM   1776  CA  SER   113      29.807  46.253  41.338  1.00  0.00           C  
ATOM   1777  HA  SER   113      29.211  47.158  41.454  1.00  0.00           H  
ATOM   1778  CB  SER   113      29.026  45.239  40.545  1.00  0.00           C  
ATOM   1779  HB2 SER   113      29.559  44.293  40.641  1.00  0.00           H  
ATOM   1780  HB3 SER   113      28.058  45.115  41.029  1.00  0.00           H  
ATOM   1781  OG  SER   113      28.800  45.653  39.209  1.00  0.00           O  
ATOM   1782  HG  SER   113      29.356  46.405  38.994  1.00  0.00           H  
ATOM   1783  C   SER   113      29.796  45.865  42.839  1.00  0.00           C  
ATOM   1784  O   SER   113      30.466  44.901  43.154  1.00  0.00           O  
ATOM   1785  N   VAL   114      29.129  46.550  43.802  1.00  0.00           N  
ATOM   1786  H   VAL   114      28.674  47.408  43.523  1.00  0.00           H  
ATOM   1787  CA  VAL   114      29.037  46.250  45.250  1.00  0.00           C  
ATOM   1788  HA  VAL   114      29.765  45.471  45.477  1.00  0.00           H  
ATOM   1789  CB  VAL   114      29.448  47.442  46.154  1.00  0.00           C  
ATOM   1790  HB  VAL   114      30.131  48.056  45.566  1.00  0.00           H  
ATOM   1791  CG1 VAL   114      28.235  48.298  46.479  1.00  0.00           C  
ATOM   1792 HG11 VAL   114      27.707  48.541  45.557  1.00  0.00           H  
ATOM   1793 HG12 VAL   114      27.633  47.917  47.304  1.00  0.00           H  
ATOM   1794 HG13 VAL   114      28.585  49.275  46.811  1.00  0.00           H  
ATOM   1795  CG2 VAL   114      30.214  46.985  47.454  1.00  0.00           C  
ATOM   1796 HG21 VAL   114      31.098  46.384  47.242  1.00  0.00           H  
ATOM   1797 HG22 VAL   114      30.582  47.847  48.010  1.00  0.00           H  
ATOM   1798 HG23 VAL   114      29.534  46.383  48.057  1.00  0.00           H  
ATOM   1799  C   VAL   114      27.655  45.660  45.494  1.00  0.00           C  
ATOM   1800  O   VAL   114      26.645  46.286  45.104  1.00  0.00           O  
ATOM   1801  N   LEU   115      27.485  44.512  46.183  1.00  0.00           N  
ATOM   1802  H   LEU   115      28.344  44.079  46.490  1.00  0.00           H  
ATOM   1803  CA  LEU   115      26.247  43.884  46.552  1.00  0.00           C  
ATOM   1804  HA  LEU   115      25.432  44.364  46.010  1.00  0.00           H  
ATOM   1805  CB  LEU   115      26.357  42.408  46.285  1.00  0.00           C  
ATOM   1806  HB2 LEU   115      26.813  42.278  45.304  1.00  0.00           H  
ATOM   1807  HB3 LEU   115      26.871  41.895  47.098  1.00  0.00           H  
ATOM   1808  CG  LEU   115      24.950  41.831  46.040  1.00  0.00           C  
ATOM   1809  HG  LEU   115      24.452  42.409  45.262  1.00  0.00           H  
ATOM   1810  CD1 LEU   115      25.065  40.344  45.571  1.00  0.00           C  
ATOM   1811 HD11 LEU   115      25.994  40.128  45.042  1.00  0.00           H  
ATOM   1812 HD12 LEU   115      24.916  39.616  46.368  1.00  0.00           H  
ATOM   1813 HD13 LEU   115      24.211  40.147  44.922  1.00  0.00           H  
ATOM   1814  CD2 LEU   115      24.023  41.790  47.229  1.00  0.00           C  
ATOM   1815 HD21 LEU   115      23.129  41.380  46.758  1.00  0.00           H  
ATOM   1816 HD22 LEU   115      24.365  41.124  48.021  1.00  0.00           H  
ATOM   1817 HD23 LEU   115      23.837  42.815  47.550  1.00  0.00           H  
ATOM   1818  C   LEU   115      26.007  44.201  48.045  1.00  0.00           C  
ATOM   1819  O   LEU   115      26.734  43.832  48.974  1.00  0.00           O  
ATOM   1820  N   ALA   116      24.982  44.980  48.304  1.00  0.00           N  
ATOM   1821  H   ALA   116      24.453  45.304  47.506  1.00  0.00           H  
ATOM   1822  CA  ALA   116      24.559  45.403  49.614  1.00  0.00           C  
ATOM   1823  HA  ALA   116      25.332  45.684  50.329  1.00  0.00           H  
ATOM   1824  CB  ALA   116      23.778  46.713  49.332  1.00  0.00           C  
ATOM   1825  HB1 ALA   116      22.844  46.488  48.818  1.00  0.00           H  
ATOM   1826  HB2 ALA   116      23.503  47.197  50.269  1.00  0.00           H  
ATOM   1827  HB3 ALA   116      24.371  47.321  48.648  1.00  0.00           H  
ATOM   1828  C   ALA   116      23.697  44.291  50.218  1.00  0.00           C  
ATOM   1829  O   ALA   116      22.607  44.045  49.809  1.00  0.00           O  
ATOM   1830  N   CYS   117      24.379  43.590  51.115  1.00  0.00           N  
ATOM   1831  H   CYS   117      25.370  43.758  51.019  1.00  0.00           H  
ATOM   1832  CA  CYS   117      23.972  42.481  51.947  1.00  0.00           C  
ATOM   1833  HA  CYS   117      22.987  42.285  51.523  1.00  0.00           H  
ATOM   1834  CB  CYS   117      25.090  41.452  51.652  1.00  0.00           C  
ATOM   1835  HB2 CYS   117      25.314  41.238  50.606  1.00  0.00           H  
ATOM   1836  HB3 CYS   117      26.021  41.719  52.152  1.00  0.00           H  
ATOM   1837  SG  CYS   117      24.608  39.808  52.227  1.00  0.00           S  
ATOM   1838  HG  CYS   117      24.387  40.145  53.501  1.00  0.00           H  
ATOM   1839  C   CYS   117      23.831  42.798  53.451  1.00  0.00           C  
ATOM   1840  O   CYS   117      24.659  43.426  54.041  1.00  0.00           O  
ATOM   1841  N   TYR   118      22.736  42.330  54.038  1.00  0.00           N  
ATOM   1842  H   TYR   118      22.084  41.848  53.436  1.00  0.00           H  
ATOM   1843  CA  TYR   118      22.342  42.801  55.371  1.00  0.00           C  
ATOM   1844  HA  TYR   118      23.142  43.366  55.849  1.00  0.00           H  
ATOM   1845  CB  TYR   118      21.129  43.741  55.291  1.00  0.00           C  
ATOM   1846  HB2 TYR   118      20.259  43.219  54.892  1.00  0.00           H  
ATOM   1847  HB3 TYR   118      20.959  44.193  56.268  1.00  0.00           H  
ATOM   1848  CG  TYR   118      21.277  44.892  54.294  1.00  0.00           C  
ATOM   1849  CD1 TYR   118      20.188  45.335  53.558  1.00  0.00           C  
ATOM   1850  HD1 TYR   118      19.244  44.811  53.541  1.00  0.00           H  
ATOM   1851  CE1 TYR   118      20.273  46.501  52.807  1.00  0.00           C  
ATOM   1852  HE1 TYR   118      19.500  46.937  52.192  1.00  0.00           H  
ATOM   1853  CZ  TYR   118      21.536  47.180  52.824  1.00  0.00           C  
ATOM   1854  OH  TYR   118      21.615  48.307  51.940  1.00  0.00           O  
ATOM   1855  HH  TYR   118      22.425  48.794  52.112  1.00  0.00           H  
ATOM   1856  CE2 TYR   118      22.666  46.739  53.500  1.00  0.00           C  
ATOM   1857  HE2 TYR   118      23.519  47.402  53.507  1.00  0.00           H  
ATOM   1858  CD2 TYR   118      22.506  45.591  54.302  1.00  0.00           C  
ATOM   1859  HD2 TYR   118      23.269  45.398  55.041  1.00  0.00           H  
ATOM   1860  C   TYR   118      22.110  41.559  56.190  1.00  0.00           C  
ATOM   1861  O   TYR   118      21.164  40.852  55.801  1.00  0.00           O  
ATOM   1862  N   ASN   119      22.808  41.293  57.355  1.00  0.00           N  
ATOM   1863  H   ASN   119      23.602  41.875  57.581  1.00  0.00           H  
ATOM   1864  CA  ASN   119      22.721  40.061  58.066  1.00  0.00           C  
ATOM   1865  HA  ASN   119      23.694  39.886  58.525  1.00  0.00           H  
ATOM   1866  CB  ASN   119      21.491  40.018  59.063  1.00  0.00           C  
ATOM   1867  HB2 ASN   119      20.634  39.904  58.399  1.00  0.00           H  
ATOM   1868  HB3 ASN   119      21.596  39.156  59.722  1.00  0.00           H  
ATOM   1869  CG  ASN   119      21.285  41.254  59.848  1.00  0.00           C  
ATOM   1870  OD1 ASN   119      20.249  41.887  59.709  1.00  0.00           O  
ATOM   1871  ND2 ASN   119      22.253  41.738  60.577  1.00  0.00           N  
ATOM   1872 HD21 ASN   119      23.222  41.454  60.550  1.00  0.00           H  
ATOM   1873 HD22 ASN   119      22.063  42.533  61.170  1.00  0.00           H  
ATOM   1874  C   ASN   119      22.627  38.828  57.106  1.00  0.00           C  
ATOM   1875  O   ASN   119      21.953  37.850  57.427  1.00  0.00           O  
ATOM   1876  N   GLY   120      23.363  38.780  55.990  1.00  0.00           N  
ATOM   1877  H   GLY   120      24.029  39.519  55.814  1.00  0.00           H  
ATOM   1878  CA  GLY   120      23.401  37.585  55.109  1.00  0.00           C  
ATOM   1879  HA2 GLY   120      24.223  37.711  54.404  1.00  0.00           H  
ATOM   1880  HA3 GLY   120      23.435  36.707  55.754  1.00  0.00           H  
ATOM   1881  C   GLY   120      22.017  37.465  54.340  1.00  0.00           C  
ATOM   1882  O   GLY   120      21.469  36.410  54.202  1.00  0.00           O  
ATOM   1883  N   SER   121      21.650  38.673  53.741  1.00  0.00           N  
ATOM   1884  H   SER   121      22.219  39.460  54.017  1.00  0.00           H  
ATOM   1885  CA  SER   121      20.569  38.768  52.749  1.00  0.00           C  
ATOM   1886  HA  SER   121      20.507  37.763  52.331  1.00  0.00           H  
ATOM   1887  CB  SER   121      19.285  38.917  53.436  1.00  0.00           C  
ATOM   1888  HB2 SER   121      19.213  38.016  54.044  1.00  0.00           H  
ATOM   1889  HB3 SER   121      19.278  39.728  54.164  1.00  0.00           H  
ATOM   1890  OG  SER   121      18.278  39.107  52.474  1.00  0.00           O  
ATOM   1891  HG  SER   121      18.107  38.234  52.114  1.00  0.00           H  
ATOM   1892  C   SER   121      20.806  39.805  51.625  1.00  0.00           C  
ATOM   1893  O   SER   121      20.885  40.976  51.984  1.00  0.00           O  
ATOM   1894  N   PRO   122      21.094  39.449  50.346  1.00  0.00           N  
ATOM   1895  CD  PRO   122      21.341  38.069  49.936  1.00  0.00           C  
ATOM   1896  HD2 PRO   122      20.436  37.496  49.731  1.00  0.00           H  
ATOM   1897  HD3 PRO   122      22.005  37.585  50.653  1.00  0.00           H  
ATOM   1898  CG  PRO   122      21.950  38.289  48.485  1.00  0.00           C  
ATOM   1899  HG2 PRO   122      21.601  37.470  47.856  1.00  0.00           H  
ATOM   1900  HG3 PRO   122      23.039  38.340  48.522  1.00  0.00           H  
ATOM   1901  CB  PRO   122      21.243  39.503  48.019  1.00  0.00           C  
ATOM   1902  HB2 PRO   122      20.208  39.268  47.772  1.00  0.00           H  
ATOM   1903  HB3 PRO   122      21.625  39.898  47.078  1.00  0.00           H  
ATOM   1904  CA  PRO   122      21.218  40.431  49.254  1.00  0.00           C  
ATOM   1905  HA  PRO   122      22.162  40.965  49.360  1.00  0.00           H  
ATOM   1906  C   PRO   122      20.010  41.376  49.175  1.00  0.00           C  
ATOM   1907  O   PRO   122      18.862  41.003  49.117  1.00  0.00           O  
ATOM   1908  N   SER   123      20.287  42.665  49.102  1.00  0.00           N  
ATOM   1909  H   SER   123      21.224  42.943  49.358  1.00  0.00           H  
ATOM   1910  CA  SER   123      19.259  43.735  49.089  1.00  0.00           C  
ATOM   1911  HA  SER   123      18.277  43.278  49.211  1.00  0.00           H  
ATOM   1912  CB  SER   123      19.536  44.778  50.243  1.00  0.00           C  
ATOM   1913  HB2 SER   123      19.237  44.346  51.198  1.00  0.00           H  
ATOM   1914  HB3 SER   123      20.600  45.017  50.220  1.00  0.00           H  
ATOM   1915  OG  SER   123      18.824  45.992  50.005  1.00  0.00           O  
ATOM   1916  HG  SER   123      17.881  45.859  50.124  1.00  0.00           H  
ATOM   1917  C   SER   123      19.250  44.407  47.720  1.00  0.00           C  
ATOM   1918  O   SER   123      18.132  44.636  47.173  1.00  0.00           O  
ATOM   1919  N   GLY   124      20.405  44.722  47.131  1.00  0.00           N  
ATOM   1920  H   GLY   124      21.289  44.456  47.541  1.00  0.00           H  
ATOM   1921  CA  GLY   124      20.511  45.313  45.778  1.00  0.00           C  
ATOM   1922  HA2 GLY   124      20.067  44.716  44.982  1.00  0.00           H  
ATOM   1923  HA3 GLY   124      20.185  46.353  45.758  1.00  0.00           H  
ATOM   1924  C   GLY   124      21.995  45.353  45.399  1.00  0.00           C  
ATOM   1925  O   GLY   124      22.929  45.040  46.103  1.00  0.00           O  
ATOM   1926  N   VAL   125      22.341  45.595  44.132  1.00  0.00           N  
ATOM   1927  H   VAL   125      21.592  45.888  43.521  1.00  0.00           H  
ATOM   1928  CA  VAL   125      23.737  45.823  43.562  1.00  0.00           C  
ATOM   1929  HA  VAL   125      24.488  45.801  44.352  1.00  0.00           H  
ATOM   1930  CB  VAL   125      24.139  44.591  42.682  1.00  0.00           C  
ATOM   1931  HB  VAL   125      24.013  43.642  43.202  1.00  0.00           H  
ATOM   1932  CG1 VAL   125      23.220  44.523  41.537  1.00  0.00           C  
ATOM   1933 HG11 VAL   125      23.337  45.379  40.872  1.00  0.00           H  
ATOM   1934 HG12 VAL   125      23.379  43.663  40.888  1.00  0.00           H  
ATOM   1935 HG13 VAL   125      22.205  44.401  41.915  1.00  0.00           H  
ATOM   1936  CG2 VAL   125      25.611  44.470  42.268  1.00  0.00           C  
ATOM   1937 HG21 VAL   125      26.357  44.507  43.061  1.00  0.00           H  
ATOM   1938 HG22 VAL   125      25.707  43.603  41.614  1.00  0.00           H  
ATOM   1939 HG23 VAL   125      25.877  45.314  41.632  1.00  0.00           H  
ATOM   1940  C   VAL   125      23.873  47.193  42.913  1.00  0.00           C  
ATOM   1941  O   VAL   125      23.011  47.674  42.171  1.00  0.00           O  
ATOM   1942  N   TYR   126      25.100  47.795  43.125  1.00  0.00           N  
ATOM   1943  H   TYR   126      25.690  47.275  43.758  1.00  0.00           H  
ATOM   1944  CA  TYR   126      25.409  49.210  42.833  1.00  0.00           C  
ATOM   1945  HA  TYR   126      24.659  49.632  42.165  1.00  0.00           H  
ATOM   1946  CB  TYR   126      25.349  50.012  44.149  1.00  0.00           C  
ATOM   1947  HB2 TYR   126      26.056  49.578  44.856  1.00  0.00           H  
ATOM   1948  HB3 TYR   126      25.567  51.066  43.978  1.00  0.00           H  
ATOM   1949  CG  TYR   126      23.913  49.909  44.772  1.00  0.00           C  
ATOM   1950  CD1 TYR   126      22.974  50.911  44.507  1.00  0.00           C  
ATOM   1951  HD1 TYR   126      23.232  51.749  43.877  1.00  0.00           H  
ATOM   1952  CE1 TYR   126      21.692  50.890  45.085  1.00  0.00           C  
ATOM   1953  HE1 TYR   126      20.893  51.567  44.821  1.00  0.00           H  
ATOM   1954  CZ  TYR   126      21.316  49.752  45.887  1.00  0.00           C  
ATOM   1955  OH  TYR   126      20.071  49.863  46.450  1.00  0.00           O  
ATOM   1956  HH  TYR   126      19.992  49.296  47.221  1.00  0.00           H  
ATOM   1957  CE2 TYR   126      22.278  48.748  46.171  1.00  0.00           C  
ATOM   1958  HE2 TYR   126      22.016  47.885  46.765  1.00  0.00           H  
ATOM   1959  CD2 TYR   126      23.623  48.887  45.674  1.00  0.00           C  
ATOM   1960  HD2 TYR   126      24.398  48.144  45.797  1.00  0.00           H  
ATOM   1961  C   TYR   126      26.857  49.421  42.224  1.00  0.00           C  
ATOM   1962  O   TYR   126      27.905  48.919  42.725  1.00  0.00           O  
ATOM   1963  N   GLN   127      26.807  49.824  40.969  1.00  0.00           N  
ATOM   1964  H   GLN   127      25.877  49.842  40.577  1.00  0.00           H  
ATOM   1965  CA  GLN   127      27.998  50.033  40.108  1.00  0.00           C  
ATOM   1966  HA  GLN   127      28.708  49.238  40.334  1.00  0.00           H  
ATOM   1967  CB  GLN   127      27.582  50.010  38.649  1.00  0.00           C  
ATOM   1968  HB2 GLN   127      27.015  49.106  38.428  1.00  0.00           H  
ATOM   1969  HB3 GLN   127      26.974  50.907  38.523  1.00  0.00           H  
ATOM   1970  CG  GLN   127      28.698  50.036  37.544  1.00  0.00           C  
ATOM   1971  HG2 GLN   127      28.203  49.774  36.610  1.00  0.00           H  
ATOM   1972  HG3 GLN   127      29.025  51.056  37.341  1.00  0.00           H  
ATOM   1973  CD  GLN   127      29.832  48.974  37.730  1.00  0.00           C  
ATOM   1974  OE1 GLN   127      29.703  47.981  38.355  1.00  0.00           O  
ATOM   1975  NE2 GLN   127      30.999  49.243  37.151  1.00  0.00           N  
ATOM   1976 HE21 GLN   127      31.069  49.915  36.400  1.00  0.00           H  
ATOM   1977 HE22 GLN   127      31.718  48.693  37.598  1.00  0.00           H  
ATOM   1978  C   GLN   127      28.720  51.321  40.384  1.00  0.00           C  
ATOM   1979  O   GLN   127      28.217  52.405  40.101  1.00  0.00           O  
ATOM   1980  N   CYS   128      29.848  51.292  41.097  1.00  0.00           N  
ATOM   1981  H   CYS   128      30.273  50.377  41.143  1.00  0.00           H  
ATOM   1982  CA  CYS   128      30.468  52.414  41.829  1.00  0.00           C  
ATOM   1983  HA  CYS   128      30.227  53.368  41.360  1.00  0.00           H  
ATOM   1984  CB  CYS   128      29.932  52.544  43.231  1.00  0.00           C  
ATOM   1985  HB2 CYS   128      30.517  53.324  43.718  1.00  0.00           H  
ATOM   1986  HB3 CYS   128      28.885  52.805  43.080  1.00  0.00           H  
ATOM   1987  SG  CYS   128      30.141  51.063  44.239  1.00  0.00           S  
ATOM   1988  HG  CYS   128      29.785  50.223  43.263  1.00  0.00           H  
ATOM   1989  C   CYS   128      32.011  52.327  41.690  1.00  0.00           C  
ATOM   1990  O   CYS   128      32.520  51.355  41.137  1.00  0.00           O  
ATOM   1991  N   ALA   129      32.731  53.395  42.018  1.00  0.00           N  
ATOM   1992  H   ALA   129      32.324  54.291  42.244  1.00  0.00           H  
ATOM   1993  CA  ALA   129      34.228  53.372  42.046  1.00  0.00           C  
ATOM   1994  HA  ALA   129      34.600  52.557  41.425  1.00  0.00           H  
ATOM   1995  CB  ALA   129      34.660  54.642  41.297  1.00  0.00           C  
ATOM   1996  HB1 ALA   129      34.832  55.557  41.864  1.00  0.00           H  
ATOM   1997  HB2 ALA   129      35.671  54.458  40.934  1.00  0.00           H  
ATOM   1998  HB3 ALA   129      34.038  54.875  40.433  1.00  0.00           H  
ATOM   1999  C   ALA   129      34.926  53.274  43.418  1.00  0.00           C  
ATOM   2000  O   ALA   129      34.330  53.667  44.402  1.00  0.00           O  
ATOM   2001  N   MET   130      36.254  52.933  43.405  1.00  0.00           N  
ATOM   2002  H   MET   130      36.611  52.598  42.522  1.00  0.00           H  
ATOM   2003  CA  MET   130      37.255  53.189  44.438  1.00  0.00           C  
ATOM   2004  HA  MET   130      36.775  52.870  45.363  1.00  0.00           H  
ATOM   2005  CB  MET   130      38.530  52.301  44.214  1.00  0.00           C  
ATOM   2006  HB2 MET   130      38.257  51.268  44.431  1.00  0.00           H  
ATOM   2007  HB3 MET   130      38.804  52.204  43.163  1.00  0.00           H  
ATOM   2008  CG  MET   130      39.718  52.702  45.058  1.00  0.00           C  
ATOM   2009  HG2 MET   130      40.531  52.026  44.795  1.00  0.00           H  
ATOM   2010  HG3 MET   130      40.048  53.680  44.709  1.00  0.00           H  
ATOM   2011  SD  MET   130      39.612  52.512  46.870  1.00  0.00           S  
ATOM   2012  CE  MET   130      38.887  50.877  47.129  1.00  0.00           C  
ATOM   2013  HE1 MET   130      38.922  50.630  48.190  1.00  0.00           H  
ATOM   2014  HE2 MET   130      37.885  50.845  46.702  1.00  0.00           H  
ATOM   2015  HE3 MET   130      39.513  50.160  46.597  1.00  0.00           H  
ATOM   2016  C   MET   130      37.556  54.685  44.416  1.00  0.00           C  
ATOM   2017  O   MET   130      38.334  55.070  43.502  1.00  0.00           O  
ATOM   2018  N   ARG   131      37.129  55.412  45.461  1.00  0.00           N  
ATOM   2019  H   ARG   131      36.637  54.936  46.204  1.00  0.00           H  
ATOM   2020  CA  ARG   131      37.321  56.869  45.517  1.00  0.00           C  
ATOM   2021  HA  ARG   131      37.197  57.275  44.513  1.00  0.00           H  
ATOM   2022  CB  ARG   131      36.304  57.559  46.449  1.00  0.00           C  
ATOM   2023  HB2 ARG   131      36.353  57.066  47.420  1.00  0.00           H  
ATOM   2024  HB3 ARG   131      36.574  58.605  46.598  1.00  0.00           H  
ATOM   2025  CG  ARG   131      34.862  57.358  45.933  1.00  0.00           C  
ATOM   2026  HG2 ARG   131      34.871  57.373  44.843  1.00  0.00           H  
ATOM   2027  HG3 ARG   131      34.667  56.350  46.297  1.00  0.00           H  
ATOM   2028  CD  ARG   131      33.766  58.295  46.403  1.00  0.00           C  
ATOM   2029  HD2 ARG   131      32.813  57.997  45.967  1.00  0.00           H  
ATOM   2030  HD3 ARG   131      33.694  58.437  47.482  1.00  0.00           H  
ATOM   2031  NE  ARG   131      34.072  59.707  45.906  1.00  0.00           N  
ATOM   2032  HE  ARG   131      34.453  60.382  46.554  1.00  0.00           H  
ATOM   2033  CZ  ARG   131      34.009  60.143  44.692  1.00  0.00           C  
ATOM   2034  NH1 ARG   131      33.614  59.430  43.653  1.00  0.00           N  
ATOM   2035 HH11 ARG   131      33.046  58.595  43.656  1.00  0.00           H  
ATOM   2036 HH12 ARG   131      33.630  59.894  42.756  1.00  0.00           H  
ATOM   2037  NH2 ARG   131      34.430  61.291  44.375  1.00  0.00           N  
ATOM   2038 HH21 ARG   131      34.996  61.820  45.022  1.00  0.00           H  
ATOM   2039 HH22 ARG   131      34.426  61.496  43.386  1.00  0.00           H  
ATOM   2040  C   ARG   131      38.735  57.090  46.013  1.00  0.00           C  
ATOM   2041  O   ARG   131      39.158  56.376  46.906  1.00  0.00           O  
ATOM   2042  N   PRO   132      39.500  58.050  45.472  1.00  0.00           N  
ATOM   2043  CD  PRO   132      39.197  58.695  44.225  1.00  0.00           C  
ATOM   2044  HD2 PRO   132      38.433  59.442  44.439  1.00  0.00           H  
ATOM   2045  HD3 PRO   132      38.860  57.906  43.553  1.00  0.00           H  
ATOM   2046  CG  PRO   132      40.442  59.342  43.625  1.00  0.00           C  
ATOM   2047  HG2 PRO   132      40.281  60.336  43.208  1.00  0.00           H  
ATOM   2048  HG3 PRO   132      40.971  58.601  43.027  1.00  0.00           H  
ATOM   2049  CB  PRO   132      41.272  59.549  44.929  1.00  0.00           C  
ATOM   2050  HB2 PRO   132      40.997  60.500  45.386  1.00  0.00           H  
ATOM   2051  HB3 PRO   132      42.334  59.491  44.695  1.00  0.00           H  
ATOM   2052  CA  PRO   132      40.864  58.404  45.825  1.00  0.00           C  
ATOM   2053  HA  PRO   132      41.486  57.535  45.611  1.00  0.00           H  
ATOM   2054  C   PRO   132      41.028  58.754  47.328  1.00  0.00           C  
ATOM   2055  O   PRO   132      42.122  58.511  47.793  1.00  0.00           O  
ATOM   2056  N   ASN   133      40.090  59.452  47.968  1.00  0.00           N  
ATOM   2057  H   ASN   133      39.209  59.660  47.520  1.00  0.00           H  
ATOM   2058  CA  ASN   133      40.101  59.825  49.394  1.00  0.00           C  
ATOM   2059  HA  ASN   133      41.004  60.380  49.649  1.00  0.00           H  
ATOM   2060  CB  ASN   133      38.993  60.849  49.619  1.00  0.00           C  
ATOM   2061  HB2 ASN   133      39.363  61.469  50.435  1.00  0.00           H  
ATOM   2062  HB3 ASN   133      38.824  61.430  48.712  1.00  0.00           H  
ATOM   2063  CG  ASN   133      37.611  60.301  50.074  1.00  0.00           C  
ATOM   2064  OD1 ASN   133      37.137  59.352  49.518  1.00  0.00           O  
ATOM   2065  ND2 ASN   133      36.949  60.745  51.105  1.00  0.00           N  
ATOM   2066 HD21 ASN   133      37.306  61.414  51.771  1.00  0.00           H  
ATOM   2067 HD22 ASN   133      36.069  60.263  51.223  1.00  0.00           H  
ATOM   2068  C   ASN   133      39.934  58.564  50.264  1.00  0.00           C  
ATOM   2069  O   ASN   133      40.219  58.618  51.456  1.00  0.00           O  
ATOM   2070  N   PHE   134      39.542  57.460  49.632  1.00  0.00           N  
ATOM   2071  H   PHE   134      39.162  57.586  48.705  1.00  0.00           H  
ATOM   2072  CA  PHE   134      39.185  56.136  50.242  1.00  0.00           C  
ATOM   2073  HA  PHE   134      38.889  55.470  49.432  1.00  0.00           H  
ATOM   2074  CB  PHE   134      40.305  55.455  51.040  1.00  0.00           C  
ATOM   2075  HB2 PHE   134      40.378  55.927  52.019  1.00  0.00           H  
ATOM   2076  HB3 PHE   134      40.140  54.412  51.309  1.00  0.00           H  
ATOM   2077  CG  PHE   134      41.675  55.308  50.323  1.00  0.00           C  
ATOM   2078  CD1 PHE   134      42.042  54.162  49.585  1.00  0.00           C  
ATOM   2079  HD1 PHE   134      41.256  53.495  49.262  1.00  0.00           H  
ATOM   2080  CE1 PHE   134      43.306  53.893  49.078  1.00  0.00           C  
ATOM   2081  HE1 PHE   134      43.564  52.923  48.679  1.00  0.00           H  
ATOM   2082  CZ  PHE   134      44.264  54.860  49.249  1.00  0.00           C  
ATOM   2083  HZ  PHE   134      45.272  54.658  48.919  1.00  0.00           H  
ATOM   2084  CE2 PHE   134      43.968  56.054  49.872  1.00  0.00           C  
ATOM   2085  HE2 PHE   134      44.738  56.788  50.057  1.00  0.00           H  
ATOM   2086  CD2 PHE   134      42.734  56.221  50.477  1.00  0.00           C  
ATOM   2087  HD2 PHE   134      42.552  56.982  51.221  1.00  0.00           H  
ATOM   2088  C   PHE   134      37.864  56.167  51.072  1.00  0.00           C  
ATOM   2089  O   PHE   134      36.943  55.456  50.775  1.00  0.00           O  
ATOM   2090  N   THR   135      37.785  57.004  52.066  1.00  0.00           N  
ATOM   2091  H   THR   135      38.454  57.739  52.240  1.00  0.00           H  
ATOM   2092  CA  THR   135      36.575  57.083  52.882  1.00  0.00           C  
ATOM   2093  HA  THR   135      36.279  56.060  53.116  1.00  0.00           H  
ATOM   2094  CB  THR   135      36.804  57.788  54.253  1.00  0.00           C  
ATOM   2095  HB  THR   135      35.864  58.161  54.659  1.00  0.00           H  
ATOM   2096  CG2 THR   135      37.537  56.970  55.293  1.00  0.00           C  
ATOM   2097 HG21 THR   135      36.900  56.286  55.854  1.00  0.00           H  
ATOM   2098 HG22 THR   135      38.506  56.576  54.986  1.00  0.00           H  
ATOM   2099 HG23 THR   135      37.928  57.692  56.010  1.00  0.00           H  
ATOM   2100  OG1 THR   135      37.489  58.979  53.971  1.00  0.00           O  
ATOM   2101  HG1 THR   135      37.020  59.420  53.259  1.00  0.00           H  
ATOM   2102  C   THR   135      35.327  57.664  52.157  1.00  0.00           C  
ATOM   2103  O   THR   135      35.063  58.872  52.144  1.00  0.00           O  
ATOM   2104  N   ILE   136      34.519  56.715  51.632  1.00  0.00           N  
ATOM   2105  H   ILE   136      34.780  55.754  51.802  1.00  0.00           H  
ATOM   2106  CA  ILE   136      33.270  56.946  50.857  1.00  0.00           C  
ATOM   2107  HA  ILE   136      33.553  57.518  49.974  1.00  0.00           H  
ATOM   2108  CB  ILE   136      32.646  55.612  50.395  1.00  0.00           C  
ATOM   2109  HB  ILE   136      32.694  54.908  51.226  1.00  0.00           H  
ATOM   2110  CG2 ILE   136      31.193  55.853  50.004  1.00  0.00           C  
ATOM   2111 HG21 ILE   136      31.177  56.573  49.186  1.00  0.00           H  
ATOM   2112 HG22 ILE   136      30.770  54.890  49.718  1.00  0.00           H  
ATOM   2113 HG23 ILE   136      30.520  56.279  50.748  1.00  0.00           H  
ATOM   2114  CG1 ILE   136      33.506  54.916  49.335  1.00  0.00           C  
ATOM   2115 HG12 ILE   136      33.689  55.481  48.422  1.00  0.00           H  
ATOM   2116 HG13 ILE   136      34.509  54.751  49.729  1.00  0.00           H  
ATOM   2117  CD1 ILE   136      33.034  53.492  48.986  1.00  0.00           C  
ATOM   2118 HD11 ILE   136      33.734  53.006  48.307  1.00  0.00           H  
ATOM   2119 HD12 ILE   136      33.047  52.882  49.889  1.00  0.00           H  
ATOM   2120 HD13 ILE   136      31.991  53.424  48.674  1.00  0.00           H  
ATOM   2121  C   ILE   136      32.420  57.742  51.794  1.00  0.00           C  
ATOM   2122  O   ILE   136      31.976  57.130  52.783  1.00  0.00           O  
ATOM   2123  N   LYS   137      32.015  58.984  51.517  1.00  0.00           N  
ATOM   2124  H   LYS   137      32.429  59.374  50.682  1.00  0.00           H  
ATOM   2125  CA  LYS   137      30.964  59.696  52.149  1.00  0.00           C  
ATOM   2126  HA  LYS   137      31.236  59.791  53.200  1.00  0.00           H  
ATOM   2127  CB  LYS   137      30.812  61.118  51.591  1.00  0.00           C  
ATOM   2128  HB2 LYS   137      30.621  60.969  50.528  1.00  0.00           H  
ATOM   2129  HB3 LYS   137      29.913  61.516  52.061  1.00  0.00           H  
ATOM   2130  CG  LYS   137      32.020  62.093  51.849  1.00  0.00           C  
ATOM   2131  HG2 LYS   137      31.972  62.389  52.896  1.00  0.00           H  
ATOM   2132  HG3 LYS   137      33.002  61.707  51.575  1.00  0.00           H  
ATOM   2133  CD  LYS   137      32.031  63.404  51.061  1.00  0.00           C  
ATOM   2134  HD2 LYS   137      32.238  63.146  50.022  1.00  0.00           H  
ATOM   2135  HD3 LYS   137      30.968  63.635  51.124  1.00  0.00           H  
ATOM   2136  CE  LYS   137      33.011  64.482  51.513  1.00  0.00           C  
ATOM   2137  HE2 LYS   137      33.048  64.617  52.594  1.00  0.00           H  
ATOM   2138  HE3 LYS   137      33.972  64.240  51.060  1.00  0.00           H  
ATOM   2139  NZ  LYS   137      32.695  65.724  50.716  1.00  0.00           N  
ATOM   2140  HZ1 LYS   137      33.504  66.319  50.604  1.00  0.00           H  
ATOM   2141  HZ2 LYS   137      32.449  65.521  49.758  1.00  0.00           H  
ATOM   2142  HZ3 LYS   137      31.934  66.286  51.070  1.00  0.00           H  
ATOM   2143  C   LYS   137      29.625  58.997  52.150  1.00  0.00           C  
ATOM   2144  O   LYS   137      28.814  59.203  51.272  1.00  0.00           O  
ATOM   2145  N   GLY   138      29.376  58.202  53.216  1.00  0.00           N  
ATOM   2146  H   GLY   138      30.081  57.790  53.811  1.00  0.00           H  
ATOM   2147  CA  GLY   138      28.042  57.825  53.588  1.00  0.00           C  
ATOM   2148  HA2 GLY   138      28.078  57.088  54.391  1.00  0.00           H  
ATOM   2149  HA3 GLY   138      27.611  58.720  54.037  1.00  0.00           H  
ATOM   2150  C   GLY   138      27.032  57.199  52.613  1.00  0.00           C  
ATOM   2151  O   GLY   138      25.974  57.721  52.423  1.00  0.00           O  
ATOM   2152  N   SER   139      27.387  55.962  52.205  1.00  0.00           N  
ATOM   2153  H   SER   139      28.341  55.667  52.360  1.00  0.00           H  
ATOM   2154  CA  SER   139      26.625  54.986  51.401  1.00  0.00           C  
ATOM   2155  HA  SER   139      25.712  55.439  51.014  1.00  0.00           H  
ATOM   2156  CB  SER   139      27.458  54.453  50.166  1.00  0.00           C  
ATOM   2157  HB2 SER   139      28.187  53.751  50.570  1.00  0.00           H  
ATOM   2158  HB3 SER   139      26.879  53.918  49.414  1.00  0.00           H  
ATOM   2159  OG  SER   139      28.051  55.560  49.520  1.00  0.00           O  
ATOM   2160  HG  SER   139      27.450  56.261  49.258  1.00  0.00           H  
ATOM   2161  C   SER   139      26.087  53.740  52.153  1.00  0.00           C  
ATOM   2162  O   SER   139      25.011  53.296  51.832  1.00  0.00           O  
ATOM   2163  N   PHE   140      26.796  53.131  53.101  1.00  0.00           N  
ATOM   2164  H   PHE   140      27.716  53.512  53.270  1.00  0.00           H  
ATOM   2165  CA  PHE   140      26.540  51.731  53.628  1.00  0.00           C  
ATOM   2166  HA  PHE   140      25.800  51.245  52.991  1.00  0.00           H  
ATOM   2167  CB  PHE   140      27.858  50.863  53.796  1.00  0.00           C  
ATOM   2168  HB2 PHE   140      28.508  51.355  54.520  1.00  0.00           H  
ATOM   2169  HB3 PHE   140      27.580  49.867  54.140  1.00  0.00           H  
ATOM   2170  CG  PHE   140      28.684  50.795  52.510  1.00  0.00           C  
ATOM   2171  CD1 PHE   140      29.472  51.828  52.105  1.00  0.00           C  
ATOM   2172  HD1 PHE   140      29.356  52.753  52.650  1.00  0.00           H  
ATOM   2173  CE1 PHE   140      30.225  51.758  50.946  1.00  0.00           C  
ATOM   2174  HE1 PHE   140      30.895  52.528  50.595  1.00  0.00           H  
ATOM   2175  CZ  PHE   140      30.105  50.608  50.116  1.00  0.00           C  
ATOM   2176  HZ  PHE   140      30.654  50.605  49.186  1.00  0.00           H  
ATOM   2177  CE2 PHE   140      29.288  49.561  50.468  1.00  0.00           C  
ATOM   2178  HE2 PHE   140      29.217  48.712  49.804  1.00  0.00           H  
ATOM   2179  CD2 PHE   140      28.566  49.642  51.692  1.00  0.00           C  
ATOM   2180  HD2 PHE   140      27.836  48.868  51.878  1.00  0.00           H  
ATOM   2181  C   PHE   140      25.758  51.806  54.989  1.00  0.00           C  
ATOM   2182  O   PHE   140      26.009  52.656  55.842  1.00  0.00           O  
ATOM   2183  N   LEU   141      24.781  50.896  55.181  1.00  0.00           N  
ATOM   2184  H   LEU   141      24.747  50.170  54.480  1.00  0.00           H  
ATOM   2185  CA  LEU   141      23.906  50.903  56.319  1.00  0.00           C  
ATOM   2186  HA  LEU   141      23.932  51.848  56.861  1.00  0.00           H  
ATOM   2187  CB  LEU   141      22.466  50.878  55.822  1.00  0.00           C  
ATOM   2188  HB2 LEU   141      22.231  49.881  55.449  1.00  0.00           H  
ATOM   2189  HB3 LEU   141      21.854  51.131  56.688  1.00  0.00           H  
ATOM   2190  CG  LEU   141      22.076  51.886  54.671  1.00  0.00           C  
ATOM   2191  HG  LEU   141      22.653  51.735  53.758  1.00  0.00           H  
ATOM   2192  CD1 LEU   141      20.604  51.756  54.344  1.00  0.00           C  
ATOM   2193 HD11 LEU   141      20.336  50.708  54.212  1.00  0.00           H  
ATOM   2194 HD12 LEU   141      20.004  52.121  55.177  1.00  0.00           H  
ATOM   2195 HD13 LEU   141      20.454  52.350  53.443  1.00  0.00           H  
ATOM   2196  CD2 LEU   141      22.363  53.279  55.194  1.00  0.00           C  
ATOM   2197 HD21 LEU   141      22.229  53.400  56.269  1.00  0.00           H  
ATOM   2198 HD22 LEU   141      23.388  53.537  54.928  1.00  0.00           H  
ATOM   2199 HD23 LEU   141      21.770  54.007  54.641  1.00  0.00           H  
ATOM   2200  C   LEU   141      24.189  49.781  57.399  1.00  0.00           C  
ATOM   2201  O   LEU   141      25.176  49.055  57.310  1.00  0.00           O  
ATOM   2202  N   ASN   142      23.363  49.686  58.485  1.00  0.00           N  
ATOM   2203  H   ASN   142      22.512  50.229  58.489  1.00  0.00           H  
ATOM   2204  CA  ASN   142      23.546  48.753  59.619  1.00  0.00           C  
ATOM   2205  HA  ASN   142      24.480  49.019  60.114  1.00  0.00           H  
ATOM   2206  CB  ASN   142      22.350  48.943  60.579  1.00  0.00           C  
ATOM   2207  HB2 ASN   142      22.158  50.008  60.711  1.00  0.00           H  
ATOM   2208  HB3 ASN   142      21.462  48.462  60.169  1.00  0.00           H  
ATOM   2209  CG  ASN   142      22.701  48.427  61.946  1.00  0.00           C  
ATOM   2210  OD1 ASN   142      23.833  48.178  62.340  1.00  0.00           O  
ATOM   2211  ND2 ASN   142      21.652  48.193  62.645  1.00  0.00           N  
ATOM   2212 HD21 ASN   142      20.716  48.460  62.376  1.00  0.00           H  
ATOM   2213 HD22 ASN   142      21.729  47.840  63.589  1.00  0.00           H  
ATOM   2214  C   ASN   142      23.610  47.267  59.219  1.00  0.00           C  
ATOM   2215  O   ASN   142      22.947  46.856  58.288  1.00  0.00           O  
ATOM   2216  N   GLY   143      24.406  46.434  59.859  1.00  0.00           N  
ATOM   2217  H   GLY   143      24.976  46.848  60.582  1.00  0.00           H  
ATOM   2218  CA  GLY   143      24.548  45.016  59.543  1.00  0.00           C  
ATOM   2219  HA2 GLY   143      25.150  44.614  60.359  1.00  0.00           H  
ATOM   2220  HA3 GLY   143      23.519  44.658  59.547  1.00  0.00           H  
ATOM   2221  C   GLY   143      25.153  44.749  58.182  1.00  0.00           C  
ATOM   2222  O   GLY   143      25.092  43.603  57.683  1.00  0.00           O  
ATOM   2223  N   SER   144      25.657  45.742  57.470  1.00  0.00           N  
ATOM   2224  H   SER   144      25.335  46.651  57.771  1.00  0.00           H  
ATOM   2225  CA  SER   144      26.120  45.672  56.033  1.00  0.00           C  
ATOM   2226  HA  SER   144      25.397  45.123  55.429  1.00  0.00           H  
ATOM   2227  CB  SER   144      26.240  47.028  55.291  1.00  0.00           C  
ATOM   2228  HB2 SER   144      26.794  47.068  54.353  1.00  0.00           H  
ATOM   2229  HB3 SER   144      25.213  47.391  55.232  1.00  0.00           H  
ATOM   2230  OG  SER   144      27.031  47.852  56.130  1.00  0.00           O  
ATOM   2231  HG  SER   144      26.361  48.305  56.647  1.00  0.00           H  
ATOM   2232  C   SER   144      27.407  44.905  55.940  1.00  0.00           C  
ATOM   2233  O   SER   144      27.555  44.286  54.832  1.00  0.00           O  
ATOM   2234  N   CYS   145      28.272  44.978  56.967  1.00  0.00           N  
ATOM   2235  H   CYS   145      28.014  45.566  57.746  1.00  0.00           H  
ATOM   2236  CA  CYS   145      29.712  44.684  56.735  1.00  0.00           C  
ATOM   2237  HA  CYS   145      30.011  45.330  55.910  1.00  0.00           H  
ATOM   2238  CB  CYS   145      30.348  44.985  58.105  1.00  0.00           C  
ATOM   2239  HB2 CYS   145      30.007  44.238  58.822  1.00  0.00           H  
ATOM   2240  HB3 CYS   145      31.413  44.850  57.911  1.00  0.00           H  
ATOM   2241  SG  CYS   145      30.086  46.687  58.653  1.00  0.00           S  
ATOM   2242  HG  CYS   145      30.962  47.347  57.891  1.00  0.00           H  
ATOM   2243  C   CYS   145      30.040  43.298  56.280  1.00  0.00           C  
ATOM   2244  O   CYS   145      29.606  42.252  56.860  1.00  0.00           O  
ATOM   2245  N   GLY   146      30.893  43.190  55.232  1.00  0.00           N  
ATOM   2246  H   GLY   146      31.157  44.017  54.716  1.00  0.00           H  
ATOM   2247  CA  GLY   146      30.992  42.020  54.361  1.00  0.00           C  
ATOM   2248  HA2 GLY   146      32.067  41.847  54.300  1.00  0.00           H  
ATOM   2249  HA3 GLY   146      30.542  41.183  54.894  1.00  0.00           H  
ATOM   2250  C   GLY   146      30.278  42.133  52.970  1.00  0.00           C  
ATOM   2251  O   GLY   146      30.586  41.290  52.087  1.00  0.00           O  
ATOM   2252  N   SER   147      29.414  43.092  52.695  1.00  0.00           N  
ATOM   2253  H   SER   147      29.063  43.675  53.441  1.00  0.00           H  
ATOM   2254  CA  SER   147      28.962  43.510  51.347  1.00  0.00           C  
ATOM   2255  HA  SER   147      28.328  42.687  51.018  1.00  0.00           H  
ATOM   2256  CB  SER   147      28.182  44.732  51.451  1.00  0.00           C  
ATOM   2257  HB2 SER   147      28.720  45.468  52.048  1.00  0.00           H  
ATOM   2258  HB3 SER   147      27.958  45.175  50.481  1.00  0.00           H  
ATOM   2259  OG  SER   147      26.920  44.667  52.169  1.00  0.00           O  
ATOM   2260  HG  SER   147      27.013  44.301  53.051  1.00  0.00           H  
ATOM   2261  C   SER   147      30.137  43.632  50.367  1.00  0.00           C  
ATOM   2262  O   SER   147      31.055  44.406  50.595  1.00  0.00           O  
ATOM   2263  N   VAL   148      30.153  42.864  49.291  1.00  0.00           N  
ATOM   2264  H   VAL   148      29.227  42.520  49.077  1.00  0.00           H  
ATOM   2265  CA  VAL   148      31.358  42.584  48.392  1.00  0.00           C  
ATOM   2266  HA  VAL   148      32.164  42.810  49.090  1.00  0.00           H  
ATOM   2267  CB  VAL   148      31.479  41.035  48.211  1.00  0.00           C  
ATOM   2268  HB  VAL   148      31.416  40.578  49.199  1.00  0.00           H  
ATOM   2269  CG1 VAL   148      30.352  40.509  47.287  1.00  0.00           C  
ATOM   2270 HG11 VAL   148      30.333  40.847  46.251  1.00  0.00           H  
ATOM   2271 HG12 VAL   148      30.403  39.420  47.250  1.00  0.00           H  
ATOM   2272 HG13 VAL   148      29.356  40.695  47.687  1.00  0.00           H  
ATOM   2273  CG2 VAL   148      32.719  40.554  47.574  1.00  0.00           C  
ATOM   2274 HG21 VAL   148      33.538  40.974  48.158  1.00  0.00           H  
ATOM   2275 HG22 VAL   148      32.700  39.470  47.456  1.00  0.00           H  
ATOM   2276 HG23 VAL   148      32.789  40.928  46.553  1.00  0.00           H  
ATOM   2277  C   VAL   148      31.377  43.404  47.049  1.00  0.00           C  
ATOM   2278  O   VAL   148      30.353  43.532  46.394  1.00  0.00           O  
ATOM   2279  N   GLY   149      32.551  43.865  46.617  1.00  0.00           N  
ATOM   2280  H   GLY   149      33.331  43.482  47.132  1.00  0.00           H  
ATOM   2281  CA  GLY   149      32.867  44.520  45.369  1.00  0.00           C  
ATOM   2282  HA2 GLY   149      31.965  45.050  45.061  1.00  0.00           H  
ATOM   2283  HA3 GLY   149      33.600  45.307  45.546  1.00  0.00           H  
ATOM   2284  C   GLY   149      33.431  43.470  44.328  1.00  0.00           C  
ATOM   2285  O   GLY   149      34.343  42.736  44.727  1.00  0.00           O  
ATOM   2286  N   PHE   150      32.847  43.390  43.112  1.00  0.00           N  
ATOM   2287  H   PHE   150      32.132  44.050  42.841  1.00  0.00           H  
ATOM   2288  CA  PHE   150      33.204  42.356  42.085  1.00  0.00           C  
ATOM   2289  HA  PHE   150      34.249  42.086  42.233  1.00  0.00           H  
ATOM   2290  CB  PHE   150      32.470  41.119  42.230  1.00  0.00           C  
ATOM   2291  HB2 PHE   150      32.852  40.299  41.621  1.00  0.00           H  
ATOM   2292  HB3 PHE   150      32.656  40.616  43.179  1.00  0.00           H  
ATOM   2293  CG  PHE   150      30.937  41.260  41.926  1.00  0.00           C  
ATOM   2294  CD1 PHE   150      29.984  41.776  42.895  1.00  0.00           C  
ATOM   2295  HD1 PHE   150      30.318  42.244  43.809  1.00  0.00           H  
ATOM   2296  CE1 PHE   150      28.649  41.877  42.550  1.00  0.00           C  
ATOM   2297  HE1 PHE   150      27.973  42.480  43.138  1.00  0.00           H  
ATOM   2298  CZ  PHE   150      28.182  41.440  41.333  1.00  0.00           C  
ATOM   2299  HZ  PHE   150      27.164  41.619  41.022  1.00  0.00           H  
ATOM   2300  CE2 PHE   150      29.039  40.769  40.488  1.00  0.00           C  
ATOM   2301  HE2 PHE   150      28.690  40.212  39.631  1.00  0.00           H  
ATOM   2302  CD2 PHE   150      30.408  40.769  40.756  1.00  0.00           C  
ATOM   2303  HD2 PHE   150      31.068  40.341  40.016  1.00  0.00           H  
ATOM   2304  C   PHE   150      32.952  42.867  40.651  1.00  0.00           C  
ATOM   2305  O   PHE   150      32.248  43.832  40.361  1.00  0.00           O  
ATOM   2306  N   ASN   151      33.605  42.219  39.672  1.00  0.00           N  
ATOM   2307  H   ASN   151      34.215  41.469  39.964  1.00  0.00           H  
ATOM   2308  CA  ASN   151      33.528  42.396  38.275  1.00  0.00           C  
ATOM   2309  HA  ASN   151      32.610  42.956  38.096  1.00  0.00           H  
ATOM   2310  CB  ASN   151      34.759  43.275  37.796  1.00  0.00           C  
ATOM   2311  HB2 ASN   151      35.686  42.727  37.963  1.00  0.00           H  
ATOM   2312  HB3 ASN   151      34.655  43.238  36.711  1.00  0.00           H  
ATOM   2313  CG  ASN   151      34.799  44.750  38.160  1.00  0.00           C  
ATOM   2314  OD1 ASN   151      35.083  45.105  39.312  1.00  0.00           O  
ATOM   2315  ND2 ASN   151      34.798  45.671  37.227  1.00  0.00           N  
ATOM   2316 HD21 ASN   151      34.670  45.505  36.240  1.00  0.00           H  
ATOM   2317 HD22 ASN   151      34.903  46.596  37.619  1.00  0.00           H  
ATOM   2318  C   ASN   151      33.418  41.079  37.529  1.00  0.00           C  
ATOM   2319  O   ASN   151      33.420  40.001  38.121  1.00  0.00           O  
ATOM   2320  N   ILE   152      33.347  41.065  36.163  1.00  0.00           N  
ATOM   2321  H   ILE   152      33.121  41.880  35.612  1.00  0.00           H  
ATOM   2322  CA  ILE   152      33.454  39.922  35.326  1.00  0.00           C  
ATOM   2323  HA  ILE   152      33.820  39.101  35.944  1.00  0.00           H  
ATOM   2324  CB  ILE   152      32.081  39.478  34.793  1.00  0.00           C  
ATOM   2325  HB  ILE   152      31.477  40.262  34.337  1.00  0.00           H  
ATOM   2326  CG2 ILE   152      32.342  38.362  33.750  1.00  0.00           C  
ATOM   2327 HG21 ILE   152      32.702  38.851  32.845  1.00  0.00           H  
ATOM   2328 HG22 ILE   152      33.092  37.633  34.057  1.00  0.00           H  
ATOM   2329 HG23 ILE   152      31.428  37.850  33.450  1.00  0.00           H  
ATOM   2330  CG1 ILE   152      31.204  39.150  35.918  1.00  0.00           C  
ATOM   2331 HG12 ILE   152      31.634  38.350  36.522  1.00  0.00           H  
ATOM   2332 HG13 ILE   152      31.076  39.956  36.640  1.00  0.00           H  
ATOM   2333  CD1 ILE   152      29.789  38.791  35.588  1.00  0.00           C  
ATOM   2334 HD11 ILE   152      29.739  37.849  35.041  1.00  0.00           H  
ATOM   2335 HD12 ILE   152      29.151  38.697  36.467  1.00  0.00           H  
ATOM   2336 HD13 ILE   152      29.375  39.498  34.870  1.00  0.00           H  
ATOM   2337  C   ILE   152      34.513  40.186  34.283  1.00  0.00           C  
ATOM   2338  O   ILE   152      34.517  41.225  33.600  1.00  0.00           O  
ATOM   2339  N   ASP   153      35.453  39.219  34.130  1.00  0.00           N  
ATOM   2340  H   ASP   153      35.325  38.446  34.767  1.00  0.00           H  
ATOM   2341  CA  ASP   153      36.419  39.051  33.056  1.00  0.00           C  
ATOM   2342  HA  ASP   153      36.412  39.851  32.315  1.00  0.00           H  
ATOM   2343  CB  ASP   153      37.843  38.905  33.692  1.00  0.00           C  
ATOM   2344  HB2 ASP   153      38.139  39.851  34.145  1.00  0.00           H  
ATOM   2345  HB3 ASP   153      37.819  38.244  34.559  1.00  0.00           H  
ATOM   2346  CG  ASP   153      38.933  38.567  32.647  1.00  0.00           C  
ATOM   2347  OD1 ASP   153      38.791  39.028  31.485  1.00  0.00           O  
ATOM   2348  OD2 ASP   153      40.000  37.929  32.905  1.00  0.00           O  
ATOM   2349  C   ASP   153      35.999  37.732  32.374  1.00  0.00           C  
ATOM   2350  O   ASP   153      36.327  36.637  32.781  1.00  0.00           O  
ATOM   2351  N   TYR   154      35.094  37.961  31.438  1.00  0.00           N  
ATOM   2352  H   TYR   154      35.021  38.928  31.154  1.00  0.00           H  
ATOM   2353  CA  TYR   154      34.260  36.994  30.736  1.00  0.00           C  
ATOM   2354  HA  TYR   154      33.434  37.603  30.370  1.00  0.00           H  
ATOM   2355  CB  TYR   154      34.989  36.606  29.484  1.00  0.00           C  
ATOM   2356  HB2 TYR   154      35.476  37.446  28.988  1.00  0.00           H  
ATOM   2357  HB3 TYR   154      35.894  36.089  29.806  1.00  0.00           H  
ATOM   2358  CG  TYR   154      34.245  35.687  28.535  1.00  0.00           C  
ATOM   2359  CD1 TYR   154      34.472  34.291  28.541  1.00  0.00           C  
ATOM   2360  HD1 TYR   154      35.244  33.937  29.208  1.00  0.00           H  
ATOM   2361  CE1 TYR   154      33.817  33.426  27.657  1.00  0.00           C  
ATOM   2362  HE1 TYR   154      33.984  32.371  27.813  1.00  0.00           H  
ATOM   2363  CZ  TYR   154      32.816  34.003  26.877  1.00  0.00           C  
ATOM   2364  OH  TYR   154      32.047  33.218  26.185  1.00  0.00           O  
ATOM   2365  HH  TYR   154      31.268  33.748  26.000  1.00  0.00           H  
ATOM   2366  CE2 TYR   154      32.571  35.333  26.907  1.00  0.00           C  
ATOM   2367  HE2 TYR   154      31.755  35.662  26.281  1.00  0.00           H  
ATOM   2368  CD2 TYR   154      33.295  36.209  27.712  1.00  0.00           C  
ATOM   2369  HD2 TYR   154      32.999  37.244  27.623  1.00  0.00           H  
ATOM   2370  C   TYR   154      33.659  35.842  31.511  1.00  0.00           C  
ATOM   2371  O   TYR   154      32.463  35.746  31.665  1.00  0.00           O  
ATOM   2372  N   ASP   155      34.451  34.838  31.942  1.00  0.00           N  
ATOM   2373  H   ASP   155      35.425  35.096  31.869  1.00  0.00           H  
ATOM   2374  CA  ASP   155      34.028  33.620  32.619  1.00  0.00           C  
ATOM   2375  HA  ASP   155      32.944  33.563  32.519  1.00  0.00           H  
ATOM   2376  CB  ASP   155      34.516  32.314  31.964  1.00  0.00           C  
ATOM   2377  HB2 ASP   155      33.985  31.439  32.340  1.00  0.00           H  
ATOM   2378  HB3 ASP   155      34.265  32.437  30.911  1.00  0.00           H  
ATOM   2379  CG  ASP   155      35.999  31.985  32.079  1.00  0.00           C  
ATOM   2380  OD1 ASP   155      36.782  32.876  32.466  1.00  0.00           O  
ATOM   2381  OD2 ASP   155      36.426  30.824  31.816  1.00  0.00           O  
ATOM   2382  C   ASP   155      34.334  33.640  34.158  1.00  0.00           C  
ATOM   2383  O   ASP   155      33.751  32.873  34.887  1.00  0.00           O  
ATOM   2384  N   CYS   156      35.318  34.481  34.560  1.00  0.00           N  
ATOM   2385  H   CYS   156      35.783  35.072  33.885  1.00  0.00           H  
ATOM   2386  CA  CYS   156      35.702  34.620  35.962  1.00  0.00           C  
ATOM   2387  HA  CYS   156      35.364  33.724  36.483  1.00  0.00           H  
ATOM   2388  CB  CYS   156      37.226  34.630  35.982  1.00  0.00           C  
ATOM   2389  HB2 CYS   156      37.623  33.839  35.346  1.00  0.00           H  
ATOM   2390  HB3 CYS   156      37.661  35.553  35.600  1.00  0.00           H  
ATOM   2391  SG  CYS   156      37.904  34.697  37.730  1.00  0.00           S  
ATOM   2392  HG  CYS   156      37.581  33.463  38.130  1.00  0.00           H  
ATOM   2393  C   CYS   156      35.146  35.816  36.694  1.00  0.00           C  
ATOM   2394  O   CYS   156      35.327  36.929  36.257  1.00  0.00           O  
ATOM   2395  N   VAL   157      34.490  35.539  37.821  1.00  0.00           N  
ATOM   2396  H   VAL   157      34.486  34.582  38.143  1.00  0.00           H  
ATOM   2397  CA  VAL   157      34.037  36.636  38.782  1.00  0.00           C  
ATOM   2398  HA  VAL   157      33.634  37.497  38.249  1.00  0.00           H  
ATOM   2399  CB  VAL   157      33.023  36.101  39.840  1.00  0.00           C  
ATOM   2400  HB  VAL   157      33.580  35.293  40.314  1.00  0.00           H  
ATOM   2401  CG1 VAL   157      32.662  37.309  40.828  1.00  0.00           C  
ATOM   2402 HG11 VAL   157      32.132  38.085  40.275  1.00  0.00           H  
ATOM   2403 HG12 VAL   157      32.117  36.869  41.663  1.00  0.00           H  
ATOM   2404 HG13 VAL   157      33.515  37.767  41.329  1.00  0.00           H  
ATOM   2405  CG2 VAL   157      31.766  35.585  39.283  1.00  0.00           C  
ATOM   2406 HG21 VAL   157      31.177  36.374  38.817  1.00  0.00           H  
ATOM   2407 HG22 VAL   157      31.943  34.701  38.670  1.00  0.00           H  
ATOM   2408 HG23 VAL   157      31.131  35.347  40.137  1.00  0.00           H  
ATOM   2409  C   VAL   157      35.332  37.149  39.444  1.00  0.00           C  
ATOM   2410  O   VAL   157      36.020  36.444  40.153  1.00  0.00           O  
ATOM   2411  N   SER   158      35.700  38.412  39.265  1.00  0.00           N  
ATOM   2412  H   SER   158      34.993  39.018  38.874  1.00  0.00           H  
ATOM   2413  CA  SER   158      36.833  39.047  39.825  1.00  0.00           C  
ATOM   2414  HA  SER   158      37.535  38.330  40.248  1.00  0.00           H  
ATOM   2415  CB  SER   158      37.590  39.643  38.613  1.00  0.00           C  
ATOM   2416  HB2 SER   158      37.044  40.486  38.190  1.00  0.00           H  
ATOM   2417  HB3 SER   158      38.505  40.063  39.030  1.00  0.00           H  
ATOM   2418  OG  SER   158      37.925  38.658  37.653  1.00  0.00           O  
ATOM   2419  HG  SER   158      37.098  38.531  37.183  1.00  0.00           H  
ATOM   2420  C   SER   158      36.372  39.995  40.957  1.00  0.00           C  
ATOM   2421  O   SER   158      35.790  41.065  40.805  1.00  0.00           O  
ATOM   2422  N   PHE   159      36.539  39.511  42.245  1.00  0.00           N  
ATOM   2423  H   PHE   159      37.053  38.672  42.474  1.00  0.00           H  
ATOM   2424  CA  PHE   159      36.217  40.256  43.468  1.00  0.00           C  
ATOM   2425  HA  PHE   159      35.337  40.890  43.356  1.00  0.00           H  
ATOM   2426  CB  PHE   159      35.875  39.408  44.696  1.00  0.00           C  
ATOM   2427  HB2 PHE   159      36.761  38.868  45.032  1.00  0.00           H  
ATOM   2428  HB3 PHE   159      35.608  40.209  45.385  1.00  0.00           H  
ATOM   2429  CG  PHE   159      34.780  38.354  44.443  1.00  0.00           C  
ATOM   2430  CD1 PHE   159      33.465  38.555  44.847  1.00  0.00           C  
ATOM   2431  HD1 PHE   159      33.095  39.491  45.239  1.00  0.00           H  
ATOM   2432  CE1 PHE   159      32.580  37.437  44.757  1.00  0.00           C  
ATOM   2433  HE1 PHE   159      31.566  37.585  45.099  1.00  0.00           H  
ATOM   2434  CZ  PHE   159      32.985  36.157  44.224  1.00  0.00           C  
ATOM   2435  HZ  PHE   159      32.261  35.377  44.039  1.00  0.00           H  
ATOM   2436  CE2 PHE   159      34.306  35.961  43.849  1.00  0.00           C  
ATOM   2437  HE2 PHE   159      34.583  35.054  43.332  1.00  0.00           H  
ATOM   2438  CD2 PHE   159      35.235  37.027  43.995  1.00  0.00           C  
ATOM   2439  HD2 PHE   159      36.224  36.847  43.600  1.00  0.00           H  
ATOM   2440  C   PHE   159      37.375  41.230  43.783  1.00  0.00           C  
ATOM   2441  O   PHE   159      38.546  40.857  43.654  1.00  0.00           O  
ATOM   2442  N   CYS   160      37.101  42.468  44.124  1.00  0.00           N  
ATOM   2443  H   CYS   160      36.131  42.748  44.144  1.00  0.00           H  
ATOM   2444  CA  CYS   160      38.128  43.458  44.291  1.00  0.00           C  
ATOM   2445  HA  CYS   160      39.117  43.076  44.039  1.00  0.00           H  
ATOM   2446  CB  CYS   160      38.007  44.609  43.326  1.00  0.00           C  
ATOM   2447  HB2 CYS   160      38.659  45.428  43.630  1.00  0.00           H  
ATOM   2448  HB3 CYS   160      38.311  44.273  42.334  1.00  0.00           H  
ATOM   2449  SG  CYS   160      36.322  45.240  43.369  1.00  0.00           S  
ATOM   2450  HG  CYS   160      35.779  44.408  42.476  1.00  0.00           H  
ATOM   2451  C   CYS   160      38.125  43.986  45.713  1.00  0.00           C  
ATOM   2452  O   CYS   160      39.170  44.371  46.215  1.00  0.00           O  
ATOM   2453  N   TYR   161      36.968  44.211  46.353  1.00  0.00           N  
ATOM   2454  H   TYR   161      36.133  44.006  45.823  1.00  0.00           H  
ATOM   2455  CA  TYR   161      36.798  45.055  47.498  1.00  0.00           C  
ATOM   2456  HA  TYR   161      37.732  45.103  48.057  1.00  0.00           H  
ATOM   2457  CB  TYR   161      36.262  46.401  47.025  1.00  0.00           C  
ATOM   2458  HB2 TYR   161      37.012  46.903  46.413  1.00  0.00           H  
ATOM   2459  HB3 TYR   161      35.286  46.272  46.559  1.00  0.00           H  
ATOM   2460  CG  TYR   161      35.924  47.521  48.087  1.00  0.00           C  
ATOM   2461  CD1 TYR   161      37.032  48.148  48.744  1.00  0.00           C  
ATOM   2462  HD1 TYR   161      38.028  47.850  48.451  1.00  0.00           H  
ATOM   2463  CE1 TYR   161      36.828  49.226  49.592  1.00  0.00           C  
ATOM   2464  HE1 TYR   161      37.680  49.799  49.927  1.00  0.00           H  
ATOM   2465  CZ  TYR   161      35.542  49.681  49.824  1.00  0.00           C  
ATOM   2466  OH  TYR   161      35.362  50.743  50.631  1.00  0.00           O  
ATOM   2467  HH  TYR   161      34.502  50.682  51.052  1.00  0.00           H  
ATOM   2468  CE2 TYR   161      34.443  49.050  49.161  1.00  0.00           C  
ATOM   2469  HE2 TYR   161      33.429  49.386  49.316  1.00  0.00           H  
ATOM   2470  CD2 TYR   161      34.635  47.934  48.337  1.00  0.00           C  
ATOM   2471  HD2 TYR   161      33.800  47.612  47.733  1.00  0.00           H  
ATOM   2472  C   TYR   161      35.718  44.498  48.464  1.00  0.00           C  
ATOM   2473  O   TYR   161      34.934  43.694  48.163  1.00  0.00           O  
ATOM   2474  N   MET   162      35.690  44.929  49.732  1.00  0.00           N  
ATOM   2475  H   MET   162      36.470  45.495  50.035  1.00  0.00           H  
ATOM   2476  CA  MET   162      34.803  44.442  50.831  1.00  0.00           C  
ATOM   2477  HA  MET   162      33.808  44.149  50.495  1.00  0.00           H  
ATOM   2478  CB  MET   162      35.463  43.423  51.681  1.00  0.00           C  
ATOM   2479  HB2 MET   162      35.489  42.631  50.933  1.00  0.00           H  
ATOM   2480  HB3 MET   162      36.509  43.613  51.923  1.00  0.00           H  
ATOM   2481  CG  MET   162      34.653  42.999  52.909  1.00  0.00           C  
ATOM   2482  HG2 MET   162      34.905  43.679  53.722  1.00  0.00           H  
ATOM   2483  HG3 MET   162      33.598  43.149  52.676  1.00  0.00           H  
ATOM   2484  SD  MET   162      34.909  41.264  53.523  1.00  0.00           S  
ATOM   2485  CE  MET   162      34.013  40.262  52.354  1.00  0.00           C  
ATOM   2486  HE1 MET   162      34.138  39.203  52.582  1.00  0.00           H  
ATOM   2487  HE2 MET   162      32.960  40.472  52.539  1.00  0.00           H  
ATOM   2488  HE3 MET   162      34.228  40.382  51.292  1.00  0.00           H  
ATOM   2489  C   MET   162      34.459  45.714  51.676  1.00  0.00           C  
ATOM   2490  O   MET   162      35.302  46.264  52.316  1.00  0.00           O  
ATOM   2491  N   HIE   163      33.238  46.171  51.622  1.00  0.00           N  
ATOM   2492  H   HIE   163      32.616  45.802  50.917  1.00  0.00           H  
ATOM   2493  CA  HIE   163      32.679  47.122  52.644  1.00  0.00           C  
ATOM   2494  HA  HIE   163      33.373  47.958  52.554  1.00  0.00           H  
ATOM   2495  CB  HIE   163      31.215  47.642  52.454  1.00  0.00           C  
ATOM   2496  HB2 HIE   163      31.234  48.318  51.599  1.00  0.00           H  
ATOM   2497  HB3 HIE   163      30.625  46.753  52.233  1.00  0.00           H  
ATOM   2498  CG  HIE   163      30.684  48.325  53.715  1.00  0.00           C  
ATOM   2499  ND1 HIE   163      31.155  49.553  54.260  1.00  0.00           N  
ATOM   2500  CE1 HIE   163      30.523  49.698  55.436  1.00  0.00           C  
ATOM   2501  HE1 HIE   163      30.713  50.546  56.077  1.00  0.00           H  
ATOM   2502  NE2 HIE   163      29.750  48.624  55.695  1.00  0.00           N  
ATOM   2503  HE2 HIE   163      29.087  48.546  56.454  1.00  0.00           H  
ATOM   2504  CD2 HIE   163      29.822  47.812  54.631  1.00  0.00           C  
ATOM   2505  HD2 HIE   163      29.301  46.867  54.598  1.00  0.00           H  
ATOM   2506  C   HIE   163      32.757  46.510  54.029  1.00  0.00           C  
ATOM   2507  O   HIE   163      32.097  45.519  54.422  1.00  0.00           O  
ATOM   2508  N   HIE   164      33.632  47.122  54.904  1.00  0.00           N  
ATOM   2509  H   HIE   164      34.069  47.949  54.521  1.00  0.00           H  
ATOM   2510  CA  HIE   164      34.145  46.672  56.221  1.00  0.00           C  
ATOM   2511  HA  HIE   164      33.617  45.731  56.380  1.00  0.00           H  
ATOM   2512  CB  HIE   164      35.678  46.463  56.175  1.00  0.00           C  
ATOM   2513  HB2 HIE   164      35.891  46.062  55.184  1.00  0.00           H  
ATOM   2514  HB3 HIE   164      36.141  47.450  56.152  1.00  0.00           H  
ATOM   2515  CG  HIE   164      36.230  45.513  57.292  1.00  0.00           C  
ATOM   2516  ND1 HIE   164      36.465  45.736  58.665  1.00  0.00           N  
ATOM   2517  CE1 HIE   164      37.380  44.847  59.003  1.00  0.00           C  
ATOM   2518  HE1 HIE   164      37.602  44.665  60.044  1.00  0.00           H  
ATOM   2519  NE2 HIE   164      37.705  44.051  58.018  1.00  0.00           N  
ATOM   2520  HE2 HIE   164      38.414  43.331  58.021  1.00  0.00           H  
ATOM   2521  CD2 HIE   164      37.062  44.543  56.855  1.00  0.00           C  
ATOM   2522  HD2 HIE   164      37.161  44.316  55.804  1.00  0.00           H  
ATOM   2523  C   HIE   164      33.790  47.606  57.373  1.00  0.00           C  
ATOM   2524  O   HIE   164      33.286  47.043  58.338  1.00  0.00           O  
ATOM   2525  N   MET   165      34.055  48.930  57.307  1.00  0.00           N  
ATOM   2526  H   MET   165      34.413  49.387  56.480  1.00  0.00           H  
ATOM   2527  CA  MET   165      34.016  49.769  58.502  1.00  0.00           C  
ATOM   2528  HA  MET   165      33.473  49.272  59.306  1.00  0.00           H  
ATOM   2529  CB  MET   165      35.424  49.781  59.163  1.00  0.00           C  
ATOM   2530  HB2 MET   165      35.328  48.881  59.771  1.00  0.00           H  
ATOM   2531  HB3 MET   165      36.152  49.667  58.360  1.00  0.00           H  
ATOM   2532  CG  MET   165      35.818  50.897  60.128  1.00  0.00           C  
ATOM   2533  HG2 MET   165      34.954  51.032  60.779  1.00  0.00           H  
ATOM   2534  HG3 MET   165      36.625  50.573  60.785  1.00  0.00           H  
ATOM   2535  SD  MET   165      36.296  52.504  59.366  1.00  0.00           S  
ATOM   2536  CE  MET   165      38.004  52.082  58.761  1.00  0.00           C  
ATOM   2537  HE1 MET   165      38.788  52.175  59.512  1.00  0.00           H  
ATOM   2538  HE2 MET   165      38.131  51.151  58.208  1.00  0.00           H  
ATOM   2539  HE3 MET   165      38.177  52.850  58.007  1.00  0.00           H  
ATOM   2540  C   MET   165      33.347  51.124  58.234  1.00  0.00           C  
ATOM   2541  O   MET   165      33.338  51.705  57.122  1.00  0.00           O  
ATOM   2542  N   GLU   166      32.632  51.644  59.264  1.00  0.00           N  
ATOM   2543  H   GLU   166      32.597  51.189  60.164  1.00  0.00           H  
ATOM   2544  CA  GLU   166      32.051  53.032  59.265  1.00  0.00           C  
ATOM   2545  HA  GLU   166      32.353  53.401  58.284  1.00  0.00           H  
ATOM   2546  CB  GLU   166      30.552  53.061  59.496  1.00  0.00           C  
ATOM   2547  HB2 GLU   166      30.196  52.512  58.625  1.00  0.00           H  
ATOM   2548  HB3 GLU   166      30.226  52.526  60.388  1.00  0.00           H  
ATOM   2549  CG  GLU   166      29.894  54.447  59.483  1.00  0.00           C  
ATOM   2550  HG2 GLU   166      30.359  55.144  60.180  1.00  0.00           H  
ATOM   2551  HG3 GLU   166      29.974  54.848  58.472  1.00  0.00           H  
ATOM   2552  CD  GLU   166      28.425  54.312  59.941  1.00  0.00           C  
ATOM   2553  OE1 GLU   166      27.669  53.813  59.125  1.00  0.00           O  
ATOM   2554  OE2 GLU   166      28.077  54.475  61.107  1.00  0.00           O  
ATOM   2555  C   GLU   166      32.803  53.881  60.296  1.00  0.00           C  
ATOM   2556  O   GLU   166      32.772  53.556  61.438  1.00  0.00           O  
ATOM   2557  N   LEU   167      33.355  55.020  59.953  1.00  0.00           N  
ATOM   2558  H   LEU   167      33.108  55.352  59.031  1.00  0.00           H  
ATOM   2559  CA  LEU   167      33.759  56.019  60.970  1.00  0.00           C  
ATOM   2560  HA  LEU   167      34.185  55.516  61.838  1.00  0.00           H  
ATOM   2561  CB  LEU   167      34.771  56.930  60.420  1.00  0.00           C  
ATOM   2562  HB2 LEU   167      34.343  57.544  59.627  1.00  0.00           H  
ATOM   2563  HB3 LEU   167      34.994  57.681  61.177  1.00  0.00           H  
ATOM   2564  CG  LEU   167      35.978  56.243  59.831  1.00  0.00           C  
ATOM   2565  HG  LEU   167      35.654  55.549  59.056  1.00  0.00           H  
ATOM   2566  CD1 LEU   167      36.859  57.326  59.272  1.00  0.00           C  
ATOM   2567 HD11 LEU   167      37.275  57.876  60.116  1.00  0.00           H  
ATOM   2568 HD12 LEU   167      37.781  56.945  58.835  1.00  0.00           H  
ATOM   2569 HD13 LEU   167      36.533  58.020  58.497  1.00  0.00           H  
ATOM   2570  CD2 LEU   167      36.760  55.494  60.925  1.00  0.00           C  
ATOM   2571 HD21 LEU   167      36.099  54.717  61.309  1.00  0.00           H  
ATOM   2572 HD22 LEU   167      37.629  55.103  60.396  1.00  0.00           H  
ATOM   2573 HD23 LEU   167      37.092  56.184  61.701  1.00  0.00           H  
ATOM   2574  C   LEU   167      32.523  56.746  61.568  1.00  0.00           C  
ATOM   2575  O   LEU   167      31.635  57.087  60.723  1.00  0.00           O  
ATOM   2576  N   PRO   168      32.374  56.923  62.902  1.00  0.00           N  
ATOM   2577  CD  PRO   168      33.265  56.222  63.824  1.00  0.00           C  
ATOM   2578  HD2 PRO   168      34.298  56.540  63.684  1.00  0.00           H  
ATOM   2579  HD3 PRO   168      33.115  55.144  63.776  1.00  0.00           H  
ATOM   2580  CG  PRO   168      32.758  56.531  65.218  1.00  0.00           C  
ATOM   2581  HG2 PRO   168      33.535  56.789  65.938  1.00  0.00           H  
ATOM   2582  HG3 PRO   168      32.224  55.688  65.656  1.00  0.00           H  
ATOM   2583  CB  PRO   168      31.831  57.734  65.037  1.00  0.00           C  
ATOM   2584  HB2 PRO   168      32.461  58.623  64.997  1.00  0.00           H  
ATOM   2585  HB3 PRO   168      31.093  57.857  65.829  1.00  0.00           H  
ATOM   2586  CA  PRO   168      31.222  57.564  63.652  1.00  0.00           C  
ATOM   2587  HA  PRO   168      30.420  56.828  63.705  1.00  0.00           H  
ATOM   2588  C   PRO   168      30.660  58.849  63.128  1.00  0.00           C  
ATOM   2589  O   PRO   168      29.454  59.037  63.102  1.00  0.00           O  
ATOM   2590  N   THR   169      31.527  59.687  62.572  1.00  0.00           N  
ATOM   2591  H   THR   169      32.514  59.567  62.749  1.00  0.00           H  
ATOM   2592  CA  THR   169      31.020  60.846  61.762  1.00  0.00           C  
ATOM   2593  HA  THR   169      30.539  61.554  62.436  1.00  0.00           H  
ATOM   2594  CB  THR   169      32.174  61.617  61.159  1.00  0.00           C  
ATOM   2595  HB  THR   169      31.799  62.474  60.601  1.00  0.00           H  
ATOM   2596  CG2 THR   169      33.199  62.085  62.218  1.00  0.00           C  
ATOM   2597 HG21 THR   169      34.096  62.593  61.863  1.00  0.00           H  
ATOM   2598 HG22 THR   169      32.731  62.823  62.870  1.00  0.00           H  
ATOM   2599 HG23 THR   169      33.400  61.242  62.880  1.00  0.00           H  
ATOM   2600  OG1 THR   169      32.893  60.736  60.320  1.00  0.00           O  
ATOM   2601  HG1 THR   169      33.543  61.236  59.820  1.00  0.00           H  
ATOM   2602  C   THR   169      29.977  60.522  60.740  1.00  0.00           C  
ATOM   2603  O   THR   169      28.915  61.198  60.564  1.00  0.00           O  
ATOM   2604  N   GLY   170      30.192  59.449  60.054  1.00  0.00           N  
ATOM   2605  H   GLY   170      31.045  58.971  60.307  1.00  0.00           H  
ATOM   2606  CA  GLY   170      29.437  58.905  58.850  1.00  0.00           C  
ATOM   2607  HA2 GLY   170      29.151  57.910  59.191  1.00  0.00           H  
ATOM   2608  HA3 GLY   170      28.561  59.533  58.687  1.00  0.00           H  
ATOM   2609  C   GLY   170      30.140  58.683  57.486  1.00  0.00           C  
ATOM   2610  O   GLY   170      29.645  59.110  56.488  1.00  0.00           O  
ATOM   2611  N   VAL   171      31.169  57.926  57.368  1.00  0.00           N  
ATOM   2612  H   VAL   171      31.494  57.675  58.291  1.00  0.00           H  
ATOM   2613  CA  VAL   171      31.918  57.606  56.089  1.00  0.00           C  
ATOM   2614  HA  VAL   171      31.336  57.794  55.187  1.00  0.00           H  
ATOM   2615  CB  VAL   171      33.132  58.619  55.844  1.00  0.00           C  
ATOM   2616  HB  VAL   171      33.681  58.313  54.954  1.00  0.00           H  
ATOM   2617  CG1 VAL   171      32.783  60.081  55.714  1.00  0.00           C  
ATOM   2618 HG11 VAL   171      33.654  60.735  55.726  1.00  0.00           H  
ATOM   2619 HG12 VAL   171      32.248  60.179  54.769  1.00  0.00           H  
ATOM   2620 HG13 VAL   171      32.043  60.387  56.454  1.00  0.00           H  
ATOM   2621  CG2 VAL   171      34.129  58.484  56.978  1.00  0.00           C  
ATOM   2622 HG21 VAL   171      34.991  59.101  56.723  1.00  0.00           H  
ATOM   2623 HG22 VAL   171      33.635  58.936  57.839  1.00  0.00           H  
ATOM   2624 HG23 VAL   171      34.467  57.485  57.252  1.00  0.00           H  
ATOM   2625  C   VAL   171      32.359  56.170  56.187  1.00  0.00           C  
ATOM   2626  O   VAL   171      32.558  55.719  57.306  1.00  0.00           O  
ATOM   2627  N   HIE   172      32.667  55.491  55.077  1.00  0.00           N  
ATOM   2628  H   HIE   172      32.590  55.981  54.197  1.00  0.00           H  
ATOM   2629  CA  HIE   172      32.759  54.043  54.915  1.00  0.00           C  
ATOM   2630  HA  HIE   172      32.707  53.589  55.905  1.00  0.00           H  
ATOM   2631  CB  HIE   172      31.494  53.520  54.202  1.00  0.00           C  
ATOM   2632  HB2 HIE   172      31.415  53.926  53.194  1.00  0.00           H  
ATOM   2633  HB3 HIE   172      31.529  52.431  54.186  1.00  0.00           H  
ATOM   2634  CG  HIE   172      30.223  53.848  54.888  1.00  0.00           C  
ATOM   2635  ND1 HIE   172      29.129  54.625  54.435  1.00  0.00           N  
ATOM   2636  CE1 HIE   172      28.259  54.648  55.474  1.00  0.00           C  
ATOM   2637  HE1 HIE   172      27.429  55.339  55.499  1.00  0.00           H  
ATOM   2638  NE2 HIE   172      28.693  53.788  56.470  1.00  0.00           N  
ATOM   2639  HE2 HIE   172      28.158  53.709  57.323  1.00  0.00           H  
ATOM   2640  CD2 HIE   172      29.929  53.311  56.126  1.00  0.00           C  
ATOM   2641  HD2 HIE   172      30.419  52.544  56.708  1.00  0.00           H  
ATOM   2642  C   HIE   172      34.030  53.638  54.165  1.00  0.00           C  
ATOM   2643  O   HIE   172      34.368  54.177  53.107  1.00  0.00           O  
ATOM   2644  N   ALA   173      34.753  52.584  54.740  1.00  0.00           N  
ATOM   2645  H   ALA   173      34.441  52.365  55.675  1.00  0.00           H  
ATOM   2646  CA  ALA   173      36.029  52.074  54.232  1.00  0.00           C  
ATOM   2647  HA  ALA   173      36.100  52.465  53.218  1.00  0.00           H  
ATOM   2648  CB  ALA   173      37.069  52.758  55.163  1.00  0.00           C  
ATOM   2649  HB1 ALA   173      36.828  53.820  55.119  1.00  0.00           H  
ATOM   2650  HB2 ALA   173      36.970  52.368  56.176  1.00  0.00           H  
ATOM   2651  HB3 ALA   173      38.054  52.535  54.753  1.00  0.00           H  
ATOM   2652  C   ALA   173      36.064  50.539  54.157  1.00  0.00           C  
ATOM   2653  O   ALA   173      35.220  49.841  54.793  1.00  0.00           O  
ATOM   2654  N   GLY   174      36.925  49.917  53.377  1.00  0.00           N  
ATOM   2655  H   GLY   174      37.705  50.496  53.101  1.00  0.00           H  
ATOM   2656  CA  GLY   174      37.064  48.452  53.127  1.00  0.00           C  
ATOM   2657  HA2 GLY   174      36.551  47.893  53.910  1.00  0.00           H  
ATOM   2658  HA3 GLY   174      36.480  48.153  52.256  1.00  0.00           H  
ATOM   2659  C   GLY   174      38.451  47.897  52.971  1.00  0.00           C  
ATOM   2660  O   GLY   174      39.395  48.625  52.814  1.00  0.00           O  
ATOM   2661  N   THR   175      38.513  46.522  52.901  1.00  0.00           N  
ATOM   2662  H   THR   175      37.632  46.027  52.897  1.00  0.00           H  
ATOM   2663  CA  THR   175      39.648  45.734  52.408  1.00  0.00           C  
ATOM   2664  HA  THR   175      40.544  46.354  52.413  1.00  0.00           H  
ATOM   2665  CB  THR   175      39.850  44.575  53.468  1.00  0.00           C  
ATOM   2666  HB  THR   175      40.810  44.089  53.290  1.00  0.00           H  
ATOM   2667  CG2 THR   175      39.669  44.897  54.999  1.00  0.00           C  
ATOM   2668 HG21 THR   175      39.472  43.958  55.518  1.00  0.00           H  
ATOM   2669 HG22 THR   175      40.649  45.280  55.283  1.00  0.00           H  
ATOM   2670 HG23 THR   175      38.978  45.690  55.284  1.00  0.00           H  
ATOM   2671  OG1 THR   175      38.809  43.634  53.130  1.00  0.00           O  
ATOM   2672  HG1 THR   175      39.093  43.032  52.438  1.00  0.00           H  
ATOM   2673  C   THR   175      39.441  45.130  51.014  1.00  0.00           C  
ATOM   2674  O   THR   175      38.534  45.542  50.319  1.00  0.00           O  
ATOM   2675  N   ASP   176      40.508  44.501  50.535  1.00  0.00           N  
ATOM   2676  H   ASP   176      41.330  44.525  51.121  1.00  0.00           H  
ATOM   2677  CA  ASP   176      40.436  43.521  49.482  1.00  0.00           C  
ATOM   2678  HA  ASP   176      39.636  43.798  48.796  1.00  0.00           H  
ATOM   2679  CB  ASP   176      41.796  43.624  48.789  1.00  0.00           C  
ATOM   2680  HB2 ASP   176      41.666  43.060  47.865  1.00  0.00           H  
ATOM   2681  HB3 ASP   176      41.901  44.679  48.539  1.00  0.00           H  
ATOM   2682  CG  ASP   176      43.088  43.047  49.474  1.00  0.00           C  
ATOM   2683  OD1 ASP   176      43.030  42.222  50.420  1.00  0.00           O  
ATOM   2684  OD2 ASP   176      44.187  43.454  49.050  1.00  0.00           O  
ATOM   2685  C   ASP   176      40.149  42.122  50.000  1.00  0.00           C  
ATOM   2686  O   ASP   176      39.899  41.991  51.209  1.00  0.00           O  
ATOM   2687  N   LEU   177      40.090  41.089  49.142  1.00  0.00           N  
ATOM   2688  H   LEU   177      40.262  41.293  48.168  1.00  0.00           H  
ATOM   2689  CA  LEU   177      39.671  39.700  49.487  1.00  0.00           C  
ATOM   2690  HA  LEU   177      38.971  39.801  50.317  1.00  0.00           H  
ATOM   2691  CB  LEU   177      38.805  39.174  48.311  1.00  0.00           C  
ATOM   2692  HB2 LEU   177      39.344  39.400  47.391  1.00  0.00           H  
ATOM   2693  HB3 LEU   177      38.779  38.093  48.452  1.00  0.00           H  
ATOM   2694  CG  LEU   177      37.327  39.572  48.125  1.00  0.00           C  
ATOM   2695  HG  LEU   177      37.043  38.989  47.249  1.00  0.00           H  
ATOM   2696  CD1 LEU   177      36.564  39.108  49.397  1.00  0.00           C  
ATOM   2697 HD11 LEU   177      36.736  38.033  49.442  1.00  0.00           H  
ATOM   2698 HD12 LEU   177      37.071  39.623  50.213  1.00  0.00           H  
ATOM   2699 HD13 LEU   177      35.536  39.471  49.393  1.00  0.00           H  
ATOM   2700  CD2 LEU   177      37.036  41.049  47.758  1.00  0.00           C  
ATOM   2701 HD21 LEU   177      37.223  41.770  48.554  1.00  0.00           H  
ATOM   2702 HD22 LEU   177      37.583  41.251  46.838  1.00  0.00           H  
ATOM   2703 HD23 LEU   177      35.953  41.043  47.633  1.00  0.00           H  
ATOM   2704  C   LEU   177      40.779  38.802  50.060  1.00  0.00           C  
ATOM   2705  O   LEU   177      40.547  37.796  50.729  1.00  0.00           O  
ATOM   2706  N   GLU   178      42.043  39.198  49.862  1.00  0.00           N  
ATOM   2707  H   GLU   178      42.110  40.073  49.362  1.00  0.00           H  
ATOM   2708  CA  GLU   178      43.196  38.675  50.613  1.00  0.00           C  
ATOM   2709  HA  GLU   178      43.301  37.600  50.468  1.00  0.00           H  
ATOM   2710  CB  GLU   178      44.510  39.184  49.994  1.00  0.00           C  
ATOM   2711  HB2 GLU   178      44.410  38.975  48.929  1.00  0.00           H  
ATOM   2712  HB3 GLU   178      44.572  40.271  50.053  1.00  0.00           H  
ATOM   2713  CG  GLU   178      45.743  38.427  50.500  1.00  0.00           C  
ATOM   2714  HG2 GLU   178      45.846  38.709  51.548  1.00  0.00           H  
ATOM   2715  HG3 GLU   178      45.568  37.357  50.392  1.00  0.00           H  
ATOM   2716  CD  GLU   178      47.125  38.739  49.856  1.00  0.00           C  
ATOM   2717  OE1 GLU   178      47.577  39.890  50.153  1.00  0.00           O  
ATOM   2718  OE2 GLU   178      47.563  38.042  48.929  1.00  0.00           O  
ATOM   2719  C   GLU   178      43.018  38.944  52.112  1.00  0.00           C  
ATOM   2720  O   GLU   178      43.178  38.137  52.976  1.00  0.00           O  
ATOM   2721  N   GLY   179      42.756  40.242  52.433  1.00  0.00           N  
ATOM   2722  H   GLY   179      42.706  40.930  51.695  1.00  0.00           H  
ATOM   2723  CA  GLY   179      42.508  40.734  53.723  1.00  0.00           C  
ATOM   2724  HA2 GLY   179      41.433  40.652  53.880  1.00  0.00           H  
ATOM   2725  HA3 GLY   179      43.102  40.096  54.378  1.00  0.00           H  
ATOM   2726  C   GLY   179      43.054  42.164  54.087  1.00  0.00           C  
ATOM   2727  O   GLY   179      43.229  42.547  55.197  1.00  0.00           O  
ATOM   2728  N   ASN   180      43.450  42.921  53.109  1.00  0.00           N  
ATOM   2729  H   ASN   180      43.417  42.622  52.145  1.00  0.00           H  
ATOM   2730  CA  ASN   180      44.279  44.081  53.348  1.00  0.00           C  
ATOM   2731  HA  ASN   180      44.538  44.198  54.400  1.00  0.00           H  
ATOM   2732  CB  ASN   180      45.576  44.026  52.558  1.00  0.00           C  
ATOM   2733  HB2 ASN   180      45.420  44.449  51.566  1.00  0.00           H  
ATOM   2734  HB3 ASN   180      46.255  44.732  53.036  1.00  0.00           H  
ATOM   2735  CG  ASN   180      46.240  42.695  52.475  1.00  0.00           C  
ATOM   2736  OD1 ASN   180      47.090  42.355  53.293  1.00  0.00           O  
ATOM   2737  ND2 ASN   180      46.005  41.991  51.344  1.00  0.00           N  
ATOM   2738 HD21 ASN   180      45.313  42.265  50.661  1.00  0.00           H  
ATOM   2739 HD22 ASN   180      46.504  41.146  51.103  1.00  0.00           H  
ATOM   2740  C   ASN   180      43.454  45.339  53.040  1.00  0.00           C  
ATOM   2741  O   ASN   180      43.141  45.566  51.864  1.00  0.00           O  
ATOM   2742  N   PHE   181      43.057  46.150  54.039  1.00  0.00           N  
ATOM   2743  H   PHE   181      43.432  45.920  54.948  1.00  0.00           H  
ATOM   2744  CA  PHE   181      42.445  47.518  53.900  1.00  0.00           C  
ATOM   2745  HA  PHE   181      41.359  47.482  53.989  1.00  0.00           H  
ATOM   2746  CB  PHE   181      42.693  48.345  55.175  1.00  0.00           C  
ATOM   2747  HB2 PHE   181      43.524  47.962  55.768  1.00  0.00           H  
ATOM   2748  HB3 PHE   181      42.901  49.393  54.960  1.00  0.00           H  
ATOM   2749  CG  PHE   181      41.451  48.363  56.034  1.00  0.00           C  
ATOM   2750  CD1 PHE   181      40.328  49.107  55.710  1.00  0.00           C  
ATOM   2751  HD1 PHE   181      40.318  49.701  54.808  1.00  0.00           H  
ATOM   2752  CE1 PHE   181      39.120  48.892  56.511  1.00  0.00           C  
ATOM   2753  HE1 PHE   181      38.235  49.419  56.185  1.00  0.00           H  
ATOM   2754  CZ  PHE   181      39.093  48.139  57.634  1.00  0.00           C  
ATOM   2755  HZ  PHE   181      38.250  48.067  58.305  1.00  0.00           H  
ATOM   2756  CE2 PHE   181      40.271  47.434  58.019  1.00  0.00           C  
ATOM   2757  HE2 PHE   181      40.206  46.630  58.737  1.00  0.00           H  
ATOM   2758  CD2 PHE   181      41.459  47.556  57.230  1.00  0.00           C  
ATOM   2759  HD2 PHE   181      42.328  46.943  57.420  1.00  0.00           H  
ATOM   2760  C   PHE   181      43.041  48.410  52.695  1.00  0.00           C  
ATOM   2761  O   PHE   181      44.250  48.478  52.587  1.00  0.00           O  
ATOM   2762  N   TYR   182      42.213  49.012  51.874  1.00  0.00           N  
ATOM   2763  H   TYR   182      41.233  48.911  52.097  1.00  0.00           H  
ATOM   2764  CA  TYR   182      42.603  50.041  50.982  1.00  0.00           C  
ATOM   2765  HA  TYR   182      43.600  49.810  50.607  1.00  0.00           H  
ATOM   2766  CB  TYR   182      41.566  50.141  49.816  1.00  0.00           C  
ATOM   2767  HB2 TYR   182      40.521  50.296  50.085  1.00  0.00           H  
ATOM   2768  HB3 TYR   182      41.828  51.079  49.326  1.00  0.00           H  
ATOM   2769  CG  TYR   182      41.631  49.085  48.801  1.00  0.00           C  
ATOM   2770  CD1 TYR   182      42.339  49.212  47.595  1.00  0.00           C  
ATOM   2771  HD1 TYR   182      42.855  50.118  47.313  1.00  0.00           H  
ATOM   2772  CE1 TYR   182      42.366  48.150  46.650  1.00  0.00           C  
ATOM   2773  HE1 TYR   182      43.040  48.199  45.807  1.00  0.00           H  
ATOM   2774  CZ  TYR   182      41.421  47.100  46.849  1.00  0.00           C  
ATOM   2775  OH  TYR   182      41.367  46.142  45.918  1.00  0.00           O  
ATOM   2776  HH  TYR   182      40.631  45.548  46.079  1.00  0.00           H  
ATOM   2777  CE2 TYR   182      40.648  47.008  47.963  1.00  0.00           C  
ATOM   2778  HE2 TYR   182      39.919  46.212  48.004  1.00  0.00           H  
ATOM   2779  CD2 TYR   182      40.831  47.980  49.040  1.00  0.00           C  
ATOM   2780  HD2 TYR   182      40.165  48.000  49.890  1.00  0.00           H  
ATOM   2781  C   TYR   182      42.734  51.405  51.719  1.00  0.00           C  
ATOM   2782  O   TYR   182      41.755  51.844  52.297  1.00  0.00           O  
ATOM   2783  N   GLY   183      43.840  52.173  51.561  1.00  0.00           N  
ATOM   2784  H   GLY   183      44.716  51.804  51.218  1.00  0.00           H  
ATOM   2785  CA  GLY   183      44.051  53.485  52.302  1.00  0.00           C  
ATOM   2786  HA2 GLY   183      44.744  54.086  51.715  1.00  0.00           H  
ATOM   2787  HA3 GLY   183      43.071  53.953  52.399  1.00  0.00           H  
ATOM   2788  C   GLY   183      44.600  53.397  53.727  1.00  0.00           C  
ATOM   2789  O   GLY   183      44.730  52.232  54.306  1.00  0.00           O  
ATOM   2790  N   PRO   184      44.978  54.581  54.355  1.00  0.00           N  
ATOM   2791  CD  PRO   184      44.987  55.926  53.759  1.00  0.00           C  
ATOM   2792  HD2 PRO   184      43.955  56.241  53.605  1.00  0.00           H  
ATOM   2793  HD3 PRO   184      45.643  55.849  52.892  1.00  0.00           H  
ATOM   2794  CG  PRO   184      45.657  56.902  54.746  1.00  0.00           C  
ATOM   2795  HG2 PRO   184      44.888  57.351  55.375  1.00  0.00           H  
ATOM   2796  HG3 PRO   184      46.441  57.622  54.512  1.00  0.00           H  
ATOM   2797  CB  PRO   184      46.338  55.901  55.697  1.00  0.00           C  
ATOM   2798  HB2 PRO   184      46.464  56.309  56.700  1.00  0.00           H  
ATOM   2799  HB3 PRO   184      47.297  55.700  55.220  1.00  0.00           H  
ATOM   2800  CA  PRO   184      45.572  54.647  55.692  1.00  0.00           C  
ATOM   2801  HA  PRO   184      46.299  53.838  55.764  1.00  0.00           H  
ATOM   2802  C   PRO   184      44.478  54.480  56.762  1.00  0.00           C  
ATOM   2803  O   PRO   184      44.119  55.360  57.563  1.00  0.00           O  
ATOM   2804  N   PHE   185      43.993  53.264  56.816  1.00  0.00           N  
ATOM   2805  H   PHE   185      44.352  52.647  56.102  1.00  0.00           H  
ATOM   2806  CA  PHE   185      42.775  52.903  57.613  1.00  0.00           C  
ATOM   2807  HA  PHE   185      42.775  53.557  58.484  1.00  0.00           H  
ATOM   2808  CB  PHE   185      41.496  53.247  56.800  1.00  0.00           C  
ATOM   2809  HB2 PHE   185      41.536  52.664  55.880  1.00  0.00           H  
ATOM   2810  HB3 PHE   185      40.608  52.919  57.342  1.00  0.00           H  
ATOM   2811  CG  PHE   185      41.362  54.721  56.410  1.00  0.00           C  
ATOM   2812  CD1 PHE   185      41.026  55.772  57.308  1.00  0.00           C  
ATOM   2813  HD1 PHE   185      40.800  55.481  58.323  1.00  0.00           H  
ATOM   2814  CE1 PHE   185      40.959  57.151  56.942  1.00  0.00           C  
ATOM   2815  HE1 PHE   185      40.684  57.841  57.727  1.00  0.00           H  
ATOM   2816  CZ  PHE   185      41.121  57.480  55.596  1.00  0.00           C  
ATOM   2817  HZ  PHE   185      41.086  58.467  55.160  1.00  0.00           H  
ATOM   2818  CE2 PHE   185      41.474  56.420  54.668  1.00  0.00           C  
ATOM   2819  HE2 PHE   185      41.622  56.726  53.643  1.00  0.00           H  
ATOM   2820  CD2 PHE   185      41.532  55.048  55.041  1.00  0.00           C  
ATOM   2821  HD2 PHE   185      41.732  54.301  54.287  1.00  0.00           H  
ATOM   2822  C   PHE   185      42.758  51.440  58.147  1.00  0.00           C  
ATOM   2823  O   PHE   185      43.400  50.624  57.519  1.00  0.00           O  
ATOM   2824  N   VAL   186      42.120  51.181  59.286  1.00  0.00           N  
ATOM   2825  H   VAL   186      41.747  51.957  59.814  1.00  0.00           H  
ATOM   2826  CA  VAL   186      42.055  49.926  59.935  1.00  0.00           C  
ATOM   2827  HA  VAL   186      42.055  49.214  59.109  1.00  0.00           H  
ATOM   2828  CB  VAL   186      43.292  49.759  60.765  1.00  0.00           C  
ATOM   2829  HB  VAL   186      44.159  50.048  60.170  1.00  0.00           H  
ATOM   2830  CG1 VAL   186      43.255  50.422  62.170  1.00  0.00           C  
ATOM   2831 HG11 VAL   186      43.243  51.509  62.083  1.00  0.00           H  
ATOM   2832 HG12 VAL   186      42.371  50.131  62.737  1.00  0.00           H  
ATOM   2833 HG13 VAL   186      44.164  50.169  62.716  1.00  0.00           H  
ATOM   2834  CG2 VAL   186      43.606  48.213  61.012  1.00  0.00           C  
ATOM   2835 HG21 VAL   186      42.964  47.602  61.647  1.00  0.00           H  
ATOM   2836 HG22 VAL   186      43.744  47.686  60.067  1.00  0.00           H  
ATOM   2837 HG23 VAL   186      44.604  48.225  61.450  1.00  0.00           H  
ATOM   2838  C   VAL   186      40.711  49.856  60.757  1.00  0.00           C  
ATOM   2839  O   VAL   186      40.091  50.882  61.082  1.00  0.00           O  
ATOM   2840  N   ASP   187      40.201  48.651  61.086  1.00  0.00           N  
ATOM   2841  H   ASP   187      40.720  47.834  60.797  1.00  0.00           H  
ATOM   2842  CA  ASP   187      39.043  48.450  61.923  1.00  0.00           C  
ATOM   2843  HA  ASP   187      38.290  49.133  61.531  1.00  0.00           H  
ATOM   2844  CB  ASP   187      38.406  47.154  61.726  1.00  0.00           C  
ATOM   2845  HB2 ASP   187      37.515  47.142  62.354  1.00  0.00           H  
ATOM   2846  HB3 ASP   187      37.989  47.204  60.721  1.00  0.00           H  
ATOM   2847  CG  ASP   187      39.286  45.945  61.910  1.00  0.00           C  
ATOM   2848  OD1 ASP   187      38.663  44.850  62.068  1.00  0.00           O  
ATOM   2849  OD2 ASP   187      40.514  46.086  62.132  1.00  0.00           O  
ATOM   2850  C   ASP   187      39.287  48.650  63.479  1.00  0.00           C  
ATOM   2851  O   ASP   187      38.433  49.230  64.105  1.00  0.00           O  
ATOM   2852  N   ARG   188      40.468  48.224  64.048  1.00  0.00           N  
ATOM   2853  H   ARG   188      41.140  47.743  63.467  1.00  0.00           H  
ATOM   2854  CA  ARG   188      40.779  48.077  65.479  1.00  0.00           C  
ATOM   2855  HA  ARG   188      39.872  47.687  65.943  1.00  0.00           H  
ATOM   2856  CB  ARG   188      41.977  47.096  65.456  1.00  0.00           C  
ATOM   2857  HB2 ARG   188      41.683  46.381  64.687  1.00  0.00           H  
ATOM   2858  HB3 ARG   188      42.863  47.548  65.010  1.00  0.00           H  
ATOM   2859  CG  ARG   188      42.440  46.381  66.743  1.00  0.00           C  
ATOM   2860  HG2 ARG   188      42.544  47.189  67.467  1.00  0.00           H  
ATOM   2861  HG3 ARG   188      41.706  45.646  67.073  1.00  0.00           H  
ATOM   2862  CD  ARG   188      43.823  45.712  66.667  1.00  0.00           C  
ATOM   2863  HD2 ARG   188      43.877  44.943  65.896  1.00  0.00           H  
ATOM   2864  HD3 ARG   188      44.597  46.464  66.509  1.00  0.00           H  
ATOM   2865  NE  ARG   188      44.128  45.022  67.987  1.00  0.00           N  
ATOM   2866  HE  ARG   188      43.715  45.405  68.826  1.00  0.00           H  
ATOM   2867  CZ  ARG   188      44.782  43.893  68.202  1.00  0.00           C  
ATOM   2868  NH1 ARG   188      45.394  43.199  67.293  1.00  0.00           N  
ATOM   2869 HH11 ARG   188      45.438  43.507  66.332  1.00  0.00           H  
ATOM   2870 HH12 ARG   188      45.960  42.395  67.525  1.00  0.00           H  
ATOM   2871  NH2 ARG   188      44.883  43.357  69.356  1.00  0.00           N  
ATOM   2872 HH21 ARG   188      44.837  44.048  70.091  1.00  0.00           H  
ATOM   2873 HH22 ARG   188      45.280  42.445  69.534  1.00  0.00           H  
ATOM   2874  C   ARG   188      41.120  49.408  66.203  1.00  0.00           C  
ATOM   2875  O   ARG   188      42.176  49.985  65.980  1.00  0.00           O  
ATOM   2876  N   GLN   189      40.372  49.764  67.279  1.00  0.00           N  
ATOM   2877  H   GLN   189      39.475  49.327  67.438  1.00  0.00           H  
ATOM   2878  CA  GLN   189      40.563  50.978  68.219  1.00  0.00           C  
ATOM   2879  HA  GLN   189      39.679  51.607  68.110  1.00  0.00           H  
ATOM   2880  CB  GLN   189      40.769  50.506  69.657  1.00  0.00           C  
ATOM   2881  HB2 GLN   189      41.644  49.857  69.691  1.00  0.00           H  
ATOM   2882  HB3 GLN   189      41.009  51.320  70.341  1.00  0.00           H  
ATOM   2883  CG  GLN   189      39.455  49.804  70.122  1.00  0.00           C  
ATOM   2884  HG2 GLN   189      39.347  48.908  69.512  1.00  0.00           H  
ATOM   2885  HG3 GLN   189      39.765  49.464  71.110  1.00  0.00           H  
ATOM   2886  CD  GLN   189      38.245  50.650  70.329  1.00  0.00           C  
ATOM   2887  OE1 GLN   189      38.278  51.645  70.993  1.00  0.00           O  
ATOM   2888  NE2 GLN   189      37.140  50.141  69.825  1.00  0.00           N  
ATOM   2889 HE21 GLN   189      37.166  49.522  69.028  1.00  0.00           H  
ATOM   2890 HE22 GLN   189      36.319  50.658  70.107  1.00  0.00           H  
ATOM   2891  C   GLN   189      41.664  51.927  67.799  1.00  0.00           C  
ATOM   2892  O   GLN   189      42.664  52.062  68.567  1.00  0.00           O  
ATOM   2893  N   THR   190      41.542  52.602  66.652  1.00  0.00           N  
ATOM   2894  H   THR   190      40.738  52.532  66.044  1.00  0.00           H  
ATOM   2895  CA  THR   190      42.523  53.532  66.104  1.00  0.00           C  
ATOM   2896  HA  THR   190      43.199  53.700  66.943  1.00  0.00           H  
ATOM   2897  CB  THR   190      43.294  52.948  64.962  1.00  0.00           C  
ATOM   2898  HB  THR   190      42.628  52.442  64.262  1.00  0.00           H  
ATOM   2899  CG2 THR   190      44.232  53.978  64.329  1.00  0.00           C  
ATOM   2900 HG21 THR   190      44.645  54.687  65.046  1.00  0.00           H  
ATOM   2901 HG22 THR   190      45.036  53.426  63.843  1.00  0.00           H  
ATOM   2902 HG23 THR   190      43.641  54.599  63.656  1.00  0.00           H  
ATOM   2903  OG1 THR   190      44.123  52.009  65.546  1.00  0.00           O  
ATOM   2904  HG1 THR   190      43.589  51.476  66.139  1.00  0.00           H  
ATOM   2905  C   THR   190      41.780  54.909  65.637  1.00  0.00           C  
ATOM   2906  O   THR   190      40.878  54.909  64.828  1.00  0.00           O  
ATOM   2907  N   ALA   191      42.284  56.006  66.171  1.00  0.00           N  
ATOM   2908  H   ALA   191      42.924  55.936  66.949  1.00  0.00           H  
ATOM   2909  CA  ALA   191      41.764  57.318  65.825  1.00  0.00           C  
ATOM   2910  HA  ALA   191      40.701  57.175  65.632  1.00  0.00           H  
ATOM   2911  CB  ALA   191      41.934  58.332  66.979  1.00  0.00           C  
ATOM   2912  HB1 ALA   191      41.790  59.382  66.722  1.00  0.00           H  
ATOM   2913  HB2 ALA   191      41.285  58.137  67.833  1.00  0.00           H  
ATOM   2914  HB3 ALA   191      42.944  58.241  67.380  1.00  0.00           H  
ATOM   2915  C   ALA   191      42.313  57.821  64.482  1.00  0.00           C  
ATOM   2916  O   ALA   191      43.231  58.626  64.532  1.00  0.00           O  
ATOM   2917  N   GLN   192      41.771  57.362  63.355  1.00  0.00           N  
ATOM   2918  H   GLN   192      41.081  56.632  63.460  1.00  0.00           H  
ATOM   2919  CA  GLN   192      42.060  57.789  62.009  1.00  0.00           C  
ATOM   2920  HA  GLN   192      43.127  57.984  61.904  1.00  0.00           H  
ATOM   2921  CB  GLN   192      41.783  56.513  61.177  1.00  0.00           C  
ATOM   2922  HB2 GLN   192      42.105  56.788  60.173  1.00  0.00           H  
ATOM   2923  HB3 GLN   192      42.532  55.774  61.461  1.00  0.00           H  
ATOM   2924  CG  GLN   192      40.397  55.829  61.122  1.00  0.00           C  
ATOM   2925  HG2 GLN   192      39.904  56.207  62.018  1.00  0.00           H  
ATOM   2926  HG3 GLN   192      39.896  56.124  60.199  1.00  0.00           H  
ATOM   2927  CD  GLN   192      40.585  54.294  61.135  1.00  0.00           C  
ATOM   2928  OE1 GLN   192      41.635  53.707  60.786  1.00  0.00           O  
ATOM   2929  NE2 GLN   192      39.602  53.590  61.727  1.00  0.00           N  
ATOM   2930 HE21 GLN   192      38.909  54.152  62.202  1.00  0.00           H  
ATOM   2931 HE22 GLN   192      39.624  52.586  61.832  1.00  0.00           H  
ATOM   2932  C   GLN   192      41.345  59.075  61.625  1.00  0.00           C  
ATOM   2933  O   GLN   192      40.429  59.506  62.217  1.00  0.00           O  
ATOM   2934  N   ALA   193      41.764  59.669  60.490  1.00  0.00           N  
ATOM   2935  H   ALA   193      42.525  59.198  60.023  1.00  0.00           H  
ATOM   2936  CA  ALA   193      41.180  60.881  59.963  1.00  0.00           C  
ATOM   2937  HA  ALA   193      40.472  61.350  60.646  1.00  0.00           H  
ATOM   2938  CB  ALA   193      42.365  61.765  59.902  1.00  0.00           C  
ATOM   2939  HB1 ALA   193      42.835  61.789  60.886  1.00  0.00           H  
ATOM   2940  HB2 ALA   193      43.128  61.402  59.213  1.00  0.00           H  
ATOM   2941  HB3 ALA   193      42.017  62.789  59.769  1.00  0.00           H  
ATOM   2942  C   ALA   193      40.585  60.658  58.557  1.00  0.00           C  
ATOM   2943  O   ALA   193      41.269  60.128  57.658  1.00  0.00           O  
ATOM   2944  N   ALA   194      39.350  60.968  58.318  1.00  0.00           N  
ATOM   2945  H   ALA   194      38.745  61.303  59.054  1.00  0.00           H  
ATOM   2946  CA  ALA   194      38.774  60.802  57.039  1.00  0.00           C  
ATOM   2947  HA  ALA   194      38.980  59.786  56.702  1.00  0.00           H  
ATOM   2948  CB  ALA   194      37.212  60.963  57.135  1.00  0.00           C  
ATOM   2949  HB1 ALA   194      36.959  61.946  57.535  1.00  0.00           H  
ATOM   2950  HB2 ALA   194      36.783  60.942  56.133  1.00  0.00           H  
ATOM   2951  HB3 ALA   194      36.847  60.081  57.660  1.00  0.00           H  
ATOM   2952  C   ALA   194      39.419  61.756  56.004  1.00  0.00           C  
ATOM   2953  O   ALA   194      39.938  62.784  56.428  1.00  0.00           O  
ATOM   2954  N   GLY   195      39.535  61.353  54.751  1.00  0.00           N  
ATOM   2955  H   GLY   195      39.095  60.478  54.502  1.00  0.00           H  
ATOM   2956  CA  GLY   195      40.158  62.130  53.605  1.00  0.00           C  
ATOM   2957  HA2 GLY   195      41.109  62.580  53.891  1.00  0.00           H  
ATOM   2958  HA3 GLY   195      40.430  61.479  52.774  1.00  0.00           H  
ATOM   2959  C   GLY   195      39.230  63.115  52.859  1.00  0.00           C  
ATOM   2960  O   GLY   195      38.078  62.833  52.672  1.00  0.00           O  
ATOM   2961  N   THR   196      39.755  64.235  52.264  1.00  0.00           N  
ATOM   2962  H   THR   196      40.760  64.339  52.253  1.00  0.00           H  
ATOM   2963  CA  THR   196      39.065  65.267  51.513  1.00  0.00           C  
ATOM   2964  HA  THR   196      38.204  65.668  52.048  1.00  0.00           H  
ATOM   2965  CB  THR   196      40.038  66.562  51.366  1.00  0.00           C  
ATOM   2966  HB  THR   196      41.035  66.259  51.046  1.00  0.00           H  
ATOM   2967  CG2 THR   196      39.489  67.692  50.566  1.00  0.00           C  
ATOM   2968 HG21 THR   196      39.992  68.594  50.913  1.00  0.00           H  
ATOM   2969 HG22 THR   196      39.912  67.473  49.586  1.00  0.00           H  
ATOM   2970 HG23 THR   196      38.401  67.634  50.524  1.00  0.00           H  
ATOM   2971  OG1 THR   196      40.079  66.954  52.679  1.00  0.00           O  
ATOM   2972  HG1 THR   196      40.947  67.307  52.885  1.00  0.00           H  
ATOM   2973  C   THR   196      38.701  64.678  50.079  1.00  0.00           C  
ATOM   2974  O   THR   196      39.500  64.245  49.316  1.00  0.00           O  
ATOM   2975  N   ASP   197      37.391  64.577  49.779  1.00  0.00           N  
ATOM   2976  H   ASP   197      36.730  64.822  50.504  1.00  0.00           H  
ATOM   2977  CA  ASP   197      36.847  63.919  48.603  1.00  0.00           C  
ATOM   2978  HA  ASP   197      37.388  62.973  48.575  1.00  0.00           H  
ATOM   2979  CB  ASP   197      35.352  63.596  48.752  1.00  0.00           C  
ATOM   2980  HB2 ASP   197      35.216  63.107  49.717  1.00  0.00           H  
ATOM   2981  HB3 ASP   197      34.806  64.532  48.870  1.00  0.00           H  
ATOM   2982  CG  ASP   197      34.755  62.820  47.592  1.00  0.00           C  
ATOM   2983  OD1 ASP   197      35.382  61.915  47.009  1.00  0.00           O  
ATOM   2984  OD2 ASP   197      33.616  63.129  47.143  1.00  0.00           O  
ATOM   2985  C   ASP   197      37.281  64.647  47.292  1.00  0.00           C  
ATOM   2986  O   ASP   197      36.847  65.812  47.110  1.00  0.00           O  
ATOM   2987  N   THR   198      38.161  64.093  46.503  1.00  0.00           N  
ATOM   2988  H   THR   198      38.528  63.162  46.640  1.00  0.00           H  
ATOM   2989  CA  THR   198      38.520  64.619  45.242  1.00  0.00           C  
ATOM   2990  HA  THR   198      38.362  65.696  45.288  1.00  0.00           H  
ATOM   2991  CB  THR   198      39.972  64.332  45.039  1.00  0.00           C  
ATOM   2992  HB  THR   198      40.347  64.655  44.068  1.00  0.00           H  
ATOM   2993  CG2 THR   198      40.908  65.261  45.837  1.00  0.00           C  
ATOM   2994 HG21 THR   198      40.576  66.299  45.792  1.00  0.00           H  
ATOM   2995 HG22 THR   198      40.975  65.101  46.913  1.00  0.00           H  
ATOM   2996 HG23 THR   198      41.950  65.300  45.522  1.00  0.00           H  
ATOM   2997  OG1 THR   198      40.394  62.949  45.259  1.00  0.00           O  
ATOM   2998  HG1 THR   198      41.068  62.799  44.591  1.00  0.00           H  
ATOM   2999  C   THR   198      37.716  64.057  44.093  1.00  0.00           C  
ATOM   3000  O   THR   198      37.307  62.889  44.207  1.00  0.00           O  
ATOM   3001  N   THR   199      37.566  64.773  42.980  1.00  0.00           N  
ATOM   3002  H   THR   199      37.942  65.709  42.939  1.00  0.00           H  
ATOM   3003  CA  THR   199      36.716  64.475  41.805  1.00  0.00           C  
ATOM   3004  HA  THR   199      35.912  63.789  42.072  1.00  0.00           H  
ATOM   3005  CB  THR   199      35.973  65.740  41.409  1.00  0.00           C  
ATOM   3006  HB  THR   199      36.641  66.384  40.837  1.00  0.00           H  
ATOM   3007  CG2 THR   199      34.809  65.433  40.484  1.00  0.00           C  
ATOM   3008 HG21 THR   199      34.134  64.755  41.007  1.00  0.00           H  
ATOM   3009 HG22 THR   199      34.350  66.368  40.162  1.00  0.00           H  
ATOM   3010 HG23 THR   199      35.208  65.002  39.566  1.00  0.00           H  
ATOM   3011  OG1 THR   199      35.413  66.371  42.570  1.00  0.00           O  
ATOM   3012  HG1 THR   199      35.265  65.582  43.097  1.00  0.00           H  
ATOM   3013  C   THR   199      37.583  63.882  40.728  1.00  0.00           C  
ATOM   3014  O   THR   199      38.587  64.501  40.350  1.00  0.00           O  
ATOM   3015  N   ILE   200      37.179  62.697  40.193  1.00  0.00           N  
ATOM   3016  H   ILE   200      36.327  62.307  40.568  1.00  0.00           H  
ATOM   3017  CA  ILE   200      37.956  61.883  39.216  1.00  0.00           C  
ATOM   3018  HA  ILE   200      39.006  62.015  39.476  1.00  0.00           H  
ATOM   3019  CB  ILE   200      37.617  60.408  39.385  1.00  0.00           C  
ATOM   3020  HB  ILE   200      36.550  60.341  39.173  1.00  0.00           H  
ATOM   3021  CG2 ILE   200      38.399  59.532  38.288  1.00  0.00           C  
ATOM   3022 HG21 ILE   200      38.359  58.468  38.520  1.00  0.00           H  
ATOM   3023 HG22 ILE   200      38.022  59.781  37.296  1.00  0.00           H  
ATOM   3024 HG23 ILE   200      39.449  59.825  38.284  1.00  0.00           H  
ATOM   3025  CG1 ILE   200      37.943  59.877  40.773  1.00  0.00           C  
ATOM   3026 HG12 ILE   200      38.936  59.427  40.783  1.00  0.00           H  
ATOM   3027 HG13 ILE   200      37.964  60.639  41.552  1.00  0.00           H  
ATOM   3028  CD1 ILE   200      36.883  58.842  41.113  1.00  0.00           C  
ATOM   3029 HD11 ILE   200      36.823  58.081  40.335  1.00  0.00           H  
ATOM   3030 HD12 ILE   200      37.033  58.523  42.145  1.00  0.00           H  
ATOM   3031 HD13 ILE   200      35.911  59.330  41.036  1.00  0.00           H  
ATOM   3032  C   ILE   200      37.789  62.432  37.822  1.00  0.00           C  
ATOM   3033  O   ILE   200      36.855  62.103  37.128  1.00  0.00           O  
ATOM   3034  N   THR   201      38.811  63.177  37.338  1.00  0.00           N  
ATOM   3035  H   THR   201      39.495  63.461  38.024  1.00  0.00           H  
ATOM   3036  CA  THR   201      38.785  63.796  35.991  1.00  0.00           C  
ATOM   3037  HA  THR   201      37.940  64.484  35.983  1.00  0.00           H  
ATOM   3038  CB  THR   201      40.176  64.507  35.642  1.00  0.00           C  
ATOM   3039  HB  THR   201      41.015  63.813  35.701  1.00  0.00           H  
ATOM   3040  CG2 THR   201      40.199  65.147  34.266  1.00  0.00           C  
ATOM   3041 HG21 THR   201      39.200  65.464  33.966  1.00  0.00           H  
ATOM   3042 HG22 THR   201      40.958  65.929  34.252  1.00  0.00           H  
ATOM   3043 HG23 THR   201      40.442  64.377  33.534  1.00  0.00           H  
ATOM   3044  OG1 THR   201      40.317  65.450  36.646  1.00  0.00           O  
ATOM   3045  HG1 THR   201      41.109  65.248  37.149  1.00  0.00           H  
ATOM   3046  C   THR   201      38.633  62.787  34.884  1.00  0.00           C  
ATOM   3047  O   THR   201      37.755  62.985  34.020  1.00  0.00           O  
ATOM   3048  N   VAL   202      39.313  61.601  34.851  1.00  0.00           N  
ATOM   3049  H   VAL   202      39.931  61.500  35.644  1.00  0.00           H  
ATOM   3050  CA  VAL   202      39.152  60.477  33.871  1.00  0.00           C  
ATOM   3051  HA  VAL   202      39.603  60.871  32.960  1.00  0.00           H  
ATOM   3052  CB  VAL   202      39.952  59.249  34.394  1.00  0.00           C  
ATOM   3053  HB  VAL   202      39.459  58.820  35.267  1.00  0.00           H  
ATOM   3054  CG1 VAL   202      40.096  58.152  33.283  1.00  0.00           C  
ATOM   3055 HG11 VAL   202      40.461  58.561  32.341  1.00  0.00           H  
ATOM   3056 HG12 VAL   202      40.874  57.469  33.623  1.00  0.00           H  
ATOM   3057 HG13 VAL   202      39.130  57.700  33.059  1.00  0.00           H  
ATOM   3058  CG2 VAL   202      41.339  59.669  34.918  1.00  0.00           C  
ATOM   3059 HG21 VAL   202      41.347  60.161  35.890  1.00  0.00           H  
ATOM   3060 HG22 VAL   202      41.969  58.811  35.153  1.00  0.00           H  
ATOM   3061 HG23 VAL   202      41.874  60.308  34.215  1.00  0.00           H  
ATOM   3062  C   VAL   202      37.670  60.148  33.635  1.00  0.00           C  
ATOM   3063  O   VAL   202      37.262  60.006  32.462  1.00  0.00           O  
ATOM   3064  N   ASN   203      36.903  60.069  34.668  1.00  0.00           N  
ATOM   3065  H   ASN   203      37.184  60.413  35.574  1.00  0.00           H  
ATOM   3066  CA  ASN   203      35.534  59.514  34.667  1.00  0.00           C  
ATOM   3067  HA  ASN   203      35.481  58.680  33.968  1.00  0.00           H  
ATOM   3068  CB  ASN   203      35.272  58.959  36.134  1.00  0.00           C  
ATOM   3069  HB2 ASN   203      35.395  59.687  36.936  1.00  0.00           H  
ATOM   3070  HB3 ASN   203      34.209  58.807  36.318  1.00  0.00           H  
ATOM   3071  CG  ASN   203      36.167  57.788  36.535  1.00  0.00           C  
ATOM   3072  OD1 ASN   203      37.116  57.307  35.965  1.00  0.00           O  
ATOM   3073  ND2 ASN   203      35.821  57.256  37.689  1.00  0.00           N  
ATOM   3074 HD21 ASN   203      35.127  57.788  38.194  1.00  0.00           H  
ATOM   3075 HD22 ASN   203      36.256  56.452  38.118  1.00  0.00           H  
ATOM   3076  C   ASN   203      34.625  60.635  34.179  1.00  0.00           C  
ATOM   3077  O   ASN   203      33.841  60.439  33.271  1.00  0.00           O  
ATOM   3078  N   VAL   204      34.704  61.870  34.716  1.00  0.00           N  
ATOM   3079  H   VAL   204      35.499  62.078  35.303  1.00  0.00           H  
ATOM   3080  CA  VAL   204      34.020  62.952  34.042  1.00  0.00           C  
ATOM   3081  HA  VAL   204      32.969  62.664  34.063  1.00  0.00           H  
ATOM   3082  CB  VAL   204      34.145  64.268  34.880  1.00  0.00           C  
ATOM   3083  HB  VAL   204      35.177  64.618  34.887  1.00  0.00           H  
ATOM   3084  CG1 VAL   204      33.376  65.425  34.238  1.00  0.00           C  
ATOM   3085 HG11 VAL   204      33.461  66.382  34.752  1.00  0.00           H  
ATOM   3086 HG12 VAL   204      33.707  65.495  33.202  1.00  0.00           H  
ATOM   3087 HG13 VAL   204      32.306  65.241  34.143  1.00  0.00           H  
ATOM   3088  CG2 VAL   204      33.558  64.146  36.334  1.00  0.00           C  
ATOM   3089 HG21 VAL   204      32.486  63.952  36.303  1.00  0.00           H  
ATOM   3090 HG22 VAL   204      34.193  63.441  36.870  1.00  0.00           H  
ATOM   3091 HG23 VAL   204      33.570  65.101  36.860  1.00  0.00           H  
ATOM   3092  C   VAL   204      34.369  63.093  32.564  1.00  0.00           C  
ATOM   3093  O   VAL   204      33.392  63.250  31.828  1.00  0.00           O  
ATOM   3094  N   LEU   205      35.625  63.139  32.145  1.00  0.00           N  
ATOM   3095  H   LEU   205      36.376  63.060  32.816  1.00  0.00           H  
ATOM   3096  CA  LEU   205      36.060  63.096  30.742  1.00  0.00           C  
ATOM   3097  HA  LEU   205      35.809  63.986  30.165  1.00  0.00           H  
ATOM   3098  CB  LEU   205      37.541  62.950  30.694  1.00  0.00           C  
ATOM   3099  HB2 LEU   205      37.939  62.154  31.323  1.00  0.00           H  
ATOM   3100  HB3 LEU   205      37.930  62.720  29.702  1.00  0.00           H  
ATOM   3101  CG  LEU   205      38.409  64.192  30.986  1.00  0.00           C  
ATOM   3102  HG  LEU   205      38.107  64.488  31.990  1.00  0.00           H  
ATOM   3103  CD1 LEU   205      39.875  63.852  31.032  1.00  0.00           C  
ATOM   3104 HD11 LEU   205      40.003  62.907  31.560  1.00  0.00           H  
ATOM   3105 HD12 LEU   205      40.214  63.686  30.009  1.00  0.00           H  
ATOM   3106 HD13 LEU   205      40.336  64.749  31.447  1.00  0.00           H  
ATOM   3107  CD2 LEU   205      38.218  65.440  30.125  1.00  0.00           C  
ATOM   3108 HD21 LEU   205      38.653  65.305  29.135  1.00  0.00           H  
ATOM   3109 HD22 LEU   205      37.177  65.762  30.086  1.00  0.00           H  
ATOM   3110 HD23 LEU   205      38.746  66.211  30.684  1.00  0.00           H  
ATOM   3111  C   LEU   205      35.365  62.019  29.957  1.00  0.00           C  
ATOM   3112  O   LEU   205      34.789  62.329  28.921  1.00  0.00           O  
ATOM   3113  N   ALA   206      35.360  60.728  30.338  1.00  0.00           N  
ATOM   3114  H   ALA   206      35.764  60.539  31.245  1.00  0.00           H  
ATOM   3115  CA  ALA   206      34.544  59.661  29.829  1.00  0.00           C  
ATOM   3116  HA  ALA   206      34.878  59.499  28.804  1.00  0.00           H  
ATOM   3117  CB  ALA   206      34.855  58.439  30.715  1.00  0.00           C  
ATOM   3118  HB1 ALA   206      34.265  57.563  30.445  1.00  0.00           H  
ATOM   3119  HB2 ALA   206      35.882  58.146  30.495  1.00  0.00           H  
ATOM   3120  HB3 ALA   206      34.712  58.513  31.793  1.00  0.00           H  
ATOM   3121  C   ALA   206      32.994  59.795  29.821  1.00  0.00           C  
ATOM   3122  O   ALA   206      32.303  59.279  28.951  1.00  0.00           O  
ATOM   3123  N   TRP   207      32.469  60.609  30.739  1.00  0.00           N  
ATOM   3124  H   TRP   207      33.014  60.864  31.549  1.00  0.00           H  
ATOM   3125  CA  TRP   207      30.982  60.868  30.815  1.00  0.00           C  
ATOM   3126  HA  TRP   207      30.603  59.904  30.475  1.00  0.00           H  
ATOM   3127  CB  TRP   207      30.682  61.128  32.284  1.00  0.00           C  
ATOM   3128  HB2 TRP   207      31.169  60.300  32.800  1.00  0.00           H  
ATOM   3129  HB3 TRP   207      31.047  62.105  32.601  1.00  0.00           H  
ATOM   3130  CG  TRP   207      29.299  61.130  32.632  1.00  0.00           C  
ATOM   3131  CD1 TRP   207      28.551  60.060  33.082  1.00  0.00           C  
ATOM   3132  HD1 TRP   207      28.793  59.020  33.238  1.00  0.00           H  
ATOM   3133  NE1 TRP   207      27.218  60.560  33.201  1.00  0.00           N  
ATOM   3134  HE1 TRP   207      26.525  59.894  33.510  1.00  0.00           H  
ATOM   3135  CE2 TRP   207      27.117  61.921  32.972  1.00  0.00           C  
ATOM   3136  CZ2 TRP   207      26.028  62.878  33.042  1.00  0.00           C  
ATOM   3137  HZ2 TRP   207      25.115  62.480  33.460  1.00  0.00           H  
ATOM   3138  CH2 TRP   207      26.208  64.156  32.541  1.00  0.00           C  
ATOM   3139  HH2 TRP   207      25.341  64.796  32.606  1.00  0.00           H  
ATOM   3140  CZ3 TRP   207      27.472  64.528  32.015  1.00  0.00           C  
ATOM   3141  HZ3 TRP   207      27.719  65.525  31.680  1.00  0.00           H  
ATOM   3142  CE3 TRP   207      28.546  63.654  32.134  1.00  0.00           C  
ATOM   3143  HE3 TRP   207      29.535  64.066  31.996  1.00  0.00           H  
ATOM   3144  CD2 TRP   207      28.405  62.282  32.531  1.00  0.00           C  
ATOM   3145  C   TRP   207      30.654  62.034  29.847  1.00  0.00           C  
ATOM   3146  O   TRP   207      29.639  62.037  29.191  1.00  0.00           O  
ATOM   3147  N   LEU   208      31.468  63.084  29.735  1.00  0.00           N  
ATOM   3148  H   LEU   208      32.347  63.050  30.231  1.00  0.00           H  
ATOM   3149  CA  LEU   208      31.251  64.250  28.809  1.00  0.00           C  
ATOM   3150  HA  LEU   208      30.214  64.583  28.859  1.00  0.00           H  
ATOM   3151  CB  LEU   208      32.275  65.316  29.142  1.00  0.00           C  
ATOM   3152  HB2 LEU   208      33.233  64.812  29.269  1.00  0.00           H  
ATOM   3153  HB3 LEU   208      32.332  66.069  28.355  1.00  0.00           H  
ATOM   3154  CG  LEU   208      31.995  66.195  30.403  1.00  0.00           C  
ATOM   3155  HG  LEU   208      32.026  65.564  31.291  1.00  0.00           H  
ATOM   3156  CD1 LEU   208      32.966  67.335  30.493  1.00  0.00           C  
ATOM   3157 HD11 LEU   208      33.887  66.963  30.941  1.00  0.00           H  
ATOM   3158 HD12 LEU   208      33.138  67.822  29.533  1.00  0.00           H  
ATOM   3159 HD13 LEU   208      32.536  68.026  31.219  1.00  0.00           H  
ATOM   3160  CD2 LEU   208      30.640  66.804  30.273  1.00  0.00           C  
ATOM   3161 HD21 LEU   208      30.529  67.094  29.228  1.00  0.00           H  
ATOM   3162 HD22 LEU   208      29.826  66.103  30.458  1.00  0.00           H  
ATOM   3163 HD23 LEU   208      30.535  67.654  30.947  1.00  0.00           H  
ATOM   3164  C   LEU   208      31.431  63.737  27.402  1.00  0.00           C  
ATOM   3165  O   LEU   208      30.795  64.213  26.527  1.00  0.00           O  
ATOM   3166  N   TYR   209      32.444  62.844  27.209  1.00  0.00           N  
ATOM   3167  H   TYR   209      33.121  62.699  27.944  1.00  0.00           H  
ATOM   3168  CA  TYR   209      32.594  62.052  25.952  1.00  0.00           C  
ATOM   3169  HA  TYR   209      32.688  62.728  25.102  1.00  0.00           H  
ATOM   3170  CB  TYR   209      33.879  61.179  25.947  1.00  0.00           C  
ATOM   3171  HB2 TYR   209      34.020  60.914  26.995  1.00  0.00           H  
ATOM   3172  HB3 TYR   209      33.763  60.244  25.400  1.00  0.00           H  
ATOM   3173  CG  TYR   209      35.229  61.855  25.665  1.00  0.00           C  
ATOM   3174  CD1 TYR   209      35.356  62.422  24.342  1.00  0.00           C  
ATOM   3175  HD1 TYR   209      34.506  62.530  23.684  1.00  0.00           H  
ATOM   3176  CE1 TYR   209      36.566  62.885  23.907  1.00  0.00           C  
ATOM   3177  HE1 TYR   209      36.723  63.400  22.971  1.00  0.00           H  
ATOM   3178  CZ  TYR   209      37.737  62.570  24.698  1.00  0.00           C  
ATOM   3179  OH  TYR   209      38.918  63.059  24.275  1.00  0.00           O  
ATOM   3180  HH  TYR   209      38.746  63.616  23.512  1.00  0.00           H  
ATOM   3181  CE2 TYR   209      37.615  61.861  25.854  1.00  0.00           C  
ATOM   3182  HE2 TYR   209      38.512  61.534  26.357  1.00  0.00           H  
ATOM   3183  CD2 TYR   209      36.358  61.622  26.420  1.00  0.00           C  
ATOM   3184  HD2 TYR   209      36.197  61.100  27.351  1.00  0.00           H  
ATOM   3185  C   TYR   209      31.380  61.122  25.568  1.00  0.00           C  
ATOM   3186  O   TYR   209      30.935  61.180  24.411  1.00  0.00           O  
ATOM   3187  N   ALA   210      30.772  60.286  26.455  1.00  0.00           N  
ATOM   3188  H   ALA   210      31.148  60.203  27.389  1.00  0.00           H  
ATOM   3189  CA  ALA   210      29.442  59.677  26.379  1.00  0.00           C  
ATOM   3190  HA  ALA   210      29.594  58.928  25.602  1.00  0.00           H  
ATOM   3191  CB  ALA   210      29.145  58.867  27.610  1.00  0.00           C  
ATOM   3192  HB1 ALA   210      29.820  58.022  27.750  1.00  0.00           H  
ATOM   3193  HB2 ALA   210      29.121  59.461  28.524  1.00  0.00           H  
ATOM   3194  HB3 ALA   210      28.167  58.403  27.483  1.00  0.00           H  
ATOM   3195  C   ALA   210      28.344  60.720  25.991  1.00  0.00           C  
ATOM   3196  O   ALA   210      27.396  60.430  25.315  1.00  0.00           O  
ATOM   3197  N   ALA   211      28.552  61.972  26.446  1.00  0.00           N  
ATOM   3198  H   ALA   211      29.206  62.099  27.205  1.00  0.00           H  
ATOM   3199  CA  ALA   211      27.616  62.998  26.061  1.00  0.00           C  
ATOM   3200  HA  ALA   211      26.597  62.612  26.063  1.00  0.00           H  
ATOM   3201  CB  ALA   211      27.637  64.085  27.150  1.00  0.00           C  
ATOM   3202  HB1 ALA   211      28.600  64.562  27.332  1.00  0.00           H  
ATOM   3203  HB2 ALA   211      27.036  64.939  26.836  1.00  0.00           H  
ATOM   3204  HB3 ALA   211      27.283  63.693  28.103  1.00  0.00           H  
ATOM   3205  C   ALA   211      27.875  63.529  24.554  1.00  0.00           C  
ATOM   3206  O   ALA   211      26.925  64.027  23.931  1.00  0.00           O  
ATOM   3207  N   VAL   212      29.100  63.263  24.017  1.00  0.00           N  
ATOM   3208  H   VAL   212      29.890  63.084  24.621  1.00  0.00           H  
ATOM   3209  CA  VAL   212      29.375  63.522  22.572  1.00  0.00           C  
ATOM   3210  HA  VAL   212      28.865  64.478  22.450  1.00  0.00           H  
ATOM   3211  CB  VAL   212      30.875  63.579  22.152  1.00  0.00           C  
ATOM   3212  HB  VAL   212      31.286  62.590  22.357  1.00  0.00           H  
ATOM   3213  CG1 VAL   212      31.056  63.952  20.686  1.00  0.00           C  
ATOM   3214 HG11 VAL   212      30.574  63.209  20.050  1.00  0.00           H  
ATOM   3215 HG12 VAL   212      30.616  64.891  20.349  1.00  0.00           H  
ATOM   3216 HG13 VAL   212      32.098  63.857  20.381  1.00  0.00           H  
ATOM   3217  CG2 VAL   212      31.707  64.548  22.965  1.00  0.00           C  
ATOM   3218 HG21 VAL   212      31.565  65.593  22.688  1.00  0.00           H  
ATOM   3219 HG22 VAL   212      31.416  64.547  24.015  1.00  0.00           H  
ATOM   3220 HG23 VAL   212      32.751  64.259  22.837  1.00  0.00           H  
ATOM   3221  C   VAL   212      28.590  62.505  21.806  1.00  0.00           C  
ATOM   3222  O   VAL   212      27.886  62.844  20.809  1.00  0.00           O  
ATOM   3223  N   ILE   213      28.801  61.204  22.100  1.00  0.00           N  
ATOM   3224  H   ILE   213      29.242  61.150  23.007  1.00  0.00           H  
ATOM   3225  CA  ILE   213      28.305  60.060  21.361  1.00  0.00           C  
ATOM   3226  HA  ILE   213      28.681  60.188  20.346  1.00  0.00           H  
ATOM   3227  CB  ILE   213      29.025  58.760  21.896  1.00  0.00           C  
ATOM   3228  HB  ILE   213      28.655  58.688  22.919  1.00  0.00           H  
ATOM   3229  CG2 ILE   213      28.414  57.506  21.168  1.00  0.00           C  
ATOM   3230 HG21 ILE   213      28.310  57.739  20.108  1.00  0.00           H  
ATOM   3231 HG22 ILE   213      28.853  56.561  21.488  1.00  0.00           H  
ATOM   3232 HG23 ILE   213      27.358  57.601  21.421  1.00  0.00           H  
ATOM   3233  CG1 ILE   213      30.570  58.824  21.750  1.00  0.00           C  
ATOM   3234 HG12 ILE   213      30.697  59.307  20.781  1.00  0.00           H  
ATOM   3235 HG13 ILE   213      30.980  59.438  22.552  1.00  0.00           H  
ATOM   3236  CD1 ILE   213      31.408  57.508  21.747  1.00  0.00           C  
ATOM   3237 HD11 ILE   213      31.316  56.945  22.675  1.00  0.00           H  
ATOM   3238 HD12 ILE   213      31.161  56.988  20.821  1.00  0.00           H  
ATOM   3239 HD13 ILE   213      32.439  57.822  21.582  1.00  0.00           H  
ATOM   3240  C   ILE   213      26.812  59.984  21.221  1.00  0.00           C  
ATOM   3241  O   ILE   213      26.283  59.866  20.064  1.00  0.00           O  
ATOM   3242  N   ASN   214      26.096  60.252  22.367  1.00  0.00           N  
ATOM   3243  H   ASN   214      26.651  60.308  23.209  1.00  0.00           H  
ATOM   3244  CA  ASN   214      24.656  60.653  22.260  1.00  0.00           C  
ATOM   3245  HA  ASN   214      24.045  59.887  21.782  1.00  0.00           H  
ATOM   3246  CB  ASN   214      24.180  60.811  23.698  1.00  0.00           C  
ATOM   3247  HB2 ASN   214      24.923  60.381  24.369  1.00  0.00           H  
ATOM   3248  HB3 ASN   214      24.039  61.862  23.951  1.00  0.00           H  
ATOM   3249  CG  ASN   214      22.894  60.112  24.004  1.00  0.00           C  
ATOM   3250  OD1 ASN   214      22.833  58.871  24.068  1.00  0.00           O  
ATOM   3251  ND2 ASN   214      21.841  60.798  24.261  1.00  0.00           N  
ATOM   3252 HD21 ASN   214      21.910  61.797  24.130  1.00  0.00           H  
ATOM   3253 HD22 ASN   214      20.921  60.422  24.439  1.00  0.00           H  
ATOM   3254  C   ASN   214      24.420  61.883  21.353  1.00  0.00           C  
ATOM   3255  O   ASN   214      23.541  61.850  20.475  1.00  0.00           O  
ATOM   3256  N   GLY   215      25.088  63.006  21.646  1.00  0.00           N  
ATOM   3257  H   GLY   215      25.703  63.044  22.447  1.00  0.00           H  
ATOM   3258  CA  GLY   215      25.009  64.235  20.859  1.00  0.00           C  
ATOM   3259  HA2 GLY   215      26.043  64.575  20.794  1.00  0.00           H  
ATOM   3260  HA3 GLY   215      24.614  64.090  19.853  1.00  0.00           H  
ATOM   3261  C   GLY   215      24.238  65.506  21.439  1.00  0.00           C  
ATOM   3262  O   GLY   215      23.559  66.223  20.660  1.00  0.00           O  
ATOM   3263  N   ASP   216      24.532  65.819  22.711  1.00  0.00           N  
ATOM   3264  H   ASP   216      25.194  65.221  23.186  1.00  0.00           H  
ATOM   3265  CA  ASP   216      24.269  67.076  23.400  1.00  0.00           C  
ATOM   3266  HA  ASP   216      23.294  67.483  23.133  1.00  0.00           H  
ATOM   3267  CB  ASP   216      24.248  66.784  24.944  1.00  0.00           C  
ATOM   3268  HB2 ASP   216      25.065  66.150  25.292  1.00  0.00           H  
ATOM   3269  HB3 ASP   216      24.323  67.756  25.432  1.00  0.00           H  
ATOM   3270  CG  ASP   216      22.992  66.139  25.520  1.00  0.00           C  
ATOM   3271  OD1 ASP   216      22.987  65.767  26.687  1.00  0.00           O  
ATOM   3272  OD2 ASP   216      21.955  66.157  24.763  1.00  0.00           O  
ATOM   3273  C   ASP   216      25.257  68.204  22.942  1.00  0.00           C  
ATOM   3274  O   ASP   216      26.207  68.652  23.631  1.00  0.00           O  
ATOM   3275  N   ARG   217      25.237  68.535  21.621  1.00  0.00           N  
ATOM   3276  H   ARG   217      24.561  68.037  21.061  1.00  0.00           H  
ATOM   3277  CA  ARG   217      26.020  69.485  20.878  1.00  0.00           C  
ATOM   3278  HA  ARG   217      27.023  69.059  20.891  1.00  0.00           H  
ATOM   3279  CB  ARG   217      25.465  69.655  19.423  1.00  0.00           C  
ATOM   3280  HB2 ARG   217      24.521  70.197  19.477  1.00  0.00           H  
ATOM   3281  HB3 ARG   217      26.031  70.387  18.848  1.00  0.00           H  
ATOM   3282  CG  ARG   217      25.402  68.294  18.690  1.00  0.00           C  
ATOM   3283  HG2 ARG   217      24.818  67.563  19.248  1.00  0.00           H  
ATOM   3284  HG3 ARG   217      24.901  68.514  17.747  1.00  0.00           H  
ATOM   3285  CD  ARG   217      26.851  67.773  18.483  1.00  0.00           C  
ATOM   3286  HD2 ARG   217      27.171  67.302  19.413  1.00  0.00           H  
ATOM   3287  HD3 ARG   217      26.807  66.988  17.729  1.00  0.00           H  
ATOM   3288  NE  ARG   217      27.816  68.725  17.994  1.00  0.00           N  
ATOM   3289  HE  ARG   217      27.546  69.699  17.970  1.00  0.00           H  
ATOM   3290  CZ  ARG   217      29.130  68.461  17.788  1.00  0.00           C  
ATOM   3291  NH1 ARG   217      29.702  67.293  17.817  1.00  0.00           N  
ATOM   3292 HH11 ARG   217      29.122  66.474  17.931  1.00  0.00           H  
ATOM   3293 HH12 ARG   217      30.674  67.348  17.548  1.00  0.00           H  
ATOM   3294  NH2 ARG   217      29.931  69.487  17.584  1.00  0.00           N  
ATOM   3295 HH21 ARG   217      29.640  70.440  17.417  1.00  0.00           H  
ATOM   3296 HH22 ARG   217      30.870  69.204  17.340  1.00  0.00           H  
ATOM   3297  C   ARG   217      26.236  70.852  21.499  1.00  0.00           C  
ATOM   3298  O   ARG   217      26.975  71.525  20.852  1.00  0.00           O  
ATOM   3299  N   TRP   218      25.673  71.234  22.660  1.00  0.00           N  
ATOM   3300  H   TRP   218      25.138  70.523  23.138  1.00  0.00           H  
ATOM   3301  CA  TRP   218      25.662  72.569  23.265  1.00  0.00           C  
ATOM   3302  HA  TRP   218      25.639  73.296  22.454  1.00  0.00           H  
ATOM   3303  CB  TRP   218      24.407  72.824  24.120  1.00  0.00           C  
ATOM   3304  HB2 TRP   218      24.317  73.896  24.295  1.00  0.00           H  
ATOM   3305  HB3 TRP   218      23.540  72.468  23.565  1.00  0.00           H  
ATOM   3306  CG  TRP   218      24.378  72.183  25.461  1.00  0.00           C  
ATOM   3307  CD1 TRP   218      23.995  70.892  25.755  1.00  0.00           C  
ATOM   3308  HD1 TRP   218      23.716  70.135  25.036  1.00  0.00           H  
ATOM   3309  NE1 TRP   218      24.228  70.689  27.142  1.00  0.00           N  
ATOM   3310  HE1 TRP   218      24.207  69.728  27.451  1.00  0.00           H  
ATOM   3311  CE2 TRP   218      24.741  71.808  27.736  1.00  0.00           C  
ATOM   3312  CZ2 TRP   218      25.206  72.119  29.010  1.00  0.00           C  
ATOM   3313  HZ2 TRP   218      25.117  71.407  29.817  1.00  0.00           H  
ATOM   3314  CH2 TRP   218      25.649  73.405  29.377  1.00  0.00           C  
ATOM   3315  HH2 TRP   218      26.024  73.695  30.347  1.00  0.00           H  
ATOM   3316  CZ3 TRP   218      25.927  74.279  28.323  1.00  0.00           C  
ATOM   3317  HZ3 TRP   218      26.476  75.205  28.415  1.00  0.00           H  
ATOM   3318  CE3 TRP   218      25.575  73.950  27.009  1.00  0.00           C  
ATOM   3319  HE3 TRP   218      25.924  74.657  26.271  1.00  0.00           H  
ATOM   3320  CD2 TRP   218      24.901  72.769  26.660  1.00  0.00           C  
ATOM   3321  C   TRP   218      27.004  72.866  23.991  1.00  0.00           C  
ATOM   3322  O   TRP   218      27.555  73.941  23.850  1.00  0.00           O  
ATOM   3323  N   PHE   219      27.419  71.904  24.861  1.00  0.00           N  
ATOM   3324  H   PHE   219      26.959  71.005  24.828  1.00  0.00           H  
ATOM   3325  CA  PHE   219      28.344  72.078  26.073  1.00  0.00           C  
ATOM   3326  HA  PHE   219      27.981  72.939  26.633  1.00  0.00           H  
ATOM   3327  CB  PHE   219      28.268  70.851  27.024  1.00  0.00           C  
ATOM   3328  HB2 PHE   219      28.867  71.125  27.893  1.00  0.00           H  
ATOM   3329  HB3 PHE   219      27.210  70.726  27.253  1.00  0.00           H  
ATOM   3330  CG  PHE   219      28.786  69.572  26.481  1.00  0.00           C  
ATOM   3331  CD1 PHE   219      30.160  69.307  26.240  1.00  0.00           C  
ATOM   3332  HD1 PHE   219      30.848  70.058  26.600  1.00  0.00           H  
ATOM   3333  CE1 PHE   219      30.631  68.182  25.663  1.00  0.00           C  
ATOM   3334  HE1 PHE   219      31.670  67.990  25.437  1.00  0.00           H  
ATOM   3335  CZ  PHE   219      29.722  67.176  25.278  1.00  0.00           C  
ATOM   3336  HZ  PHE   219      30.112  66.199  25.033  1.00  0.00           H  
ATOM   3337  CE2 PHE   219      28.333  67.409  25.513  1.00  0.00           C  
ATOM   3338  HE2 PHE   219      27.619  66.642  25.251  1.00  0.00           H  
ATOM   3339  CD2 PHE   219      27.896  68.572  26.148  1.00  0.00           C  
ATOM   3340  HD2 PHE   219      26.844  68.727  26.334  1.00  0.00           H  
ATOM   3341  C   PHE   219      29.773  72.435  25.774  1.00  0.00           C  
ATOM   3342  O   PHE   219      30.574  72.711  26.685  1.00  0.00           O  
ATOM   3343  N   LEU   220      30.159  72.371  24.507  1.00  0.00           N  
ATOM   3344  H   LEU   220      29.454  72.283  23.790  1.00  0.00           H  
ATOM   3345  CA  LEU   220      31.549  72.323  24.000  1.00  0.00           C  
ATOM   3346  HA  LEU   220      32.051  71.618  24.662  1.00  0.00           H  
ATOM   3347  CB  LEU   220      31.607  71.756  22.536  1.00  0.00           C  
ATOM   3348  HB2 LEU   220      30.970  72.315  21.851  1.00  0.00           H  
ATOM   3349  HB3 LEU   220      32.575  71.861  22.047  1.00  0.00           H  
ATOM   3350  CG  LEU   220      31.008  70.321  22.536  1.00  0.00           C  
ATOM   3351  HG  LEU   220      30.510  70.195  23.497  1.00  0.00           H  
ATOM   3352  CD1 LEU   220      30.028  69.930  21.483  1.00  0.00           C  
ATOM   3353 HD11 LEU   220      30.600  70.212  20.599  1.00  0.00           H  
ATOM   3354 HD12 LEU   220      29.850  68.855  21.509  1.00  0.00           H  
ATOM   3355 HD13 LEU   220      29.116  70.517  21.594  1.00  0.00           H  
ATOM   3356  CD2 LEU   220      32.176  69.285  22.596  1.00  0.00           C  
ATOM   3357 HD21 LEU   220      32.691  69.252  21.636  1.00  0.00           H  
ATOM   3358 HD22 LEU   220      32.845  69.656  23.372  1.00  0.00           H  
ATOM   3359 HD23 LEU   220      31.817  68.292  22.866  1.00  0.00           H  
ATOM   3360  C   LEU   220      32.298  73.714  24.047  1.00  0.00           C  
ATOM   3361  O   LEU   220      31.686  74.794  23.963  1.00  0.00           O  
ATOM   3362  N   ASN   221      33.602  73.687  24.250  1.00  0.00           N  
ATOM   3363  H   ASN   221      34.054  72.787  24.163  1.00  0.00           H  
ATOM   3364  CA  ASN   221      34.459  74.887  24.489  1.00  0.00           C  
ATOM   3365  HA  ASN   221      33.887  75.473  25.208  1.00  0.00           H  
ATOM   3366  CB  ASN   221      35.817  74.500  25.098  1.00  0.00           C  
ATOM   3367  HB2 ASN   221      35.677  74.128  26.113  1.00  0.00           H  
ATOM   3368  HB3 ASN   221      36.250  73.752  24.434  1.00  0.00           H  
ATOM   3369  CG  ASN   221      36.814  75.721  25.125  1.00  0.00           C  
ATOM   3370  OD1 ASN   221      36.443  76.739  25.669  1.00  0.00           O  
ATOM   3371  ND2 ASN   221      37.910  75.626  24.388  1.00  0.00           N  
ATOM   3372 HD21 ASN   221      37.997  74.814  23.793  1.00  0.00           H  
ATOM   3373 HD22 ASN   221      38.397  76.490  24.198  1.00  0.00           H  
ATOM   3374  C   ASN   221      34.631  75.697  23.145  1.00  0.00           C  
ATOM   3375  O   ASN   221      34.644  75.201  22.022  1.00  0.00           O  
ATOM   3376  N   ARG   222      34.669  77.022  23.337  1.00  0.00           N  
ATOM   3377  H   ARG   222      34.510  77.240  24.310  1.00  0.00           H  
ATOM   3378  CA  ARG   222      34.745  78.195  22.387  1.00  0.00           C  
ATOM   3379  HA  ARG   222      34.415  77.738  21.454  1.00  0.00           H  
ATOM   3380  CB  ARG   222      33.857  79.318  22.837  1.00  0.00           C  
ATOM   3381  HB2 ARG   222      34.105  79.538  23.875  1.00  0.00           H  
ATOM   3382  HB3 ARG   222      34.036  80.168  22.179  1.00  0.00           H  
ATOM   3383  CG  ARG   222      32.365  78.995  22.645  1.00  0.00           C  
ATOM   3384  HG2 ARG   222      31.987  79.283  21.664  1.00  0.00           H  
ATOM   3385  HG3 ARG   222      32.142  77.945  22.840  1.00  0.00           H  
ATOM   3386  CD  ARG   222      31.366  79.765  23.602  1.00  0.00           C  
ATOM   3387  HD2 ARG   222      31.425  80.793  23.245  1.00  0.00           H  
ATOM   3388  HD3 ARG   222      30.427  79.244  23.417  1.00  0.00           H  
ATOM   3389  NE  ARG   222      31.735  79.678  25.030  1.00  0.00           N  
ATOM   3390  HE  ARG   222      32.388  78.957  25.303  1.00  0.00           H  
ATOM   3391  CZ  ARG   222      31.510  80.682  25.918  1.00  0.00           C  
ATOM   3392  NH1 ARG   222      30.857  81.796  25.645  1.00  0.00           N  
ATOM   3393 HH11 ARG   222      30.398  81.935  24.756  1.00  0.00           H  
ATOM   3394 HH12 ARG   222      30.476  82.360  26.391  1.00  0.00           H  
ATOM   3395  NH2 ARG   222      31.915  80.535  27.133  1.00  0.00           N  
ATOM   3396 HH21 ARG   222      32.291  79.623  27.351  1.00  0.00           H  
ATOM   3397 HH22 ARG   222      31.641  81.244  27.798  1.00  0.00           H  
ATOM   3398  C   ARG   222      36.240  78.737  22.280  1.00  0.00           C  
ATOM   3399  O   ARG   222      36.750  78.886  21.152  1.00  0.00           O  
ATOM   3400  N   PHE   223      36.887  79.015  23.423  1.00  0.00           N  
ATOM   3401  H   PHE   223      36.349  78.877  24.266  1.00  0.00           H  
ATOM   3402  CA  PHE   223      38.116  79.814  23.573  1.00  0.00           C  
ATOM   3403  HA  PHE   223      38.497  80.171  22.616  1.00  0.00           H  
ATOM   3404  CB  PHE   223      37.622  81.084  24.285  1.00  0.00           C  
ATOM   3405  HB2 PHE   223      37.428  80.870  25.336  1.00  0.00           H  
ATOM   3406  HB3 PHE   223      38.377  81.869  24.236  1.00  0.00           H  
ATOM   3407  CG  PHE   223      36.289  81.621  23.774  1.00  0.00           C  
ATOM   3408  CD1 PHE   223      35.336  82.024  24.686  1.00  0.00           C  
ATOM   3409  HD1 PHE   223      35.510  81.775  25.723  1.00  0.00           H  
ATOM   3410  CE1 PHE   223      34.316  82.864  24.284  1.00  0.00           C  
ATOM   3411  HE1 PHE   223      33.609  83.235  25.011  1.00  0.00           H  
ATOM   3412  CZ  PHE   223      34.131  83.204  22.934  1.00  0.00           C  
ATOM   3413  HZ  PHE   223      33.271  83.793  22.650  1.00  0.00           H  
ATOM   3414  CE2 PHE   223      35.033  82.808  21.967  1.00  0.00           C  
ATOM   3415  HE2 PHE   223      34.912  83.062  20.924  1.00  0.00           H  
ATOM   3416  CD2 PHE   223      36.139  82.069  22.445  1.00  0.00           C  
ATOM   3417  HD2 PHE   223      37.002  81.954  21.806  1.00  0.00           H  
ATOM   3418  C   PHE   223      39.293  79.192  24.313  1.00  0.00           C  
ATOM   3419  O   PHE   223      39.290  78.006  24.671  1.00  0.00           O  
ATOM   3420  N   THR   224      40.450  79.863  24.287  1.00  0.00           N  
ATOM   3421  H   THR   224      40.371  80.813  23.953  1.00  0.00           H  
ATOM   3422  CA  THR   224      41.774  79.273  24.513  1.00  0.00           C  
ATOM   3423  HA  THR   224      41.936  78.411  23.865  1.00  0.00           H  
ATOM   3424  CB  THR   224      42.870  80.331  24.186  1.00  0.00           C  
ATOM   3425  HB  THR   224      42.764  81.237  24.782  1.00  0.00           H  
ATOM   3426  CG2 THR   224      44.310  80.006  24.443  1.00  0.00           C  
ATOM   3427 HG21 THR   224      44.974  80.826  24.166  1.00  0.00           H  
ATOM   3428 HG22 THR   224      44.478  79.937  25.517  1.00  0.00           H  
ATOM   3429 HG23 THR   224      44.578  79.043  24.008  1.00  0.00           H  
ATOM   3430  OG1 THR   224      42.667  80.613  22.854  1.00  0.00           O  
ATOM   3431  HG1 THR   224      42.130  81.409  22.835  1.00  0.00           H  
ATOM   3432  C   THR   224      41.964  78.906  26.011  1.00  0.00           C  
ATOM   3433  O   THR   224      41.943  79.850  26.798  1.00  0.00           O  
ATOM   3434  N   THR   225      42.364  77.641  26.319  1.00  0.00           N  
ATOM   3435  H   THR   225      42.655  76.965  25.627  1.00  0.00           H  
ATOM   3436  CA  THR   225      42.419  77.055  27.671  1.00  0.00           C  
ATOM   3437  HA  THR   225      42.543  77.863  28.393  1.00  0.00           H  
ATOM   3438  CB  THR   225      41.018  76.423  27.934  1.00  0.00           C  
ATOM   3439  HB  THR   225      40.915  75.528  27.320  1.00  0.00           H  
ATOM   3440  CG2 THR   225      40.856  76.108  29.427  1.00  0.00           C  
ATOM   3441 HG21 THR   225      39.904  75.626  29.652  1.00  0.00           H  
ATOM   3442 HG22 THR   225      41.617  75.395  29.743  1.00  0.00           H  
ATOM   3443 HG23 THR   225      40.892  77.012  30.034  1.00  0.00           H  
ATOM   3444  OG1 THR   225      39.934  77.375  27.716  1.00  0.00           O  
ATOM   3445  HG1 THR   225      39.895  77.565  26.776  1.00  0.00           H  
ATOM   3446  C   THR   225      43.497  76.055  27.816  1.00  0.00           C  
ATOM   3447  O   THR   225      43.218  74.879  27.662  1.00  0.00           O  
ATOM   3448  N   THR   226      44.825  76.449  27.951  1.00  0.00           N  
ATOM   3449  H   THR   226      45.002  77.439  28.043  1.00  0.00           H  
ATOM   3450  CA  THR   226      45.973  75.533  28.095  1.00  0.00           C  
ATOM   3451  HA  THR   226      45.924  74.847  27.250  1.00  0.00           H  
ATOM   3452  CB  THR   226      47.284  76.291  27.979  1.00  0.00           C  
ATOM   3453  HB  THR   226      47.274  76.840  27.037  1.00  0.00           H  
ATOM   3454  CG2 THR   226      47.594  77.342  29.026  1.00  0.00           C  
ATOM   3455 HG21 THR   226      46.746  78.026  29.070  1.00  0.00           H  
ATOM   3456 HG22 THR   226      47.674  76.786  29.960  1.00  0.00           H  
ATOM   3457 HG23 THR   226      48.547  77.773  28.720  1.00  0.00           H  
ATOM   3458  OG1 THR   226      48.365  75.396  27.708  1.00  0.00           O  
ATOM   3459  HG1 THR   226      47.996  74.774  27.077  1.00  0.00           H  
ATOM   3460  C   THR   226      45.793  74.633  29.352  1.00  0.00           C  
ATOM   3461  O   THR   226      44.957  74.807  30.254  1.00  0.00           O  
ATOM   3462  N   LEU   227      46.669  73.658  29.448  1.00  0.00           N  
ATOM   3463  H   LEU   227      47.293  73.389  28.700  1.00  0.00           H  
ATOM   3464  CA  LEU   227      46.781  72.731  30.624  1.00  0.00           C  
ATOM   3465  HA  LEU   227      46.012  71.967  30.510  1.00  0.00           H  
ATOM   3466  CB  LEU   227      48.047  71.854  30.504  1.00  0.00           C  
ATOM   3467  HB2 LEU   227      47.873  71.405  29.526  1.00  0.00           H  
ATOM   3468  HB3 LEU   227      48.951  72.457  30.415  1.00  0.00           H  
ATOM   3469  CG  LEU   227      48.173  70.780  31.481  1.00  0.00           C  
ATOM   3470  HG  LEU   227      48.403  71.299  32.412  1.00  0.00           H  
ATOM   3471  CD1 LEU   227      46.907  69.928  31.603  1.00  0.00           C  
ATOM   3472 HD11 LEU   227      46.537  69.538  30.655  1.00  0.00           H  
ATOM   3473 HD12 LEU   227      47.213  69.095  32.234  1.00  0.00           H  
ATOM   3474 HD13 LEU   227      46.241  70.618  32.122  1.00  0.00           H  
ATOM   3475  CD2 LEU   227      49.233  69.785  31.125  1.00  0.00           C  
ATOM   3476 HD21 LEU   227      49.143  69.433  30.097  1.00  0.00           H  
ATOM   3477 HD22 LEU   227      50.192  70.283  31.265  1.00  0.00           H  
ATOM   3478 HD23 LEU   227      49.249  68.906  31.770  1.00  0.00           H  
ATOM   3479  C   LEU   227      46.711  73.422  32.068  1.00  0.00           C  
ATOM   3480  O   LEU   227      45.927  72.986  32.919  1.00  0.00           O  
ATOM   3481  N   ASN   228      47.593  74.404  32.370  1.00  0.00           N  
ATOM   3482  H   ASN   228      48.273  74.709  31.688  1.00  0.00           H  
ATOM   3483  CA  ASN   228      47.645  75.306  33.563  1.00  0.00           C  
ATOM   3484  HA  ASN   228      47.810  74.755  34.489  1.00  0.00           H  
ATOM   3485  CB  ASN   228      48.950  76.196  33.429  1.00  0.00           C  
ATOM   3486  HB2 ASN   228      49.712  75.452  33.199  1.00  0.00           H  
ATOM   3487  HB3 ASN   228      48.711  76.783  32.542  1.00  0.00           H  
ATOM   3488  CG  ASN   228      49.338  77.158  34.571  1.00  0.00           C  
ATOM   3489  OD1 ASN   228      49.000  78.294  34.590  1.00  0.00           O  
ATOM   3490  ND2 ASN   228      49.862  76.634  35.654  1.00  0.00           N  
ATOM   3491 HD21 ASN   228      50.173  75.673  35.683  1.00  0.00           H  
ATOM   3492 HD22 ASN   228      50.455  77.189  36.254  1.00  0.00           H  
ATOM   3493  C   ASN   228      46.356  76.162  33.635  1.00  0.00           C  
ATOM   3494  O   ASN   228      46.036  76.533  34.772  1.00  0.00           O  
ATOM   3495  N   ASP   229      45.592  76.529  32.565  1.00  0.00           N  
ATOM   3496  H   ASP   229      45.750  76.036  31.697  1.00  0.00           H  
ATOM   3497  CA  ASP   229      44.381  77.291  32.666  1.00  0.00           C  
ATOM   3498  HA  ASP   229      44.452  78.029  33.465  1.00  0.00           H  
ATOM   3499  CB  ASP   229      44.074  78.022  31.359  1.00  0.00           C  
ATOM   3500  HB2 ASP   229      45.006  78.526  31.101  1.00  0.00           H  
ATOM   3501  HB3 ASP   229      43.790  77.266  30.627  1.00  0.00           H  
ATOM   3502  CG  ASP   229      43.019  79.099  31.525  1.00  0.00           C  
ATOM   3503  OD1 ASP   229      42.965  79.844  32.576  1.00  0.00           O  
ATOM   3504  OD2 ASP   229      42.173  79.227  30.587  1.00  0.00           O  
ATOM   3505  C   ASP   229      43.237  76.339  33.040  1.00  0.00           C  
ATOM   3506  O   ASP   229      42.396  76.621  33.839  1.00  0.00           O  
ATOM   3507  N   PHE   230      43.282  75.055  32.604  1.00  0.00           N  
ATOM   3508  H   PHE   230      43.991  74.762  31.946  1.00  0.00           H  
ATOM   3509  CA  PHE   230      42.455  74.038  33.193  1.00  0.00           C  
ATOM   3510  HA  PHE   230      41.483  74.528  33.143  1.00  0.00           H  
ATOM   3511  CB  PHE   230      42.409  72.804  32.314  1.00  0.00           C  
ATOM   3512  HB2 PHE   230      42.062  73.027  31.305  1.00  0.00           H  
ATOM   3513  HB3 PHE   230      43.454  72.495  32.318  1.00  0.00           H  
ATOM   3514  CG  PHE   230      41.614  71.673  32.971  1.00  0.00           C  
ATOM   3515  CD1 PHE   230      40.316  71.888  33.490  1.00  0.00           C  
ATOM   3516  HD1 PHE   230      39.805  72.829  33.347  1.00  0.00           H  
ATOM   3517  CE1 PHE   230      39.598  70.833  34.058  1.00  0.00           C  
ATOM   3518  HE1 PHE   230      38.590  70.868  34.444  1.00  0.00           H  
ATOM   3519  CZ  PHE   230      40.243  69.626  34.190  1.00  0.00           C  
ATOM   3520  HZ  PHE   230      39.743  68.780  34.637  1.00  0.00           H  
ATOM   3521  CE2 PHE   230      41.485  69.412  33.650  1.00  0.00           C  
ATOM   3522  HE2 PHE   230      41.846  68.397  33.734  1.00  0.00           H  
ATOM   3523  CD2 PHE   230      42.211  70.438  33.094  1.00  0.00           C  
ATOM   3524  HD2 PHE   230      43.186  70.282  32.656  1.00  0.00           H  
ATOM   3525  C   PHE   230      42.730  73.843  34.696  1.00  0.00           C  
ATOM   3526  O   PHE   230      41.773  73.920  35.568  1.00  0.00           O  
ATOM   3527  N   ASN   231      43.956  73.438  35.052  1.00  0.00           N  
ATOM   3528  H   ASN   231      44.563  73.171  34.291  1.00  0.00           H  
ATOM   3529  CA  ASN   231      44.458  73.150  36.398  1.00  0.00           C  
ATOM   3530  HA  ASN   231      44.085  72.186  36.741  1.00  0.00           H  
ATOM   3531  CB  ASN   231      45.940  73.024  36.287  1.00  0.00           C  
ATOM   3532  HB2 ASN   231      46.253  72.304  35.530  1.00  0.00           H  
ATOM   3533  HB3 ASN   231      46.325  74.009  36.026  1.00  0.00           H  
ATOM   3534  CG  ASN   231      46.539  72.345  37.574  1.00  0.00           C  
ATOM   3535  OD1 ASN   231      46.466  71.141  37.873  1.00  0.00           O  
ATOM   3536  ND2 ASN   231      47.195  73.179  38.333  1.00  0.00           N  
ATOM   3537 HD21 ASN   231      47.420  74.101  37.989  1.00  0.00           H  
ATOM   3538 HD22 ASN   231      47.780  72.769  39.048  1.00  0.00           H  
ATOM   3539  C   ASN   231      44.075  74.220  37.403  1.00  0.00           C  
ATOM   3540  O   ASN   231      43.698  73.876  38.530  1.00  0.00           O  
ATOM   3541  N   LEU   232      44.112  75.477  37.061  1.00  0.00           N  
ATOM   3542  H   LEU   232      44.584  75.778  36.220  1.00  0.00           H  
ATOM   3543  CA  LEU   232      43.655  76.560  37.974  1.00  0.00           C  
ATOM   3544  HA  LEU   232      44.235  76.452  38.891  1.00  0.00           H  
ATOM   3545  CB  LEU   232      44.059  77.983  37.541  1.00  0.00           C  
ATOM   3546  HB2 LEU   232      45.092  77.969  37.194  1.00  0.00           H  
ATOM   3547  HB3 LEU   232      43.602  78.201  36.576  1.00  0.00           H  
ATOM   3548  CG  LEU   232      43.886  79.055  38.546  1.00  0.00           C  
ATOM   3549  HG  LEU   232      43.762  78.614  39.535  1.00  0.00           H  
ATOM   3550  CD1 LEU   232      45.083  80.018  38.636  1.00  0.00           C  
ATOM   3551 HD11 LEU   232      46.052  79.568  38.853  1.00  0.00           H  
ATOM   3552 HD12 LEU   232      45.205  80.541  37.688  1.00  0.00           H  
ATOM   3553 HD13 LEU   232      44.890  80.743  39.427  1.00  0.00           H  
ATOM   3554  CD2 LEU   232      42.563  79.865  38.316  1.00  0.00           C  
ATOM   3555 HD21 LEU   232      42.607  80.714  38.998  1.00  0.00           H  
ATOM   3556 HD22 LEU   232      42.440  80.280  37.316  1.00  0.00           H  
ATOM   3557 HD23 LEU   232      41.723  79.189  38.475  1.00  0.00           H  
ATOM   3558  C   LEU   232      42.173  76.377  38.481  1.00  0.00           C  
ATOM   3559  O   LEU   232      41.947  76.379  39.692  1.00  0.00           O  
ATOM   3560  N   VAL   233      41.226  76.116  37.540  1.00  0.00           N  
ATOM   3561  H   VAL   233      41.506  76.202  36.574  1.00  0.00           H  
ATOM   3562  CA  VAL   233      39.826  75.763  37.797  1.00  0.00           C  
ATOM   3563  HA  VAL   233      39.442  76.482  38.521  1.00  0.00           H  
ATOM   3564  CB  VAL   233      39.012  75.859  36.531  1.00  0.00           C  
ATOM   3565  HB  VAL   233      39.640  75.478  35.726  1.00  0.00           H  
ATOM   3566  CG1 VAL   233      37.643  75.220  36.587  1.00  0.00           C  
ATOM   3567 HG11 VAL   233      37.036  75.655  37.381  1.00  0.00           H  
ATOM   3568 HG12 VAL   233      37.099  75.418  35.663  1.00  0.00           H  
ATOM   3569 HG13 VAL   233      37.552  74.136  36.511  1.00  0.00           H  
ATOM   3570  CG2 VAL   233      38.798  77.365  36.199  1.00  0.00           C  
ATOM   3571 HG21 VAL   233      39.693  77.970  36.055  1.00  0.00           H  
ATOM   3572 HG22 VAL   233      38.135  77.402  35.334  1.00  0.00           H  
ATOM   3573 HG23 VAL   233      38.308  77.710  37.110  1.00  0.00           H  
ATOM   3574  C   VAL   233      39.772  74.386  38.398  1.00  0.00           C  
ATOM   3575  O   VAL   233      39.229  74.285  39.468  1.00  0.00           O  
ATOM   3576  N   ALA   234      40.346  73.351  37.786  1.00  0.00           N  
ATOM   3577  H   ALA   234      40.858  73.429  36.919  1.00  0.00           H  
ATOM   3578  CA  ALA   234      40.327  71.996  38.306  1.00  0.00           C  
ATOM   3579  HA  ALA   234      39.300  71.648  38.197  1.00  0.00           H  
ATOM   3580  CB  ALA   234      41.215  70.998  37.419  1.00  0.00           C  
ATOM   3581  HB1 ALA   234      41.539  70.124  37.985  1.00  0.00           H  
ATOM   3582  HB2 ALA   234      40.617  70.699  36.558  1.00  0.00           H  
ATOM   3583  HB3 ALA   234      42.154  71.496  37.181  1.00  0.00           H  
ATOM   3584  C   ALA   234      40.689  71.880  39.778  1.00  0.00           C  
ATOM   3585  O   ALA   234      39.849  71.478  40.549  1.00  0.00           O  
ATOM   3586  N   MET   235      41.917  72.224  40.135  1.00  0.00           N  
ATOM   3587  H   MET   235      42.402  72.837  39.494  1.00  0.00           H  
ATOM   3588  CA  MET   235      42.499  72.321  41.478  1.00  0.00           C  
ATOM   3589  HA  MET   235      42.494  71.312  41.889  1.00  0.00           H  
ATOM   3590  CB  MET   235      43.966  72.873  41.448  1.00  0.00           C  
ATOM   3591  HB2 MET   235      44.620  72.308  40.785  1.00  0.00           H  
ATOM   3592  HB3 MET   235      43.844  73.910  41.135  1.00  0.00           H  
ATOM   3593  CG  MET   235      44.611  72.941  42.816  1.00  0.00           C  
ATOM   3594  HG2 MET   235      44.019  73.570  43.481  1.00  0.00           H  
ATOM   3595  HG3 MET   235      44.816  71.947  43.213  1.00  0.00           H  
ATOM   3596  SD  MET   235      46.151  73.843  42.635  1.00  0.00           S  
ATOM   3597  CE  MET   235      47.048  73.349  44.075  1.00  0.00           C  
ATOM   3598  HE1 MET   235      48.061  73.731  43.951  1.00  0.00           H  
ATOM   3599  HE2 MET   235      46.691  73.753  45.023  1.00  0.00           H  
ATOM   3600  HE3 MET   235      47.146  72.265  44.142  1.00  0.00           H  
ATOM   3601  C   MET   235      41.617  73.102  42.421  1.00  0.00           C  
ATOM   3602  O   MET   235      41.219  72.598  43.414  1.00  0.00           O  
ATOM   3603  N   LYS   236      41.188  74.358  42.062  1.00  0.00           N  
ATOM   3604  H   LYS   236      41.696  74.812  41.315  1.00  0.00           H  
ATOM   3605  CA  LYS   236      40.208  75.155  42.798  1.00  0.00           C  
ATOM   3606  HA  LYS   236      40.638  75.375  43.776  1.00  0.00           H  
ATOM   3607  CB  LYS   236      39.869  76.429  42.047  1.00  0.00           C  
ATOM   3608  HB2 LYS   236      40.837  76.864  41.800  1.00  0.00           H  
ATOM   3609  HB3 LYS   236      39.392  76.264  41.080  1.00  0.00           H  
ATOM   3610  CG  LYS   236      39.050  77.541  42.800  1.00  0.00           C  
ATOM   3611  HG2 LYS   236      39.020  78.510  42.303  1.00  0.00           H  
ATOM   3612  HG3 LYS   236      38.006  77.229  42.813  1.00  0.00           H  
ATOM   3613  CD  LYS   236      39.412  77.854  44.221  1.00  0.00           C  
ATOM   3614  HD2 LYS   236      38.842  78.734  44.520  1.00  0.00           H  
ATOM   3615  HD3 LYS   236      39.129  76.941  44.744  1.00  0.00           H  
ATOM   3616  CE  LYS   236      40.910  78.220  44.460  1.00  0.00           C  
ATOM   3617  HE2 LYS   236      41.257  78.196  45.493  1.00  0.00           H  
ATOM   3618  HE3 LYS   236      41.526  77.489  43.936  1.00  0.00           H  
ATOM   3619  NZ  LYS   236      41.199  79.521  43.782  1.00  0.00           N  
ATOM   3620  HZ1 LYS   236      40.414  80.145  43.905  1.00  0.00           H  
ATOM   3621  HZ2 LYS   236      42.101  79.838  44.107  1.00  0.00           H  
ATOM   3622  HZ3 LYS   236      41.340  79.377  42.793  1.00  0.00           H  
ATOM   3623  C   LYS   236      38.865  74.459  43.216  1.00  0.00           C  
ATOM   3624  O   LYS   236      38.363  74.735  44.317  1.00  0.00           O  
ATOM   3625  N   TYR   237      38.270  73.666  42.269  1.00  0.00           N  
ATOM   3626  H   TYR   237      38.754  73.489  41.401  1.00  0.00           H  
ATOM   3627  CA  TYR   237      37.104  72.883  42.538  1.00  0.00           C  
ATOM   3628  HA  TYR   237      36.433  73.328  43.272  1.00  0.00           H  
ATOM   3629  CB  TYR   237      36.272  72.898  41.211  1.00  0.00           C  
ATOM   3630  HB2 TYR   237      36.963  72.809  40.372  1.00  0.00           H  
ATOM   3631  HB3 TYR   237      35.579  72.060  41.148  1.00  0.00           H  
ATOM   3632  CG  TYR   237      35.397  74.108  40.835  1.00  0.00           C  
ATOM   3633  CD1 TYR   237      35.867  75.415  40.611  1.00  0.00           C  
ATOM   3634  HD1 TYR   237      36.927  75.620  40.656  1.00  0.00           H  
ATOM   3635  CE1 TYR   237      35.010  76.453  40.169  1.00  0.00           C  
ATOM   3636  HE1 TYR   237      35.335  77.437  39.866  1.00  0.00           H  
ATOM   3637  CZ  TYR   237      33.636  76.253  40.052  1.00  0.00           C  
ATOM   3638  OH  TYR   237      32.719  77.209  39.615  1.00  0.00           O  
ATOM   3639  HH  TYR   237      32.314  76.908  38.799  1.00  0.00           H  
ATOM   3640  CE2 TYR   237      33.171  74.910  40.131  1.00  0.00           C  
ATOM   3641  HE2 TYR   237      32.152  74.730  39.820  1.00  0.00           H  
ATOM   3642  CD2 TYR   237      34.049  73.871  40.543  1.00  0.00           C  
ATOM   3643  HD2 TYR   237      33.585  72.896  40.555  1.00  0.00           H  
ATOM   3644  C   TYR   237      37.501  71.395  42.950  1.00  0.00           C  
ATOM   3645  O   TYR   237      36.843  70.432  42.614  1.00  0.00           O  
ATOM   3646  N   ASN   238      38.688  71.174  43.522  1.00  0.00           N  
ATOM   3647  H   ASN   238      39.137  72.008  43.874  1.00  0.00           H  
ATOM   3648  CA  ASN   238      39.268  69.926  44.025  1.00  0.00           C  
ATOM   3649  HA  ASN   238      40.352  70.016  44.088  1.00  0.00           H  
ATOM   3650  CB  ASN   238      38.788  69.858  45.515  1.00  0.00           C  
ATOM   3651  HB2 ASN   238      37.722  69.693  45.670  1.00  0.00           H  
ATOM   3652  HB3 ASN   238      39.296  68.997  45.951  1.00  0.00           H  
ATOM   3653  CG  ASN   238      39.114  71.039  46.428  1.00  0.00           C  
ATOM   3654  OD1 ASN   238      40.245  71.179  46.949  1.00  0.00           O  
ATOM   3655  ND2 ASN   238      38.249  72.043  46.469  1.00  0.00           N  
ATOM   3656 HD21 ASN   238      37.303  71.973  46.120  1.00  0.00           H  
ATOM   3657 HD22 ASN   238      38.465  72.941  46.876  1.00  0.00           H  
ATOM   3658  C   ASN   238      39.092  68.623  43.206  1.00  0.00           C  
ATOM   3659  O   ASN   238      38.576  67.578  43.679  1.00  0.00           O  
ATOM   3660  N   TYR   239      39.645  68.634  41.951  1.00  0.00           N  
ATOM   3661  H   TYR   239      39.932  69.500  41.517  1.00  0.00           H  
ATOM   3662  CA  TYR   239      39.813  67.502  41.036  1.00  0.00           C  
ATOM   3663  HA  TYR   239      39.140  66.671  41.249  1.00  0.00           H  
ATOM   3664  CB  TYR   239      39.421  67.846  39.542  1.00  0.00           C  
ATOM   3665  HB2 TYR   239      39.908  68.775  39.246  1.00  0.00           H  
ATOM   3666  HB3 TYR   239      39.964  67.218  38.836  1.00  0.00           H  
ATOM   3667  CG  TYR   239      37.949  67.959  39.208  1.00  0.00           C  
ATOM   3668  CD1 TYR   239      37.200  69.072  39.668  1.00  0.00           C  
ATOM   3669  HD1 TYR   239      37.718  69.805  40.268  1.00  0.00           H  
ATOM   3670  CE1 TYR   239      35.946  69.281  39.109  1.00  0.00           C  
ATOM   3671  HE1 TYR   239      35.389  70.163  39.387  1.00  0.00           H  
ATOM   3672  CZ  TYR   239      35.271  68.257  38.365  1.00  0.00           C  
ATOM   3673  OH  TYR   239      33.969  68.498  38.023  1.00  0.00           O  
ATOM   3674  HH  TYR   239      33.382  67.744  38.113  1.00  0.00           H  
ATOM   3675  CE2 TYR   239      36.005  67.136  37.976  1.00  0.00           C  
ATOM   3676  HE2 TYR   239      35.473  66.329  37.495  1.00  0.00           H  
ATOM   3677  CD2 TYR   239      37.349  66.967  38.455  1.00  0.00           C  
ATOM   3678  HD2 TYR   239      37.912  66.068  38.250  1.00  0.00           H  
ATOM   3679  C   TYR   239      41.168  66.891  41.087  1.00  0.00           C  
ATOM   3680  O   TYR   239      42.185  67.611  41.068  1.00  0.00           O  
ATOM   3681  N   GLU   240      41.227  65.623  40.883  1.00  0.00           N  
ATOM   3682  H   GLU   240      40.369  65.093  40.831  1.00  0.00           H  
ATOM   3683  CA  GLU   240      42.452  64.750  40.689  1.00  0.00           C  
ATOM   3684  HA  GLU   240      43.097  64.853  41.561  1.00  0.00           H  
ATOM   3685  CB  GLU   240      41.894  63.338  40.619  1.00  0.00           C  
ATOM   3686  HB2 GLU   240      40.982  63.365  40.023  1.00  0.00           H  
ATOM   3687  HB3 GLU   240      42.623  62.697  40.124  1.00  0.00           H  
ATOM   3688  CG  GLU   240      41.560  62.704  41.964  1.00  0.00           C  
ATOM   3689  HG2 GLU   240      40.916  63.380  42.527  1.00  0.00           H  
ATOM   3690  HG3 GLU   240      41.006  61.799  41.717  1.00  0.00           H  
ATOM   3691  CD  GLU   240      42.783  62.281  42.738  1.00  0.00           C  
ATOM   3692  OE1 GLU   240      42.660  62.548  43.956  1.00  0.00           O  
ATOM   3693  OE2 GLU   240      43.686  61.542  42.233  1.00  0.00           O  
ATOM   3694  C   GLU   240      43.292  65.027  39.354  1.00  0.00           C  
ATOM   3695  O   GLU   240      42.652  65.234  38.298  1.00  0.00           O  
ATOM   3696  N   PRO   241      44.656  65.119  39.367  1.00  0.00           N  
ATOM   3697  CD  PRO   241      45.519  64.490  40.443  1.00  0.00           C  
ATOM   3698  HD2 PRO   241      45.351  63.416  40.365  1.00  0.00           H  
ATOM   3699  HD3 PRO   241      45.327  64.928  41.422  1.00  0.00           H  
ATOM   3700  CG  PRO   241      46.944  64.830  40.034  1.00  0.00           C  
ATOM   3701  HG2 PRO   241      47.615  63.992  39.844  1.00  0.00           H  
ATOM   3702  HG3 PRO   241      47.525  65.409  40.751  1.00  0.00           H  
ATOM   3703  CB  PRO   241      46.944  65.707  38.812  1.00  0.00           C  
ATOM   3704  HB2 PRO   241      47.690  65.563  38.030  1.00  0.00           H  
ATOM   3705  HB3 PRO   241      47.030  66.740  39.150  1.00  0.00           H  
ATOM   3706  CA  PRO   241      45.525  65.419  38.234  1.00  0.00           C  
ATOM   3707  HA  PRO   241      45.249  66.383  37.808  1.00  0.00           H  
ATOM   3708  C   PRO   241      45.493  64.340  37.127  1.00  0.00           C  
ATOM   3709  O   PRO   241      45.645  63.140  37.410  1.00  0.00           O  
ATOM   3710  N   LEU   242      45.515  64.740  35.841  1.00  0.00           N  
ATOM   3711  H   LEU   242      45.624  65.731  35.677  1.00  0.00           H  
ATOM   3712  CA  LEU   242      45.318  63.870  34.667  1.00  0.00           C  
ATOM   3713  HA  LEU   242      44.822  62.933  34.920  1.00  0.00           H  
ATOM   3714  CB  LEU   242      44.416  64.680  33.657  1.00  0.00           C  
ATOM   3715  HB2 LEU   242      43.516  65.000  34.183  1.00  0.00           H  
ATOM   3716  HB3 LEU   242      44.900  65.614  33.370  1.00  0.00           H  
ATOM   3717  CG  LEU   242      44.127  63.845  32.436  1.00  0.00           C  
ATOM   3718  HG  LEU   242      45.070  63.540  31.982  1.00  0.00           H  
ATOM   3719  CD1 LEU   242      43.093  62.776  32.725  1.00  0.00           C  
ATOM   3720 HD11 LEU   242      43.513  61.939  33.282  1.00  0.00           H  
ATOM   3721 HD12 LEU   242      42.262  63.263  33.235  1.00  0.00           H  
ATOM   3722 HD13 LEU   242      42.685  62.360  31.804  1.00  0.00           H  
ATOM   3723  CD2 LEU   242      43.522  64.754  31.379  1.00  0.00           C  
ATOM   3724 HD21 LEU   242      43.354  64.080  30.539  1.00  0.00           H  
ATOM   3725 HD22 LEU   242      42.618  65.249  31.733  1.00  0.00           H  
ATOM   3726 HD23 LEU   242      44.313  65.469  31.153  1.00  0.00           H  
ATOM   3727  C   LEU   242      46.708  63.571  34.098  1.00  0.00           C  
ATOM   3728  O   LEU   242      47.486  64.497  33.736  1.00  0.00           O  
ATOM   3729  N   THR   243      47.055  62.334  34.035  1.00  0.00           N  
ATOM   3730  H   THR   243      46.364  61.603  34.130  1.00  0.00           H  
ATOM   3731  CA  THR   243      48.425  61.962  33.541  1.00  0.00           C  
ATOM   3732  HA  THR   243      49.047  62.826  33.309  1.00  0.00           H  
ATOM   3733  CB  THR   243      49.244  61.242  34.647  1.00  0.00           C  
ATOM   3734  HB  THR   243      49.128  61.703  35.627  1.00  0.00           H  
ATOM   3735  CG2 THR   243      48.756  59.783  34.726  1.00  0.00           C  
ATOM   3736 HG21 THR   243      49.039  59.291  33.795  1.00  0.00           H  
ATOM   3737 HG22 THR   243      49.252  59.463  35.643  1.00  0.00           H  
ATOM   3738 HG23 THR   243      47.685  59.672  34.897  1.00  0.00           H  
ATOM   3739  OG1 THR   243      50.585  61.190  34.234  1.00  0.00           O  
ATOM   3740  HG1 THR   243      51.076  60.741  34.926  1.00  0.00           H  
ATOM   3741  C   THR   243      48.371  61.206  32.172  1.00  0.00           C  
ATOM   3742  O   THR   243      47.287  60.841  31.645  1.00  0.00           O  
ATOM   3743  N   GLN   244      49.516  60.897  31.596  1.00  0.00           N  
ATOM   3744  H   GLN   244      50.276  61.072  32.237  1.00  0.00           H  
ATOM   3745  CA  GLN   244      49.717  60.386  30.204  1.00  0.00           C  
ATOM   3746  HA  GLN   244      49.013  61.007  29.650  1.00  0.00           H  
ATOM   3747  CB  GLN   244      51.188  60.447  29.686  1.00  0.00           C  
ATOM   3748  HB2 GLN   244      51.126  60.053  28.672  1.00  0.00           H  
ATOM   3749  HB3 GLN   244      51.507  61.489  29.673  1.00  0.00           H  
ATOM   3750  CG  GLN   244      52.237  59.771  30.627  1.00  0.00           C  
ATOM   3751  HG2 GLN   244      53.164  60.332  30.506  1.00  0.00           H  
ATOM   3752  HG3 GLN   244      51.858  59.722  31.648  1.00  0.00           H  
ATOM   3753  CD  GLN   244      52.566  58.396  30.106  1.00  0.00           C  
ATOM   3754  OE1 GLN   244      52.760  58.162  28.917  1.00  0.00           O  
ATOM   3755  NE2 GLN   244      52.697  57.332  30.928  1.00  0.00           N  
ATOM   3756 HE21 GLN   244      52.356  57.359  31.879  1.00  0.00           H  
ATOM   3757 HE22 GLN   244      53.111  56.527  30.482  1.00  0.00           H  
ATOM   3758  C   GLN   244      49.117  58.964  30.077  1.00  0.00           C  
ATOM   3759  O   GLN   244      48.485  58.585  29.063  1.00  0.00           O  
ATOM   3760  N   ASP   245      49.220  58.192  31.142  1.00  0.00           N  
ATOM   3761  H   ASP   245      49.874  58.467  31.860  1.00  0.00           H  
ATOM   3762  CA  ASP   245      48.537  56.902  31.298  1.00  0.00           C  
ATOM   3763  HA  ASP   245      49.036  56.234  30.597  1.00  0.00           H  
ATOM   3764  CB  ASP   245      48.868  56.388  32.729  1.00  0.00           C  
ATOM   3765  HB2 ASP   245      48.542  57.186  33.395  1.00  0.00           H  
ATOM   3766  HB3 ASP   245      48.241  55.520  32.932  1.00  0.00           H  
ATOM   3767  CG  ASP   245      50.323  56.143  33.038  1.00  0.00           C  
ATOM   3768  OD1 ASP   245      51.103  57.102  33.181  1.00  0.00           O  
ATOM   3769  OD2 ASP   245      50.637  54.933  33.181  1.00  0.00           O  
ATOM   3770  C   ASP   245      47.020  56.982  31.151  1.00  0.00           C  
ATOM   3771  O   ASP   245      46.388  56.088  30.596  1.00  0.00           O  
ATOM   3772  N   HIE   246      46.342  58.067  31.567  1.00  0.00           N  
ATOM   3773  H   HIE   246      46.884  58.737  32.095  1.00  0.00           H  
ATOM   3774  CA  HIE   246      44.950  58.380  31.384  1.00  0.00           C  
ATOM   3775  HA  HIE   246      44.357  57.475  31.510  1.00  0.00           H  
ATOM   3776  CB  HIE   246      44.429  59.367  32.372  1.00  0.00           C  
ATOM   3777  HB2 HIE   246      44.880  60.305  32.050  1.00  0.00           H  
ATOM   3778  HB3 HIE   246      43.346  59.455  32.286  1.00  0.00           H  
ATOM   3779  CG  HIE   246      44.769  59.158  33.830  1.00  0.00           C  
ATOM   3780  ND1 HIE   246      44.878  60.271  34.686  1.00  0.00           N  
ATOM   3781  CE1 HIE   246      44.830  59.689  35.877  1.00  0.00           C  
ATOM   3782  HE1 HIE   246      44.894  60.201  36.826  1.00  0.00           H  
ATOM   3783  NE2 HIE   246      44.941  58.332  35.821  1.00  0.00           N  
ATOM   3784  HE2 HIE   246      44.989  57.686  36.596  1.00  0.00           H  
ATOM   3785  CD2 HIE   246      44.861  58.012  34.490  1.00  0.00           C  
ATOM   3786  HD2 HIE   246      44.808  57.034  34.034  1.00  0.00           H  
ATOM   3787  C   HIE   246      44.574  58.814  29.944  1.00  0.00           C  
ATOM   3788  O   HIE   246      43.506  58.450  29.492  1.00  0.00           O  
ATOM   3789  N   VAL   247      45.399  59.606  29.256  1.00  0.00           N  
ATOM   3790  H   VAL   247      46.218  60.057  29.638  1.00  0.00           H  
ATOM   3791  CA  VAL   247      45.313  59.861  27.837  1.00  0.00           C  
ATOM   3792  HA  VAL   247      44.352  60.215  27.463  1.00  0.00           H  
ATOM   3793  CB  VAL   247      46.350  60.814  27.358  1.00  0.00           C  
ATOM   3794  HB  VAL   247      47.350  60.403  27.498  1.00  0.00           H  
ATOM   3795  CG1 VAL   247      46.206  61.098  25.891  1.00  0.00           C  
ATOM   3796 HG11 VAL   247      45.275  61.649  25.763  1.00  0.00           H  
ATOM   3797 HG12 VAL   247      46.990  61.754  25.512  1.00  0.00           H  
ATOM   3798 HG13 VAL   247      46.270  60.140  25.375  1.00  0.00           H  
ATOM   3799  CG2 VAL   247      46.289  62.099  28.166  1.00  0.00           C  
ATOM   3800 HG21 VAL   247      46.849  62.848  27.606  1.00  0.00           H  
ATOM   3801 HG22 VAL   247      45.286  62.522  28.095  1.00  0.00           H  
ATOM   3802 HG23 VAL   247      46.697  61.998  29.171  1.00  0.00           H  
ATOM   3803  C   VAL   247      45.339  58.490  27.034  1.00  0.00           C  
ATOM   3804  O   VAL   247      44.333  58.297  26.329  1.00  0.00           O  
ATOM   3805  N   ASP   248      46.339  57.557  27.231  1.00  0.00           N  
ATOM   3806  H   ASP   248      47.100  57.668  27.885  1.00  0.00           H  
ATOM   3807  CA  ASP   248      46.211  56.250  26.725  1.00  0.00           C  
ATOM   3808  HA  ASP   248      46.204  56.287  25.636  1.00  0.00           H  
ATOM   3809  CB  ASP   248      47.366  55.377  27.198  1.00  0.00           C  
ATOM   3810  HB2 ASP   248      48.330  55.840  26.985  1.00  0.00           H  
ATOM   3811  HB3 ASP   248      47.207  55.329  28.275  1.00  0.00           H  
ATOM   3812  CG  ASP   248      47.404  53.985  26.645  1.00  0.00           C  
ATOM   3813  OD1 ASP   248      47.083  53.826  25.475  1.00  0.00           O  
ATOM   3814  OD2 ASP   248      47.800  53.065  27.422  1.00  0.00           O  
ATOM   3815  C   ASP   248      44.887  55.532  27.108  1.00  0.00           C  
ATOM   3816  O   ASP   248      44.257  55.052  26.195  1.00  0.00           O  
ATOM   3817  N   ILE   249      44.466  55.461  28.339  1.00  0.00           N  
ATOM   3818  H   ILE   249      45.079  55.718  29.099  1.00  0.00           H  
ATOM   3819  CA  ILE   249      43.085  54.976  28.799  1.00  0.00           C  
ATOM   3820  HA  ILE   249      42.998  53.910  28.586  1.00  0.00           H  
ATOM   3821  CB  ILE   249      42.827  55.182  30.348  1.00  0.00           C  
ATOM   3822  HB  ILE   249      43.208  56.165  30.626  1.00  0.00           H  
ATOM   3823  CG2 ILE   249      41.407  54.977  30.842  1.00  0.00           C  
ATOM   3824 HG21 ILE   249      41.125  55.343  31.829  1.00  0.00           H  
ATOM   3825 HG22 ILE   249      40.757  55.582  30.210  1.00  0.00           H  
ATOM   3826 HG23 ILE   249      41.142  53.925  30.738  1.00  0.00           H  
ATOM   3827  CG1 ILE   249      43.767  54.189  31.088  1.00  0.00           C  
ATOM   3828 HG12 ILE   249      43.546  53.125  31.001  1.00  0.00           H  
ATOM   3829 HG13 ILE   249      44.742  54.333  30.624  1.00  0.00           H  
ATOM   3830  CD1 ILE   249      43.838  54.607  32.591  1.00  0.00           C  
ATOM   3831 HD11 ILE   249      44.752  54.102  32.903  1.00  0.00           H  
ATOM   3832 HD12 ILE   249      43.950  55.687  32.675  1.00  0.00           H  
ATOM   3833 HD13 ILE   249      42.941  54.288  33.123  1.00  0.00           H  
ATOM   3834  C   ILE   249      42.011  55.604  27.981  1.00  0.00           C  
ATOM   3835  O   ILE   249      41.117  54.848  27.564  1.00  0.00           O  
ATOM   3836  N   LEU   250      41.959  56.962  27.746  1.00  0.00           N  
ATOM   3837  H   LEU   250      42.719  57.512  28.121  1.00  0.00           H  
ATOM   3838  CA  LEU   250      40.850  57.613  27.052  1.00  0.00           C  
ATOM   3839  HA  LEU   250      39.896  57.099  27.171  1.00  0.00           H  
ATOM   3840  CB  LEU   250      40.765  59.086  27.638  1.00  0.00           C  
ATOM   3841  HB2 LEU   250      41.765  59.520  27.612  1.00  0.00           H  
ATOM   3842  HB3 LEU   250      40.103  59.625  26.961  1.00  0.00           H  
ATOM   3843  CG  LEU   250      40.139  59.128  29.075  1.00  0.00           C  
ATOM   3844  HG  LEU   250      40.320  58.167  29.557  1.00  0.00           H  
ATOM   3845  CD1 LEU   250      40.728  60.245  29.922  1.00  0.00           C  
ATOM   3846 HD11 LEU   250      41.746  60.025  30.245  1.00  0.00           H  
ATOM   3847 HD12 LEU   250      40.649  61.266  29.548  1.00  0.00           H  
ATOM   3848 HD13 LEU   250      40.190  60.236  30.870  1.00  0.00           H  
ATOM   3849  CD2 LEU   250      38.646  59.291  28.878  1.00  0.00           C  
ATOM   3850 HD21 LEU   250      38.063  59.221  29.797  1.00  0.00           H  
ATOM   3851 HD22 LEU   250      38.485  60.292  28.477  1.00  0.00           H  
ATOM   3852 HD23 LEU   250      38.235  58.571  28.171  1.00  0.00           H  
ATOM   3853  C   LEU   250      41.101  57.587  25.485  1.00  0.00           C  
ATOM   3854  O   LEU   250      40.305  58.056  24.736  1.00  0.00           O  
ATOM   3855  N   GLY   251      42.258  57.018  25.045  1.00  0.00           N  
ATOM   3856  H   GLY   251      42.962  56.598  25.635  1.00  0.00           H  
ATOM   3857  CA  GLY   251      42.707  57.252  23.669  1.00  0.00           C  
ATOM   3858  HA2 GLY   251      42.690  58.323  23.471  1.00  0.00           H  
ATOM   3859  HA3 GLY   251      43.711  56.843  23.554  1.00  0.00           H  
ATOM   3860  C   GLY   251      41.692  56.607  22.616  1.00  0.00           C  
ATOM   3861  O   GLY   251      41.332  57.362  21.717  1.00  0.00           O  
ATOM   3862  N   PRO   252      41.181  55.358  22.765  1.00  0.00           N  
ATOM   3863  CD  PRO   252      41.901  54.351  23.520  1.00  0.00           C  
ATOM   3864  HD2 PRO   252      41.778  54.494  24.594  1.00  0.00           H  
ATOM   3865  HD3 PRO   252      42.963  54.395  23.278  1.00  0.00           H  
ATOM   3866  CG  PRO   252      41.201  53.063  23.098  1.00  0.00           C  
ATOM   3867  HG2 PRO   252      41.042  52.415  23.960  1.00  0.00           H  
ATOM   3868  HG3 PRO   252      41.763  52.475  22.373  1.00  0.00           H  
ATOM   3869  CB  PRO   252      39.887  53.422  22.460  1.00  0.00           C  
ATOM   3870  HB2 PRO   252      39.052  53.362  23.159  1.00  0.00           H  
ATOM   3871  HB3 PRO   252      39.722  52.722  21.641  1.00  0.00           H  
ATOM   3872  CA  PRO   252      40.178  54.786  21.915  1.00  0.00           C  
ATOM   3873  HA  PRO   252      40.570  54.686  20.903  1.00  0.00           H  
ATOM   3874  C   PRO   252      38.904  55.679  21.897  1.00  0.00           C  
ATOM   3875  O   PRO   252      38.426  55.989  20.826  1.00  0.00           O  
ATOM   3876  N   LEU   253      38.302  56.045  23.003  1.00  0.00           N  
ATOM   3877  H   LEU   253      38.794  55.848  23.862  1.00  0.00           H  
ATOM   3878  CA  LEU   253      37.196  56.962  23.174  1.00  0.00           C  
ATOM   3879  HA  LEU   253      36.441  56.673  22.443  1.00  0.00           H  
ATOM   3880  CB  LEU   253      36.696  56.919  24.643  1.00  0.00           C  
ATOM   3881  HB2 LEU   253      36.582  55.876  24.936  1.00  0.00           H  
ATOM   3882  HB3 LEU   253      37.531  57.326  25.213  1.00  0.00           H  
ATOM   3883  CG  LEU   253      35.385  57.589  24.891  1.00  0.00           C  
ATOM   3884  HG  LEU   253      35.555  58.663  24.809  1.00  0.00           H  
ATOM   3885  CD1 LEU   253      34.235  57.183  24.058  1.00  0.00           C  
ATOM   3886 HD11 LEU   253      33.375  57.716  24.464  1.00  0.00           H  
ATOM   3887 HD12 LEU   253      34.534  57.397  23.032  1.00  0.00           H  
ATOM   3888 HD13 LEU   253      33.994  56.124  24.147  1.00  0.00           H  
ATOM   3889  CD2 LEU   253      35.137  57.138  26.367  1.00  0.00           C  
ATOM   3890 HD21 LEU   253      36.017  57.266  26.997  1.00  0.00           H  
ATOM   3891 HD22 LEU   253      34.385  57.798  26.800  1.00  0.00           H  
ATOM   3892 HD23 LEU   253      34.783  56.107  26.390  1.00  0.00           H  
ATOM   3893  C   LEU   253      37.409  58.396  22.652  1.00  0.00           C  
ATOM   3894  O   LEU   253      36.418  58.959  22.273  1.00  0.00           O  
ATOM   3895  N   SER   254      38.625  58.965  22.749  1.00  0.00           N  
ATOM   3896  H   SER   254      39.373  58.375  23.084  1.00  0.00           H  
ATOM   3897  CA  SER   254      38.974  60.274  22.174  1.00  0.00           C  
ATOM   3898  HA  SER   254      38.287  61.097  22.370  1.00  0.00           H  
ATOM   3899  CB  SER   254      40.437  60.643  22.683  1.00  0.00           C  
ATOM   3900  HB2 SER   254      40.352  60.734  23.766  1.00  0.00           H  
ATOM   3901  HB3 SER   254      41.134  59.831  22.477  1.00  0.00           H  
ATOM   3902  OG  SER   254      40.715  61.838  22.139  1.00  0.00           O  
ATOM   3903  HG  SER   254      40.026  62.474  22.346  1.00  0.00           H  
ATOM   3904  C   SER   254      38.991  60.104  20.643  1.00  0.00           C  
ATOM   3905  O   SER   254      38.137  60.767  20.016  1.00  0.00           O  
ATOM   3906  N   ALA   255      39.769  59.225  20.044  1.00  0.00           N  
ATOM   3907  H   ALA   255      40.318  58.594  20.610  1.00  0.00           H  
ATOM   3908  CA  ALA   255      39.856  59.063  18.586  1.00  0.00           C  
ATOM   3909  HA  ALA   255      40.133  60.036  18.180  1.00  0.00           H  
ATOM   3910  CB  ALA   255      40.959  58.138  18.275  1.00  0.00           C  
ATOM   3911  HB1 ALA   255      40.776  57.125  18.634  1.00  0.00           H  
ATOM   3912  HB2 ALA   255      40.992  58.099  17.187  1.00  0.00           H  
ATOM   3913  HB3 ALA   255      41.872  58.535  18.718  1.00  0.00           H  
ATOM   3914  C   ALA   255      38.465  58.654  17.950  1.00  0.00           C  
ATOM   3915  O   ALA   255      38.200  59.059  16.863  1.00  0.00           O  
ATOM   3916  N   GLN   256      37.609  57.927  18.708  1.00  0.00           N  
ATOM   3917  H   GLN   256      37.914  57.618  19.620  1.00  0.00           H  
ATOM   3918  CA  GLN   256      36.275  57.570  18.231  1.00  0.00           C  
ATOM   3919  HA  GLN   256      36.247  57.002  17.301  1.00  0.00           H  
ATOM   3920  CB  GLN   256      35.746  56.730  19.341  1.00  0.00           C  
ATOM   3921  HB2 GLN   256      36.424  55.889  19.484  1.00  0.00           H  
ATOM   3922  HB3 GLN   256      35.673  57.303  20.266  1.00  0.00           H  
ATOM   3923  CG  GLN   256      34.312  56.225  18.992  1.00  0.00           C  
ATOM   3924  HG2 GLN   256      33.568  56.990  19.212  1.00  0.00           H  
ATOM   3925  HG3 GLN   256      34.225  55.945  17.942  1.00  0.00           H  
ATOM   3926  CD  GLN   256      33.854  55.097  19.813  1.00  0.00           C  
ATOM   3927  OE1 GLN   256      34.366  54.560  20.809  1.00  0.00           O  
ATOM   3928  NE2 GLN   256      32.692  54.544  19.599  1.00  0.00           N  
ATOM   3929 HE21 GLN   256      32.125  54.983  18.887  1.00  0.00           H  
ATOM   3930 HE22 GLN   256      32.212  53.926  20.238  1.00  0.00           H  
ATOM   3931  C   GLN   256      35.398  58.803  17.910  1.00  0.00           C  
ATOM   3932  O   GLN   256      34.908  58.995  16.779  1.00  0.00           O  
ATOM   3933  N   THR   257      35.254  59.699  18.885  1.00  0.00           N  
ATOM   3934  H   THR   257      35.787  59.651  19.741  1.00  0.00           H  
ATOM   3935  CA  THR   257      34.767  61.050  18.612  1.00  0.00           C  
ATOM   3936  HA  THR   257      33.792  60.930  18.142  1.00  0.00           H  
ATOM   3937  CB  THR   257      34.440  61.872  19.935  1.00  0.00           C  
ATOM   3938  HB  THR   257      33.800  62.694  19.616  1.00  0.00           H  
ATOM   3939  CG2 THR   257      33.638  61.005  20.866  1.00  0.00           C  
ATOM   3940 HG21 THR   257      33.309  61.638  21.690  1.00  0.00           H  
ATOM   3941 HG22 THR   257      32.785  60.595  20.325  1.00  0.00           H  
ATOM   3942 HG23 THR   257      34.249  60.212  21.297  1.00  0.00           H  
ATOM   3943  OG1 THR   257      35.519  62.416  20.589  1.00  0.00           O  
ATOM   3944  HG1 THR   257      36.057  61.731  20.993  1.00  0.00           H  
ATOM   3945  C   THR   257      35.612  61.940  17.606  1.00  0.00           C  
ATOM   3946  O   THR   257      35.043  62.766  16.949  1.00  0.00           O  
ATOM   3947  N   GLY   258      36.922  61.744  17.596  1.00  0.00           N  
ATOM   3948  H   GLY   258      37.293  61.140  18.315  1.00  0.00           H  
ATOM   3949  CA  GLY   258      37.879  62.651  16.964  1.00  0.00           C  
ATOM   3950  HA2 GLY   258      38.835  62.168  17.164  1.00  0.00           H  
ATOM   3951  HA3 GLY   258      37.733  62.920  15.917  1.00  0.00           H  
ATOM   3952  C   GLY   258      37.950  64.011  17.720  1.00  0.00           C  
ATOM   3953  O   GLY   258      38.025  65.055  17.076  1.00  0.00           O  
ATOM   3954  N   ILE   259      37.790  64.039  19.053  1.00  0.00           N  
ATOM   3955  H   ILE   259      37.847  63.208  19.625  1.00  0.00           H  
ATOM   3956  CA  ILE   259      37.908  65.273  19.863  1.00  0.00           C  
ATOM   3957  HA  ILE   259      38.230  66.116  19.251  1.00  0.00           H  
ATOM   3958  CB  ILE   259      36.546  65.623  20.616  1.00  0.00           C  
ATOM   3959  HB  ILE   259      36.303  64.795  21.281  1.00  0.00           H  
ATOM   3960  CG2 ILE   259      36.843  66.847  21.540  1.00  0.00           C  
ATOM   3961 HG21 ILE   259      37.466  66.456  22.345  1.00  0.00           H  
ATOM   3962 HG22 ILE   259      37.433  67.637  21.076  1.00  0.00           H  
ATOM   3963 HG23 ILE   259      35.983  67.323  22.011  1.00  0.00           H  
ATOM   3964  CG1 ILE   259      35.419  65.877  19.552  1.00  0.00           C  
ATOM   3965 HG12 ILE   259      35.673  66.622  18.798  1.00  0.00           H  
ATOM   3966 HG13 ILE   259      35.380  64.959  18.967  1.00  0.00           H  
ATOM   3967  CD1 ILE   259      34.017  66.112  20.210  1.00  0.00           C  
ATOM   3968 HD11 ILE   259      33.289  65.823  19.452  1.00  0.00           H  
ATOM   3969 HD12 ILE   259      33.932  65.693  21.213  1.00  0.00           H  
ATOM   3970 HD13 ILE   259      33.892  67.157  20.495  1.00  0.00           H  
ATOM   3971  C   ILE   259      39.029  65.032  20.961  1.00  0.00           C  
ATOM   3972  O   ILE   259      38.993  64.090  21.715  1.00  0.00           O  
ATOM   3973  N   ALA   260      40.045  65.933  20.927  1.00  0.00           N  
ATOM   3974  H   ALA   260      39.895  66.721  20.313  1.00  0.00           H  
ATOM   3975  CA  ALA   260      41.203  65.837  21.809  1.00  0.00           C  
ATOM   3976  HA  ALA   260      41.754  64.937  21.537  1.00  0.00           H  
ATOM   3977  CB  ALA   260      42.036  67.033  21.395  1.00  0.00           C  
ATOM   3978  HB1 ALA   260      42.992  66.929  21.908  1.00  0.00           H  
ATOM   3979  HB2 ALA   260      42.061  67.155  20.312  1.00  0.00           H  
ATOM   3980  HB3 ALA   260      41.638  67.999  21.708  1.00  0.00           H  
ATOM   3981  C   ALA   260      40.968  65.822  23.321  1.00  0.00           C  
ATOM   3982  O   ALA   260      40.157  66.633  23.825  1.00  0.00           O  
ATOM   3983  N   VAL   261      41.748  65.046  24.137  1.00  0.00           N  
ATOM   3984  H   VAL   261      42.539  64.512  23.808  1.00  0.00           H  
ATOM   3985  CA  VAL   261      41.603  65.128  25.583  1.00  0.00           C  
ATOM   3986  HA  VAL   261      40.604  64.765  25.822  1.00  0.00           H  
ATOM   3987  CB  VAL   261      42.601  64.082  26.277  1.00  0.00           C  
ATOM   3988  HB  VAL   261      43.648  64.345  26.125  1.00  0.00           H  
ATOM   3989  CG1 VAL   261      42.441  64.188  27.805  1.00  0.00           C  
ATOM   3990 HG11 VAL   261      41.416  64.233  28.172  1.00  0.00           H  
ATOM   3991 HG12 VAL   261      42.944  63.292  28.170  1.00  0.00           H  
ATOM   3992 HG13 VAL   261      43.032  65.041  28.139  1.00  0.00           H  
ATOM   3993  CG2 VAL   261      42.131  62.593  25.900  1.00  0.00           C  
ATOM   3994 HG21 VAL   261      41.071  62.432  26.094  1.00  0.00           H  
ATOM   3995 HG22 VAL   261      42.212  62.469  24.820  1.00  0.00           H  
ATOM   3996 HG23 VAL   261      42.843  61.850  26.258  1.00  0.00           H  
ATOM   3997  C   VAL   261      41.665  66.518  26.199  1.00  0.00           C  
ATOM   3998  O   VAL   261      40.821  66.953  26.974  1.00  0.00           O  
ATOM   3999  N   LEU   262      42.587  67.371  25.787  1.00  0.00           N  
ATOM   4000  H   LEU   262      43.149  67.007  25.032  1.00  0.00           H  
ATOM   4001  CA  LEU   262      42.575  68.806  26.195  1.00  0.00           C  
ATOM   4002  HA  LEU   262      42.593  68.950  27.276  1.00  0.00           H  
ATOM   4003  CB  LEU   262      43.846  69.390  25.607  1.00  0.00           C  
ATOM   4004  HB2 LEU   262      43.854  69.074  24.564  1.00  0.00           H  
ATOM   4005  HB3 LEU   262      43.690  70.460  25.743  1.00  0.00           H  
ATOM   4006  CG  LEU   262      45.202  69.097  26.282  1.00  0.00           C  
ATOM   4007  HG  LEU   262      45.175  68.023  26.465  1.00  0.00           H  
ATOM   4008  CD1 LEU   262      46.368  69.573  25.371  1.00  0.00           C  
ATOM   4009 HD11 LEU   262      46.478  69.037  24.428  1.00  0.00           H  
ATOM   4010 HD12 LEU   262      46.285  70.624  25.096  1.00  0.00           H  
ATOM   4011 HD13 LEU   262      47.283  69.402  25.938  1.00  0.00           H  
ATOM   4012  CD2 LEU   262      45.233  69.914  27.536  1.00  0.00           C  
ATOM   4013 HD21 LEU   262      46.107  69.739  28.163  1.00  0.00           H  
ATOM   4014 HD22 LEU   262      45.169  70.989  27.368  1.00  0.00           H  
ATOM   4015 HD23 LEU   262      44.437  69.599  28.211  1.00  0.00           H  
ATOM   4016  C   LEU   262      41.331  69.645  25.753  1.00  0.00           C  
ATOM   4017  O   LEU   262      40.823  70.469  26.468  1.00  0.00           O  
ATOM   4018  N   ASP   263      40.732  69.386  24.612  1.00  0.00           N  
ATOM   4019  H   ASP   263      41.153  68.651  24.061  1.00  0.00           H  
ATOM   4020  CA  ASP   263      39.465  69.981  24.247  1.00  0.00           C  
ATOM   4021  HA  ASP   263      39.624  71.051  24.377  1.00  0.00           H  
ATOM   4022  CB  ASP   263      39.214  69.879  22.686  1.00  0.00           C  
ATOM   4023  HB2 ASP   263      39.088  68.814  22.491  1.00  0.00           H  
ATOM   4024  HB3 ASP   263      38.266  70.399  22.551  1.00  0.00           H  
ATOM   4025  CG  ASP   263      40.352  70.450  21.842  1.00  0.00           C  
ATOM   4026  OD1 ASP   263      40.222  70.223  20.645  1.00  0.00           O  
ATOM   4027  OD2 ASP   263      41.324  71.059  22.320  1.00  0.00           O  
ATOM   4028  C   ASP   263      38.272  69.647  25.151  1.00  0.00           C  
ATOM   4029  O   ASP   263      37.313  70.432  25.422  1.00  0.00           O  
ATOM   4030  N   MET   264      38.347  68.410  25.564  1.00  0.00           N  
ATOM   4031  H   MET   264      39.105  67.778  25.346  1.00  0.00           H  
ATOM   4032  CA  MET   264      37.395  67.922  26.565  1.00  0.00           C  
ATOM   4033  HA  MET   264      36.381  68.218  26.292  1.00  0.00           H  
ATOM   4034  CB  MET   264      37.483  66.345  26.502  1.00  0.00           C  
ATOM   4035  HB2 MET   264      37.509  66.042  25.455  1.00  0.00           H  
ATOM   4036  HB3 MET   264      38.322  66.011  27.112  1.00  0.00           H  
ATOM   4037  CG  MET   264      36.172  65.804  27.096  1.00  0.00           C  
ATOM   4038  HG2 MET   264      36.127  64.765  26.770  1.00  0.00           H  
ATOM   4039  HG3 MET   264      36.120  65.942  28.176  1.00  0.00           H  
ATOM   4040  SD  MET   264      34.568  66.374  26.462  1.00  0.00           S  
ATOM   4041  CE  MET   264      34.597  66.097  24.693  1.00  0.00           C  
ATOM   4042  HE1 MET   264      35.607  66.318  24.346  1.00  0.00           H  
ATOM   4043  HE2 MET   264      34.359  65.049  24.514  1.00  0.00           H  
ATOM   4044  HE3 MET   264      33.910  66.755  24.161  1.00  0.00           H  
ATOM   4045  C   MET   264      37.641  68.432  28.016  1.00  0.00           C  
ATOM   4046  O   MET   264      36.728  69.013  28.572  1.00  0.00           O  
ATOM   4047  N   CYS   265      38.880  68.416  28.565  1.00  0.00           N  
ATOM   4048  H   CYS   265      39.638  67.924  28.113  1.00  0.00           H  
ATOM   4049  CA  CYS   265      39.295  69.236  29.683  1.00  0.00           C  
ATOM   4050  HA  CYS   265      38.820  68.778  30.551  1.00  0.00           H  
ATOM   4051  CB  CYS   265      40.852  69.204  29.756  1.00  0.00           C  
ATOM   4052  HB2 CYS   265      41.235  69.651  28.838  1.00  0.00           H  
ATOM   4053  HB3 CYS   265      41.273  69.792  30.572  1.00  0.00           H  
ATOM   4054  SG  CYS   265      41.451  67.562  29.976  1.00  0.00           S  
ATOM   4055  HG  CYS   265      41.414  67.259  28.675  1.00  0.00           H  
ATOM   4056  C   CYS   265      38.831  70.729  29.714  1.00  0.00           C  
ATOM   4057  O   CYS   265      38.297  71.271  30.687  1.00  0.00           O  
ATOM   4058  N   ALA   266      39.012  71.447  28.550  1.00  0.00           N  
ATOM   4059  H   ALA   266      39.528  71.062  27.772  1.00  0.00           H  
ATOM   4060  CA  ALA   266      38.515  72.777  28.345  1.00  0.00           C  
ATOM   4061  HA  ALA   266      38.825  73.430  29.162  1.00  0.00           H  
ATOM   4062  CB  ALA   266      39.133  73.322  27.054  1.00  0.00           C  
ATOM   4063  HB1 ALA   266      39.075  74.408  27.130  1.00  0.00           H  
ATOM   4064  HB2 ALA   266      40.188  73.051  27.010  1.00  0.00           H  
ATOM   4065  HB3 ALA   266      38.552  73.129  26.152  1.00  0.00           H  
ATOM   4066  C   ALA   266      36.992  72.918  28.252  1.00  0.00           C  
ATOM   4067  O   ALA   266      36.376  73.925  28.607  1.00  0.00           O  
ATOM   4068  N   SER   267      36.267  71.865  27.828  1.00  0.00           N  
ATOM   4069  H   SER   267      36.706  71.001  27.543  1.00  0.00           H  
ATOM   4070  CA  SER   267      34.830  71.867  27.832  1.00  0.00           C  
ATOM   4071  HA  SER   267      34.455  72.833  27.495  1.00  0.00           H  
ATOM   4072  CB  SER   267      34.302  70.878  26.856  1.00  0.00           C  
ATOM   4073  HB2 SER   267      34.385  69.877  27.282  1.00  0.00           H  
ATOM   4074  HB3 SER   267      33.240  71.117  26.800  1.00  0.00           H  
ATOM   4075  OG  SER   267      34.814  71.019  25.565  1.00  0.00           O  
ATOM   4076  HG  SER   267      35.730  70.734  25.544  1.00  0.00           H  
ATOM   4077  C   SER   267      34.220  71.657  29.251  1.00  0.00           C  
ATOM   4078  O   SER   267      33.274  72.261  29.689  1.00  0.00           O  
ATOM   4079  N   LEU   268      34.879  70.735  29.998  1.00  0.00           N  
ATOM   4080  H   LEU   268      35.597  70.202  29.528  1.00  0.00           H  
ATOM   4081  CA  LEU   268      34.728  70.561  31.426  1.00  0.00           C  
ATOM   4082  HA  LEU   268      33.675  70.294  31.512  1.00  0.00           H  
ATOM   4083  CB  LEU   268      35.642  69.387  31.860  1.00  0.00           C  
ATOM   4084  HB2 LEU   268      35.280  68.442  31.453  1.00  0.00           H  
ATOM   4085  HB3 LEU   268      36.630  69.537  31.425  1.00  0.00           H  
ATOM   4086  CG  LEU   268      35.849  69.150  33.318  1.00  0.00           C  
ATOM   4087  HG  LEU   268      36.364  70.000  33.765  1.00  0.00           H  
ATOM   4088  CD1 LEU   268      34.526  68.949  34.090  1.00  0.00           C  
ATOM   4089 HD11 LEU   268      33.996  68.277  33.416  1.00  0.00           H  
ATOM   4090 HD12 LEU   268      34.627  68.489  35.073  1.00  0.00           H  
ATOM   4091 HD13 LEU   268      33.929  69.843  34.274  1.00  0.00           H  
ATOM   4092  CD2 LEU   268      36.662  67.828  33.621  1.00  0.00           C  
ATOM   4093 HD21 LEU   268      37.570  67.914  33.026  1.00  0.00           H  
ATOM   4094 HD22 LEU   268      36.994  67.791  34.658  1.00  0.00           H  
ATOM   4095 HD23 LEU   268      36.130  66.901  33.405  1.00  0.00           H  
ATOM   4096  C   LEU   268      34.930  71.868  32.221  1.00  0.00           C  
ATOM   4097  O   LEU   268      34.149  72.080  33.175  1.00  0.00           O  
ATOM   4098  N   LYS   269      35.877  72.742  31.863  1.00  0.00           N  
ATOM   4099  H   LYS   269      36.289  72.468  30.983  1.00  0.00           H  
ATOM   4100  CA  LYS   269      36.177  74.037  32.468  1.00  0.00           C  
ATOM   4101  HA  LYS   269      36.319  74.012  33.548  1.00  0.00           H  
ATOM   4102  CB  LYS   269      37.441  74.657  31.895  1.00  0.00           C  
ATOM   4103  HB2 LYS   269      38.188  73.868  31.979  1.00  0.00           H  
ATOM   4104  HB3 LYS   269      37.336  74.786  30.817  1.00  0.00           H  
ATOM   4105  CG  LYS   269      37.830  75.959  32.708  1.00  0.00           C  
ATOM   4106  HG2 LYS   269      37.039  76.617  33.067  1.00  0.00           H  
ATOM   4107  HG3 LYS   269      38.193  75.606  33.673  1.00  0.00           H  
ATOM   4108  CD  LYS   269      38.861  76.877  31.988  1.00  0.00           C  
ATOM   4109  HD2 LYS   269      39.801  76.390  31.726  1.00  0.00           H  
ATOM   4110  HD3 LYS   269      38.502  77.295  31.047  1.00  0.00           H  
ATOM   4111  CE  LYS   269      39.315  78.051  32.863  1.00  0.00           C  
ATOM   4112  HE2 LYS   269      38.458  78.471  33.390  1.00  0.00           H  
ATOM   4113  HE3 LYS   269      40.114  77.885  33.586  1.00  0.00           H  
ATOM   4114  NZ  LYS   269      39.776  79.168  31.936  1.00  0.00           N  
ATOM   4115  HZ1 LYS   269      39.096  79.581  31.314  1.00  0.00           H  
ATOM   4116  HZ2 LYS   269      40.102  79.903  32.546  1.00  0.00           H  
ATOM   4117  HZ3 LYS   269      40.529  78.872  31.331  1.00  0.00           H  
ATOM   4118  C   LYS   269      34.971  74.938  32.159  1.00  0.00           C  
ATOM   4119  O   LYS   269      34.398  75.483  33.122  1.00  0.00           O  
ATOM   4120  N   GLU   270      34.725  75.153  30.913  1.00  0.00           N  
ATOM   4121  H   GLU   270      35.395  74.856  30.218  1.00  0.00           H  
ATOM   4122  CA  GLU   270      33.488  75.836  30.394  1.00  0.00           C  
ATOM   4123  HA  GLU   270      33.514  76.922  30.472  1.00  0.00           H  
ATOM   4124  CB  GLU   270      33.321  75.524  28.884  1.00  0.00           C  
ATOM   4125  HB2 GLU   270      33.555  74.474  28.710  1.00  0.00           H  
ATOM   4126  HB3 GLU   270      32.281  75.606  28.570  1.00  0.00           H  
ATOM   4127  CG  GLU   270      34.219  76.229  27.907  1.00  0.00           C  
ATOM   4128  HG2 GLU   270      35.054  76.602  28.500  1.00  0.00           H  
ATOM   4129  HG3 GLU   270      34.523  75.446  27.213  1.00  0.00           H  
ATOM   4130  CD  GLU   270      33.435  77.434  27.354  1.00  0.00           C  
ATOM   4131  OE1 GLU   270      33.015  78.330  28.152  1.00  0.00           O  
ATOM   4132  OE2 GLU   270      33.306  77.601  26.088  1.00  0.00           O  
ATOM   4133  C   GLU   270      32.188  75.424  31.134  1.00  0.00           C  
ATOM   4134  O   GLU   270      31.584  76.337  31.673  1.00  0.00           O  
ATOM   4135  N   LEU   271      31.904  74.089  31.286  1.00  0.00           N  
ATOM   4136  H   LEU   271      32.434  73.393  30.781  1.00  0.00           H  
ATOM   4137  CA  LEU   271      30.899  73.495  32.287  1.00  0.00           C  
ATOM   4138  HA  LEU   271      30.029  74.112  32.059  1.00  0.00           H  
ATOM   4139  CB  LEU   271      30.688  72.036  31.898  1.00  0.00           C  
ATOM   4140  HB2 LEU   271      31.669  71.560  31.890  1.00  0.00           H  
ATOM   4141  HB3 LEU   271      30.085  71.581  32.684  1.00  0.00           H  
ATOM   4142  CG  LEU   271      30.040  71.821  30.561  1.00  0.00           C  
ATOM   4143  HG  LEU   271      30.556  72.401  29.796  1.00  0.00           H  
ATOM   4144  CD1 LEU   271      30.240  70.351  30.194  1.00  0.00           C  
ATOM   4145 HD11 LEU   271      30.176  69.748  31.099  1.00  0.00           H  
ATOM   4146 HD12 LEU   271      29.460  70.161  29.457  1.00  0.00           H  
ATOM   4147 HD13 LEU   271      31.281  70.193  29.911  1.00  0.00           H  
ATOM   4148  CD2 LEU   271      28.507  72.121  30.635  1.00  0.00           C  
ATOM   4149 HD21 LEU   271      27.914  71.762  29.794  1.00  0.00           H  
ATOM   4150 HD22 LEU   271      28.032  71.611  31.473  1.00  0.00           H  
ATOM   4151 HD23 LEU   271      28.150  73.134  30.821  1.00  0.00           H  
ATOM   4152  C   LEU   271      31.027  73.651  33.825  1.00  0.00           C  
ATOM   4153  O   LEU   271      30.093  73.302  34.634  1.00  0.00           O  
ATOM   4154  N   LEU   272      32.178  74.020  34.386  1.00  0.00           N  
ATOM   4155  H   LEU   272      32.930  74.187  33.733  1.00  0.00           H  
ATOM   4156  CA  LEU   272      32.430  74.387  35.802  1.00  0.00           C  
ATOM   4157  HA  LEU   272      31.749  73.954  36.535  1.00  0.00           H  
ATOM   4158  CB  LEU   272      33.861  73.904  36.150  1.00  0.00           C  
ATOM   4159  HB2 LEU   272      34.568  74.214  35.380  1.00  0.00           H  
ATOM   4160  HB3 LEU   272      34.022  74.410  37.101  1.00  0.00           H  
ATOM   4161  CG  LEU   272      33.929  72.346  36.379  1.00  0.00           C  
ATOM   4162  HG  LEU   272      33.643  71.721  35.533  1.00  0.00           H  
ATOM   4163  CD1 LEU   272      35.405  71.929  36.584  1.00  0.00           C  
ATOM   4164 HD11 LEU   272      36.037  72.372  35.814  1.00  0.00           H  
ATOM   4165 HD12 LEU   272      35.580  72.283  37.600  1.00  0.00           H  
ATOM   4166 HD13 LEU   272      35.428  70.839  36.579  1.00  0.00           H  
ATOM   4167  CD2 LEU   272      33.078  71.984  37.659  1.00  0.00           C  
ATOM   4168 HD21 LEU   272      32.025  71.816  37.430  1.00  0.00           H  
ATOM   4169 HD22 LEU   272      33.327  70.987  38.023  1.00  0.00           H  
ATOM   4170 HD23 LEU   272      33.271  72.715  38.444  1.00  0.00           H  
ATOM   4171  C   LEU   272      32.292  75.864  36.063  1.00  0.00           C  
ATOM   4172  O   LEU   272      31.824  76.259  37.154  1.00  0.00           O  
ATOM   4173  N   GLN   273      32.628  76.722  35.039  1.00  0.00           N  
ATOM   4174  H   GLN   273      32.890  76.202  34.214  1.00  0.00           H  
ATOM   4175  CA  GLN   273      32.897  78.155  35.166  1.00  0.00           C  
ATOM   4176  HA  GLN   273      32.901  78.410  36.226  1.00  0.00           H  
ATOM   4177  CB  GLN   273      34.282  78.343  34.483  1.00  0.00           C  
ATOM   4178  HB2 GLN   273      34.974  77.744  35.075  1.00  0.00           H  
ATOM   4179  HB3 GLN   273      34.337  78.135  33.415  1.00  0.00           H  
ATOM   4180  CG  GLN   273      34.639  79.781  34.651  1.00  0.00           C  
ATOM   4181  HG2 GLN   273      34.182  80.262  33.786  1.00  0.00           H  
ATOM   4182  HG3 GLN   273      34.204  80.213  35.553  1.00  0.00           H  
ATOM   4183  CD  GLN   273      36.134  80.077  34.567  1.00  0.00           C  
ATOM   4184  OE1 GLN   273      36.772  80.047  33.521  1.00  0.00           O  
ATOM   4185  NE2 GLN   273      36.866  80.287  35.657  1.00  0.00           N  
ATOM   4186 HE21 GLN   273      36.449  80.224  36.575  1.00  0.00           H  
ATOM   4187 HE22 GLN   273      37.831  80.583  35.619  1.00  0.00           H  
ATOM   4188  C   GLN   273      31.800  78.901  34.441  1.00  0.00           C  
ATOM   4189  O   GLN   273      31.004  79.570  35.118  1.00  0.00           O  
ATOM   4190  N   ASN   274      31.810  78.911  33.142  1.00  0.00           N  
ATOM   4191  H   ASN   274      32.440  78.311  32.628  1.00  0.00           H  
ATOM   4192  CA  ASN   274      30.873  79.713  32.311  1.00  0.00           C  
ATOM   4193  HA  ASN   274      30.678  80.629  32.867  1.00  0.00           H  
ATOM   4194  CB  ASN   274      31.426  79.827  30.868  1.00  0.00           C  
ATOM   4195  HB2 ASN   274      31.732  78.885  30.414  1.00  0.00           H  
ATOM   4196  HB3 ASN   274      30.683  80.164  30.145  1.00  0.00           H  
ATOM   4197  CG  ASN   274      32.574  80.785  30.788  1.00  0.00           C  
ATOM   4198  OD1 ASN   274      32.547  81.922  31.267  1.00  0.00           O  
ATOM   4199  ND2 ASN   274      33.727  80.392  30.277  1.00  0.00           N  
ATOM   4200 HD21 ASN   274      33.739  79.533  29.747  1.00  0.00           H  
ATOM   4201 HD22 ASN   274      34.350  81.184  30.197  1.00  0.00           H  
ATOM   4202  C   ASN   274      29.466  79.143  32.266  1.00  0.00           C  
ATOM   4203  O   ASN   274      28.484  79.870  32.061  1.00  0.00           O  
ATOM   4204  N   GLY   275      29.323  77.794  32.248  1.00  0.00           N  
ATOM   4205  H   GLY   275      30.194  77.286  32.307  1.00  0.00           H  
ATOM   4206  CA  GLY   275      28.094  77.063  31.967  1.00  0.00           C  
ATOM   4207  HA2 GLY   275      27.327  77.835  31.904  1.00  0.00           H  
ATOM   4208  HA3 GLY   275      28.246  76.469  31.065  1.00  0.00           H  
ATOM   4209  C   GLY   275      27.760  76.055  33.101  1.00  0.00           C  
ATOM   4210  O   GLY   275      27.585  74.858  32.905  1.00  0.00           O  
ATOM   4211  N   MET   276      27.489  76.607  34.291  1.00  0.00           N  
ATOM   4212  H   MET   276      27.375  77.603  34.415  1.00  0.00           H  
ATOM   4213  CA  MET   276      27.134  75.690  35.402  1.00  0.00           C  
ATOM   4214  HA  MET   276      27.538  74.699  35.191  1.00  0.00           H  
ATOM   4215  CB  MET   276      27.810  76.246  36.647  1.00  0.00           C  
ATOM   4216  HB2 MET   276      28.736  76.723  36.327  1.00  0.00           H  
ATOM   4217  HB3 MET   276      27.172  77.016  37.081  1.00  0.00           H  
ATOM   4218  CG  MET   276      27.974  75.235  37.755  1.00  0.00           C  
ATOM   4219  HG2 MET   276      27.059  74.702  38.013  1.00  0.00           H  
ATOM   4220  HG3 MET   276      28.494  74.436  37.227  1.00  0.00           H  
ATOM   4221  SD  MET   276      29.012  75.869  39.067  1.00  0.00           S  
ATOM   4222  CE  MET   276      27.995  77.035  39.979  1.00  0.00           C  
ATOM   4223  HE1 MET   276      27.962  77.918  39.341  1.00  0.00           H  
ATOM   4224  HE2 MET   276      26.993  76.620  40.088  1.00  0.00           H  
ATOM   4225  HE3 MET   276      28.414  77.204  40.971  1.00  0.00           H  
ATOM   4226  C   MET   276      25.613  75.526  35.661  1.00  0.00           C  
ATOM   4227  O   MET   276      25.176  74.619  36.316  1.00  0.00           O  
ATOM   4228  N   ASN   277      24.889  76.497  35.185  1.00  0.00           N  
ATOM   4229  H   ASN   277      25.411  77.137  34.605  1.00  0.00           H  
ATOM   4230  CA  ASN   277      23.480  76.778  35.551  1.00  0.00           C  
ATOM   4231  HA  ASN   277      23.382  76.355  36.551  1.00  0.00           H  
ATOM   4232  CB  ASN   277      23.111  78.245  35.695  1.00  0.00           C  
ATOM   4233  HB2 ASN   277      23.903  78.812  36.184  1.00  0.00           H  
ATOM   4234  HB3 ASN   277      22.931  78.619  34.687  1.00  0.00           H  
ATOM   4235  CG  ASN   277      21.822  78.562  36.397  1.00  0.00           C  
ATOM   4236  OD1 ASN   277      21.022  77.755  36.867  1.00  0.00           O  
ATOM   4237  ND2 ASN   277      21.482  79.853  36.479  1.00  0.00           N  
ATOM   4238 HD21 ASN   277      22.189  80.568  36.388  1.00  0.00           H  
ATOM   4239 HD22 ASN   277      20.591  80.143  36.857  1.00  0.00           H  
ATOM   4240  C   ASN   277      22.410  76.089  34.661  1.00  0.00           C  
ATOM   4241  O   ASN   277      22.634  76.188  33.413  1.00  0.00           O  
ATOM   4242  N   GLY   278      21.406  75.342  35.200  1.00  0.00           N  
ATOM   4243  H   GLY   278      21.457  75.272  36.207  1.00  0.00           H  
ATOM   4244  CA  GLY   278      20.580  74.446  34.482  1.00  0.00           C  
ATOM   4245  HA2 GLY   278      19.665  74.196  35.020  1.00  0.00           H  
ATOM   4246  HA3 GLY   278      20.309  74.909  33.533  1.00  0.00           H  
ATOM   4247  C   GLY   278      21.329  73.125  34.140  1.00  0.00           C  
ATOM   4248  O   GLY   278      21.030  72.095  34.707  1.00  0.00           O  
ATOM   4249  N   ARG   279      22.233  73.173  33.148  1.00  0.00           N  
ATOM   4250  H   ARG   279      22.435  74.039  32.669  1.00  0.00           H  
ATOM   4251  CA  ARG   279      23.146  72.128  32.819  1.00  0.00           C  
ATOM   4252  HA  ARG   279      23.567  72.266  31.823  1.00  0.00           H  
ATOM   4253  CB  ARG   279      24.378  72.273  33.796  1.00  0.00           C  
ATOM   4254  HB2 ARG   279      24.584  73.307  34.073  1.00  0.00           H  
ATOM   4255  HB3 ARG   279      24.229  71.713  34.719  1.00  0.00           H  
ATOM   4256  CG  ARG   279      25.704  71.702  33.165  1.00  0.00           C  
ATOM   4257  HG2 ARG   279      25.433  70.798  32.619  1.00  0.00           H  
ATOM   4258  HG3 ARG   279      25.981  72.347  32.331  1.00  0.00           H  
ATOM   4259  CD  ARG   279      26.885  71.703  34.092  1.00  0.00           C  
ATOM   4260  HD2 ARG   279      27.788  71.412  33.555  1.00  0.00           H  
ATOM   4261  HD3 ARG   279      27.049  72.717  34.458  1.00  0.00           H  
ATOM   4262  NE  ARG   279      26.772  70.671  35.213  1.00  0.00           N  
ATOM   4263  HE  ARG   279      25.911  70.165  35.363  1.00  0.00           H  
ATOM   4264  CZ  ARG   279      27.692  70.437  36.058  1.00  0.00           C  
ATOM   4265  NH1 ARG   279      28.748  71.118  36.148  1.00  0.00           N  
ATOM   4266 HH11 ARG   279      28.956  71.761  35.397  1.00  0.00           H  
ATOM   4267 HH12 ARG   279      29.232  71.186  37.032  1.00  0.00           H  
ATOM   4268  NH2 ARG   279      27.458  69.738  37.119  1.00  0.00           N  
ATOM   4269 HH21 ARG   279      26.604  69.202  37.050  1.00  0.00           H  
ATOM   4270 HH22 ARG   279      28.220  69.509  37.741  1.00  0.00           H  
ATOM   4271  C   ARG   279      22.521  70.768  32.858  1.00  0.00           C  
ATOM   4272  O   ARG   279      22.757  69.993  33.733  1.00  0.00           O  
ATOM   4273  N   THR   280      21.739  70.445  31.821  1.00  0.00           N  
ATOM   4274  H   THR   280      21.530  71.145  31.124  1.00  0.00           H  
ATOM   4275  CA  THR   280      21.088  69.122  31.672  1.00  0.00           C  
ATOM   4276  HA  THR   280      21.172  68.591  32.620  1.00  0.00           H  
ATOM   4277  CB  THR   280      19.610  69.262  31.471  1.00  0.00           C  
ATOM   4278  HB  THR   280      19.362  69.727  30.517  1.00  0.00           H  
ATOM   4279  CG2 THR   280      18.825  67.944  31.371  1.00  0.00           C  
ATOM   4280 HG21 THR   280      19.053  67.250  32.180  1.00  0.00           H  
ATOM   4281 HG22 THR   280      17.738  68.004  31.422  1.00  0.00           H  
ATOM   4282 HG23 THR   280      19.146  67.414  30.474  1.00  0.00           H  
ATOM   4283  OG1 THR   280      19.045  69.845  32.636  1.00  0.00           O  
ATOM   4284  HG1 THR   280      19.121  70.782  32.443  1.00  0.00           H  
ATOM   4285  C   THR   280      21.840  68.446  30.572  1.00  0.00           C  
ATOM   4286  O   THR   280      21.615  68.608  29.401  1.00  0.00           O  
ATOM   4287  N   ILE   281      22.798  67.634  30.949  1.00  0.00           N  
ATOM   4288  H   ILE   281      22.790  67.362  31.922  1.00  0.00           H  
ATOM   4289  CA  ILE   281      23.664  66.757  30.066  1.00  0.00           C  
ATOM   4290  HA  ILE   281      23.515  66.838  28.989  1.00  0.00           H  
ATOM   4291  CB  ILE   281      25.208  66.959  30.258  1.00  0.00           C  
ATOM   4292  HB  ILE   281      25.444  66.893  31.320  1.00  0.00           H  
ATOM   4293  CG2 ILE   281      25.966  65.911  29.524  1.00  0.00           C  
ATOM   4294 HG21 ILE   281      25.734  65.934  28.460  1.00  0.00           H  
ATOM   4295 HG22 ILE   281      27.025  66.168  29.507  1.00  0.00           H  
ATOM   4296 HG23 ILE   281      25.868  64.871  29.834  1.00  0.00           H  
ATOM   4297  CG1 ILE   281      25.531  68.390  29.813  1.00  0.00           C  
ATOM   4298 HG12 ILE   281      25.737  68.446  28.744  1.00  0.00           H  
ATOM   4299 HG13 ILE   281      24.751  69.141  29.937  1.00  0.00           H  
ATOM   4300  CD1 ILE   281      26.838  68.742  30.491  1.00  0.00           C  
ATOM   4301 HD11 ILE   281      26.547  68.657  31.538  1.00  0.00           H  
ATOM   4302 HD12 ILE   281      27.637  68.031  30.278  1.00  0.00           H  
ATOM   4303 HD13 ILE   281      27.243  69.701  30.169  1.00  0.00           H  
ATOM   4304  C   ILE   281      23.291  65.284  30.382  1.00  0.00           C  
ATOM   4305  O   ILE   281      23.150  64.994  31.557  1.00  0.00           O  
ATOM   4306  N   LEU   282      23.156  64.338  29.384  1.00  0.00           N  
ATOM   4307  H   LEU   282      23.372  64.665  28.453  1.00  0.00           H  
ATOM   4308  CA  LEU   282      22.560  62.995  29.593  1.00  0.00           C  
ATOM   4309  HA  LEU   282      21.926  62.749  28.741  1.00  0.00           H  
ATOM   4310  CB  LEU   282      23.594  61.891  29.765  1.00  0.00           C  
ATOM   4311  HB2 LEU   282      24.218  62.226  30.593  1.00  0.00           H  
ATOM   4312  HB3 LEU   282      23.079  60.954  29.977  1.00  0.00           H  
ATOM   4313  CG  LEU   282      24.648  61.776  28.533  1.00  0.00           C  
ATOM   4314  HG  LEU   282      25.313  62.632  28.422  1.00  0.00           H  
ATOM   4315  CD1 LEU   282      25.637  60.672  28.889  1.00  0.00           C  
ATOM   4316 HD11 LEU   282      26.245  60.511  28.000  1.00  0.00           H  
ATOM   4317 HD12 LEU   282      26.229  60.880  29.780  1.00  0.00           H  
ATOM   4318 HD13 LEU   282      25.076  59.776  29.158  1.00  0.00           H  
ATOM   4319  CD2 LEU   282      23.935  61.501  27.192  1.00  0.00           C  
ATOM   4320 HD21 LEU   282      23.235  60.683  27.359  1.00  0.00           H  
ATOM   4321 HD22 LEU   282      23.568  62.472  26.858  1.00  0.00           H  
ATOM   4322 HD23 LEU   282      24.769  61.132  26.595  1.00  0.00           H  
ATOM   4323  C   LEU   282      21.490  63.007  30.747  1.00  0.00           C  
ATOM   4324  O   LEU   282      21.454  62.137  31.636  1.00  0.00           O  
ATOM   4325  N   GLY   283      20.488  63.957  30.613  1.00  0.00           N  
ATOM   4326  H   GLY   283      20.572  64.533  29.788  1.00  0.00           H  
ATOM   4327  CA  GLY   283      19.280  64.020  31.480  1.00  0.00           C  
ATOM   4328  HA2 GLY   283      18.573  64.761  31.105  1.00  0.00           H  
ATOM   4329  HA3 GLY   283      18.697  63.100  31.440  1.00  0.00           H  
ATOM   4330  C   GLY   283      19.624  64.243  32.950  1.00  0.00           C  
ATOM   4331  O   GLY   283      18.783  64.008  33.850  1.00  0.00           O  
ATOM   4332  N   SER   284      20.848  64.641  33.201  1.00  0.00           N  
ATOM   4333  H   SER   284      21.551  64.717  32.479  1.00  0.00           H  
ATOM   4334  CA  SER   284      21.421  64.805  34.537  1.00  0.00           C  
ATOM   4335  HA  SER   284      20.670  64.540  35.282  1.00  0.00           H  
ATOM   4336  CB  SER   284      22.472  63.716  34.545  1.00  0.00           C  
ATOM   4337  HB2 SER   284      23.127  63.880  33.689  1.00  0.00           H  
ATOM   4338  HB3 SER   284      23.064  63.860  35.448  1.00  0.00           H  
ATOM   4339  OG  SER   284      21.879  62.437  34.445  1.00  0.00           O  
ATOM   4340  HG  SER   284      21.920  62.143  33.532  1.00  0.00           H  
ATOM   4341  C   SER   284      21.931  66.235  34.850  1.00  0.00           C  
ATOM   4342  O   SER   284      22.092  67.079  33.966  1.00  0.00           O  
ATOM   4343  N   ALA   285      22.362  66.442  36.101  1.00  0.00           N  
ATOM   4344  H   ALA   285      22.341  65.592  36.646  1.00  0.00           H  
ATOM   4345  CA  ALA   285      22.736  67.779  36.668  1.00  0.00           C  
ATOM   4346  HA  ALA   285      22.734  68.525  35.873  1.00  0.00           H  
ATOM   4347  CB  ALA   285      21.815  68.151  37.829  1.00  0.00           C  
ATOM   4348  HB1 ALA   285      21.615  67.293  38.471  1.00  0.00           H  
ATOM   4349  HB2 ALA   285      22.321  68.877  38.465  1.00  0.00           H  
ATOM   4350  HB3 ALA   285      20.868  68.550  37.465  1.00  0.00           H  
ATOM   4351  C   ALA   285      24.196  67.689  37.178  1.00  0.00           C  
ATOM   4352  O   ALA   285      25.048  68.550  36.857  1.00  0.00           O  
ATOM   4353  N   LEU   286      24.481  66.640  37.920  1.00  0.00           N  
ATOM   4354  H   LEU   286      23.865  65.865  38.120  1.00  0.00           H  
ATOM   4355  CA  LEU   286      25.928  66.357  38.289  1.00  0.00           C  
ATOM   4356  HA  LEU   286      26.483  67.290  38.393  1.00  0.00           H  
ATOM   4357  CB  LEU   286      26.126  65.612  39.668  1.00  0.00           C  
ATOM   4358  HB2 LEU   286      25.499  64.721  39.703  1.00  0.00           H  
ATOM   4359  HB3 LEU   286      27.188  65.452  39.850  1.00  0.00           H  
ATOM   4360  CG  LEU   286      25.684  66.363  40.900  1.00  0.00           C  
ATOM   4361  HG  LEU   286      24.713  66.842  40.768  1.00  0.00           H  
ATOM   4362  CD1 LEU   286      25.537  65.364  42.043  1.00  0.00           C  
ATOM   4363 HD11 LEU   286      24.898  64.512  41.811  1.00  0.00           H  
ATOM   4364 HD12 LEU   286      26.530  64.971  42.262  1.00  0.00           H  
ATOM   4365 HD13 LEU   286      25.044  65.873  42.870  1.00  0.00           H  
ATOM   4366  CD2 LEU   286      26.645  67.492  41.206  1.00  0.00           C  
ATOM   4367 HD21 LEU   286      27.625  67.031  41.334  1.00  0.00           H  
ATOM   4368 HD22 LEU   286      26.724  68.184  40.369  1.00  0.00           H  
ATOM   4369 HD23 LEU   286      26.284  67.975  42.114  1.00  0.00           H  
ATOM   4370  C   LEU   286      26.611  65.652  37.101  1.00  0.00           C  
ATOM   4371  O   LEU   286      26.075  64.898  36.263  1.00  0.00           O  
ATOM   4372  N   LEU   287      27.911  65.770  37.126  1.00  0.00           N  
ATOM   4373  H   LEU   287      28.234  66.420  37.829  1.00  0.00           H  
ATOM   4374  CA  LEU   287      28.839  65.026  36.278  1.00  0.00           C  
ATOM   4375  HA  LEU   287      28.351  64.755  35.342  1.00  0.00           H  
ATOM   4376  CB  LEU   287      30.005  65.923  35.820  1.00  0.00           C  
ATOM   4377  HB2 LEU   287      30.669  66.127  36.661  1.00  0.00           H  
ATOM   4378  HB3 LEU   287      30.473  65.243  35.108  1.00  0.00           H  
ATOM   4379  CG  LEU   287      29.610  67.241  35.155  1.00  0.00           C  
ATOM   4380  HG  LEU   287      28.788  67.756  35.652  1.00  0.00           H  
ATOM   4381  CD1 LEU   287      30.843  68.237  35.019  1.00  0.00           C  
ATOM   4382 HD11 LEU   287      31.471  67.942  34.177  1.00  0.00           H  
ATOM   4383 HD12 LEU   287      30.450  69.250  34.938  1.00  0.00           H  
ATOM   4384 HD13 LEU   287      31.413  68.139  35.943  1.00  0.00           H  
ATOM   4385  CD2 LEU   287      29.005  66.943  33.833  1.00  0.00           C  
ATOM   4386 HD21 LEU   287      28.006  66.514  33.913  1.00  0.00           H  
ATOM   4387 HD22 LEU   287      28.827  67.928  33.404  1.00  0.00           H  
ATOM   4388 HD23 LEU   287      29.603  66.234  33.260  1.00  0.00           H  
ATOM   4389  C   LEU   287      29.254  63.701  37.055  1.00  0.00           C  
ATOM   4390  O   LEU   287      29.673  63.767  38.202  1.00  0.00           O  
ATOM   4391  N   GLU   288      29.085  62.522  36.429  1.00  0.00           N  
ATOM   4392  H   GLU   288      28.741  62.484  35.481  1.00  0.00           H  
ATOM   4393  CA  GLU   288      29.378  61.257  37.079  1.00  0.00           C  
ATOM   4394  HA  GLU   288      29.042  61.402  38.106  1.00  0.00           H  
ATOM   4395  CB  GLU   288      28.372  60.123  36.706  1.00  0.00           C  
ATOM   4396  HB2 GLU   288      27.320  60.344  36.886  1.00  0.00           H  
ATOM   4397  HB3 GLU   288      28.568  59.982  35.644  1.00  0.00           H  
ATOM   4398  CG  GLU   288      28.684  58.670  37.148  1.00  0.00           C  
ATOM   4399  HG2 GLU   288      28.012  57.951  36.681  1.00  0.00           H  
ATOM   4400  HG3 GLU   288      29.695  58.270  37.071  1.00  0.00           H  
ATOM   4401  CD  GLU   288      28.420  58.557  38.653  1.00  0.00           C  
ATOM   4402  OE1 GLU   288      27.784  57.644  39.144  1.00  0.00           O  
ATOM   4403  OE2 GLU   288      28.857  59.554  39.363  1.00  0.00           O  
ATOM   4404  C   GLU   288      30.858  60.922  37.160  1.00  0.00           C  
ATOM   4405  O   GLU   288      31.265  60.233  36.269  1.00  0.00           O  
ATOM   4406  N   ASP   289      31.582  61.300  38.179  1.00  0.00           N  
ATOM   4407  H   ASP   289      31.243  61.881  38.932  1.00  0.00           H  
ATOM   4408  CA  ASP   289      32.995  60.839  38.357  1.00  0.00           C  
ATOM   4409  HA  ASP   289      33.433  60.900  37.361  1.00  0.00           H  
ATOM   4410  CB  ASP   289      33.794  61.809  39.258  1.00  0.00           C  
ATOM   4411  HB2 ASP   289      34.811  61.917  38.881  1.00  0.00           H  
ATOM   4412  HB3 ASP   289      33.412  62.829  39.203  1.00  0.00           H  
ATOM   4413  CG  ASP   289      33.866  61.451  40.753  1.00  0.00           C  
ATOM   4414  OD1 ASP   289      32.966  60.898  41.396  1.00  0.00           O  
ATOM   4415  OD2 ASP   289      34.852  61.838  41.302  1.00  0.00           O  
ATOM   4416  C   ASP   289      33.148  59.391  38.729  1.00  0.00           C  
ATOM   4417  O   ASP   289      34.262  59.053  39.135  1.00  0.00           O  
ATOM   4418  N   GLU   290      32.263  58.403  38.459  1.00  0.00           N  
ATOM   4419  H   GLU   290      31.423  58.707  37.987  1.00  0.00           H  
ATOM   4420  CA  GLU   290      32.351  56.947  38.678  1.00  0.00           C  
ATOM   4421  HA  GLU   290      33.407  56.793  38.903  1.00  0.00           H  
ATOM   4422  CB  GLU   290      31.539  56.545  39.931  1.00  0.00           C  
ATOM   4423  HB2 GLU   290      30.544  56.953  39.752  1.00  0.00           H  
ATOM   4424  HB3 GLU   290      31.600  55.457  39.953  1.00  0.00           H  
ATOM   4425  CG  GLU   290      32.139  57.189  41.190  1.00  0.00           C  
ATOM   4426  HG2 GLU   290      33.204  56.967  41.123  1.00  0.00           H  
ATOM   4427  HG3 GLU   290      31.985  58.268  41.171  1.00  0.00           H  
ATOM   4428  CD  GLU   290      31.565  56.641  42.516  1.00  0.00           C  
ATOM   4429  OE1 GLU   290      30.869  55.592  42.544  1.00  0.00           O  
ATOM   4430  OE2 GLU   290      31.779  57.299  43.545  1.00  0.00           O  
ATOM   4431  C   GLU   290      31.938  56.094  37.520  1.00  0.00           C  
ATOM   4432  O   GLU   290      30.993  55.267  37.626  1.00  0.00           O  
ATOM   4433  N   PHE   291      32.622  56.279  36.421  1.00  0.00           N  
ATOM   4434  H   PHE   291      33.368  56.956  36.494  1.00  0.00           H  
ATOM   4435  CA  PHE   291      32.247  55.832  35.116  1.00  0.00           C  
ATOM   4436  HA  PHE   291      31.893  54.801  35.104  1.00  0.00           H  
ATOM   4437  CB  PHE   291      31.110  56.797  34.545  1.00  0.00           C  
ATOM   4438  HB2 PHE   291      30.314  56.853  35.287  1.00  0.00           H  
ATOM   4439  HB3 PHE   291      31.460  57.828  34.600  1.00  0.00           H  
ATOM   4440  CG  PHE   291      30.476  56.486  33.195  1.00  0.00           C  
ATOM   4441  CD1 PHE   291      30.823  57.226  32.106  1.00  0.00           C  
ATOM   4442  HD1 PHE   291      31.449  58.103  32.186  1.00  0.00           H  
ATOM   4443  CE1 PHE   291      30.332  56.881  30.822  1.00  0.00           C  
ATOM   4444  HE1 PHE   291      30.543  57.512  29.971  1.00  0.00           H  
ATOM   4445  CZ  PHE   291      29.623  55.683  30.668  1.00  0.00           C  
ATOM   4446  HZ  PHE   291      29.244  55.429  29.688  1.00  0.00           H  
ATOM   4447  CE2 PHE   291      29.282  54.878  31.757  1.00  0.00           C  
ATOM   4448  HE2 PHE   291      28.625  54.036  31.597  1.00  0.00           H  
ATOM   4449  CD2 PHE   291      29.751  55.305  33.050  1.00  0.00           C  
ATOM   4450  HD2 PHE   291      29.561  54.750  33.957  1.00  0.00           H  
ATOM   4451  C   PHE   291      33.412  55.894  34.135  1.00  0.00           C  
ATOM   4452  O   PHE   291      33.955  56.998  33.994  1.00  0.00           O  
ATOM   4453  N   THR   292      33.862  54.765  33.628  1.00  0.00           N  
ATOM   4454  H   THR   292      33.305  53.984  33.944  1.00  0.00           H  
ATOM   4455  CA  THR   292      35.042  54.485  32.839  1.00  0.00           C  
ATOM   4456  HA  THR   292      35.674  55.355  33.016  1.00  0.00           H  
ATOM   4457  CB  THR   292      35.839  53.333  33.433  1.00  0.00           C  
ATOM   4458  HB  THR   292      36.743  53.267  32.827  1.00  0.00           H  
ATOM   4459  CG2 THR   292      36.149  53.407  34.919  1.00  0.00           C  
ATOM   4460 HG21 THR   292      36.469  52.401  35.190  1.00  0.00           H  
ATOM   4461 HG22 THR   292      36.907  54.109  35.265  1.00  0.00           H  
ATOM   4462 HG23 THR   292      35.195  53.564  35.423  1.00  0.00           H  
ATOM   4463  OG1 THR   292      35.146  52.184  33.160  1.00  0.00           O  
ATOM   4464  HG1 THR   292      34.422  52.174  33.791  1.00  0.00           H  
ATOM   4465  C   THR   292      34.755  54.231  31.315  1.00  0.00           C  
ATOM   4466  O   THR   292      33.621  53.838  30.985  1.00  0.00           O  
ATOM   4467  N   PRO   293      35.755  54.418  30.383  1.00  0.00           N  
ATOM   4468  CD  PRO   293      37.130  54.942  30.531  1.00  0.00           C  
ATOM   4469  HD2 PRO   293      37.721  54.271  31.154  1.00  0.00           H  
ATOM   4470  HD3 PRO   293      37.008  55.903  31.032  1.00  0.00           H  
ATOM   4471  CG  PRO   293      37.725  54.949  29.084  1.00  0.00           C  
ATOM   4472  HG2 PRO   293      38.809  54.830  29.100  1.00  0.00           H  
ATOM   4473  HG3 PRO   293      37.465  55.880  28.581  1.00  0.00           H  
ATOM   4474  CB  PRO   293      36.917  53.897  28.365  1.00  0.00           C  
ATOM   4475  HB2 PRO   293      37.357  52.901  28.341  1.00  0.00           H  
ATOM   4476  HB3 PRO   293      36.785  54.137  27.310  1.00  0.00           H  
ATOM   4477  CA  PRO   293      35.534  53.852  29.041  1.00  0.00           C  
ATOM   4478  HA  PRO   293      34.865  54.543  28.529  1.00  0.00           H  
ATOM   4479  C   PRO   293      34.956  52.434  28.986  1.00  0.00           C  
ATOM   4480  O   PRO   293      34.081  52.170  28.212  1.00  0.00           O  
ATOM   4481  N   PHE   294      35.279  51.579  29.992  1.00  0.00           N  
ATOM   4482  H   PHE   294      36.028  51.778  30.639  1.00  0.00           H  
ATOM   4483  CA  PHE   294      34.799  50.156  30.133  1.00  0.00           C  
ATOM   4484  HA  PHE   294      34.924  49.639  29.181  1.00  0.00           H  
ATOM   4485  CB  PHE   294      35.738  49.459  31.135  1.00  0.00           C  
ATOM   4486  HB2 PHE   294      35.497  49.635  32.183  1.00  0.00           H  
ATOM   4487  HB3 PHE   294      35.700  48.385  30.949  1.00  0.00           H  
ATOM   4488  CG  PHE   294      37.204  49.939  30.958  1.00  0.00           C  
ATOM   4489  CD1 PHE   294      37.925  49.582  29.818  1.00  0.00           C  
ATOM   4490  HD1 PHE   294      37.501  49.003  29.011  1.00  0.00           H  
ATOM   4491  CE1 PHE   294      39.277  49.919  29.669  1.00  0.00           C  
ATOM   4492  HE1 PHE   294      39.751  49.646  28.738  1.00  0.00           H  
ATOM   4493  CZ  PHE   294      39.900  50.694  30.600  1.00  0.00           C  
ATOM   4494  HZ  PHE   294      40.971  50.820  30.541  1.00  0.00           H  
ATOM   4495  CE2 PHE   294      39.257  51.036  31.817  1.00  0.00           C  
ATOM   4496  HE2 PHE   294      39.727  51.514  32.663  1.00  0.00           H  
ATOM   4497  CD2 PHE   294      37.904  50.674  31.939  1.00  0.00           C  
ATOM   4498  HD2 PHE   294      37.426  50.898  32.881  1.00  0.00           H  
ATOM   4499  C   PHE   294      33.347  50.034  30.577  1.00  0.00           C  
ATOM   4500  O   PHE   294      32.645  49.172  30.112  1.00  0.00           O  
ATOM   4501  N   ASP   295      32.914  51.032  31.302  1.00  0.00           N  
ATOM   4502  H   ASP   295      33.627  51.648  31.666  1.00  0.00           H  
ATOM   4503  CA  ASP   295      31.434  51.252  31.529  1.00  0.00           C  
ATOM   4504  HA  ASP   295      31.135  50.230  31.763  1.00  0.00           H  
ATOM   4505  CB  ASP   295      31.168  52.057  32.830  1.00  0.00           C  
ATOM   4506  HB2 ASP   295      31.582  53.062  32.745  1.00  0.00           H  
ATOM   4507  HB3 ASP   295      30.104  52.204  33.015  1.00  0.00           H  
ATOM   4508  CG  ASP   295      31.908  51.499  34.020  1.00  0.00           C  
ATOM   4509  OD1 ASP   295      31.430  50.462  34.527  1.00  0.00           O  
ATOM   4510  OD2 ASP   295      32.819  52.148  34.589  1.00  0.00           O  
ATOM   4511  C   ASP   295      30.706  51.739  30.249  1.00  0.00           C  
ATOM   4512  O   ASP   295      29.590  51.286  30.027  1.00  0.00           O  
ATOM   4513  N   VAL   296      31.321  52.623  29.508  1.00  0.00           N  
ATOM   4514  H   VAL   296      32.198  53.033  29.797  1.00  0.00           H  
ATOM   4515  CA  VAL   296      30.858  53.017  28.186  1.00  0.00           C  
ATOM   4516  HA  VAL   296      29.841  53.391  28.309  1.00  0.00           H  
ATOM   4517  CB  VAL   296      31.672  54.136  27.492  1.00  0.00           C  
ATOM   4518  HB  VAL   296      32.619  53.746  27.117  1.00  0.00           H  
ATOM   4519  CG1 VAL   296      30.824  54.629  26.290  1.00  0.00           C  
ATOM   4520 HG11 VAL   296      29.943  55.086  26.739  1.00  0.00           H  
ATOM   4521 HG12 VAL   296      31.360  55.352  25.675  1.00  0.00           H  
ATOM   4522 HG13 VAL   296      30.545  53.787  25.655  1.00  0.00           H  
ATOM   4523  CG2 VAL   296      32.021  55.455  28.242  1.00  0.00           C  
ATOM   4524 HG21 VAL   296      32.429  55.290  29.239  1.00  0.00           H  
ATOM   4525 HG22 VAL   296      32.827  55.907  27.664  1.00  0.00           H  
ATOM   4526 HG23 VAL   296      31.267  56.233  28.128  1.00  0.00           H  
ATOM   4527  C   VAL   296      30.611  51.762  27.328  1.00  0.00           C  
ATOM   4528  O   VAL   296      29.535  51.498  26.816  1.00  0.00           O  
ATOM   4529  N   VAL   297      31.686  51.001  27.009  1.00  0.00           N  
ATOM   4530  H   VAL   297      32.586  51.320  27.338  1.00  0.00           H  
ATOM   4531  CA  VAL   297      31.545  49.627  26.397  1.00  0.00           C  
ATOM   4532  HA  VAL   297      31.360  49.876  25.352  1.00  0.00           H  
ATOM   4533  CB  VAL   297      32.836  48.742  26.585  1.00  0.00           C  
ATOM   4534  HB  VAL   297      32.938  48.565  27.655  1.00  0.00           H  
ATOM   4535  CG1 VAL   297      32.733  47.333  25.884  1.00  0.00           C  
ATOM   4536 HG11 VAL   297      33.725  46.890  25.975  1.00  0.00           H  
ATOM   4537 HG12 VAL   297      31.983  46.694  26.349  1.00  0.00           H  
ATOM   4538 HG13 VAL   297      32.564  47.397  24.810  1.00  0.00           H  
ATOM   4539  CG2 VAL   297      34.021  49.539  25.941  1.00  0.00           C  
ATOM   4540 HG21 VAL   297      34.207  50.484  26.453  1.00  0.00           H  
ATOM   4541 HG22 VAL   297      34.936  48.952  25.864  1.00  0.00           H  
ATOM   4542 HG23 VAL   297      33.712  49.678  24.905  1.00  0.00           H  
ATOM   4543  C   VAL   297      30.341  48.814  26.836  1.00  0.00           C  
ATOM   4544  O   VAL   297      29.590  48.300  25.972  1.00  0.00           O  
ATOM   4545  N   ARG   298      30.086  48.592  28.132  1.00  0.00           N  
ATOM   4546  H   ARG   298      30.865  48.959  28.660  1.00  0.00           H  
ATOM   4547  CA  ARG   298      28.974  47.741  28.623  1.00  0.00           C  
ATOM   4548  HA  ARG   298      29.016  46.790  28.092  1.00  0.00           H  
ATOM   4549  CB  ARG   298      29.106  47.358  30.123  1.00  0.00           C  
ATOM   4550  HB2 ARG   298      29.150  48.314  30.645  1.00  0.00           H  
ATOM   4551  HB3 ARG   298      28.163  46.866  30.363  1.00  0.00           H  
ATOM   4552  CG  ARG   298      30.327  46.442  30.463  1.00  0.00           C  
ATOM   4553  HG2 ARG   298      30.428  45.834  29.564  1.00  0.00           H  
ATOM   4554  HG3 ARG   298      31.179  47.119  30.521  1.00  0.00           H  
ATOM   4555  CD  ARG   298      30.296  45.538  31.726  1.00  0.00           C  
ATOM   4556  HD2 ARG   298      29.419  44.938  31.483  1.00  0.00           H  
ATOM   4557  HD3 ARG   298      31.176  44.896  31.690  1.00  0.00           H  
ATOM   4558  NE  ARG   298      30.080  46.342  32.882  1.00  0.00           N  
ATOM   4559  HE  ARG   298      29.140  46.608  33.138  1.00  0.00           H  
ATOM   4560  CZ  ARG   298      30.931  47.136  33.528  1.00  0.00           C  
ATOM   4561  NH1 ARG   298      32.184  47.365  33.269  1.00  0.00           N  
ATOM   4562 HH11 ARG   298      32.671  47.066  32.436  1.00  0.00           H  
ATOM   4563 HH12 ARG   298      32.763  47.757  33.998  1.00  0.00           H  
ATOM   4564  NH2 ARG   298      30.445  47.817  34.510  1.00  0.00           N  
ATOM   4565 HH21 ARG   298      29.476  47.736  34.781  1.00  0.00           H  
ATOM   4566 HH22 ARG   298      30.906  48.655  34.836  1.00  0.00           H  
ATOM   4567  C   ARG   298      27.701  48.491  28.381  1.00  0.00           C  
ATOM   4568  O   ARG   298      26.778  47.962  27.754  1.00  0.00           O  
ATOM   4569  N   GLN   299      27.624  49.723  28.775  1.00  0.00           N  
ATOM   4570  H   GLN   299      28.432  50.272  29.032  1.00  0.00           H  
ATOM   4571  CA  GLN   299      26.477  50.600  28.464  1.00  0.00           C  
ATOM   4572  HA  GLN   299      25.729  50.265  29.182  1.00  0.00           H  
ATOM   4573  CB  GLN   299      26.602  52.064  28.936  1.00  0.00           C  
ATOM   4574  HB2 GLN   299      27.176  52.089  29.862  1.00  0.00           H  
ATOM   4575  HB3 GLN   299      27.082  52.632  28.139  1.00  0.00           H  
ATOM   4576  CG  GLN   299      25.329  52.919  29.261  1.00  0.00           C  
ATOM   4577  HG2 GLN   299      25.525  53.977  29.085  1.00  0.00           H  
ATOM   4578  HG3 GLN   299      24.513  52.519  28.659  1.00  0.00           H  
ATOM   4579  CD  GLN   299      24.915  52.856  30.733  1.00  0.00           C  
ATOM   4580  OE1 GLN   299      24.972  51.888  31.461  1.00  0.00           O  
ATOM   4581  NE2 GLN   299      24.342  53.982  31.112  1.00  0.00           N  
ATOM   4582 HE21 GLN   299      24.405  54.764  30.476  1.00  0.00           H  
ATOM   4583 HE22 GLN   299      24.117  54.155  32.081  1.00  0.00           H  
ATOM   4584  C   GLN   299      25.985  50.472  27.002  1.00  0.00           C  
ATOM   4585  O   GLN   299      24.819  50.305  26.695  1.00  0.00           O  
ATOM   4586  N   CYS   300      26.926  50.482  26.031  1.00  0.00           N  
ATOM   4587  H   CYS   300      27.911  50.359  26.220  1.00  0.00           H  
ATOM   4588  CA  CYS   300      26.606  50.494  24.528  1.00  0.00           C  
ATOM   4589  HA  CYS   300      25.590  50.879  24.439  1.00  0.00           H  
ATOM   4590  CB  CYS   300      27.486  51.498  23.736  1.00  0.00           C  
ATOM   4591  HB2 CYS   300      28.557  51.322  23.831  1.00  0.00           H  
ATOM   4592  HB3 CYS   300      27.259  51.506  22.670  1.00  0.00           H  
ATOM   4593  SG  CYS   300      27.181  53.062  24.609  1.00  0.00           S  
ATOM   4594  HG  CYS   300      28.183  52.860  25.469  1.00  0.00           H  
ATOM   4595  C   CYS   300      26.596  49.083  23.908  1.00  0.00           C  
ATOM   4596  O   CYS   300      26.584  49.016  22.701  1.00  0.00           O  
ATOM   4597  N   SER   301      26.749  48.024  24.727  1.00  0.00           N  
ATOM   4598  H   SER   301      26.770  48.260  25.709  1.00  0.00           H  
ATOM   4599  CA  SER   301      26.826  46.658  24.237  1.00  0.00           C  
ATOM   4600  HA  SER   301      27.599  46.648  23.469  1.00  0.00           H  
ATOM   4601  CB  SER   301      27.344  45.652  25.361  1.00  0.00           C  
ATOM   4602  HB2 SER   301      28.235  46.019  25.871  1.00  0.00           H  
ATOM   4603  HB3 SER   301      26.448  45.484  25.958  1.00  0.00           H  
ATOM   4604  OG  SER   301      27.483  44.347  24.770  1.00  0.00           O  
ATOM   4605  HG  SER   301      27.327  43.699  25.460  1.00  0.00           H  
ATOM   4606  C   SER   301      25.466  46.326  23.613  1.00  0.00           C  
ATOM   4607  O   SER   301      24.409  46.713  24.078  1.00  0.00           O  
ATOM   4608  N   GLY   302      25.460  45.563  22.576  1.00  0.00           N  
ATOM   4609  H   GLY   302      26.410  45.284  22.378  1.00  0.00           H  
ATOM   4610  CA  GLY   302      24.178  44.961  22.055  1.00  0.00           C  
ATOM   4611  HA2 GLY   302      23.293  45.573  22.231  1.00  0.00           H  
ATOM   4612  HA3 GLY   302      24.416  44.872  20.995  1.00  0.00           H  
ATOM   4613  C   GLY   302      23.976  43.604  22.718  1.00  0.00           C  
ATOM   4614  O   GLY   302      22.978  43.435  23.476  1.00  0.00           O  
ATOM   4615  N   VAL   303      24.896  42.692  22.435  1.00  0.00           N  
ATOM   4616  H   VAL   303      25.589  42.880  21.724  1.00  0.00           H  
ATOM   4617  CA  VAL   303      24.834  41.293  22.799  1.00  0.00           C  
ATOM   4618  HA  VAL   303      24.048  41.147  23.540  1.00  0.00           H  
ATOM   4619  CB  VAL   303      24.603  40.436  21.510  1.00  0.00           C  
ATOM   4620  HB  VAL   303      25.339  40.661  20.739  1.00  0.00           H  
ATOM   4621  CG1 VAL   303      24.642  38.918  21.950  1.00  0.00           C  
ATOM   4622 HG11 VAL   303      23.770  38.652  22.549  1.00  0.00           H  
ATOM   4623 HG12 VAL   303      24.579  38.295  21.058  1.00  0.00           H  
ATOM   4624 HG13 VAL   303      25.533  38.631  22.507  1.00  0.00           H  
ATOM   4625  CG2 VAL   303      23.173  40.645  20.845  1.00  0.00           C  
ATOM   4626 HG21 VAL   303      22.428  40.141  21.461  1.00  0.00           H  
ATOM   4627 HG22 VAL   303      22.878  41.686  20.719  1.00  0.00           H  
ATOM   4628 HG23 VAL   303      23.246  40.206  19.850  1.00  0.00           H  
ATOM   4629  C   VAL   303      26.113  41.015  23.600  1.00  0.00           C  
ATOM   4630  O   VAL   303      27.143  40.799  23.043  1.00  0.00           O  
ATOM   4631  N   THR   304      25.910  40.947  24.938  1.00  0.00           N  
ATOM   4632  H   THR   304      24.967  41.066  25.279  1.00  0.00           H  
ATOM   4633  CA  THR   304      26.997  40.792  25.913  1.00  0.00           C  
ATOM   4634  HA  THR   304      27.898  41.208  25.461  1.00  0.00           H  
ATOM   4635  CB  THR   304      26.767  41.613  27.195  1.00  0.00           C  
ATOM   4636  HB  THR   304      25.812  41.316  27.629  1.00  0.00           H  
ATOM   4637  CG2 THR   304      27.982  41.562  28.115  1.00  0.00           C  
ATOM   4638 HG21 THR   304      27.990  42.331  28.888  1.00  0.00           H  
ATOM   4639 HG22 THR   304      28.131  40.607  28.617  1.00  0.00           H  
ATOM   4640 HG23 THR   304      28.822  41.782  27.456  1.00  0.00           H  
ATOM   4641  OG1 THR   304      26.582  42.958  26.832  1.00  0.00           O  
ATOM   4642  HG1 THR   304      25.687  42.999  26.486  1.00  0.00           H  
ATOM   4643  C   THR   304      27.303  39.322  26.337  1.00  0.00           C  
ATOM   4644  O   THR   304      28.449  38.955  26.402  1.00  0.00           O  
ATOM   4645  N   PHE   305      26.287  38.604  26.856  1.00  0.00           N  
ATOM   4646  H   PHE   305      25.402  39.005  26.579  1.00  0.00           H  
ATOM   4647  CA  PHE   305      26.378  37.133  27.250  1.00  0.00           C  
ATOM   4648  HA  PHE   305      27.293  36.974  27.820  1.00  0.00           H  
ATOM   4649  CB  PHE   305      25.112  36.720  28.136  1.00  0.00           C  
ATOM   4650  HB2 PHE   305      24.404  36.524  27.331  1.00  0.00           H  
ATOM   4651  HB3 PHE   305      25.264  35.838  28.758  1.00  0.00           H  
ATOM   4652  CG  PHE   305      24.668  37.831  29.081  1.00  0.00           C  
ATOM   4653  CD1 PHE   305      23.420  38.457  28.980  1.00  0.00           C  
ATOM   4654  HD1 PHE   305      22.823  38.281  28.097  1.00  0.00           H  
ATOM   4655  CE1 PHE   305      23.066  39.518  29.821  1.00  0.00           C  
ATOM   4656  HE1 PHE   305      22.172  40.085  29.609  1.00  0.00           H  
ATOM   4657  CZ  PHE   305      23.996  39.901  30.836  1.00  0.00           C  
ATOM   4658  HZ  PHE   305      23.869  40.728  31.520  1.00  0.00           H  
ATOM   4659  CE2 PHE   305      25.278  39.299  30.976  1.00  0.00           C  
ATOM   4660  HE2 PHE   305      26.092  39.493  31.659  1.00  0.00           H  
ATOM   4661  CD2 PHE   305      25.605  38.322  30.063  1.00  0.00           C  
ATOM   4662  HD2 PHE   305      26.614  37.958  30.187  1.00  0.00           H  
ATOM   4663  C   PHE   305      26.601  36.270  26.054  1.00  0.00           C  
ATOM   4664  O   PHE   305      25.713  35.586  25.456  1.00  0.00           O  
ATOM   4665  N   GLN   306      27.869  36.092  25.672  1.00  0.00           N  
ATOM   4666  H   GLN   306      28.600  36.490  26.244  1.00  0.00           H  
ATOM   4667  CA  GLN   306      28.298  35.417  24.433  1.00  0.00           C  
ATOM   4668  HA  GLN   306      27.455  35.351  23.746  1.00  0.00           H  
ATOM   4669  CB  GLN   306      29.314  36.407  23.759  1.00  0.00           C  
ATOM   4670  HB2 GLN   306      29.966  36.917  24.468  1.00  0.00           H  
ATOM   4671  HB3 GLN   306      29.933  35.806  23.093  1.00  0.00           H  
ATOM   4672  CG  GLN   306      28.756  37.436  22.819  1.00  0.00           C  
ATOM   4673  HG2 GLN   306      28.390  36.802  22.011  1.00  0.00           H  
ATOM   4674  HG3 GLN   306      27.874  37.928  23.228  1.00  0.00           H  
ATOM   4675  CD  GLN   306      29.787  38.452  22.310  1.00  0.00           C  
ATOM   4676  OE1 GLN   306      30.787  38.057  21.760  1.00  0.00           O  
ATOM   4677  NE2 GLN   306      29.624  39.772  22.303  1.00  0.00           N  
ATOM   4678 HE21 GLN   306      28.742  40.107  22.662  1.00  0.00           H  
ATOM   4679 HE22 GLN   306      30.456  40.320  22.140  1.00  0.00           H  
ATOM   4680  C   GLN   306      28.837  34.052  24.714  1.00  0.00           C  
ATOM   4681  O   GLN   306      29.653  33.966  25.678  1.00  0.00           O  
ATOM   4682  OXT GLN   306      28.592  33.127  23.901  1.00  0.00           O  
TER    4683      GLN   306 
ATOM   4683  C1  LIG   307      31.611  48.735  64.641  1.00  0.00           C  
ATOM   4684  C10 LIG   307      27.135  50.600  59.962  1.00  0.00           C  
ATOM   4685  C11 LIG   307      27.655  50.534  58.661  1.00  0.00           C  
ATOM   4686  C13 LIG   307      29.701  49.839  59.487  1.00  0.00           C  
ATOM   4687  C14 LIG   307      27.250  50.073  62.332  1.00  0.00           C  
ATOM   4688  C15 LIG   307      25.930  50.507  62.446  1.00  0.00           C  
ATOM   4689  C16 LIG   307      25.320  51.177  61.384  1.00  0.00           C  
ATOM   4690  C17 LIG   307      25.871  51.129  60.094  1.00  0.00           C  
ATOM   4691  C19 LIG   307      32.448  50.023  66.579  1.00  0.00           C  
ATOM   4692  C2  LIG   307      31.810  48.157  63.234  1.00  0.00           C  
ATOM   4693  C20 LIG   307      32.556  49.590  65.252  1.00  0.00           C  
ATOM   4694  C3  LIG   307      31.274  49.104  62.195  1.00  0.00           C  
ATOM   4695  C4  LIG   307      30.562  48.209  65.426  1.00  0.00           C  
ATOM   4696  C5  LIG   307      30.549  48.585  66.776  1.00  0.00           C  
ATOM   4697  C7  LIG   307      31.439  49.482  67.319  1.00  0.00           C  
ATOM   4698  C8  LIG   307      29.219  49.847  60.836  1.00  0.00           C  
ATOM   4699  C9  LIG   307      27.854  50.157  61.038  1.00  0.00           C  
ATOM   4700  N12 LIG   307      28.938  50.190  58.401  1.00  0.00           N  
ATOM   4701  N6  LIG   307      29.945  49.115  61.904  1.00  0.00           N  
ATOM   4702  O18 LIG   307      31.998  49.775  61.557  1.00  0.00           O  
ATOM   4703 Cl21 LIG   307      29.248  47.905  67.685  1.00  0.00          CL  
ATOM   4704 HC11 LIG   307      27.061  50.834  57.798  1.00  0.00           H  
ATOM   4705 HC13 LIG   307      30.656  49.401  59.201  1.00  0.00           H  
ATOM   4706 HC14 LIG   307      27.731  49.554  63.156  1.00  0.00           H  
ATOM   4707 HC15 LIG   307      25.407  50.458  63.397  1.00  0.00           H  
ATOM   4708 HC16 LIG   307      24.319  51.580  61.508  1.00  0.00           H  
ATOM   4709 HC17 LIG   307      25.322  51.500  59.233  1.00  0.00           H  
ATOM   4710 HC19 LIG   307      33.182  50.716  66.981  1.00  0.00           H  
ATOM   4711 H2_1 LIG   307      31.261  47.227  63.042  1.00  0.00           H  
ATOM   4712 H2_2 LIG   307      32.887  47.981  63.122  1.00  0.00           H  
ATOM   4713 HC20 LIG   307      33.354  49.961  64.615  1.00  0.00           H  
ATOM   4714  HC4 LIG   307      29.883  47.472  65.005  1.00  0.00           H  
ATOM   4715  HC7 LIG   307      31.302  49.637  68.385  1.00  0.00           H  
ATOM   4716  HN6 LIG   307      29.365  48.417  62.354  1.00  0.00           H  
TER    4717      LIG   307 
END   
