# Supplementary material for: FMOPhore for hotspot identification and efficient fragment-to-lead growth strategies
Source: Nat Commun. 2026 Apr 28;17:5813. doi: 10.1038/s41467-026-72384-x (PMC13328607; doi:10.1038/s41467-026-72384-x)
Supplement: Supplementary file 3 — Supplementary Dataset 1 [file 41467_2026_72384_MOESM3_ESM.zip › Mpro_holo_complex_7S3S/MD_output_c1.pdb]

CRYST1  145.059  209.140  159.571 102.79  38.77  99.05               1
ATOM      1  N   SER     1      21.107  60.867  44.914  1.00  0.00           N  
ATOM      2  H1  SER     1      21.302  60.241  45.682  1.00  0.00           H  
ATOM      3  H2  SER     1      21.654  61.709  45.028  1.00  0.00           H  
ATOM      4  H3  SER     1      20.152  61.099  44.681  1.00  0.00           H  
ATOM      5  CA  SER     1      21.601  60.091  43.816  1.00  0.00           C  
ATOM      6  HA  SER     1      22.543  59.739  44.236  1.00  0.00           H  
ATOM      7  CB  SER     1      20.715  58.895  43.596  1.00  0.00           C  
ATOM      8  HB2 SER     1      19.674  59.159  43.408  1.00  0.00           H  
ATOM      9  HB3 SER     1      21.005  58.355  42.694  1.00  0.00           H  
ATOM     10  OG  SER     1      20.853  58.135  44.709  1.00  0.00           O  
ATOM     11  HG  SER     1      19.967  57.870  44.965  1.00  0.00           H  
ATOM     12  C   SER     1      21.515  60.935  42.507  1.00  0.00           C  
ATOM     13  O   SER     1      20.442  61.500  42.263  1.00  0.00           O  
ATOM     14  N   GLY     2      22.596  61.087  41.694  1.00  0.00           N  
ATOM     15  H   GLY     2      23.463  60.696  42.035  1.00  0.00           H  
ATOM     16  CA  GLY     2      22.671  61.924  40.483  1.00  0.00           C  
ATOM     17  HA2 GLY     2      21.934  62.727  40.462  1.00  0.00           H  
ATOM     18  HA3 GLY     2      23.632  62.439  40.462  1.00  0.00           H  
ATOM     19  C   GLY     2      22.452  61.132  39.209  1.00  0.00           C  
ATOM     20  O   GLY     2      21.311  61.099  38.732  1.00  0.00           O  
ATOM     21  N   PHE     3      23.461  60.415  38.721  1.00  0.00           N  
ATOM     22  H   PHE     3      24.351  60.576  39.169  1.00  0.00           H  
ATOM     23  CA  PHE     3      23.551  59.774  37.429  1.00  0.00           C  
ATOM     24  HA  PHE     3      22.741  60.141  36.797  1.00  0.00           H  
ATOM     25  CB  PHE     3      24.969  60.015  36.789  1.00  0.00           C  
ATOM     26  HB2 PHE     3      24.945  61.020  36.367  1.00  0.00           H  
ATOM     27  HB3 PHE     3      25.778  59.894  37.509  1.00  0.00           H  
ATOM     28  CG  PHE     3      25.145  59.149  35.608  1.00  0.00           C  
ATOM     29  CD1 PHE     3      26.067  58.140  35.538  1.00  0.00           C  
ATOM     30  HD1 PHE     3      26.749  58.000  36.363  1.00  0.00           H  
ATOM     31  CE1 PHE     3      26.225  57.279  34.422  1.00  0.00           C  
ATOM     32  HE1 PHE     3      26.902  56.439  34.476  1.00  0.00           H  
ATOM     33  CZ  PHE     3      25.401  57.436  33.304  1.00  0.00           C  
ATOM     34  HZ  PHE     3      25.467  56.803  32.431  1.00  0.00           H  
ATOM     35  CE2 PHE     3      24.484  58.427  33.396  1.00  0.00           C  
ATOM     36  HE2 PHE     3      23.798  58.603  32.580  1.00  0.00           H  
ATOM     37  CD2 PHE     3      24.436  59.361  34.415  1.00  0.00           C  
ATOM     38  HD2 PHE     3      23.722  60.160  34.279  1.00  0.00           H  
ATOM     39  C   PHE     3      23.323  58.283  37.740  1.00  0.00           C  
ATOM     40  O   PHE     3      24.011  57.698  38.528  1.00  0.00           O  
ATOM     41  N   ARG     4      22.309  57.682  37.109  1.00  0.00           N  
ATOM     42  H   ARG     4      21.723  58.296  36.562  1.00  0.00           H  
ATOM     43  CA  ARG     4      22.028  56.215  37.067  1.00  0.00           C  
ATOM     44  HA  ARG     4      21.862  55.881  38.091  1.00  0.00           H  
ATOM     45  CB  ARG     4      20.661  55.999  36.331  1.00  0.00           C  
ATOM     46  HB2 ARG     4      20.639  56.616  35.434  1.00  0.00           H  
ATOM     47  HB3 ARG     4      20.630  54.973  35.964  1.00  0.00           H  
ATOM     48  CG  ARG     4      19.479  56.388  37.222  1.00  0.00           C  
ATOM     49  HG2 ARG     4      19.593  55.847  38.161  1.00  0.00           H  
ATOM     50  HG3 ARG     4      19.577  57.437  37.500  1.00  0.00           H  
ATOM     51  CD  ARG     4      18.086  56.082  36.604  1.00  0.00           C  
ATOM     52  HD2 ARG     4      17.397  56.552  37.306  1.00  0.00           H  
ATOM     53  HD3 ARG     4      17.822  56.612  35.690  1.00  0.00           H  
ATOM     54  NE  ARG     4      17.840  54.611  36.363  1.00  0.00           N  
ATOM     55  HE  ARG     4      17.746  54.374  35.386  1.00  0.00           H  
ATOM     56  CZ  ARG     4      17.900  53.543  37.179  1.00  0.00           C  
ATOM     57  NH1 ARG     4      17.607  53.687  38.395  1.00  0.00           N  
ATOM     58 HH11 ARG     4      17.345  54.511  38.918  1.00  0.00           H  
ATOM     59 HH12 ARG     4      17.668  52.914  39.042  1.00  0.00           H  
ATOM     60  NH2 ARG     4      18.144  52.367  36.707  1.00  0.00           N  
ATOM     61 HH21 ARG     4      18.606  52.171  35.830  1.00  0.00           H  
ATOM     62 HH22 ARG     4      18.176  51.639  37.406  1.00  0.00           H  
ATOM     63  C   ARG     4      23.114  55.376  36.307  1.00  0.00           C  
ATOM     64  O   ARG     4      23.346  55.282  35.074  1.00  0.00           O  
ATOM     65  N   LYS     5      23.929  54.705  37.151  1.00  0.00           N  
ATOM     66  H   LYS     5      23.644  54.699  38.120  1.00  0.00           H  
ATOM     67  CA  LYS     5      25.047  53.904  36.730  1.00  0.00           C  
ATOM     68  HA  LYS     5      25.458  54.207  35.767  1.00  0.00           H  
ATOM     69  CB  LYS     5      26.173  53.998  37.714  1.00  0.00           C  
ATOM     70  HB2 LYS     5      25.738  53.941  38.711  1.00  0.00           H  
ATOM     71  HB3 LYS     5      26.925  53.233  37.518  1.00  0.00           H  
ATOM     72  CG  LYS     5      26.795  55.384  37.669  1.00  0.00           C  
ATOM     73  HG2 LYS     5      27.504  55.499  36.849  1.00  0.00           H  
ATOM     74  HG3 LYS     5      26.067  56.175  37.491  1.00  0.00           H  
ATOM     75  CD  LYS     5      27.601  55.698  38.912  1.00  0.00           C  
ATOM     76  HD2 LYS     5      28.314  54.906  39.142  1.00  0.00           H  
ATOM     77  HD3 LYS     5      28.103  56.660  38.816  1.00  0.00           H  
ATOM     78  CE  LYS     5      26.781  55.741  40.215  1.00  0.00           C  
ATOM     79  HE2 LYS     5      26.306  54.761  40.262  1.00  0.00           H  
ATOM     80  HE3 LYS     5      27.454  55.693  41.071  1.00  0.00           H  
ATOM     81  NZ  LYS     5      25.931  56.935  40.330  1.00  0.00           N  
ATOM     82  HZ1 LYS     5      26.474  57.761  40.123  1.00  0.00           H  
ATOM     83  HZ2 LYS     5      25.174  56.931  39.661  1.00  0.00           H  
ATOM     84  HZ3 LYS     5      25.411  56.969  41.195  1.00  0.00           H  
ATOM     85  C   LYS     5      24.489  52.475  36.708  1.00  0.00           C  
ATOM     86  O   LYS     5      23.967  52.015  37.721  1.00  0.00           O  
ATOM     87  N   MET     6      24.661  51.871  35.534  1.00  0.00           N  
ATOM     88  H   MET     6      25.192  52.410  34.866  1.00  0.00           H  
ATOM     89  CA  MET     6      24.388  50.457  35.345  1.00  0.00           C  
ATOM     90  HA  MET     6      23.404  50.331  35.795  1.00  0.00           H  
ATOM     91  CB  MET     6      24.266  50.093  33.817  1.00  0.00           C  
ATOM     92  HB2 MET     6      23.528  50.736  33.337  1.00  0.00           H  
ATOM     93  HB3 MET     6      25.177  50.125  33.219  1.00  0.00           H  
ATOM     94  CG  MET     6      23.812  48.640  33.686  1.00  0.00           C  
ATOM     95  HG2 MET     6      24.431  48.011  34.325  1.00  0.00           H  
ATOM     96  HG3 MET     6      22.778  48.563  34.023  1.00  0.00           H  
ATOM     97  SD  MET     6      23.911  47.937  32.048  1.00  0.00           S  
ATOM     98  CE  MET     6      22.865  49.041  31.094  1.00  0.00           C  
ATOM     99  HE1 MET     6      23.053  50.064  31.419  1.00  0.00           H  
ATOM    100  HE2 MET     6      22.945  48.956  30.010  1.00  0.00           H  
ATOM    101  HE3 MET     6      21.873  48.848  31.503  1.00  0.00           H  
ATOM    102  C   MET     6      25.294  49.537  36.225  1.00  0.00           C  
ATOM    103  O   MET     6      26.462  49.233  36.044  1.00  0.00           O  
ATOM    104  N   ALA     7      24.592  48.882  37.119  1.00  0.00           N  
ATOM    105  H   ALA     7      23.642  49.187  37.273  1.00  0.00           H  
ATOM    106  CA  ALA     7      25.183  47.839  38.017  1.00  0.00           C  
ATOM    107  HA  ALA     7      26.109  48.226  38.442  1.00  0.00           H  
ATOM    108  CB  ALA     7      24.221  47.595  39.127  1.00  0.00           C  
ATOM    109  HB1 ALA     7      23.271  47.148  38.835  1.00  0.00           H  
ATOM    110  HB2 ALA     7      24.489  46.786  39.807  1.00  0.00           H  
ATOM    111  HB3 ALA     7      24.128  48.535  39.671  1.00  0.00           H  
ATOM    112  C   ALA     7      25.346  46.488  37.325  1.00  0.00           C  
ATOM    113  O   ALA     7      24.627  46.240  36.337  1.00  0.00           O  
ATOM    114  N   PHE     8      26.301  45.658  37.746  1.00  0.00           N  
ATOM    115  H   PHE     8      26.842  45.797  38.588  1.00  0.00           H  
ATOM    116  CA  PHE     8      26.224  44.202  37.289  1.00  0.00           C  
ATOM    117  HA  PHE     8      26.001  44.053  36.233  1.00  0.00           H  
ATOM    118  CB  PHE     8      27.575  43.436  37.506  1.00  0.00           C  
ATOM    119  HB2 PHE     8      27.742  43.474  38.582  1.00  0.00           H  
ATOM    120  HB3 PHE     8      27.415  42.384  37.271  1.00  0.00           H  
ATOM    121  CG  PHE     8      28.854  43.984  36.845  1.00  0.00           C  
ATOM    122  CD1 PHE     8      29.088  43.628  35.511  1.00  0.00           C  
ATOM    123  HD1 PHE     8      28.367  42.990  35.020  1.00  0.00           H  
ATOM    124  CE1 PHE     8      30.198  44.076  34.819  1.00  0.00           C  
ATOM    125  HE1 PHE     8      30.383  43.787  33.795  1.00  0.00           H  
ATOM    126  CZ  PHE     8      31.054  44.934  35.423  1.00  0.00           C  
ATOM    127  HZ  PHE     8      31.846  45.358  34.823  1.00  0.00           H  
ATOM    128  CE2 PHE     8      30.792  45.384  36.739  1.00  0.00           C  
ATOM    129  HE2 PHE     8      31.572  45.953  37.224  1.00  0.00           H  
ATOM    130  CD2 PHE     8      29.674  44.892  37.503  1.00  0.00           C  
ATOM    131  HD2 PHE     8      29.581  45.130  38.553  1.00  0.00           H  
ATOM    132  C   PHE     8      25.136  43.452  38.075  1.00  0.00           C  
ATOM    133  O   PHE     8      24.680  43.876  39.156  1.00  0.00           O  
ATOM    134  N   PRO     9      24.635  42.278  37.573  1.00  0.00           N  
ATOM    135  CD  PRO     9      24.679  41.878  36.146  1.00  0.00           C  
ATOM    136  HD2 PRO     9      25.580  41.271  36.055  1.00  0.00           H  
ATOM    137  HD3 PRO     9      24.750  42.752  35.499  1.00  0.00           H  
ATOM    138  CG  PRO     9      23.531  40.883  36.012  1.00  0.00           C  
ATOM    139  HG2 PRO     9      23.849  39.992  35.470  1.00  0.00           H  
ATOM    140  HG3 PRO     9      22.779  41.329  35.361  1.00  0.00           H  
ATOM    141  CB  PRO     9      23.008  40.451  37.414  1.00  0.00           C  
ATOM    142  HB2 PRO     9      23.299  39.428  37.651  1.00  0.00           H  
ATOM    143  HB3 PRO     9      21.926  40.532  37.312  1.00  0.00           H  
ATOM    144  CA  PRO     9      23.658  41.546  38.345  1.00  0.00           C  
ATOM    145  HA  PRO     9      22.877  42.246  38.641  1.00  0.00           H  
ATOM    146  C   PRO     9      24.297  40.931  39.580  1.00  0.00           C  
ATOM    147  O   PRO     9      25.542  40.816  39.723  1.00  0.00           O  
ATOM    148  N   SER    10      23.428  40.624  40.557  1.00  0.00           N  
ATOM    149  H   SER    10      22.431  40.623  40.395  1.00  0.00           H  
ATOM    150  CA  SER    10      23.842  40.257  41.884  1.00  0.00           C  
ATOM    151  HA  SER    10      24.832  40.708  41.951  1.00  0.00           H  
ATOM    152  CB  SER    10      22.897  40.850  42.828  1.00  0.00           C  
ATOM    153  HB2 SER    10      23.226  40.504  43.808  1.00  0.00           H  
ATOM    154  HB3 SER    10      22.978  41.935  42.758  1.00  0.00           H  
ATOM    155  OG  SER    10      21.488  40.512  42.562  1.00  0.00           O  
ATOM    156  HG  SER    10      21.207  39.922  43.265  1.00  0.00           H  
ATOM    157  C   SER    10      23.829  38.725  42.119  1.00  0.00           C  
ATOM    158  O   SER    10      24.817  38.232  42.644  1.00  0.00           O  
ATOM    159  N   GLY    11      22.700  38.052  41.889  1.00  0.00           N  
ATOM    160  H   GLY    11      21.988  38.684  41.553  1.00  0.00           H  
ATOM    161  CA  GLY    11      22.474  36.647  41.956  1.00  0.00           C  
ATOM    162  HA2 GLY    11      21.824  36.343  42.776  1.00  0.00           H  
ATOM    163  HA3 GLY    11      21.953  36.277  41.074  1.00  0.00           H  
ATOM    164  C   GLY    11      23.651  35.768  42.160  1.00  0.00           C  
ATOM    165  O   GLY    11      23.721  35.048  43.096  1.00  0.00           O  
ATOM    166  N   LYS    12      24.542  35.857  41.190  1.00  0.00           N  
ATOM    167  H   LYS    12      24.370  36.570  40.495  1.00  0.00           H  
ATOM    168  CA  LYS    12      25.814  35.196  41.050  1.00  0.00           C  
ATOM    169  HA  LYS    12      25.556  34.141  40.958  1.00  0.00           H  
ATOM    170  CB  LYS    12      26.661  35.661  39.839  1.00  0.00           C  
ATOM    171  HB2 LYS    12      26.058  35.832  38.946  1.00  0.00           H  
ATOM    172  HB3 LYS    12      27.085  36.651  40.012  1.00  0.00           H  
ATOM    173  CG  LYS    12      27.911  34.852  39.491  1.00  0.00           C  
ATOM    174  HG2 LYS    12      28.445  35.345  38.678  1.00  0.00           H  
ATOM    175  HG3 LYS    12      28.622  34.768  40.313  1.00  0.00           H  
ATOM    176  CD  LYS    12      27.616  33.417  39.023  1.00  0.00           C  
ATOM    177  HD2 LYS    12      28.529  32.894  38.740  1.00  0.00           H  
ATOM    178  HD3 LYS    12      27.081  32.846  39.782  1.00  0.00           H  
ATOM    179  CE  LYS    12      26.778  33.349  37.704  1.00  0.00           C  
ATOM    180  HE2 LYS    12      26.420  32.322  37.622  1.00  0.00           H  
ATOM    181  HE3 LYS    12      25.999  34.074  37.936  1.00  0.00           H  
ATOM    182  NZ  LYS    12      27.503  33.822  36.514  1.00  0.00           N  
ATOM    183  HZ1 LYS    12      28.272  33.269  36.163  1.00  0.00           H  
ATOM    184  HZ2 LYS    12      26.984  34.045  35.677  1.00  0.00           H  
ATOM    185  HZ3 LYS    12      28.001  34.654  36.796  1.00  0.00           H  
ATOM    186  C   LYS    12      26.663  35.263  42.270  1.00  0.00           C  
ATOM    187  O   LYS    12      27.241  34.265  42.738  1.00  0.00           O  
ATOM    188  N   VAL    13      26.963  36.455  42.829  1.00  0.00           N  
ATOM    189  H   VAL    13      26.345  37.207  42.560  1.00  0.00           H  
ATOM    190  CA  VAL    13      27.724  36.765  44.064  1.00  0.00           C  
ATOM    191  HA  VAL    13      28.545  36.054  44.153  1.00  0.00           H  
ATOM    192  CB  VAL    13      28.408  38.097  44.006  1.00  0.00           C  
ATOM    193  HB  VAL    13      27.627  38.848  43.882  1.00  0.00           H  
ATOM    194  CG1 VAL    13      29.271  38.422  45.256  1.00  0.00           C  
ATOM    195 HG11 VAL    13      29.712  39.418  45.239  1.00  0.00           H  
ATOM    196 HG12 VAL    13      28.651  38.446  46.152  1.00  0.00           H  
ATOM    197 HG13 VAL    13      30.066  37.676  45.241  1.00  0.00           H  
ATOM    198  CG2 VAL    13      29.212  38.285  42.723  1.00  0.00           C  
ATOM    199 HG21 VAL    13      28.581  38.062  41.863  1.00  0.00           H  
ATOM    200 HG22 VAL    13      29.662  39.277  42.675  1.00  0.00           H  
ATOM    201 HG23 VAL    13      30.005  37.538  42.769  1.00  0.00           H  
ATOM    202  C   VAL    13      26.789  36.645  45.288  1.00  0.00           C  
ATOM    203  O   VAL    13      27.194  36.187  46.324  1.00  0.00           O  
ATOM    204  N   GLU    14      25.583  37.202  45.099  1.00  0.00           N  
ATOM    205  H   GLU    14      25.384  37.717  44.253  1.00  0.00           H  
ATOM    206  CA  GLU    14      24.439  37.161  46.070  1.00  0.00           C  
ATOM    207  HA  GLU    14      24.769  37.828  46.866  1.00  0.00           H  
ATOM    208  CB  GLU    14      23.132  37.745  45.439  1.00  0.00           C  
ATOM    209  HB2 GLU    14      23.369  38.661  44.898  1.00  0.00           H  
ATOM    210  HB3 GLU    14      22.849  37.045  44.653  1.00  0.00           H  
ATOM    211  CG  GLU    14      21.995  37.824  46.468  1.00  0.00           C  
ATOM    212  HG2 GLU    14      21.838  36.789  46.771  1.00  0.00           H  
ATOM    213  HG3 GLU    14      22.189  38.526  47.279  1.00  0.00           H  
ATOM    214  CD  GLU    14      20.714  38.385  45.758  1.00  0.00           C  
ATOM    215  OE1 GLU    14      20.767  39.042  44.665  1.00  0.00           O  
ATOM    216  OE2 GLU    14      19.633  38.030  46.218  1.00  0.00           O  
ATOM    217  C   GLU    14      24.238  35.788  46.735  1.00  0.00           C  
ATOM    218  O   GLU    14      24.173  35.670  47.931  1.00  0.00           O  
ATOM    219  N   GLY    15      24.123  34.853  45.859  1.00  0.00           N  
ATOM    220  H   GLY    15      24.248  34.993  44.866  1.00  0.00           H  
ATOM    221  CA  GLY    15      23.954  33.463  46.239  1.00  0.00           C  
ATOM    222  HA2 GLY    15      23.031  33.411  46.816  1.00  0.00           H  
ATOM    223  HA3 GLY    15      23.825  32.900  45.315  1.00  0.00           H  
ATOM    224  C   GLY    15      25.187  32.956  47.020  1.00  0.00           C  
ATOM    225  O   GLY    15      24.955  32.432  48.098  1.00  0.00           O  
ATOM    226  N   CYS    16      26.432  33.114  46.621  1.00  0.00           N  
ATOM    227  H   CYS    16      26.551  33.656  45.777  1.00  0.00           H  
ATOM    228  CA  CYS    16      27.639  32.652  47.332  1.00  0.00           C  
ATOM    229  HA  CYS    16      27.552  31.620  47.673  1.00  0.00           H  
ATOM    230  CB  CYS    16      28.809  32.747  46.324  1.00  0.00           C  
ATOM    231  HB2 CYS    16      28.898  33.746  45.898  1.00  0.00           H  
ATOM    232  HB3 CYS    16      29.747  32.518  46.830  1.00  0.00           H  
ATOM    233  SG  CYS    16      28.530  31.587  44.950  1.00  0.00           S  
ATOM    234  HG  CYS    16      27.598  32.328  44.345  1.00  0.00           H  
ATOM    235  C   CYS    16      27.922  33.539  48.536  1.00  0.00           C  
ATOM    236  O   CYS    16      29.050  33.531  49.108  1.00  0.00           O  
ATOM    237  N   MET    17      26.954  34.231  49.139  1.00  0.00           N  
ATOM    238  H   MET    17      26.110  34.250  48.585  1.00  0.00           H  
ATOM    239  CA  MET    17      27.226  35.178  50.282  1.00  0.00           C  
ATOM    240  HA  MET    17      28.248  35.251  50.653  1.00  0.00           H  
ATOM    241  CB  MET    17      26.704  36.586  49.932  1.00  0.00           C  
ATOM    242  HB2 MET    17      27.258  36.989  49.084  1.00  0.00           H  
ATOM    243  HB3 MET    17      25.638  36.649  49.714  1.00  0.00           H  
ATOM    244  CG  MET    17      26.963  37.658  50.959  1.00  0.00           C  
ATOM    245  HG2 MET    17      26.652  38.640  50.602  1.00  0.00           H  
ATOM    246  HG3 MET    17      26.380  37.444  51.855  1.00  0.00           H  
ATOM    247  SD  MET    17      28.686  37.827  51.437  1.00  0.00           S  
ATOM    248  CE  MET    17      29.489  38.633  50.039  1.00  0.00           C  
ATOM    249  HE1 MET    17      30.549  38.381  50.001  1.00  0.00           H  
ATOM    250  HE2 MET    17      29.152  38.280  49.065  1.00  0.00           H  
ATOM    251  HE3 MET    17      29.439  39.722  50.045  1.00  0.00           H  
ATOM    252  C   MET    17      26.375  34.637  51.427  1.00  0.00           C  
ATOM    253  O   MET    17      25.243  34.963  51.605  1.00  0.00           O  
ATOM    254  N   VAL    18      26.984  33.709  52.177  1.00  0.00           N  
ATOM    255  H   VAL    18      27.924  33.500  51.873  1.00  0.00           H  
ATOM    256  CA  VAL    18      26.326  32.919  53.292  1.00  0.00           C  
ATOM    257  HA  VAL    18      25.315  32.702  52.948  1.00  0.00           H  
ATOM    258  CB  VAL    18      27.056  31.553  53.405  1.00  0.00           C  
ATOM    259  HB  VAL    18      26.422  30.957  54.062  1.00  0.00           H  
ATOM    260  CG1 VAL    18      27.004  30.778  52.062  1.00  0.00           C  
ATOM    261 HG11 VAL    18      27.511  31.217  51.202  1.00  0.00           H  
ATOM    262 HG12 VAL    18      27.369  29.762  52.205  1.00  0.00           H  
ATOM    263 HG13 VAL    18      25.959  30.762  51.749  1.00  0.00           H  
ATOM    264  CG2 VAL    18      28.493  31.623  53.858  1.00  0.00           C  
ATOM    265 HG21 VAL    18      28.890  30.610  53.929  1.00  0.00           H  
ATOM    266 HG22 VAL    18      29.044  32.191  53.109  1.00  0.00           H  
ATOM    267 HG23 VAL    18      28.588  32.046  54.858  1.00  0.00           H  
ATOM    268  C   VAL    18      26.386  33.652  54.658  1.00  0.00           C  
ATOM    269  O   VAL    18      27.220  34.538  54.862  1.00  0.00           O  
ATOM    270  N   GLN    19      25.354  33.363  55.457  1.00  0.00           N  
ATOM    271  H   GLN    19      24.744  32.589  55.234  1.00  0.00           H  
ATOM    272  CA  GLN    19      25.234  33.940  56.785  1.00  0.00           C  
ATOM    273  HA  GLN    19      25.308  35.025  56.852  1.00  0.00           H  
ATOM    274  CB  GLN    19      23.790  33.723  57.221  1.00  0.00           C  
ATOM    275  HB2 GLN    19      23.161  34.163  56.447  1.00  0.00           H  
ATOM    276  HB3 GLN    19      23.666  32.649  57.358  1.00  0.00           H  
ATOM    277  CG  GLN    19      23.593  34.375  58.646  1.00  0.00           C  
ATOM    278  HG2 GLN    19      24.389  34.089  59.333  1.00  0.00           H  
ATOM    279  HG3 GLN    19      23.512  35.457  58.551  1.00  0.00           H  
ATOM    280  CD  GLN    19      22.242  33.781  59.265  1.00  0.00           C  
ATOM    281  OE1 GLN    19      21.289  33.369  58.531  1.00  0.00           O  
ATOM    282  NE2 GLN    19      22.263  33.622  60.570  1.00  0.00           N  
ATOM    283 HE21 GLN    19      23.111  33.759  61.101  1.00  0.00           H  
ATOM    284 HE22 GLN    19      21.451  33.255  61.046  1.00  0.00           H  
ATOM    285  C   GLN    19      26.144  33.223  57.778  1.00  0.00           C  
ATOM    286  O   GLN    19      26.103  32.030  57.906  1.00  0.00           O  
ATOM    287  N   VAL    20      26.915  34.046  58.549  1.00  0.00           N  
ATOM    288  H   VAL    20      26.834  35.050  58.468  1.00  0.00           H  
ATOM    289  CA  VAL    20      27.984  33.559  59.457  1.00  0.00           C  
ATOM    290  HA  VAL    20      28.004  32.472  59.531  1.00  0.00           H  
ATOM    291  CB  VAL    20      29.341  33.871  58.934  1.00  0.00           C  
ATOM    292  HB  VAL    20      29.287  34.959  58.906  1.00  0.00           H  
ATOM    293  CG1 VAL    20      30.428  33.343  59.926  1.00  0.00           C  
ATOM    294 HG11 VAL    20      30.289  33.816  60.898  1.00  0.00           H  
ATOM    295 HG12 VAL    20      30.492  32.260  60.027  1.00  0.00           H  
ATOM    296 HG13 VAL    20      31.388  33.639  59.502  1.00  0.00           H  
ATOM    297  CG2 VAL    20      29.560  33.317  57.488  1.00  0.00           C  
ATOM    298 HG21 VAL    20      29.633  32.231  57.550  1.00  0.00           H  
ATOM    299 HG22 VAL    20      28.748  33.630  56.832  1.00  0.00           H  
ATOM    300 HG23 VAL    20      30.518  33.660  57.098  1.00  0.00           H  
ATOM    301  C   VAL    20      27.619  34.191  60.787  1.00  0.00           C  
ATOM    302  O   VAL    20      27.949  35.424  60.989  1.00  0.00           O  
ATOM    303  N   THR    21      27.033  33.406  61.642  1.00  0.00           N  
ATOM    304  H   THR    21      27.113  32.434  61.382  1.00  0.00           H  
ATOM    305  CA  THR    21      26.717  33.710  63.036  1.00  0.00           C  
ATOM    306  HA  THR    21      26.629  34.792  63.139  1.00  0.00           H  
ATOM    307  CB  THR    21      25.289  33.120  63.344  1.00  0.00           C  
ATOM    308  HB  THR    21      25.304  32.062  63.081  1.00  0.00           H  
ATOM    309  CG2 THR    21      24.868  33.323  64.871  1.00  0.00           C  
ATOM    310 HG21 THR    21      23.822  33.097  65.078  1.00  0.00           H  
ATOM    311 HG22 THR    21      25.493  32.684  65.495  1.00  0.00           H  
ATOM    312 HG23 THR    21      25.045  34.343  65.212  1.00  0.00           H  
ATOM    313  OG1 THR    21      24.293  33.832  62.679  1.00  0.00           O  
ATOM    314  HG1 THR    21      24.560  34.713  62.952  1.00  0.00           H  
ATOM    315  C   THR    21      27.769  33.132  63.944  1.00  0.00           C  
ATOM    316  O   THR    21      28.018  31.919  63.968  1.00  0.00           O  
ATOM    317  N   CYS    22      28.482  33.921  64.693  1.00  0.00           N  
ATOM    318  H   CYS    22      28.226  34.898  64.692  1.00  0.00           H  
ATOM    319  CA  CYS    22      29.355  33.445  65.789  1.00  0.00           C  
ATOM    320  HA  CYS    22      29.535  32.370  65.786  1.00  0.00           H  
ATOM    321  CB  CYS    22      30.675  34.192  65.690  1.00  0.00           C  
ATOM    322  HB2 CYS    22      30.985  34.077  64.651  1.00  0.00           H  
ATOM    323  HB3 CYS    22      30.474  35.221  65.987  1.00  0.00           H  
ATOM    324  SG  CYS    22      31.856  33.430  66.882  1.00  0.00           S  
ATOM    325  HG  CYS    22      32.377  32.445  66.144  1.00  0.00           H  
ATOM    326  C   CYS    22      28.626  33.591  67.171  1.00  0.00           C  
ATOM    327  O   CYS    22      28.716  34.590  67.897  1.00  0.00           O  
ATOM    328  N   GLY    23      27.821  32.545  67.493  1.00  0.00           N  
ATOM    329  H   GLY    23      27.812  31.716  66.916  1.00  0.00           H  
ATOM    330  CA  GLY    23      26.912  32.549  68.653  1.00  0.00           C  
ATOM    331  HA2 GLY    23      26.515  31.535  68.703  1.00  0.00           H  
ATOM    332  HA3 GLY    23      27.414  32.690  69.609  1.00  0.00           H  
ATOM    333  C   GLY    23      25.689  33.428  68.443  1.00  0.00           C  
ATOM    334  O   GLY    23      24.632  32.903  68.225  1.00  0.00           O  
ATOM    335  N   THR    24      25.851  34.750  68.414  1.00  0.00           N  
ATOM    336  H   THR    24      26.797  35.099  68.352  1.00  0.00           H  
ATOM    337  CA  THR    24      24.704  35.696  68.098  1.00  0.00           C  
ATOM    338  HA  THR    24      23.956  35.238  67.452  1.00  0.00           H  
ATOM    339  CB  THR    24      24.025  36.162  69.386  1.00  0.00           C  
ATOM    340  HB  THR    24      24.683  36.460  70.203  1.00  0.00           H  
ATOM    341  CG2 THR    24      23.204  37.513  69.183  1.00  0.00           C  
ATOM    342 HG21 THR    24      22.642  37.761  70.083  1.00  0.00           H  
ATOM    343 HG22 THR    24      23.828  38.401  69.080  1.00  0.00           H  
ATOM    344 HG23 THR    24      22.413  37.547  68.433  1.00  0.00           H  
ATOM    345  OG1 THR    24      23.159  35.103  69.827  1.00  0.00           O  
ATOM    346  HG1 THR    24      23.844  34.496  70.117  1.00  0.00           H  
ATOM    347  C   THR    24      25.163  36.868  67.266  1.00  0.00           C  
ATOM    348  O   THR    24      24.462  37.233  66.342  1.00  0.00           O  
ATOM    349  N   THR    25      26.408  37.344  67.428  1.00  0.00           N  
ATOM    350  H   THR    25      26.973  37.119  68.234  1.00  0.00           H  
ATOM    351  CA  THR    25      26.985  38.382  66.494  1.00  0.00           C  
ATOM    352  HA  THR    25      26.298  39.218  66.368  1.00  0.00           H  
ATOM    353  CB  THR    25      28.360  38.971  66.996  1.00  0.00           C  
ATOM    354  HB  THR    25      28.999  38.092  67.085  1.00  0.00           H  
ATOM    355  CG2 THR    25      29.062  39.997  66.025  1.00  0.00           C  
ATOM    356 HG21 THR    25      28.369  40.815  65.829  1.00  0.00           H  
ATOM    357 HG22 THR    25      29.907  40.446  66.547  1.00  0.00           H  
ATOM    358 HG23 THR    25      29.285  39.577  65.045  1.00  0.00           H  
ATOM    359  OG1 THR    25      28.207  39.593  68.279  1.00  0.00           O  
ATOM    360  HG1 THR    25      28.985  40.147  68.378  1.00  0.00           H  
ATOM    361  C   THR    25      27.117  37.685  65.136  1.00  0.00           C  
ATOM    362  O   THR    25      27.658  36.596  65.008  1.00  0.00           O  
ATOM    363  N   THR    26      26.691  38.436  64.100  1.00  0.00           N  
ATOM    364  H   THR    26      26.205  39.281  64.364  1.00  0.00           H  
ATOM    365  CA  THR    26      26.354  37.895  62.806  1.00  0.00           C  
ATOM    366  HA  THR    26      26.922  36.984  62.617  1.00  0.00           H  
ATOM    367  CB  THR    26      24.892  37.489  62.821  1.00  0.00           C  
ATOM    368  HB  THR    26      24.236  38.350  62.945  1.00  0.00           H  
ATOM    369  CG2 THR    26      24.309  36.836  61.558  1.00  0.00           C  
ATOM    370 HG21 THR    26      23.256  36.589  61.693  1.00  0.00           H  
ATOM    371 HG22 THR    26      24.449  37.605  60.799  1.00  0.00           H  
ATOM    372 HG23 THR    26      24.897  35.953  61.306  1.00  0.00           H  
ATOM    373  OG1 THR    26      24.657  36.511  63.764  1.00  0.00           O  
ATOM    374  HG1 THR    26      24.650  36.860  64.658  1.00  0.00           H  
ATOM    375  C   THR    26      26.704  38.743  61.579  1.00  0.00           C  
ATOM    376  O   THR    26      26.168  39.860  61.552  1.00  0.00           O  
ATOM    377  N   LEU    27      27.542  38.210  60.668  1.00  0.00           N  
ATOM    378  H   LEU    27      27.759  37.226  60.738  1.00  0.00           H  
ATOM    379  CA  LEU    27      27.914  38.780  59.416  1.00  0.00           C  
ATOM    380  HA  LEU    27      27.334  39.701  59.351  1.00  0.00           H  
ATOM    381  CB  LEU    27      29.452  39.109  59.442  1.00  0.00           C  
ATOM    382  HB2 LEU    27      29.955  38.195  59.756  1.00  0.00           H  
ATOM    383  HB3 LEU    27      29.846  39.499  58.503  1.00  0.00           H  
ATOM    384  CG  LEU    27      29.752  40.140  60.467  1.00  0.00           C  
ATOM    385  HG  LEU    27      29.465  39.841  61.475  1.00  0.00           H  
ATOM    386  CD1 LEU    27      31.240  40.374  60.487  1.00  0.00           C  
ATOM    387 HD11 LEU    27      31.427  41.147  61.233  1.00  0.00           H  
ATOM    388 HD12 LEU    27      31.850  39.503  60.726  1.00  0.00           H  
ATOM    389 HD13 LEU    27      31.509  40.670  59.473  1.00  0.00           H  
ATOM    390  CD2 LEU    27      29.123  41.513  60.089  1.00  0.00           C  
ATOM    391 HD21 LEU    27      28.033  41.500  60.098  1.00  0.00           H  
ATOM    392 HD22 LEU    27      29.430  42.254  60.826  1.00  0.00           H  
ATOM    393 HD23 LEU    27      29.425  41.817  59.087  1.00  0.00           H  
ATOM    394  C   LEU    27      27.471  37.911  58.239  1.00  0.00           C  
ATOM    395  O   LEU    27      26.848  36.918  58.425  1.00  0.00           O  
ATOM    396  N   ASN    28      27.852  38.283  57.026  1.00  0.00           N  
ATOM    397  H   ASN    28      28.288  39.173  56.831  1.00  0.00           H  
ATOM    398  CA  ASN    28      28.034  37.259  55.946  1.00  0.00           C  
ATOM    399  HA  ASN    28      27.597  36.342  56.343  1.00  0.00           H  
ATOM    400  CB  ASN    28      27.301  37.666  54.684  1.00  0.00           C  
ATOM    401  HB2 ASN    28      27.830  38.432  54.118  1.00  0.00           H  
ATOM    402  HB3 ASN    28      27.272  36.849  53.962  1.00  0.00           H  
ATOM    403  CG  ASN    28      25.890  38.232  54.900  1.00  0.00           C  
ATOM    404  OD1 ASN    28      24.892  37.499  55.007  1.00  0.00           O  
ATOM    405  ND2 ASN    28      25.727  39.498  54.933  1.00  0.00           N  
ATOM    406 HD21 ASN    28      26.519  40.122  54.869  1.00  0.00           H  
ATOM    407 HD22 ASN    28      24.785  39.861  54.936  1.00  0.00           H  
ATOM    408  C   ASN    28      29.493  36.888  55.469  1.00  0.00           C  
ATOM    409  O   ASN    28      30.397  37.538  55.930  1.00  0.00           O  
ATOM    410  N   GLY    29      29.665  35.852  54.673  1.00  0.00           N  
ATOM    411  H   GLY    29      28.849  35.344  54.363  1.00  0.00           H  
ATOM    412  CA  GLY    29      30.916  35.398  54.184  1.00  0.00           C  
ATOM    413  HA2 GLY    29      31.636  36.161  54.481  1.00  0.00           H  
ATOM    414  HA3 GLY    29      31.187  34.547  54.809  1.00  0.00           H  
ATOM    415  C   GLY    29      30.908  34.884  52.753  1.00  0.00           C  
ATOM    416  O   GLY    29      30.079  34.101  52.274  1.00  0.00           O  
ATOM    417  N   LEU    30      31.910  35.223  51.927  1.00  0.00           N  
ATOM    418  H   LEU    30      32.663  35.783  52.302  1.00  0.00           H  
ATOM    419  CA  LEU    30      31.905  34.810  50.497  1.00  0.00           C  
ATOM    420  HA  LEU    30      30.866  34.937  50.195  1.00  0.00           H  
ATOM    421  CB  LEU    30      32.580  35.875  49.634  1.00  0.00           C  
ATOM    422  HB2 LEU    30      32.119  36.800  49.979  1.00  0.00           H  
ATOM    423  HB3 LEU    30      33.598  35.943  50.019  1.00  0.00           H  
ATOM    424  CG  LEU    30      32.614  35.724  48.089  1.00  0.00           C  
ATOM    425  HG  LEU    30      32.987  34.731  47.837  1.00  0.00           H  
ATOM    426  CD1 LEU    30      31.280  36.004  47.361  1.00  0.00           C  
ATOM    427 HD11 LEU    30      30.909  37.001  47.597  1.00  0.00           H  
ATOM    428 HD12 LEU    30      31.288  35.744  46.302  1.00  0.00           H  
ATOM    429 HD13 LEU    30      30.607  35.233  47.736  1.00  0.00           H  
ATOM    430  CD2 LEU    30      33.560  36.753  47.563  1.00  0.00           C  
ATOM    431 HD21 LEU    30      33.310  37.753  47.919  1.00  0.00           H  
ATOM    432 HD22 LEU    30      34.548  36.532  47.965  1.00  0.00           H  
ATOM    433 HD23 LEU    30      33.620  36.631  46.481  1.00  0.00           H  
ATOM    434  C   LEU    30      32.496  33.441  50.218  1.00  0.00           C  
ATOM    435  O   LEU    30      33.674  33.263  50.412  1.00  0.00           O  
ATOM    436  N   TRP    31      31.600  32.576  49.818  1.00  0.00           N  
ATOM    437  H   TRP    31      30.668  32.896  49.598  1.00  0.00           H  
ATOM    438  CA  TRP    31      31.871  31.074  49.781  1.00  0.00           C  
ATOM    439  HA  TRP    31      32.562  30.739  50.553  1.00  0.00           H  
ATOM    440  CB  TRP    31      30.573  30.303  50.074  1.00  0.00           C  
ATOM    441  HB2 TRP    31      30.135  30.710  50.985  1.00  0.00           H  
ATOM    442  HB3 TRP    31      29.804  30.606  49.364  1.00  0.00           H  
ATOM    443  CG  TRP    31      30.564  28.838  50.165  1.00  0.00           C  
ATOM    444  CD1 TRP    31      31.532  27.981  50.652  1.00  0.00           C  
ATOM    445  HD1 TRP    31      32.517  28.306  50.949  1.00  0.00           H  
ATOM    446  NE1 TRP    31      31.031  26.692  50.761  1.00  0.00           N  
ATOM    447  HE1 TRP    31      31.562  25.868  51.008  1.00  0.00           H  
ATOM    448  CE2 TRP    31      29.734  26.650  50.392  1.00  0.00           C  
ATOM    449  CZ2 TRP    31      28.820  25.596  50.312  1.00  0.00           C  
ATOM    450  HZ2 TRP    31      29.127  24.636  50.698  1.00  0.00           H  
ATOM    451  CH2 TRP    31      27.494  25.909  49.943  1.00  0.00           C  
ATOM    452  HH2 TRP    31      26.694  25.224  50.184  1.00  0.00           H  
ATOM    453  CZ3 TRP    31      27.117  27.202  49.534  1.00  0.00           C  
ATOM    454  HZ3 TRP    31      26.106  27.473  49.268  1.00  0.00           H  
ATOM    455  CE3 TRP    31      28.120  28.188  49.442  1.00  0.00           C  
ATOM    456  HE3 TRP    31      27.848  29.181  49.116  1.00  0.00           H  
ATOM    457  CD2 TRP    31      29.403  27.994  50.001  1.00  0.00           C  
ATOM    458  C   TRP    31      32.460  30.606  48.428  1.00  0.00           C  
ATOM    459  O   TRP    31      31.837  30.435  47.415  1.00  0.00           O  
ATOM    460  N   LEU    32      33.820  30.418  48.375  1.00  0.00           N  
ATOM    461  H   LEU    32      34.348  30.616  49.213  1.00  0.00           H  
ATOM    462  CA  LEU    32      34.652  30.017  47.167  1.00  0.00           C  
ATOM    463  HA  LEU    32      33.890  29.821  46.412  1.00  0.00           H  
ATOM    464  CB  LEU    32      35.690  31.084  46.874  1.00  0.00           C  
ATOM    465  HB2 LEU    32      36.373  31.023  47.721  1.00  0.00           H  
ATOM    466  HB3 LEU    32      36.289  30.882  45.986  1.00  0.00           H  
ATOM    467  CG  LEU    32      35.141  32.524  46.712  1.00  0.00           C  
ATOM    468  HG  LEU    32      34.349  32.703  47.439  1.00  0.00           H  
ATOM    469  CD1 LEU    32      36.151  33.629  46.796  1.00  0.00           C  
ATOM    470 HD11 LEU    32      36.765  33.545  47.693  1.00  0.00           H  
ATOM    471 HD12 LEU    32      36.859  33.683  45.969  1.00  0.00           H  
ATOM    472 HD13 LEU    32      35.582  34.558  46.843  1.00  0.00           H  
ATOM    473  CD2 LEU    32      34.536  32.597  45.275  1.00  0.00           C  
ATOM    474 HD21 LEU    32      33.569  32.111  45.143  1.00  0.00           H  
ATOM    475 HD22 LEU    32      34.318  33.616  44.954  1.00  0.00           H  
ATOM    476 HD23 LEU    32      35.176  32.145  44.517  1.00  0.00           H  
ATOM    477  C   LEU    32      35.234  28.648  47.479  1.00  0.00           C  
ATOM    478  O   LEU    32      36.047  28.462  48.349  1.00  0.00           O  
ATOM    479  N   ASP    33      34.702  27.641  46.893  1.00  0.00           N  
ATOM    480  H   ASP    33      33.934  27.760  46.247  1.00  0.00           H  
ATOM    481  CA  ASP    33      35.028  26.242  47.113  1.00  0.00           C  
ATOM    482  HA  ASP    33      34.453  25.630  46.418  1.00  0.00           H  
ATOM    483  CB  ASP    33      36.522  25.849  46.721  1.00  0.00           C  
ATOM    484  HB2 ASP    33      37.175  26.523  47.277  1.00  0.00           H  
ATOM    485  HB3 ASP    33      36.821  24.818  46.908  1.00  0.00           H  
ATOM    486  CG  ASP    33      36.760  26.094  45.199  1.00  0.00           C  
ATOM    487  OD1 ASP    33      35.814  25.874  44.387  1.00  0.00           O  
ATOM    488  OD2 ASP    33      37.906  26.401  44.804  1.00  0.00           O  
ATOM    489  C   ASP    33      34.664  25.793  48.545  1.00  0.00           C  
ATOM    490  O   ASP    33      33.565  26.073  48.992  1.00  0.00           O  
ATOM    491  N   ASP    34      35.599  25.294  49.326  1.00  0.00           N  
ATOM    492  H   ASP    34      36.556  25.284  49.002  1.00  0.00           H  
ATOM    493  CA  ASP    34      35.433  25.042  50.774  1.00  0.00           C  
ATOM    494  HA  ASP    34      34.361  25.073  50.968  1.00  0.00           H  
ATOM    495  CB  ASP    34      35.956  23.586  51.180  1.00  0.00           C  
ATOM    496  HB2 ASP    34      35.658  23.424  52.216  1.00  0.00           H  
ATOM    497  HB3 ASP    34      35.516  22.848  50.510  1.00  0.00           H  
ATOM    498  CG  ASP    34      37.516  23.577  50.989  1.00  0.00           C  
ATOM    499  OD1 ASP    34      38.145  22.606  51.438  1.00  0.00           O  
ATOM    500  OD2 ASP    34      38.169  24.427  50.355  1.00  0.00           O  
ATOM    501  C   ASP    34      36.041  26.123  51.693  1.00  0.00           C  
ATOM    502  O   ASP    34      36.221  25.860  52.842  1.00  0.00           O  
ATOM    503  N   VAL    35      36.290  27.274  51.147  1.00  0.00           N  
ATOM    504  H   VAL    35      36.108  27.497  50.179  1.00  0.00           H  
ATOM    505  CA  VAL    35      36.588  28.461  51.950  1.00  0.00           C  
ATOM    506  HA  VAL    35      36.579  28.098  52.978  1.00  0.00           H  
ATOM    507  CB  VAL    35      38.039  28.975  51.750  1.00  0.00           C  
ATOM    508  HB  VAL    35      38.173  29.199  50.691  1.00  0.00           H  
ATOM    509  CG1 VAL    35      38.427  30.209  52.641  1.00  0.00           C  
ATOM    510 HG11 VAL    35      39.311  30.706  52.241  1.00  0.00           H  
ATOM    511 HG12 VAL    35      37.705  30.971  52.348  1.00  0.00           H  
ATOM    512 HG13 VAL    35      38.345  30.068  53.719  1.00  0.00           H  
ATOM    513  CG2 VAL    35      39.096  27.908  52.030  1.00  0.00           C  
ATOM    514 HG21 VAL    35      38.915  27.561  53.048  1.00  0.00           H  
ATOM    515 HG22 VAL    35      39.032  26.994  51.440  1.00  0.00           H  
ATOM    516 HG23 VAL    35      40.102  28.311  51.918  1.00  0.00           H  
ATOM    517  C   VAL    35      35.533  29.524  51.861  1.00  0.00           C  
ATOM    518  O   VAL    35      35.094  30.004  50.813  1.00  0.00           O  
ATOM    519  N   VAL    36      35.127  30.012  53.060  1.00  0.00           N  
ATOM    520  H   VAL    36      35.522  29.545  53.863  1.00  0.00           H  
ATOM    521  CA  VAL    36      34.213  31.144  53.232  1.00  0.00           C  
ATOM    522  HA  VAL    36      33.840  31.484  52.266  1.00  0.00           H  
ATOM    523  CB  VAL    36      32.983  30.735  54.164  1.00  0.00           C  
ATOM    524  HB  VAL    36      33.308  30.331  55.122  1.00  0.00           H  
ATOM    525  CG1 VAL    36      32.136  31.912  54.590  1.00  0.00           C  
ATOM    526 HG11 VAL    36      32.134  32.663  53.800  1.00  0.00           H  
ATOM    527 HG12 VAL    36      31.145  31.596  54.918  1.00  0.00           H  
ATOM    528 HG13 VAL    36      32.566  32.382  55.474  1.00  0.00           H  
ATOM    529  CG2 VAL    36      32.144  29.683  53.408  1.00  0.00           C  
ATOM    530 HG21 VAL    36      31.364  29.239  54.027  1.00  0.00           H  
ATOM    531 HG22 VAL    36      31.705  30.066  52.487  1.00  0.00           H  
ATOM    532 HG23 VAL    36      32.810  28.865  53.135  1.00  0.00           H  
ATOM    533  C   VAL    36      35.025  32.351  53.810  1.00  0.00           C  
ATOM    534  O   VAL    36      35.520  32.356  54.901  1.00  0.00           O  
ATOM    535  N   TYR    37      35.260  33.392  53.021  1.00  0.00           N  
ATOM    536  H   TYR    37      34.870  33.313  52.093  1.00  0.00           H  
ATOM    537  CA  TYR    37      35.938  34.659  53.432  1.00  0.00           C  
ATOM    538  HA  TYR    37      36.801  34.447  54.063  1.00  0.00           H  
ATOM    539  CB  TYR    37      36.390  35.449  52.215  1.00  0.00           C  
ATOM    540  HB2 TYR    37      35.536  35.412  51.538  1.00  0.00           H  
ATOM    541  HB3 TYR    37      36.496  36.504  52.467  1.00  0.00           H  
ATOM    542  CG  TYR    37      37.538  34.732  51.462  1.00  0.00           C  
ATOM    543  CD1 TYR    37      37.434  33.499  50.840  1.00  0.00           C  
ATOM    544  HD1 TYR    37      36.533  32.906  50.788  1.00  0.00           H  
ATOM    545  CE1 TYR    37      38.633  33.040  50.195  1.00  0.00           C  
ATOM    546  HE1 TYR    37      38.645  32.015  49.855  1.00  0.00           H  
ATOM    547  CZ  TYR    37      39.885  33.661  50.285  1.00  0.00           C  
ATOM    548  OH  TYR    37      41.058  33.128  49.756  1.00  0.00           O  
ATOM    549  HH  TYR    37      40.903  32.311  49.276  1.00  0.00           H  
ATOM    550  CE2 TYR    37      39.931  34.877  50.921  1.00  0.00           C  
ATOM    551  HE2 TYR    37      40.850  35.434  50.817  1.00  0.00           H  
ATOM    552  CD2 TYR    37      38.778  35.374  51.486  1.00  0.00           C  
ATOM    553  HD2 TYR    37      38.731  36.384  51.866  1.00  0.00           H  
ATOM    554  C   TYR    37      34.890  35.478  54.242  1.00  0.00           C  
ATOM    555  O   TYR    37      34.067  36.146  53.598  1.00  0.00           O  
ATOM    556  N   CYS    38      34.913  35.337  55.554  1.00  0.00           N  
ATOM    557  H   CYS    38      35.706  34.854  55.951  1.00  0.00           H  
ATOM    558  CA  CYS    38      34.103  36.172  56.413  1.00  0.00           C  
ATOM    559  HA  CYS    38      33.342  36.666  55.809  1.00  0.00           H  
ATOM    560  CB  CYS    38      33.454  35.190  57.394  1.00  0.00           C  
ATOM    561  HB2 CYS    38      32.744  34.458  57.008  1.00  0.00           H  
ATOM    562  HB3 CYS    38      34.199  34.617  57.944  1.00  0.00           H  
ATOM    563  SG  CYS    38      32.559  36.242  58.562  1.00  0.00           S  
ATOM    564  HG  CYS    38      33.523  36.362  59.479  1.00  0.00           H  
ATOM    565  C   CYS    38      34.924  37.257  57.147  1.00  0.00           C  
ATOM    566  O   CYS    38      36.055  36.944  57.524  1.00  0.00           O  
ATOM    567  N   PRO    39      34.361  38.468  57.399  1.00  0.00           N  
ATOM    568  CD  PRO    39      33.161  38.982  56.815  1.00  0.00           C  
ATOM    569  HD2 PRO    39      32.207  38.709  57.267  1.00  0.00           H  
ATOM    570  HD3 PRO    39      33.162  38.761  55.748  1.00  0.00           H  
ATOM    571  CG  PRO    39      33.393  40.495  56.843  1.00  0.00           C  
ATOM    572  HG2 PRO    39      32.502  41.120  56.786  1.00  0.00           H  
ATOM    573  HG3 PRO    39      34.022  40.919  56.061  1.00  0.00           H  
ATOM    574  CB  PRO    39      34.185  40.749  58.155  1.00  0.00           C  
ATOM    575  HB2 PRO    39      33.612  40.748  59.082  1.00  0.00           H  
ATOM    576  HB3 PRO    39      34.877  41.591  58.117  1.00  0.00           H  
ATOM    577  CA  PRO    39      35.064  39.518  58.160  1.00  0.00           C  
ATOM    578  HA  PRO    39      35.974  39.718  57.595  1.00  0.00           H  
ATOM    579  C   PRO    39      35.359  38.933  59.592  1.00  0.00           C  
ATOM    580  O   PRO    39      34.497  38.249  60.221  1.00  0.00           O  
ATOM    581  N   ARG    40      36.536  39.079  60.185  1.00  0.00           N  
ATOM    582  H   ARG    40      37.171  39.642  59.638  1.00  0.00           H  
ATOM    583  CA  ARG    40      36.834  38.710  61.589  1.00  0.00           C  
ATOM    584  HA  ARG    40      36.555  37.666  61.727  1.00  0.00           H  
ATOM    585  CB  ARG    40      38.331  38.965  61.959  1.00  0.00           C  
ATOM    586  HB2 ARG    40      38.543  38.455  62.899  1.00  0.00           H  
ATOM    587  HB3 ARG    40      38.932  38.455  61.205  1.00  0.00           H  
ATOM    588  CG  ARG    40      38.648  40.427  62.263  1.00  0.00           C  
ATOM    589  HG2 ARG    40      38.498  40.983  61.338  1.00  0.00           H  
ATOM    590  HG3 ARG    40      38.071  40.740  63.134  1.00  0.00           H  
ATOM    591  CD  ARG    40      40.135  40.491  62.730  1.00  0.00           C  
ATOM    592  HD2 ARG    40      40.273  39.958  63.671  1.00  0.00           H  
ATOM    593  HD3 ARG    40      40.612  39.855  61.985  1.00  0.00           H  
ATOM    594  NE  ARG    40      40.796  41.825  62.657  1.00  0.00           N  
ATOM    595  HE  ARG    40      40.229  42.653  62.540  1.00  0.00           H  
ATOM    596  CZ  ARG    40      41.990  42.137  62.928  1.00  0.00           C  
ATOM    597  NH1 ARG    40      42.885  41.217  63.139  1.00  0.00           N  
ATOM    598 HH11 ARG    40      42.657  40.291  62.807  1.00  0.00           H  
ATOM    599 HH12 ARG    40      43.835  41.472  63.369  1.00  0.00           H  
ATOM    600  NH2 ARG    40      42.399  43.365  62.967  1.00  0.00           N  
ATOM    601 HH21 ARG    40      41.818  44.156  62.730  1.00  0.00           H  
ATOM    602 HH22 ARG    40      43.393  43.538  63.020  1.00  0.00           H  
ATOM    603  C   ARG    40      35.873  39.323  62.582  1.00  0.00           C  
ATOM    604  O   ARG    40      35.738  38.805  63.649  1.00  0.00           O  
ATOM    605  N   HIE    41      35.196  40.443  62.293  1.00  0.00           N  
ATOM    606  H   HIE    41      35.568  40.891  61.467  1.00  0.00           H  
ATOM    607  CA  HIE    41      34.400  41.190  63.320  1.00  0.00           C  
ATOM    608  HA  HIE    41      35.050  41.472  64.148  1.00  0.00           H  
ATOM    609  CB  HIE    41      33.958  42.505  62.542  1.00  0.00           C  
ATOM    610  HB2 HIE    41      33.219  42.277  61.774  1.00  0.00           H  
ATOM    611  HB3 HIE    41      33.690  43.246  63.295  1.00  0.00           H  
ATOM    612  CG  HIE    41      35.019  43.144  61.738  1.00  0.00           C  
ATOM    613  ND1 HIE    41      35.504  42.759  60.474  1.00  0.00           N  
ATOM    614  CE1 HIE    41      36.722  43.292  60.299  1.00  0.00           C  
ATOM    615  HE1 HIE    41      37.289  43.233  59.382  1.00  0.00           H  
ATOM    616  NE2 HIE    41      37.121  43.903  61.362  1.00  0.00           N  
ATOM    617  HE2 HIE    41      38.073  44.221  61.472  1.00  0.00           H  
ATOM    618  CD2 HIE    41      36.076  43.850  62.317  1.00  0.00           C  
ATOM    619  HD2 HIE    41      36.121  44.357  63.269  1.00  0.00           H  
ATOM    620  C   HIE    41      33.240  40.415  63.904  1.00  0.00           C  
ATOM    621  O   HIE    41      32.736  40.853  64.950  1.00  0.00           O  
ATOM    622  N   VAL    42      32.849  39.324  63.213  1.00  0.00           N  
ATOM    623  H   VAL    42      33.473  39.099  62.451  1.00  0.00           H  
ATOM    624  CA  VAL    42      31.821  38.387  63.583  1.00  0.00           C  
ATOM    625  HA  VAL    42      30.914  38.943  63.342  1.00  0.00           H  
ATOM    626  CB  VAL    42      31.872  37.236  62.605  1.00  0.00           C  
ATOM    627  HB  VAL    42      32.024  37.726  61.643  1.00  0.00           H  
ATOM    628  CG1 VAL    42      33.044  36.245  62.760  1.00  0.00           C  
ATOM    629 HG11 VAL    42      33.953  36.825  62.915  1.00  0.00           H  
ATOM    630 HG12 VAL    42      32.929  35.711  63.703  1.00  0.00           H  
ATOM    631 HG13 VAL    42      33.038  35.561  61.911  1.00  0.00           H  
ATOM    632  CG2 VAL    42      30.527  36.475  62.395  1.00  0.00           C  
ATOM    633 HG21 VAL    42      30.411  35.791  63.235  1.00  0.00           H  
ATOM    634 HG22 VAL    42      29.693  37.177  62.381  1.00  0.00           H  
ATOM    635 HG23 VAL    42      30.602  35.952  61.441  1.00  0.00           H  
ATOM    636  C   VAL    42      31.928  37.802  65.015  1.00  0.00           C  
ATOM    637  O   VAL    42      30.925  37.396  65.588  1.00  0.00           O  
ATOM    638  N   ILE    43      33.097  37.912  65.607  1.00  0.00           N  
ATOM    639  H   ILE    43      33.892  38.340  65.155  1.00  0.00           H  
ATOM    640  CA  ILE    43      33.479  37.522  66.977  1.00  0.00           C  
ATOM    641  HA  ILE    43      32.829  36.735  67.358  1.00  0.00           H  
ATOM    642  CB  ILE    43      34.948  36.978  67.006  1.00  0.00           C  
ATOM    643  HB  ILE    43      34.994  36.497  67.984  1.00  0.00           H  
ATOM    644  CG2 ILE    43      35.168  35.927  65.916  1.00  0.00           C  
ATOM    645 HG21 ILE    43      34.356  35.218  65.755  1.00  0.00           H  
ATOM    646 HG22 ILE    43      35.313  36.465  64.980  1.00  0.00           H  
ATOM    647 HG23 ILE    43      36.008  35.299  66.215  1.00  0.00           H  
ATOM    648  CG1 ILE    43      36.027  38.055  66.941  1.00  0.00           C  
ATOM    649 HG12 ILE    43      35.808  38.899  66.288  1.00  0.00           H  
ATOM    650 HG13 ILE    43      36.046  38.488  67.941  1.00  0.00           H  
ATOM    651  CD1 ILE    43      37.432  37.512  66.582  1.00  0.00           C  
ATOM    652 HD11 ILE    43      37.353  37.102  65.575  1.00  0.00           H  
ATOM    653 HD12 ILE    43      38.228  38.255  66.557  1.00  0.00           H  
ATOM    654 HD13 ILE    43      37.608  36.678  67.261  1.00  0.00           H  
ATOM    655  C   ILE    43      33.282  38.571  68.084  1.00  0.00           C  
ATOM    656  O   ILE    43      33.375  38.182  69.222  1.00  0.00           O  
ATOM    657  N   CYS    44      32.979  39.854  67.765  1.00  0.00           N  
ATOM    658  H   CYS    44      32.903  40.119  66.793  1.00  0.00           H  
ATOM    659  CA  CYS    44      32.993  40.921  68.774  1.00  0.00           C  
ATOM    660  HA  CYS    44      33.694  40.661  69.567  1.00  0.00           H  
ATOM    661  CB  CYS    44      33.497  42.236  68.074  1.00  0.00           C  
ATOM    662  HB2 CYS    44      32.685  42.513  67.402  1.00  0.00           H  
ATOM    663  HB3 CYS    44      33.751  42.964  68.844  1.00  0.00           H  
ATOM    664  SG  CYS    44      34.991  42.092  67.123  1.00  0.00           S  
ATOM    665  HG  CYS    44      35.842  42.616  68.010  1.00  0.00           H  
ATOM    666  C   CYS    44      31.610  41.016  69.408  1.00  0.00           C  
ATOM    667  O   CYS    44      30.561  40.840  68.768  1.00  0.00           O  
ATOM    668  N   THR    45      31.640  41.407  70.727  1.00  0.00           N  
ATOM    669  H   THR    45      32.533  41.357  71.195  1.00  0.00           H  
ATOM    670  CA  THR    45      30.414  41.477  71.594  1.00  0.00           C  
ATOM    671  HA  THR    45      29.526  41.323  70.981  1.00  0.00           H  
ATOM    672  CB  THR    45      30.435  40.444  72.769  1.00  0.00           C  
ATOM    673  HB  THR    45      29.507  40.523  73.336  1.00  0.00           H  
ATOM    674  CG2 THR    45      30.418  38.999  72.149  1.00  0.00           C  
ATOM    675 HG21 THR    45      31.281  38.926  71.487  1.00  0.00           H  
ATOM    676 HG22 THR    45      30.555  38.256  72.935  1.00  0.00           H  
ATOM    677 HG23 THR    45      29.529  38.873  71.531  1.00  0.00           H  
ATOM    678  OG1 THR    45      31.557  40.498  73.608  1.00  0.00           O  
ATOM    679  HG1 THR    45      32.367  40.611  73.106  1.00  0.00           H  
ATOM    680  C   THR    45      30.318  42.897  72.099  1.00  0.00           C  
ATOM    681  O   THR    45      31.114  43.244  72.975  1.00  0.00           O  
ATOM    682  N   SER    46      29.367  43.703  71.601  1.00  0.00           N  
ATOM    683  H   SER    46      28.847  43.356  70.808  1.00  0.00           H  
ATOM    684  CA  SER    46      28.961  45.130  71.962  1.00  0.00           C  
ATOM    685  HA  SER    46      28.465  45.497  71.064  1.00  0.00           H  
ATOM    686  CB  SER    46      28.180  45.251  73.263  1.00  0.00           C  
ATOM    687  HB2 SER    46      28.777  44.770  74.038  1.00  0.00           H  
ATOM    688  HB3 SER    46      27.992  46.286  73.549  1.00  0.00           H  
ATOM    689  OG  SER    46      26.953  44.533  73.167  1.00  0.00           O  
ATOM    690  HG  SER    46      27.171  43.603  73.074  1.00  0.00           H  
ATOM    691  C   SER    46      30.236  46.043  72.057  1.00  0.00           C  
ATOM    692  O   SER    46      30.601  46.739  71.035  1.00  0.00           O  
ATOM    693  N   GLU    47      30.920  46.107  73.203  1.00  0.00           N  
ATOM    694  H   GLU    47      30.586  45.489  73.929  1.00  0.00           H  
ATOM    695  CA  GLU    47      32.048  47.054  73.437  1.00  0.00           C  
ATOM    696  HA  GLU    47      31.846  47.819  72.687  1.00  0.00           H  
ATOM    697  CB  GLU    47      31.871  47.623  74.844  1.00  0.00           C  
ATOM    698  HB2 GLU    47      32.394  48.576  74.921  1.00  0.00           H  
ATOM    699  HB3 GLU    47      30.803  47.840  74.880  1.00  0.00           H  
ATOM    700  CG  GLU    47      32.368  46.735  76.032  1.00  0.00           C  
ATOM    701  HG2 GLU    47      33.447  46.863  76.119  1.00  0.00           H  
ATOM    702  HG3 GLU    47      31.884  47.092  76.941  1.00  0.00           H  
ATOM    703  CD  GLU    47      31.928  45.270  75.868  1.00  0.00           C  
ATOM    704  OE1 GLU    47      30.673  45.068  76.023  1.00  0.00           O  
ATOM    705  OE2 GLU    47      32.774  44.439  75.563  1.00  0.00           O  
ATOM    706  C   GLU    47      33.463  46.667  73.126  1.00  0.00           C  
ATOM    707  O   GLU    47      34.397  47.513  72.993  1.00  0.00           O  
ATOM    708  N   ASP    48      33.720  45.410  72.833  1.00  0.00           N  
ATOM    709  H   ASP    48      33.004  44.709  72.960  1.00  0.00           H  
ATOM    710  CA  ASP    48      35.015  44.861  72.444  1.00  0.00           C  
ATOM    711  HA  ASP    48      35.735  44.746  73.255  1.00  0.00           H  
ATOM    712  CB  ASP    48      34.899  43.443  71.868  1.00  0.00           C  
ATOM    713  HB2 ASP    48      34.194  43.498  71.038  1.00  0.00           H  
ATOM    714  HB3 ASP    48      35.887  43.241  71.457  1.00  0.00           H  
ATOM    715  CG  ASP    48      34.501  42.338  72.814  1.00  0.00           C  
ATOM    716  OD1 ASP    48      34.721  42.554  74.039  1.00  0.00           O  
ATOM    717  OD2 ASP    48      33.801  41.330  72.412  1.00  0.00           O  
ATOM    718  C   ASP    48      35.706  45.688  71.330  1.00  0.00           C  
ATOM    719  O   ASP    48      36.911  45.894  71.452  1.00  0.00           O  
ATOM    720  N   MET    49      34.984  46.186  70.274  1.00  0.00           N  
ATOM    721  H   MET    49      34.017  45.900  70.333  1.00  0.00           H  
ATOM    722  CA  MET    49      35.562  46.973  69.160  1.00  0.00           C  
ATOM    723  HA  MET    49      36.361  46.435  68.651  1.00  0.00           H  
ATOM    724  CB  MET    49      34.444  47.040  68.072  1.00  0.00           C  
ATOM    725  HB2 MET    49      34.930  47.370  67.154  1.00  0.00           H  
ATOM    726  HB3 MET    49      33.985  46.083  67.825  1.00  0.00           H  
ATOM    727  CG  MET    49      33.291  47.955  68.408  1.00  0.00           C  
ATOM    728  HG2 MET    49      32.745  47.424  69.188  1.00  0.00           H  
ATOM    729  HG3 MET    49      33.693  48.835  68.911  1.00  0.00           H  
ATOM    730  SD  MET    49      32.168  48.495  67.115  1.00  0.00           S  
ATOM    731  CE  MET    49      31.106  47.062  67.001  1.00  0.00           C  
ATOM    732  HE1 MET    49      30.482  46.869  67.873  1.00  0.00           H  
ATOM    733  HE2 MET    49      30.507  47.039  66.091  1.00  0.00           H  
ATOM    734  HE3 MET    49      31.721  46.165  66.930  1.00  0.00           H  
ATOM    735  C   MET    49      36.175  48.252  69.625  1.00  0.00           C  
ATOM    736  O   MET    49      36.854  48.823  68.774  1.00  0.00           O  
ATOM    737  N   LEU    50      35.883  48.792  70.780  1.00  0.00           N  
ATOM    738  H   LEU    50      35.254  48.279  71.380  1.00  0.00           H  
ATOM    739  CA  LEU    50      36.567  49.937  71.325  1.00  0.00           C  
ATOM    740  HA  LEU    50      36.514  50.774  70.629  1.00  0.00           H  
ATOM    741  CB  LEU    50      36.022  50.303  72.733  1.00  0.00           C  
ATOM    742  HB2 LEU    50      35.844  49.376  73.277  1.00  0.00           H  
ATOM    743  HB3 LEU    50      36.837  50.790  73.269  1.00  0.00           H  
ATOM    744  CG  LEU    50      34.806  51.297  72.786  1.00  0.00           C  
ATOM    745  HG  LEU    50      35.107  52.198  72.252  1.00  0.00           H  
ATOM    746  CD1 LEU    50      33.569  50.834  71.987  1.00  0.00           C  
ATOM    747 HD11 LEU    50      33.335  49.919  72.531  1.00  0.00           H  
ATOM    748 HD12 LEU    50      32.743  51.545  72.018  1.00  0.00           H  
ATOM    749 HD13 LEU    50      33.847  50.608  70.958  1.00  0.00           H  
ATOM    750  CD2 LEU    50      34.528  51.599  74.307  1.00  0.00           C  
ATOM    751 HD21 LEU    50      35.426  51.960  74.809  1.00  0.00           H  
ATOM    752 HD22 LEU    50      33.711  52.302  74.471  1.00  0.00           H  
ATOM    753 HD23 LEU    50      34.263  50.623  74.712  1.00  0.00           H  
ATOM    754  C   LEU    50      38.034  49.587  71.465  1.00  0.00           C  
ATOM    755  O   LEU    50      38.812  50.481  71.118  1.00  0.00           O  
ATOM    756  N   ASN    51      38.415  48.358  71.937  1.00  0.00           N  
ATOM    757  H   ASN    51      37.805  47.585  72.160  1.00  0.00           H  
ATOM    758  CA  ASN    51      39.765  48.003  72.197  1.00  0.00           C  
ATOM    759  HA  ASN    51      40.377  48.587  71.510  1.00  0.00           H  
ATOM    760  CB  ASN    51      40.101  48.439  73.626  1.00  0.00           C  
ATOM    761  HB2 ASN    51      39.460  47.908  74.329  1.00  0.00           H  
ATOM    762  HB3 ASN    51      41.083  48.129  73.983  1.00  0.00           H  
ATOM    763  CG  ASN    51      40.068  49.994  73.847  1.00  0.00           C  
ATOM    764  OD1 ASN    51      40.864  50.759  73.386  1.00  0.00           O  
ATOM    765  ND2 ASN    51      39.223  50.511  74.729  1.00  0.00           N  
ATOM    766 HD21 ASN    51      38.707  49.857  75.300  1.00  0.00           H  
ATOM    767 HD22 ASN    51      39.461  51.448  75.023  1.00  0.00           H  
ATOM    768  C   ASN    51      39.956  46.494  71.849  1.00  0.00           C  
ATOM    769  O   ASN    51      39.926  45.731  72.840  1.00  0.00           O  
ATOM    770  N   PRO    52      40.048  46.047  70.565  1.00  0.00           N  
ATOM    771  CD  PRO    52      40.164  46.813  69.396  1.00  0.00           C  
ATOM    772  HD2 PRO    52      41.211  47.112  69.340  1.00  0.00           H  
ATOM    773  HD3 PRO    52      39.338  47.522  69.460  1.00  0.00           H  
ATOM    774  CG  PRO    52      39.750  45.879  68.276  1.00  0.00           C  
ATOM    775  HG2 PRO    52      40.666  45.543  67.789  1.00  0.00           H  
ATOM    776  HG3 PRO    52      39.177  46.435  67.535  1.00  0.00           H  
ATOM    777  CB  PRO    52      39.035  44.734  68.944  1.00  0.00           C  
ATOM    778  HB2 PRO    52      39.165  43.838  68.336  1.00  0.00           H  
ATOM    779  HB3 PRO    52      38.000  45.055  69.063  1.00  0.00           H  
ATOM    780  CA  PRO    52      39.744  44.691  70.330  1.00  0.00           C  
ATOM    781  HA  PRO    52      39.013  44.362  71.069  1.00  0.00           H  
ATOM    782  C   PRO    52      40.951  43.728  70.336  1.00  0.00           C  
ATOM    783  O   PRO    52      41.910  43.896  69.583  1.00  0.00           O  
ATOM    784  N   ASN    53      40.841  42.786  71.242  1.00  0.00           N  
ATOM    785  H   ASN    53      40.210  42.931  72.017  1.00  0.00           H  
ATOM    786  CA  ASN    53      41.649  41.545  71.349  1.00  0.00           C  
ATOM    787  HA  ASN    53      42.641  41.649  70.910  1.00  0.00           H  
ATOM    788  CB  ASN    53      41.919  41.192  72.771  1.00  0.00           C  
ATOM    789  HB2 ASN    53      41.041  41.369  73.393  1.00  0.00           H  
ATOM    790  HB3 ASN    53      42.347  40.193  72.847  1.00  0.00           H  
ATOM    791  CG  ASN    53      42.924  42.130  73.300  1.00  0.00           C  
ATOM    792  OD1 ASN    53      42.624  43.172  73.865  1.00  0.00           O  
ATOM    793  ND2 ASN    53      44.232  41.906  73.228  1.00  0.00           N  
ATOM    794 HD21 ASN    53      44.499  41.023  72.816  1.00  0.00           H  
ATOM    795 HD22 ASN    53      44.770  42.446  73.891  1.00  0.00           H  
ATOM    796  C   ASN    53      40.975  40.440  70.535  1.00  0.00           C  
ATOM    797  O   ASN    53      40.323  39.543  71.093  1.00  0.00           O  
ATOM    798  N   TYR    54      40.984  40.594  69.223  1.00  0.00           N  
ATOM    799  H   TYR    54      41.597  41.343  68.932  1.00  0.00           H  
ATOM    800  CA  TYR    54      40.463  39.662  68.202  1.00  0.00           C  
ATOM    801  HA  TYR    54      39.404  39.489  68.394  1.00  0.00           H  
ATOM    802  CB  TYR    54      40.819  40.132  66.762  1.00  0.00           C  
ATOM    803  HB2 TYR    54      41.894  40.142  66.586  1.00  0.00           H  
ATOM    804  HB3 TYR    54      40.500  39.362  66.059  1.00  0.00           H  
ATOM    805  CG  TYR    54      40.157  41.437  66.420  1.00  0.00           C  
ATOM    806  CD1 TYR    54      38.740  41.459  66.376  1.00  0.00           C  
ATOM    807  HD1 TYR    54      38.150  40.663  66.807  1.00  0.00           H  
ATOM    808  CE1 TYR    54      38.089  42.549  65.792  1.00  0.00           C  
ATOM    809  HE1 TYR    54      37.018  42.671  65.720  1.00  0.00           H  
ATOM    810  CZ  TYR    54      38.859  43.629  65.383  1.00  0.00           C  
ATOM    811  OH  TYR    54      38.152  44.691  65.039  1.00  0.00           O  
ATOM    812  HH  TYR    54      38.689  45.485  64.981  1.00  0.00           H  
ATOM    813  CE2 TYR    54      40.228  43.719  65.554  1.00  0.00           C  
ATOM    814  HE2 TYR    54      40.779  44.590  65.229  1.00  0.00           H  
ATOM    815  CD2 TYR    54      40.885  42.580  66.056  1.00  0.00           C  
ATOM    816  HD2 TYR    54      41.964  42.594  66.102  1.00  0.00           H  
ATOM    817  C   TYR    54      41.065  38.261  68.312  1.00  0.00           C  
ATOM    818  O   TYR    54      40.360  37.245  68.361  1.00  0.00           O  
ATOM    819  N   GLU    55      42.362  38.204  68.434  1.00  0.00           N  
ATOM    820  H   GLU    55      42.873  39.076  68.422  1.00  0.00           H  
ATOM    821  CA  GLU    55      43.079  36.994  68.847  1.00  0.00           C  
ATOM    822  HA  GLU    55      42.902  36.244  68.076  1.00  0.00           H  
ATOM    823  CB  GLU    55      44.609  37.084  68.756  1.00  0.00           C  
ATOM    824  HB2 GLU    55      44.921  36.068  68.519  1.00  0.00           H  
ATOM    825  HB3 GLU    55      44.888  37.851  68.033  1.00  0.00           H  
ATOM    826  CG  GLU    55      45.249  37.454  70.171  1.00  0.00           C  
ATOM    827  HG2 GLU    55      44.844  36.779  70.925  1.00  0.00           H  
ATOM    828  HG3 GLU    55      46.310  37.238  70.042  1.00  0.00           H  
ATOM    829  CD  GLU    55      45.095  38.922  70.499  1.00  0.00           C  
ATOM    830  OE1 GLU    55      44.869  39.254  71.676  1.00  0.00           O  
ATOM    831  OE2 GLU    55      45.020  39.707  69.537  1.00  0.00           O  
ATOM    832  C   GLU    55      42.533  36.293  70.109  1.00  0.00           C  
ATOM    833  O   GLU    55      42.475  35.077  70.128  1.00  0.00           O  
ATOM    834  N   ASP    56      42.228  37.118  71.133  1.00  0.00           N  
ATOM    835  H   ASP    56      42.255  38.111  70.950  1.00  0.00           H  
ATOM    836  CA  ASP    56      41.872  36.555  72.474  1.00  0.00           C  
ATOM    837  HA  ASP    56      42.429  35.666  72.773  1.00  0.00           H  
ATOM    838  CB  ASP    56      41.843  37.648  73.625  1.00  0.00           C  
ATOM    839  HB2 ASP    56      42.790  38.186  73.587  1.00  0.00           H  
ATOM    840  HB3 ASP    56      41.124  38.415  73.336  1.00  0.00           H  
ATOM    841  CG  ASP    56      41.539  37.213  75.075  1.00  0.00           C  
ATOM    842  OD1 ASP    56      41.241  36.059  75.360  1.00  0.00           O  
ATOM    843  OD2 ASP    56      41.625  38.092  76.001  1.00  0.00           O  
ATOM    844  C   ASP    56      40.435  36.022  72.373  1.00  0.00           C  
ATOM    845  O   ASP    56      40.119  34.898  72.687  1.00  0.00           O  
ATOM    846  N   LEU    57      39.538  36.754  71.784  1.00  0.00           N  
ATOM    847  H   LEU    57      39.767  37.735  71.706  1.00  0.00           H  
ATOM    848  CA  LEU    57      38.221  36.359  71.284  1.00  0.00           C  
ATOM    849  HA  LEU    57      37.512  36.201  72.097  1.00  0.00           H  
ATOM    850  CB  LEU    57      37.607  37.609  70.590  1.00  0.00           C  
ATOM    851  HB2 LEU    57      38.243  37.977  69.785  1.00  0.00           H  
ATOM    852  HB3 LEU    57      36.750  37.319  69.982  1.00  0.00           H  
ATOM    853  CG  LEU    57      37.116  38.830  71.437  1.00  0.00           C  
ATOM    854  HG  LEU    57      37.936  39.150  72.081  1.00  0.00           H  
ATOM    855  CD1 LEU    57      36.808  40.065  70.555  1.00  0.00           C  
ATOM    856 HD11 LEU    57      36.665  40.919  71.218  1.00  0.00           H  
ATOM    857 HD12 LEU    57      37.685  40.268  69.941  1.00  0.00           H  
ATOM    858 HD13 LEU    57      35.927  39.937  69.926  1.00  0.00           H  
ATOM    859  CD2 LEU    57      35.806  38.591  72.149  1.00  0.00           C  
ATOM    860 HD21 LEU    57      35.081  38.259  71.406  1.00  0.00           H  
ATOM    861 HD22 LEU    57      35.936  37.714  72.783  1.00  0.00           H  
ATOM    862 HD23 LEU    57      35.448  39.386  72.804  1.00  0.00           H  
ATOM    863  C   LEU    57      38.364  35.114  70.388  1.00  0.00           C  
ATOM    864  O   LEU    57      37.541  34.212  70.509  1.00  0.00           O  
ATOM    865  N   LEU    58      39.309  34.984  69.507  1.00  0.00           N  
ATOM    866  H   LEU    58      39.699  35.854  69.176  1.00  0.00           H  
ATOM    867  CA  LEU    58      39.559  33.835  68.647  1.00  0.00           C  
ATOM    868  HA  LEU    58      38.588  33.572  68.228  1.00  0.00           H  
ATOM    869  CB  LEU    58      40.528  34.194  67.499  1.00  0.00           C  
ATOM    870  HB2 LEU    58      40.083  35.128  67.157  1.00  0.00           H  
ATOM    871  HB3 LEU    58      41.489  34.550  67.869  1.00  0.00           H  
ATOM    872  CG  LEU    58      40.717  33.186  66.362  1.00  0.00           C  
ATOM    873  HG  LEU    58      41.126  32.269  66.785  1.00  0.00           H  
ATOM    874  CD1 LEU    58      39.311  32.912  65.775  1.00  0.00           C  
ATOM    875 HD11 LEU    58      38.718  33.790  65.521  1.00  0.00           H  
ATOM    876 HD12 LEU    58      39.528  32.367  64.857  1.00  0.00           H  
ATOM    877 HD13 LEU    58      38.691  32.287  66.418  1.00  0.00           H  
ATOM    878  CD2 LEU    58      41.632  33.735  65.239  1.00  0.00           C  
ATOM    879 HD21 LEU    58      41.690  33.099  64.356  1.00  0.00           H  
ATOM    880 HD22 LEU    58      41.474  34.784  64.989  1.00  0.00           H  
ATOM    881 HD23 LEU    58      42.630  33.773  65.677  1.00  0.00           H  
ATOM    882  C   LEU    58      39.983  32.559  69.379  1.00  0.00           C  
ATOM    883  O   LEU    58      39.509  31.496  69.025  1.00  0.00           O  
ATOM    884  N   ILE    59      40.762  32.722  70.460  1.00  0.00           N  
ATOM    885  H   ILE    59      41.130  33.651  70.608  1.00  0.00           H  
ATOM    886  CA  ILE    59      41.069  31.634  71.406  1.00  0.00           C  
ATOM    887  HA  ILE    59      41.214  30.691  70.880  1.00  0.00           H  
ATOM    888  CB  ILE    59      42.252  31.933  72.317  1.00  0.00           C  
ATOM    889  HB  ILE    59      41.994  32.881  72.788  1.00  0.00           H  
ATOM    890  CG2 ILE    59      42.369  30.933  73.483  1.00  0.00           C  
ATOM    891 HG21 ILE    59      41.478  30.917  74.111  1.00  0.00           H  
ATOM    892 HG22 ILE    59      42.498  29.931  73.074  1.00  0.00           H  
ATOM    893 HG23 ILE    59      43.262  31.161  74.066  1.00  0.00           H  
ATOM    894  CG1 ILE    59      43.624  32.201  71.551  1.00  0.00           C  
ATOM    895 HG12 ILE    59      43.540  32.939  70.753  1.00  0.00           H  
ATOM    896 HG13 ILE    59      44.325  32.660  72.248  1.00  0.00           H  
ATOM    897  CD1 ILE    59      44.185  30.856  70.947  1.00  0.00           C  
ATOM    898 HD11 ILE    59      43.508  30.309  70.291  1.00  0.00           H  
ATOM    899 HD12 ILE    59      45.116  31.085  70.428  1.00  0.00           H  
ATOM    900 HD13 ILE    59      44.388  30.318  71.873  1.00  0.00           H  
ATOM    901  C   ILE    59      39.773  31.215  72.149  1.00  0.00           C  
ATOM    902  O   ILE    59      39.437  30.029  72.210  1.00  0.00           O  
ATOM    903  N   ARG    60      39.045  32.173  72.673  1.00  0.00           N  
ATOM    904  H   ARG    60      39.406  33.116  72.700  1.00  0.00           H  
ATOM    905  CA  ARG    60      37.752  31.977  73.287  1.00  0.00           C  
ATOM    906  HA  ARG    60      37.793  31.254  74.102  1.00  0.00           H  
ATOM    907  CB  ARG    60      37.346  33.337  73.902  1.00  0.00           C  
ATOM    908  HB2 ARG    60      37.312  34.087  73.111  1.00  0.00           H  
ATOM    909  HB3 ARG    60      36.394  33.276  74.430  1.00  0.00           H  
ATOM    910  CG  ARG    60      38.204  33.941  75.054  1.00  0.00           C  
ATOM    911  HG2 ARG    60      38.325  33.315  75.938  1.00  0.00           H  
ATOM    912  HG3 ARG    60      39.192  34.156  74.646  1.00  0.00           H  
ATOM    913  CD  ARG    60      37.666  35.341  75.496  1.00  0.00           C  
ATOM    914  HD2 ARG    60      37.484  35.964  74.620  1.00  0.00           H  
ATOM    915  HD3 ARG    60      36.657  35.238  75.897  1.00  0.00           H  
ATOM    916  NE  ARG    60      38.697  36.019  76.354  1.00  0.00           N  
ATOM    917  HE  ARG    60      39.551  36.217  75.852  1.00  0.00           H  
ATOM    918  CZ  ARG    60      38.794  36.199  77.677  1.00  0.00           C  
ATOM    919  NH1 ARG    60      38.031  35.693  78.567  1.00  0.00           N  
ATOM    920 HH11 ARG    60      37.339  35.040  78.228  1.00  0.00           H  
ATOM    921 HH12 ARG    60      38.245  35.837  79.543  1.00  0.00           H  
ATOM    922  NH2 ARG    60      39.820  36.859  78.012  1.00  0.00           N  
ATOM    923 HH21 ARG    60      40.460  37.040  77.252  1.00  0.00           H  
ATOM    924 HH22 ARG    60      40.077  36.784  78.985  1.00  0.00           H  
ATOM    925  C   ARG    60      36.691  31.340  72.329  1.00  0.00           C  
ATOM    926  O   ARG    60      36.042  30.412  72.775  1.00  0.00           O  
ATOM    927  N   LYS    61      36.572  31.782  71.090  1.00  0.00           N  
ATOM    928  H   LYS    61      37.141  32.533  70.728  1.00  0.00           H  
ATOM    929  CA  LYS    61      35.614  31.270  70.072  1.00  0.00           C  
ATOM    930  HA  LYS    61      34.842  30.839  70.710  1.00  0.00           H  
ATOM    931  CB  LYS    61      35.061  32.477  69.309  1.00  0.00           C  
ATOM    932  HB2 LYS    61      35.904  32.998  68.855  1.00  0.00           H  
ATOM    933  HB3 LYS    61      34.452  31.948  68.576  1.00  0.00           H  
ATOM    934  CG  LYS    61      34.082  33.308  70.186  1.00  0.00           C  
ATOM    935  HG2 LYS    61      33.334  33.638  69.465  1.00  0.00           H  
ATOM    936  HG3 LYS    61      33.605  32.648  70.911  1.00  0.00           H  
ATOM    937  CD  LYS    61      34.659  34.538  70.952  1.00  0.00           C  
ATOM    938  HD2 LYS    61      35.316  34.123  71.716  1.00  0.00           H  
ATOM    939  HD3 LYS    61      35.297  35.124  70.291  1.00  0.00           H  
ATOM    940  CE  LYS    61      33.639  35.492  71.743  1.00  0.00           C  
ATOM    941  HE2 LYS    61      33.002  34.930  72.426  1.00  0.00           H  
ATOM    942  HE3 LYS    61      34.227  36.248  72.264  1.00  0.00           H  
ATOM    943  NZ  LYS    61      32.661  36.165  70.822  1.00  0.00           N  
ATOM    944  HZ1 LYS    61      32.094  35.380  70.534  1.00  0.00           H  
ATOM    945  HZ2 LYS    61      31.986  36.760  71.281  1.00  0.00           H  
ATOM    946  HZ3 LYS    61      33.084  36.592  70.011  1.00  0.00           H  
ATOM    947  C   LYS    61      36.154  30.097  69.098  1.00  0.00           C  
ATOM    948  O   LYS    61      36.627  30.356  68.004  1.00  0.00           O  
ATOM    949  N   SER    62      36.147  28.905  69.623  1.00  0.00           N  
ATOM    950  H   SER    62      35.950  28.846  70.612  1.00  0.00           H  
ATOM    951  CA  SER    62      36.567  27.701  68.888  1.00  0.00           C  
ATOM    952  HA  SER    62      37.496  28.022  68.418  1.00  0.00           H  
ATOM    953  CB  SER    62      36.762  26.575  69.846  1.00  0.00           C  
ATOM    954  HB2 SER    62      37.645  26.820  70.436  1.00  0.00           H  
ATOM    955  HB3 SER    62      35.888  26.363  70.462  1.00  0.00           H  
ATOM    956  OG  SER    62      37.137  25.322  69.227  1.00  0.00           O  
ATOM    957  HG  SER    62      37.887  25.033  69.752  1.00  0.00           H  
ATOM    958  C   SER    62      35.425  27.388  67.891  1.00  0.00           C  
ATOM    959  O   SER    62      34.364  28.031  67.787  1.00  0.00           O  
ATOM    960  N   ASN    63      35.733  26.394  67.020  1.00  0.00           N  
ATOM    961  H   ASN    63      36.474  25.758  67.276  1.00  0.00           H  
ATOM    962  CA  ASN    63      35.059  26.187  65.703  1.00  0.00           C  
ATOM    963  HA  ASN    63      35.211  27.041  65.042  1.00  0.00           H  
ATOM    964  CB  ASN    63      35.738  24.988  65.027  1.00  0.00           C  
ATOM    965  HB2 ASN    63      35.467  24.998  63.971  1.00  0.00           H  
ATOM    966  HB3 ASN    63      36.806  25.181  64.930  1.00  0.00           H  
ATOM    967  CG  ASN    63      35.394  23.699  65.705  1.00  0.00           C  
ATOM    968  OD1 ASN    63      34.405  22.976  65.380  1.00  0.00           O  
ATOM    969  ND2 ASN    63      36.188  23.262  66.696  1.00  0.00           N  
ATOM    970 HD21 ASN    63      37.067  23.751  66.787  1.00  0.00           H  
ATOM    971 HD22 ASN    63      36.064  22.369  67.152  1.00  0.00           H  
ATOM    972  C   ASN    63      33.525  26.051  65.827  1.00  0.00           C  
ATOM    973  O   ASN    63      32.741  26.639  65.084  1.00  0.00           O  
ATOM    974  N   HIE    64      32.912  25.388  66.830  1.00  0.00           N  
ATOM    975  H   HIE    64      33.434  24.834  67.493  1.00  0.00           H  
ATOM    976  CA  HIE    64      31.437  25.325  67.021  1.00  0.00           C  
ATOM    977  HA  HIE    64      30.943  25.034  66.094  1.00  0.00           H  
ATOM    978  CB  HIE    64      31.087  24.012  67.820  1.00  0.00           C  
ATOM    979  HB2 HIE    64      30.019  23.793  67.818  1.00  0.00           H  
ATOM    980  HB3 HIE    64      31.618  23.176  67.366  1.00  0.00           H  
ATOM    981  CG  HIE    64      31.449  24.101  69.281  1.00  0.00           C  
ATOM    982  ND1 HIE    64      32.563  24.841  69.753  1.00  0.00           N  
ATOM    983  CE1 HIE    64      32.724  24.581  71.082  1.00  0.00           C  
ATOM    984  HE1 HIE    64      33.582  24.848  71.680  1.00  0.00           H  
ATOM    985  NE2 HIE    64      31.677  23.782  71.479  1.00  0.00           N  
ATOM    986  HE2 HIE    64      31.564  23.364  72.392  1.00  0.00           H  
ATOM    987  CD2 HIE    64      30.953  23.409  70.320  1.00  0.00           C  
ATOM    988  HD2 HIE    64      30.111  22.737  70.249  1.00  0.00           H  
ATOM    989  C   HIE    64      30.690  26.549  67.576  1.00  0.00           C  
ATOM    990  O   HIE    64      29.513  26.599  67.471  1.00  0.00           O  
ATOM    991  N   ASN    65      31.360  27.587  68.017  1.00  0.00           N  
ATOM    992  H   ASN    65      32.367  27.587  67.938  1.00  0.00           H  
ATOM    993  CA  ASN    65      30.807  28.896  68.066  1.00  0.00           C  
ATOM    994  HA  ASN    65      29.915  28.752  68.675  1.00  0.00           H  
ATOM    995  CB  ASN    65      31.696  29.954  68.810  1.00  0.00           C  
ATOM    996  HB2 ASN    65      32.586  30.149  68.212  1.00  0.00           H  
ATOM    997  HB3 ASN    65      31.085  30.856  68.772  1.00  0.00           H  
ATOM    998  CG  ASN    65      32.094  29.655  70.271  1.00  0.00           C  
ATOM    999  OD1 ASN    65      31.415  29.995  71.187  1.00  0.00           O  
ATOM   1000  ND2 ASN    65      33.131  28.906  70.424  1.00  0.00           N  
ATOM   1001 HD21 ASN    65      33.729  28.576  69.680  1.00  0.00           H  
ATOM   1002 HD22 ASN    65      33.401  28.772  71.388  1.00  0.00           H  
ATOM   1003  C   ASN    65      30.285  29.440  66.670  1.00  0.00           C  
ATOM   1004  O   ASN    65      29.356  30.259  66.639  1.00  0.00           O  
ATOM   1005  N   PHE    66      30.776  28.905  65.534  1.00  0.00           N  
ATOM   1006  H   PHE    66      31.616  28.351  65.625  1.00  0.00           H  
ATOM   1007  CA  PHE    66      30.374  29.409  64.265  1.00  0.00           C  
ATOM   1008  HA  PHE    66      29.887  30.384  64.263  1.00  0.00           H  
ATOM   1009  CB  PHE    66      31.638  29.604  63.361  1.00  0.00           C  
ATOM   1010  HB2 PHE    66      32.104  28.620  63.318  1.00  0.00           H  
ATOM   1011  HB3 PHE    66      31.262  29.995  62.415  1.00  0.00           H  
ATOM   1012  CG  PHE    66      32.723  30.510  63.885  1.00  0.00           C  
ATOM   1013  CD1 PHE    66      32.699  31.912  63.500  1.00  0.00           C  
ATOM   1014  HD1 PHE    66      31.873  32.334  62.948  1.00  0.00           H  
ATOM   1015  CE1 PHE    66      33.590  32.785  64.182  1.00  0.00           C  
ATOM   1016  HE1 PHE    66      33.479  33.843  63.998  1.00  0.00           H  
ATOM   1017  CZ  PHE    66      34.489  32.229  65.079  1.00  0.00           C  
ATOM   1018  HZ  PHE    66      35.266  32.872  65.464  1.00  0.00           H  
ATOM   1019  CE2 PHE    66      34.616  30.842  65.266  1.00  0.00           C  
ATOM   1020  HE2 PHE    66      35.521  30.494  65.740  1.00  0.00           H  
ATOM   1021  CD2 PHE    66      33.702  29.954  64.734  1.00  0.00           C  
ATOM   1022  HD2 PHE    66      33.734  28.876  64.786  1.00  0.00           H  
ATOM   1023  C   PHE    66      29.327  28.542  63.459  1.00  0.00           C  
ATOM   1024  O   PHE    66      29.745  27.520  62.883  1.00  0.00           O  
ATOM   1025  N   LEU    67      28.107  29.071  63.332  1.00  0.00           N  
ATOM   1026  H   LEU    67      27.863  29.892  63.868  1.00  0.00           H  
ATOM   1027  CA  LEU    67      27.029  28.677  62.406  1.00  0.00           C  
ATOM   1028  HA  LEU    67      27.239  27.648  62.117  1.00  0.00           H  
ATOM   1029  CB  LEU    67      25.698  28.725  63.202  1.00  0.00           C  
ATOM   1030  HB2 LEU    67      25.783  28.017  64.026  1.00  0.00           H  
ATOM   1031  HB3 LEU    67      25.675  29.750  63.573  1.00  0.00           H  
ATOM   1032  CG  LEU    67      24.368  28.456  62.503  1.00  0.00           C  
ATOM   1033  HG  LEU    67      24.173  29.236  61.767  1.00  0.00           H  
ATOM   1034  CD1 LEU    67      24.371  27.091  61.831  1.00  0.00           C  
ATOM   1035 HD11 LEU    67      24.520  26.407  62.667  1.00  0.00           H  
ATOM   1036 HD12 LEU    67      23.370  26.961  61.420  1.00  0.00           H  
ATOM   1037 HD13 LEU    67      25.188  27.004  61.115  1.00  0.00           H  
ATOM   1038  CD2 LEU    67      23.274  28.504  63.584  1.00  0.00           C  
ATOM   1039 HD21 LEU    67      23.505  29.347  64.234  1.00  0.00           H  
ATOM   1040 HD22 LEU    67      22.324  28.752  63.112  1.00  0.00           H  
ATOM   1041 HD23 LEU    67      23.256  27.592  64.181  1.00  0.00           H  
ATOM   1042  C   LEU    67      27.058  29.494  61.077  1.00  0.00           C  
ATOM   1043  O   LEU    67      26.668  30.672  61.005  1.00  0.00           O  
ATOM   1044  N   VAL    68      27.628  28.743  60.076  1.00  0.00           N  
ATOM   1045  H   VAL    68      27.838  27.766  60.227  1.00  0.00           H  
ATOM   1046  CA  VAL    68      27.596  29.052  58.661  1.00  0.00           C  
ATOM   1047  HA  VAL    68      27.577  30.141  58.607  1.00  0.00           H  
ATOM   1048  CB  VAL    68      28.929  28.658  57.995  1.00  0.00           C  
ATOM   1049  HB  VAL    68      28.969  27.569  58.017  1.00  0.00           H  
ATOM   1050  CG1 VAL    68      28.955  29.270  56.594  1.00  0.00           C  
ATOM   1051 HG11 VAL    68      28.891  30.358  56.608  1.00  0.00           H  
ATOM   1052 HG12 VAL    68      29.863  29.002  56.055  1.00  0.00           H  
ATOM   1053 HG13 VAL    68      28.037  28.841  56.192  1.00  0.00           H  
ATOM   1054  CG2 VAL    68      30.231  29.033  58.795  1.00  0.00           C  
ATOM   1055 HG21 VAL    68      31.168  28.673  58.372  1.00  0.00           H  
ATOM   1056 HG22 VAL    68      30.283  30.122  58.820  1.00  0.00           H  
ATOM   1057 HG23 VAL    68      30.224  28.572  59.783  1.00  0.00           H  
ATOM   1058  C   VAL    68      26.299  28.500  58.130  1.00  0.00           C  
ATOM   1059  O   VAL    68      25.962  27.345  58.448  1.00  0.00           O  
ATOM   1060  N   GLN    69      25.508  29.336  57.511  1.00  0.00           N  
ATOM   1061  H   GLN    69      25.750  30.314  57.432  1.00  0.00           H  
ATOM   1062  CA  GLN    69      24.236  28.902  56.874  1.00  0.00           C  
ATOM   1063  HA  GLN    69      24.193  27.829  56.687  1.00  0.00           H  
ATOM   1064  CB  GLN    69      23.091  29.073  57.927  1.00  0.00           C  
ATOM   1065  HB2 GLN    69      23.258  28.360  58.734  1.00  0.00           H  
ATOM   1066  HB3 GLN    69      23.092  30.092  58.313  1.00  0.00           H  
ATOM   1067  CG  GLN    69      21.703  28.773  57.314  1.00  0.00           C  
ATOM   1068  HG2 GLN    69      21.372  29.625  56.719  1.00  0.00           H  
ATOM   1069  HG3 GLN    69      21.737  27.921  56.635  1.00  0.00           H  
ATOM   1070  CD  GLN    69      20.625  28.487  58.368  1.00  0.00           C  
ATOM   1071  OE1 GLN    69      20.788  27.826  59.353  1.00  0.00           O  
ATOM   1072  NE2 GLN    69      19.412  28.900  58.125  1.00  0.00           N  
ATOM   1073 HE21 GLN    69      19.135  29.343  57.261  1.00  0.00           H  
ATOM   1074 HE22 GLN    69      18.779  28.475  58.788  1.00  0.00           H  
ATOM   1075  C   GLN    69      23.934  29.466  55.466  1.00  0.00           C  
ATOM   1076  O   GLN    69      23.880  30.675  55.199  1.00  0.00           O  
ATOM   1077  N   ALA    70      23.890  28.476  54.560  1.00  0.00           N  
ATOM   1078  H   ALA    70      24.065  27.503  54.769  1.00  0.00           H  
ATOM   1079  CA  ALA    70      23.718  28.707  53.135  1.00  0.00           C  
ATOM   1080  HA  ALA    70      24.063  29.731  52.990  1.00  0.00           H  
ATOM   1081  CB  ALA    70      24.464  27.646  52.255  1.00  0.00           C  
ATOM   1082  HB1 ALA    70      23.918  26.708  52.354  1.00  0.00           H  
ATOM   1083  HB2 ALA    70      24.315  27.890  51.203  1.00  0.00           H  
ATOM   1084  HB3 ALA    70      25.544  27.617  52.395  1.00  0.00           H  
ATOM   1085  C   ALA    70      22.164  28.739  52.782  1.00  0.00           C  
ATOM   1086  O   ALA    70      21.667  27.883  52.014  1.00  0.00           O  
ATOM   1087  N   GLY    71      21.328  29.694  53.279  1.00  0.00           N  
ATOM   1088  H   GLY    71      21.720  30.497  53.751  1.00  0.00           H  
ATOM   1089  CA  GLY    71      19.901  29.659  53.073  1.00  0.00           C  
ATOM   1090  HA2 GLY    71      19.551  30.672  53.271  1.00  0.00           H  
ATOM   1091  HA3 GLY    71      19.701  29.418  52.029  1.00  0.00           H  
ATOM   1092  C   GLY    71      19.313  28.607  53.992  1.00  0.00           C  
ATOM   1093  O   GLY    71      18.857  28.814  55.139  1.00  0.00           O  
ATOM   1094  N   ASN    72      19.407  27.346  53.551  1.00  0.00           N  
ATOM   1095  H   ASN    72      19.696  27.216  52.592  1.00  0.00           H  
ATOM   1096  CA  ASN    72      19.116  26.100  54.275  1.00  0.00           C  
ATOM   1097  HA  ASN    72      18.513  26.485  55.098  1.00  0.00           H  
ATOM   1098  CB  ASN    72      18.119  25.327  53.395  1.00  0.00           C  
ATOM   1099  HB2 ASN    72      17.668  24.504  53.950  1.00  0.00           H  
ATOM   1100  HB3 ASN    72      17.334  25.941  52.956  1.00  0.00           H  
ATOM   1101  CG  ASN    72      18.816  24.604  52.181  1.00  0.00           C  
ATOM   1102  OD1 ASN    72      19.542  25.194  51.402  1.00  0.00           O  
ATOM   1103  ND2 ASN    72      18.437  23.369  52.052  1.00  0.00           N  
ATOM   1104 HD21 ASN    72      17.718  22.939  52.616  1.00  0.00           H  
ATOM   1105 HD22 ASN    72      18.832  22.895  51.252  1.00  0.00           H  
ATOM   1106  C   ASN    72      20.279  25.280  54.776  1.00  0.00           C  
ATOM   1107  O   ASN    72      20.275  24.900  55.915  1.00  0.00           O  
ATOM   1108  N   VAL    73      21.252  24.867  53.928  1.00  0.00           N  
ATOM   1109  H   VAL    73      21.260  25.169  52.964  1.00  0.00           H  
ATOM   1110  CA  VAL    73      22.335  23.988  54.332  1.00  0.00           C  
ATOM   1111  HA  VAL    73      21.744  23.148  54.698  1.00  0.00           H  
ATOM   1112  CB  VAL    73      23.111  23.457  53.091  1.00  0.00           C  
ATOM   1113  HB  VAL    73      23.653  24.298  52.658  1.00  0.00           H  
ATOM   1114  CG1 VAL    73      24.195  22.427  53.342  1.00  0.00           C  
ATOM   1115 HG11 VAL    73      23.771  21.566  53.860  1.00  0.00           H  
ATOM   1116 HG12 VAL    73      24.698  22.025  52.462  1.00  0.00           H  
ATOM   1117 HG13 VAL    73      24.916  22.768  54.085  1.00  0.00           H  
ATOM   1118  CG2 VAL    73      22.301  22.781  51.982  1.00  0.00           C  
ATOM   1119 HG21 VAL    73      21.864  21.811  52.221  1.00  0.00           H  
ATOM   1120 HG22 VAL    73      21.483  23.424  51.659  1.00  0.00           H  
ATOM   1121 HG23 VAL    73      22.862  22.667  51.054  1.00  0.00           H  
ATOM   1122  C   VAL    73      23.352  24.552  55.421  1.00  0.00           C  
ATOM   1123  O   VAL    73      23.880  25.704  55.313  1.00  0.00           O  
ATOM   1124  N   GLN    74      23.550  23.906  56.508  1.00  0.00           N  
ATOM   1125  H   GLN    74      23.133  22.989  56.586  1.00  0.00           H  
ATOM   1126  CA  GLN    74      24.469  24.371  57.596  1.00  0.00           C  
ATOM   1127  HA  GLN    74      24.529  25.459  57.640  1.00  0.00           H  
ATOM   1128  CB  GLN    74      24.047  24.002  59.015  1.00  0.00           C  
ATOM   1129  HB2 GLN    74      24.007  22.917  59.104  1.00  0.00           H  
ATOM   1130  HB3 GLN    74      24.721  24.494  59.716  1.00  0.00           H  
ATOM   1131  CG  GLN    74      22.714  24.665  59.185  1.00  0.00           C  
ATOM   1132  HG2 GLN    74      22.938  25.732  59.157  1.00  0.00           H  
ATOM   1133  HG3 GLN    74      21.960  24.370  58.456  1.00  0.00           H  
ATOM   1134  CD  GLN    74      22.103  24.379  60.563  1.00  0.00           C  
ATOM   1135  OE1 GLN    74      22.259  23.436  61.305  1.00  0.00           O  
ATOM   1136  NE2 GLN    74      21.250  25.328  60.975  1.00  0.00           N  
ATOM   1137 HE21 GLN    74      21.236  26.193  60.454  1.00  0.00           H  
ATOM   1138 HE22 GLN    74      20.787  25.164  61.858  1.00  0.00           H  
ATOM   1139  C   GLN    74      25.882  23.833  57.276  1.00  0.00           C  
ATOM   1140  O   GLN    74      26.076  22.658  56.973  1.00  0.00           O  
ATOM   1141  N   LEU    75      26.927  24.684  57.356  1.00  0.00           N  
ATOM   1142  H   LEU    75      26.726  25.499  57.918  1.00  0.00           H  
ATOM   1143  CA  LEU    75      28.336  24.315  57.039  1.00  0.00           C  
ATOM   1144  HA  LEU    75      28.388  23.272  56.726  1.00  0.00           H  
ATOM   1145  CB  LEU    75      28.988  25.164  55.900  1.00  0.00           C  
ATOM   1146  HB2 LEU    75      29.448  26.061  56.313  1.00  0.00           H  
ATOM   1147  HB3 LEU    75      29.729  24.580  55.354  1.00  0.00           H  
ATOM   1148  CG  LEU    75      27.989  25.652  54.757  1.00  0.00           C  
ATOM   1149  HG  LEU    75      27.281  26.383  55.149  1.00  0.00           H  
ATOM   1150  CD1 LEU    75      28.845  26.412  53.754  1.00  0.00           C  
ATOM   1151 HD11 LEU    75      28.203  26.723  52.930  1.00  0.00           H  
ATOM   1152 HD12 LEU    75      29.241  27.354  54.133  1.00  0.00           H  
ATOM   1153 HD13 LEU    75      29.728  25.898  53.374  1.00  0.00           H  
ATOM   1154  CD2 LEU    75      27.282  24.565  53.918  1.00  0.00           C  
ATOM   1155 HD21 LEU    75      28.004  24.035  53.296  1.00  0.00           H  
ATOM   1156 HD22 LEU    75      26.723  23.927  54.602  1.00  0.00           H  
ATOM   1157 HD23 LEU    75      26.644  25.057  53.183  1.00  0.00           H  
ATOM   1158  C   LEU    75      29.124  24.392  58.353  1.00  0.00           C  
ATOM   1159  O   LEU    75      28.977  25.354  59.142  1.00  0.00           O  
ATOM   1160  N   ARG    76      30.021  23.348  58.618  1.00  0.00           N  
ATOM   1161  H   ARG    76      30.137  22.681  57.869  1.00  0.00           H  
ATOM   1162  CA  ARG    76      30.889  23.263  59.768  1.00  0.00           C  
ATOM   1163  HA  ARG    76      30.389  23.719  60.623  1.00  0.00           H  
ATOM   1164  CB  ARG    76      31.291  21.770  60.138  1.00  0.00           C  
ATOM   1165  HB2 ARG    76      31.692  21.213  59.292  1.00  0.00           H  
ATOM   1166  HB3 ARG    76      32.130  21.817  60.832  1.00  0.00           H  
ATOM   1167  CG  ARG    76      30.205  21.051  60.934  1.00  0.00           C  
ATOM   1168  HG2 ARG    76      29.841  21.681  61.746  1.00  0.00           H  
ATOM   1169  HG3 ARG    76      29.364  20.986  60.245  1.00  0.00           H  
ATOM   1170  CD  ARG    76      30.518  19.601  61.285  1.00  0.00           C  
ATOM   1171  HD2 ARG    76      31.447  19.597  61.854  1.00  0.00           H  
ATOM   1172  HD3 ARG    76      29.657  19.190  61.813  1.00  0.00           H  
ATOM   1173  NE  ARG    76      30.770  18.850  60.007  1.00  0.00           N  
ATOM   1174  HE  ARG    76      30.626  19.410  59.178  1.00  0.00           H  
ATOM   1175  CZ  ARG    76      30.887  17.521  59.914  1.00  0.00           C  
ATOM   1176  NH1 ARG    76      30.798  16.650  60.906  1.00  0.00           N  
ATOM   1177 HH11 ARG    76      30.560  16.881  61.860  1.00  0.00           H  
ATOM   1178 HH12 ARG    76      30.969  15.667  60.747  1.00  0.00           H  
ATOM   1179  NH2 ARG    76      31.027  16.896  58.779  1.00  0.00           N  
ATOM   1180 HH21 ARG    76      30.863  17.517  58.000  1.00  0.00           H  
ATOM   1181 HH22 ARG    76      30.980  15.888  58.747  1.00  0.00           H  
ATOM   1182  C   ARG    76      32.124  24.038  59.440  1.00  0.00           C  
ATOM   1183  O   ARG    76      32.598  23.957  58.312  1.00  0.00           O  
ATOM   1184  N   VAL    77      32.691  24.644  60.453  1.00  0.00           N  
ATOM   1185  H   VAL    77      32.264  24.607  61.367  1.00  0.00           H  
ATOM   1186  CA  VAL    77      34.058  25.197  60.370  1.00  0.00           C  
ATOM   1187  HA  VAL    77      34.335  25.277  59.319  1.00  0.00           H  
ATOM   1188  CB  VAL    77      34.196  26.614  60.945  1.00  0.00           C  
ATOM   1189  HB  VAL    77      34.140  26.547  62.032  1.00  0.00           H  
ATOM   1190  CG1 VAL    77      35.564  27.209  60.611  1.00  0.00           C  
ATOM   1191 HG11 VAL    77      36.318  26.540  61.025  1.00  0.00           H  
ATOM   1192 HG12 VAL    77      35.820  27.258  59.553  1.00  0.00           H  
ATOM   1193 HG13 VAL    77      35.737  28.191  61.051  1.00  0.00           H  
ATOM   1194  CG2 VAL    77      33.187  27.597  60.323  1.00  0.00           C  
ATOM   1195 HG21 VAL    77      32.154  27.323  60.539  1.00  0.00           H  
ATOM   1196 HG22 VAL    77      33.309  28.546  60.845  1.00  0.00           H  
ATOM   1197 HG23 VAL    77      33.404  27.605  59.255  1.00  0.00           H  
ATOM   1198  C   VAL    77      35.126  24.290  60.841  1.00  0.00           C  
ATOM   1199  O   VAL    77      35.119  23.764  61.939  1.00  0.00           O  
ATOM   1200  N   ILE    78      36.048  23.944  59.958  1.00  0.00           N  
ATOM   1201  H   ILE    78      36.032  24.314  59.019  1.00  0.00           H  
ATOM   1202  CA  ILE    78      37.296  23.141  60.276  1.00  0.00           C  
ATOM   1203  HA  ILE    78      37.106  22.473  61.116  1.00  0.00           H  
ATOM   1204  CB  ILE    78      37.793  22.417  59.060  1.00  0.00           C  
ATOM   1205  HB  ILE    78      38.280  23.055  58.322  1.00  0.00           H  
ATOM   1206  CG2 ILE    78      38.925  21.431  59.490  1.00  0.00           C  
ATOM   1207 HG21 ILE    78      39.237  20.959  58.558  1.00  0.00           H  
ATOM   1208 HG22 ILE    78      39.815  21.900  59.910  1.00  0.00           H  
ATOM   1209 HG23 ILE    78      38.525  20.642  60.127  1.00  0.00           H  
ATOM   1210  CG1 ILE    78      36.669  21.675  58.258  1.00  0.00           C  
ATOM   1211 HG12 ILE    78      36.366  20.940  59.003  1.00  0.00           H  
ATOM   1212 HG13 ILE    78      35.830  22.335  58.039  1.00  0.00           H  
ATOM   1213  CD1 ILE    78      37.084  20.972  57.011  1.00  0.00           C  
ATOM   1214 HD11 ILE    78      36.270  20.298  56.747  1.00  0.00           H  
ATOM   1215 HD12 ILE    78      37.337  21.590  56.149  1.00  0.00           H  
ATOM   1216 HD13 ILE    78      37.779  20.156  57.207  1.00  0.00           H  
ATOM   1217  C   ILE    78      38.399  24.177  60.753  1.00  0.00           C  
ATOM   1218  O   ILE    78      39.036  23.840  61.750  1.00  0.00           O  
ATOM   1219  N   GLY    79      38.564  25.259  60.043  1.00  0.00           N  
ATOM   1220  H   GLY    79      38.104  25.416  59.157  1.00  0.00           H  
ATOM   1221  CA  GLY    79      39.643  26.106  60.203  1.00  0.00           C  
ATOM   1222  HA2 GLY    79      40.193  25.916  61.125  1.00  0.00           H  
ATOM   1223  HA3 GLY    79      40.334  25.920  59.381  1.00  0.00           H  
ATOM   1224  C   GLY    79      39.308  27.592  60.148  1.00  0.00           C  
ATOM   1225  O   GLY    79      39.053  28.125  59.061  1.00  0.00           O  
ATOM   1226  N   HIE    80      39.143  28.254  61.288  1.00  0.00           N  
ATOM   1227  H   HIE    80      39.362  27.851  62.188  1.00  0.00           H  
ATOM   1228  CA  HIE    80      38.814  29.700  61.408  1.00  0.00           C  
ATOM   1229  HA  HIE    80      37.848  29.792  60.910  1.00  0.00           H  
ATOM   1230  CB  HIE    80      38.501  30.012  62.901  1.00  0.00           C  
ATOM   1231  HB2 HIE    80      38.094  31.022  62.855  1.00  0.00           H  
ATOM   1232  HB3 HIE    80      37.767  29.246  63.150  1.00  0.00           H  
ATOM   1233  CG  HIE    80      39.623  29.924  63.869  1.00  0.00           C  
ATOM   1234  ND1 HIE    80      40.945  30.237  63.664  1.00  0.00           N  
ATOM   1235  CE1 HIE    80      41.558  29.972  64.790  1.00  0.00           C  
ATOM   1236  HE1 HIE    80      42.592  30.186  65.016  1.00  0.00           H  
ATOM   1237  NE2 HIE    80      40.828  29.438  65.735  1.00  0.00           N  
ATOM   1238  HE2 HIE    80      41.012  29.004  66.628  1.00  0.00           H  
ATOM   1239  CD2 HIE    80      39.567  29.302  65.108  1.00  0.00           C  
ATOM   1240  HD2 HIE    80      38.667  28.890  65.541  1.00  0.00           H  
ATOM   1241  C   HIE    80      39.697  30.712  60.602  1.00  0.00           C  
ATOM   1242  O   HIE    80      39.178  31.506  59.834  1.00  0.00           O  
ATOM   1243  N   SER    81      41.041  30.549  60.724  1.00  0.00           N  
ATOM   1244  H   SER    81      41.334  29.838  61.379  1.00  0.00           H  
ATOM   1245  CA  SER    81      42.032  31.062  59.740  1.00  0.00           C  
ATOM   1246  HA  SER    81      42.933  30.542  60.065  1.00  0.00           H  
ATOM   1247  CB  SER    81      41.859  30.479  58.280  1.00  0.00           C  
ATOM   1248  HB2 SER    81      40.970  30.965  57.879  1.00  0.00           H  
ATOM   1249  HB3 SER    81      42.729  30.808  57.711  1.00  0.00           H  
ATOM   1250  OG  SER    81      41.619  29.091  58.084  1.00  0.00           O  
ATOM   1251  HG  SER    81      40.705  28.858  58.262  1.00  0.00           H  
ATOM   1252  C   SER    81      42.129  32.626  59.570  1.00  0.00           C  
ATOM   1253  O   SER    81      42.100  33.141  58.444  1.00  0.00           O  
ATOM   1254  N   MET    82      42.574  33.342  60.632  1.00  0.00           N  
ATOM   1255  H   MET    82      42.560  32.817  61.494  1.00  0.00           H  
ATOM   1256  CA  MET    82      42.683  34.785  60.656  1.00  0.00           C  
ATOM   1257  HA  MET    82      41.783  35.207  60.211  1.00  0.00           H  
ATOM   1258  CB  MET    82      42.571  35.256  62.091  1.00  0.00           C  
ATOM   1259  HB2 MET    82      41.867  34.643  62.655  1.00  0.00           H  
ATOM   1260  HB3 MET    82      43.532  35.077  62.571  1.00  0.00           H  
ATOM   1261  CG  MET    82      42.076  36.719  62.273  1.00  0.00           C  
ATOM   1262  HG2 MET    82      42.922  37.356  62.015  1.00  0.00           H  
ATOM   1263  HG3 MET    82      41.229  36.960  61.630  1.00  0.00           H  
ATOM   1264  SD  MET    82      41.478  37.207  63.933  1.00  0.00           S  
ATOM   1265  CE  MET    82      43.118  37.674  64.665  1.00  0.00           C  
ATOM   1266  HE1 MET    82      43.739  36.789  64.808  1.00  0.00           H  
ATOM   1267  HE2 MET    82      43.490  38.412  63.955  1.00  0.00           H  
ATOM   1268  HE3 MET    82      42.833  38.142  65.607  1.00  0.00           H  
ATOM   1269  C   MET    82      43.945  35.344  59.954  1.00  0.00           C  
ATOM   1270  O   MET    82      45.009  35.422  60.629  1.00  0.00           O  
ATOM   1271  N   GLN    83      43.774  35.805  58.705  1.00  0.00           N  
ATOM   1272  H   GLN    83      42.864  35.673  58.288  1.00  0.00           H  
ATOM   1273  CA  GLN    83      44.774  36.672  58.007  1.00  0.00           C  
ATOM   1274  HA  GLN    83      45.749  36.517  58.468  1.00  0.00           H  
ATOM   1275  CB  GLN    83      44.822  36.229  56.489  1.00  0.00           C  
ATOM   1276  HB2 GLN    83      44.028  36.602  55.842  1.00  0.00           H  
ATOM   1277  HB3 GLN    83      45.707  36.725  56.091  1.00  0.00           H  
ATOM   1278  CG  GLN    83      45.060  34.727  56.307  1.00  0.00           C  
ATOM   1279  HG2 GLN    83      45.903  34.491  56.958  1.00  0.00           H  
ATOM   1280  HG3 GLN    83      44.194  34.165  56.655  1.00  0.00           H  
ATOM   1281  CD  GLN    83      45.542  34.316  54.907  1.00  0.00           C  
ATOM   1282  OE1 GLN    83      45.217  34.805  53.852  1.00  0.00           O  
ATOM   1283  NE2 GLN    83      46.375  33.296  54.896  1.00  0.00           N  
ATOM   1284 HE21 GLN    83      46.484  32.728  55.724  1.00  0.00           H  
ATOM   1285 HE22 GLN    83      46.694  33.042  53.972  1.00  0.00           H  
ATOM   1286  C   GLN    83      44.409  38.184  58.100  1.00  0.00           C  
ATOM   1287  O   GLN    83      43.672  38.669  57.241  1.00  0.00           O  
ATOM   1288  N   ASN    84      44.973  38.875  59.147  1.00  0.00           N  
ATOM   1289  H   ASN    84      45.537  38.378  59.822  1.00  0.00           H  
ATOM   1290  CA  ASN    84      44.557  40.215  59.594  1.00  0.00           C  
ATOM   1291  HA  ASN    84      44.951  40.295  60.607  1.00  0.00           H  
ATOM   1292  CB  ASN    84      45.243  41.279  58.681  1.00  0.00           C  
ATOM   1293  HB2 ASN    84      44.888  41.271  57.651  1.00  0.00           H  
ATOM   1294  HB3 ASN    84      45.082  42.242  59.168  1.00  0.00           H  
ATOM   1295  CG  ASN    84      46.759  41.097  58.647  1.00  0.00           C  
ATOM   1296  OD1 ASN    84      47.551  40.764  59.564  1.00  0.00           O  
ATOM   1297  ND2 ASN    84      47.341  41.512  57.548  1.00  0.00           N  
ATOM   1298 HD21 ASN    84      46.802  41.585  56.697  1.00  0.00           H  
ATOM   1299 HD22 ASN    84      48.350  41.538  57.584  1.00  0.00           H  
ATOM   1300  C   ASN    84      43.037  40.387  59.773  1.00  0.00           C  
ATOM   1301  O   ASN    84      42.461  39.793  60.645  1.00  0.00           O  
ATOM   1302  N   CYS    85      42.360  41.112  58.893  1.00  0.00           N  
ATOM   1303  H   CYS    85      42.910  41.492  58.136  1.00  0.00           H  
ATOM   1304  CA  CYS    85      40.908  41.465  59.054  1.00  0.00           C  
ATOM   1305  HA  CYS    85      40.834  41.550  60.138  1.00  0.00           H  
ATOM   1306  CB  CYS    85      40.606  42.796  58.381  1.00  0.00           C  
ATOM   1307  HB2 CYS    85      40.846  42.824  57.318  1.00  0.00           H  
ATOM   1308  HB3 CYS    85      39.541  42.979  58.527  1.00  0.00           H  
ATOM   1309  SG  CYS    85      41.480  44.060  59.299  1.00  0.00           S  
ATOM   1310  HG  CYS    85      40.785  44.053  60.440  1.00  0.00           H  
ATOM   1311  C   CYS    85      39.882  40.381  58.624  1.00  0.00           C  
ATOM   1312  O   CYS    85      38.679  40.633  58.893  1.00  0.00           O  
ATOM   1313  N   VAL    86      40.273  39.292  57.909  1.00  0.00           N  
ATOM   1314  H   VAL    86      41.276  39.277  57.795  1.00  0.00           H  
ATOM   1315  CA  VAL    86      39.415  38.263  57.390  1.00  0.00           C  
ATOM   1316  HA  VAL    86      38.418  38.555  57.720  1.00  0.00           H  
ATOM   1317  CB  VAL    86      39.668  38.174  55.843  1.00  0.00           C  
ATOM   1318  HB  VAL    86      40.688  37.861  55.619  1.00  0.00           H  
ATOM   1319  CG1 VAL    86      38.712  37.247  55.126  1.00  0.00           C  
ATOM   1320 HG11 VAL    86      39.018  36.954  54.122  1.00  0.00           H  
ATOM   1321 HG12 VAL    86      38.605  36.287  55.631  1.00  0.00           H  
ATOM   1322 HG13 VAL    86      37.702  37.650  55.053  1.00  0.00           H  
ATOM   1323  CG2 VAL    86      39.416  39.536  55.068  1.00  0.00           C  
ATOM   1324 HG21 VAL    86      38.687  40.131  55.618  1.00  0.00           H  
ATOM   1325 HG22 VAL    86      40.274  40.173  55.281  1.00  0.00           H  
ATOM   1326 HG23 VAL    86      39.258  39.421  53.995  1.00  0.00           H  
ATOM   1327  C   VAL    86      39.625  36.910  58.038  1.00  0.00           C  
ATOM   1328  O   VAL    86      40.777  36.417  58.116  1.00  0.00           O  
ATOM   1329  N   LEU    87      38.605  36.309  58.649  1.00  0.00           N  
ATOM   1330  H   LEU    87      37.742  36.829  58.575  1.00  0.00           H  
ATOM   1331  CA  LEU    87      38.618  34.863  59.051  1.00  0.00           C  
ATOM   1332  HA  LEU    87      39.605  34.544  59.385  1.00  0.00           H  
ATOM   1333  CB  LEU    87      37.558  34.676  60.153  1.00  0.00           C  
ATOM   1334  HB2 LEU    87      36.609  35.092  59.814  1.00  0.00           H  
ATOM   1335  HB3 LEU    87      37.231  33.637  60.159  1.00  0.00           H  
ATOM   1336  CG  LEU    87      37.912  35.135  61.586  1.00  0.00           C  
ATOM   1337  HG  LEU    87      38.359  36.129  61.558  1.00  0.00           H  
ATOM   1338  CD1 LEU    87      36.661  35.166  62.411  1.00  0.00           C  
ATOM   1339 HD11 LEU    87      36.313  34.143  62.558  1.00  0.00           H  
ATOM   1340 HD12 LEU    87      36.881  35.752  63.303  1.00  0.00           H  
ATOM   1341 HD13 LEU    87      35.902  35.732  61.870  1.00  0.00           H  
ATOM   1342  CD2 LEU    87      38.954  34.310  62.401  1.00  0.00           C  
ATOM   1343 HD21 LEU    87      38.972  34.731  63.407  1.00  0.00           H  
ATOM   1344 HD22 LEU    87      38.571  33.296  62.520  1.00  0.00           H  
ATOM   1345 HD23 LEU    87      39.940  34.273  61.937  1.00  0.00           H  
ATOM   1346  C   LEU    87      38.249  34.072  57.781  1.00  0.00           C  
ATOM   1347  O   LEU    87      37.128  34.171  57.255  1.00  0.00           O  
ATOM   1348  N   LYS    88      39.179  33.369  57.144  1.00  0.00           N  
ATOM   1349  H   LYS    88      40.077  33.253  57.592  1.00  0.00           H  
ATOM   1350  CA  LYS    88      38.954  32.565  55.966  1.00  0.00           C  
ATOM   1351  HA  LYS    88      38.236  33.056  55.309  1.00  0.00           H  
ATOM   1352  CB  LYS    88      40.255  32.440  55.130  1.00  0.00           C  
ATOM   1353  HB2 LYS    88      41.035  32.066  55.793  1.00  0.00           H  
ATOM   1354  HB3 LYS    88      40.133  31.824  54.239  1.00  0.00           H  
ATOM   1355  CG  LYS    88      40.778  33.788  54.577  1.00  0.00           C  
ATOM   1356  HG2 LYS    88      40.194  34.091  53.708  1.00  0.00           H  
ATOM   1357  HG3 LYS    88      40.701  34.569  55.334  1.00  0.00           H  
ATOM   1358  CD  LYS    88      42.220  33.731  54.125  1.00  0.00           C  
ATOM   1359  HD2 LYS    88      42.554  34.739  53.880  1.00  0.00           H  
ATOM   1360  HD3 LYS    88      42.930  33.311  54.838  1.00  0.00           H  
ATOM   1361  CE  LYS    88      42.273  32.996  52.798  1.00  0.00           C  
ATOM   1362  HE2 LYS    88      41.787  32.029  52.931  1.00  0.00           H  
ATOM   1363  HE3 LYS    88      41.734  33.580  52.052  1.00  0.00           H  
ATOM   1364  NZ  LYS    88      43.691  32.873  52.290  1.00  0.00           N  
ATOM   1365  HZ1 LYS    88      43.669  32.336  51.434  1.00  0.00           H  
ATOM   1366  HZ2 LYS    88      44.255  33.708  52.232  1.00  0.00           H  
ATOM   1367  HZ3 LYS    88      44.253  32.288  52.892  1.00  0.00           H  
ATOM   1368  C   LYS    88      38.483  31.162  56.278  1.00  0.00           C  
ATOM   1369  O   LYS    88      39.225  30.194  56.181  1.00  0.00           O  
ATOM   1370  N   LEU    89      37.281  31.057  56.733  1.00  0.00           N  
ATOM   1371  H   LEU    89      36.647  31.825  56.563  1.00  0.00           H  
ATOM   1372  CA  LEU    89      36.598  29.909  57.343  1.00  0.00           C  
ATOM   1373  HA  LEU    89      37.132  29.706  58.272  1.00  0.00           H  
ATOM   1374  CB  LEU    89      35.099  30.158  57.638  1.00  0.00           C  
ATOM   1375  HB2 LEU    89      34.615  30.227  56.664  1.00  0.00           H  
ATOM   1376  HB3 LEU    89      34.671  29.335  58.211  1.00  0.00           H  
ATOM   1377  CG  LEU    89      34.803  31.376  58.556  1.00  0.00           C  
ATOM   1378  HG  LEU    89      35.410  32.193  58.167  1.00  0.00           H  
ATOM   1379  CD1 LEU    89      33.319  31.824  58.573  1.00  0.00           C  
ATOM   1380 HD11 LEU    89      33.175  32.725  59.168  1.00  0.00           H  
ATOM   1381 HD12 LEU    89      33.173  32.035  57.514  1.00  0.00           H  
ATOM   1382 HD13 LEU    89      32.651  31.047  58.946  1.00  0.00           H  
ATOM   1383  CD2 LEU    89      35.083  31.208  60.062  1.00  0.00           C  
ATOM   1384 HD21 LEU    89      34.334  30.646  60.620  1.00  0.00           H  
ATOM   1385 HD22 LEU    89      35.975  30.582  60.100  1.00  0.00           H  
ATOM   1386 HD23 LEU    89      35.323  32.181  60.490  1.00  0.00           H  
ATOM   1387  C   LEU    89      36.734  28.726  56.377  1.00  0.00           C  
ATOM   1388  O   LEU    89      36.017  28.646  55.388  1.00  0.00           O  
ATOM   1389  N   LYS    90      37.706  27.840  56.637  1.00  0.00           N  
ATOM   1390  H   LYS    90      38.252  27.937  57.481  1.00  0.00           H  
ATOM   1391  CA  LYS    90      37.813  26.465  55.917  1.00  0.00           C  
ATOM   1392  HA  LYS    90      37.774  26.628  54.840  1.00  0.00           H  
ATOM   1393  CB  LYS    90      39.141  25.849  56.307  1.00  0.00           C  
ATOM   1394  HB2 LYS    90      39.991  26.512  56.147  1.00  0.00           H  
ATOM   1395  HB3 LYS    90      39.162  25.600  57.368  1.00  0.00           H  
ATOM   1396  CG  LYS    90      39.548  24.435  55.763  1.00  0.00           C  
ATOM   1397  HG2 LYS    90      40.536  24.127  56.106  1.00  0.00           H  
ATOM   1398  HG3 LYS    90      38.739  23.759  56.041  1.00  0.00           H  
ATOM   1399  CD  LYS    90      39.617  24.413  54.163  1.00  0.00           C  
ATOM   1400  HD2 LYS    90      38.606  24.292  53.775  1.00  0.00           H  
ATOM   1401  HD3 LYS    90      40.069  25.336  53.798  1.00  0.00           H  
ATOM   1402  CE  LYS    90      40.477  23.233  53.626  1.00  0.00           C  
ATOM   1403  HE2 LYS    90      41.389  23.030  54.187  1.00  0.00           H  
ATOM   1404  HE3 LYS    90      39.920  22.299  53.703  1.00  0.00           H  
ATOM   1405  NZ  LYS    90      40.590  23.478  52.172  1.00  0.00           N  
ATOM   1406  HZ1 LYS    90      41.192  22.844  51.667  1.00  0.00           H  
ATOM   1407  HZ2 LYS    90      39.706  23.414  51.686  1.00  0.00           H  
ATOM   1408  HZ3 LYS    90      40.906  24.417  51.976  1.00  0.00           H  
ATOM   1409  C   LYS    90      36.611  25.647  56.419  1.00  0.00           C  
ATOM   1410  O   LYS    90      36.704  25.184  57.572  1.00  0.00           O  
ATOM   1411  N   VAL    91      35.527  25.522  55.690  1.00  0.00           N  
ATOM   1412  H   VAL    91      35.526  26.109  54.868  1.00  0.00           H  
ATOM   1413  CA  VAL    91      34.329  24.700  56.003  1.00  0.00           C  
ATOM   1414  HA  VAL    91      34.225  24.757  57.087  1.00  0.00           H  
ATOM   1415  CB  VAL    91      33.050  25.351  55.375  1.00  0.00           C  
ATOM   1416  HB  VAL    91      32.261  24.618  55.546  1.00  0.00           H  
ATOM   1417  CG1 VAL    91      32.860  26.721  56.072  1.00  0.00           C  
ATOM   1418 HG11 VAL    91      31.828  26.970  55.825  1.00  0.00           H  
ATOM   1419 HG12 VAL    91      32.981  26.686  57.155  1.00  0.00           H  
ATOM   1420 HG13 VAL    91      33.583  27.450  55.706  1.00  0.00           H  
ATOM   1421  CG2 VAL    91      33.127  25.427  53.829  1.00  0.00           C  
ATOM   1422 HG21 VAL    91      32.295  25.912  53.320  1.00  0.00           H  
ATOM   1423 HG22 VAL    91      34.022  26.012  53.616  1.00  0.00           H  
ATOM   1424 HG23 VAL    91      33.253  24.399  53.487  1.00  0.00           H  
ATOM   1425  C   VAL    91      34.425  23.246  55.498  1.00  0.00           C  
ATOM   1426  O   VAL    91      35.349  22.910  54.709  1.00  0.00           O  
ATOM   1427  N   ASP    92      33.578  22.343  56.071  1.00  0.00           N  
ATOM   1428  H   ASP    92      33.029  22.677  56.850  1.00  0.00           H  
ATOM   1429  CA  ASP    92      33.582  20.885  55.710  1.00  0.00           C  
ATOM   1430  HA  ASP    92      34.614  20.539  55.640  1.00  0.00           H  
ATOM   1431  CB  ASP    92      32.734  20.143  56.743  1.00  0.00           C  
ATOM   1432  HB2 ASP    92      32.681  19.092  56.457  1.00  0.00           H  
ATOM   1433  HB3 ASP    92      33.250  20.105  57.702  1.00  0.00           H  
ATOM   1434  CG  ASP    92      31.232  20.538  56.909  1.00  0.00           C  
ATOM   1435  OD1 ASP    92      30.560  19.616  57.420  1.00  0.00           O  
ATOM   1436  OD2 ASP    92      30.714  21.580  56.470  1.00  0.00           O  
ATOM   1437  C   ASP    92      32.946  20.719  54.292  1.00  0.00           C  
ATOM   1438  O   ASP    92      33.357  19.879  53.502  1.00  0.00           O  
ATOM   1439  N   THR    93      32.065  21.575  53.842  1.00  0.00           N  
ATOM   1440  H   THR    93      31.807  22.308  54.487  1.00  0.00           H  
ATOM   1441  CA  THR    93      31.254  21.474  52.629  1.00  0.00           C  
ATOM   1442  HA  THR    93      31.445  20.466  52.259  1.00  0.00           H  
ATOM   1443  CB  THR    93      29.708  21.532  52.897  1.00  0.00           C  
ATOM   1444  HB  THR    93      29.402  22.575  52.970  1.00  0.00           H  
ATOM   1445  CG2 THR    93      28.897  20.947  51.741  1.00  0.00           C  
ATOM   1446 HG21 THR    93      27.858  21.152  51.998  1.00  0.00           H  
ATOM   1447 HG22 THR    93      29.099  21.610  50.899  1.00  0.00           H  
ATOM   1448 HG23 THR    93      29.169  19.901  51.599  1.00  0.00           H  
ATOM   1449  OG1 THR    93      29.309  20.770  54.026  1.00  0.00           O  
ATOM   1450  HG1 THR    93      29.924  20.968  54.736  1.00  0.00           H  
ATOM   1451  C   THR    93      31.676  22.469  51.580  1.00  0.00           C  
ATOM   1452  O   THR    93      31.497  23.677  51.751  1.00  0.00           O  
ATOM   1453  N   ALA    94      32.133  21.960  50.423  1.00  0.00           N  
ATOM   1454  H   ALA    94      32.173  20.952  50.373  1.00  0.00           H  
ATOM   1455  CA  ALA    94      32.562  22.688  49.254  1.00  0.00           C  
ATOM   1456  HA  ALA    94      33.121  23.498  49.721  1.00  0.00           H  
ATOM   1457  CB  ALA    94      33.426  21.762  48.379  1.00  0.00           C  
ATOM   1458  HB1 ALA    94      33.859  22.338  47.560  1.00  0.00           H  
ATOM   1459  HB2 ALA    94      34.214  21.394  49.036  1.00  0.00           H  
ATOM   1460  HB3 ALA    94      32.787  20.950  48.032  1.00  0.00           H  
ATOM   1461  C   ALA    94      31.273  23.262  48.568  1.00  0.00           C  
ATOM   1462  O   ALA    94      30.272  22.553  48.317  1.00  0.00           O  
ATOM   1463  N   ASN    95      31.292  24.578  48.102  1.00  0.00           N  
ATOM   1464  H   ASN    95      32.125  25.089  48.359  1.00  0.00           H  
ATOM   1465  CA  ASN    95      30.398  25.120  47.095  1.00  0.00           C  
ATOM   1466  HA  ASN    95      29.362  25.202  47.422  1.00  0.00           H  
ATOM   1467  CB  ASN    95      30.783  26.587  46.826  1.00  0.00           C  
ATOM   1468  HB2 ASN    95      30.998  27.099  47.765  1.00  0.00           H  
ATOM   1469  HB3 ASN    95      31.789  26.605  46.407  1.00  0.00           H  
ATOM   1470  CG  ASN    95      29.754  27.326  45.966  1.00  0.00           C  
ATOM   1471  OD1 ASN    95      28.917  26.787  45.240  1.00  0.00           O  
ATOM   1472  ND2 ASN    95      29.792  28.628  46.108  1.00  0.00           N  
ATOM   1473 HD21 ASN    95      30.528  29.077  46.633  1.00  0.00           H  
ATOM   1474 HD22 ASN    95      29.310  29.136  45.380  1.00  0.00           H  
ATOM   1475  C   ASN    95      30.441  24.234  45.783  1.00  0.00           C  
ATOM   1476  O   ASN    95      31.488  24.162  45.087  1.00  0.00           O  
ATOM   1477  N   PRO    96      29.261  23.699  45.326  1.00  0.00           N  
ATOM   1478  CD  PRO    96      27.991  23.565  46.018  1.00  0.00           C  
ATOM   1479  HD2 PRO    96      27.380  24.460  45.899  1.00  0.00           H  
ATOM   1480  HD3 PRO    96      28.044  23.250  47.060  1.00  0.00           H  
ATOM   1481  CG  PRO    96      27.265  22.387  45.319  1.00  0.00           C  
ATOM   1482  HG2 PRO    96      26.197  22.343  45.535  1.00  0.00           H  
ATOM   1483  HG3 PRO    96      27.863  21.563  45.706  1.00  0.00           H  
ATOM   1484  CB  PRO    96      27.679  22.582  43.825  1.00  0.00           C  
ATOM   1485  HB2 PRO    96      27.109  23.390  43.368  1.00  0.00           H  
ATOM   1486  HB3 PRO    96      27.543  21.599  43.375  1.00  0.00           H  
ATOM   1487  CA  PRO    96      29.133  23.001  43.975  1.00  0.00           C  
ATOM   1488  HA  PRO    96      29.761  22.123  44.124  1.00  0.00           H  
ATOM   1489  C   PRO    96      29.675  23.738  42.755  1.00  0.00           C  
ATOM   1490  O   PRO    96      30.137  23.100  41.825  1.00  0.00           O  
ATOM   1491  N   LYS    97      29.430  25.060  42.716  1.00  0.00           N  
ATOM   1492  H   LYS    97      29.017  25.414  43.567  1.00  0.00           H  
ATOM   1493  CA  LYS    97      29.504  26.077  41.664  1.00  0.00           C  
ATOM   1494  HA  LYS    97      30.202  25.727  40.903  1.00  0.00           H  
ATOM   1495  CB  LYS    97      28.196  26.270  41.018  1.00  0.00           C  
ATOM   1496  HB2 LYS    97      28.273  26.957  40.176  1.00  0.00           H  
ATOM   1497  HB3 LYS    97      27.850  25.328  40.593  1.00  0.00           H  
ATOM   1498  CG  LYS    97      27.078  26.653  42.010  1.00  0.00           C  
ATOM   1499  HG2 LYS    97      26.837  25.789  42.630  1.00  0.00           H  
ATOM   1500  HG3 LYS    97      27.380  27.520  42.597  1.00  0.00           H  
ATOM   1501  CD  LYS    97      25.807  26.980  41.181  1.00  0.00           C  
ATOM   1502  HD2 LYS    97      26.198  27.822  40.609  1.00  0.00           H  
ATOM   1503  HD3 LYS    97      25.437  26.149  40.580  1.00  0.00           H  
ATOM   1504  CE  LYS    97      24.692  27.466  42.101  1.00  0.00           C  
ATOM   1505  HE2 LYS    97      25.002  28.327  42.693  1.00  0.00           H  
ATOM   1506  HE3 LYS    97      23.784  27.681  41.538  1.00  0.00           H  
ATOM   1507  NZ  LYS    97      24.372  26.442  43.091  1.00  0.00           N  
ATOM   1508  HZ1 LYS    97      23.400  26.459  43.365  1.00  0.00           H  
ATOM   1509  HZ2 LYS    97      24.559  25.498  42.786  1.00  0.00           H  
ATOM   1510  HZ3 LYS    97      24.858  26.588  43.964  1.00  0.00           H  
ATOM   1511  C   LYS    97      30.217  27.430  42.068  1.00  0.00           C  
ATOM   1512  O   LYS    97      29.551  28.446  42.074  1.00  0.00           O  
ATOM   1513  N   THR    98      31.502  27.439  42.324  1.00  0.00           N  
ATOM   1514  H   THR    98      31.987  26.565  42.469  1.00  0.00           H  
ATOM   1515  CA  THR    98      32.248  28.568  42.730  1.00  0.00           C  
ATOM   1516  HA  THR    98      31.817  29.067  43.599  1.00  0.00           H  
ATOM   1517  CB  THR    98      33.630  28.115  43.238  1.00  0.00           C  
ATOM   1518  HB  THR    98      34.110  27.448  42.521  1.00  0.00           H  
ATOM   1519  CG2 THR    98      34.588  29.216  43.704  1.00  0.00           C  
ATOM   1520 HG21 THR    98      35.382  28.754  44.291  1.00  0.00           H  
ATOM   1521 HG22 THR    98      34.971  29.765  42.843  1.00  0.00           H  
ATOM   1522 HG23 THR    98      34.045  29.952  44.297  1.00  0.00           H  
ATOM   1523  OG1 THR    98      33.441  27.272  44.348  1.00  0.00           O  
ATOM   1524  HG1 THR    98      34.319  26.924  44.520  1.00  0.00           H  
ATOM   1525  C   THR    98      32.516  29.484  41.514  1.00  0.00           C  
ATOM   1526  O   THR    98      33.100  29.044  40.535  1.00  0.00           O  
ATOM   1527  N   PRO    99      32.039  30.736  41.434  1.00  0.00           N  
ATOM   1528  CD  PRO    99      31.295  31.365  42.518  1.00  0.00           C  
ATOM   1529  HD2 PRO    99      31.736  31.027  43.456  1.00  0.00           H  
ATOM   1530  HD3 PRO    99      30.271  31.013  42.398  1.00  0.00           H  
ATOM   1531  CG  PRO    99      31.347  32.894  42.201  1.00  0.00           C  
ATOM   1532  HG2 PRO    99      32.241  33.409  42.553  1.00  0.00           H  
ATOM   1533  HG3 PRO    99      30.419  33.308  42.597  1.00  0.00           H  
ATOM   1534  CB  PRO    99      31.415  32.920  40.706  1.00  0.00           C  
ATOM   1535  HB2 PRO    99      31.898  33.838  40.372  1.00  0.00           H  
ATOM   1536  HB3 PRO    99      30.427  32.934  40.246  1.00  0.00           H  
ATOM   1537  CA  PRO    99      32.331  31.668  40.358  1.00  0.00           C  
ATOM   1538  HA  PRO    99      31.976  31.208  39.435  1.00  0.00           H  
ATOM   1539  C   PRO    99      33.812  32.137  40.293  1.00  0.00           C  
ATOM   1540  O   PRO    99      34.312  32.607  41.278  1.00  0.00           O  
ATOM   1541  N   LYS   100      34.505  31.931  39.234  1.00  0.00           N  
ATOM   1542  H   LYS   100      33.945  31.570  38.474  1.00  0.00           H  
ATOM   1543  CA  LYS   100      35.929  32.120  39.077  1.00  0.00           C  
ATOM   1544  HA  LYS   100      36.338  31.413  39.798  1.00  0.00           H  
ATOM   1545  CB  LYS   100      36.335  31.774  37.656  1.00  0.00           C  
ATOM   1546  HB2 LYS   100      36.059  30.732  37.492  1.00  0.00           H  
ATOM   1547  HB3 LYS   100      35.713  32.414  37.030  1.00  0.00           H  
ATOM   1548  CG  LYS   100      37.821  32.088  37.341  1.00  0.00           C  
ATOM   1549  HG2 LYS   100      38.038  33.138  37.538  1.00  0.00           H  
ATOM   1550  HG3 LYS   100      38.371  31.445  38.028  1.00  0.00           H  
ATOM   1551  CD  LYS   100      38.161  31.705  35.938  1.00  0.00           C  
ATOM   1552  HD2 LYS   100      37.790  30.708  35.703  1.00  0.00           H  
ATOM   1553  HD3 LYS   100      37.735  32.456  35.273  1.00  0.00           H  
ATOM   1554  CE  LYS   100      39.697  31.737  35.763  1.00  0.00           C  
ATOM   1555  HE2 LYS   100      40.014  32.739  36.055  1.00  0.00           H  
ATOM   1556  HE3 LYS   100      40.213  31.113  36.493  1.00  0.00           H  
ATOM   1557  NZ  LYS   100      40.203  31.594  34.378  1.00  0.00           N  
ATOM   1558  HZ1 LYS   100      39.779  32.347  33.856  1.00  0.00           H  
ATOM   1559  HZ2 LYS   100      41.209  31.687  34.372  1.00  0.00           H  
ATOM   1560  HZ3 LYS   100      39.887  30.748  33.925  1.00  0.00           H  
ATOM   1561  C   LYS   100      36.293  33.585  39.454  1.00  0.00           C  
ATOM   1562  O   LYS   100      35.705  34.509  38.964  1.00  0.00           O  
ATOM   1563  N   TYR   101      37.207  33.597  40.425  1.00  0.00           N  
ATOM   1564  H   TYR   101      37.690  32.712  40.493  1.00  0.00           H  
ATOM   1565  CA  TYR   101      37.621  34.749  41.261  1.00  0.00           C  
ATOM   1566  HA  TYR   101      37.009  35.635  41.091  1.00  0.00           H  
ATOM   1567  CB  TYR   101      37.581  34.419  42.809  1.00  0.00           C  
ATOM   1568  HB2 TYR   101      37.830  35.334  43.346  1.00  0.00           H  
ATOM   1569  HB3 TYR   101      36.572  34.237  43.180  1.00  0.00           H  
ATOM   1570  CG  TYR   101      38.506  33.292  43.360  1.00  0.00           C  
ATOM   1571  CD1 TYR   101      39.767  33.569  43.865  1.00  0.00           C  
ATOM   1572  HD1 TYR   101      40.046  34.606  43.749  1.00  0.00           H  
ATOM   1573  CE1 TYR   101      40.490  32.546  44.573  1.00  0.00           C  
ATOM   1574  HE1 TYR   101      41.468  32.808  44.950  1.00  0.00           H  
ATOM   1575  CZ  TYR   101      39.966  31.236  44.589  1.00  0.00           C  
ATOM   1576  OH  TYR   101      40.595  30.352  45.420  1.00  0.00           O  
ATOM   1577  HH  TYR   101      40.088  29.553  45.581  1.00  0.00           H  
ATOM   1578  CE2 TYR   101      38.695  31.000  44.004  1.00  0.00           C  
ATOM   1579  HE2 TYR   101      38.177  30.060  44.124  1.00  0.00           H  
ATOM   1580  CD2 TYR   101      37.982  32.014  43.382  1.00  0.00           C  
ATOM   1581  HD2 TYR   101      37.019  31.959  42.896  1.00  0.00           H  
ATOM   1582  C   TYR   101      38.969  35.226  40.809  1.00  0.00           C  
ATOM   1583  O   TYR   101      39.861  34.375  40.597  1.00  0.00           O  
ATOM   1584  N   LYS   102      39.160  36.583  40.776  1.00  0.00           N  
ATOM   1585  H   LYS   102      38.380  37.186  40.995  1.00  0.00           H  
ATOM   1586  CA  LYS   102      40.426  37.297  40.752  1.00  0.00           C  
ATOM   1587  HA  LYS   102      41.264  36.602  40.805  1.00  0.00           H  
ATOM   1588  CB  LYS   102      40.611  37.782  39.285  1.00  0.00           C  
ATOM   1589  HB2 LYS   102      40.491  36.855  38.724  1.00  0.00           H  
ATOM   1590  HB3 LYS   102      39.808  38.397  38.878  1.00  0.00           H  
ATOM   1591  CG  LYS   102      41.911  38.481  38.914  1.00  0.00           C  
ATOM   1592  HG2 LYS   102      41.892  39.486  39.334  1.00  0.00           H  
ATOM   1593  HG3 LYS   102      42.748  37.888  39.283  1.00  0.00           H  
ATOM   1594  CD  LYS   102      42.150  38.722  37.434  1.00  0.00           C  
ATOM   1595  HD2 LYS   102      43.161  39.077  37.235  1.00  0.00           H  
ATOM   1596  HD3 LYS   102      42.023  37.734  36.990  1.00  0.00           H  
ATOM   1597  CE  LYS   102      41.214  39.782  36.837  1.00  0.00           C  
ATOM   1598  HE2 LYS   102      40.217  39.342  36.824  1.00  0.00           H  
ATOM   1599  HE3 LYS   102      41.234  40.734  37.366  1.00  0.00           H  
ATOM   1600  NZ  LYS   102      41.537  39.906  35.381  1.00  0.00           N  
ATOM   1601  HZ1 LYS   102      40.890  40.509  34.893  1.00  0.00           H  
ATOM   1602  HZ2 LYS   102      42.511  40.106  35.203  1.00  0.00           H  
ATOM   1603  HZ3 LYS   102      41.316  39.054  34.886  1.00  0.00           H  
ATOM   1604  C   LYS   102      40.448  38.416  41.754  1.00  0.00           C  
ATOM   1605  O   LYS   102      39.374  39.017  42.071  1.00  0.00           O  
ATOM   1606  N   PHE   103      41.577  38.634  42.370  1.00  0.00           N  
ATOM   1607  H   PHE   103      42.288  37.948  42.161  1.00  0.00           H  
ATOM   1608  CA  PHE   103      41.754  39.626  43.439  1.00  0.00           C  
ATOM   1609  HA  PHE   103      40.816  40.078  43.761  1.00  0.00           H  
ATOM   1610  CB  PHE   103      42.213  38.869  44.708  1.00  0.00           C  
ATOM   1611  HB2 PHE   103      43.186  38.420  44.510  1.00  0.00           H  
ATOM   1612  HB3 PHE   103      42.386  39.635  45.465  1.00  0.00           H  
ATOM   1613  CG  PHE   103      41.327  37.795  45.317  1.00  0.00           C  
ATOM   1614  CD1 PHE   103      39.976  37.777  45.088  1.00  0.00           C  
ATOM   1615  HD1 PHE   103      39.540  38.437  44.353  1.00  0.00           H  
ATOM   1616  CE1 PHE   103      39.141  36.830  45.643  1.00  0.00           C  
ATOM   1617  HE1 PHE   103      38.074  36.783  45.485  1.00  0.00           H  
ATOM   1618  CZ  PHE   103      39.682  35.882  46.499  1.00  0.00           C  
ATOM   1619  HZ  PHE   103      38.946  35.221  46.931  1.00  0.00           H  
ATOM   1620  CE2 PHE   103      41.033  35.792  46.646  1.00  0.00           C  
ATOM   1621  HE2 PHE   103      41.419  35.032  47.308  1.00  0.00           H  
ATOM   1622  CD2 PHE   103      41.878  36.755  46.125  1.00  0.00           C  
ATOM   1623  HD2 PHE   103      42.937  36.670  46.320  1.00  0.00           H  
ATOM   1624  C   PHE   103      42.799  40.759  43.083  1.00  0.00           C  
ATOM   1625  O   PHE   103      44.028  40.532  43.026  1.00  0.00           O  
ATOM   1626  N   VAL   104      42.292  41.988  43.020  1.00  0.00           N  
ATOM   1627  H   VAL   104      41.351  42.183  43.331  1.00  0.00           H  
ATOM   1628  CA  VAL   104      42.905  43.116  42.347  1.00  0.00           C  
ATOM   1629  HA  VAL   104      43.896  42.810  42.012  1.00  0.00           H  
ATOM   1630  CB  VAL   104      42.277  43.394  40.914  1.00  0.00           C  
ATOM   1631  HB  VAL   104      41.245  43.674  41.127  1.00  0.00           H  
ATOM   1632  CG1 VAL   104      43.030  44.546  40.273  1.00  0.00           C  
ATOM   1633 HG11 VAL   104      42.649  44.645  39.256  1.00  0.00           H  
ATOM   1634 HG12 VAL   104      42.977  45.485  40.824  1.00  0.00           H  
ATOM   1635 HG13 VAL   104      44.096  44.320  40.260  1.00  0.00           H  
ATOM   1636  CG2 VAL   104      42.436  42.148  40.029  1.00  0.00           C  
ATOM   1637 HG21 VAL   104      42.182  41.239  40.574  1.00  0.00           H  
ATOM   1638 HG22 VAL   104      41.708  42.181  39.219  1.00  0.00           H  
ATOM   1639 HG23 VAL   104      43.480  42.047  39.732  1.00  0.00           H  
ATOM   1640  C   VAL   104      42.893  44.320  43.278  1.00  0.00           C  
ATOM   1641  O   VAL   104      41.839  44.651  43.811  1.00  0.00           O  
ATOM   1642  N   ARG   105      44.099  44.872  43.538  1.00  0.00           N  
ATOM   1643  H   ARG   105      44.976  44.502  43.201  1.00  0.00           H  
ATOM   1644  CA  ARG   105      44.260  46.046  44.445  1.00  0.00           C  
ATOM   1645  HA  ARG   105      43.378  46.099  45.083  1.00  0.00           H  
ATOM   1646  CB  ARG   105      45.477  45.917  45.425  1.00  0.00           C  
ATOM   1647  HB2 ARG   105      45.508  44.918  45.860  1.00  0.00           H  
ATOM   1648  HB3 ARG   105      46.441  46.083  44.945  1.00  0.00           H  
ATOM   1649  CG  ARG   105      45.315  46.886  46.692  1.00  0.00           C  
ATOM   1650  HG2 ARG   105      45.094  47.888  46.323  1.00  0.00           H  
ATOM   1651  HG3 ARG   105      44.493  46.453  47.263  1.00  0.00           H  
ATOM   1652  CD  ARG   105      46.638  46.840  47.564  1.00  0.00           C  
ATOM   1653  HD2 ARG   105      46.656  45.905  48.124  1.00  0.00           H  
ATOM   1654  HD3 ARG   105      47.435  46.955  46.829  1.00  0.00           H  
ATOM   1655  NE  ARG   105      46.675  48.041  48.460  1.00  0.00           N  
ATOM   1656  HE  ARG   105      47.171  48.866  48.156  1.00  0.00           H  
ATOM   1657  CZ  ARG   105      45.922  48.190  49.492  1.00  0.00           C  
ATOM   1658  NH1 ARG   105      45.172  47.226  49.932  1.00  0.00           N  
ATOM   1659 HH11 ARG   105      45.168  46.294  49.544  1.00  0.00           H  
ATOM   1660 HH12 ARG   105      44.564  47.402  50.718  1.00  0.00           H  
ATOM   1661  NH2 ARG   105      45.880  49.260  50.191  1.00  0.00           N  
ATOM   1662 HH21 ARG   105      46.439  50.076  49.986  1.00  0.00           H  
ATOM   1663 HH22 ARG   105      45.218  49.188  50.950  1.00  0.00           H  
ATOM   1664  C   ARG   105      44.117  47.284  43.538  1.00  0.00           C  
ATOM   1665  O   ARG   105      45.038  47.750  42.936  1.00  0.00           O  
ATOM   1666  N   ILE   106      42.997  47.975  43.666  1.00  0.00           N  
ATOM   1667  H   ILE   106      42.390  47.688  44.421  1.00  0.00           H  
ATOM   1668  CA  ILE   106      42.508  49.110  42.897  1.00  0.00           C  
ATOM   1669  HA  ILE   106      42.838  48.972  41.867  1.00  0.00           H  
ATOM   1670  CB  ILE   106      40.961  49.176  42.689  1.00  0.00           C  
ATOM   1671  HB  ILE   106      40.752  50.148  42.243  1.00  0.00           H  
ATOM   1672  CG2 ILE   106      40.558  48.117  41.623  1.00  0.00           C  
ATOM   1673 HG21 ILE   106      39.494  48.104  41.383  1.00  0.00           H  
ATOM   1674 HG22 ILE   106      41.217  48.269  40.768  1.00  0.00           H  
ATOM   1675 HG23 ILE   106      40.851  47.118  41.944  1.00  0.00           H  
ATOM   1676  CG1 ILE   106      40.261  48.809  43.967  1.00  0.00           C  
ATOM   1677 HG12 ILE   106      40.339  47.727  44.074  1.00  0.00           H  
ATOM   1678 HG13 ILE   106      40.734  49.171  44.879  1.00  0.00           H  
ATOM   1679  CD1 ILE   106      38.823  49.330  43.842  1.00  0.00           C  
ATOM   1680 HD11 ILE   106      38.396  48.545  43.217  1.00  0.00           H  
ATOM   1681 HD12 ILE   106      38.336  49.425  44.813  1.00  0.00           H  
ATOM   1682 HD13 ILE   106      38.734  50.209  43.204  1.00  0.00           H  
ATOM   1683  C   ILE   106      42.982  50.446  43.339  1.00  0.00           C  
ATOM   1684  O   ILE   106      43.284  50.712  44.540  1.00  0.00           O  
ATOM   1685  N   GLN   107      43.128  51.269  42.291  1.00  0.00           N  
ATOM   1686  H   GLN   107      42.882  50.819  41.420  1.00  0.00           H  
ATOM   1687  CA  GLN   107      43.432  52.773  42.289  1.00  0.00           C  
ATOM   1688  HA  GLN   107      43.826  53.024  43.274  1.00  0.00           H  
ATOM   1689  CB  GLN   107      44.477  53.096  41.227  1.00  0.00           C  
ATOM   1690  HB2 GLN   107      44.029  52.548  40.399  1.00  0.00           H  
ATOM   1691  HB3 GLN   107      44.519  54.147  40.939  1.00  0.00           H  
ATOM   1692  CG  GLN   107      45.918  52.660  41.556  1.00  0.00           C  
ATOM   1693  HG2 GLN   107      46.188  53.336  42.368  1.00  0.00           H  
ATOM   1694  HG3 GLN   107      45.994  51.641  41.936  1.00  0.00           H  
ATOM   1695  CD  GLN   107      47.005  52.898  40.521  1.00  0.00           C  
ATOM   1696  OE1 GLN   107      47.955  53.594  40.711  1.00  0.00           O  
ATOM   1697  NE2 GLN   107      46.864  52.352  39.377  1.00  0.00           N  
ATOM   1698 HE21 GLN   107      46.044  51.822  39.119  1.00  0.00           H  
ATOM   1699 HE22 GLN   107      47.602  52.577  38.726  1.00  0.00           H  
ATOM   1700  C   GLN   107      42.150  53.639  42.110  1.00  0.00           C  
ATOM   1701  O   GLN   107      41.358  53.306  41.261  1.00  0.00           O  
ATOM   1702  N   PRO   108      41.940  54.847  42.717  1.00  0.00           N  
ATOM   1703  CD  PRO   108      42.919  55.385  43.642  1.00  0.00           C  
ATOM   1704  HD2 PRO   108      43.808  55.693  43.092  1.00  0.00           H  
ATOM   1705  HD3 PRO   108      43.192  54.599  44.346  1.00  0.00           H  
ATOM   1706  CG  PRO   108      42.215  56.608  44.308  1.00  0.00           C  
ATOM   1707  HG2 PRO   108      42.968  57.382  44.456  1.00  0.00           H  
ATOM   1708  HG3 PRO   108      41.694  56.244  45.194  1.00  0.00           H  
ATOM   1709  CB  PRO   108      41.174  56.991  43.262  1.00  0.00           C  
ATOM   1710  HB2 PRO   108      41.665  57.603  42.506  1.00  0.00           H  
ATOM   1711  HB3 PRO   108      40.420  57.536  43.830  1.00  0.00           H  
ATOM   1712  CA  PRO   108      40.743  55.737  42.599  1.00  0.00           C  
ATOM   1713  HA  PRO   108      40.010  55.184  43.187  1.00  0.00           H  
ATOM   1714  C   PRO   108      40.225  56.023  41.106  1.00  0.00           C  
ATOM   1715  O   PRO   108      40.999  56.162  40.190  1.00  0.00           O  
ATOM   1716  N   GLY   109      38.818  56.064  40.947  1.00  0.00           N  
ATOM   1717  H   GLY   109      38.202  55.939  41.737  1.00  0.00           H  
ATOM   1718  CA  GLY   109      38.220  56.104  39.587  1.00  0.00           C  
ATOM   1719  HA2 GLY   109      37.268  56.634  39.571  1.00  0.00           H  
ATOM   1720  HA3 GLY   109      38.899  56.568  38.871  1.00  0.00           H  
ATOM   1721  C   GLY   109      37.909  54.702  38.997  1.00  0.00           C  
ATOM   1722  O   GLY   109      36.992  54.567  38.099  1.00  0.00           O  
ATOM   1723  N   GLN   110      38.580  53.654  39.357  1.00  0.00           N  
ATOM   1724  H   GLN   110      39.265  53.772  40.089  1.00  0.00           H  
ATOM   1725  CA  GLN   110      38.278  52.318  38.860  1.00  0.00           C  
ATOM   1726  HA  GLN   110      38.183  52.445  37.782  1.00  0.00           H  
ATOM   1727  CB  GLN   110      39.422  51.381  39.181  1.00  0.00           C  
ATOM   1728  HB2 GLN   110      40.303  51.990  38.978  1.00  0.00           H  
ATOM   1729  HB3 GLN   110      39.468  51.124  40.240  1.00  0.00           H  
ATOM   1730  CG  GLN   110      39.459  50.116  38.321  1.00  0.00           C  
ATOM   1731  HG2 GLN   110      38.630  49.483  38.636  1.00  0.00           H  
ATOM   1732  HG3 GLN   110      39.284  50.409  37.286  1.00  0.00           H  
ATOM   1733  CD  GLN   110      40.650  49.254  38.288  1.00  0.00           C  
ATOM   1734  OE1 GLN   110      41.766  49.708  38.473  1.00  0.00           O  
ATOM   1735  NE2 GLN   110      40.437  47.969  38.117  1.00  0.00           N  
ATOM   1736 HE21 GLN   110      39.533  47.528  38.026  1.00  0.00           H  
ATOM   1737 HE22 GLN   110      41.193  47.325  38.304  1.00  0.00           H  
ATOM   1738  C   GLN   110      36.952  51.855  39.529  1.00  0.00           C  
ATOM   1739  O   GLN   110      36.822  51.958  40.715  1.00  0.00           O  
ATOM   1740  N   THR   111      36.012  51.387  38.739  1.00  0.00           N  
ATOM   1741  H   THR   111      36.285  51.286  37.772  1.00  0.00           H  
ATOM   1742  CA  THR   111      34.598  51.060  39.148  1.00  0.00           C  
ATOM   1743  HA  THR   111      34.438  51.631  40.063  1.00  0.00           H  
ATOM   1744  CB  THR   111      33.595  51.617  38.114  1.00  0.00           C  
ATOM   1745  HB  THR   111      32.589  51.289  38.379  1.00  0.00           H  
ATOM   1746  CG2 THR   111      33.484  53.159  38.005  1.00  0.00           C  
ATOM   1747 HG21 THR   111      33.020  53.572  38.901  1.00  0.00           H  
ATOM   1748 HG22 THR   111      34.475  53.609  37.955  1.00  0.00           H  
ATOM   1749 HG23 THR   111      32.882  53.526  37.174  1.00  0.00           H  
ATOM   1750  OG1 THR   111      33.789  51.211  36.755  1.00  0.00           O  
ATOM   1751  HG1 THR   111      33.591  51.914  36.132  1.00  0.00           H  
ATOM   1752  C   THR   111      34.261  49.613  39.433  1.00  0.00           C  
ATOM   1753  O   THR   111      34.944  48.729  38.930  1.00  0.00           O  
ATOM   1754  N   PHE   112      33.222  49.357  40.248  1.00  0.00           N  
ATOM   1755  H   PHE   112      32.727  50.132  40.664  1.00  0.00           H  
ATOM   1756  CA  PHE   112      32.781  47.975  40.610  1.00  0.00           C  
ATOM   1757  HA  PHE   112      32.685  47.303  39.757  1.00  0.00           H  
ATOM   1758  CB  PHE   112      33.785  47.437  41.621  1.00  0.00           C  
ATOM   1759  HB2 PHE   112      33.658  46.372  41.818  1.00  0.00           H  
ATOM   1760  HB3 PHE   112      34.727  47.308  41.088  1.00  0.00           H  
ATOM   1761  CG  PHE   112      34.111  48.294  42.808  1.00  0.00           C  
ATOM   1762  CD1 PHE   112      35.265  49.109  42.902  1.00  0.00           C  
ATOM   1763  HD1 PHE   112      35.924  49.311  42.071  1.00  0.00           H  
ATOM   1764  CE1 PHE   112      35.590  49.803  44.123  1.00  0.00           C  
ATOM   1765  HE1 PHE   112      36.484  50.377  44.316  1.00  0.00           H  
ATOM   1766  CZ  PHE   112      34.755  49.637  45.244  1.00  0.00           C  
ATOM   1767  HZ  PHE   112      35.070  50.193  46.114  1.00  0.00           H  
ATOM   1768  CE2 PHE   112      33.564  48.881  45.119  1.00  0.00           C  
ATOM   1769  HE2 PHE   112      32.823  48.751  45.893  1.00  0.00           H  
ATOM   1770  CD2 PHE   112      33.264  48.237  43.903  1.00  0.00           C  
ATOM   1771  HD2 PHE   112      32.341  47.683  43.813  1.00  0.00           H  
ATOM   1772  C   PHE   112      31.343  48.082  41.222  1.00  0.00           C  
ATOM   1773  O   PHE   112      30.957  49.124  41.809  1.00  0.00           O  
ATOM   1774  N   SER   113      30.586  46.968  41.146  1.00  0.00           N  
ATOM   1775  H   SER   113      30.967  46.125  40.740  1.00  0.00           H  
ATOM   1776  CA  SER   113      29.314  46.925  41.853  1.00  0.00           C  
ATOM   1777  HA  SER   113      28.950  47.951  41.909  1.00  0.00           H  
ATOM   1778  CB  SER   113      28.327  46.098  41.090  1.00  0.00           C  
ATOM   1779  HB2 SER   113      28.741  45.148  40.753  1.00  0.00           H  
ATOM   1780  HB3 SER   113      27.463  45.914  41.729  1.00  0.00           H  
ATOM   1781  OG  SER   113      27.809  46.793  39.983  1.00  0.00           O  
ATOM   1782  HG  SER   113      28.590  47.245  39.657  1.00  0.00           H  
ATOM   1783  C   SER   113      29.527  46.419  43.289  1.00  0.00           C  
ATOM   1784  O   SER   113      29.928  45.261  43.497  1.00  0.00           O  
ATOM   1785  N   VAL   114      29.258  47.284  44.231  1.00  0.00           N  
ATOM   1786  H   VAL   114      28.753  48.125  43.990  1.00  0.00           H  
ATOM   1787  CA  VAL   114      29.248  46.886  45.613  1.00  0.00           C  
ATOM   1788  HA  VAL   114      29.975  46.096  45.800  1.00  0.00           H  
ATOM   1789  CB  VAL   114      29.630  48.103  46.500  1.00  0.00           C  
ATOM   1790  HB  VAL   114      30.600  48.463  46.157  1.00  0.00           H  
ATOM   1791  CG1 VAL   114      28.659  49.237  46.517  1.00  0.00           C  
ATOM   1792 HG11 VAL   114      28.555  49.717  45.543  1.00  0.00           H  
ATOM   1793 HG12 VAL   114      27.711  48.915  46.948  1.00  0.00           H  
ATOM   1794 HG13 VAL   114      29.101  49.950  47.213  1.00  0.00           H  
ATOM   1795  CG2 VAL   114      29.746  47.617  47.998  1.00  0.00           C  
ATOM   1796 HG21 VAL   114      28.784  47.261  48.366  1.00  0.00           H  
ATOM   1797 HG22 VAL   114      30.561  46.903  48.115  1.00  0.00           H  
ATOM   1798 HG23 VAL   114      30.055  48.474  48.596  1.00  0.00           H  
ATOM   1799  C   VAL   114      27.818  46.329  45.987  1.00  0.00           C  
ATOM   1800  O   VAL   114      26.821  46.960  45.840  1.00  0.00           O  
ATOM   1801  N   LEU   115      27.776  45.075  46.428  1.00  0.00           N  
ATOM   1802  H   LEU   115      28.606  44.501  46.420  1.00  0.00           H  
ATOM   1803  CA  LEU   115      26.538  44.465  46.895  1.00  0.00           C  
ATOM   1804  HA  LEU   115      25.707  45.042  46.490  1.00  0.00           H  
ATOM   1805  CB  LEU   115      26.545  43.014  46.432  1.00  0.00           C  
ATOM   1806  HB2 LEU   115      26.489  43.038  45.344  1.00  0.00           H  
ATOM   1807  HB3 LEU   115      27.475  42.541  46.745  1.00  0.00           H  
ATOM   1808  CG  LEU   115      25.323  42.074  46.881  1.00  0.00           C  
ATOM   1809  HG  LEU   115      25.396  41.990  47.965  1.00  0.00           H  
ATOM   1810  CD1 LEU   115      23.960  42.550  46.582  1.00  0.00           C  
ATOM   1811 HD11 LEU   115      23.885  43.006  45.595  1.00  0.00           H  
ATOM   1812 HD12 LEU   115      23.200  41.783  46.732  1.00  0.00           H  
ATOM   1813 HD13 LEU   115      23.749  43.231  47.406  1.00  0.00           H  
ATOM   1814  CD2 LEU   115      25.554  40.698  46.236  1.00  0.00           C  
ATOM   1815 HD21 LEU   115      26.578  40.411  46.474  1.00  0.00           H  
ATOM   1816 HD22 LEU   115      24.770  40.011  46.553  1.00  0.00           H  
ATOM   1817 HD23 LEU   115      25.584  40.770  45.149  1.00  0.00           H  
ATOM   1818  C   LEU   115      26.508  44.611  48.450  1.00  0.00           C  
ATOM   1819  O   LEU   115      27.392  44.173  49.144  1.00  0.00           O  
ATOM   1820  N   ALA   116      25.418  45.280  48.921  1.00  0.00           N  
ATOM   1821  H   ALA   116      24.762  45.525  48.193  1.00  0.00           H  
ATOM   1822  CA  ALA   116      25.114  45.575  50.310  1.00  0.00           C  
ATOM   1823  HA  ALA   116      26.091  45.896  50.670  1.00  0.00           H  
ATOM   1824  CB  ALA   116      24.002  46.551  50.486  1.00  0.00           C  
ATOM   1825  HB1 ALA   116      23.719  46.793  51.510  1.00  0.00           H  
ATOM   1826  HB2 ALA   116      24.374  47.478  50.050  1.00  0.00           H  
ATOM   1827  HB3 ALA   116      23.180  46.173  49.878  1.00  0.00           H  
ATOM   1828  C   ALA   116      24.714  44.267  51.005  1.00  0.00           C  
ATOM   1829  O   ALA   116      23.563  43.800  50.927  1.00  0.00           O  
ATOM   1830  N   CYS   117      25.686  43.692  51.731  1.00  0.00           N  
ATOM   1831  H   CYS   117      26.585  44.130  51.870  1.00  0.00           H  
ATOM   1832  CA  CYS   117      25.632  42.372  52.400  1.00  0.00           C  
ATOM   1833  HA  CYS   117      24.766  41.872  51.966  1.00  0.00           H  
ATOM   1834  CB  CYS   117      26.932  41.654  52.279  1.00  0.00           C  
ATOM   1835  HB2 CYS   117      27.662  42.357  52.680  1.00  0.00           H  
ATOM   1836  HB3 CYS   117      27.133  40.720  52.804  1.00  0.00           H  
ATOM   1837  SG  CYS   117      27.387  41.373  50.557  1.00  0.00           S  
ATOM   1838  HG  CYS   117      27.485  42.685  50.322  1.00  0.00           H  
ATOM   1839  C   CYS   117      25.372  42.677  53.855  1.00  0.00           C  
ATOM   1840  O   CYS   117      26.145  42.431  54.775  1.00  0.00           O  
ATOM   1841  N   TYR   118      24.136  43.205  54.034  1.00  0.00           N  
ATOM   1842  H   TYR   118      23.711  43.590  53.202  1.00  0.00           H  
ATOM   1843  CA  TYR   118      23.469  43.117  55.324  1.00  0.00           C  
ATOM   1844  HA  TYR   118      24.048  43.732  56.013  1.00  0.00           H  
ATOM   1845  CB  TYR   118      22.044  43.738  55.191  1.00  0.00           C  
ATOM   1846  HB2 TYR   118      21.398  42.951  54.804  1.00  0.00           H  
ATOM   1847  HB3 TYR   118      21.683  43.965  56.194  1.00  0.00           H  
ATOM   1848  CG  TYR   118      21.932  45.010  54.426  1.00  0.00           C  
ATOM   1849  CD1 TYR   118      22.424  46.177  54.964  1.00  0.00           C  
ATOM   1850  HD1 TYR   118      22.838  46.254  55.959  1.00  0.00           H  
ATOM   1851  CE1 TYR   118      22.270  47.388  54.265  1.00  0.00           C  
ATOM   1852  HE1 TYR   118      22.641  48.316  54.676  1.00  0.00           H  
ATOM   1853  CZ  TYR   118      21.770  47.417  52.954  1.00  0.00           C  
ATOM   1854  OH  TYR   118      21.605  48.561  52.255  1.00  0.00           O  
ATOM   1855  HH  TYR   118      21.776  48.447  51.317  1.00  0.00           H  
ATOM   1856  CE2 TYR   118      21.225  46.235  52.442  1.00  0.00           C  
ATOM   1857  HE2 TYR   118      20.669  46.242  51.516  1.00  0.00           H  
ATOM   1858  CD2 TYR   118      21.328  45.029  53.204  1.00  0.00           C  
ATOM   1859  HD2 TYR   118      20.779  44.134  52.953  1.00  0.00           H  
ATOM   1860  C   TYR   118      23.386  41.657  55.794  1.00  0.00           C  
ATOM   1861  O   TYR   118      23.083  40.782  54.967  1.00  0.00           O  
ATOM   1862  N   ASN   119      23.710  41.434  57.071  1.00  0.00           N  
ATOM   1863  H   ASN   119      24.140  42.157  57.630  1.00  0.00           H  
ATOM   1864  CA  ASN   119      23.859  40.091  57.587  1.00  0.00           C  
ATOM   1865  HA  ASN   119      24.659  39.690  56.966  1.00  0.00           H  
ATOM   1866  CB  ASN   119      24.305  40.103  59.026  1.00  0.00           C  
ATOM   1867  HB2 ASN   119      24.712  39.104  59.183  1.00  0.00           H  
ATOM   1868  HB3 ASN   119      25.109  40.826  59.162  1.00  0.00           H  
ATOM   1869  CG  ASN   119      23.273  40.483  59.996  1.00  0.00           C  
ATOM   1870  OD1 ASN   119      23.254  41.633  60.415  1.00  0.00           O  
ATOM   1871  ND2 ASN   119      22.459  39.602  60.503  1.00  0.00           N  
ATOM   1872 HD21 ASN   119      22.288  38.691  60.104  1.00  0.00           H  
ATOM   1873 HD22 ASN   119      21.865  39.883  61.270  1.00  0.00           H  
ATOM   1874  C   ASN   119      22.486  39.344  57.368  1.00  0.00           C  
ATOM   1875  O   ASN   119      21.329  39.822  57.593  1.00  0.00           O  
ATOM   1876  N   GLY   120      22.488  38.206  56.729  1.00  0.00           N  
ATOM   1877  H   GLY   120      23.427  37.863  56.582  1.00  0.00           H  
ATOM   1878  CA  GLY   120      21.326  37.294  56.608  1.00  0.00           C  
ATOM   1879  HA2 GLY   120      21.643  36.251  56.619  1.00  0.00           H  
ATOM   1880  HA3 GLY   120      20.562  37.386  57.380  1.00  0.00           H  
ATOM   1881  C   GLY   120      20.750  37.504  55.190  1.00  0.00           C  
ATOM   1882  O   GLY   120      20.641  36.540  54.459  1.00  0.00           O  
ATOM   1883  N   SER   121      20.430  38.767  54.872  1.00  0.00           N  
ATOM   1884  H   SER   121      20.634  39.442  55.595  1.00  0.00           H  
ATOM   1885  CA  SER   121      19.639  39.230  53.675  1.00  0.00           C  
ATOM   1886  HA  SER   121      19.369  38.350  53.090  1.00  0.00           H  
ATOM   1887  CB  SER   121      18.389  40.081  54.105  1.00  0.00           C  
ATOM   1888  HB2 SER   121      18.601  40.948  54.731  1.00  0.00           H  
ATOM   1889  HB3 SER   121      17.926  40.550  53.237  1.00  0.00           H  
ATOM   1890  OG  SER   121      17.480  39.199  54.772  1.00  0.00           O  
ATOM   1891  HG  SER   121      17.556  38.354  54.321  1.00  0.00           H  
ATOM   1892  C   SER   121      20.569  40.123  52.827  1.00  0.00           C  
ATOM   1893  O   SER   121      20.255  41.347  52.745  1.00  0.00           O  
ATOM   1894  N   PRO   122      21.599  39.622  52.120  1.00  0.00           N  
ATOM   1895  CD  PRO   122      21.941  38.175  51.997  1.00  0.00           C  
ATOM   1896  HD2 PRO   122      21.085  37.520  51.834  1.00  0.00           H  
ATOM   1897  HD3 PRO   122      22.571  37.862  52.830  1.00  0.00           H  
ATOM   1898  CG  PRO   122      22.745  38.163  50.664  1.00  0.00           C  
ATOM   1899  HG2 PRO   122      22.018  38.006  49.867  1.00  0.00           H  
ATOM   1900  HG3 PRO   122      23.516  37.396  50.735  1.00  0.00           H  
ATOM   1901  CB  PRO   122      23.349  39.560  50.606  1.00  0.00           C  
ATOM   1902  HB2 PRO   122      23.762  39.808  49.629  1.00  0.00           H  
ATOM   1903  HB3 PRO   122      24.185  39.678  51.296  1.00  0.00           H  
ATOM   1904  CA  PRO   122      22.166  40.397  51.102  1.00  0.00           C  
ATOM   1905  HA  PRO   122      22.629  41.340  51.393  1.00  0.00           H  
ATOM   1906  C   PRO   122      21.142  40.871  50.077  1.00  0.00           C  
ATOM   1907  O   PRO   122      20.591  40.026  49.356  1.00  0.00           O  
ATOM   1908  N   SER   123      20.772  42.140  49.976  1.00  0.00           N  
ATOM   1909  H   SER   123      21.024  42.768  50.726  1.00  0.00           H  
ATOM   1910  CA  SER   123      19.829  42.696  49.000  1.00  0.00           C  
ATOM   1911  HA  SER   123      19.883  42.152  48.057  1.00  0.00           H  
ATOM   1912  CB  SER   123      18.377  42.423  49.480  1.00  0.00           C  
ATOM   1913  HB2 SER   123      18.200  41.486  50.008  1.00  0.00           H  
ATOM   1914  HB3 SER   123      18.013  43.165  50.190  1.00  0.00           H  
ATOM   1915  OG  SER   123      17.505  42.569  48.376  1.00  0.00           O  
ATOM   1916  HG  SER   123      16.607  42.273  48.541  1.00  0.00           H  
ATOM   1917  C   SER   123      20.024  44.181  48.698  1.00  0.00           C  
ATOM   1918  O   SER   123      19.646  44.988  49.517  1.00  0.00           O  
ATOM   1919  N   GLY   124      20.505  44.563  47.491  1.00  0.00           N  
ATOM   1920  H   GLY   124      20.634  43.785  46.859  1.00  0.00           H  
ATOM   1921  CA  GLY   124      20.754  45.925  47.108  1.00  0.00           C  
ATOM   1922  HA2 GLY   124      20.028  46.244  46.360  1.00  0.00           H  
ATOM   1923  HA3 GLY   124      20.792  46.588  47.972  1.00  0.00           H  
ATOM   1924  C   GLY   124      22.152  46.055  46.460  1.00  0.00           C  
ATOM   1925  O   GLY   124      23.126  46.069  47.205  1.00  0.00           O  
ATOM   1926  N   VAL   125      22.252  46.099  45.162  1.00  0.00           N  
ATOM   1927  H   VAL   125      21.412  45.922  44.630  1.00  0.00           H  
ATOM   1928  CA  VAL   125      23.467  46.304  44.364  1.00  0.00           C  
ATOM   1929  HA  VAL   125      24.343  45.976  44.925  1.00  0.00           H  
ATOM   1930  CB  VAL   125      23.568  45.267  43.170  1.00  0.00           C  
ATOM   1931  HB  VAL   125      23.392  44.256  43.538  1.00  0.00           H  
ATOM   1932  CG1 VAL   125      22.632  45.567  41.920  1.00  0.00           C  
ATOM   1933 HG11 VAL   125      23.064  46.382  41.341  1.00  0.00           H  
ATOM   1934 HG12 VAL   125      22.729  44.699  41.268  1.00  0.00           H  
ATOM   1935 HG13 VAL   125      21.588  45.792  42.138  1.00  0.00           H  
ATOM   1936  CG2 VAL   125      25.008  45.109  42.697  1.00  0.00           C  
ATOM   1937 HG21 VAL   125      25.720  45.006  43.515  1.00  0.00           H  
ATOM   1938 HG22 VAL   125      25.106  44.276  42.000  1.00  0.00           H  
ATOM   1939 HG23 VAL   125      25.280  46.031  42.184  1.00  0.00           H  
ATOM   1940  C   VAL   125      23.674  47.717  43.817  1.00  0.00           C  
ATOM   1941  O   VAL   125      22.681  48.275  43.374  1.00  0.00           O  
ATOM   1942  N   TYR   126      24.865  48.344  43.855  1.00  0.00           N  
ATOM   1943  H   TYR   126      25.623  47.845  44.298  1.00  0.00           H  
ATOM   1944  CA  TYR   126      25.100  49.605  43.135  1.00  0.00           C  
ATOM   1945  HA  TYR   126      24.495  49.606  42.228  1.00  0.00           H  
ATOM   1946  CB  TYR   126      24.689  50.830  43.993  1.00  0.00           C  
ATOM   1947  HB2 TYR   126      24.841  51.749  43.427  1.00  0.00           H  
ATOM   1948  HB3 TYR   126      23.611  50.700  44.099  1.00  0.00           H  
ATOM   1949  CG  TYR   126      25.465  51.061  45.308  1.00  0.00           C  
ATOM   1950  CD1 TYR   126      25.113  50.491  46.545  1.00  0.00           C  
ATOM   1951  HD1 TYR   126      24.285  49.801  46.615  1.00  0.00           H  
ATOM   1952  CE1 TYR   126      25.813  50.844  47.724  1.00  0.00           C  
ATOM   1953  HE1 TYR   126      25.599  50.359  48.665  1.00  0.00           H  
ATOM   1954  CZ  TYR   126      26.919  51.762  47.706  1.00  0.00           C  
ATOM   1955  OH  TYR   126      27.567  52.055  48.864  1.00  0.00           O  
ATOM   1956  HH  TYR   126      28.218  52.758  48.806  1.00  0.00           H  
ATOM   1957  CE2 TYR   126      27.336  52.164  46.447  1.00  0.00           C  
ATOM   1958  HE2 TYR   126      28.162  52.852  46.347  1.00  0.00           H  
ATOM   1959  CD2 TYR   126      26.637  51.837  45.270  1.00  0.00           C  
ATOM   1960  HD2 TYR   126      27.004  52.163  44.308  1.00  0.00           H  
ATOM   1961  C   TYR   126      26.536  49.727  42.664  1.00  0.00           C  
ATOM   1962  O   TYR   126      27.486  49.413  43.369  1.00  0.00           O  
ATOM   1963  N   GLN   127      26.793  50.216  41.447  1.00  0.00           N  
ATOM   1964  H   GLN   127      26.034  50.721  41.011  1.00  0.00           H  
ATOM   1965  CA  GLN   127      28.090  50.509  40.816  1.00  0.00           C  
ATOM   1966  HA  GLN   127      28.679  49.621  41.045  1.00  0.00           H  
ATOM   1967  CB  GLN   127      27.955  50.631  39.311  1.00  0.00           C  
ATOM   1968  HB2 GLN   127      27.291  49.838  38.967  1.00  0.00           H  
ATOM   1969  HB3 GLN   127      27.333  51.523  39.239  1.00  0.00           H  
ATOM   1970  CG  GLN   127      29.289  50.755  38.585  1.00  0.00           C  
ATOM   1971  HG2 GLN   127      29.071  51.338  37.690  1.00  0.00           H  
ATOM   1972  HG3 GLN   127      30.009  51.264  39.226  1.00  0.00           H  
ATOM   1973  CD  GLN   127      29.853  49.374  38.173  1.00  0.00           C  
ATOM   1974  OE1 GLN   127      29.576  48.353  38.776  1.00  0.00           O  
ATOM   1975  NE2 GLN   127      30.913  49.309  37.397  1.00  0.00           N  
ATOM   1976 HE21 GLN   127      31.157  50.070  36.779  1.00  0.00           H  
ATOM   1977 HE22 GLN   127      31.266  48.375  37.243  1.00  0.00           H  
ATOM   1978  C   GLN   127      28.633  51.874  41.268  1.00  0.00           C  
ATOM   1979  O   GLN   127      27.906  52.912  41.271  1.00  0.00           O  
ATOM   1980  N   CYS   128      29.897  51.871  41.672  1.00  0.00           N  
ATOM   1981  H   CYS   128      30.353  50.971  41.716  1.00  0.00           H  
ATOM   1982  CA  CYS   128      30.650  53.017  42.240  1.00  0.00           C  
ATOM   1983  HA  CYS   128      30.235  53.981  41.945  1.00  0.00           H  
ATOM   1984  CB  CYS   128      30.439  52.956  43.750  1.00  0.00           C  
ATOM   1985  HB2 CYS   128      30.996  53.736  44.268  1.00  0.00           H  
ATOM   1986  HB3 CYS   128      29.374  53.072  43.955  1.00  0.00           H  
ATOM   1987  SG  CYS   128      30.952  51.363  44.456  1.00  0.00           S  
ATOM   1988  HG  CYS   128      30.678  50.798  43.277  1.00  0.00           H  
ATOM   1989  C   CYS   128      32.144  52.883  41.947  1.00  0.00           C  
ATOM   1990  O   CYS   128      32.572  51.847  41.504  1.00  0.00           O  
ATOM   1991  N   ALA   129      32.892  53.934  42.013  1.00  0.00           N  
ATOM   1992  H   ALA   129      32.386  54.686  42.458  1.00  0.00           H  
ATOM   1993  CA  ALA   129      34.376  53.967  41.995  1.00  0.00           C  
ATOM   1994  HA  ALA   129      34.817  52.983  41.830  1.00  0.00           H  
ATOM   1995  CB  ALA   129      34.934  54.864  40.970  1.00  0.00           C  
ATOM   1996  HB1 ALA   129      34.611  55.894  41.120  1.00  0.00           H  
ATOM   1997  HB2 ALA   129      36.014  54.799  41.099  1.00  0.00           H  
ATOM   1998  HB3 ALA   129      34.597  54.500  39.999  1.00  0.00           H  
ATOM   1999  C   ALA   129      34.878  54.473  43.361  1.00  0.00           C  
ATOM   2000  O   ALA   129      34.316  55.335  44.026  1.00  0.00           O  
ATOM   2001  N   MET   130      35.955  53.793  43.796  1.00  0.00           N  
ATOM   2002  H   MET   130      36.185  52.922  43.340  1.00  0.00           H  
ATOM   2003  CA  MET   130      36.793  54.303  44.794  1.00  0.00           C  
ATOM   2004  HA  MET   130      36.436  54.160  45.814  1.00  0.00           H  
ATOM   2005  CB  MET   130      38.086  53.478  44.878  1.00  0.00           C  
ATOM   2006  HB2 MET   130      37.801  52.601  45.458  1.00  0.00           H  
ATOM   2007  HB3 MET   130      38.310  53.127  43.871  1.00  0.00           H  
ATOM   2008  CG  MET   130      39.288  54.076  45.619  1.00  0.00           C  
ATOM   2009  HG2 MET   130      39.462  54.998  45.065  1.00  0.00           H  
ATOM   2010  HG3 MET   130      39.237  54.261  46.692  1.00  0.00           H  
ATOM   2011  SD  MET   130      40.784  53.117  45.436  1.00  0.00           S  
ATOM   2012  CE  MET   130      40.508  51.858  46.681  1.00  0.00           C  
ATOM   2013  HE1 MET   130      41.317  51.128  46.710  1.00  0.00           H  
ATOM   2014  HE2 MET   130      40.518  52.452  47.595  1.00  0.00           H  
ATOM   2015  HE3 MET   130      39.540  51.395  46.490  1.00  0.00           H  
ATOM   2016  C   MET   130      37.063  55.856  44.679  1.00  0.00           C  
ATOM   2017  O   MET   130      37.484  56.322  43.646  1.00  0.00           O  
ATOM   2018  N   ARG   131      36.965  56.530  45.816  1.00  0.00           N  
ATOM   2019  H   ARG   131      36.594  56.072  46.637  1.00  0.00           H  
ATOM   2020  CA  ARG   131      37.323  57.922  46.077  1.00  0.00           C  
ATOM   2021  HA  ARG   131      37.186  58.526  45.180  1.00  0.00           H  
ATOM   2022  CB  ARG   131      36.560  58.515  47.268  1.00  0.00           C  
ATOM   2023  HB2 ARG   131      36.967  58.217  48.234  1.00  0.00           H  
ATOM   2024  HB3 ARG   131      36.749  59.588  47.297  1.00  0.00           H  
ATOM   2025  CG  ARG   131      35.004  58.398  47.308  1.00  0.00           C  
ATOM   2026  HG2 ARG   131      34.837  57.383  47.668  1.00  0.00           H  
ATOM   2027  HG3 ARG   131      34.583  59.140  47.986  1.00  0.00           H  
ATOM   2028  CD  ARG   131      34.267  58.581  45.945  1.00  0.00           C  
ATOM   2029  HD2 ARG   131      34.523  57.771  45.261  1.00  0.00           H  
ATOM   2030  HD3 ARG   131      33.183  58.557  46.052  1.00  0.00           H  
ATOM   2031  NE  ARG   131      34.639  59.899  45.352  1.00  0.00           N  
ATOM   2032  HE  ARG   131      35.102  60.627  45.878  1.00  0.00           H  
ATOM   2033  CZ  ARG   131      34.497  60.317  44.119  1.00  0.00           C  
ATOM   2034  NH1 ARG   131      33.852  59.597  43.266  1.00  0.00           N  
ATOM   2035 HH11 ARG   131      33.542  58.664  43.496  1.00  0.00           H  
ATOM   2036 HH12 ARG   131      33.474  60.010  42.426  1.00  0.00           H  
ATOM   2037  NH2 ARG   131      34.960  61.480  43.791  1.00  0.00           N  
ATOM   2038 HH21 ARG   131      35.481  62.014  44.472  1.00  0.00           H  
ATOM   2039 HH22 ARG   131      34.966  61.762  42.821  1.00  0.00           H  
ATOM   2040  C   ARG   131      38.837  58.059  46.341  1.00  0.00           C  
ATOM   2041  O   ARG   131      39.504  57.069  46.718  1.00  0.00           O  
ATOM   2042  N   PRO   132      39.406  59.284  46.067  1.00  0.00           N  
ATOM   2043  CD  PRO   132      38.840  60.462  45.458  1.00  0.00           C  
ATOM   2044  HD2 PRO   132      37.829  60.630  45.831  1.00  0.00           H  
ATOM   2045  HD3 PRO   132      38.758  60.240  44.394  1.00  0.00           H  
ATOM   2046  CG  PRO   132      39.844  61.573  45.609  1.00  0.00           C  
ATOM   2047  HG2 PRO   132      39.779  62.151  46.530  1.00  0.00           H  
ATOM   2048  HG3 PRO   132      39.902  62.150  44.686  1.00  0.00           H  
ATOM   2049  CB  PRO   132      41.162  60.826  45.589  1.00  0.00           C  
ATOM   2050  HB2 PRO   132      41.822  61.359  46.273  1.00  0.00           H  
ATOM   2051  HB3 PRO   132      41.505  60.799  44.555  1.00  0.00           H  
ATOM   2052  CA  PRO   132      40.865  59.520  46.196  1.00  0.00           C  
ATOM   2053  HA  PRO   132      41.276  58.636  45.709  1.00  0.00           H  
ATOM   2054  C   PRO   132      41.283  59.292  47.694  1.00  0.00           C  
ATOM   2055  O   PRO   132      42.367  58.802  47.904  1.00  0.00           O  
ATOM   2056  N   ASN   133      40.427  59.550  48.727  1.00  0.00           N  
ATOM   2057  H   ASN   133      39.519  59.911  48.474  1.00  0.00           H  
ATOM   2058  CA  ASN   133      40.718  59.184  50.102  1.00  0.00           C  
ATOM   2059  HA  ASN   133      41.796  59.306  50.206  1.00  0.00           H  
ATOM   2060  CB  ASN   133      40.095  60.177  51.108  1.00  0.00           C  
ATOM   2061  HB2 ASN   133      40.509  60.126  52.115  1.00  0.00           H  
ATOM   2062  HB3 ASN   133      40.306  61.136  50.635  1.00  0.00           H  
ATOM   2063  CG  ASN   133      38.573  59.997  51.276  1.00  0.00           C  
ATOM   2064  OD1 ASN   133      37.951  59.110  50.689  1.00  0.00           O  
ATOM   2065  ND2 ASN   133      37.876  60.818  51.978  1.00  0.00           N  
ATOM   2066 HD21 ASN   133      38.278  61.694  52.281  1.00  0.00           H  
ATOM   2067 HD22 ASN   133      36.881  60.718  52.118  1.00  0.00           H  
ATOM   2068  C   ASN   133      40.558  57.743  50.442  1.00  0.00           C  
ATOM   2069  O   ASN   133      40.467  57.397  51.578  1.00  0.00           O  
ATOM   2070  N   PHE   134      40.470  56.953  49.383  1.00  0.00           N  
ATOM   2071  H   PHE   134      40.678  57.398  48.500  1.00  0.00           H  
ATOM   2072  CA  PHE   134      40.321  55.493  49.357  1.00  0.00           C  
ATOM   2073  HA  PHE   134      40.466  55.303  48.294  1.00  0.00           H  
ATOM   2074  CB  PHE   134      41.349  54.718  50.196  1.00  0.00           C  
ATOM   2075  HB2 PHE   134      41.260  54.838  51.276  1.00  0.00           H  
ATOM   2076  HB3 PHE   134      41.259  53.691  49.842  1.00  0.00           H  
ATOM   2077  CG  PHE   134      42.683  55.181  49.857  1.00  0.00           C  
ATOM   2078  CD1 PHE   134      43.134  55.029  48.529  1.00  0.00           C  
ATOM   2079  HD1 PHE   134      42.623  54.247  47.989  1.00  0.00           H  
ATOM   2080  CE1 PHE   134      44.225  55.728  48.039  1.00  0.00           C  
ATOM   2081  HE1 PHE   134      44.568  55.416  47.064  1.00  0.00           H  
ATOM   2082  CZ  PHE   134      44.887  56.679  48.888  1.00  0.00           C  
ATOM   2083  HZ  PHE   134      45.774  57.197  48.554  1.00  0.00           H  
ATOM   2084  CE2 PHE   134      44.422  56.865  50.185  1.00  0.00           C  
ATOM   2085  HE2 PHE   134      44.903  57.585  50.831  1.00  0.00           H  
ATOM   2086  CD2 PHE   134      43.333  56.168  50.643  1.00  0.00           C  
ATOM   2087  HD2 PHE   134      42.998  56.371  51.649  1.00  0.00           H  
ATOM   2088  C   PHE   134      38.907  54.907  49.617  1.00  0.00           C  
ATOM   2089  O   PHE   134      38.611  53.769  49.246  1.00  0.00           O  
ATOM   2090  N   THR   135      37.989  55.749  50.157  1.00  0.00           N  
ATOM   2091  H   THR   135      38.252  56.673  50.469  1.00  0.00           H  
ATOM   2092  CA  THR   135      36.680  55.305  50.639  1.00  0.00           C  
ATOM   2093  HA  THR   135      36.687  54.397  51.242  1.00  0.00           H  
ATOM   2094  CB  THR   135      36.101  56.310  51.617  1.00  0.00           C  
ATOM   2095  HB  THR   135      35.175  55.848  51.959  1.00  0.00           H  
ATOM   2096  CG2 THR   135      36.991  56.630  52.828  1.00  0.00           C  
ATOM   2097 HG21 THR   135      37.894  57.165  52.534  1.00  0.00           H  
ATOM   2098 HG22 THR   135      36.460  57.227  53.569  1.00  0.00           H  
ATOM   2099 HG23 THR   135      37.282  55.629  53.147  1.00  0.00           H  
ATOM   2100  OG1 THR   135      35.706  57.534  51.054  1.00  0.00           O  
ATOM   2101  HG1 THR   135      36.502  58.048  50.898  1.00  0.00           H  
ATOM   2102  C   THR   135      35.642  54.998  49.439  1.00  0.00           C  
ATOM   2103  O   THR   135      35.951  55.162  48.266  1.00  0.00           O  
ATOM   2104  N   ILE   136      34.464  54.546  49.753  1.00  0.00           N  
ATOM   2105  H   ILE   136      34.258  54.335  50.719  1.00  0.00           H  
ATOM   2106  CA  ILE   136      33.322  54.642  48.826  1.00  0.00           C  
ATOM   2107  HA  ILE   136      33.570  55.062  47.852  1.00  0.00           H  
ATOM   2108  CB  ILE   136      32.795  53.235  48.454  1.00  0.00           C  
ATOM   2109  HB  ILE   136      31.813  53.400  48.011  1.00  0.00           H  
ATOM   2110  CG2 ILE   136      33.728  52.504  47.368  1.00  0.00           C  
ATOM   2111 HG21 ILE   136      34.020  53.159  46.547  1.00  0.00           H  
ATOM   2112 HG22 ILE   136      34.608  52.142  47.899  1.00  0.00           H  
ATOM   2113 HG23 ILE   136      33.196  51.657  46.935  1.00  0.00           H  
ATOM   2114  CG1 ILE   136      32.570  52.293  49.639  1.00  0.00           C  
ATOM   2115 HG12 ILE   136      33.510  52.053  50.136  1.00  0.00           H  
ATOM   2116 HG13 ILE   136      32.183  52.932  50.433  1.00  0.00           H  
ATOM   2117  CD1 ILE   136      31.676  51.037  49.391  1.00  0.00           C  
ATOM   2118 HD11 ILE   136      32.312  50.225  49.040  1.00  0.00           H  
ATOM   2119 HD12 ILE   136      31.390  50.706  50.390  1.00  0.00           H  
ATOM   2120 HD13 ILE   136      30.789  51.329  48.829  1.00  0.00           H  
ATOM   2121  C   ILE   136      32.142  55.447  49.412  1.00  0.00           C  
ATOM   2122  O   ILE   136      32.025  55.707  50.614  1.00  0.00           O  
ATOM   2123  N   LYS   137      31.290  55.965  48.567  1.00  0.00           N  
ATOM   2124  H   LYS   137      31.438  55.884  47.571  1.00  0.00           H  
ATOM   2125  CA  LYS   137      29.934  56.467  48.847  1.00  0.00           C  
ATOM   2126  HA  LYS   137      30.085  57.307  49.525  1.00  0.00           H  
ATOM   2127  CB  LYS   137      29.194  56.969  47.605  1.00  0.00           C  
ATOM   2128  HB2 LYS   137      29.240  56.258  46.780  1.00  0.00           H  
ATOM   2129  HB3 LYS   137      28.189  57.162  47.980  1.00  0.00           H  
ATOM   2130  CG  LYS   137      29.769  58.272  47.061  1.00  0.00           C  
ATOM   2131  HG2 LYS   137      29.835  59.018  47.853  1.00  0.00           H  
ATOM   2132  HG3 LYS   137      30.836  58.218  46.845  1.00  0.00           H  
ATOM   2133  CD  LYS   137      28.856  58.772  45.895  1.00  0.00           C  
ATOM   2134  HD2 LYS   137      28.909  58.072  45.062  1.00  0.00           H  
ATOM   2135  HD3 LYS   137      27.824  58.767  46.246  1.00  0.00           H  
ATOM   2136  CE  LYS   137      29.215  60.148  45.329  1.00  0.00           C  
ATOM   2137  HE2 LYS   137      28.532  60.464  44.540  1.00  0.00           H  
ATOM   2138  HE3 LYS   137      29.114  60.865  46.144  1.00  0.00           H  
ATOM   2139  NZ  LYS   137      30.609  60.220  44.755  1.00  0.00           N  
ATOM   2140  HZ1 LYS   137      30.718  60.975  44.093  1.00  0.00           H  
ATOM   2141  HZ2 LYS   137      31.326  60.313  45.460  1.00  0.00           H  
ATOM   2142  HZ3 LYS   137      30.897  59.350  44.331  1.00  0.00           H  
ATOM   2143  C   LYS   137      29.189  55.384  49.586  1.00  0.00           C  
ATOM   2144  O   LYS   137      29.055  54.256  49.064  1.00  0.00           O  
ATOM   2145  N   GLY   138      28.459  55.705  50.666  1.00  0.00           N  
ATOM   2146  H   GLY   138      28.407  56.656  51.002  1.00  0.00           H  
ATOM   2147  CA  GLY   138      27.592  54.755  51.298  1.00  0.00           C  
ATOM   2148  HA2 GLY   138      28.058  53.774  51.211  1.00  0.00           H  
ATOM   2149  HA3 GLY   138      27.406  55.134  52.303  1.00  0.00           H  
ATOM   2150  C   GLY   138      26.264  54.859  50.625  1.00  0.00           C  
ATOM   2151  O   GLY   138      25.712  55.955  50.483  1.00  0.00           O  
ATOM   2152  N   SER   139      25.618  53.824  50.207  1.00  0.00           N  
ATOM   2153  H   SER   139      26.079  52.926  50.170  1.00  0.00           H  
ATOM   2154  CA  SER   139      24.148  53.788  50.034  1.00  0.00           C  
ATOM   2155  HA  SER   139      23.695  54.617  50.578  1.00  0.00           H  
ATOM   2156  CB  SER   139      23.635  53.912  48.583  1.00  0.00           C  
ATOM   2157  HB2 SER   139      23.903  54.899  48.205  1.00  0.00           H  
ATOM   2158  HB3 SER   139      24.069  53.116  47.978  1.00  0.00           H  
ATOM   2159  OG  SER   139      22.175  53.794  48.664  1.00  0.00           O  
ATOM   2160  HG  SER   139      22.012  52.872  48.455  1.00  0.00           H  
ATOM   2161  C   SER   139      23.709  52.501  50.707  1.00  0.00           C  
ATOM   2162  O   SER   139      23.716  51.453  50.076  1.00  0.00           O  
ATOM   2163  N   PHE   140      23.695  52.550  52.075  1.00  0.00           N  
ATOM   2164  H   PHE   140      23.791  53.497  52.414  1.00  0.00           H  
ATOM   2165  CA  PHE   140      23.401  51.417  52.877  1.00  0.00           C  
ATOM   2166  HA  PHE   140      23.105  50.539  52.302  1.00  0.00           H  
ATOM   2167  CB  PHE   140      24.663  50.880  53.581  1.00  0.00           C  
ATOM   2168  HB2 PHE   140      24.887  51.571  54.394  1.00  0.00           H  
ATOM   2169  HB3 PHE   140      24.417  49.938  54.071  1.00  0.00           H  
ATOM   2170  CG  PHE   140      25.876  50.595  52.686  1.00  0.00           C  
ATOM   2171  CD1 PHE   140      25.844  49.474  51.858  1.00  0.00           C  
ATOM   2172  HD1 PHE   140      24.995  48.821  51.996  1.00  0.00           H  
ATOM   2173  CE1 PHE   140      26.999  49.166  51.099  1.00  0.00           C  
ATOM   2174  HE1 PHE   140      26.987  48.373  50.366  1.00  0.00           H  
ATOM   2175  CZ  PHE   140      28.102  49.956  51.172  1.00  0.00           C  
ATOM   2176  HZ  PHE   140      28.978  49.712  50.590  1.00  0.00           H  
ATOM   2177  CE2 PHE   140      28.114  51.031  52.069  1.00  0.00           C  
ATOM   2178  HE2 PHE   140      29.035  51.573  52.227  1.00  0.00           H  
ATOM   2179  CD2 PHE   140      27.003  51.413  52.833  1.00  0.00           C  
ATOM   2180  HD2 PHE   140      27.062  52.251  53.512  1.00  0.00           H  
ATOM   2181  C   PHE   140      22.223  51.686  53.864  1.00  0.00           C  
ATOM   2182  O   PHE   140      22.342  52.604  54.653  1.00  0.00           O  
ATOM   2183  N   LEU   141      21.101  50.919  53.790  1.00  0.00           N  
ATOM   2184  H   LEU   141      20.951  50.359  52.963  1.00  0.00           H  
ATOM   2185  CA  LEU   141      20.007  50.923  54.747  1.00  0.00           C  
ATOM   2186  HA  LEU   141      19.503  51.889  54.734  1.00  0.00           H  
ATOM   2187  CB  LEU   141      18.983  49.902  54.350  1.00  0.00           C  
ATOM   2188  HB2 LEU   141      19.499  48.946  54.260  1.00  0.00           H  
ATOM   2189  HB3 LEU   141      18.249  49.783  55.147  1.00  0.00           H  
ATOM   2190  CG  LEU   141      18.320  50.125  52.993  1.00  0.00           C  
ATOM   2191  HG  LEU   141      19.050  49.998  52.194  1.00  0.00           H  
ATOM   2192  CD1 LEU   141      17.295  48.930  52.809  1.00  0.00           C  
ATOM   2193 HD11 LEU   141      16.624  48.817  53.660  1.00  0.00           H  
ATOM   2194 HD12 LEU   141      16.694  49.258  51.961  1.00  0.00           H  
ATOM   2195 HD13 LEU   141      17.904  48.062  52.555  1.00  0.00           H  
ATOM   2196  CD2 LEU   141      17.708  51.503  52.887  1.00  0.00           C  
ATOM   2197 HD21 LEU   141      17.032  51.728  53.712  1.00  0.00           H  
ATOM   2198 HD22 LEU   141      18.432  52.315  52.938  1.00  0.00           H  
ATOM   2199 HD23 LEU   141      17.173  51.532  51.938  1.00  0.00           H  
ATOM   2200  C   LEU   141      20.550  50.664  56.186  1.00  0.00           C  
ATOM   2201  O   LEU   141      20.630  51.633  56.931  1.00  0.00           O  
ATOM   2202  N   ASN   142      20.842  49.405  56.531  1.00  0.00           N  
ATOM   2203  H   ASN   142      20.629  48.700  55.840  1.00  0.00           H  
ATOM   2204  CA  ASN   142      21.343  49.017  57.843  1.00  0.00           C  
ATOM   2205  HA  ASN   142      21.058  49.776  58.572  1.00  0.00           H  
ATOM   2206  CB  ASN   142      20.579  47.752  58.227  1.00  0.00           C  
ATOM   2207  HB2 ASN   142      20.667  47.041  57.406  1.00  0.00           H  
ATOM   2208  HB3 ASN   142      20.968  47.270  59.124  1.00  0.00           H  
ATOM   2209  CG  ASN   142      19.153  48.182  58.501  1.00  0.00           C  
ATOM   2210  OD1 ASN   142      18.779  48.994  59.389  1.00  0.00           O  
ATOM   2211  ND2 ASN   142      18.221  47.696  57.693  1.00  0.00           N  
ATOM   2212 HD21 ASN   142      18.375  47.056  56.927  1.00  0.00           H  
ATOM   2213 HD22 ASN   142      17.266  47.986  57.842  1.00  0.00           H  
ATOM   2214  C   ASN   142      22.846  48.868  57.843  1.00  0.00           C  
ATOM   2215  O   ASN   142      23.492  49.142  56.843  1.00  0.00           O  
ATOM   2216  N   GLY   143      23.465  48.395  58.929  1.00  0.00           N  
ATOM   2217  H   GLY   143      22.835  48.043  59.635  1.00  0.00           H  
ATOM   2218  CA  GLY   143      24.906  48.172  59.063  1.00  0.00           C  
ATOM   2219  HA2 GLY   143      25.473  49.096  58.949  1.00  0.00           H  
ATOM   2220  HA3 GLY   143      25.113  47.739  60.042  1.00  0.00           H  
ATOM   2221  C   GLY   143      25.467  47.077  58.196  1.00  0.00           C  
ATOM   2222  O   GLY   143      25.694  45.938  58.572  1.00  0.00           O  
ATOM   2223  N   SER   144      25.783  47.528  56.915  1.00  0.00           N  
ATOM   2224  H   SER   144      25.495  48.488  56.787  1.00  0.00           H  
ATOM   2225  CA  SER   144      26.105  46.657  55.818  1.00  0.00           C  
ATOM   2226  HA  SER   144      25.462  45.776  55.804  1.00  0.00           H  
ATOM   2227  CB  SER   144      25.812  47.430  54.476  1.00  0.00           C  
ATOM   2228  HB2 SER   144      24.795  47.814  54.545  1.00  0.00           H  
ATOM   2229  HB3 SER   144      26.477  48.287  54.364  1.00  0.00           H  
ATOM   2230  OG  SER   144      25.810  46.596  53.362  1.00  0.00           O  
ATOM   2231  HG  SER   144      26.706  46.495  53.034  1.00  0.00           H  
ATOM   2232  C   SER   144      27.657  46.273  56.003  1.00  0.00           C  
ATOM   2233  O   SER   144      28.392  46.366  55.065  1.00  0.00           O  
ATOM   2234  N   CYS   145      27.984  45.576  57.110  1.00  0.00           N  
ATOM   2235  H   CYS   145      27.266  45.425  57.804  1.00  0.00           H  
ATOM   2236  CA  CYS   145      29.387  45.257  57.359  1.00  0.00           C  
ATOM   2237  HA  CYS   145      29.993  46.124  57.097  1.00  0.00           H  
ATOM   2238  CB  CYS   145      29.449  44.941  58.890  1.00  0.00           C  
ATOM   2239  HB2 CYS   145      28.752  44.168  59.213  1.00  0.00           H  
ATOM   2240  HB3 CYS   145      30.471  44.677  59.160  1.00  0.00           H  
ATOM   2241  SG  CYS   145      28.783  46.364  59.782  1.00  0.00           S  
ATOM   2242  HG  CYS   145      29.820  47.125  59.418  1.00  0.00           H  
ATOM   2243  C   CYS   145      29.776  44.055  56.531  1.00  0.00           C  
ATOM   2244  O   CYS   145      29.199  42.968  56.627  1.00  0.00           O  
ATOM   2245  N   GLY   146      30.776  44.116  55.699  1.00  0.00           N  
ATOM   2246  H   GLY   146      31.161  45.034  55.526  1.00  0.00           H  
ATOM   2247  CA  GLY   146      31.300  42.951  54.919  1.00  0.00           C  
ATOM   2248  HA2 GLY   146      32.379  43.056  54.811  1.00  0.00           H  
ATOM   2249  HA3 GLY   146      31.133  42.014  55.450  1.00  0.00           H  
ATOM   2250  C   GLY   146      30.655  42.971  53.542  1.00  0.00           C  
ATOM   2251  O   GLY   146      30.111  41.938  53.102  1.00  0.00           O  
ATOM   2252  N   SER   147      30.641  44.167  52.904  1.00  0.00           N  
ATOM   2253  H   SER   147      31.099  44.892  53.437  1.00  0.00           H  
ATOM   2254  CA  SER   147      29.857  44.431  51.579  1.00  0.00           C  
ATOM   2255  HA  SER   147      29.046  43.708  51.492  1.00  0.00           H  
ATOM   2256  CB  SER   147      29.171  45.818  51.614  1.00  0.00           C  
ATOM   2257  HB2 SER   147      29.801  46.690  51.789  1.00  0.00           H  
ATOM   2258  HB3 SER   147      28.584  46.088  50.736  1.00  0.00           H  
ATOM   2259  OG  SER   147      28.227  45.824  52.619  1.00  0.00           O  
ATOM   2260  HG  SER   147      28.568  46.187  53.439  1.00  0.00           H  
ATOM   2261  C   SER   147      30.838  44.300  50.452  1.00  0.00           C  
ATOM   2262  O   SER   147      31.733  45.138  50.329  1.00  0.00           O  
ATOM   2263  N   VAL   148      30.704  43.269  49.694  1.00  0.00           N  
ATOM   2264  H   VAL   148      30.124  42.504  50.010  1.00  0.00           H  
ATOM   2265  CA  VAL   148      31.579  42.911  48.575  1.00  0.00           C  
ATOM   2266  HA  VAL   148      32.575  42.986  49.012  1.00  0.00           H  
ATOM   2267  CB  VAL   148      31.327  41.483  48.077  1.00  0.00           C  
ATOM   2268  HB  VAL   148      31.467  40.739  48.861  1.00  0.00           H  
ATOM   2269  CG1 VAL   148      29.880  41.327  47.648  1.00  0.00           C  
ATOM   2270 HG11 VAL   148      29.656  41.686  46.644  1.00  0.00           H  
ATOM   2271 HG12 VAL   148      29.790  40.243  47.580  1.00  0.00           H  
ATOM   2272 HG13 VAL   148      29.208  41.803  48.362  1.00  0.00           H  
ATOM   2273  CG2 VAL   148      32.292  41.045  46.937  1.00  0.00           C  
ATOM   2274 HG21 VAL   148      32.254  39.975  46.734  1.00  0.00           H  
ATOM   2275 HG22 VAL   148      32.229  41.692  46.062  1.00  0.00           H  
ATOM   2276 HG23 VAL   148      33.287  41.218  47.346  1.00  0.00           H  
ATOM   2277  C   VAL   148      31.492  43.852  47.414  1.00  0.00           C  
ATOM   2278  O   VAL   148      30.393  44.120  46.877  1.00  0.00           O  
ATOM   2279  N   GLY   149      32.574  44.364  46.924  1.00  0.00           N  
ATOM   2280  H   GLY   149      33.459  44.248  47.398  1.00  0.00           H  
ATOM   2281  CA  GLY   149      32.675  45.096  45.677  1.00  0.00           C  
ATOM   2282  HA2 GLY   149      31.670  45.331  45.328  1.00  0.00           H  
ATOM   2283  HA3 GLY   149      33.154  46.070  45.780  1.00  0.00           H  
ATOM   2284  C   GLY   149      33.421  44.325  44.690  1.00  0.00           C  
ATOM   2285  O   GLY   149      34.666  44.105  44.756  1.00  0.00           O  
ATOM   2286  N   PHE   150      32.665  44.042  43.601  1.00  0.00           N  
ATOM   2287  H   PHE   150      31.685  44.281  43.657  1.00  0.00           H  
ATOM   2288  CA  PHE   150      33.101  43.070  42.593  1.00  0.00           C  
ATOM   2289  HA  PHE   150      34.121  42.721  42.750  1.00  0.00           H  
ATOM   2290  CB  PHE   150      32.211  41.839  42.729  1.00  0.00           C  
ATOM   2291  HB2 PHE   150      32.664  41.007  42.188  1.00  0.00           H  
ATOM   2292  HB3 PHE   150      32.165  41.491  43.761  1.00  0.00           H  
ATOM   2293  CG  PHE   150      30.736  41.967  42.331  1.00  0.00           C  
ATOM   2294  CD1 PHE   150      29.773  42.316  43.294  1.00  0.00           C  
ATOM   2295  HD1 PHE   150      29.982  42.622  44.308  1.00  0.00           H  
ATOM   2296  CE1 PHE   150      28.431  42.333  42.881  1.00  0.00           C  
ATOM   2297  HE1 PHE   150      27.709  42.654  43.617  1.00  0.00           H  
ATOM   2298  CZ  PHE   150      28.057  41.998  41.618  1.00  0.00           C  
ATOM   2299  HZ  PHE   150      27.014  42.013  41.341  1.00  0.00           H  
ATOM   2300  CE2 PHE   150      28.992  41.535  40.715  1.00  0.00           C  
ATOM   2301  HE2 PHE   150      28.633  41.328  39.718  1.00  0.00           H  
ATOM   2302  CD2 PHE   150      30.287  41.450  41.121  1.00  0.00           C  
ATOM   2303  HD2 PHE   150      31.026  41.150  40.393  1.00  0.00           H  
ATOM   2304  C   PHE   150      32.819  43.626  41.124  1.00  0.00           C  
ATOM   2305  O   PHE   150      32.108  44.602  40.960  1.00  0.00           O  
ATOM   2306  N   ASN   151      33.414  42.973  40.135  1.00  0.00           N  
ATOM   2307  H   ASN   151      34.165  42.358  40.414  1.00  0.00           H  
ATOM   2308  CA  ASN   151      33.317  43.406  38.747  1.00  0.00           C  
ATOM   2309  HA  ASN   151      32.343  43.875  38.603  1.00  0.00           H  
ATOM   2310  CB  ASN   151      34.289  44.628  38.556  1.00  0.00           C  
ATOM   2311  HB2 ASN   151      34.114  45.412  39.293  1.00  0.00           H  
ATOM   2312  HB3 ASN   151      35.262  44.241  38.856  1.00  0.00           H  
ATOM   2313  CG  ASN   151      34.476  45.224  37.154  1.00  0.00           C  
ATOM   2314  OD1 ASN   151      34.502  44.459  36.224  1.00  0.00           O  
ATOM   2315  ND2 ASN   151      34.654  46.512  37.074  1.00  0.00           N  
ATOM   2316 HD21 ASN   151      34.514  47.182  37.816  1.00  0.00           H  
ATOM   2317 HD22 ASN   151      34.888  46.822  36.142  1.00  0.00           H  
ATOM   2318  C   ASN   151      33.473  42.197  37.812  1.00  0.00           C  
ATOM   2319  O   ASN   151      34.460  41.467  37.980  1.00  0.00           O  
ATOM   2320  N   ILE   152      32.573  41.861  36.855  1.00  0.00           N  
ATOM   2321  H   ILE   152      31.980  42.669  36.729  1.00  0.00           H  
ATOM   2322  CA  ILE   152      32.882  40.857  35.803  1.00  0.00           C  
ATOM   2323  HA  ILE   152      33.365  40.006  36.282  1.00  0.00           H  
ATOM   2324  CB  ILE   152      31.584  40.293  35.242  1.00  0.00           C  
ATOM   2325  HB  ILE   152      30.947  41.059  34.798  1.00  0.00           H  
ATOM   2326  CG2 ILE   152      31.919  39.356  33.994  1.00  0.00           C  
ATOM   2327 HG21 ILE   152      32.282  39.952  33.157  1.00  0.00           H  
ATOM   2328 HG22 ILE   152      32.707  38.633  34.204  1.00  0.00           H  
ATOM   2329 HG23 ILE   152      31.008  38.816  33.738  1.00  0.00           H  
ATOM   2330  CG1 ILE   152      30.743  39.438  36.287  1.00  0.00           C  
ATOM   2331 HG12 ILE   152      29.867  39.123  35.720  1.00  0.00           H  
ATOM   2332 HG13 ILE   152      31.415  38.597  36.456  1.00  0.00           H  
ATOM   2333  CD1 ILE   152      30.309  40.151  37.593  1.00  0.00           C  
ATOM   2334 HD11 ILE   152      29.992  41.154  37.308  1.00  0.00           H  
ATOM   2335 HD12 ILE   152      29.508  39.661  38.146  1.00  0.00           H  
ATOM   2336 HD13 ILE   152      31.175  40.335  38.229  1.00  0.00           H  
ATOM   2337  C   ILE   152      33.875  41.387  34.822  1.00  0.00           C  
ATOM   2338  O   ILE   152      33.543  42.136  33.888  1.00  0.00           O  
ATOM   2339  N   ASP   153      35.147  40.815  34.850  1.00  0.00           N  
ATOM   2340  H   ASP   153      35.199  40.165  35.622  1.00  0.00           H  
ATOM   2341  CA  ASP   153      36.236  40.906  33.865  1.00  0.00           C  
ATOM   2342  HA  ASP   153      36.051  41.721  33.165  1.00  0.00           H  
ATOM   2343  CB  ASP   153      37.609  41.101  34.632  1.00  0.00           C  
ATOM   2344  HB2 ASP   153      37.498  41.804  35.458  1.00  0.00           H  
ATOM   2345  HB3 ASP   153      37.836  40.135  35.083  1.00  0.00           H  
ATOM   2346  CG  ASP   153      38.785  41.539  33.747  1.00  0.00           C  
ATOM   2347  OD1 ASP   153      39.756  42.006  34.446  1.00  0.00           O  
ATOM   2348  OD2 ASP   153      38.794  41.557  32.491  1.00  0.00           O  
ATOM   2349  C   ASP   153      36.234  39.598  33.030  1.00  0.00           C  
ATOM   2350  O   ASP   153      37.056  38.679  33.242  1.00  0.00           O  
ATOM   2351  N   TYR   154      35.299  39.589  32.073  1.00  0.00           N  
ATOM   2352  H   TYR   154      34.734  40.412  31.922  1.00  0.00           H  
ATOM   2353  CA  TYR   154      34.874  38.482  31.200  1.00  0.00           C  
ATOM   2354  HA  TYR   154      33.847  38.817  31.052  1.00  0.00           H  
ATOM   2355  CB  TYR   154      35.559  38.427  29.862  1.00  0.00           C  
ATOM   2356  HB2 TYR   154      35.398  39.378  29.353  1.00  0.00           H  
ATOM   2357  HB3 TYR   154      36.641  38.359  29.966  1.00  0.00           H  
ATOM   2358  CG  TYR   154      35.092  37.352  28.963  1.00  0.00           C  
ATOM   2359  CD1 TYR   154      33.878  37.461  28.313  1.00  0.00           C  
ATOM   2360  HD1 TYR   154      33.250  38.319  28.496  1.00  0.00           H  
ATOM   2361  CE1 TYR   154      33.386  36.321  27.610  1.00  0.00           C  
ATOM   2362  HE1 TYR   154      32.460  36.360  27.057  1.00  0.00           H  
ATOM   2363  CZ  TYR   154      34.194  35.230  27.321  1.00  0.00           C  
ATOM   2364  OH  TYR   154      33.895  34.348  26.344  1.00  0.00           O  
ATOM   2365  HH  TYR   154      33.064  33.909  26.538  1.00  0.00           H  
ATOM   2366  CE2 TYR   154      35.518  35.184  27.815  1.00  0.00           C  
ATOM   2367  HE2 TYR   154      36.229  34.398  27.603  1.00  0.00           H  
ATOM   2368  CD2 TYR   154      35.880  36.237  28.700  1.00  0.00           C  
ATOM   2369  HD2 TYR   154      36.834  36.113  29.192  1.00  0.00           H  
ATOM   2370  C   TYR   154      34.738  37.086  31.959  1.00  0.00           C  
ATOM   2371  O   TYR   154      33.603  36.865  32.345  1.00  0.00           O  
ATOM   2372  N   ASP   155      35.754  36.240  32.174  1.00  0.00           N  
ATOM   2373  H   ASP   155      36.650  36.706  32.159  1.00  0.00           H  
ATOM   2374  CA  ASP   155      35.682  34.950  32.762  1.00  0.00           C  
ATOM   2375  HA  ASP   155      34.784  34.444  32.408  1.00  0.00           H  
ATOM   2376  CB  ASP   155      36.809  34.099  32.161  1.00  0.00           C  
ATOM   2377  HB2 ASP   155      36.643  33.099  32.562  1.00  0.00           H  
ATOM   2378  HB3 ASP   155      36.635  34.200  31.090  1.00  0.00           H  
ATOM   2379  CG  ASP   155      38.229  34.517  32.593  1.00  0.00           C  
ATOM   2380  OD1 ASP   155      39.118  33.652  32.712  1.00  0.00           O  
ATOM   2381  OD2 ASP   155      38.534  35.719  32.793  1.00  0.00           O  
ATOM   2382  C   ASP   155      35.690  34.967  34.286  1.00  0.00           C  
ATOM   2383  O   ASP   155      35.077  34.095  34.898  1.00  0.00           O  
ATOM   2384  N   CYS   156      36.425  35.871  34.898  1.00  0.00           N  
ATOM   2385  H   CYS   156      36.962  36.443  34.261  1.00  0.00           H  
ATOM   2386  CA  CYS   156      36.538  36.189  36.287  1.00  0.00           C  
ATOM   2387  HA  CYS   156      36.478  35.244  36.828  1.00  0.00           H  
ATOM   2388  CB  CYS   156      37.929  36.882  36.561  1.00  0.00           C  
ATOM   2389  HB2 CYS   156      37.852  37.816  36.005  1.00  0.00           H  
ATOM   2390  HB3 CYS   156      38.033  37.075  37.628  1.00  0.00           H  
ATOM   2391  SG  CYS   156      39.323  36.008  35.873  1.00  0.00           S  
ATOM   2392  HG  CYS   156      39.014  36.083  34.576  1.00  0.00           H  
ATOM   2393  C   CYS   156      35.375  37.099  36.779  1.00  0.00           C  
ATOM   2394  O   CYS   156      34.876  37.925  36.066  1.00  0.00           O  
ATOM   2395  N   VAL   157      35.174  36.999  38.084  1.00  0.00           N  
ATOM   2396  H   VAL   157      35.542  36.176  38.538  1.00  0.00           H  
ATOM   2397  CA  VAL   157      34.668  38.124  38.874  1.00  0.00           C  
ATOM   2398  HA  VAL   157      34.149  38.884  38.289  1.00  0.00           H  
ATOM   2399  CB  VAL   157      33.550  37.738  39.800  1.00  0.00           C  
ATOM   2400  HB  VAL   157      33.944  36.871  40.331  1.00  0.00           H  
ATOM   2401  CG1 VAL   157      33.292  38.826  40.789  1.00  0.00           C  
ATOM   2402 HG11 VAL   157      32.442  38.513  41.395  1.00  0.00           H  
ATOM   2403 HG12 VAL   157      34.084  38.784  41.536  1.00  0.00           H  
ATOM   2404 HG13 VAL   157      33.167  39.741  40.210  1.00  0.00           H  
ATOM   2405  CG2 VAL   157      32.219  37.400  39.138  1.00  0.00           C  
ATOM   2406 HG21 VAL   157      31.885  38.328  38.673  1.00  0.00           H  
ATOM   2407 HG22 VAL   157      32.293  36.507  38.517  1.00  0.00           H  
ATOM   2408 HG23 VAL   157      31.491  37.106  39.894  1.00  0.00           H  
ATOM   2409  C   VAL   157      35.885  38.681  39.682  1.00  0.00           C  
ATOM   2410  O   VAL   157      36.438  38.079  40.605  1.00  0.00           O  
ATOM   2411  N   SER   158      36.358  39.880  39.339  1.00  0.00           N  
ATOM   2412  H   SER   158      35.804  40.285  38.598  1.00  0.00           H  
ATOM   2413  CA  SER   158      37.352  40.679  40.031  1.00  0.00           C  
ATOM   2414  HA  SER   158      38.169  40.045  40.377  1.00  0.00           H  
ATOM   2415  CB  SER   158      37.974  41.796  39.087  1.00  0.00           C  
ATOM   2416  HB2 SER   158      38.516  41.370  38.243  1.00  0.00           H  
ATOM   2417  HB3 SER   158      37.141  42.342  38.644  1.00  0.00           H  
ATOM   2418  OG  SER   158      38.787  42.676  39.808  1.00  0.00           O  
ATOM   2419  HG  SER   158      39.232  43.198  39.137  1.00  0.00           H  
ATOM   2420  C   SER   158      36.785  41.178  41.311  1.00  0.00           C  
ATOM   2421  O   SER   158      36.004  42.171  41.295  1.00  0.00           O  
ATOM   2422  N   PHE   159      37.226  40.552  42.434  1.00  0.00           N  
ATOM   2423  H   PHE   159      37.920  39.819  42.397  1.00  0.00           H  
ATOM   2424  CA  PHE   159      36.873  40.941  43.815  1.00  0.00           C  
ATOM   2425  HA  PHE   159      35.884  41.394  43.749  1.00  0.00           H  
ATOM   2426  CB  PHE   159      36.671  39.776  44.770  1.00  0.00           C  
ATOM   2427  HB2 PHE   159      37.660  39.328  44.866  1.00  0.00           H  
ATOM   2428  HB3 PHE   159      36.617  40.188  45.778  1.00  0.00           H  
ATOM   2429  CG  PHE   159      35.465  38.872  44.546  1.00  0.00           C  
ATOM   2430  CD1 PHE   159      35.700  37.577  44.031  1.00  0.00           C  
ATOM   2431  HD1 PHE   159      36.711  37.232  43.871  1.00  0.00           H  
ATOM   2432  CE1 PHE   159      34.644  36.829  43.551  1.00  0.00           C  
ATOM   2433  HE1 PHE   159      34.711  35.989  42.875  1.00  0.00           H  
ATOM   2434  CZ  PHE   159      33.323  37.336  43.777  1.00  0.00           C  
ATOM   2435  HZ  PHE   159      32.572  36.656  43.403  1.00  0.00           H  
ATOM   2436  CE2 PHE   159      33.073  38.592  44.331  1.00  0.00           C  
ATOM   2437  HE2 PHE   159      32.062  38.957  44.435  1.00  0.00           H  
ATOM   2438  CD2 PHE   159      34.156  39.306  44.760  1.00  0.00           C  
ATOM   2439  HD2 PHE   159      33.988  40.305  45.133  1.00  0.00           H  
ATOM   2440  C   PHE   159      37.787  42.035  44.395  1.00  0.00           C  
ATOM   2441  O   PHE   159      38.895  41.798  44.784  1.00  0.00           O  
ATOM   2442  N   CYS   160      37.356  43.273  44.220  1.00  0.00           N  
ATOM   2443  H   CYS   160      36.534  43.388  43.646  1.00  0.00           H  
ATOM   2444  CA  CYS   160      38.228  44.393  44.426  1.00  0.00           C  
ATOM   2445  HA  CYS   160      39.244  44.012  44.325  1.00  0.00           H  
ATOM   2446  CB  CYS   160      38.043  45.553  43.500  1.00  0.00           C  
ATOM   2447  HB2 CYS   160      37.123  46.083  43.749  1.00  0.00           H  
ATOM   2448  HB3 CYS   160      38.806  46.286  43.765  1.00  0.00           H  
ATOM   2449  SG  CYS   160      38.216  45.232  41.713  1.00  0.00           S  
ATOM   2450  HG  CYS   160      37.192  44.374  41.679  1.00  0.00           H  
ATOM   2451  C   CYS   160      38.188  44.952  45.833  1.00  0.00           C  
ATOM   2452  O   CYS   160      39.264  45.313  46.387  1.00  0.00           O  
ATOM   2453  N   TYR   161      36.968  45.088  46.301  1.00  0.00           N  
ATOM   2454  H   TYR   161      36.218  44.746  45.718  1.00  0.00           H  
ATOM   2455  CA  TYR   161      36.717  45.898  47.586  1.00  0.00           C  
ATOM   2456  HA  TYR   161      37.668  46.149  48.056  1.00  0.00           H  
ATOM   2457  CB  TYR   161      36.008  47.178  47.148  1.00  0.00           C  
ATOM   2458  HB2 TYR   161      36.242  47.371  46.101  1.00  0.00           H  
ATOM   2459  HB3 TYR   161      34.937  46.991  47.073  1.00  0.00           H  
ATOM   2460  CG  TYR   161      36.195  48.430  48.000  1.00  0.00           C  
ATOM   2461  CD1 TYR   161      37.386  49.191  47.896  1.00  0.00           C  
ATOM   2462  HD1 TYR   161      38.127  48.982  47.138  1.00  0.00           H  
ATOM   2463  CE1 TYR   161      37.565  50.268  48.750  1.00  0.00           C  
ATOM   2464  HE1 TYR   161      38.466  50.862  48.763  1.00  0.00           H  
ATOM   2465  CZ  TYR   161      36.575  50.593  49.704  1.00  0.00           C  
ATOM   2466  OH  TYR   161      36.806  51.634  50.604  1.00  0.00           O  
ATOM   2467  HH  TYR   161      37.419  52.309  50.303  1.00  0.00           H  
ATOM   2468  CE2 TYR   161      35.389  49.834  49.834  1.00  0.00           C  
ATOM   2469  HE2 TYR   161      34.667  49.986  50.623  1.00  0.00           H  
ATOM   2470  CD2 TYR   161      35.189  48.751  48.913  1.00  0.00           C  
ATOM   2471  HD2 TYR   161      34.327  48.103  48.863  1.00  0.00           H  
ATOM   2472  C   TYR   161      35.875  45.216  48.637  1.00  0.00           C  
ATOM   2473  O   TYR   161      35.102  44.336  48.291  1.00  0.00           O  
ATOM   2474  N   MET   162      35.976  45.507  49.953  1.00  0.00           N  
ATOM   2475  H   MET   162      36.600  46.271  50.172  1.00  0.00           H  
ATOM   2476  CA  MET   162      35.101  44.885  51.016  1.00  0.00           C  
ATOM   2477  HA  MET   162      34.106  44.623  50.659  1.00  0.00           H  
ATOM   2478  CB  MET   162      35.816  43.594  51.596  1.00  0.00           C  
ATOM   2479  HB2 MET   162      36.408  42.993  50.906  1.00  0.00           H  
ATOM   2480  HB3 MET   162      36.583  43.956  52.280  1.00  0.00           H  
ATOM   2481  CG  MET   162      34.710  42.789  52.369  1.00  0.00           C  
ATOM   2482  HG2 MET   162      35.237  42.005  52.912  1.00  0.00           H  
ATOM   2483  HG3 MET   162      34.233  43.433  53.108  1.00  0.00           H  
ATOM   2484  SD  MET   162      33.481  42.002  51.395  1.00  0.00           S  
ATOM   2485  CE  MET   162      34.476  40.893  50.358  1.00  0.00           C  
ATOM   2486  HE1 MET   162      34.996  41.530  49.644  1.00  0.00           H  
ATOM   2487  HE2 MET   162      35.061  40.237  51.003  1.00  0.00           H  
ATOM   2488  HE3 MET   162      33.681  40.327  49.872  1.00  0.00           H  
ATOM   2489  C   MET   162      34.806  45.859  52.077  1.00  0.00           C  
ATOM   2490  O   MET   162      35.660  46.164  52.907  1.00  0.00           O  
ATOM   2491  N   HIE   163      33.631  46.475  52.003  1.00  0.00           N  
ATOM   2492  H   HIE   163      32.922  46.121  51.376  1.00  0.00           H  
ATOM   2493  CA  HIE   163      33.204  47.565  52.914  1.00  0.00           C  
ATOM   2494  HA  HIE   163      34.067  48.208  53.084  1.00  0.00           H  
ATOM   2495  CB  HIE   163      32.169  48.392  52.160  1.00  0.00           C  
ATOM   2496  HB2 HIE   163      32.639  49.072  51.450  1.00  0.00           H  
ATOM   2497  HB3 HIE   163      31.393  47.849  51.622  1.00  0.00           H  
ATOM   2498  CG  HIE   163      31.330  49.231  53.067  1.00  0.00           C  
ATOM   2499  ND1 HIE   163      31.967  50.039  54.079  1.00  0.00           N  
ATOM   2500  CE1 HIE   163      31.047  50.212  54.979  1.00  0.00           C  
ATOM   2501  HE1 HIE   163      31.033  50.959  55.759  1.00  0.00           H  
ATOM   2502  NE2 HIE   163      29.909  49.571  54.652  1.00  0.00           N  
ATOM   2503  HE2 HIE   163      29.117  49.388  55.250  1.00  0.00           H  
ATOM   2504  CD2 HIE   163      30.125  49.003  53.458  1.00  0.00           C  
ATOM   2505  HD2 HIE   163      29.447  48.250  53.085  1.00  0.00           H  
ATOM   2506  C   HIE   163      32.838  47.052  54.332  1.00  0.00           C  
ATOM   2507  O   HIE   163      31.872  46.294  54.468  1.00  0.00           O  
ATOM   2508  N   HIE   164      33.513  47.489  55.369  1.00  0.00           N  
ATOM   2509  H   HIE   164      34.378  47.985  55.208  1.00  0.00           H  
ATOM   2510  CA  HIE   164      33.248  47.040  56.790  1.00  0.00           C  
ATOM   2511  HA  HIE   164      32.595  46.167  56.791  1.00  0.00           H  
ATOM   2512  CB  HIE   164      34.556  46.602  57.462  1.00  0.00           C  
ATOM   2513  HB2 HIE   164      35.164  47.481  57.678  1.00  0.00           H  
ATOM   2514  HB3 HIE   164      34.390  46.196  58.460  1.00  0.00           H  
ATOM   2515  CG  HIE   164      35.406  45.614  56.708  1.00  0.00           C  
ATOM   2516  ND1 HIE   164      35.043  44.254  56.498  1.00  0.00           N  
ATOM   2517  CE1 HIE   164      36.028  43.737  55.790  1.00  0.00           C  
ATOM   2518  HE1 HIE   164      36.119  42.721  55.436  1.00  0.00           H  
ATOM   2519  NE2 HIE   164      36.965  44.689  55.592  1.00  0.00           N  
ATOM   2520  HE2 HIE   164      37.816  44.490  55.086  1.00  0.00           H  
ATOM   2521  CD2 HIE   164      36.566  45.850  56.178  1.00  0.00           C  
ATOM   2522  HD2 HIE   164      37.141  46.764  56.187  1.00  0.00           H  
ATOM   2523  C   HIE   164      32.552  48.034  57.656  1.00  0.00           C  
ATOM   2524  O   HIE   164      31.689  47.720  58.463  1.00  0.00           O  
ATOM   2525  N   MET   165      33.012  49.271  57.590  1.00  0.00           N  
ATOM   2526  H   MET   165      33.695  49.423  56.861  1.00  0.00           H  
ATOM   2527  CA  MET   165      32.934  50.209  58.674  1.00  0.00           C  
ATOM   2528  HA  MET   165      32.304  49.880  59.500  1.00  0.00           H  
ATOM   2529  CB  MET   165      34.328  50.368  59.307  1.00  0.00           C  
ATOM   2530  HB2 MET   165      35.070  50.526  58.524  1.00  0.00           H  
ATOM   2531  HB3 MET   165      34.353  51.279  59.904  1.00  0.00           H  
ATOM   2532  CG  MET   165      34.829  49.257  60.174  1.00  0.00           C  
ATOM   2533  HG2 MET   165      34.216  49.227  61.074  1.00  0.00           H  
ATOM   2534  HG3 MET   165      34.508  48.344  59.673  1.00  0.00           H  
ATOM   2535  SD  MET   165      36.621  49.385  60.450  1.00  0.00           S  
ATOM   2536  CE  MET   165      36.647  50.631  61.795  1.00  0.00           C  
ATOM   2537  HE1 MET   165      36.575  50.332  62.841  1.00  0.00           H  
ATOM   2538  HE2 MET   165      37.552  51.218  61.642  1.00  0.00           H  
ATOM   2539  HE3 MET   165      35.862  51.307  61.455  1.00  0.00           H  
ATOM   2540  C   MET   165      32.439  51.612  58.241  1.00  0.00           C  
ATOM   2541  O   MET   165      32.901  52.250  57.303  1.00  0.00           O  
ATOM   2542  N   GLU   166      31.499  52.162  58.970  1.00  0.00           N  
ATOM   2543  H   GLU   166      31.112  51.620  59.729  1.00  0.00           H  
ATOM   2544  CA  GLU   166      31.105  53.595  58.912  1.00  0.00           C  
ATOM   2545  HA  GLU   166      31.359  53.936  57.908  1.00  0.00           H  
ATOM   2546  CB  GLU   166      29.587  53.831  58.928  1.00  0.00           C  
ATOM   2547  HB2 GLU   166      29.242  53.099  58.198  1.00  0.00           H  
ATOM   2548  HB3 GLU   166      29.245  53.580  59.932  1.00  0.00           H  
ATOM   2549  CG  GLU   166      29.165  55.194  58.383  1.00  0.00           C  
ATOM   2550  HG2 GLU   166      29.419  56.015  59.054  1.00  0.00           H  
ATOM   2551  HG3 GLU   166      29.561  55.426  57.394  1.00  0.00           H  
ATOM   2552  CD  GLU   166      27.619  55.328  58.266  1.00  0.00           C  
ATOM   2553  OE1 GLU   166      26.931  54.469  57.692  1.00  0.00           O  
ATOM   2554  OE2 GLU   166      27.034  56.270  58.944  1.00  0.00           O  
ATOM   2555  C   GLU   166      31.930  54.343  60.019  1.00  0.00           C  
ATOM   2556  O   GLU   166      31.705  54.126  61.205  1.00  0.00           O  
ATOM   2557  N   LEU   167      32.855  55.220  59.583  1.00  0.00           N  
ATOM   2558  H   LEU   167      33.021  55.268  58.588  1.00  0.00           H  
ATOM   2559  CA  LEU   167      33.559  56.066  60.532  1.00  0.00           C  
ATOM   2560  HA  LEU   167      33.835  55.365  61.320  1.00  0.00           H  
ATOM   2561  CB  LEU   167      34.833  56.443  59.748  1.00  0.00           C  
ATOM   2562  HB2 LEU   167      34.434  57.065  58.947  1.00  0.00           H  
ATOM   2563  HB3 LEU   167      35.513  57.062  60.332  1.00  0.00           H  
ATOM   2564  CG  LEU   167      35.608  55.262  59.060  1.00  0.00           C  
ATOM   2565  HG  LEU   167      35.030  54.704  58.323  1.00  0.00           H  
ATOM   2566  CD1 LEU   167      36.773  55.828  58.376  1.00  0.00           C  
ATOM   2567 HD11 LEU   167      37.223  55.053  57.756  1.00  0.00           H  
ATOM   2568 HD12 LEU   167      36.559  56.674  57.723  1.00  0.00           H  
ATOM   2569 HD13 LEU   167      37.513  56.281  59.037  1.00  0.00           H  
ATOM   2570  CD2 LEU   167      36.036  54.232  60.102  1.00  0.00           C  
ATOM   2571 HD21 LEU   167      35.236  53.556  60.403  1.00  0.00           H  
ATOM   2572 HD22 LEU   167      36.699  53.600  59.512  1.00  0.00           H  
ATOM   2573 HD23 LEU   167      36.525  54.770  60.914  1.00  0.00           H  
ATOM   2574  C   LEU   167      32.654  57.170  61.127  1.00  0.00           C  
ATOM   2575  O   LEU   167      31.674  57.457  60.493  1.00  0.00           O  
ATOM   2576  N   PRO   168      32.899  57.764  62.367  1.00  0.00           N  
ATOM   2577  CD  PRO   168      34.142  57.509  63.093  1.00  0.00           C  
ATOM   2578  HD2 PRO   168      34.906  58.070  62.554  1.00  0.00           H  
ATOM   2579  HD3 PRO   168      34.420  56.458  63.171  1.00  0.00           H  
ATOM   2580  CG  PRO   168      33.778  58.106  64.527  1.00  0.00           C  
ATOM   2581  HG2 PRO   168      34.640  58.351  65.147  1.00  0.00           H  
ATOM   2582  HG3 PRO   168      33.356  57.214  64.989  1.00  0.00           H  
ATOM   2583  CB  PRO   168      32.696  59.205  64.336  1.00  0.00           C  
ATOM   2584  HB2 PRO   168      33.069  60.213  64.157  1.00  0.00           H  
ATOM   2585  HB3 PRO   168      32.074  59.295  65.227  1.00  0.00           H  
ATOM   2586  CA  PRO   168      31.952  58.615  63.136  1.00  0.00           C  
ATOM   2587  HA  PRO   168      31.182  57.961  63.547  1.00  0.00           H  
ATOM   2588  C   PRO   168      31.305  59.718  62.245  1.00  0.00           C  
ATOM   2589  O   PRO   168      30.138  59.920  62.347  1.00  0.00           O  
ATOM   2590  N   THR   169      32.112  60.400  61.448  1.00  0.00           N  
ATOM   2591  H   THR   169      33.088  60.155  61.360  1.00  0.00           H  
ATOM   2592  CA  THR   169      31.631  61.351  60.446  1.00  0.00           C  
ATOM   2593  HA  THR   169      30.982  62.102  60.896  1.00  0.00           H  
ATOM   2594  CB  THR   169      32.778  62.243  59.986  1.00  0.00           C  
ATOM   2595  HB  THR   169      32.409  62.919  59.214  1.00  0.00           H  
ATOM   2596  CG2 THR   169      33.421  63.158  61.020  1.00  0.00           C  
ATOM   2597 HG21 THR   169      34.393  63.518  60.685  1.00  0.00           H  
ATOM   2598 HG22 THR   169      32.760  64.004  61.207  1.00  0.00           H  
ATOM   2599 HG23 THR   169      33.516  62.541  61.914  1.00  0.00           H  
ATOM   2600  OG1 THR   169      33.766  61.307  59.446  1.00  0.00           O  
ATOM   2601  HG1 THR   169      34.429  61.776  58.934  1.00  0.00           H  
ATOM   2602  C   THR   169      30.736  60.888  59.285  1.00  0.00           C  
ATOM   2603  O   THR   169      30.138  61.724  58.586  1.00  0.00           O  
ATOM   2604  N   GLY   170      30.431  59.564  59.178  1.00  0.00           N  
ATOM   2605  H   GLY   170      30.749  58.872  59.842  1.00  0.00           H  
ATOM   2606  CA  GLY   170      29.696  58.958  58.060  1.00  0.00           C  
ATOM   2607  HA2 GLY   170      29.433  57.977  58.454  1.00  0.00           H  
ATOM   2608  HA3 GLY   170      28.771  59.483  57.820  1.00  0.00           H  
ATOM   2609  C   GLY   170      30.456  58.771  56.762  1.00  0.00           C  
ATOM   2610  O   GLY   170      30.006  59.398  55.806  1.00  0.00           O  
ATOM   2611  N   VAL   171      31.587  58.078  56.728  1.00  0.00           N  
ATOM   2612  H   VAL   171      32.077  57.793  57.564  1.00  0.00           H  
ATOM   2613  CA  VAL   171      32.268  57.740  55.494  1.00  0.00           C  
ATOM   2614  HA  VAL   171      31.622  57.810  54.619  1.00  0.00           H  
ATOM   2615  CB  VAL   171      33.502  58.646  55.304  1.00  0.00           C  
ATOM   2616  HB  VAL   171      34.262  58.210  55.952  1.00  0.00           H  
ATOM   2617  CG1 VAL   171      33.951  58.460  53.899  1.00  0.00           C  
ATOM   2618 HG11 VAL   171      34.902  58.945  53.679  1.00  0.00           H  
ATOM   2619 HG12 VAL   171      34.013  57.386  53.723  1.00  0.00           H  
ATOM   2620 HG13 VAL   171      33.151  58.782  53.232  1.00  0.00           H  
ATOM   2621  CG2 VAL   171      33.317  60.171  55.544  1.00  0.00           C  
ATOM   2622 HG21 VAL   171      34.284  60.662  55.439  1.00  0.00           H  
ATOM   2623 HG22 VAL   171      32.733  60.564  54.712  1.00  0.00           H  
ATOM   2624 HG23 VAL   171      32.804  60.345  56.491  1.00  0.00           H  
ATOM   2625  C   VAL   171      32.621  56.250  55.615  1.00  0.00           C  
ATOM   2626  O   VAL   171      32.865  55.649  56.662  1.00  0.00           O  
ATOM   2627  N   HIE   172      32.636  55.518  54.472  1.00  0.00           N  
ATOM   2628  H   HIE   172      32.551  55.943  53.560  1.00  0.00           H  
ATOM   2629  CA  HIE   172      32.565  54.055  54.470  1.00  0.00           C  
ATOM   2630  HA  HIE   172      32.320  53.601  55.430  1.00  0.00           H  
ATOM   2631  CB  HIE   172      31.382  53.775  53.512  1.00  0.00           C  
ATOM   2632  HB2 HIE   172      31.427  54.356  52.591  1.00  0.00           H  
ATOM   2633  HB3 HIE   172      31.445  52.691  53.407  1.00  0.00           H  
ATOM   2634  CG  HIE   172      30.069  54.184  54.099  1.00  0.00           C  
ATOM   2635  ND1 HIE   172      29.427  55.420  53.883  1.00  0.00           N  
ATOM   2636  CE1 HIE   172      28.370  55.362  54.672  1.00  0.00           C  
ATOM   2637  HE1 HIE   172      27.583  56.100  54.730  1.00  0.00           H  
ATOM   2638  NE2 HIE   172      28.253  54.189  55.267  1.00  0.00           N  
ATOM   2639  HE2 HIE   172      27.602  53.948  56.000  1.00  0.00           H  
ATOM   2640  CD2 HIE   172      29.335  53.438  54.935  1.00  0.00           C  
ATOM   2641  HD2 HIE   172      29.657  52.559  55.474  1.00  0.00           H  
ATOM   2642  C   HIE   172      33.878  53.398  53.942  1.00  0.00           C  
ATOM   2643  O   HIE   172      34.408  53.791  52.859  1.00  0.00           O  
ATOM   2644  N   ALA   173      34.471  52.580  54.787  1.00  0.00           N  
ATOM   2645  H   ALA   173      34.076  52.505  55.714  1.00  0.00           H  
ATOM   2646  CA  ALA   173      35.841  52.126  54.624  1.00  0.00           C  
ATOM   2647  HA  ALA   173      36.200  52.529  53.676  1.00  0.00           H  
ATOM   2648  CB  ALA   173      36.659  52.794  55.760  1.00  0.00           C  
ATOM   2649  HB1 ALA   173      37.733  52.664  55.624  1.00  0.00           H  
ATOM   2650  HB2 ALA   173      36.492  53.868  55.677  1.00  0.00           H  
ATOM   2651  HB3 ALA   173      36.316  52.330  56.686  1.00  0.00           H  
ATOM   2652  C   ALA   173      35.976  50.574  54.512  1.00  0.00           C  
ATOM   2653  O   ALA   173      35.473  49.843  55.387  1.00  0.00           O  
ATOM   2654  N   GLY   174      36.691  50.085  53.504  1.00  0.00           N  
ATOM   2655  H   GLY   174      37.041  50.766  52.846  1.00  0.00           H  
ATOM   2656  CA  GLY   174      36.940  48.677  53.241  1.00  0.00           C  
ATOM   2657  HA2 GLY   174      36.356  48.213  54.035  1.00  0.00           H  
ATOM   2658  HA3 GLY   174      36.479  48.445  52.280  1.00  0.00           H  
ATOM   2659  C   GLY   174      38.421  48.196  53.030  1.00  0.00           C  
ATOM   2660  O   GLY   174      39.363  48.961  52.936  1.00  0.00           O  
ATOM   2661  N   THR   175      38.598  46.858  53.052  1.00  0.00           N  
ATOM   2662  H   THR   175      37.749  46.318  53.141  1.00  0.00           H  
ATOM   2663  CA  THR   175      39.832  46.165  52.732  1.00  0.00           C  
ATOM   2664  HA  THR   175      40.684  46.845  52.746  1.00  0.00           H  
ATOM   2665  CB  THR   175      40.099  45.038  53.752  1.00  0.00           C  
ATOM   2666  HB  THR   175      40.968  44.515  53.352  1.00  0.00           H  
ATOM   2667  CG2 THR   175      40.271  45.650  55.170  1.00  0.00           C  
ATOM   2668 HG21 THR   175      40.873  46.556  55.093  1.00  0.00           H  
ATOM   2669 HG22 THR   175      39.271  45.858  55.550  1.00  0.00           H  
ATOM   2670 HG23 THR   175      40.805  44.888  55.739  1.00  0.00           H  
ATOM   2671  OG1 THR   175      39.106  44.056  53.694  1.00  0.00           O  
ATOM   2672  HG1 THR   175      39.190  43.584  52.862  1.00  0.00           H  
ATOM   2673  C   THR   175      39.734  45.624  51.299  1.00  0.00           C  
ATOM   2674  O   THR   175      38.731  45.703  50.669  1.00  0.00           O  
ATOM   2675  N   ASP   176      40.805  45.117  50.828  1.00  0.00           N  
ATOM   2676  H   ASP   176      41.670  45.254  51.331  1.00  0.00           H  
ATOM   2677  CA  ASP   176      40.814  44.147  49.751  1.00  0.00           C  
ATOM   2678  HA  ASP   176      40.085  44.434  48.994  1.00  0.00           H  
ATOM   2679  CB  ASP   176      42.166  44.235  48.999  1.00  0.00           C  
ATOM   2680  HB2 ASP   176      42.382  43.428  48.298  1.00  0.00           H  
ATOM   2681  HB3 ASP   176      42.240  45.149  48.410  1.00  0.00           H  
ATOM   2682  CG  ASP   176      43.390  44.135  49.985  1.00  0.00           C  
ATOM   2683  OD1 ASP   176      43.246  43.609  51.111  1.00  0.00           O  
ATOM   2684  OD2 ASP   176      44.494  44.555  49.592  1.00  0.00           O  
ATOM   2685  C   ASP   176      40.426  42.699  50.197  1.00  0.00           C  
ATOM   2686  O   ASP   176      40.126  42.440  51.423  1.00  0.00           O  
ATOM   2687  N   LEU   177      40.377  41.671  49.275  1.00  0.00           N  
ATOM   2688  H   LEU   177      40.398  42.012  48.324  1.00  0.00           H  
ATOM   2689  CA  LEU   177      40.108  40.249  49.610  1.00  0.00           C  
ATOM   2690  HA  LEU   177      39.220  40.329  50.237  1.00  0.00           H  
ATOM   2691  CB  LEU   177      39.661  39.417  48.413  1.00  0.00           C  
ATOM   2692  HB2 LEU   177      40.137  39.823  47.520  1.00  0.00           H  
ATOM   2693  HB3 LEU   177      40.129  38.446  48.574  1.00  0.00           H  
ATOM   2694  CG  LEU   177      38.138  39.478  48.132  1.00  0.00           C  
ATOM   2695  HG  LEU   177      37.857  39.026  47.181  1.00  0.00           H  
ATOM   2696  CD1 LEU   177      37.565  38.562  49.188  1.00  0.00           C  
ATOM   2697 HD11 LEU   177      37.715  38.758  50.250  1.00  0.00           H  
ATOM   2698 HD12 LEU   177      36.492  38.667  49.028  1.00  0.00           H  
ATOM   2699 HD13 LEU   177      37.801  37.509  49.034  1.00  0.00           H  
ATOM   2700  CD2 LEU   177      37.497  40.894  48.135  1.00  0.00           C  
ATOM   2701 HD21 LEU   177      37.536  41.368  49.115  1.00  0.00           H  
ATOM   2702 HD22 LEU   177      38.104  41.425  47.402  1.00  0.00           H  
ATOM   2703 HD23 LEU   177      36.426  40.932  47.938  1.00  0.00           H  
ATOM   2704  C   LEU   177      41.359  39.639  50.281  1.00  0.00           C  
ATOM   2705  O   LEU   177      41.317  38.635  51.042  1.00  0.00           O  
ATOM   2706  N   GLU   178      42.569  40.232  49.993  1.00  0.00           N  
ATOM   2707  H   GLU   178      42.578  41.062  49.418  1.00  0.00           H  
ATOM   2708  CA  GLU   178      43.760  39.779  50.731  1.00  0.00           C  
ATOM   2709  HA  GLU   178      43.828  38.697  50.616  1.00  0.00           H  
ATOM   2710  CB  GLU   178      45.037  40.433  50.136  1.00  0.00           C  
ATOM   2711  HB2 GLU   178      45.179  40.095  49.109  1.00  0.00           H  
ATOM   2712  HB3 GLU   178      44.984  41.512  50.281  1.00  0.00           H  
ATOM   2713  CG  GLU   178      46.219  39.698  50.819  1.00  0.00           C  
ATOM   2714  HG2 GLU   178      46.223  39.712  51.909  1.00  0.00           H  
ATOM   2715  HG3 GLU   178      46.116  38.656  50.516  1.00  0.00           H  
ATOM   2716  CD  GLU   178      47.596  40.315  50.484  1.00  0.00           C  
ATOM   2717  OE1 GLU   178      48.625  39.625  50.246  1.00  0.00           O  
ATOM   2718  OE2 GLU   178      47.716  41.541  50.470  1.00  0.00           O  
ATOM   2719  C   GLU   178      43.691  40.045  52.304  1.00  0.00           C  
ATOM   2720  O   GLU   178      43.844  39.123  53.115  1.00  0.00           O  
ATOM   2721  N   GLY   179      43.309  41.304  52.595  1.00  0.00           N  
ATOM   2722  H   GLY   179      43.125  41.925  51.820  1.00  0.00           H  
ATOM   2723  CA  GLY   179      42.858  41.738  53.925  1.00  0.00           C  
ATOM   2724  HA2 GLY   179      41.812  42.044  53.934  1.00  0.00           H  
ATOM   2725  HA3 GLY   179      42.735  40.856  54.553  1.00  0.00           H  
ATOM   2726  C   GLY   179      43.729  42.843  54.533  1.00  0.00           C  
ATOM   2727  O   GLY   179      44.154  42.782  55.696  1.00  0.00           O  
ATOM   2728  N   ASN   180      43.911  43.892  53.709  1.00  0.00           N  
ATOM   2729  H   ASN   180      43.303  43.824  52.905  1.00  0.00           H  
ATOM   2730  CA  ASN   180      44.544  45.095  54.046  1.00  0.00           C  
ATOM   2731  HA  ASN   180      44.801  45.104  55.106  1.00  0.00           H  
ATOM   2732  CB  ASN   180      45.842  45.230  53.237  1.00  0.00           C  
ATOM   2733  HB2 ASN   180      45.499  45.684  52.308  1.00  0.00           H  
ATOM   2734  HB3 ASN   180      46.568  45.951  53.613  1.00  0.00           H  
ATOM   2735  CG  ASN   180      46.585  43.942  52.941  1.00  0.00           C  
ATOM   2736  OD1 ASN   180      47.386  43.536  53.782  1.00  0.00           O  
ATOM   2737  ND2 ASN   180      46.246  43.327  51.831  1.00  0.00           N  
ATOM   2738 HD21 ASN   180      45.531  43.663  51.202  1.00  0.00           H  
ATOM   2739 HD22 ASN   180      46.884  42.627  51.481  1.00  0.00           H  
ATOM   2740  C   ASN   180      43.603  46.231  53.754  1.00  0.00           C  
ATOM   2741  O   ASN   180      42.969  46.174  52.713  1.00  0.00           O  
ATOM   2742  N   PHE   181      43.578  47.261  54.550  1.00  0.00           N  
ATOM   2743  H   PHE   181      44.236  47.343  55.312  1.00  0.00           H  
ATOM   2744  CA  PHE   181      42.793  48.452  54.194  1.00  0.00           C  
ATOM   2745  HA  PHE   181      41.768  48.097  54.087  1.00  0.00           H  
ATOM   2746  CB  PHE   181      42.673  49.421  55.396  1.00  0.00           C  
ATOM   2747  HB2 PHE   181      43.603  49.680  55.900  1.00  0.00           H  
ATOM   2748  HB3 PHE   181      42.352  50.368  54.960  1.00  0.00           H  
ATOM   2749  CG  PHE   181      41.783  48.851  56.431  1.00  0.00           C  
ATOM   2750  CD1 PHE   181      40.385  49.084  56.476  1.00  0.00           C  
ATOM   2751  HD1 PHE   181      39.905  49.645  55.688  1.00  0.00           H  
ATOM   2752  CE1 PHE   181      39.620  48.545  57.489  1.00  0.00           C  
ATOM   2753  HE1 PHE   181      38.561  48.752  57.510  1.00  0.00           H  
ATOM   2754  CZ  PHE   181      40.216  47.687  58.436  1.00  0.00           C  
ATOM   2755  HZ  PHE   181      39.741  47.245  59.300  1.00  0.00           H  
ATOM   2756  CE2 PHE   181      41.617  47.424  58.388  1.00  0.00           C  
ATOM   2757  HE2 PHE   181      42.173  46.847  59.112  1.00  0.00           H  
ATOM   2758  CD2 PHE   181      42.401  48.020  57.358  1.00  0.00           C  
ATOM   2759  HD2 PHE   181      43.479  47.950  57.381  1.00  0.00           H  
ATOM   2760  C   PHE   181      43.191  49.184  52.892  1.00  0.00           C  
ATOM   2761  O   PHE   181      44.336  49.212  52.586  1.00  0.00           O  
ATOM   2762  N   TYR   182      42.129  49.711  52.318  1.00  0.00           N  
ATOM   2763  H   TYR   182      41.278  49.568  52.845  1.00  0.00           H  
ATOM   2764  CA  TYR   182      42.161  50.769  51.362  1.00  0.00           C  
ATOM   2765  HA  TYR   182      43.126  50.801  50.857  1.00  0.00           H  
ATOM   2766  CB  TYR   182      40.917  50.524  50.501  1.00  0.00           C  
ATOM   2767  HB2 TYR   182      40.001  50.439  51.085  1.00  0.00           H  
ATOM   2768  HB3 TYR   182      40.789  51.441  49.925  1.00  0.00           H  
ATOM   2769  CG  TYR   182      41.146  49.451  49.497  1.00  0.00           C  
ATOM   2770  CD1 TYR   182      42.321  49.349  48.789  1.00  0.00           C  
ATOM   2771  HD1 TYR   182      43.089  50.084  48.982  1.00  0.00           H  
ATOM   2772  CE1 TYR   182      42.413  48.537  47.707  1.00  0.00           C  
ATOM   2773  HE1 TYR   182      43.260  48.707  47.058  1.00  0.00           H  
ATOM   2774  CZ  TYR   182      41.419  47.533  47.502  1.00  0.00           C  
ATOM   2775  OH  TYR   182      41.407  46.767  46.376  1.00  0.00           O  
ATOM   2776  HH  TYR   182      40.725  46.094  46.328  1.00  0.00           H  
ATOM   2777  CE2 TYR   182      40.323  47.470  48.466  1.00  0.00           C  
ATOM   2778  HE2 TYR   182      39.536  46.755  48.278  1.00  0.00           H  
ATOM   2779  CD2 TYR   182      40.176  48.444  49.452  1.00  0.00           C  
ATOM   2780  HD2 TYR   182      39.334  48.449  50.128  1.00  0.00           H  
ATOM   2781  C   TYR   182      42.144  52.109  52.119  1.00  0.00           C  
ATOM   2782  O   TYR   182      41.190  52.470  52.791  1.00  0.00           O  
ATOM   2783  N   GLY   183      43.334  52.673  52.059  1.00  0.00           N  
ATOM   2784  H   GLY   183      44.059  52.169  51.568  1.00  0.00           H  
ATOM   2785  CA  GLY   183      43.679  53.837  52.820  1.00  0.00           C  
ATOM   2786  HA2 GLY   183      44.317  54.450  52.183  1.00  0.00           H  
ATOM   2787  HA3 GLY   183      42.803  54.484  52.859  1.00  0.00           H  
ATOM   2788  C   GLY   183      44.200  53.691  54.267  1.00  0.00           C  
ATOM   2789  O   GLY   183      44.274  52.526  54.822  1.00  0.00           O  
ATOM   2790  N   PRO   184      44.486  54.763  54.933  1.00  0.00           N  
ATOM   2791  CD  PRO   184      44.521  56.090  54.356  1.00  0.00           C  
ATOM   2792  HD2 PRO   184      43.505  56.426  54.147  1.00  0.00           H  
ATOM   2793  HD3 PRO   184      45.165  56.054  53.477  1.00  0.00           H  
ATOM   2794  CG  PRO   184      45.032  57.041  55.486  1.00  0.00           C  
ATOM   2795  HG2 PRO   184      44.226  57.586  55.977  1.00  0.00           H  
ATOM   2796  HG3 PRO   184      45.776  57.746  55.114  1.00  0.00           H  
ATOM   2797  CB  PRO   184      45.756  56.124  56.462  1.00  0.00           C  
ATOM   2798  HB2 PRO   184      45.771  56.534  57.472  1.00  0.00           H  
ATOM   2799  HB3 PRO   184      46.807  56.126  56.173  1.00  0.00           H  
ATOM   2800  CA  PRO   184      44.977  54.780  56.280  1.00  0.00           C  
ATOM   2801  HA  PRO   184      45.696  53.961  56.260  1.00  0.00           H  
ATOM   2802  C   PRO   184      43.847  54.525  57.325  1.00  0.00           C  
ATOM   2803  O   PRO   184      43.376  55.510  57.902  1.00  0.00           O  
ATOM   2804  N   PHE   185      43.339  53.276  57.452  1.00  0.00           N  
ATOM   2805  H   PHE   185      43.696  52.548  56.849  1.00  0.00           H  
ATOM   2806  CA  PHE   185      42.409  52.899  58.587  1.00  0.00           C  
ATOM   2807  HA  PHE   185      42.364  53.720  59.303  1.00  0.00           H  
ATOM   2808  CB  PHE   185      40.993  52.938  58.021  1.00  0.00           C  
ATOM   2809  HB2 PHE   185      40.840  52.082  57.363  1.00  0.00           H  
ATOM   2810  HB3 PHE   185      40.295  52.731  58.832  1.00  0.00           H  
ATOM   2811  CG  PHE   185      40.600  54.126  57.135  1.00  0.00           C  
ATOM   2812  CD1 PHE   185      39.966  55.188  57.786  1.00  0.00           C  
ATOM   2813  HD1 PHE   185      39.767  55.114  58.845  1.00  0.00           H  
ATOM   2814  CE1 PHE   185      39.473  56.222  57.010  1.00  0.00           C  
ATOM   2815  HE1 PHE   185      38.945  57.051  57.457  1.00  0.00           H  
ATOM   2816  CZ  PHE   185      39.707  56.197  55.599  1.00  0.00           C  
ATOM   2817  HZ  PHE   185      39.260  56.931  54.944  1.00  0.00           H  
ATOM   2818  CE2 PHE   185      40.349  55.131  55.036  1.00  0.00           C  
ATOM   2819  HE2 PHE   185      40.319  55.064  53.959  1.00  0.00           H  
ATOM   2820  CD2 PHE   185      40.830  54.075  55.797  1.00  0.00           C  
ATOM   2821  HD2 PHE   185      41.357  53.255  55.332  1.00  0.00           H  
ATOM   2822  C   PHE   185      42.813  51.665  59.361  1.00  0.00           C  
ATOM   2823  O   PHE   185      43.529  50.746  58.944  1.00  0.00           O  
ATOM   2824  N   VAL   186      42.345  51.618  60.613  1.00  0.00           N  
ATOM   2825  H   VAL   186      41.745  52.398  60.839  1.00  0.00           H  
ATOM   2826  CA  VAL   186      42.404  50.413  61.563  1.00  0.00           C  
ATOM   2827  HA  VAL   186      42.875  49.542  61.107  1.00  0.00           H  
ATOM   2828  CB  VAL   186      43.195  50.702  62.919  1.00  0.00           C  
ATOM   2829  HB  VAL   186      42.685  51.498  63.463  1.00  0.00           H  
ATOM   2830  CG1 VAL   186      43.302  49.390  63.790  1.00  0.00           C  
ATOM   2831 HG11 VAL   186      43.725  48.536  63.260  1.00  0.00           H  
ATOM   2832 HG12 VAL   186      43.994  49.516  64.623  1.00  0.00           H  
ATOM   2833 HG13 VAL   186      42.361  49.058  64.226  1.00  0.00           H  
ATOM   2834  CG2 VAL   186      44.590  51.221  62.514  1.00  0.00           C  
ATOM   2835 HG21 VAL   186      45.337  51.105  63.299  1.00  0.00           H  
ATOM   2836 HG22 VAL   186      44.952  50.655  61.656  1.00  0.00           H  
ATOM   2837 HG23 VAL   186      44.466  52.246  62.165  1.00  0.00           H  
ATOM   2838  C   VAL   186      40.987  49.897  61.915  1.00  0.00           C  
ATOM   2839  O   VAL   186      40.137  50.787  62.136  1.00  0.00           O  
ATOM   2840  N   ASP   187      40.738  48.548  62.062  1.00  0.00           N  
ATOM   2841  H   ASP   187      41.391  47.800  61.876  1.00  0.00           H  
ATOM   2842  CA  ASP   187      39.407  48.055  62.615  1.00  0.00           C  
ATOM   2843  HA  ASP   187      38.663  48.789  62.302  1.00  0.00           H  
ATOM   2844  CB  ASP   187      39.008  46.665  62.030  1.00  0.00           C  
ATOM   2845  HB2 ASP   187      38.055  46.299  62.413  1.00  0.00           H  
ATOM   2846  HB3 ASP   187      38.727  46.950  61.016  1.00  0.00           H  
ATOM   2847  CG  ASP   187      40.074  45.566  62.049  1.00  0.00           C  
ATOM   2848  OD1 ASP   187      41.241  45.802  62.301  1.00  0.00           O  
ATOM   2849  OD2 ASP   187      39.850  44.382  61.761  1.00  0.00           O  
ATOM   2850  C   ASP   187      39.377  48.123  64.141  1.00  0.00           C  
ATOM   2851  O   ASP   187      39.298  47.085  64.850  1.00  0.00           O  
ATOM   2852  N   ARG   188      39.355  49.349  64.634  1.00  0.00           N  
ATOM   2853  H   ARG   188      39.252  50.122  63.992  1.00  0.00           H  
ATOM   2854  CA  ARG   188      39.167  49.647  66.081  1.00  0.00           C  
ATOM   2855  HA  ARG   188      38.567  48.869  66.554  1.00  0.00           H  
ATOM   2856  CB  ARG   188      40.432  49.591  66.878  1.00  0.00           C  
ATOM   2857  HB2 ARG   188      40.868  48.592  66.868  1.00  0.00           H  
ATOM   2858  HB3 ARG   188      41.147  50.222  66.351  1.00  0.00           H  
ATOM   2859  CG  ARG   188      40.390  50.232  68.217  1.00  0.00           C  
ATOM   2860  HG2 ARG   188      40.061  51.268  68.287  1.00  0.00           H  
ATOM   2861  HG3 ARG   188      39.666  49.616  68.750  1.00  0.00           H  
ATOM   2862  CD  ARG   188      41.774  50.215  68.953  1.00  0.00           C  
ATOM   2863  HD2 ARG   188      42.133  49.210  69.178  1.00  0.00           H  
ATOM   2864  HD3 ARG   188      42.483  50.792  68.360  1.00  0.00           H  
ATOM   2865  NE  ARG   188      41.643  51.063  70.142  1.00  0.00           N  
ATOM   2866  HE  ARG   188      40.823  50.955  70.722  1.00  0.00           H  
ATOM   2867  CZ  ARG   188      42.436  52.055  70.636  1.00  0.00           C  
ATOM   2868  NH1 ARG   188      43.529  52.447  70.078  1.00  0.00           N  
ATOM   2869 HH11 ARG   188      43.944  51.892  69.344  1.00  0.00           H  
ATOM   2870 HH12 ARG   188      44.023  53.273  70.386  1.00  0.00           H  
ATOM   2871  NH2 ARG   188      42.105  52.674  71.756  1.00  0.00           N  
ATOM   2872 HH21 ARG   188      41.342  52.316  72.313  1.00  0.00           H  
ATOM   2873 HH22 ARG   188      42.792  53.171  72.304  1.00  0.00           H  
ATOM   2874  C   ARG   188      38.412  50.912  66.264  1.00  0.00           C  
ATOM   2875  O   ARG   188      38.986  51.916  65.785  1.00  0.00           O  
ATOM   2876  N   GLN   189      37.265  50.909  66.986  1.00  0.00           N  
ATOM   2877  H   GLN   189      36.981  50.011  67.350  1.00  0.00           H  
ATOM   2878  CA  GLN   189      36.346  52.090  67.082  1.00  0.00           C  
ATOM   2879  HA  GLN   189      35.914  52.295  66.102  1.00  0.00           H  
ATOM   2880  CB  GLN   189      35.130  51.748  67.987  1.00  0.00           C  
ATOM   2881  HB2 GLN   189      34.691  50.795  67.691  1.00  0.00           H  
ATOM   2882  HB3 GLN   189      35.371  51.549  69.031  1.00  0.00           H  
ATOM   2883  CG  GLN   189      33.994  52.850  67.868  1.00  0.00           C  
ATOM   2884  HG2 GLN   189      34.452  53.830  67.739  1.00  0.00           H  
ATOM   2885  HG3 GLN   189      33.400  52.645  66.977  1.00  0.00           H  
ATOM   2886  CD  GLN   189      33.156  52.927  69.126  1.00  0.00           C  
ATOM   2887  OE1 GLN   189      33.561  53.133  70.284  1.00  0.00           O  
ATOM   2888  NE2 GLN   189      31.891  52.788  69.009  1.00  0.00           N  
ATOM   2889 HE21 GLN   189      31.512  52.382  68.166  1.00  0.00           H  
ATOM   2890 HE22 GLN   189      31.426  52.503  69.859  1.00  0.00           H  
ATOM   2891  C   GLN   189      37.107  53.325  67.611  1.00  0.00           C  
ATOM   2892  O   GLN   189      37.374  53.436  68.818  1.00  0.00           O  
ATOM   2893  N   THR   190      37.579  54.166  66.675  1.00  0.00           N  
ATOM   2894  H   THR   190      37.372  53.942  65.712  1.00  0.00           H  
ATOM   2895  CA  THR   190      38.393  55.382  66.848  1.00  0.00           C  
ATOM   2896  HA  THR   190      38.137  55.699  67.860  1.00  0.00           H  
ATOM   2897  CB  THR   190      39.873  55.232  66.658  1.00  0.00           C  
ATOM   2898  HB  THR   190      40.256  56.224  66.419  1.00  0.00           H  
ATOM   2899  CG2 THR   190      40.540  54.750  67.933  1.00  0.00           C  
ATOM   2900 HG21 THR   190      40.206  53.743  68.184  1.00  0.00           H  
ATOM   2901 HG22 THR   190      41.625  54.710  67.843  1.00  0.00           H  
ATOM   2902 HG23 THR   190      40.399  55.600  68.600  1.00  0.00           H  
ATOM   2903  OG1 THR   190      40.073  54.395  65.569  1.00  0.00           O  
ATOM   2904  HG1 THR   190      39.717  53.521  65.741  1.00  0.00           H  
ATOM   2905  C   THR   190      37.894  56.473  65.909  1.00  0.00           C  
ATOM   2906  O   THR   190      37.146  56.183  64.909  1.00  0.00           O  
ATOM   2907  N   ALA   191      38.165  57.817  66.197  1.00  0.00           N  
ATOM   2908  H   ALA   191      38.625  57.926  67.090  1.00  0.00           H  
ATOM   2909  CA  ALA   191      37.658  58.989  65.437  1.00  0.00           C  
ATOM   2910  HA  ALA   191      36.685  58.609  65.128  1.00  0.00           H  
ATOM   2911  CB  ALA   191      37.506  60.152  66.384  1.00  0.00           C  
ATOM   2912  HB1 ALA   191      38.352  60.099  67.070  1.00  0.00           H  
ATOM   2913  HB2 ALA   191      37.457  61.024  65.733  1.00  0.00           H  
ATOM   2914  HB3 ALA   191      36.578  59.933  66.912  1.00  0.00           H  
ATOM   2915  C   ALA   191      38.413  59.240  64.125  1.00  0.00           C  
ATOM   2916  O   ALA   191      39.198  60.196  63.948  1.00  0.00           O  
ATOM   2917  N   GLN   192      38.201  58.313  63.163  1.00  0.00           N  
ATOM   2918  H   GLN   192      37.483  57.620  63.317  1.00  0.00           H  
ATOM   2919  CA  GLN   192      38.933  58.280  61.908  1.00  0.00           C  
ATOM   2920  HA  GLN   192      39.942  58.628  62.130  1.00  0.00           H  
ATOM   2921  CB  GLN   192      39.038  56.760  61.503  1.00  0.00           C  
ATOM   2922  HB2 GLN   192      38.029  56.347  61.474  1.00  0.00           H  
ATOM   2923  HB3 GLN   192      39.544  56.688  60.541  1.00  0.00           H  
ATOM   2924  CG  GLN   192      39.909  55.953  62.533  1.00  0.00           C  
ATOM   2925  HG2 GLN   192      40.834  56.527  62.585  1.00  0.00           H  
ATOM   2926  HG3 GLN   192      39.474  55.911  63.531  1.00  0.00           H  
ATOM   2927  CD  GLN   192      40.072  54.614  61.889  1.00  0.00           C  
ATOM   2928  OE1 GLN   192      40.967  54.535  61.077  1.00  0.00           O  
ATOM   2929  NE2 GLN   192      39.406  53.599  62.350  1.00  0.00           N  
ATOM   2930 HE21 GLN   192      38.873  53.721  63.199  1.00  0.00           H  
ATOM   2931 HE22 GLN   192      39.567  52.698  61.923  1.00  0.00           H  
ATOM   2932  C   GLN   192      38.370  59.312  60.899  1.00  0.00           C  
ATOM   2933  O   GLN   192      37.539  58.973  60.034  1.00  0.00           O  
ATOM   2934  N   ALA   193      38.859  60.573  60.969  1.00  0.00           N  
ATOM   2935  H   ALA   193      39.465  60.816  61.739  1.00  0.00           H  
ATOM   2936  CA  ALA   193      38.604  61.609  59.997  1.00  0.00           C  
ATOM   2937  HA  ALA   193      37.554  61.588  59.706  1.00  0.00           H  
ATOM   2938  CB  ALA   193      38.922  62.941  60.596  1.00  0.00           C  
ATOM   2939  HB1 ALA   193      38.286  63.212  61.439  1.00  0.00           H  
ATOM   2940  HB2 ALA   193      39.953  62.813  60.925  1.00  0.00           H  
ATOM   2941  HB3 ALA   193      38.930  63.727  59.841  1.00  0.00           H  
ATOM   2942  C   ALA   193      39.437  61.330  58.744  1.00  0.00           C  
ATOM   2943  O   ALA   193      40.627  61.665  58.636  1.00  0.00           O  
ATOM   2944  N   ALA   194      38.777  60.702  57.773  1.00  0.00           N  
ATOM   2945  H   ALA   194      37.949  60.259  58.146  1.00  0.00           H  
ATOM   2946  CA  ALA   194      39.335  60.109  56.573  1.00  0.00           C  
ATOM   2947  HA  ALA   194      39.908  59.229  56.864  1.00  0.00           H  
ATOM   2948  CB  ALA   194      38.220  59.417  55.704  1.00  0.00           C  
ATOM   2949  HB1 ALA   194      37.461  60.198  55.656  1.00  0.00           H  
ATOM   2950  HB2 ALA   194      38.643  59.039  54.773  1.00  0.00           H  
ATOM   2951  HB3 ALA   194      37.737  58.659  56.321  1.00  0.00           H  
ATOM   2952  C   ALA   194      40.200  61.013  55.653  1.00  0.00           C  
ATOM   2953  O   ALA   194      41.320  60.561  55.285  1.00  0.00           O  
ATOM   2954  N   GLY   195      39.720  62.202  55.186  1.00  0.00           N  
ATOM   2955  H   GLY   195      38.783  62.484  55.436  1.00  0.00           H  
ATOM   2956  CA  GLY   195      40.434  63.101  54.280  1.00  0.00           C  
ATOM   2957  HA2 GLY   195      41.041  63.799  54.856  1.00  0.00           H  
ATOM   2958  HA3 GLY   195      41.086  62.564  53.590  1.00  0.00           H  
ATOM   2959  C   GLY   195      39.491  63.808  53.310  1.00  0.00           C  
ATOM   2960  O   GLY   195      38.342  63.379  53.088  1.00  0.00           O  
ATOM   2961  N   THR   196      39.977  64.733  52.482  1.00  0.00           N  
ATOM   2962  H   THR   196      40.913  65.066  52.660  1.00  0.00           H  
ATOM   2963  CA  THR   196      39.205  65.402  51.455  1.00  0.00           C  
ATOM   2964  HA  THR   196      38.254  65.576  51.958  1.00  0.00           H  
ATOM   2965  CB  THR   196      39.849  66.680  51.100  1.00  0.00           C  
ATOM   2966  HB  THR   196      40.777  66.445  50.579  1.00  0.00           H  
ATOM   2967  CG2 THR   196      38.883  67.527  50.235  1.00  0.00           C  
ATOM   2968 HG21 THR   196      39.335  68.519  50.196  1.00  0.00           H  
ATOM   2969 HG22 THR   196      38.722  67.184  49.213  1.00  0.00           H  
ATOM   2970 HG23 THR   196      37.924  67.667  50.734  1.00  0.00           H  
ATOM   2971  OG1 THR   196      40.222  67.508  52.235  1.00  0.00           O  
ATOM   2972  HG1 THR   196      41.132  67.237  52.380  1.00  0.00           H  
ATOM   2973  C   THR   196      38.950  64.559  50.234  1.00  0.00           C  
ATOM   2974  O   THR   196      39.944  63.995  49.735  1.00  0.00           O  
ATOM   2975  N   ASP   197      37.740  64.379  49.785  1.00  0.00           N  
ATOM   2976  H   ASP   197      36.979  64.757  50.332  1.00  0.00           H  
ATOM   2977  CA  ASP   197      37.427  63.590  48.531  1.00  0.00           C  
ATOM   2978  HA  ASP   197      38.244  62.878  48.414  1.00  0.00           H  
ATOM   2979  CB  ASP   197      36.195  62.785  48.893  1.00  0.00           C  
ATOM   2980  HB2 ASP   197      36.549  61.939  49.482  1.00  0.00           H  
ATOM   2981  HB3 ASP   197      35.453  63.356  49.450  1.00  0.00           H  
ATOM   2982  CG  ASP   197      35.418  62.235  47.684  1.00  0.00           C  
ATOM   2983  OD1 ASP   197      34.258  61.883  47.763  1.00  0.00           O  
ATOM   2984  OD2 ASP   197      36.034  62.083  46.622  1.00  0.00           O  
ATOM   2985  C   ASP   197      37.223  64.594  47.390  1.00  0.00           C  
ATOM   2986  O   ASP   197      36.325  65.432  47.452  1.00  0.00           O  
ATOM   2987  N   THR   198      38.125  64.582  46.428  1.00  0.00           N  
ATOM   2988  H   THR   198      38.819  63.848  46.447  1.00  0.00           H  
ATOM   2989  CA  THR   198      38.182  65.491  45.240  1.00  0.00           C  
ATOM   2990  HA  THR   198      37.486  66.320  45.371  1.00  0.00           H  
ATOM   2991  CB  THR   198      39.604  66.017  45.101  1.00  0.00           C  
ATOM   2992  HB  THR   198      39.775  66.378  44.087  1.00  0.00           H  
ATOM   2993  CG2 THR   198      39.972  67.118  46.197  1.00  0.00           C  
ATOM   2994 HG21 THR   198      39.397  68.025  46.008  1.00  0.00           H  
ATOM   2995 HG22 THR   198      39.672  66.711  47.163  1.00  0.00           H  
ATOM   2996 HG23 THR   198      41.001  67.465  46.290  1.00  0.00           H  
ATOM   2997  OG1 THR   198      40.440  64.880  45.291  1.00  0.00           O  
ATOM   2998  HG1 THR   198      41.091  64.878  44.586  1.00  0.00           H  
ATOM   2999  C   THR   198      37.623  64.775  43.987  1.00  0.00           C  
ATOM   3000  O   THR   198      37.490  63.557  43.882  1.00  0.00           O  
ATOM   3001  N   THR   199      37.501  65.521  42.872  1.00  0.00           N  
ATOM   3002  H   THR   199      37.693  66.512  42.876  1.00  0.00           H  
ATOM   3003  CA  THR   199      36.809  65.047  41.684  1.00  0.00           C  
ATOM   3004  HA  THR   199      36.093  64.333  42.092  1.00  0.00           H  
ATOM   3005  CB  THR   199      35.902  66.126  41.004  1.00  0.00           C  
ATOM   3006  HB  THR   199      36.472  66.978  40.632  1.00  0.00           H  
ATOM   3007  CG2 THR   199      35.158  65.520  39.765  1.00  0.00           C  
ATOM   3008 HG21 THR   199      35.914  65.239  39.032  1.00  0.00           H  
ATOM   3009 HG22 THR   199      34.747  64.561  40.079  1.00  0.00           H  
ATOM   3010 HG23 THR   199      34.550  66.364  39.439  1.00  0.00           H  
ATOM   3011  OG1 THR   199      34.843  66.539  41.843  1.00  0.00           O  
ATOM   3012  HG1 THR   199      34.276  65.790  42.040  1.00  0.00           H  
ATOM   3013  C   THR   199      37.685  64.278  40.783  1.00  0.00           C  
ATOM   3014  O   THR   199      38.585  64.838  40.193  1.00  0.00           O  
ATOM   3015  N   ILE   200      37.430  62.991  40.518  1.00  0.00           N  
ATOM   3016  H   ILE   200      36.529  62.732  40.892  1.00  0.00           H  
ATOM   3017  CA  ILE   200      38.174  62.088  39.631  1.00  0.00           C  
ATOM   3018  HA  ILE   200      39.243  62.278  39.726  1.00  0.00           H  
ATOM   3019  CB  ILE   200      37.788  60.626  40.004  1.00  0.00           C  
ATOM   3020  HB  ILE   200      36.736  60.498  39.751  1.00  0.00           H  
ATOM   3021  CG2 ILE   200      38.690  59.676  39.214  1.00  0.00           C  
ATOM   3022 HG21 ILE   200      39.735  59.950  39.358  1.00  0.00           H  
ATOM   3023 HG22 ILE   200      38.542  58.682  39.635  1.00  0.00           H  
ATOM   3024 HG23 ILE   200      38.254  59.622  38.217  1.00  0.00           H  
ATOM   3025  CG1 ILE   200      37.709  60.248  41.527  1.00  0.00           C  
ATOM   3026 HG12 ILE   200      38.704  60.014  41.907  1.00  0.00           H  
ATOM   3027 HG13 ILE   200      37.311  61.135  42.018  1.00  0.00           H  
ATOM   3028  CD1 ILE   200      36.823  59.138  41.945  1.00  0.00           C  
ATOM   3029 HD11 ILE   200      37.148  58.161  41.586  1.00  0.00           H  
ATOM   3030 HD12 ILE   200      36.817  59.034  43.030  1.00  0.00           H  
ATOM   3031 HD13 ILE   200      35.789  59.333  41.660  1.00  0.00           H  
ATOM   3032  C   ILE   200      37.992  62.391  38.069  1.00  0.00           C  
ATOM   3033  O   ILE   200      37.189  61.713  37.318  1.00  0.00           O  
ATOM   3034  N   THR   201      38.691  63.462  37.590  1.00  0.00           N  
ATOM   3035  H   THR   201      39.040  64.103  38.288  1.00  0.00           H  
ATOM   3036  CA  THR   201      38.415  64.190  36.274  1.00  0.00           C  
ATOM   3037  HA  THR   201      37.434  64.665  36.263  1.00  0.00           H  
ATOM   3038  CB  THR   201      39.442  65.316  35.873  1.00  0.00           C  
ATOM   3039  HB  THR   201      40.371  64.812  35.607  1.00  0.00           H  
ATOM   3040  CG2 THR   201      39.037  66.239  34.656  1.00  0.00           C  
ATOM   3041 HG21 THR   201      39.776  67.038  34.599  1.00  0.00           H  
ATOM   3042 HG22 THR   201      39.033  65.637  33.747  1.00  0.00           H  
ATOM   3043 HG23 THR   201      38.046  66.659  34.830  1.00  0.00           H  
ATOM   3044  OG1 THR   201      39.791  66.255  36.813  1.00  0.00           O  
ATOM   3045  HG1 THR   201      40.584  65.842  37.163  1.00  0.00           H  
ATOM   3046  C   THR   201      38.331  63.231  35.122  1.00  0.00           C  
ATOM   3047  O   THR   201      37.524  63.434  34.195  1.00  0.00           O  
ATOM   3048  N   VAL   202      39.354  62.403  34.980  1.00  0.00           N  
ATOM   3049  H   VAL   202      40.136  62.335  35.615  1.00  0.00           H  
ATOM   3050  CA  VAL   202      39.235  61.361  33.904  1.00  0.00           C  
ATOM   3051  HA  VAL   202      39.535  61.824  32.964  1.00  0.00           H  
ATOM   3052  CB  VAL   202      40.312  60.283  34.126  1.00  0.00           C  
ATOM   3053  HB  VAL   202      41.252  60.832  34.187  1.00  0.00           H  
ATOM   3054  CG1 VAL   202      40.188  59.530  35.490  1.00  0.00           C  
ATOM   3055 HG11 VAL   202      41.062  58.879  35.529  1.00  0.00           H  
ATOM   3056 HG12 VAL   202      40.326  60.182  36.353  1.00  0.00           H  
ATOM   3057 HG13 VAL   202      39.269  58.958  35.619  1.00  0.00           H  
ATOM   3058  CG2 VAL   202      40.558  59.216  32.997  1.00  0.00           C  
ATOM   3059 HG21 VAL   202      40.456  59.695  32.024  1.00  0.00           H  
ATOM   3060 HG22 VAL   202      41.551  58.862  33.276  1.00  0.00           H  
ATOM   3061 HG23 VAL   202      39.858  58.398  33.169  1.00  0.00           H  
ATOM   3062  C   VAL   202      37.850  60.756  33.647  1.00  0.00           C  
ATOM   3063  O   VAL   202      37.423  60.657  32.480  1.00  0.00           O  
ATOM   3064  N   ASN   203      37.081  60.426  34.698  1.00  0.00           N  
ATOM   3065  H   ASN   203      37.457  60.582  35.623  1.00  0.00           H  
ATOM   3066  CA  ASN   203      35.744  59.804  34.610  1.00  0.00           C  
ATOM   3067  HA  ASN   203      35.814  59.011  33.865  1.00  0.00           H  
ATOM   3068  CB  ASN   203      35.441  59.185  35.965  1.00  0.00           C  
ATOM   3069  HB2 ASN   203      35.602  59.965  36.708  1.00  0.00           H  
ATOM   3070  HB3 ASN   203      34.368  58.998  35.912  1.00  0.00           H  
ATOM   3071  CG  ASN   203      36.180  57.920  36.281  1.00  0.00           C  
ATOM   3072  OD1 ASN   203      37.174  57.560  35.685  1.00  0.00           O  
ATOM   3073  ND2 ASN   203      35.935  57.312  37.397  1.00  0.00           N  
ATOM   3074 HD21 ASN   203      35.173  57.662  37.960  1.00  0.00           H  
ATOM   3075 HD22 ASN   203      36.155  56.327  37.401  1.00  0.00           H  
ATOM   3076  C   ASN   203      34.628  60.803  34.155  1.00  0.00           C  
ATOM   3077  O   ASN   203      33.850  60.484  33.324  1.00  0.00           O  
ATOM   3078  N   VAL   204      34.640  62.014  34.655  1.00  0.00           N  
ATOM   3079  H   VAL   204      35.334  62.188  35.368  1.00  0.00           H  
ATOM   3080  CA  VAL   204      34.054  63.189  34.082  1.00  0.00           C  
ATOM   3081  HA  VAL   204      32.974  63.058  34.148  1.00  0.00           H  
ATOM   3082  CB  VAL   204      34.346  64.491  34.831  1.00  0.00           C  
ATOM   3083  HB  VAL   204      35.417  64.678  34.906  1.00  0.00           H  
ATOM   3084  CG1 VAL   204      33.863  65.746  34.141  1.00  0.00           C  
ATOM   3085 HG11 VAL   204      33.916  65.756  33.052  1.00  0.00           H  
ATOM   3086 HG12 VAL   204      32.792  65.815  34.333  1.00  0.00           H  
ATOM   3087 HG13 VAL   204      34.331  66.638  34.557  1.00  0.00           H  
ATOM   3088  CG2 VAL   204      33.713  64.349  36.246  1.00  0.00           C  
ATOM   3089 HG21 VAL   204      34.152  63.550  36.843  1.00  0.00           H  
ATOM   3090 HG22 VAL   204      33.866  65.275  36.802  1.00  0.00           H  
ATOM   3091 HG23 VAL   204      32.628  64.246  36.242  1.00  0.00           H  
ATOM   3092  C   VAL   204      34.305  63.214  32.599  1.00  0.00           C  
ATOM   3093  O   VAL   204      33.329  63.557  31.948  1.00  0.00           O  
ATOM   3094  N   LEU   205      35.462  62.922  31.965  1.00  0.00           N  
ATOM   3095  H   LEU   205      36.253  62.535  32.460  1.00  0.00           H  
ATOM   3096  CA  LEU   205      35.571  63.107  30.463  1.00  0.00           C  
ATOM   3097  HA  LEU   205      35.095  64.009  30.079  1.00  0.00           H  
ATOM   3098  CB  LEU   205      37.080  63.290  30.093  1.00  0.00           C  
ATOM   3099  HB2 LEU   205      37.657  62.510  30.590  1.00  0.00           H  
ATOM   3100  HB3 LEU   205      37.153  63.234  29.007  1.00  0.00           H  
ATOM   3101  CG  LEU   205      37.512  64.648  30.553  1.00  0.00           C  
ATOM   3102  HG  LEU   205      37.039  64.940  31.490  1.00  0.00           H  
ATOM   3103  CD1 LEU   205      39.081  64.700  30.647  1.00  0.00           C  
ATOM   3104 HD11 LEU   205      39.472  64.647  29.631  1.00  0.00           H  
ATOM   3105 HD12 LEU   205      39.326  65.672  31.075  1.00  0.00           H  
ATOM   3106 HD13 LEU   205      39.455  63.879  31.259  1.00  0.00           H  
ATOM   3107  CD2 LEU   205      37.099  65.733  29.525  1.00  0.00           C  
ATOM   3108 HD21 LEU   205      36.022  65.826  29.664  1.00  0.00           H  
ATOM   3109 HD22 LEU   205      37.572  66.677  29.796  1.00  0.00           H  
ATOM   3110 HD23 LEU   205      37.249  65.486  28.474  1.00  0.00           H  
ATOM   3111  C   LEU   205      34.884  61.975  29.781  1.00  0.00           C  
ATOM   3112  O   LEU   205      34.118  62.267  28.845  1.00  0.00           O  
ATOM   3113  N   ALA   206      35.075  60.684  30.237  1.00  0.00           N  
ATOM   3114  H   ALA   206      35.649  60.623  31.065  1.00  0.00           H  
ATOM   3115  CA  ALA   206      34.381  59.495  29.731  1.00  0.00           C  
ATOM   3116  HA  ALA   206      34.815  59.274  28.755  1.00  0.00           H  
ATOM   3117  CB  ALA   206      34.704  58.366  30.611  1.00  0.00           C  
ATOM   3118  HB1 ALA   206      34.160  57.444  30.402  1.00  0.00           H  
ATOM   3119  HB2 ALA   206      35.778  58.226  30.730  1.00  0.00           H  
ATOM   3120  HB3 ALA   206      34.404  58.645  31.621  1.00  0.00           H  
ATOM   3121  C   ALA   206      32.888  59.761  29.704  1.00  0.00           C  
ATOM   3122  O   ALA   206      32.316  59.492  28.686  1.00  0.00           O  
ATOM   3123  N   TRP   207      32.300  60.315  30.771  1.00  0.00           N  
ATOM   3124  H   TRP   207      32.937  60.540  31.522  1.00  0.00           H  
ATOM   3125  CA  TRP   207      30.904  60.623  30.967  1.00  0.00           C  
ATOM   3126  HA  TRP   207      30.243  59.767  30.830  1.00  0.00           H  
ATOM   3127  CB  TRP   207      30.760  61.043  32.393  1.00  0.00           C  
ATOM   3128  HB2 TRP   207      31.178  60.201  32.944  1.00  0.00           H  
ATOM   3129  HB3 TRP   207      31.430  61.883  32.571  1.00  0.00           H  
ATOM   3130  CG  TRP   207      29.413  61.232  32.949  1.00  0.00           C  
ATOM   3131  CD1 TRP   207      28.512  60.243  33.359  1.00  0.00           C  
ATOM   3132  HD1 TRP   207      28.707  59.182  33.317  1.00  0.00           H  
ATOM   3133  NE1 TRP   207      27.379  60.904  33.829  1.00  0.00           N  
ATOM   3134  HE1 TRP   207      26.586  60.417  34.223  1.00  0.00           H  
ATOM   3135  CE2 TRP   207      27.491  62.264  33.793  1.00  0.00           C  
ATOM   3136  CZ2 TRP   207      26.559  63.324  34.038  1.00  0.00           C  
ATOM   3137  HZ2 TRP   207      25.570  63.018  34.344  1.00  0.00           H  
ATOM   3138  CH2 TRP   207      27.046  64.638  34.005  1.00  0.00           C  
ATOM   3139  HH2 TRP   207      26.505  65.553  34.195  1.00  0.00           H  
ATOM   3140  CZ3 TRP   207      28.390  64.952  33.648  1.00  0.00           C  
ATOM   3141  HZ3 TRP   207      28.664  65.995  33.704  1.00  0.00           H  
ATOM   3142  CE3 TRP   207      29.230  63.887  33.207  1.00  0.00           C  
ATOM   3143  HE3 TRP   207      30.253  64.095  32.930  1.00  0.00           H  
ATOM   3144  CD2 TRP   207      28.824  62.536  33.276  1.00  0.00           C  
ATOM   3145  C   TRP   207      30.502  61.719  29.994  1.00  0.00           C  
ATOM   3146  O   TRP   207      29.591  61.498  29.201  1.00  0.00           O  
ATOM   3147  N   LEU   208      31.209  62.858  29.843  1.00  0.00           N  
ATOM   3148  H   LEU   208      31.856  62.998  30.605  1.00  0.00           H  
ATOM   3149  CA  LEU   208      31.003  63.843  28.807  1.00  0.00           C  
ATOM   3150  HA  LEU   208      29.989  64.219  28.946  1.00  0.00           H  
ATOM   3151  CB  LEU   208      31.945  65.029  28.939  1.00  0.00           C  
ATOM   3152  HB2 LEU   208      32.981  64.707  28.825  1.00  0.00           H  
ATOM   3153  HB3 LEU   208      31.729  65.683  28.094  1.00  0.00           H  
ATOM   3154  CG  LEU   208      31.745  65.940  30.179  1.00  0.00           C  
ATOM   3155  HG  LEU   208      32.001  65.315  31.035  1.00  0.00           H  
ATOM   3156  CD1 LEU   208      32.831  67.109  29.881  1.00  0.00           C  
ATOM   3157 HD11 LEU   208      32.520  67.668  28.998  1.00  0.00           H  
ATOM   3158 HD12 LEU   208      32.946  67.749  30.756  1.00  0.00           H  
ATOM   3159 HD13 LEU   208      33.779  66.621  29.654  1.00  0.00           H  
ATOM   3160  CD2 LEU   208      30.399  66.609  30.411  1.00  0.00           C  
ATOM   3161 HD21 LEU   208      30.301  67.288  29.564  1.00  0.00           H  
ATOM   3162 HD22 LEU   208      29.456  66.063  30.382  1.00  0.00           H  
ATOM   3163 HD23 LEU   208      30.331  67.167  31.345  1.00  0.00           H  
ATOM   3164  C   LEU   208      31.006  63.371  27.388  1.00  0.00           C  
ATOM   3165  O   LEU   208      30.021  63.641  26.781  1.00  0.00           O  
ATOM   3166  N   TYR   209      31.956  62.556  26.939  1.00  0.00           N  
ATOM   3167  H   TYR   209      32.639  62.230  27.608  1.00  0.00           H  
ATOM   3168  CA  TYR   209      31.907  61.879  25.596  1.00  0.00           C  
ATOM   3169  HA  TYR   209      31.831  62.549  24.739  1.00  0.00           H  
ATOM   3170  CB  TYR   209      33.196  61.004  25.455  1.00  0.00           C  
ATOM   3171  HB2 TYR   209      33.352  60.319  26.289  1.00  0.00           H  
ATOM   3172  HB3 TYR   209      32.984  60.403  24.571  1.00  0.00           H  
ATOM   3173  CG  TYR   209      34.462  61.777  25.152  1.00  0.00           C  
ATOM   3174  CD1 TYR   209      34.826  62.388  23.901  1.00  0.00           C  
ATOM   3175  HD1 TYR   209      34.127  62.371  23.079  1.00  0.00           H  
ATOM   3176  CE1 TYR   209      36.098  62.907  23.697  1.00  0.00           C  
ATOM   3177  HE1 TYR   209      36.455  63.394  22.801  1.00  0.00           H  
ATOM   3178  CZ  TYR   209      37.069  62.923  24.718  1.00  0.00           C  
ATOM   3179  OH  TYR   209      38.268  63.550  24.594  1.00  0.00           O  
ATOM   3180  HH  TYR   209      38.362  64.231  23.925  1.00  0.00           H  
ATOM   3181  CE2 TYR   209      36.744  62.347  25.900  1.00  0.00           C  
ATOM   3182  HE2 TYR   209      37.503  62.219  26.658  1.00  0.00           H  
ATOM   3183  CD2 TYR   209      35.459  61.784  26.095  1.00  0.00           C  
ATOM   3184  HD2 TYR   209      35.340  61.232  27.016  1.00  0.00           H  
ATOM   3185  C   TYR   209      30.610  61.123  25.313  1.00  0.00           C  
ATOM   3186  O   TYR   209      29.986  61.339  24.222  1.00  0.00           O  
ATOM   3187  N   ALA   210      30.229  60.134  26.166  1.00  0.00           N  
ATOM   3188  H   ALA   210      30.741  60.048  27.033  1.00  0.00           H  
ATOM   3189  CA  ALA   210      28.972  59.421  26.049  1.00  0.00           C  
ATOM   3190  HA  ALA   210      28.774  58.915  25.104  1.00  0.00           H  
ATOM   3191  CB  ALA   210      28.944  58.342  27.103  1.00  0.00           C  
ATOM   3192  HB1 ALA   210      27.974  57.846  27.072  1.00  0.00           H  
ATOM   3193  HB2 ALA   210      29.703  57.565  27.011  1.00  0.00           H  
ATOM   3194  HB3 ALA   210      29.025  58.872  28.052  1.00  0.00           H  
ATOM   3195  C   ALA   210      27.707  60.338  26.203  1.00  0.00           C  
ATOM   3196  O   ALA   210      26.683  60.151  25.478  1.00  0.00           O  
ATOM   3197  N   ALA   211      27.869  61.421  26.915  1.00  0.00           N  
ATOM   3198  H   ALA   211      28.669  61.534  27.521  1.00  0.00           H  
ATOM   3199  CA  ALA   211      26.836  62.456  26.892  1.00  0.00           C  
ATOM   3200  HA  ALA   211      25.951  61.890  27.182  1.00  0.00           H  
ATOM   3201  CB  ALA   211      27.160  63.580  27.904  1.00  0.00           C  
ATOM   3202  HB1 ALA   211      27.799  63.210  28.706  1.00  0.00           H  
ATOM   3203  HB2 ALA   211      27.598  64.467  27.446  1.00  0.00           H  
ATOM   3204  HB3 ALA   211      26.238  63.931  28.368  1.00  0.00           H  
ATOM   3205  C   ALA   211      26.577  62.985  25.508  1.00  0.00           C  
ATOM   3206  O   ALA   211      25.492  62.857  24.921  1.00  0.00           O  
ATOM   3207  N   VAL   212      27.631  63.425  24.804  1.00  0.00           N  
ATOM   3208  H   VAL   212      28.467  63.566  25.354  1.00  0.00           H  
ATOM   3209  CA  VAL   212      27.705  63.876  23.329  1.00  0.00           C  
ATOM   3210  HA  VAL   212      27.053  64.741  23.208  1.00  0.00           H  
ATOM   3211  CB  VAL   212      29.059  64.277  22.736  1.00  0.00           C  
ATOM   3212  HB  VAL   212      29.709  63.416  22.583  1.00  0.00           H  
ATOM   3213  CG1 VAL   212      28.860  64.920  21.352  1.00  0.00           C  
ATOM   3214 HG11 VAL   212      28.542  64.065  20.755  1.00  0.00           H  
ATOM   3215 HG12 VAL   212      28.203  65.790  21.362  1.00  0.00           H  
ATOM   3216 HG13 VAL   212      29.828  65.273  20.996  1.00  0.00           H  
ATOM   3217  CG2 VAL   212      29.722  65.329  23.678  1.00  0.00           C  
ATOM   3218 HG21 VAL   212      30.032  64.925  24.642  1.00  0.00           H  
ATOM   3219 HG22 VAL   212      30.597  65.653  23.115  1.00  0.00           H  
ATOM   3220 HG23 VAL   212      29.152  66.256  23.747  1.00  0.00           H  
ATOM   3221  C   VAL   212      27.035  62.811  22.441  1.00  0.00           C  
ATOM   3222  O   VAL   212      26.082  63.169  21.780  1.00  0.00           O  
ATOM   3223  N   ILE   213      27.502  61.539  22.514  1.00  0.00           N  
ATOM   3224  H   ILE   213      28.272  61.430  23.159  1.00  0.00           H  
ATOM   3225  CA  ILE   213      26.951  60.424  21.766  1.00  0.00           C  
ATOM   3226  HA  ILE   213      27.199  60.600  20.719  1.00  0.00           H  
ATOM   3227  CB  ILE   213      27.525  58.996  22.099  1.00  0.00           C  
ATOM   3228  HB  ILE   213      27.434  58.753  23.158  1.00  0.00           H  
ATOM   3229  CG2 ILE   213      26.683  57.881  21.386  1.00  0.00           C  
ATOM   3230 HG21 ILE   213      27.297  56.981  21.363  1.00  0.00           H  
ATOM   3231 HG22 ILE   213      25.840  57.720  22.057  1.00  0.00           H  
ATOM   3232 HG23 ILE   213      26.433  58.122  20.353  1.00  0.00           H  
ATOM   3233  CG1 ILE   213      28.986  58.874  21.652  1.00  0.00           C  
ATOM   3234 HG12 ILE   213      29.095  58.760  20.574  1.00  0.00           H  
ATOM   3235 HG13 ILE   213      29.610  59.758  21.778  1.00  0.00           H  
ATOM   3236  CD1 ILE   213      29.715  57.741  22.422  1.00  0.00           C  
ATOM   3237 HD11 ILE   213      29.544  57.734  23.498  1.00  0.00           H  
ATOM   3238 HD12 ILE   213      29.560  56.763  21.967  1.00  0.00           H  
ATOM   3239 HD13 ILE   213      30.802  57.811  22.379  1.00  0.00           H  
ATOM   3240  C   ILE   213      25.421  60.420  21.913  1.00  0.00           C  
ATOM   3241  O   ILE   213      24.717  60.439  20.930  1.00  0.00           O  
ATOM   3242  N   ASN   214      24.870  60.364  23.137  1.00  0.00           N  
ATOM   3243  H   ASN   214      25.498  60.431  23.924  1.00  0.00           H  
ATOM   3244  CA  ASN   214      23.427  60.392  23.492  1.00  0.00           C  
ATOM   3245  HA  ASN   214      23.017  59.460  23.103  1.00  0.00           H  
ATOM   3246  CB  ASN   214      23.297  60.281  25.050  1.00  0.00           C  
ATOM   3247  HB2 ASN   214      23.898  59.457  25.433  1.00  0.00           H  
ATOM   3248  HB3 ASN   214      23.662  61.226  25.453  1.00  0.00           H  
ATOM   3249  CG  ASN   214      21.884  60.003  25.566  1.00  0.00           C  
ATOM   3250  OD1 ASN   214      21.035  59.524  24.874  1.00  0.00           O  
ATOM   3251  ND2 ASN   214      21.597  60.217  26.825  1.00  0.00           N  
ATOM   3252 HD21 ASN   214      22.315  60.762  27.280  1.00  0.00           H  
ATOM   3253 HD22 ASN   214      20.675  60.065  27.208  1.00  0.00           H  
ATOM   3254  C   ASN   214      22.641  61.605  22.825  1.00  0.00           C  
ATOM   3255  O   ASN   214      21.652  61.393  22.005  1.00  0.00           O  
ATOM   3256  N   GLY   215      23.146  62.875  23.107  1.00  0.00           N  
ATOM   3257  H   GLY   215      23.968  62.902  23.693  1.00  0.00           H  
ATOM   3258  CA  GLY   215      22.610  64.148  22.539  1.00  0.00           C  
ATOM   3259  HA2 GLY   215      22.452  64.080  21.463  1.00  0.00           H  
ATOM   3260  HA3 GLY   215      21.569  64.258  22.845  1.00  0.00           H  
ATOM   3261  C   GLY   215      23.205  65.529  23.011  1.00  0.00           C  
ATOM   3262  O   GLY   215      22.772  66.539  22.511  1.00  0.00           O  
ATOM   3263  N   ASP   216      24.080  65.644  24.039  1.00  0.00           N  
ATOM   3264  H   ASP   216      24.409  64.769  24.421  1.00  0.00           H  
ATOM   3265  CA  ASP   216      24.548  66.828  24.694  1.00  0.00           C  
ATOM   3266  HA  ASP   216      23.807  67.627  24.690  1.00  0.00           H  
ATOM   3267  CB  ASP   216      24.761  66.489  26.220  1.00  0.00           C  
ATOM   3268  HB2 ASP   216      25.158  65.474  26.223  1.00  0.00           H  
ATOM   3269  HB3 ASP   216      25.577  67.122  26.570  1.00  0.00           H  
ATOM   3270  CG  ASP   216      23.521  66.618  27.065  1.00  0.00           C  
ATOM   3271  OD1 ASP   216      22.796  67.633  26.981  1.00  0.00           O  
ATOM   3272  OD2 ASP   216      23.216  65.632  27.792  1.00  0.00           O  
ATOM   3273  C   ASP   216      25.757  67.441  24.017  1.00  0.00           C  
ATOM   3274  O   ASP   216      26.680  67.895  24.630  1.00  0.00           O  
ATOM   3275  N   ARG   217      25.655  67.733  22.701  1.00  0.00           N  
ATOM   3276  H   ARG   217      24.753  67.445  22.350  1.00  0.00           H  
ATOM   3277  CA  ARG   217      26.498  68.518  21.871  1.00  0.00           C  
ATOM   3278  HA  ARG   217      27.498  68.102  21.998  1.00  0.00           H  
ATOM   3279  CB  ARG   217      26.114  68.453  20.417  1.00  0.00           C  
ATOM   3280  HB2 ARG   217      25.708  67.480  20.140  1.00  0.00           H  
ATOM   3281  HB3 ARG   217      25.347  69.195  20.196  1.00  0.00           H  
ATOM   3282  CG  ARG   217      27.348  68.734  19.544  1.00  0.00           C  
ATOM   3283  HG2 ARG   217      27.788  69.705  19.772  1.00  0.00           H  
ATOM   3284  HG3 ARG   217      28.223  68.098  19.677  1.00  0.00           H  
ATOM   3285  CD  ARG   217      27.056  68.703  18.043  1.00  0.00           C  
ATOM   3286  HD2 ARG   217      27.989  68.707  17.478  1.00  0.00           H  
ATOM   3287  HD3 ARG   217      26.602  67.761  17.734  1.00  0.00           H  
ATOM   3288  NE  ARG   217      26.199  69.828  17.485  1.00  0.00           N  
ATOM   3289  HE  ARG   217      25.351  69.538  17.019  1.00  0.00           H  
ATOM   3290  CZ  ARG   217      26.506  71.086  17.396  1.00  0.00           C  
ATOM   3291  NH1 ARG   217      27.715  71.456  17.801  1.00  0.00           N  
ATOM   3292 HH11 ARG   217      28.263  70.763  18.291  1.00  0.00           H  
ATOM   3293 HH12 ARG   217      27.818  72.393  18.165  1.00  0.00           H  
ATOM   3294  NH2 ARG   217      25.735  72.080  16.941  1.00  0.00           N  
ATOM   3295 HH21 ARG   217      24.867  71.706  16.586  1.00  0.00           H  
ATOM   3296 HH22 ARG   217      25.942  73.027  17.225  1.00  0.00           H  
ATOM   3297  C   ARG   217      26.704  69.968  22.399  1.00  0.00           C  
ATOM   3298  O   ARG   217      27.866  70.397  22.491  1.00  0.00           O  
ATOM   3299  N   TRP   218      25.674  70.746  22.601  1.00  0.00           N  
ATOM   3300  H   TRP   218      24.728  70.423  22.456  1.00  0.00           H  
ATOM   3301  CA  TRP   218      25.712  72.200  22.888  1.00  0.00           C  
ATOM   3302  HA  TRP   218      25.577  72.572  21.872  1.00  0.00           H  
ATOM   3303  CB  TRP   218      24.524  72.745  23.668  1.00  0.00           C  
ATOM   3304  HB2 TRP   218      24.588  73.833  23.690  1.00  0.00           H  
ATOM   3305  HB3 TRP   218      23.646  72.462  23.088  1.00  0.00           H  
ATOM   3306  CG  TRP   218      24.362  72.043  24.997  1.00  0.00           C  
ATOM   3307  CD1 TRP   218      23.835  70.838  25.231  1.00  0.00           C  
ATOM   3308  HD1 TRP   218      23.516  70.190  24.428  1.00  0.00           H  
ATOM   3309  NE1 TRP   218      23.715  70.498  26.546  1.00  0.00           N  
ATOM   3310  HE1 TRP   218      23.356  69.608  26.859  1.00  0.00           H  
ATOM   3311  CE2 TRP   218      24.327  71.515  27.276  1.00  0.00           C  
ATOM   3312  CZ2 TRP   218      24.796  71.576  28.619  1.00  0.00           C  
ATOM   3313  HZ2 TRP   218      24.544  70.763  29.284  1.00  0.00           H  
ATOM   3314  CH2 TRP   218      25.419  72.698  29.124  1.00  0.00           C  
ATOM   3315  HH2 TRP   218      25.677  72.741  30.172  1.00  0.00           H  
ATOM   3316  CZ3 TRP   218      25.673  73.785  28.226  1.00  0.00           C  
ATOM   3317  HZ3 TRP   218      26.185  74.659  28.602  1.00  0.00           H  
ATOM   3318  CE3 TRP   218      25.198  73.706  26.934  1.00  0.00           C  
ATOM   3319  HE3 TRP   218      25.307  74.547  26.266  1.00  0.00           H  
ATOM   3320  CD2 TRP   218      24.671  72.568  26.386  1.00  0.00           C  
ATOM   3321  C   TRP   218      27.009  72.678  23.631  1.00  0.00           C  
ATOM   3322  O   TRP   218      27.594  73.655  23.209  1.00  0.00           O  
ATOM   3323  N   PHE   219      27.538  72.059  24.697  1.00  0.00           N  
ATOM   3324  H   PHE   219      27.148  71.181  25.007  1.00  0.00           H  
ATOM   3325  CA  PHE   219      28.449  72.763  25.543  1.00  0.00           C  
ATOM   3326  HA  PHE   219      28.067  73.748  25.812  1.00  0.00           H  
ATOM   3327  CB  PHE   219      28.656  72.064  26.910  1.00  0.00           C  
ATOM   3328  HB2 PHE   219      28.991  72.815  27.625  1.00  0.00           H  
ATOM   3329  HB3 PHE   219      27.637  71.955  27.282  1.00  0.00           H  
ATOM   3330  CG  PHE   219      29.366  70.654  26.993  1.00  0.00           C  
ATOM   3331  CD1 PHE   219      30.795  70.540  27.082  1.00  0.00           C  
ATOM   3332  HD1 PHE   219      31.323  71.445  27.344  1.00  0.00           H  
ATOM   3333  CE1 PHE   219      31.392  69.327  26.821  1.00  0.00           C  
ATOM   3334  HE1 PHE   219      32.460  69.178  26.888  1.00  0.00           H  
ATOM   3335  CZ  PHE   219      30.567  68.151  26.681  1.00  0.00           C  
ATOM   3336  HZ  PHE   219      30.868  67.118  26.598  1.00  0.00           H  
ATOM   3337  CE2 PHE   219      29.197  68.265  26.702  1.00  0.00           C  
ATOM   3338  HE2 PHE   219      28.710  67.305  26.792  1.00  0.00           H  
ATOM   3339  CD2 PHE   219      28.567  69.494  26.914  1.00  0.00           C  
ATOM   3340  HD2 PHE   219      27.490  69.564  26.882  1.00  0.00           H  
ATOM   3341  C   PHE   219      29.798  72.954  24.905  1.00  0.00           C  
ATOM   3342  O   PHE   219      30.486  73.901  25.213  1.00  0.00           O  
ATOM   3343  N   LEU   220      30.159  72.061  23.998  1.00  0.00           N  
ATOM   3344  H   LEU   220      29.561  71.255  23.890  1.00  0.00           H  
ATOM   3345  CA  LEU   220      31.393  71.880  23.392  1.00  0.00           C  
ATOM   3346  HA  LEU   220      31.919  71.308  24.156  1.00  0.00           H  
ATOM   3347  CB  LEU   220      31.329  70.931  22.184  1.00  0.00           C  
ATOM   3348  HB2 LEU   220      30.594  71.245  21.443  1.00  0.00           H  
ATOM   3349  HB3 LEU   220      32.300  70.969  21.690  1.00  0.00           H  
ATOM   3350  CG  LEU   220      31.033  69.393  22.464  1.00  0.00           C  
ATOM   3351  HG  LEU   220      30.044  69.294  22.911  1.00  0.00           H  
ATOM   3352  CD1 LEU   220      31.030  68.603  21.251  1.00  0.00           C  
ATOM   3353 HD11 LEU   220      30.642  67.620  21.517  1.00  0.00           H  
ATOM   3354 HD12 LEU   220      30.339  68.941  20.479  1.00  0.00           H  
ATOM   3355 HD13 LEU   220      32.041  68.451  20.872  1.00  0.00           H  
ATOM   3356  CD2 LEU   220      32.066  68.678  23.300  1.00  0.00           C  
ATOM   3357 HD21 LEU   220      32.241  69.021  24.320  1.00  0.00           H  
ATOM   3358 HD22 LEU   220      31.847  67.612  23.349  1.00  0.00           H  
ATOM   3359 HD23 LEU   220      33.012  68.796  22.771  1.00  0.00           H  
ATOM   3360  C   LEU   220      32.059  73.183  22.808  1.00  0.00           C  
ATOM   3361  O   LEU   220      31.599  73.916  21.930  1.00  0.00           O  
ATOM   3362  N   ASN   221      33.269  73.469  23.342  1.00  0.00           N  
ATOM   3363  H   ASN   221      33.706  72.877  24.034  1.00  0.00           H  
ATOM   3364  CA  ASN   221      34.164  74.646  23.112  1.00  0.00           C  
ATOM   3365  HA  ASN   221      33.777  75.347  22.372  1.00  0.00           H  
ATOM   3366  CB  ASN   221      34.501  75.306  24.480  1.00  0.00           C  
ATOM   3367  HB2 ASN   221      33.525  75.507  24.922  1.00  0.00           H  
ATOM   3368  HB3 ASN   221      35.067  74.655  25.146  1.00  0.00           H  
ATOM   3369  CG  ASN   221      35.127  76.714  24.423  1.00  0.00           C  
ATOM   3370  OD1 ASN   221      36.332  76.978  24.418  1.00  0.00           O  
ATOM   3371  ND2 ASN   221      34.245  77.654  24.092  1.00  0.00           N  
ATOM   3372 HD21 ASN   221      33.249  77.490  24.065  1.00  0.00           H  
ATOM   3373 HD22 ASN   221      34.655  78.553  23.879  1.00  0.00           H  
ATOM   3374  C   ASN   221      35.524  74.208  22.532  1.00  0.00           C  
ATOM   3375  O   ASN   221      36.333  73.438  23.023  1.00  0.00           O  
ATOM   3376  N   ARG   222      35.807  74.689  21.318  1.00  0.00           N  
ATOM   3377  H   ARG   222      35.003  75.228  21.029  1.00  0.00           H  
ATOM   3378  CA  ARG   222      36.871  74.335  20.337  1.00  0.00           C  
ATOM   3379  HA  ARG   222      37.170  73.326  20.622  1.00  0.00           H  
ATOM   3380  CB  ARG   222      36.245  74.387  18.896  1.00  0.00           C  
ATOM   3381  HB2 ARG   222      35.178  74.172  18.946  1.00  0.00           H  
ATOM   3382  HB3 ARG   222      36.107  75.425  18.593  1.00  0.00           H  
ATOM   3383  CG  ARG   222      36.814  73.524  17.810  1.00  0.00           C  
ATOM   3384  HG2 ARG   222      36.983  72.513  18.180  1.00  0.00           H  
ATOM   3385  HG3 ARG   222      36.094  73.350  17.010  1.00  0.00           H  
ATOM   3386  CD  ARG   222      38.111  73.927  17.221  1.00  0.00           C  
ATOM   3387  HD2 ARG   222      38.050  73.584  16.188  1.00  0.00           H  
ATOM   3388  HD3 ARG   222      38.078  75.006  17.067  1.00  0.00           H  
ATOM   3389  NE  ARG   222      39.309  73.498  18.035  1.00  0.00           N  
ATOM   3390  HE  ARG   222      39.123  72.780  18.721  1.00  0.00           H  
ATOM   3391  CZ  ARG   222      40.490  74.021  18.102  1.00  0.00           C  
ATOM   3392  NH1 ARG   222      40.880  75.005  17.378  1.00  0.00           N  
ATOM   3393 HH11 ARG   222      40.314  75.404  16.644  1.00  0.00           H  
ATOM   3394 HH12 ARG   222      41.826  75.273  17.610  1.00  0.00           H  
ATOM   3395  NH2 ARG   222      41.427  73.627  18.915  1.00  0.00           N  
ATOM   3396 HH21 ARG   222      41.190  72.990  19.662  1.00  0.00           H  
ATOM   3397 HH22 ARG   222      42.263  74.185  19.015  1.00  0.00           H  
ATOM   3398  C   ARG   222      38.121  75.206  20.478  1.00  0.00           C  
ATOM   3399  O   ARG   222      38.573  75.912  19.569  1.00  0.00           O  
ATOM   3400  N   PHE   223      38.832  74.968  21.596  1.00  0.00           N  
ATOM   3401  H   PHE   223      38.394  74.417  22.321  1.00  0.00           H  
ATOM   3402  CA  PHE   223      40.027  75.795  21.894  1.00  0.00           C  
ATOM   3403  HA  PHE   223      40.613  76.077  21.019  1.00  0.00           H  
ATOM   3404  CB  PHE   223      39.630  77.182  22.536  1.00  0.00           C  
ATOM   3405  HB2 PHE   223      39.021  77.812  21.888  1.00  0.00           H  
ATOM   3406  HB3 PHE   223      39.001  77.091  23.422  1.00  0.00           H  
ATOM   3407  CG  PHE   223      40.741  78.145  22.994  1.00  0.00           C  
ATOM   3408  CD1 PHE   223      41.360  77.901  24.271  1.00  0.00           C  
ATOM   3409  HD1 PHE   223      40.997  77.149  24.956  1.00  0.00           H  
ATOM   3410  CE1 PHE   223      42.474  78.753  24.697  1.00  0.00           C  
ATOM   3411  HE1 PHE   223      43.018  78.628  25.622  1.00  0.00           H  
ATOM   3412  CZ  PHE   223      42.788  79.836  23.843  1.00  0.00           C  
ATOM   3413  HZ  PHE   223      43.598  80.426  24.246  1.00  0.00           H  
ATOM   3414  CE2 PHE   223      42.145  80.045  22.602  1.00  0.00           C  
ATOM   3415  HE2 PHE   223      42.346  80.866  21.930  1.00  0.00           H  
ATOM   3416  CD2 PHE   223      41.165  79.153  22.168  1.00  0.00           C  
ATOM   3417  HD2 PHE   223      40.824  79.357  21.163  1.00  0.00           H  
ATOM   3418  C   PHE   223      41.016  75.029  22.822  1.00  0.00           C  
ATOM   3419  O   PHE   223      40.630  74.462  23.867  1.00  0.00           O  
ATOM   3420  N   THR   224      42.254  74.869  22.445  1.00  0.00           N  
ATOM   3421  H   THR   224      42.616  75.511  21.754  1.00  0.00           H  
ATOM   3422  CA  THR   224      43.219  73.937  22.984  1.00  0.00           C  
ATOM   3423  HA  THR   224      42.644  73.052  23.257  1.00  0.00           H  
ATOM   3424  CB  THR   224      44.261  73.375  21.960  1.00  0.00           C  
ATOM   3425  HB  THR   224      44.982  74.143  21.680  1.00  0.00           H  
ATOM   3426  CG2 THR   224      45.020  72.120  22.505  1.00  0.00           C  
ATOM   3427 HG21 THR   224      45.540  71.634  21.680  1.00  0.00           H  
ATOM   3428 HG22 THR   224      45.800  72.343  23.234  1.00  0.00           H  
ATOM   3429 HG23 THR   224      44.237  71.490  22.927  1.00  0.00           H  
ATOM   3430  OG1 THR   224      43.541  72.944  20.854  1.00  0.00           O  
ATOM   3431  HG1 THR   224      42.682  72.645  21.162  1.00  0.00           H  
ATOM   3432  C   THR   224      44.014  74.563  24.187  1.00  0.00           C  
ATOM   3433  O   THR   224      44.979  75.203  23.998  1.00  0.00           O  
ATOM   3434  N   THR   225      43.587  74.179  25.421  1.00  0.00           N  
ATOM   3435  H   THR   225      42.867  73.477  25.515  1.00  0.00           H  
ATOM   3436  CA  THR   225      44.118  74.590  26.690  1.00  0.00           C  
ATOM   3437  HA  THR   225      44.346  75.655  26.642  1.00  0.00           H  
ATOM   3438  CB  THR   225      43.120  74.327  27.866  1.00  0.00           C  
ATOM   3439  HB  THR   225      42.108  74.541  27.525  1.00  0.00           H  
ATOM   3440  CG2 THR   225      42.990  72.879  28.296  1.00  0.00           C  
ATOM   3441 HG21 THR   225      42.122  72.796  28.950  1.00  0.00           H  
ATOM   3442 HG22 THR   225      42.887  72.142  27.500  1.00  0.00           H  
ATOM   3443 HG23 THR   225      43.905  72.650  28.842  1.00  0.00           H  
ATOM   3444  OG1 THR   225      43.469  75.127  28.874  1.00  0.00           O  
ATOM   3445  HG1 THR   225      43.115  76.012  28.759  1.00  0.00           H  
ATOM   3446  C   THR   225      45.484  74.045  27.017  1.00  0.00           C  
ATOM   3447  O   THR   225      45.868  72.993  26.530  1.00  0.00           O  
ATOM   3448  N   THR   226      46.324  74.801  27.712  1.00  0.00           N  
ATOM   3449  H   THR   226      46.012  75.737  27.929  1.00  0.00           H  
ATOM   3450  CA  THR   226      47.709  74.435  28.196  1.00  0.00           C  
ATOM   3451  HA  THR   226      48.313  74.052  27.373  1.00  0.00           H  
ATOM   3452  CB  THR   226      48.402  75.638  28.779  1.00  0.00           C  
ATOM   3453  HB  THR   226      47.883  76.003  29.665  1.00  0.00           H  
ATOM   3454  CG2 THR   226      49.872  75.325  29.191  1.00  0.00           C  
ATOM   3455 HG21 THR   226      50.488  75.072  28.328  1.00  0.00           H  
ATOM   3456 HG22 THR   226      50.340  76.233  29.571  1.00  0.00           H  
ATOM   3457 HG23 THR   226      49.801  74.451  29.840  1.00  0.00           H  
ATOM   3458  OG1 THR   226      48.525  76.666  27.810  1.00  0.00           O  
ATOM   3459  HG1 THR   226      47.621  76.877  27.567  1.00  0.00           H  
ATOM   3460  C   THR   226      47.598  73.333  29.293  1.00  0.00           C  
ATOM   3461  O   THR   226      47.187  73.682  30.417  1.00  0.00           O  
ATOM   3462  N   LEU   227      48.045  72.109  29.015  1.00  0.00           N  
ATOM   3463  H   LEU   227      48.600  72.016  28.176  1.00  0.00           H  
ATOM   3464  CA  LEU   227      47.937  70.916  29.858  1.00  0.00           C  
ATOM   3465  HA  LEU   227      46.925  70.516  29.918  1.00  0.00           H  
ATOM   3466  CB  LEU   227      48.762  69.779  29.140  1.00  0.00           C  
ATOM   3467  HB2 LEU   227      48.047  69.401  28.408  1.00  0.00           H  
ATOM   3468  HB3 LEU   227      49.615  70.129  28.558  1.00  0.00           H  
ATOM   3469  CG  LEU   227      49.159  68.550  29.982  1.00  0.00           C  
ATOM   3470  HG  LEU   227      49.695  68.889  30.869  1.00  0.00           H  
ATOM   3471  CD1 LEU   227      47.907  67.691  30.336  1.00  0.00           C  
ATOM   3472 HD11 LEU   227      47.306  67.530  29.441  1.00  0.00           H  
ATOM   3473 HD12 LEU   227      48.120  66.746  30.836  1.00  0.00           H  
ATOM   3474 HD13 LEU   227      47.284  68.253  31.032  1.00  0.00           H  
ATOM   3475  CD2 LEU   227      50.229  67.708  29.255  1.00  0.00           C  
ATOM   3476 HD21 LEU   227      51.142  68.241  28.993  1.00  0.00           H  
ATOM   3477 HD22 LEU   227      50.478  66.905  29.949  1.00  0.00           H  
ATOM   3478 HD23 LEU   227      49.925  67.373  28.262  1.00  0.00           H  
ATOM   3479  C   LEU   227      48.366  71.224  31.255  1.00  0.00           C  
ATOM   3480  O   LEU   227      47.705  70.818  32.215  1.00  0.00           O  
ATOM   3481  N   ASN   228      49.494  71.938  31.365  1.00  0.00           N  
ATOM   3482  H   ASN   228      50.026  72.158  30.535  1.00  0.00           H  
ATOM   3483  CA  ASN   228      50.065  72.268  32.655  1.00  0.00           C  
ATOM   3484  HA  ASN   228      50.174  71.307  33.159  1.00  0.00           H  
ATOM   3485  CB  ASN   228      51.451  72.915  32.478  1.00  0.00           C  
ATOM   3486  HB2 ASN   228      52.192  72.196  32.128  1.00  0.00           H  
ATOM   3487  HB3 ASN   228      51.531  73.681  31.707  1.00  0.00           H  
ATOM   3488  CG  ASN   228      51.967  73.448  33.773  1.00  0.00           C  
ATOM   3489  OD1 ASN   228      52.152  72.668  34.716  1.00  0.00           O  
ATOM   3490  ND2 ASN   228      52.529  74.613  33.795  1.00  0.00           N  
ATOM   3491 HD21 ASN   228      52.482  75.259  33.020  1.00  0.00           H  
ATOM   3492 HD22 ASN   228      53.032  74.946  34.605  1.00  0.00           H  
ATOM   3493  C   ASN   228      49.107  73.133  33.542  1.00  0.00           C  
ATOM   3494  O   ASN   228      48.933  72.778  34.735  1.00  0.00           O  
ATOM   3495  N   ASP   229      48.512  74.229  33.072  1.00  0.00           N  
ATOM   3496  H   ASP   229      48.716  74.415  32.101  1.00  0.00           H  
ATOM   3497  CA  ASP   229      47.583  75.115  33.645  1.00  0.00           C  
ATOM   3498  HA  ASP   229      48.068  75.384  34.583  1.00  0.00           H  
ATOM   3499  CB  ASP   229      47.297  76.320  32.792  1.00  0.00           C  
ATOM   3500  HB2 ASP   229      46.836  75.945  31.878  1.00  0.00           H  
ATOM   3501  HB3 ASP   229      46.562  76.961  33.278  1.00  0.00           H  
ATOM   3502  CG  ASP   229      48.405  77.242  32.280  1.00  0.00           C  
ATOM   3503  OD1 ASP   229      47.931  78.332  31.922  1.00  0.00           O  
ATOM   3504  OD2 ASP   229      49.619  76.851  32.345  1.00  0.00           O  
ATOM   3505  C   ASP   229      46.320  74.339  34.038  1.00  0.00           C  
ATOM   3506  O   ASP   229      45.852  74.370  35.139  1.00  0.00           O  
ATOM   3507  N   PHE   230      45.695  73.615  33.101  1.00  0.00           N  
ATOM   3508  H   PHE   230      46.147  73.616  32.198  1.00  0.00           H  
ATOM   3509  CA  PHE   230      44.587  72.749  33.448  1.00  0.00           C  
ATOM   3510  HA  PHE   230      43.710  73.353  33.681  1.00  0.00           H  
ATOM   3511  CB  PHE   230      44.215  71.918  32.272  1.00  0.00           C  
ATOM   3512  HB2 PHE   230      44.171  72.544  31.381  1.00  0.00           H  
ATOM   3513  HB3 PHE   230      45.053  71.242  32.107  1.00  0.00           H  
ATOM   3514  CG  PHE   230      43.057  70.947  32.442  1.00  0.00           C  
ATOM   3515  CD1 PHE   230      41.769  71.458  32.213  1.00  0.00           C  
ATOM   3516  HD1 PHE   230      41.606  72.514  32.056  1.00  0.00           H  
ATOM   3517  CE1 PHE   230      40.679  70.569  32.228  1.00  0.00           C  
ATOM   3518  HE1 PHE   230      39.735  70.983  31.905  1.00  0.00           H  
ATOM   3519  CZ  PHE   230      40.830  69.286  32.665  1.00  0.00           C  
ATOM   3520  HZ  PHE   230      39.958  68.650  32.626  1.00  0.00           H  
ATOM   3521  CE2 PHE   230      42.067  68.854  33.125  1.00  0.00           C  
ATOM   3522  HE2 PHE   230      42.185  67.867  33.547  1.00  0.00           H  
ATOM   3523  CD2 PHE   230      43.223  69.628  32.866  1.00  0.00           C  
ATOM   3524  HD2 PHE   230      44.228  69.264  33.020  1.00  0.00           H  
ATOM   3525  C   PHE   230      44.821  71.952  34.737  1.00  0.00           C  
ATOM   3526  O   PHE   230      43.954  71.983  35.641  1.00  0.00           O  
ATOM   3527  N   ASN   231      45.905  71.175  34.715  1.00  0.00           N  
ATOM   3528  H   ASN   231      46.418  71.212  33.846  1.00  0.00           H  
ATOM   3529  CA  ASN   231      46.361  70.325  35.809  1.00  0.00           C  
ATOM   3530  HA  ASN   231      45.576  69.696  36.228  1.00  0.00           H  
ATOM   3531  CB  ASN   231      47.589  69.508  35.378  1.00  0.00           C  
ATOM   3532  HB2 ASN   231      48.265  70.110  34.770  1.00  0.00           H  
ATOM   3533  HB3 ASN   231      48.189  69.257  36.253  1.00  0.00           H  
ATOM   3534  CG  ASN   231      47.208  68.224  34.616  1.00  0.00           C  
ATOM   3535  OD1 ASN   231      46.057  67.827  34.413  1.00  0.00           O  
ATOM   3536  ND2 ASN   231      48.262  67.627  34.129  1.00  0.00           N  
ATOM   3537 HD21 ASN   231      49.057  68.232  33.978  1.00  0.00           H  
ATOM   3538 HD22 ASN   231      48.069  66.675  33.853  1.00  0.00           H  
ATOM   3539  C   ASN   231      46.656  71.137  37.064  1.00  0.00           C  
ATOM   3540  O   ASN   231      46.200  70.665  38.072  1.00  0.00           O  
ATOM   3541  N   LEU   232      47.156  72.381  37.041  1.00  0.00           N  
ATOM   3542  H   LEU   232      47.446  72.793  36.166  1.00  0.00           H  
ATOM   3543  CA  LEU   232      47.191  73.260  38.204  1.00  0.00           C  
ATOM   3544  HA  LEU   232      47.650  72.669  38.997  1.00  0.00           H  
ATOM   3545  CB  LEU   232      48.051  74.441  37.844  1.00  0.00           C  
ATOM   3546  HB2 LEU   232      47.934  74.714  36.795  1.00  0.00           H  
ATOM   3547  HB3 LEU   232      47.780  75.352  38.376  1.00  0.00           H  
ATOM   3548  CG  LEU   232      49.550  74.284  38.116  1.00  0.00           C  
ATOM   3549  HG  LEU   232      49.790  73.246  37.889  1.00  0.00           H  
ATOM   3550  CD1 LEU   232      50.344  75.204  37.200  1.00  0.00           C  
ATOM   3551 HD11 LEU   232      51.420  75.037  37.169  1.00  0.00           H  
ATOM   3552 HD12 LEU   232      50.007  75.022  36.179  1.00  0.00           H  
ATOM   3553 HD13 LEU   232      50.161  76.250  37.445  1.00  0.00           H  
ATOM   3554  CD2 LEU   232      49.813  74.666  39.592  1.00  0.00           C  
ATOM   3555 HD21 LEU   232      49.318  73.980  40.279  1.00  0.00           H  
ATOM   3556 HD22 LEU   232      50.880  74.520  39.765  1.00  0.00           H  
ATOM   3557 HD23 LEU   232      49.744  75.734  39.800  1.00  0.00           H  
ATOM   3558  C   LEU   232      45.807  73.662  38.643  1.00  0.00           C  
ATOM   3559  O   LEU   232      45.412  73.565  39.822  1.00  0.00           O  
ATOM   3560  N   VAL   233      44.913  74.059  37.753  1.00  0.00           N  
ATOM   3561  H   VAL   233      45.132  73.844  36.791  1.00  0.00           H  
ATOM   3562  CA  VAL   233      43.553  74.569  38.030  1.00  0.00           C  
ATOM   3563  HA  VAL   233      43.713  75.323  38.800  1.00  0.00           H  
ATOM   3564  CB  VAL   233      43.012  75.083  36.728  1.00  0.00           C  
ATOM   3565  HB  VAL   233      43.214  74.456  35.859  1.00  0.00           H  
ATOM   3566  CG1 VAL   233      41.546  75.273  36.739  1.00  0.00           C  
ATOM   3567 HG11 VAL   233      41.304  75.828  37.645  1.00  0.00           H  
ATOM   3568 HG12 VAL   233      41.296  75.835  35.839  1.00  0.00           H  
ATOM   3569 HG13 VAL   233      40.981  74.341  36.750  1.00  0.00           H  
ATOM   3570  CG2 VAL   233      43.636  76.482  36.402  1.00  0.00           C  
ATOM   3571 HG21 VAL   233      43.108  77.135  37.098  1.00  0.00           H  
ATOM   3572 HG22 VAL   233      44.714  76.549  36.545  1.00  0.00           H  
ATOM   3573 HG23 VAL   233      43.519  76.696  35.340  1.00  0.00           H  
ATOM   3574  C   VAL   233      42.762  73.548  38.733  1.00  0.00           C  
ATOM   3575  O   VAL   233      42.179  73.822  39.800  1.00  0.00           O  
ATOM   3576  N   ALA   234      42.650  72.347  38.176  1.00  0.00           N  
ATOM   3577  H   ALA   234      43.115  72.170  37.297  1.00  0.00           H  
ATOM   3578  CA  ALA   234      42.141  71.151  38.784  1.00  0.00           C  
ATOM   3579  HA  ALA   234      41.053  71.181  38.843  1.00  0.00           H  
ATOM   3580  CB  ALA   234      42.492  69.923  37.950  1.00  0.00           C  
ATOM   3581  HB1 ALA   234      42.408  68.961  38.456  1.00  0.00           H  
ATOM   3582  HB2 ALA   234      41.842  69.916  37.075  1.00  0.00           H  
ATOM   3583  HB3 ALA   234      43.533  69.963  37.631  1.00  0.00           H  
ATOM   3584  C   ALA   234      42.576  70.975  40.237  1.00  0.00           C  
ATOM   3585  O   ALA   234      41.700  70.970  41.091  1.00  0.00           O  
ATOM   3586  N   MET   235      43.883  70.776  40.569  1.00  0.00           N  
ATOM   3587  H   MET   235      44.579  70.739  39.838  1.00  0.00           H  
ATOM   3588  CA  MET   235      44.357  70.674  42.004  1.00  0.00           C  
ATOM   3589  HA  MET   235      44.018  69.740  42.452  1.00  0.00           H  
ATOM   3590  CB  MET   235      45.897  70.774  42.065  1.00  0.00           C  
ATOM   3591  HB2 MET   235      46.398  70.307  41.217  1.00  0.00           H  
ATOM   3592  HB3 MET   235      46.148  71.834  42.088  1.00  0.00           H  
ATOM   3593  CG  MET   235      46.445  70.038  43.297  1.00  0.00           C  
ATOM   3594  HG2 MET   235      47.523  70.185  43.348  1.00  0.00           H  
ATOM   3595  HG3 MET   235      46.005  70.540  44.159  1.00  0.00           H  
ATOM   3596  SD  MET   235      46.258  68.182  43.490  1.00  0.00           S  
ATOM   3597  CE  MET   235      47.935  67.700  42.943  1.00  0.00           C  
ATOM   3598  HE1 MET   235      48.043  66.631  42.761  1.00  0.00           H  
ATOM   3599  HE2 MET   235      48.160  68.140  41.971  1.00  0.00           H  
ATOM   3600  HE3 MET   235      48.564  68.107  43.734  1.00  0.00           H  
ATOM   3601  C   MET   235      43.787  71.878  42.826  1.00  0.00           C  
ATOM   3602  O   MET   235      43.314  71.725  43.941  1.00  0.00           O  
ATOM   3603  N   LYS   236      43.736  73.144  42.331  1.00  0.00           N  
ATOM   3604  H   LYS   236      44.045  73.199  41.371  1.00  0.00           H  
ATOM   3605  CA  LYS   236      43.337  74.374  43.064  1.00  0.00           C  
ATOM   3606  HA  LYS   236      43.787  74.445  44.054  1.00  0.00           H  
ATOM   3607  CB  LYS   236      43.862  75.617  42.311  1.00  0.00           C  
ATOM   3608  HB2 LYS   236      43.635  75.596  41.245  1.00  0.00           H  
ATOM   3609  HB3 LYS   236      43.325  76.476  42.714  1.00  0.00           H  
ATOM   3610  CG  LYS   236      45.415  75.793  42.503  1.00  0.00           C  
ATOM   3611  HG2 LYS   236      45.528  75.833  43.587  1.00  0.00           H  
ATOM   3612  HG3 LYS   236      46.002  74.996  42.046  1.00  0.00           H  
ATOM   3613  CD  LYS   236      46.065  77.094  41.914  1.00  0.00           C  
ATOM   3614  HD2 LYS   236      46.063  76.861  40.849  1.00  0.00           H  
ATOM   3615  HD3 LYS   236      45.359  77.892  42.145  1.00  0.00           H  
ATOM   3616  CE  LYS   236      47.429  77.468  42.294  1.00  0.00           C  
ATOM   3617  HE2 LYS   236      47.468  77.658  43.366  1.00  0.00           H  
ATOM   3618  HE3 LYS   236      48.044  76.601  42.052  1.00  0.00           H  
ATOM   3619  NZ  LYS   236      47.868  78.672  41.512  1.00  0.00           N  
ATOM   3620  HZ1 LYS   236      48.843  78.932  41.548  1.00  0.00           H  
ATOM   3621  HZ2 LYS   236      47.629  78.615  40.532  1.00  0.00           H  
ATOM   3622  HZ3 LYS   236      47.253  79.414  41.815  1.00  0.00           H  
ATOM   3623  C   LYS   236      41.808  74.503  43.316  1.00  0.00           C  
ATOM   3624  O   LYS   236      41.280  75.239  44.193  1.00  0.00           O  
ATOM   3625  N   TYR   237      41.007  73.896  42.384  1.00  0.00           N  
ATOM   3626  H   TYR   237      41.520  73.471  41.625  1.00  0.00           H  
ATOM   3627  CA  TYR   237      39.587  73.864  42.326  1.00  0.00           C  
ATOM   3628  HA  TYR   237      39.155  74.617  42.985  1.00  0.00           H  
ATOM   3629  CB  TYR   237      39.217  74.308  40.920  1.00  0.00           C  
ATOM   3630  HB2 TYR   237      39.567  75.338  40.861  1.00  0.00           H  
ATOM   3631  HB3 TYR   237      39.772  73.629  40.273  1.00  0.00           H  
ATOM   3632  CG  TYR   237      37.782  74.311  40.532  1.00  0.00           C  
ATOM   3633  CD1 TYR   237      37.378  73.376  39.614  1.00  0.00           C  
ATOM   3634  HD1 TYR   237      38.074  72.641  39.237  1.00  0.00           H  
ATOM   3635  CE1 TYR   237      35.993  73.198  39.385  1.00  0.00           C  
ATOM   3636  HE1 TYR   237      35.648  72.334  38.836  1.00  0.00           H  
ATOM   3637  CZ  TYR   237      35.054  74.173  39.731  1.00  0.00           C  
ATOM   3638  OH  TYR   237      33.766  74.065  39.424  1.00  0.00           O  
ATOM   3639  HH  TYR   237      33.381  74.917  39.206  1.00  0.00           H  
ATOM   3640  CE2 TYR   237      35.536  75.286  40.458  1.00  0.00           C  
ATOM   3641  HE2 TYR   237      34.865  76.046  40.830  1.00  0.00           H  
ATOM   3642  CD2 TYR   237      36.869  75.291  40.922  1.00  0.00           C  
ATOM   3643  HD2 TYR   237      37.168  76.106  41.565  1.00  0.00           H  
ATOM   3644  C   TYR   237      39.004  72.542  42.723  1.00  0.00           C  
ATOM   3645  O   TYR   237      37.851  72.179  42.397  1.00  0.00           O  
ATOM   3646  N   ASN   238      39.786  71.674  43.376  1.00  0.00           N  
ATOM   3647  H   ASN   238      40.726  71.968  43.600  1.00  0.00           H  
ATOM   3648  CA  ASN   238      39.372  70.408  44.056  1.00  0.00           C  
ATOM   3649  HA  ASN   238      40.202  69.982  44.619  1.00  0.00           H  
ATOM   3650  CB  ASN   238      38.390  70.682  45.112  1.00  0.00           C  
ATOM   3651  HB2 ASN   238      37.388  70.716  44.685  1.00  0.00           H  
ATOM   3652  HB3 ASN   238      38.259  69.836  45.787  1.00  0.00           H  
ATOM   3653  CG  ASN   238      38.732  71.859  46.066  1.00  0.00           C  
ATOM   3654  OD1 ASN   238      39.670  72.615  45.880  1.00  0.00           O  
ATOM   3655  ND2 ASN   238      37.910  72.133  47.013  1.00  0.00           N  
ATOM   3656 HD21 ASN   238      37.067  71.604  47.182  1.00  0.00           H  
ATOM   3657 HD22 ASN   238      38.044  73.056  47.403  1.00  0.00           H  
ATOM   3658  C   ASN   238      39.070  69.227  43.130  1.00  0.00           C  
ATOM   3659  O   ASN   238      38.429  68.236  43.541  1.00  0.00           O  
ATOM   3660  N   TYR   239      39.601  69.209  41.902  1.00  0.00           N  
ATOM   3661  H   TYR   239      40.135  70.009  41.592  1.00  0.00           H  
ATOM   3662  CA  TYR   239      39.579  67.997  40.983  1.00  0.00           C  
ATOM   3663  HA  TYR   239      38.785  67.288  41.219  1.00  0.00           H  
ATOM   3664  CB  TYR   239      39.316  68.365  39.501  1.00  0.00           C  
ATOM   3665  HB2 TYR   239      39.911  69.212  39.160  1.00  0.00           H  
ATOM   3666  HB3 TYR   239      39.719  67.499  38.975  1.00  0.00           H  
ATOM   3667  CG  TYR   239      37.850  68.693  39.187  1.00  0.00           C  
ATOM   3668  CD1 TYR   239      37.164  69.699  39.843  1.00  0.00           C  
ATOM   3669  HD1 TYR   239      37.673  70.329  40.558  1.00  0.00           H  
ATOM   3670  CE1 TYR   239      35.811  69.916  39.686  1.00  0.00           C  
ATOM   3671  HE1 TYR   239      35.327  70.624  40.343  1.00  0.00           H  
ATOM   3672  CZ  TYR   239      35.093  69.090  38.738  1.00  0.00           C  
ATOM   3673  OH  TYR   239      33.720  69.247  38.606  1.00  0.00           O  
ATOM   3674  HH  TYR   239      33.407  69.962  39.166  1.00  0.00           H  
ATOM   3675  CE2 TYR   239      35.851  68.060  38.100  1.00  0.00           C  
ATOM   3676  HE2 TYR   239      35.333  67.342  37.482  1.00  0.00           H  
ATOM   3677  CD2 TYR   239      37.185  67.880  38.288  1.00  0.00           C  
ATOM   3678  HD2 TYR   239      37.731  67.172  37.684  1.00  0.00           H  
ATOM   3679  C   TYR   239      40.984  67.294  41.059  1.00  0.00           C  
ATOM   3680  O   TYR   239      41.984  67.871  41.409  1.00  0.00           O  
ATOM   3681  N   GLU   240      40.996  65.997  40.729  1.00  0.00           N  
ATOM   3682  H   GLU   240      40.109  65.652  40.390  1.00  0.00           H  
ATOM   3683  CA  GLU   240      42.301  65.430  40.380  1.00  0.00           C  
ATOM   3684  HA  GLU   240      43.027  65.717  41.141  1.00  0.00           H  
ATOM   3685  CB  GLU   240      42.209  63.959  40.389  1.00  0.00           C  
ATOM   3686  HB2 GLU   240      41.539  63.677  39.577  1.00  0.00           H  
ATOM   3687  HB3 GLU   240      43.176  63.481  40.224  1.00  0.00           H  
ATOM   3688  CG  GLU   240      41.619  63.312  41.590  1.00  0.00           C  
ATOM   3689  HG2 GLU   240      40.667  63.770  41.861  1.00  0.00           H  
ATOM   3690  HG3 GLU   240      41.316  62.282  41.405  1.00  0.00           H  
ATOM   3691  CD  GLU   240      42.679  63.375  42.672  1.00  0.00           C  
ATOM   3692  OE1 GLU   240      42.516  64.198  43.597  1.00  0.00           O  
ATOM   3693  OE2 GLU   240      43.744  62.698  42.649  1.00  0.00           O  
ATOM   3694  C   GLU   240      42.928  65.859  38.994  1.00  0.00           C  
ATOM   3695  O   GLU   240      42.205  65.721  38.015  1.00  0.00           O  
ATOM   3696  N   PRO   241      44.242  66.162  38.845  1.00  0.00           N  
ATOM   3697  CD  PRO   241      45.202  66.212  39.929  1.00  0.00           C  
ATOM   3698  HD2 PRO   241      45.595  65.200  40.034  1.00  0.00           H  
ATOM   3699  HD3 PRO   241      44.770  66.561  40.867  1.00  0.00           H  
ATOM   3700  CG  PRO   241      46.402  67.112  39.418  1.00  0.00           C  
ATOM   3701  HG2 PRO   241      47.360  66.777  39.816  1.00  0.00           H  
ATOM   3702  HG3 PRO   241      46.282  68.191  39.523  1.00  0.00           H  
ATOM   3703  CB  PRO   241      46.349  66.622  37.950  1.00  0.00           C  
ATOM   3704  HB2 PRO   241      46.905  65.687  38.031  1.00  0.00           H  
ATOM   3705  HB3 PRO   241      46.863  67.296  37.265  1.00  0.00           H  
ATOM   3706  CA  PRO   241      44.929  66.335  37.536  1.00  0.00           C  
ATOM   3707  HA  PRO   241      44.561  67.287  37.153  1.00  0.00           H  
ATOM   3708  C   PRO   241      44.765  65.133  36.570  1.00  0.00           C  
ATOM   3709  O   PRO   241      44.792  63.980  36.921  1.00  0.00           O  
ATOM   3710  N   LEU   242      44.625  65.457  35.258  1.00  0.00           N  
ATOM   3711  H   LEU   242      44.879  66.413  35.052  1.00  0.00           H  
ATOM   3712  CA  LEU   242      44.798  64.526  34.125  1.00  0.00           C  
ATOM   3713  HA  LEU   242      44.263  63.608  34.367  1.00  0.00           H  
ATOM   3714  CB  LEU   242      44.105  65.250  33.011  1.00  0.00           C  
ATOM   3715  HB2 LEU   242      43.104  65.476  33.379  1.00  0.00           H  
ATOM   3716  HB3 LEU   242      44.606  66.190  32.778  1.00  0.00           H  
ATOM   3717  CG  LEU   242      44.078  64.433  31.671  1.00  0.00           C  
ATOM   3718  HG  LEU   242      44.751  63.581  31.768  1.00  0.00           H  
ATOM   3719  CD1 LEU   242      42.628  63.831  31.280  1.00  0.00           C  
ATOM   3720 HD11 LEU   242      41.899  64.637  31.362  1.00  0.00           H  
ATOM   3721 HD12 LEU   242      42.708  63.347  30.307  1.00  0.00           H  
ATOM   3722 HD13 LEU   242      42.345  63.064  32.001  1.00  0.00           H  
ATOM   3723  CD2 LEU   242      44.643  65.243  30.543  1.00  0.00           C  
ATOM   3724 HD21 LEU   242      44.010  66.064  30.206  1.00  0.00           H  
ATOM   3725 HD22 LEU   242      45.622  65.537  30.920  1.00  0.00           H  
ATOM   3726 HD23 LEU   242      44.924  64.626  29.690  1.00  0.00           H  
ATOM   3727  C   LEU   242      46.316  64.213  33.889  1.00  0.00           C  
ATOM   3728  O   LEU   242      47.150  65.147  33.559  1.00  0.00           O  
ATOM   3729  N   THR   243      46.703  62.944  33.849  1.00  0.00           N  
ATOM   3730  H   THR   243      45.950  62.283  33.974  1.00  0.00           H  
ATOM   3731  CA  THR   243      47.985  62.434  33.491  1.00  0.00           C  
ATOM   3732  HA  THR   243      48.686  63.269  33.499  1.00  0.00           H  
ATOM   3733  CB  THR   243      48.400  61.382  34.541  1.00  0.00           C  
ATOM   3734  HB  THR   243      49.472  61.256  34.390  1.00  0.00           H  
ATOM   3735  CG2 THR   243      48.190  61.900  36.007  1.00  0.00           C  
ATOM   3736 HG21 THR   243      47.158  61.707  36.300  1.00  0.00           H  
ATOM   3737 HG22 THR   243      48.772  61.275  36.685  1.00  0.00           H  
ATOM   3738 HG23 THR   243      48.503  62.926  36.198  1.00  0.00           H  
ATOM   3739  OG1 THR   243      47.742  60.156  34.359  1.00  0.00           O  
ATOM   3740  HG1 THR   243      47.017  60.243  34.983  1.00  0.00           H  
ATOM   3741  C   THR   243      48.152  61.668  32.123  1.00  0.00           C  
ATOM   3742  O   THR   243      47.187  61.693  31.339  1.00  0.00           O  
ATOM   3743  N   GLN   244      49.195  60.951  31.787  1.00  0.00           N  
ATOM   3744  H   GLN   244      49.811  60.726  32.555  1.00  0.00           H  
ATOM   3745  CA  GLN   244      49.334  60.041  30.654  1.00  0.00           C  
ATOM   3746  HA  GLN   244      49.047  60.567  29.743  1.00  0.00           H  
ATOM   3747  CB  GLN   244      50.802  59.770  30.446  1.00  0.00           C  
ATOM   3748  HB2 GLN   244      50.906  59.344  29.448  1.00  0.00           H  
ATOM   3749  HB3 GLN   244      51.351  60.701  30.582  1.00  0.00           H  
ATOM   3750  CG  GLN   244      51.370  58.761  31.536  1.00  0.00           C  
ATOM   3751  HG2 GLN   244      50.788  57.847  31.416  1.00  0.00           H  
ATOM   3752  HG3 GLN   244      52.391  58.441  31.328  1.00  0.00           H  
ATOM   3753  CD  GLN   244      51.455  59.219  32.996  1.00  0.00           C  
ATOM   3754  OE1 GLN   244      51.745  60.359  33.273  1.00  0.00           O  
ATOM   3755  NE2 GLN   244      50.959  58.331  33.826  1.00  0.00           N  
ATOM   3756 HE21 GLN   244      50.505  57.483  33.516  1.00  0.00           H  
ATOM   3757 HE22 GLN   244      51.110  58.545  34.802  1.00  0.00           H  
ATOM   3758  C   GLN   244      48.416  58.831  30.723  1.00  0.00           C  
ATOM   3759  O   GLN   244      47.902  58.433  29.678  1.00  0.00           O  
ATOM   3760  N   ASP   245      48.157  58.215  31.898  1.00  0.00           N  
ATOM   3761  H   ASP   245      48.564  58.629  32.725  1.00  0.00           H  
ATOM   3762  CA  ASP   245      47.243  57.067  31.989  1.00  0.00           C  
ATOM   3763  HA  ASP   245      47.571  56.255  31.340  1.00  0.00           H  
ATOM   3764  CB  ASP   245      47.283  56.535  33.462  1.00  0.00           C  
ATOM   3765  HB2 ASP   245      47.133  57.339  34.182  1.00  0.00           H  
ATOM   3766  HB3 ASP   245      46.444  55.844  33.540  1.00  0.00           H  
ATOM   3767  CG  ASP   245      48.562  55.730  33.765  1.00  0.00           C  
ATOM   3768  OD1 ASP   245      48.506  54.672  34.442  1.00  0.00           O  
ATOM   3769  OD2 ASP   245      49.695  56.084  33.363  1.00  0.00           O  
ATOM   3770  C   ASP   245      45.819  57.500  31.600  1.00  0.00           C  
ATOM   3771  O   ASP   245      44.969  56.804  30.967  1.00  0.00           O  
ATOM   3772  N   HIE   246      45.415  58.721  32.004  1.00  0.00           N  
ATOM   3773  H   HIE   246      46.055  59.287  32.543  1.00  0.00           H  
ATOM   3774  CA  HIE   246      44.152  59.309  31.775  1.00  0.00           C  
ATOM   3775  HA  HIE   246      43.341  58.608  31.973  1.00  0.00           H  
ATOM   3776  CB  HIE   246      44.025  60.476  32.664  1.00  0.00           C  
ATOM   3777  HB2 HIE   246      44.812  61.167  32.362  1.00  0.00           H  
ATOM   3778  HB3 HIE   246      43.150  61.090  32.449  1.00  0.00           H  
ATOM   3779  CG  HIE   246      44.164  60.187  34.166  1.00  0.00           C  
ATOM   3780  ND1 HIE   246      44.532  61.114  35.125  1.00  0.00           N  
ATOM   3781  CE1 HIE   246      44.589  60.548  36.337  1.00  0.00           C  
ATOM   3782  HE1 HIE   246      44.785  61.060  37.267  1.00  0.00           H  
ATOM   3783  NE2 HIE   246      44.100  59.328  36.145  1.00  0.00           N  
ATOM   3784  HE2 HIE   246      43.773  58.760  36.914  1.00  0.00           H  
ATOM   3785  CD2 HIE   246      43.855  59.063  34.809  1.00  0.00           C  
ATOM   3786  HD2 HIE   246      43.402  58.191  34.360  1.00  0.00           H  
ATOM   3787  C   HIE   246      43.970  59.637  30.237  1.00  0.00           C  
ATOM   3788  O   HIE   246      42.930  59.323  29.646  1.00  0.00           O  
ATOM   3789  N   VAL   247      44.974  60.173  29.524  1.00  0.00           N  
ATOM   3790  H   VAL   247      45.714  60.621  30.046  1.00  0.00           H  
ATOM   3791  CA  VAL   247      45.166  60.042  28.050  1.00  0.00           C  
ATOM   3792  HA  VAL   247      44.295  60.566  27.657  1.00  0.00           H  
ATOM   3793  CB  VAL   247      46.496  60.809  27.592  1.00  0.00           C  
ATOM   3794  HB  VAL   247      47.320  60.419  28.190  1.00  0.00           H  
ATOM   3795  CG1 VAL   247      46.903  60.743  26.123  1.00  0.00           C  
ATOM   3796 HG11 VAL   247      47.320  59.751  25.949  1.00  0.00           H  
ATOM   3797 HG12 VAL   247      46.083  60.969  25.441  1.00  0.00           H  
ATOM   3798 HG13 VAL   247      47.705  61.462  25.960  1.00  0.00           H  
ATOM   3799  CG2 VAL   247      46.276  62.286  27.863  1.00  0.00           C  
ATOM   3800 HG21 VAL   247      45.461  62.488  27.168  1.00  0.00           H  
ATOM   3801 HG22 VAL   247      45.927  62.404  28.890  1.00  0.00           H  
ATOM   3802 HG23 VAL   247      47.137  62.906  27.616  1.00  0.00           H  
ATOM   3803  C   VAL   247      44.981  58.575  27.452  1.00  0.00           C  
ATOM   3804  O   VAL   247      44.184  58.449  26.544  1.00  0.00           O  
ATOM   3805  N   ASP   248      45.781  57.650  27.883  1.00  0.00           N  
ATOM   3806  H   ASP   248      46.305  57.939  28.697  1.00  0.00           H  
ATOM   3807  CA  ASP   248      45.590  56.297  27.425  1.00  0.00           C  
ATOM   3808  HA  ASP   248      45.708  56.384  26.345  1.00  0.00           H  
ATOM   3809  CB  ASP   248      46.737  55.473  27.930  1.00  0.00           C  
ATOM   3810  HB2 ASP   248      47.627  56.097  27.850  1.00  0.00           H  
ATOM   3811  HB3 ASP   248      46.724  55.367  29.015  1.00  0.00           H  
ATOM   3812  CG  ASP   248      46.923  54.141  27.209  1.00  0.00           C  
ATOM   3813  OD1 ASP   248      47.023  53.090  27.929  1.00  0.00           O  
ATOM   3814  OD2 ASP   248      47.077  54.149  25.984  1.00  0.00           O  
ATOM   3815  C   ASP   248      44.219  55.613  27.609  1.00  0.00           C  
ATOM   3816  O   ASP   248      43.713  54.824  26.793  1.00  0.00           O  
ATOM   3817  N   ILE   249      43.525  56.022  28.651  1.00  0.00           N  
ATOM   3818  H   ILE   249      43.846  56.704  29.324  1.00  0.00           H  
ATOM   3819  CA  ILE   249      42.131  55.583  28.972  1.00  0.00           C  
ATOM   3820  HA  ILE   249      42.022  54.514  28.790  1.00  0.00           H  
ATOM   3821  CB  ILE   249      41.808  55.776  30.485  1.00  0.00           C  
ATOM   3822  HB  ILE   249      42.275  56.697  30.833  1.00  0.00           H  
ATOM   3823  CG2 ILE   249      40.405  55.967  30.790  1.00  0.00           C  
ATOM   3824 HG21 ILE   249      39.780  55.108  30.550  1.00  0.00           H  
ATOM   3825 HG22 ILE   249      40.230  56.077  31.860  1.00  0.00           H  
ATOM   3826 HG23 ILE   249      40.056  56.845  30.247  1.00  0.00           H  
ATOM   3827  CG1 ILE   249      42.418  54.579  31.304  1.00  0.00           C  
ATOM   3828 HG12 ILE   249      41.927  53.616  31.165  1.00  0.00           H  
ATOM   3829 HG13 ILE   249      43.449  54.394  31.002  1.00  0.00           H  
ATOM   3830  CD1 ILE   249      42.699  54.983  32.772  1.00  0.00           C  
ATOM   3831 HD11 ILE   249      43.060  54.066  33.240  1.00  0.00           H  
ATOM   3832 HD12 ILE   249      43.430  55.792  32.761  1.00  0.00           H  
ATOM   3833 HD13 ILE   249      41.774  55.281  33.266  1.00  0.00           H  
ATOM   3834  C   ILE   249      41.164  56.277  28.006  1.00  0.00           C  
ATOM   3835  O   ILE   249      40.465  55.601  27.259  1.00  0.00           O  
ATOM   3836  N   LEU   250      41.159  57.597  27.919  1.00  0.00           N  
ATOM   3837  H   LEU   250      41.826  58.142  28.447  1.00  0.00           H  
ATOM   3838  CA  LEU   250      40.248  58.388  27.139  1.00  0.00           C  
ATOM   3839  HA  LEU   250      39.209  58.165  27.382  1.00  0.00           H  
ATOM   3840  CB  LEU   250      40.520  59.888  27.520  1.00  0.00           C  
ATOM   3841  HB2 LEU   250      41.580  60.101  27.382  1.00  0.00           H  
ATOM   3842  HB3 LEU   250      39.997  60.656  26.950  1.00  0.00           H  
ATOM   3843  CG  LEU   250      39.976  60.170  28.979  1.00  0.00           C  
ATOM   3844  HG  LEU   250      40.255  59.307  29.582  1.00  0.00           H  
ATOM   3845  CD1 LEU   250      40.456  61.475  29.671  1.00  0.00           C  
ATOM   3846 HD11 LEU   250      40.053  61.518  30.684  1.00  0.00           H  
ATOM   3847 HD12 LEU   250      41.531  61.325  29.770  1.00  0.00           H  
ATOM   3848 HD13 LEU   250      40.319  62.355  29.043  1.00  0.00           H  
ATOM   3849  CD2 LEU   250      38.459  60.319  28.911  1.00  0.00           C  
ATOM   3850 HD21 LEU   250      38.020  59.636  28.184  1.00  0.00           H  
ATOM   3851 HD22 LEU   250      37.953  60.244  29.874  1.00  0.00           H  
ATOM   3852 HD23 LEU   250      38.241  61.292  28.470  1.00  0.00           H  
ATOM   3853  C   LEU   250      40.423  58.202  25.614  1.00  0.00           C  
ATOM   3854  O   LEU   250      39.378  58.260  24.883  1.00  0.00           O  
ATOM   3855  N   GLY   251      41.694  57.973  25.126  1.00  0.00           N  
ATOM   3856  H   GLY   251      42.457  57.973  25.787  1.00  0.00           H  
ATOM   3857  CA  GLY   251      42.173  57.758  23.773  1.00  0.00           C  
ATOM   3858  HA2 GLY   251      42.519  58.718  23.392  1.00  0.00           H  
ATOM   3859  HA3 GLY   251      42.990  57.037  23.812  1.00  0.00           H  
ATOM   3860  C   GLY   251      41.205  57.320  22.700  1.00  0.00           C  
ATOM   3861  O   GLY   251      40.781  58.159  21.840  1.00  0.00           O  
ATOM   3862  N   PRO   252      40.803  56.033  22.727  1.00  0.00           N  
ATOM   3863  CD  PRO   252      41.321  54.984  23.595  1.00  0.00           C  
ATOM   3864  HD2 PRO   252      40.900  55.139  24.589  1.00  0.00           H  
ATOM   3865  HD3 PRO   252      42.406  54.955  23.691  1.00  0.00           H  
ATOM   3866  CG  PRO   252      40.890  53.637  23.074  1.00  0.00           C  
ATOM   3867  HG2 PRO   252      40.738  52.887  23.850  1.00  0.00           H  
ATOM   3868  HG3 PRO   252      41.566  53.301  22.287  1.00  0.00           H  
ATOM   3869  CB  PRO   252      39.530  54.015  22.544  1.00  0.00           C  
ATOM   3870  HB2 PRO   252      38.677  53.960  23.220  1.00  0.00           H  
ATOM   3871  HB3 PRO   252      39.296  53.358  21.707  1.00  0.00           H  
ATOM   3872  CA  PRO   252      39.741  55.455  21.928  1.00  0.00           C  
ATOM   3873  HA  PRO   252      39.981  55.360  20.869  1.00  0.00           H  
ATOM   3874  C   PRO   252      38.499  56.311  21.925  1.00  0.00           C  
ATOM   3875  O   PRO   252      38.283  56.998  20.916  1.00  0.00           O  
ATOM   3876  N   LEU   253      37.785  56.476  23.025  1.00  0.00           N  
ATOM   3877  H   LEU   253      37.836  55.852  23.817  1.00  0.00           H  
ATOM   3878  CA  LEU   253      36.495  57.277  22.939  1.00  0.00           C  
ATOM   3879  HA  LEU   253      35.814  56.651  22.361  1.00  0.00           H  
ATOM   3880  CB  LEU   253      35.991  57.359  24.384  1.00  0.00           C  
ATOM   3881  HB2 LEU   253      36.834  57.474  25.066  1.00  0.00           H  
ATOM   3882  HB3 LEU   253      35.422  58.279  24.515  1.00  0.00           H  
ATOM   3883  CG  LEU   253      35.098  56.149  24.795  1.00  0.00           C  
ATOM   3884  HG  LEU   253      35.537  55.168  24.613  1.00  0.00           H  
ATOM   3885  CD1 LEU   253      34.803  56.320  26.295  1.00  0.00           C  
ATOM   3886 HD11 LEU   253      34.155  57.181  26.459  1.00  0.00           H  
ATOM   3887 HD12 LEU   253      34.222  55.442  26.577  1.00  0.00           H  
ATOM   3888 HD13 LEU   253      35.696  56.470  26.900  1.00  0.00           H  
ATOM   3889  CD2 LEU   253      33.758  56.021  24.076  1.00  0.00           C  
ATOM   3890 HD21 LEU   253      33.134  56.915  24.068  1.00  0.00           H  
ATOM   3891 HD22 LEU   253      33.946  55.633  23.075  1.00  0.00           H  
ATOM   3892 HD23 LEU   253      33.114  55.291  24.565  1.00  0.00           H  
ATOM   3893  C   LEU   253      36.664  58.657  22.313  1.00  0.00           C  
ATOM   3894  O   LEU   253      35.916  58.966  21.381  1.00  0.00           O  
ATOM   3895  N   SER   254      37.728  59.425  22.727  1.00  0.00           N  
ATOM   3896  H   SER   254      38.403  59.031  23.366  1.00  0.00           H  
ATOM   3897  CA  SER   254      38.261  60.588  21.910  1.00  0.00           C  
ATOM   3898  HA  SER   254      37.554  61.404  22.060  1.00  0.00           H  
ATOM   3899  CB  SER   254      39.505  61.153  22.563  1.00  0.00           C  
ATOM   3900  HB2 SER   254      39.308  61.450  23.593  1.00  0.00           H  
ATOM   3901  HB3 SER   254      40.219  60.341  22.704  1.00  0.00           H  
ATOM   3902  OG  SER   254      40.090  62.247  21.910  1.00  0.00           O  
ATOM   3903  HG  SER   254      39.569  63.009  22.175  1.00  0.00           H  
ATOM   3904  C   SER   254      38.310  60.465  20.393  1.00  0.00           C  
ATOM   3905  O   SER   254      37.587  61.194  19.719  1.00  0.00           O  
ATOM   3906  N   ALA   255      39.136  59.498  19.918  1.00  0.00           N  
ATOM   3907  H   ALA   255      39.509  58.848  20.595  1.00  0.00           H  
ATOM   3908  CA  ALA   255      39.348  59.251  18.534  1.00  0.00           C  
ATOM   3909  HA  ALA   255      39.616  60.181  18.033  1.00  0.00           H  
ATOM   3910  CB  ALA   255      40.636  58.390  18.458  1.00  0.00           C  
ATOM   3911  HB1 ALA   255      41.393  58.650  19.198  1.00  0.00           H  
ATOM   3912  HB2 ALA   255      40.454  57.316  18.408  1.00  0.00           H  
ATOM   3913  HB3 ALA   255      41.238  58.578  17.569  1.00  0.00           H  
ATOM   3914  C   ALA   255      38.179  58.607  17.713  1.00  0.00           C  
ATOM   3915  O   ALA   255      38.180  58.663  16.464  1.00  0.00           O  
ATOM   3916  N   GLN   256      37.258  58.046  18.462  1.00  0.00           N  
ATOM   3917  H   GLN   256      37.543  57.820  19.404  1.00  0.00           H  
ATOM   3918  CA  GLN   256      35.993  57.409  18.105  1.00  0.00           C  
ATOM   3919  HA  GLN   256      36.183  56.783  17.234  1.00  0.00           H  
ATOM   3920  CB  GLN   256      35.622  56.373  19.200  1.00  0.00           C  
ATOM   3921  HB2 GLN   256      36.405  55.820  19.719  1.00  0.00           H  
ATOM   3922  HB3 GLN   256      35.123  56.950  19.979  1.00  0.00           H  
ATOM   3923  CG  GLN   256      34.644  55.379  18.712  1.00  0.00           C  
ATOM   3924  HG2 GLN   256      34.512  54.615  19.479  1.00  0.00           H  
ATOM   3925  HG3 GLN   256      33.636  55.782  18.625  1.00  0.00           H  
ATOM   3926  CD  GLN   256      35.055  54.608  17.456  1.00  0.00           C  
ATOM   3927  OE1 GLN   256      36.181  54.176  17.230  1.00  0.00           O  
ATOM   3928  NE2 GLN   256      34.206  54.512  16.451  1.00  0.00           N  
ATOM   3929 HE21 GLN   256      33.272  54.895  16.479  1.00  0.00           H  
ATOM   3930 HE22 GLN   256      34.612  54.104  15.621  1.00  0.00           H  
ATOM   3931  C   GLN   256      34.985  58.489  17.745  1.00  0.00           C  
ATOM   3932  O   GLN   256      34.558  58.596  16.626  1.00  0.00           O  
ATOM   3933  N   THR   257      34.569  59.256  18.742  1.00  0.00           N  
ATOM   3934  H   THR   257      34.878  59.009  19.671  1.00  0.00           H  
ATOM   3935  CA  THR   257      33.677  60.457  18.632  1.00  0.00           C  
ATOM   3936  HA  THR   257      32.691  60.223  18.231  1.00  0.00           H  
ATOM   3937  CB  THR   257      33.536  61.041  20.047  1.00  0.00           C  
ATOM   3938  HB  THR   257      32.952  61.953  19.921  1.00  0.00           H  
ATOM   3939  CG2 THR   257      32.728  60.165  21.052  1.00  0.00           C  
ATOM   3940 HG21 THR   257      31.699  60.009  20.729  1.00  0.00           H  
ATOM   3941 HG22 THR   257      33.221  59.193  21.082  1.00  0.00           H  
ATOM   3942 HG23 THR   257      32.779  60.719  21.989  1.00  0.00           H  
ATOM   3943  OG1 THR   257      34.809  61.396  20.574  1.00  0.00           O  
ATOM   3944  HG1 THR   257      35.251  60.599  20.876  1.00  0.00           H  
ATOM   3945  C   THR   257      34.286  61.496  17.642  1.00  0.00           C  
ATOM   3946  O   THR   257      33.571  62.124  16.900  1.00  0.00           O  
ATOM   3947  N   GLY   258      35.598  61.620  17.643  1.00  0.00           N  
ATOM   3948  H   GLY   258      36.082  61.066  18.335  1.00  0.00           H  
ATOM   3949  CA  GLY   258      36.458  62.514  16.964  1.00  0.00           C  
ATOM   3950  HA2 GLY   258      37.396  61.965  17.048  1.00  0.00           H  
ATOM   3951  HA3 GLY   258      36.254  62.484  15.893  1.00  0.00           H  
ATOM   3952  C   GLY   258      36.540  63.866  17.567  1.00  0.00           C  
ATOM   3953  O   GLY   258      35.998  64.810  16.959  1.00  0.00           O  
ATOM   3954  N   ILE   259      37.119  64.069  18.726  1.00  0.00           N  
ATOM   3955  H   ILE   259      37.723  63.354  19.105  1.00  0.00           H  
ATOM   3956  CA  ILE   259      37.083  65.289  19.550  1.00  0.00           C  
ATOM   3957  HA  ILE   259      37.151  66.150  18.884  1.00  0.00           H  
ATOM   3958  CB  ILE   259      35.822  65.367  20.488  1.00  0.00           C  
ATOM   3959  HB  ILE   259      35.875  64.560  21.219  1.00  0.00           H  
ATOM   3960  CG2 ILE   259      35.782  66.693  21.284  1.00  0.00           C  
ATOM   3961 HG21 ILE   259      36.740  67.023  21.685  1.00  0.00           H  
ATOM   3962 HG22 ILE   259      35.305  67.436  20.645  1.00  0.00           H  
ATOM   3963 HG23 ILE   259      35.078  66.564  22.106  1.00  0.00           H  
ATOM   3964  CG1 ILE   259      34.394  65.205  19.753  1.00  0.00           C  
ATOM   3965 HG12 ILE   259      34.296  66.033  19.052  1.00  0.00           H  
ATOM   3966 HG13 ILE   259      34.496  64.332  19.108  1.00  0.00           H  
ATOM   3967  CD1 ILE   259      33.064  65.220  20.511  1.00  0.00           C  
ATOM   3968 HD11 ILE   259      32.789  66.144  21.018  1.00  0.00           H  
ATOM   3969 HD12 ILE   259      32.317  65.167  19.719  1.00  0.00           H  
ATOM   3970 HD13 ILE   259      33.010  64.350  21.165  1.00  0.00           H  
ATOM   3971  C   ILE   259      38.354  65.399  20.382  1.00  0.00           C  
ATOM   3972  O   ILE   259      38.464  64.605  21.338  1.00  0.00           O  
ATOM   3973  N   ALA   260      39.292  66.294  20.076  1.00  0.00           N  
ATOM   3974  H   ALA   260      39.108  66.904  19.292  1.00  0.00           H  
ATOM   3975  CA  ALA   260      40.538  66.492  20.908  1.00  0.00           C  
ATOM   3976  HA  ALA   260      41.254  65.734  20.592  1.00  0.00           H  
ATOM   3977  CB  ALA   260      41.046  67.876  20.492  1.00  0.00           C  
ATOM   3978  HB1 ALA   260      41.408  67.930  19.465  1.00  0.00           H  
ATOM   3979  HB2 ALA   260      40.324  68.674  20.667  1.00  0.00           H  
ATOM   3980  HB3 ALA   260      41.948  68.102  21.061  1.00  0.00           H  
ATOM   3981  C   ALA   260      40.328  66.457  22.421  1.00  0.00           C  
ATOM   3982  O   ALA   260      39.497  67.200  22.895  1.00  0.00           O  
ATOM   3983  N   VAL   261      41.100  65.608  23.075  1.00  0.00           N  
ATOM   3984  H   VAL   261      41.770  65.101  22.514  1.00  0.00           H  
ATOM   3985  CA  VAL   261      41.169  65.492  24.552  1.00  0.00           C  
ATOM   3986  HA  VAL   261      40.167  65.161  24.824  1.00  0.00           H  
ATOM   3987  CB  VAL   261      42.301  64.549  25.169  1.00  0.00           C  
ATOM   3988  HB  VAL   261      43.314  64.839  24.893  1.00  0.00           H  
ATOM   3989  CG1 VAL   261      42.444  64.637  26.704  1.00  0.00           C  
ATOM   3990 HG11 VAL   261      42.906  65.579  26.996  1.00  0.00           H  
ATOM   3991 HG12 VAL   261      41.471  64.579  27.192  1.00  0.00           H  
ATOM   3992 HG13 VAL   261      43.045  63.770  26.978  1.00  0.00           H  
ATOM   3993  CG2 VAL   261      42.058  63.062  24.719  1.00  0.00           C  
ATOM   3994 HG21 VAL   261      42.513  62.223  25.246  1.00  0.00           H  
ATOM   3995 HG22 VAL   261      40.980  62.942  24.819  1.00  0.00           H  
ATOM   3996 HG23 VAL   261      42.279  62.971  23.656  1.00  0.00           H  
ATOM   3997  C   VAL   261      41.183  66.897  25.217  1.00  0.00           C  
ATOM   3998  O   VAL   261      40.321  67.243  26.009  1.00  0.00           O  
ATOM   3999  N   LEU   262      42.154  67.730  24.841  1.00  0.00           N  
ATOM   4000  H   LEU   262      42.761  67.419  24.097  1.00  0.00           H  
ATOM   4001  CA  LEU   262      42.396  69.073  25.352  1.00  0.00           C  
ATOM   4002  HA  LEU   262      42.361  69.038  26.440  1.00  0.00           H  
ATOM   4003  CB  LEU   262      43.869  69.548  25.035  1.00  0.00           C  
ATOM   4004  HB2 LEU   262      43.992  69.494  23.953  1.00  0.00           H  
ATOM   4005  HB3 LEU   262      43.836  70.514  25.539  1.00  0.00           H  
ATOM   4006  CG  LEU   262      44.924  68.738  25.655  1.00  0.00           C  
ATOM   4007  HG  LEU   262      44.802  67.722  25.279  1.00  0.00           H  
ATOM   4008  CD1 LEU   262      46.315  69.285  25.304  1.00  0.00           C  
ATOM   4009 HD11 LEU   262      46.247  69.887  24.398  1.00  0.00           H  
ATOM   4010 HD12 LEU   262      46.433  69.997  26.121  1.00  0.00           H  
ATOM   4011 HD13 LEU   262      47.052  68.483  25.347  1.00  0.00           H  
ATOM   4012  CD2 LEU   262      44.805  68.479  27.173  1.00  0.00           C  
ATOM   4013 HD21 LEU   262      44.467  69.419  27.610  1.00  0.00           H  
ATOM   4014 HD22 LEU   262      44.072  67.756  27.529  1.00  0.00           H  
ATOM   4015 HD23 LEU   262      45.828  68.380  27.536  1.00  0.00           H  
ATOM   4016  C   LEU   262      41.280  70.106  25.050  1.00  0.00           C  
ATOM   4017  O   LEU   262      41.000  70.986  25.843  1.00  0.00           O  
ATOM   4018  N   ASP   263      40.623  70.022  23.881  1.00  0.00           N  
ATOM   4019  H   ASP   263      40.856  69.293  23.222  1.00  0.00           H  
ATOM   4020  CA  ASP   263      39.423  70.906  23.678  1.00  0.00           C  
ATOM   4021  HA  ASP   263      39.673  71.906  24.031  1.00  0.00           H  
ATOM   4022  CB  ASP   263      38.952  70.971  22.243  1.00  0.00           C  
ATOM   4023  HB2 ASP   263      38.826  70.004  21.756  1.00  0.00           H  
ATOM   4024  HB3 ASP   263      38.007  71.513  22.281  1.00  0.00           H  
ATOM   4025  CG  ASP   263      39.920  71.646  21.247  1.00  0.00           C  
ATOM   4026  OD1 ASP   263      39.439  71.694  20.066  1.00  0.00           O  
ATOM   4027  OD2 ASP   263      41.094  72.100  21.451  1.00  0.00           O  
ATOM   4028  C   ASP   263      38.282  70.392  24.572  1.00  0.00           C  
ATOM   4029  O   ASP   263      37.755  71.263  25.299  1.00  0.00           O  
ATOM   4030  N   MET   264      37.864  69.124  24.563  1.00  0.00           N  
ATOM   4031  H   MET   264      38.235  68.499  23.861  1.00  0.00           H  
ATOM   4032  CA  MET   264      37.139  68.542  25.694  1.00  0.00           C  
ATOM   4033  HA  MET   264      36.154  68.982  25.542  1.00  0.00           H  
ATOM   4034  CB  MET   264      37.051  66.976  25.663  1.00  0.00           C  
ATOM   4035  HB2 MET   264      36.911  66.694  24.620  1.00  0.00           H  
ATOM   4036  HB3 MET   264      37.956  66.602  26.141  1.00  0.00           H  
ATOM   4037  CG  MET   264      35.783  66.437  26.361  1.00  0.00           C  
ATOM   4038  HG2 MET   264      35.928  65.357  26.404  1.00  0.00           H  
ATOM   4039  HG3 MET   264      35.933  66.779  27.385  1.00  0.00           H  
ATOM   4040  SD  MET   264      34.161  66.983  25.824  1.00  0.00           S  
ATOM   4041  CE  MET   264      33.700  65.427  24.988  1.00  0.00           C  
ATOM   4042  HE1 MET   264      32.661  65.493  24.663  1.00  0.00           H  
ATOM   4043  HE2 MET   264      34.353  65.199  24.146  1.00  0.00           H  
ATOM   4044  HE3 MET   264      33.659  64.623  25.724  1.00  0.00           H  
ATOM   4045  C   MET   264      37.620  68.982  27.183  1.00  0.00           C  
ATOM   4046  O   MET   264      36.778  69.143  27.992  1.00  0.00           O  
ATOM   4047  N   CYS   265      38.903  69.299  27.516  1.00  0.00           N  
ATOM   4048  H   CYS   265      39.650  69.001  26.905  1.00  0.00           H  
ATOM   4049  CA  CYS   265      39.355  69.912  28.732  1.00  0.00           C  
ATOM   4050  HA  CYS   265      38.954  69.472  29.645  1.00  0.00           H  
ATOM   4051  CB  CYS   265      40.886  69.738  28.924  1.00  0.00           C  
ATOM   4052  HB2 CYS   265      41.359  70.066  27.998  1.00  0.00           H  
ATOM   4053  HB3 CYS   265      41.290  70.370  29.714  1.00  0.00           H  
ATOM   4054  SG  CYS   265      41.206  67.970  29.226  1.00  0.00           S  
ATOM   4055  HG  CYS   265      41.122  68.050  30.557  1.00  0.00           H  
ATOM   4056  C   CYS   265      38.885  71.361  28.902  1.00  0.00           C  
ATOM   4057  O   CYS   265      38.201  71.685  29.837  1.00  0.00           O  
ATOM   4058  N   ALA   266      39.038  72.146  27.835  1.00  0.00           N  
ATOM   4059  H   ALA   266      39.463  71.785  26.993  1.00  0.00           H  
ATOM   4060  CA  ALA   266      38.504  73.500  27.685  1.00  0.00           C  
ATOM   4061  HA  ALA   266      38.900  74.008  28.565  1.00  0.00           H  
ATOM   4062  CB  ALA   266      39.031  74.155  26.414  1.00  0.00           C  
ATOM   4063  HB1 ALA   266      38.705  75.189  26.299  1.00  0.00           H  
ATOM   4064  HB2 ALA   266      40.119  74.090  26.437  1.00  0.00           H  
ATOM   4065  HB3 ALA   266      38.691  73.591  25.545  1.00  0.00           H  
ATOM   4066  C   ALA   266      36.981  73.536  27.744  1.00  0.00           C  
ATOM   4067  O   ALA   266      36.396  74.460  28.341  1.00  0.00           O  
ATOM   4068  N   SER   267      36.268  72.535  27.137  1.00  0.00           N  
ATOM   4069  H   SER   267      36.780  71.812  26.652  1.00  0.00           H  
ATOM   4070  CA  SER   267      34.787  72.370  27.160  1.00  0.00           C  
ATOM   4071  HA  SER   267      34.353  73.311  26.822  1.00  0.00           H  
ATOM   4072  CB  SER   267      34.498  71.218  26.171  1.00  0.00           C  
ATOM   4073  HB2 SER   267      35.005  70.317  26.515  1.00  0.00           H  
ATOM   4074  HB3 SER   267      33.442  71.093  25.935  1.00  0.00           H  
ATOM   4075  OG  SER   267      35.055  71.510  24.949  1.00  0.00           O  
ATOM   4076  HG  SER   267      35.999  71.627  25.072  1.00  0.00           H  
ATOM   4077  C   SER   267      34.203  72.001  28.493  1.00  0.00           C  
ATOM   4078  O   SER   267      33.220  72.558  28.901  1.00  0.00           O  
ATOM   4079  N   LEU   268      34.964  71.233  29.210  1.00  0.00           N  
ATOM   4080  H   LEU   268      35.765  70.737  28.845  1.00  0.00           H  
ATOM   4081  CA  LEU   268      34.705  71.148  30.655  1.00  0.00           C  
ATOM   4082  HA  LEU   268      33.693  70.821  30.895  1.00  0.00           H  
ATOM   4083  CB  LEU   268      35.536  69.921  31.118  1.00  0.00           C  
ATOM   4084  HB2 LEU   268      35.091  69.056  30.626  1.00  0.00           H  
ATOM   4085  HB3 LEU   268      36.564  69.989  30.762  1.00  0.00           H  
ATOM   4086  CG  LEU   268      35.669  69.662  32.631  1.00  0.00           C  
ATOM   4087  HG  LEU   268      36.001  70.592  33.093  1.00  0.00           H  
ATOM   4088  CD1 LEU   268      34.332  69.408  33.314  1.00  0.00           C  
ATOM   4089 HD11 LEU   268      33.709  70.290  33.165  1.00  0.00           H  
ATOM   4090 HD12 LEU   268      33.794  68.629  32.773  1.00  0.00           H  
ATOM   4091 HD13 LEU   268      34.443  69.169  34.372  1.00  0.00           H  
ATOM   4092  CD2 LEU   268      36.712  68.608  32.981  1.00  0.00           C  
ATOM   4093 HD21 LEU   268      36.757  68.575  34.069  1.00  0.00           H  
ATOM   4094 HD22 LEU   268      36.362  67.627  32.659  1.00  0.00           H  
ATOM   4095 HD23 LEU   268      37.725  68.790  32.622  1.00  0.00           H  
ATOM   4096  C   LEU   268      34.867  72.459  31.442  1.00  0.00           C  
ATOM   4097  O   LEU   268      33.987  72.909  32.150  1.00  0.00           O  
ATOM   4098  N   LYS   269      36.049  73.029  31.325  1.00  0.00           N  
ATOM   4099  H   LYS   269      36.751  72.537  30.791  1.00  0.00           H  
ATOM   4100  CA  LYS   269      36.421  74.335  31.918  1.00  0.00           C  
ATOM   4101  HA  LYS   269      36.488  74.228  33.001  1.00  0.00           H  
ATOM   4102  CB  LYS   269      37.855  74.780  31.532  1.00  0.00           C  
ATOM   4103  HB2 LYS   269      38.534  73.928  31.567  1.00  0.00           H  
ATOM   4104  HB3 LYS   269      37.936  75.160  30.514  1.00  0.00           H  
ATOM   4105  CG  LYS   269      38.297  76.003  32.416  1.00  0.00           C  
ATOM   4106  HG2 LYS   269      39.259  76.396  32.088  1.00  0.00           H  
ATOM   4107  HG3 LYS   269      37.610  76.846  32.344  1.00  0.00           H  
ATOM   4108  CD  LYS   269      38.559  75.590  33.917  1.00  0.00           C  
ATOM   4109  HD2 LYS   269      37.827  74.877  34.296  1.00  0.00           H  
ATOM   4110  HD3 LYS   269      39.442  74.952  33.963  1.00  0.00           H  
ATOM   4111  CE  LYS   269      38.714  76.802  34.889  1.00  0.00           C  
ATOM   4112  HE2 LYS   269      39.036  76.400  35.849  1.00  0.00           H  
ATOM   4113  HE3 LYS   269      39.524  77.442  34.538  1.00  0.00           H  
ATOM   4114  NZ  LYS   269      37.561  77.572  35.269  1.00  0.00           N  
ATOM   4115  HZ1 LYS   269      36.862  76.996  35.717  1.00  0.00           H  
ATOM   4116  HZ2 LYS   269      37.779  78.188  36.039  1.00  0.00           H  
ATOM   4117  HZ3 LYS   269      37.152  78.121  34.527  1.00  0.00           H  
ATOM   4118  C   LYS   269      35.416  75.455  31.702  1.00  0.00           C  
ATOM   4119  O   LYS   269      35.050  76.165  32.657  1.00  0.00           O  
ATOM   4120  N   GLU   270      34.876  75.563  30.498  1.00  0.00           N  
ATOM   4121  H   GLU   270      35.318  74.984  29.798  1.00  0.00           H  
ATOM   4122  CA  GLU   270      33.762  76.476  30.103  1.00  0.00           C  
ATOM   4123  HA  GLU   270      34.017  77.421  30.582  1.00  0.00           H  
ATOM   4124  CB  GLU   270      33.882  76.719  28.542  1.00  0.00           C  
ATOM   4125  HB2 GLU   270      34.892  77.012  28.260  1.00  0.00           H  
ATOM   4126  HB3 GLU   270      33.660  75.763  28.068  1.00  0.00           H  
ATOM   4127  CG  GLU   270      32.949  77.762  27.892  1.00  0.00           C  
ATOM   4128  HG2 GLU   270      33.320  77.809  26.868  1.00  0.00           H  
ATOM   4129  HG3 GLU   270      31.908  77.456  27.991  1.00  0.00           H  
ATOM   4130  CD  GLU   270      33.027  79.224  28.466  1.00  0.00           C  
ATOM   4131  OE1 GLU   270      32.143  80.073  28.070  1.00  0.00           O  
ATOM   4132  OE2 GLU   270      33.939  79.545  29.266  1.00  0.00           O  
ATOM   4133  C   GLU   270      32.432  76.086  30.593  1.00  0.00           C  
ATOM   4134  O   GLU   270      31.682  76.925  31.069  1.00  0.00           O  
ATOM   4135  N   LEU   271      32.131  74.778  30.513  1.00  0.00           N  
ATOM   4136  H   LEU   271      32.758  74.165  30.012  1.00  0.00           H  
ATOM   4137  CA  LEU   271      30.883  74.176  31.098  1.00  0.00           C  
ATOM   4138  HA  LEU   271      30.062  74.665  30.574  1.00  0.00           H  
ATOM   4139  CB  LEU   271      30.880  72.656  30.872  1.00  0.00           C  
ATOM   4140  HB2 LEU   271      30.793  72.326  29.837  1.00  0.00           H  
ATOM   4141  HB3 LEU   271      31.819  72.237  31.235  1.00  0.00           H  
ATOM   4142  CG  LEU   271      29.770  71.872  31.556  1.00  0.00           C  
ATOM   4143  HG  LEU   271      29.971  71.929  32.626  1.00  0.00           H  
ATOM   4144  CD1 LEU   271      28.323  72.176  31.180  1.00  0.00           C  
ATOM   4145 HD11 LEU   271      28.152  73.224  31.429  1.00  0.00           H  
ATOM   4146 HD12 LEU   271      28.277  71.994  30.107  1.00  0.00           H  
ATOM   4147 HD13 LEU   271      27.613  71.502  31.658  1.00  0.00           H  
ATOM   4148  CD2 LEU   271      30.011  70.350  31.308  1.00  0.00           C  
ATOM   4149 HD21 LEU   271      30.876  69.881  31.777  1.00  0.00           H  
ATOM   4150 HD22 LEU   271      29.166  69.788  31.706  1.00  0.00           H  
ATOM   4151 HD23 LEU   271      30.152  70.153  30.245  1.00  0.00           H  
ATOM   4152  C   LEU   271      30.725  74.483  32.602  1.00  0.00           C  
ATOM   4153  O   LEU   271      29.631  74.882  33.005  1.00  0.00           O  
ATOM   4154  N   LEU   272      31.754  74.261  33.385  1.00  0.00           N  
ATOM   4155  H   LEU   272      32.596  73.891  32.968  1.00  0.00           H  
ATOM   4156  CA  LEU   272      31.835  74.613  34.799  1.00  0.00           C  
ATOM   4157  HA  LEU   272      31.149  73.945  35.321  1.00  0.00           H  
ATOM   4158  CB  LEU   272      33.318  74.252  35.308  1.00  0.00           C  
ATOM   4159  HB2 LEU   272      33.939  74.815  34.611  1.00  0.00           H  
ATOM   4160  HB3 LEU   272      33.487  74.514  36.352  1.00  0.00           H  
ATOM   4161  CG  LEU   272      33.679  72.710  35.248  1.00  0.00           C  
ATOM   4162  HG  LEU   272      33.284  72.181  34.381  1.00  0.00           H  
ATOM   4163  CD1 LEU   272      35.176  72.490  35.401  1.00  0.00           C  
ATOM   4164 HD11 LEU   272      35.301  71.474  35.777  1.00  0.00           H  
ATOM   4165 HD12 LEU   272      35.675  72.444  34.433  1.00  0.00           H  
ATOM   4166 HD13 LEU   272      35.723  73.227  35.988  1.00  0.00           H  
ATOM   4167  CD2 LEU   272      32.950  72.105  36.477  1.00  0.00           C  
ATOM   4168 HD21 LEU   272      31.876  72.047  36.299  1.00  0.00           H  
ATOM   4169 HD22 LEU   272      33.346  71.137  36.786  1.00  0.00           H  
ATOM   4170 HD23 LEU   272      33.079  72.568  37.455  1.00  0.00           H  
ATOM   4171  C   LEU   272      31.482  76.110  35.110  1.00  0.00           C  
ATOM   4172  O   LEU   272      30.561  76.402  35.824  1.00  0.00           O  
ATOM   4173  N   GLN   273      32.372  77.026  34.699  1.00  0.00           N  
ATOM   4174  H   GLN   273      33.099  76.645  34.110  1.00  0.00           H  
ATOM   4175  CA  GLN   273      32.314  78.468  34.946  1.00  0.00           C  
ATOM   4176  HA  GLN   273      32.249  78.514  36.033  1.00  0.00           H  
ATOM   4177  CB  GLN   273      33.681  79.088  34.614  1.00  0.00           C  
ATOM   4178  HB2 GLN   273      33.784  79.942  35.284  1.00  0.00           H  
ATOM   4179  HB3 GLN   273      34.517  78.439  34.874  1.00  0.00           H  
ATOM   4180  CG  GLN   273      33.942  79.573  33.135  1.00  0.00           C  
ATOM   4181  HG2 GLN   273      33.408  78.938  32.427  1.00  0.00           H  
ATOM   4182  HG3 GLN   273      33.456  80.548  33.140  1.00  0.00           H  
ATOM   4183  CD  GLN   273      35.373  79.648  32.744  1.00  0.00           C  
ATOM   4184  OE1 GLN   273      36.289  79.664  33.568  1.00  0.00           O  
ATOM   4185  NE2 GLN   273      35.679  79.799  31.498  1.00  0.00           N  
ATOM   4186 HE21 GLN   273      34.962  79.767  30.787  1.00  0.00           H  
ATOM   4187 HE22 GLN   273      36.686  79.803  31.425  1.00  0.00           H  
ATOM   4188  C   GLN   273      31.136  79.236  34.255  1.00  0.00           C  
ATOM   4189  O   GLN   273      30.716  80.245  34.898  1.00  0.00           O  
ATOM   4190  N   ASN   274      30.680  78.800  33.076  1.00  0.00           N  
ATOM   4191  H   ASN   274      31.125  78.056  32.557  1.00  0.00           H  
ATOM   4192  CA  ASN   274      29.505  79.483  32.352  1.00  0.00           C  
ATOM   4193  HA  ASN   274      29.161  80.261  33.034  1.00  0.00           H  
ATOM   4194  CB  ASN   274      29.935  80.201  31.024  1.00  0.00           C  
ATOM   4195  HB2 ASN   274      30.441  79.477  30.384  1.00  0.00           H  
ATOM   4196  HB3 ASN   274      29.067  80.721  30.620  1.00  0.00           H  
ATOM   4197  CG  ASN   274      30.990  81.235  31.439  1.00  0.00           C  
ATOM   4198  OD1 ASN   274      30.853  82.080  32.301  1.00  0.00           O  
ATOM   4199  ND2 ASN   274      32.136  81.243  30.817  1.00  0.00           N  
ATOM   4200 HD21 ASN   274      32.295  80.567  30.084  1.00  0.00           H  
ATOM   4201 HD22 ASN   274      32.802  81.984  30.979  1.00  0.00           H  
ATOM   4202  C   ASN   274      28.391  78.404  32.058  1.00  0.00           C  
ATOM   4203  O   ASN   274      27.247  78.700  32.420  1.00  0.00           O  
ATOM   4204  N   GLY   275      28.736  77.252  31.524  1.00  0.00           N  
ATOM   4205  H   GLY   275      29.705  76.967  31.520  1.00  0.00           H  
ATOM   4206  CA  GLY   275      27.651  76.322  31.021  1.00  0.00           C  
ATOM   4207  HA2 GLY   275      27.166  76.823  30.184  1.00  0.00           H  
ATOM   4208  HA3 GLY   275      28.097  75.417  30.608  1.00  0.00           H  
ATOM   4209  C   GLY   275      26.541  75.857  31.944  1.00  0.00           C  
ATOM   4210  O   GLY   275      25.388  75.714  31.536  1.00  0.00           O  
ATOM   4211  N   MET   276      26.868  75.664  33.199  1.00  0.00           N  
ATOM   4212  H   MET   276      27.845  75.817  33.403  1.00  0.00           H  
ATOM   4213  CA  MET   276      25.953  74.969  34.130  1.00  0.00           C  
ATOM   4214  HA  MET   276      25.525  74.196  33.492  1.00  0.00           H  
ATOM   4215  CB  MET   276      26.773  74.236  35.163  1.00  0.00           C  
ATOM   4216  HB2 MET   276      27.465  74.895  35.688  1.00  0.00           H  
ATOM   4217  HB3 MET   276      26.020  73.837  35.842  1.00  0.00           H  
ATOM   4218  CG  MET   276      27.629  73.130  34.464  1.00  0.00           C  
ATOM   4219  HG2 MET   276      26.993  72.351  34.043  1.00  0.00           H  
ATOM   4220  HG3 MET   276      28.025  73.464  33.506  1.00  0.00           H  
ATOM   4221  SD  MET   276      28.907  72.307  35.319  1.00  0.00           S  
ATOM   4222  CE  MET   276      28.000  71.524  36.690  1.00  0.00           C  
ATOM   4223  HE1 MET   276      27.443  70.651  36.348  1.00  0.00           H  
ATOM   4224  HE2 MET   276      28.754  71.132  37.372  1.00  0.00           H  
ATOM   4225  HE3 MET   276      27.392  72.224  37.264  1.00  0.00           H  
ATOM   4226  C   MET   276      24.895  76.013  34.655  1.00  0.00           C  
ATOM   4227  O   MET   276      25.072  76.779  35.609  1.00  0.00           O  
ATOM   4228  N   ASN   277      23.822  76.098  33.878  1.00  0.00           N  
ATOM   4229  H   ASN   277      23.840  75.472  33.086  1.00  0.00           H  
ATOM   4230  CA  ASN   277      22.599  76.914  34.028  1.00  0.00           C  
ATOM   4231  HA  ASN   277      22.745  77.653  34.816  1.00  0.00           H  
ATOM   4232  CB  ASN   277      22.470  77.682  32.731  1.00  0.00           C  
ATOM   4233  HB2 ASN   277      22.384  76.977  31.904  1.00  0.00           H  
ATOM   4234  HB3 ASN   277      21.566  78.291  32.723  1.00  0.00           H  
ATOM   4235  CG  ASN   277      23.580  78.741  32.623  1.00  0.00           C  
ATOM   4236  OD1 ASN   277      23.699  79.616  33.423  1.00  0.00           O  
ATOM   4237  ND2 ASN   277      24.488  78.657  31.679  1.00  0.00           N  
ATOM   4238 HD21 ASN   277      24.362  77.904  31.019  1.00  0.00           H  
ATOM   4239 HD22 ASN   277      25.387  79.109  31.763  1.00  0.00           H  
ATOM   4240  C   ASN   277      21.368  76.171  34.382  1.00  0.00           C  
ATOM   4241  O   ASN   277      20.672  76.519  35.327  1.00  0.00           O  
ATOM   4242  N   GLY   278      21.122  75.037  33.655  1.00  0.00           N  
ATOM   4243  H   GLY   278      21.737  74.738  32.912  1.00  0.00           H  
ATOM   4244  CA  GLY   278      20.045  74.133  34.103  1.00  0.00           C  
ATOM   4245  HA2 GLY   278      20.219  73.926  35.159  1.00  0.00           H  
ATOM   4246  HA3 GLY   278      19.108  74.688  34.056  1.00  0.00           H  
ATOM   4247  C   GLY   278      19.802  72.769  33.396  1.00  0.00           C  
ATOM   4248  O   GLY   278      19.149  71.895  33.895  1.00  0.00           O  
ATOM   4249  N   ARG   279      20.519  72.449  32.332  1.00  0.00           N  
ATOM   4250  H   ARG   279      21.139  73.175  32.001  1.00  0.00           H  
ATOM   4251  CA  ARG   279      20.614  71.058  31.808  1.00  0.00           C  
ATOM   4252  HA  ARG   279      19.600  70.721  31.589  1.00  0.00           H  
ATOM   4253  CB  ARG   279      21.437  71.116  30.496  1.00  0.00           C  
ATOM   4254  HB2 ARG   279      20.839  71.817  29.912  1.00  0.00           H  
ATOM   4255  HB3 ARG   279      22.419  71.531  30.723  1.00  0.00           H  
ATOM   4256  CG  ARG   279      21.654  69.740  29.696  1.00  0.00           C  
ATOM   4257  HG2 ARG   279      22.085  69.886  28.706  1.00  0.00           H  
ATOM   4258  HG3 ARG   279      22.246  69.088  30.338  1.00  0.00           H  
ATOM   4259  CD  ARG   279      20.429  68.935  29.454  1.00  0.00           C  
ATOM   4260  HD2 ARG   279      19.851  68.794  30.367  1.00  0.00           H  
ATOM   4261  HD3 ARG   279      19.716  69.521  28.874  1.00  0.00           H  
ATOM   4262  NE  ARG   279      20.754  67.683  28.855  1.00  0.00           N  
ATOM   4263  HE  ARG   279      21.635  67.665  28.360  1.00  0.00           H  
ATOM   4264  CZ  ARG   279      20.141  66.482  29.047  1.00  0.00           C  
ATOM   4265  NH1 ARG   279      19.036  66.434  29.661  1.00  0.00           N  
ATOM   4266 HH11 ARG   279      18.439  67.246  29.587  1.00  0.00           H  
ATOM   4267 HH12 ARG   279      18.610  65.518  29.665  1.00  0.00           H  
ATOM   4268  NH2 ARG   279      20.756  65.288  28.731  1.00  0.00           N  
ATOM   4269 HH21 ARG   279      21.679  65.262  28.321  1.00  0.00           H  
ATOM   4270 HH22 ARG   279      20.393  64.389  29.016  1.00  0.00           H  
ATOM   4271  C   ARG   279      21.266  70.089  32.805  1.00  0.00           C  
ATOM   4272  O   ARG   279      22.490  70.029  32.924  1.00  0.00           O  
ATOM   4273  N   THR   280      20.471  69.178  33.273  1.00  0.00           N  
ATOM   4274  H   THR   280      19.493  69.361  33.099  1.00  0.00           H  
ATOM   4275  CA  THR   280      20.934  68.014  33.856  1.00  0.00           C  
ATOM   4276  HA  THR   280      21.713  68.344  34.544  1.00  0.00           H  
ATOM   4277  CB  THR   280      19.692  67.333  34.533  1.00  0.00           C  
ATOM   4278  HB  THR   280      20.092  66.391  34.910  1.00  0.00           H  
ATOM   4279  CG2 THR   280      19.098  68.148  35.614  1.00  0.00           C  
ATOM   4280 HG21 THR   280      18.342  67.661  36.230  1.00  0.00           H  
ATOM   4281 HG22 THR   280      19.929  68.325  36.297  1.00  0.00           H  
ATOM   4282 HG23 THR   280      18.728  69.040  35.107  1.00  0.00           H  
ATOM   4283  OG1 THR   280      18.581  67.093  33.682  1.00  0.00           O  
ATOM   4284  HG1 THR   280      19.008  66.783  32.880  1.00  0.00           H  
ATOM   4285  C   THR   280      21.499  67.067  32.740  1.00  0.00           C  
ATOM   4286  O   THR   280      20.864  66.314  32.014  1.00  0.00           O  
ATOM   4287  N   ILE   281      22.878  67.069  32.490  1.00  0.00           N  
ATOM   4288  H   ILE   281      23.421  67.687  33.077  1.00  0.00           H  
ATOM   4289  CA  ILE   281      23.662  66.241  31.605  1.00  0.00           C  
ATOM   4290  HA  ILE   281      23.257  66.241  30.593  1.00  0.00           H  
ATOM   4291  CB  ILE   281      25.114  66.641  31.470  1.00  0.00           C  
ATOM   4292  HB  ILE   281      25.676  66.541  32.399  1.00  0.00           H  
ATOM   4293  CG2 ILE   281      25.781  65.559  30.590  1.00  0.00           C  
ATOM   4294 HG21 ILE   281      25.761  64.549  30.999  1.00  0.00           H  
ATOM   4295 HG22 ILE   281      25.377  65.506  29.579  1.00  0.00           H  
ATOM   4296 HG23 ILE   281      26.839  65.819  30.562  1.00  0.00           H  
ATOM   4297  CG1 ILE   281      25.256  67.979  30.767  1.00  0.00           C  
ATOM   4298 HG12 ILE   281      24.924  67.756  29.753  1.00  0.00           H  
ATOM   4299 HG13 ILE   281      24.558  68.656  31.259  1.00  0.00           H  
ATOM   4300  CD1 ILE   281      26.623  68.612  30.881  1.00  0.00           C  
ATOM   4301 HD11 ILE   281      26.859  68.914  31.901  1.00  0.00           H  
ATOM   4302 HD12 ILE   281      27.413  67.907  30.620  1.00  0.00           H  
ATOM   4303 HD13 ILE   281      26.713  69.556  30.344  1.00  0.00           H  
ATOM   4304  C   ILE   281      23.446  64.767  32.006  1.00  0.00           C  
ATOM   4305  O   ILE   281      23.597  64.526  33.229  1.00  0.00           O  
ATOM   4306  N   LEU   282      23.064  63.834  31.077  1.00  0.00           N  
ATOM   4307  H   LEU   282      22.867  64.172  30.146  1.00  0.00           H  
ATOM   4308  CA  LEU   282      22.610  62.533  31.441  1.00  0.00           C  
ATOM   4309  HA  LEU   282      22.059  62.017  30.655  1.00  0.00           H  
ATOM   4310  CB  LEU   282      23.850  61.649  31.461  1.00  0.00           C  
ATOM   4311  HB2 LEU   282      24.567  62.134  32.124  1.00  0.00           H  
ATOM   4312  HB3 LEU   282      23.634  60.758  32.049  1.00  0.00           H  
ATOM   4313  CG  LEU   282      24.626  61.433  30.140  1.00  0.00           C  
ATOM   4314  HG  LEU   282      24.356  62.296  29.532  1.00  0.00           H  
ATOM   4315  CD1 LEU   282      26.089  61.340  30.358  1.00  0.00           C  
ATOM   4316 HD11 LEU   282      26.580  61.018  29.440  1.00  0.00           H  
ATOM   4317 HD12 LEU   282      26.585  62.277  30.610  1.00  0.00           H  
ATOM   4318 HD13 LEU   282      26.302  60.621  31.149  1.00  0.00           H  
ATOM   4319  CD2 LEU   282      24.115  60.143  29.466  1.00  0.00           C  
ATOM   4320 HD21 LEU   282      24.521  59.982  28.468  1.00  0.00           H  
ATOM   4321 HD22 LEU   282      24.386  59.311  30.116  1.00  0.00           H  
ATOM   4322 HD23 LEU   282      23.025  60.151  29.489  1.00  0.00           H  
ATOM   4323  C   LEU   282      21.773  62.491  32.697  1.00  0.00           C  
ATOM   4324  O   LEU   282      21.841  61.530  33.505  1.00  0.00           O  
ATOM   4325  N   GLY   283      20.823  63.385  32.768  1.00  0.00           N  
ATOM   4326  H   GLY   283      20.891  64.163  32.127  1.00  0.00           H  
ATOM   4327  CA  GLY   283      19.821  63.592  33.794  1.00  0.00           C  
ATOM   4328  HA2 GLY   283      19.267  64.491  33.526  1.00  0.00           H  
ATOM   4329  HA3 GLY   283      19.086  62.795  33.906  1.00  0.00           H  
ATOM   4330  C   GLY   283      20.327  63.920  35.223  1.00  0.00           C  
ATOM   4331  O   GLY   283      19.495  64.202  36.071  1.00  0.00           O  
ATOM   4332  N   SER   284      21.648  64.030  35.453  1.00  0.00           N  
ATOM   4333  H   SER   284      22.208  64.018  34.612  1.00  0.00           H  
ATOM   4334  CA  SER   284      22.264  64.480  36.698  1.00  0.00           C  
ATOM   4335  HA  SER   284      21.693  64.099  37.545  1.00  0.00           H  
ATOM   4336  CB  SER   284      23.728  63.883  36.757  1.00  0.00           C  
ATOM   4337  HB2 SER   284      23.655  62.797  36.696  1.00  0.00           H  
ATOM   4338  HB3 SER   284      24.349  64.333  35.981  1.00  0.00           H  
ATOM   4339  OG  SER   284      24.231  64.165  38.061  1.00  0.00           O  
ATOM   4340  HG  SER   284      25.001  64.737  38.019  1.00  0.00           H  
ATOM   4341  C   SER   284      22.400  65.953  36.804  1.00  0.00           C  
ATOM   4342  O   SER   284      23.098  66.467  35.949  1.00  0.00           O  
ATOM   4343  N   ALA   285      22.147  66.549  37.982  1.00  0.00           N  
ATOM   4344  H   ALA   285      21.668  66.004  38.685  1.00  0.00           H  
ATOM   4345  CA  ALA   285      22.387  67.959  38.364  1.00  0.00           C  
ATOM   4346  HA  ALA   285      21.822  68.583  37.671  1.00  0.00           H  
ATOM   4347  CB  ALA   285      21.818  68.141  39.768  1.00  0.00           C  
ATOM   4348  HB1 ALA   285      22.108  69.142  40.086  1.00  0.00           H  
ATOM   4349  HB2 ALA   285      20.732  68.075  39.699  1.00  0.00           H  
ATOM   4350  HB3 ALA   285      22.247  67.418  40.463  1.00  0.00           H  
ATOM   4351  C   ALA   285      23.866  68.370  38.213  1.00  0.00           C  
ATOM   4352  O   ALA   285      24.211  69.223  37.402  1.00  0.00           O  
ATOM   4353  N   LEU   286      24.679  67.641  38.971  1.00  0.00           N  
ATOM   4354  H   LEU   286      24.288  66.893  39.526  1.00  0.00           H  
ATOM   4355  CA  LEU   286      26.111  67.823  39.051  1.00  0.00           C  
ATOM   4356  HA  LEU   286      26.404  68.851  38.836  1.00  0.00           H  
ATOM   4357  CB  LEU   286      26.620  67.341  40.443  1.00  0.00           C  
ATOM   4358  HB2 LEU   286      26.263  66.315  40.527  1.00  0.00           H  
ATOM   4359  HB3 LEU   286      27.709  67.357  40.489  1.00  0.00           H  
ATOM   4360  CG  LEU   286      26.004  68.153  41.646  1.00  0.00           C  
ATOM   4361  HG  LEU   286      24.926  68.083  41.499  1.00  0.00           H  
ATOM   4362  CD1 LEU   286      26.342  67.479  43.007  1.00  0.00           C  
ATOM   4363 HD11 LEU   286      26.071  66.423  43.033  1.00  0.00           H  
ATOM   4364 HD12 LEU   286      27.419  67.505  43.174  1.00  0.00           H  
ATOM   4365 HD13 LEU   286      25.815  67.936  43.844  1.00  0.00           H  
ATOM   4366  CD2 LEU   286      26.461  69.599  41.615  1.00  0.00           C  
ATOM   4367 HD21 LEU   286      26.141  70.074  40.688  1.00  0.00           H  
ATOM   4368 HD22 LEU   286      25.980  70.082  42.466  1.00  0.00           H  
ATOM   4369 HD23 LEU   286      27.541  69.731  41.687  1.00  0.00           H  
ATOM   4370  C   LEU   286      26.904  66.905  38.140  1.00  0.00           C  
ATOM   4371  O   LEU   286      26.322  65.921  37.646  1.00  0.00           O  
ATOM   4372  N   LEU   287      28.209  67.048  37.887  1.00  0.00           N  
ATOM   4373  H   LEU   287      28.717  67.848  38.237  1.00  0.00           H  
ATOM   4374  CA  LEU   287      28.975  66.161  37.026  1.00  0.00           C  
ATOM   4375  HA  LEU   287      28.290  65.915  36.215  1.00  0.00           H  
ATOM   4376  CB  LEU   287      30.231  66.831  36.336  1.00  0.00           C  
ATOM   4377  HB2 LEU   287      31.137  66.613  36.901  1.00  0.00           H  
ATOM   4378  HB3 LEU   287      30.449  66.305  35.407  1.00  0.00           H  
ATOM   4379  CG  LEU   287      30.093  68.350  35.904  1.00  0.00           C  
ATOM   4380  HG  LEU   287      29.778  68.910  36.785  1.00  0.00           H  
ATOM   4381  CD1 LEU   287      31.447  68.960  35.683  1.00  0.00           C  
ATOM   4382 HD11 LEU   287      31.386  70.044  35.587  1.00  0.00           H  
ATOM   4383 HD12 LEU   287      32.052  68.971  36.590  1.00  0.00           H  
ATOM   4384 HD13 LEU   287      31.917  68.410  34.868  1.00  0.00           H  
ATOM   4385  CD2 LEU   287      29.213  68.574  34.663  1.00  0.00           C  
ATOM   4386 HD21 LEU   287      28.280  68.105  34.975  1.00  0.00           H  
ATOM   4387 HD22 LEU   287      29.149  69.611  34.333  1.00  0.00           H  
ATOM   4388 HD23 LEU   287      29.779  68.051  33.892  1.00  0.00           H  
ATOM   4389  C   LEU   287      29.353  64.912  37.871  1.00  0.00           C  
ATOM   4390  O   LEU   287      29.829  64.973  38.990  1.00  0.00           O  
ATOM   4391  N   GLU   288      29.223  63.717  37.283  1.00  0.00           N  
ATOM   4392  H   GLU   288      28.917  63.736  36.321  1.00  0.00           H  
ATOM   4393  CA  GLU   288      29.518  62.378  37.853  1.00  0.00           C  
ATOM   4394  HA  GLU   288      29.556  62.485  38.937  1.00  0.00           H  
ATOM   4395  CB  GLU   288      28.309  61.405  37.547  1.00  0.00           C  
ATOM   4396  HB2 GLU   288      27.367  61.762  37.962  1.00  0.00           H  
ATOM   4397  HB3 GLU   288      28.284  61.297  36.463  1.00  0.00           H  
ATOM   4398  CG  GLU   288      28.606  60.020  38.154  1.00  0.00           C  
ATOM   4399  HG2 GLU   288      28.019  59.300  37.583  1.00  0.00           H  
ATOM   4400  HG3 GLU   288      29.619  59.627  38.068  1.00  0.00           H  
ATOM   4401  CD  GLU   288      28.103  59.977  39.607  1.00  0.00           C  
ATOM   4402  OE1 GLU   288      28.854  60.489  40.487  1.00  0.00           O  
ATOM   4403  OE2 GLU   288      27.057  59.381  39.869  1.00  0.00           O  
ATOM   4404  C   GLU   288      30.897  61.914  37.385  1.00  0.00           C  
ATOM   4405  O   GLU   288      31.229  61.991  36.240  1.00  0.00           O  
ATOM   4406  N   ASP   289      31.659  61.301  38.312  1.00  0.00           N  
ATOM   4407  H   ASP   289      31.260  61.251  39.238  1.00  0.00           H  
ATOM   4408  CA  ASP   289      33.022  60.936  38.229  1.00  0.00           C  
ATOM   4409  HA  ASP   289      33.272  60.937  37.168  1.00  0.00           H  
ATOM   4410  CB  ASP   289      33.930  61.875  39.115  1.00  0.00           C  
ATOM   4411  HB2 ASP   289      34.917  61.675  38.699  1.00  0.00           H  
ATOM   4412  HB3 ASP   289      33.677  62.891  38.814  1.00  0.00           H  
ATOM   4413  CG  ASP   289      33.855  61.745  40.600  1.00  0.00           C  
ATOM   4414  OD1 ASP   289      32.807  61.312  41.156  1.00  0.00           O  
ATOM   4415  OD2 ASP   289      34.755  62.324  41.261  1.00  0.00           O  
ATOM   4416  C   ASP   289      33.353  59.482  38.647  1.00  0.00           C  
ATOM   4417  O   ASP   289      34.406  59.057  39.014  1.00  0.00           O  
ATOM   4418  N   GLU   290      32.276  58.725  38.694  1.00  0.00           N  
ATOM   4419  H   GLU   290      31.491  59.239  38.322  1.00  0.00           H  
ATOM   4420  CA  GLU   290      32.110  57.271  39.083  1.00  0.00           C  
ATOM   4421  HA  GLU   290      33.086  56.881  39.372  1.00  0.00           H  
ATOM   4422  CB  GLU   290      31.110  57.129  40.206  1.00  0.00           C  
ATOM   4423  HB2 GLU   290      30.251  57.733  39.912  1.00  0.00           H  
ATOM   4424  HB3 GLU   290      30.893  56.096  40.478  1.00  0.00           H  
ATOM   4425  CG  GLU   290      31.774  57.839  41.391  1.00  0.00           C  
ATOM   4426  HG2 GLU   290      32.858  57.729  41.340  1.00  0.00           H  
ATOM   4427  HG3 GLU   290      31.476  58.886  41.354  1.00  0.00           H  
ATOM   4428  CD  GLU   290      31.474  57.228  42.801  1.00  0.00           C  
ATOM   4429  OE1 GLU   290      31.067  56.094  42.916  1.00  0.00           O  
ATOM   4430  OE2 GLU   290      31.614  57.906  43.842  1.00  0.00           O  
ATOM   4431  C   GLU   290      31.643  56.414  37.879  1.00  0.00           C  
ATOM   4432  O   GLU   290      30.648  55.673  37.849  1.00  0.00           O  
ATOM   4433  N   PHE   291      32.337  56.631  36.772  1.00  0.00           N  
ATOM   4434  H   PHE   291      33.138  57.246  36.764  1.00  0.00           H  
ATOM   4435  CA  PHE   291      31.869  56.093  35.424  1.00  0.00           C  
ATOM   4436  HA  PHE   291      31.516  55.084  35.634  1.00  0.00           H  
ATOM   4437  CB  PHE   291      30.727  56.926  34.975  1.00  0.00           C  
ATOM   4438  HB2 PHE   291      29.867  56.783  35.630  1.00  0.00           H  
ATOM   4439  HB3 PHE   291      31.122  57.941  35.011  1.00  0.00           H  
ATOM   4440  CG  PHE   291      30.231  56.685  33.571  1.00  0.00           C  
ATOM   4441  CD1 PHE   291      30.627  57.369  32.475  1.00  0.00           C  
ATOM   4442  HD1 PHE   291      31.438  58.075  32.568  1.00  0.00           H  
ATOM   4443  CE1 PHE   291      30.030  57.128  31.212  1.00  0.00           C  
ATOM   4444  HE1 PHE   291      30.432  57.669  30.369  1.00  0.00           H  
ATOM   4445  CZ  PHE   291      28.875  56.262  31.085  1.00  0.00           C  
ATOM   4446  HZ  PHE   291      28.502  55.965  30.116  1.00  0.00           H  
ATOM   4447  CE2 PHE   291      28.468  55.574  32.231  1.00  0.00           C  
ATOM   4448  HE2 PHE   291      27.632  54.890  32.215  1.00  0.00           H  
ATOM   4449  CD2 PHE   291      29.156  55.804  33.440  1.00  0.00           C  
ATOM   4450  HD2 PHE   291      28.792  55.298  34.322  1.00  0.00           H  
ATOM   4451  C   PHE   291      33.052  56.116  34.426  1.00  0.00           C  
ATOM   4452  O   PHE   291      33.684  57.136  34.392  1.00  0.00           O  
ATOM   4453  N   THR   292      33.307  55.085  33.700  1.00  0.00           N  
ATOM   4454  H   THR   292      32.825  54.215  33.872  1.00  0.00           H  
ATOM   4455  CA  THR   292      34.552  54.975  32.785  1.00  0.00           C  
ATOM   4456  HA  THR   292      35.065  55.936  32.762  1.00  0.00           H  
ATOM   4457  CB  THR   292      35.441  53.981  33.411  1.00  0.00           C  
ATOM   4458  HB  THR   292      36.372  53.930  32.847  1.00  0.00           H  
ATOM   4459  CG2 THR   292      35.811  54.169  34.891  1.00  0.00           C  
ATOM   4460 HG21 THR   292      34.969  53.847  35.504  1.00  0.00           H  
ATOM   4461 HG22 THR   292      36.777  53.664  34.910  1.00  0.00           H  
ATOM   4462 HG23 THR   292      36.042  55.207  35.132  1.00  0.00           H  
ATOM   4463  OG1 THR   292      34.970  52.625  33.257  1.00  0.00           O  
ATOM   4464  HG1 THR   292      34.118  52.540  33.691  1.00  0.00           H  
ATOM   4465  C   THR   292      34.247  54.493  31.385  1.00  0.00           C  
ATOM   4466  O   THR   292      33.173  53.861  31.184  1.00  0.00           O  
ATOM   4467  N   PRO   293      35.199  54.561  30.442  1.00  0.00           N  
ATOM   4468  CD  PRO   293      36.494  55.243  30.517  1.00  0.00           C  
ATOM   4469  HD2 PRO   293      37.152  54.796  31.263  1.00  0.00           H  
ATOM   4470  HD3 PRO   293      36.312  56.311  30.642  1.00  0.00           H  
ATOM   4471  CG  PRO   293      37.099  55.166  29.128  1.00  0.00           C  
ATOM   4472  HG2 PRO   293      38.179  55.058  29.220  1.00  0.00           H  
ATOM   4473  HG3 PRO   293      36.851  56.054  28.546  1.00  0.00           H  
ATOM   4474  CB  PRO   293      36.500  53.861  28.523  1.00  0.00           C  
ATOM   4475  HB2 PRO   293      37.094  53.000  28.830  1.00  0.00           H  
ATOM   4476  HB3 PRO   293      36.480  53.948  27.436  1.00  0.00           H  
ATOM   4477  CA  PRO   293      35.128  53.881  29.112  1.00  0.00           C  
ATOM   4478  HA  PRO   293      34.382  54.395  28.507  1.00  0.00           H  
ATOM   4479  C   PRO   293      34.587  52.421  29.200  1.00  0.00           C  
ATOM   4480  O   PRO   293      34.116  51.881  28.189  1.00  0.00           O  
ATOM   4481  N   PHE   294      34.839  51.715  30.284  1.00  0.00           N  
ATOM   4482  H   PHE   294      35.255  52.161  31.089  1.00  0.00           H  
ATOM   4483  CA  PHE   294      34.379  50.364  30.392  1.00  0.00           C  
ATOM   4484  HA  PHE   294      34.348  49.857  29.428  1.00  0.00           H  
ATOM   4485  CB  PHE   294      35.209  49.601  31.474  1.00  0.00           C  
ATOM   4486  HB2 PHE   294      35.108  50.119  32.428  1.00  0.00           H  
ATOM   4487  HB3 PHE   294      34.790  48.613  31.664  1.00  0.00           H  
ATOM   4488  CG  PHE   294      36.699  49.397  31.138  1.00  0.00           C  
ATOM   4489  CD1 PHE   294      37.068  48.980  29.846  1.00  0.00           C  
ATOM   4490  HD1 PHE   294      36.305  48.787  29.106  1.00  0.00           H  
ATOM   4491  CE1 PHE   294      38.376  48.867  29.454  1.00  0.00           C  
ATOM   4492  HE1 PHE   294      38.562  48.634  28.416  1.00  0.00           H  
ATOM   4493  CZ  PHE   294      39.356  49.074  30.410  1.00  0.00           C  
ATOM   4494  HZ  PHE   294      40.387  49.101  30.089  1.00  0.00           H  
ATOM   4495  CE2 PHE   294      38.965  49.309  31.777  1.00  0.00           C  
ATOM   4496  HE2 PHE   294      39.734  49.431  32.526  1.00  0.00           H  
ATOM   4497  CD2 PHE   294      37.652  49.619  32.128  1.00  0.00           C  
ATOM   4498  HD2 PHE   294      37.456  49.928  33.145  1.00  0.00           H  
ATOM   4499  C   PHE   294      32.873  50.373  30.678  1.00  0.00           C  
ATOM   4500  O   PHE   294      32.141  49.600  30.023  1.00  0.00           O  
ATOM   4501  N   ASP   295      32.366  51.282  31.544  1.00  0.00           N  
ATOM   4502  H   ASP   295      33.073  51.811  32.034  1.00  0.00           H  
ATOM   4503  CA  ASP   295      30.981  51.505  31.861  1.00  0.00           C  
ATOM   4504  HA  ASP   295      30.701  50.486  32.130  1.00  0.00           H  
ATOM   4505  CB  ASP   295      30.637  52.312  33.143  1.00  0.00           C  
ATOM   4506  HB2 ASP   295      30.788  53.377  32.969  1.00  0.00           H  
ATOM   4507  HB3 ASP   295      29.570  52.236  33.355  1.00  0.00           H  
ATOM   4508  CG  ASP   295      31.491  51.967  34.407  1.00  0.00           C  
ATOM   4509  OD1 ASP   295      32.666  52.398  34.430  1.00  0.00           O  
ATOM   4510  OD2 ASP   295      31.002  51.262  35.269  1.00  0.00           O  
ATOM   4511  C   ASP   295      30.320  51.956  30.553  1.00  0.00           C  
ATOM   4512  O   ASP   295      29.322  51.388  30.170  1.00  0.00           O  
ATOM   4513  N   VAL   296      30.908  52.883  29.732  1.00  0.00           N  
ATOM   4514  H   VAL   296      31.807  53.238  30.025  1.00  0.00           H  
ATOM   4515  CA  VAL   296      30.388  53.260  28.354  1.00  0.00           C  
ATOM   4516  HA  VAL   296      29.476  53.843  28.478  1.00  0.00           H  
ATOM   4517  CB  VAL   296      31.338  54.204  27.571  1.00  0.00           C  
ATOM   4518  HB  VAL   296      32.223  53.682  27.207  1.00  0.00           H  
ATOM   4519  CG1 VAL   296      30.698  54.731  26.224  1.00  0.00           C  
ATOM   4520 HG11 VAL   296      31.389  55.499  25.874  1.00  0.00           H  
ATOM   4521 HG12 VAL   296      30.687  53.872  25.553  1.00  0.00           H  
ATOM   4522 HG13 VAL   296      29.689  55.078  26.446  1.00  0.00           H  
ATOM   4523  CG2 VAL   296      31.711  55.450  28.340  1.00  0.00           C  
ATOM   4524 HG21 VAL   296      30.839  55.991  28.708  1.00  0.00           H  
ATOM   4525 HG22 VAL   296      32.347  55.214  29.193  1.00  0.00           H  
ATOM   4526 HG23 VAL   296      32.287  56.126  27.707  1.00  0.00           H  
ATOM   4527  C   VAL   296      30.085  52.046  27.381  1.00  0.00           C  
ATOM   4528  O   VAL   296      28.958  52.038  26.884  1.00  0.00           O  
ATOM   4529  N   VAL   297      30.908  51.014  27.153  1.00  0.00           N  
ATOM   4530  H   VAL   297      31.802  51.150  27.602  1.00  0.00           H  
ATOM   4531  CA  VAL   297      30.656  49.681  26.524  1.00  0.00           C  
ATOM   4532  HA  VAL   297      30.308  49.867  25.508  1.00  0.00           H  
ATOM   4533  CB  VAL   297      31.887  48.752  26.589  1.00  0.00           C  
ATOM   4534  HB  VAL   297      32.234  48.811  27.621  1.00  0.00           H  
ATOM   4535  CG1 VAL   297      31.539  47.298  26.076  1.00  0.00           C  
ATOM   4536 HG11 VAL   297      32.212  46.581  26.545  1.00  0.00           H  
ATOM   4537 HG12 VAL   297      30.554  46.874  26.271  1.00  0.00           H  
ATOM   4538 HG13 VAL   297      31.674  47.411  25.000  1.00  0.00           H  
ATOM   4539  CG2 VAL   297      33.088  49.354  25.739  1.00  0.00           C  
ATOM   4540 HG21 VAL   297      33.444  50.309  26.124  1.00  0.00           H  
ATOM   4541 HG22 VAL   297      33.945  48.682  25.779  1.00  0.00           H  
ATOM   4542 HG23 VAL   297      32.741  49.576  24.730  1.00  0.00           H  
ATOM   4543  C   VAL   297      29.501  48.957  27.267  1.00  0.00           C  
ATOM   4544  O   VAL   297      28.477  48.657  26.594  1.00  0.00           O  
ATOM   4545  N   ARG   298      29.526  48.691  28.574  1.00  0.00           N  
ATOM   4546  H   ARG   298      30.317  49.000  29.121  1.00  0.00           H  
ATOM   4547  CA  ARG   298      28.483  47.940  29.256  1.00  0.00           C  
ATOM   4548  HA  ARG   298      28.439  46.902  28.925  1.00  0.00           H  
ATOM   4549  CB  ARG   298      28.812  47.829  30.739  1.00  0.00           C  
ATOM   4550  HB2 ARG   298      29.819  47.415  30.695  1.00  0.00           H  
ATOM   4551  HB3 ARG   298      28.903  48.822  31.179  1.00  0.00           H  
ATOM   4552  CG  ARG   298      27.747  47.007  31.359  1.00  0.00           C  
ATOM   4553  HG2 ARG   298      26.835  47.602  31.402  1.00  0.00           H  
ATOM   4554  HG3 ARG   298      27.626  46.122  30.734  1.00  0.00           H  
ATOM   4555  CD  ARG   298      28.159  46.681  32.882  1.00  0.00           C  
ATOM   4556  HD2 ARG   298      27.515  45.889  33.265  1.00  0.00           H  
ATOM   4557  HD3 ARG   298      29.196  46.350  32.936  1.00  0.00           H  
ATOM   4558  NE  ARG   298      28.020  47.890  33.712  1.00  0.00           N  
ATOM   4559  HE  ARG   298      27.161  48.055  34.217  1.00  0.00           H  
ATOM   4560  CZ  ARG   298      29.071  48.655  34.022  1.00  0.00           C  
ATOM   4561  NH1 ARG   298      30.265  48.467  33.598  1.00  0.00           N  
ATOM   4562 HH11 ARG   298      30.484  47.764  32.907  1.00  0.00           H  
ATOM   4563 HH12 ARG   298      30.983  49.067  33.979  1.00  0.00           H  
ATOM   4564  NH2 ARG   298      28.877  49.667  34.845  1.00  0.00           N  
ATOM   4565 HH21 ARG   298      27.976  49.832  35.270  1.00  0.00           H  
ATOM   4566 HH22 ARG   298      29.580  50.373  35.010  1.00  0.00           H  
ATOM   4567  C   ARG   298      27.054  48.492  29.112  1.00  0.00           C  
ATOM   4568  O   ARG   298      26.095  47.928  28.582  1.00  0.00           O  
ATOM   4569  N   GLN   299      26.891  49.698  29.533  1.00  0.00           N  
ATOM   4570  H   GLN   299      27.712  50.237  29.767  1.00  0.00           H  
ATOM   4571  CA  GLN   299      25.666  50.405  29.730  1.00  0.00           C  
ATOM   4572  HA  GLN   299      25.060  49.704  30.304  1.00  0.00           H  
ATOM   4573  CB  GLN   299      25.990  51.678  30.560  1.00  0.00           C  
ATOM   4574  HB2 GLN   299      26.429  51.381  31.512  1.00  0.00           H  
ATOM   4575  HB3 GLN   299      26.655  52.284  29.945  1.00  0.00           H  
ATOM   4576  CG  GLN   299      24.695  52.464  30.954  1.00  0.00           C  
ATOM   4577  HG2 GLN   299      24.688  53.218  30.167  1.00  0.00           H  
ATOM   4578  HG3 GLN   299      23.783  51.869  30.956  1.00  0.00           H  
ATOM   4579  CD  GLN   299      24.733  53.232  32.245  1.00  0.00           C  
ATOM   4580  OE1 GLN   299      25.722  53.477  32.935  1.00  0.00           O  
ATOM   4581  NE2 GLN   299      23.549  53.486  32.780  1.00  0.00           N  
ATOM   4582 HE21 GLN   299      22.728  53.435  32.194  1.00  0.00           H  
ATOM   4583 HE22 GLN   299      23.443  54.014  33.635  1.00  0.00           H  
ATOM   4584  C   GLN   299      25.023  50.771  28.376  1.00  0.00           C  
ATOM   4585  O   GLN   299      23.848  50.551  28.115  1.00  0.00           O  
ATOM   4586  N   CYS   300      25.782  51.358  27.473  1.00  0.00           N  
ATOM   4587  H   CYS   300      26.627  51.806  27.797  1.00  0.00           H  
ATOM   4588  CA  CYS   300      25.323  51.674  26.116  1.00  0.00           C  
ATOM   4589  HA  CYS   300      24.394  52.218  26.283  1.00  0.00           H  
ATOM   4590  CB  CYS   300      26.297  52.722  25.416  1.00  0.00           C  
ATOM   4591  HB2 CYS   300      27.284  52.290  25.250  1.00  0.00           H  
ATOM   4592  HB3 CYS   300      25.815  53.024  24.486  1.00  0.00           H  
ATOM   4593  SG  CYS   300      26.409  54.181  26.541  1.00  0.00           S  
ATOM   4594  HG  CYS   300      27.633  53.848  26.960  1.00  0.00           H  
ATOM   4595  C   CYS   300      24.941  50.466  25.132  1.00  0.00           C  
ATOM   4596  O   CYS   300      23.988  50.525  24.367  1.00  0.00           O  
ATOM   4597  N   SER   301      25.548  49.303  25.231  1.00  0.00           N  
ATOM   4598  H   SER   301      26.266  49.354  25.940  1.00  0.00           H  
ATOM   4599  CA  SER   301      25.246  48.081  24.446  1.00  0.00           C  
ATOM   4600  HA  SER   301      24.971  48.411  23.444  1.00  0.00           H  
ATOM   4601  CB  SER   301      26.526  47.225  24.140  1.00  0.00           C  
ATOM   4602  HB2 SER   301      26.323  46.647  23.239  1.00  0.00           H  
ATOM   4603  HB3 SER   301      27.367  47.844  23.826  1.00  0.00           H  
ATOM   4604  OG  SER   301      27.038  46.446  25.148  1.00  0.00           O  
ATOM   4605  HG  SER   301      27.527  47.094  25.660  1.00  0.00           H  
ATOM   4606  C   SER   301      24.132  47.219  25.153  1.00  0.00           C  
ATOM   4607  O   SER   301      23.451  46.363  24.597  1.00  0.00           O  
ATOM   4608  N   GLY   302      23.911  47.351  26.491  1.00  0.00           N  
ATOM   4609  H   GLY   302      24.491  47.943  27.068  1.00  0.00           H  
ATOM   4610  CA  GLY   302      23.086  46.474  27.356  1.00  0.00           C  
ATOM   4611  HA2 GLY   302      23.143  46.874  28.368  1.00  0.00           H  
ATOM   4612  HA3 GLY   302      22.072  46.467  26.956  1.00  0.00           H  
ATOM   4613  C   GLY   302      23.559  45.045  27.411  1.00  0.00           C  
ATOM   4614  O   GLY   302      22.860  44.135  26.986  1.00  0.00           O  
ATOM   4615  N   VAL   303      24.833  44.838  27.942  1.00  0.00           N  
ATOM   4616  H   VAL   303      25.302  45.674  28.261  1.00  0.00           H  
ATOM   4617  CA  VAL   303      25.391  43.471  28.018  1.00  0.00           C  
ATOM   4618  HA  VAL   303      25.556  43.113  27.002  1.00  0.00           H  
ATOM   4619  CB  VAL   303      26.790  43.419  28.590  1.00  0.00           C  
ATOM   4620  HB  VAL   303      26.820  43.845  29.593  1.00  0.00           H  
ATOM   4621  CG1 VAL   303      27.371  42.002  28.558  1.00  0.00           C  
ATOM   4622 HG11 VAL   303      26.640  41.341  29.023  1.00  0.00           H  
ATOM   4623 HG12 VAL   303      27.595  41.782  27.515  1.00  0.00           H  
ATOM   4624 HG13 VAL   303      28.295  42.070  29.133  1.00  0.00           H  
ATOM   4625  CG2 VAL   303      27.641  44.316  27.635  1.00  0.00           C  
ATOM   4626 HG21 VAL   303      27.366  45.371  27.627  1.00  0.00           H  
ATOM   4627 HG22 VAL   303      28.687  44.219  27.926  1.00  0.00           H  
ATOM   4628 HG23 VAL   303      27.392  44.061  26.604  1.00  0.00           H  
ATOM   4629  C   VAL   303      24.521  42.461  28.790  1.00  0.00           C  
ATOM   4630  O   VAL   303      24.045  42.796  29.829  1.00  0.00           O  
ATOM   4631  N   THR   304      24.233  41.252  28.301  1.00  0.00           N  
ATOM   4632  H   THR   304      24.426  40.970  27.351  1.00  0.00           H  
ATOM   4633  CA  THR   304      23.741  40.065  29.041  1.00  0.00           C  
ATOM   4634  HA  THR   304      23.020  40.480  29.745  1.00  0.00           H  
ATOM   4635  CB  THR   304      22.954  39.083  28.155  1.00  0.00           C  
ATOM   4636  HB  THR   304      23.522  38.621  27.348  1.00  0.00           H  
ATOM   4637  CG2 THR   304      22.369  37.971  29.022  1.00  0.00           C  
ATOM   4638 HG21 THR   304      22.082  38.190  30.051  1.00  0.00           H  
ATOM   4639 HG22 THR   304      21.475  37.574  28.540  1.00  0.00           H  
ATOM   4640 HG23 THR   304      23.049  37.120  29.015  1.00  0.00           H  
ATOM   4641  OG1 THR   304      21.917  39.696  27.471  1.00  0.00           O  
ATOM   4642  HG1 THR   304      22.161  40.553  27.112  1.00  0.00           H  
ATOM   4643  C   THR   304      24.848  39.196  29.778  1.00  0.00           C  
ATOM   4644  O   THR   304      25.629  38.597  29.089  1.00  0.00           O  
ATOM   4645  N   PHE   305      24.801  39.112  31.121  1.00  0.00           N  
ATOM   4646  H   PHE   305      24.182  39.699  31.661  1.00  0.00           H  
ATOM   4647  CA  PHE   305      25.636  38.310  31.956  1.00  0.00           C  
ATOM   4648  HA  PHE   305      26.519  37.976  31.412  1.00  0.00           H  
ATOM   4649  CB  PHE   305      25.990  39.152  33.170  1.00  0.00           C  
ATOM   4650  HB2 PHE   305      25.084  39.396  33.726  1.00  0.00           H  
ATOM   4651  HB3 PHE   305      26.595  38.523  33.823  1.00  0.00           H  
ATOM   4652  CG  PHE   305      26.787  40.384  32.885  1.00  0.00           C  
ATOM   4653  CD1 PHE   305      28.178  40.337  32.928  1.00  0.00           C  
ATOM   4654  HD1 PHE   305      28.614  39.411  33.269  1.00  0.00           H  
ATOM   4655  CE1 PHE   305      29.003  41.383  32.559  1.00  0.00           C  
ATOM   4656  HE1 PHE   305      30.074  41.277  32.463  1.00  0.00           H  
ATOM   4657  CZ  PHE   305      28.386  42.592  32.224  1.00  0.00           C  
ATOM   4658  HZ  PHE   305      29.017  43.415  31.922  1.00  0.00           H  
ATOM   4659  CE2 PHE   305      26.960  42.757  32.380  1.00  0.00           C  
ATOM   4660  HE2 PHE   305      26.509  43.718  32.179  1.00  0.00           H  
ATOM   4661  CD2 PHE   305      26.156  41.562  32.625  1.00  0.00           C  
ATOM   4662  HD2 PHE   305      25.079  41.587  32.701  1.00  0.00           H  
ATOM   4663  C   PHE   305      24.959  36.980  32.473  1.00  0.00           C  
ATOM   4664  O   PHE   305      24.081  37.026  33.293  1.00  0.00           O  
ATOM   4665  N   GLN   306      25.469  35.892  31.982  1.00  0.00           N  
ATOM   4666  H   GLN   306      26.296  35.939  31.403  1.00  0.00           H  
ATOM   4667  CA  GLN   306      25.036  34.594  32.449  1.00  0.00           C  
ATOM   4668  HA  GLN   306      23.987  34.701  32.724  1.00  0.00           H  
ATOM   4669  CB  GLN   306      25.110  33.602  31.265  1.00  0.00           C  
ATOM   4670  HB2 GLN   306      24.590  33.754  30.318  1.00  0.00           H  
ATOM   4671  HB3 GLN   306      26.169  33.664  31.016  1.00  0.00           H  
ATOM   4672  CG  GLN   306      24.807  32.162  31.715  1.00  0.00           C  
ATOM   4673  HG2 GLN   306      25.042  31.539  30.852  1.00  0.00           H  
ATOM   4674  HG3 GLN   306      25.440  31.935  32.573  1.00  0.00           H  
ATOM   4675  CD  GLN   306      23.357  31.943  32.085  1.00  0.00           C  
ATOM   4676  OE1 GLN   306      22.548  31.862  31.145  1.00  0.00           O  
ATOM   4677  NE2 GLN   306      23.053  32.034  33.353  1.00  0.00           N  
ATOM   4678 HE21 GLN   306      23.685  32.541  33.956  1.00  0.00           H  
ATOM   4679 HE22 GLN   306      22.081  32.163  33.595  1.00  0.00           H  
ATOM   4680  C   GLN   306      25.780  34.229  33.718  1.00  0.00           C  
ATOM   4681  O   GLN   306      25.180  33.513  34.547  1.00  0.00           O  
ATOM   4682  OXT GLN   306      26.966  34.576  33.895  1.00  0.00           O  
TER    4683      GLN   306 
ATOM   4683  C1  LIG   307      32.014  48.299  62.972  1.00  0.00           C  
ATOM   4684  C10 LIG   307      26.541  51.282  59.037  1.00  0.00           C  
ATOM   4685  C11 LIG   307      27.212  50.980  57.829  1.00  0.00           C  
ATOM   4686  C13 LIG   307      28.894  49.839  58.908  1.00  0.00           C  
ATOM   4687  C14 LIG   307      26.404  50.996  61.416  1.00  0.00           C  
ATOM   4688  C15 LIG   307      25.039  51.405  61.412  1.00  0.00           C  
ATOM   4689  C16 LIG   307      24.499  51.825  60.193  1.00  0.00           C  
ATOM   4690  C17 LIG   307      25.244  51.754  59.043  1.00  0.00           C  
ATOM   4691  C19 LIG   307      33.642  46.749  62.021  1.00  0.00           C  
ATOM   4692  C2  LIG   307      30.606  48.940  63.010  1.00  0.00           C  
ATOM   4693  C20 LIG   307      32.336  47.280  62.050  1.00  0.00           C  
ATOM   4694  C3  LIG   307      30.265  49.725  61.765  1.00  0.00           C  
ATOM   4695  C4  LIG   307      32.984  48.707  63.873  1.00  0.00           C  
ATOM   4696  C5  LIG   307      34.329  48.225  63.777  1.00  0.00           C  
ATOM   4697  C7  LIG   307      34.656  47.299  62.815  1.00  0.00           C  
ATOM   4698  C8  LIG   307      28.365  50.222  60.200  1.00  0.00           C  
ATOM   4699  C9  LIG   307      27.126  50.865  60.243  1.00  0.00           C  
ATOM   4700  N12 LIG   307      28.365  50.254  57.772  1.00  0.00           N  
ATOM   4701  N6  LIG   307      28.973  49.664  61.390  1.00  0.00           N  
ATOM   4702  O18 LIG   307      31.100  50.390  61.226  1.00  0.00           O  
ATOM   4703 Cl21 LIG   307      35.463  48.861  64.954  1.00  0.00          CL  
ATOM   4704 HC11 LIG   307      26.784  51.215  56.855  1.00  0.00           H  
ATOM   4705 HC13 LIG   307      29.837  49.299  58.842  1.00  0.00           H  
ATOM   4706 HC14 LIG   307      26.913  50.819  62.359  1.00  0.00           H  
ATOM   4707 HC15 LIG   307      24.431  51.462  62.310  1.00  0.00           H  
ATOM   4708 HC16 LIG   307      23.500  52.250  60.177  1.00  0.00           H  
ATOM   4709 HC17 LIG   307      24.902  52.072  58.062  1.00  0.00           H  
ATOM   4710 HC19 LIG   307      33.861  45.982  61.284  1.00  0.00           H  
ATOM   4711 H2_1 LIG   307      30.638  49.551  63.920  1.00  0.00           H  
ATOM   4712 H2_2 LIG   307      29.951  48.096  63.258  1.00  0.00           H  
ATOM   4713 HC20 LIG   307      31.617  46.917  61.322  1.00  0.00           H  
ATOM   4714  HC4 LIG   307      32.769  49.499  64.585  1.00  0.00           H  
ATOM   4715  HC7 LIG   307      35.673  46.974  62.619  1.00  0.00           H  
ATOM   4716  HN6 LIG   307      28.465  49.099  62.060  1.00  0.00           H  
TER    4717      LIG   307 
END   
