# Supplementary material for: FMOPhore for hotspot identification and efficient fragment-to-lead growth strategies
Source: Nat Commun. 2026 Apr 28;17:5813. doi: 10.1038/s41467-026-72384-x (PMC13328607; doi:10.1038/s41467-026-72384-x)
Supplement: Supplementary file 3 — Supplementary Dataset 1 [file 41467_2026_72384_MOESM3_ESM.zip › Mpro_holo_complex_7S3S/MD_output_c3.pdb]

CRYST1  145.059  130.388  155.222 151.68  74.26 103.53               1
ATOM      1  N   SER     1      24.762  58.396  45.784  1.00  0.00           N  
ATOM      2  H1  SER     1      25.005  59.373  45.862  1.00  0.00           H  
ATOM      3  H2  SER     1      24.159  58.251  46.581  1.00  0.00           H  
ATOM      4  H3  SER     1      25.549  57.764  45.801  1.00  0.00           H  
ATOM      5  CA  SER     1      24.060  58.153  44.473  1.00  0.00           C  
ATOM      6  HA  SER     1      23.827  57.090  44.524  1.00  0.00           H  
ATOM      7  CB  SER     1      22.838  59.036  44.347  1.00  0.00           C  
ATOM      8  HB2 SER     1      23.081  60.098  44.375  1.00  0.00           H  
ATOM      9  HB3 SER     1      22.426  58.798  43.366  1.00  0.00           H  
ATOM     10  OG  SER     1      21.822  58.655  45.292  1.00  0.00           O  
ATOM     11  HG  SER     1      21.651  57.726  45.122  1.00  0.00           H  
ATOM     12  C   SER     1      25.051  58.496  43.400  1.00  0.00           C  
ATOM     13  O   SER     1      25.451  59.649  43.308  1.00  0.00           O  
ATOM     14  N   GLY     2      25.516  57.569  42.582  1.00  0.00           N  
ATOM     15  H   GLY     2      25.041  56.683  42.680  1.00  0.00           H  
ATOM     16  CA  GLY     2      26.269  57.733  41.389  1.00  0.00           C  
ATOM     17  HA2 GLY     2      26.666  58.748  41.374  1.00  0.00           H  
ATOM     18  HA3 GLY     2      27.054  56.991  41.246  1.00  0.00           H  
ATOM     19  C   GLY     2      25.335  57.574  40.156  1.00  0.00           C  
ATOM     20  O   GLY     2      24.181  57.951  40.261  1.00  0.00           O  
ATOM     21  N   PHE     3      25.916  57.177  39.025  1.00  0.00           N  
ATOM     22  H   PHE     3      26.906  56.977  39.014  1.00  0.00           H  
ATOM     23  CA  PHE     3      25.227  56.970  37.744  1.00  0.00           C  
ATOM     24  HA  PHE     3      24.353  57.618  37.677  1.00  0.00           H  
ATOM     25  CB  PHE     3      26.217  57.423  36.672  1.00  0.00           C  
ATOM     26  HB2 PHE     3      26.662  58.387  36.919  1.00  0.00           H  
ATOM     27  HB3 PHE     3      27.083  56.767  36.585  1.00  0.00           H  
ATOM     28  CG  PHE     3      25.754  57.475  35.211  1.00  0.00           C  
ATOM     29  CD1 PHE     3      24.661  58.356  34.992  1.00  0.00           C  
ATOM     30  HD1 PHE     3      24.266  58.930  35.817  1.00  0.00           H  
ATOM     31  CE1 PHE     3      24.026  58.326  33.730  1.00  0.00           C  
ATOM     32  HE1 PHE     3      23.103  58.877  33.622  1.00  0.00           H  
ATOM     33  CZ  PHE     3      24.436  57.419  32.798  1.00  0.00           C  
ATOM     34  HZ  PHE     3      23.942  57.417  31.837  1.00  0.00           H  
ATOM     35  CE2 PHE     3      25.652  56.623  33.014  1.00  0.00           C  
ATOM     36  HE2 PHE     3      26.064  55.873  32.355  1.00  0.00           H  
ATOM     37  CD2 PHE     3      26.299  56.684  34.237  1.00  0.00           C  
ATOM     38  HD2 PHE     3      27.240  56.197  34.446  1.00  0.00           H  
ATOM     39  C   PHE     3      24.748  55.522  37.414  1.00  0.00           C  
ATOM     40  O   PHE     3      25.133  54.548  38.132  1.00  0.00           O  
ATOM     41  N   ARG     4      23.780  55.440  36.414  1.00  0.00           N  
ATOM     42  H   ARG     4      23.538  56.285  35.916  1.00  0.00           H  
ATOM     43  CA  ARG     4      23.205  54.239  35.883  1.00  0.00           C  
ATOM     44  HA  ARG     4      22.971  53.570  36.711  1.00  0.00           H  
ATOM     45  CB  ARG     4      21.881  54.665  35.129  1.00  0.00           C  
ATOM     46  HB2 ARG     4      22.024  55.664  34.716  1.00  0.00           H  
ATOM     47  HB3 ARG     4      21.671  54.052  34.252  1.00  0.00           H  
ATOM     48  CG  ARG     4      20.680  54.628  36.045  1.00  0.00           C  
ATOM     49  HG2 ARG     4      20.622  53.636  36.493  1.00  0.00           H  
ATOM     50  HG3 ARG     4      20.744  55.515  36.674  1.00  0.00           H  
ATOM     51  CD  ARG     4      19.443  54.873  35.206  1.00  0.00           C  
ATOM     52  HD2 ARG     4      19.490  55.880  34.791  1.00  0.00           H  
ATOM     53  HD3 ARG     4      19.367  54.058  34.487  1.00  0.00           H  
ATOM     54  NE  ARG     4      18.257  54.712  36.111  1.00  0.00           N  
ATOM     55  HE  ARG     4      18.443  54.670  37.103  1.00  0.00           H  
ATOM     56  CZ  ARG     4      16.992  54.478  35.760  1.00  0.00           C  
ATOM     57  NH1 ARG     4      16.657  54.689  34.572  1.00  0.00           N  
ATOM     58 HH11 ARG     4      17.336  55.081  33.936  1.00  0.00           H  
ATOM     59 HH12 ARG     4      15.740  54.478  34.204  1.00  0.00           H  
ATOM     60  NH2 ARG     4      16.102  54.192  36.664  1.00  0.00           N  
ATOM     61 HH21 ARG     4      16.258  54.257  37.660  1.00  0.00           H  
ATOM     62 HH22 ARG     4      15.219  53.787  36.388  1.00  0.00           H  
ATOM     63  C   ARG     4      24.172  53.477  34.936  1.00  0.00           C  
ATOM     64  O   ARG     4      24.023  53.383  33.706  1.00  0.00           O  
ATOM     65  N   LYS     5      25.162  52.849  35.596  1.00  0.00           N  
ATOM     66  H   LYS     5      25.044  52.959  36.593  1.00  0.00           H  
ATOM     67  CA  LYS     5      26.317  52.053  35.142  1.00  0.00           C  
ATOM     68  HA  LYS     5      26.502  52.401  34.126  1.00  0.00           H  
ATOM     69  CB  LYS     5      27.518  52.288  36.073  1.00  0.00           C  
ATOM     70  HB2 LYS     5      27.223  51.839  37.021  1.00  0.00           H  
ATOM     71  HB3 LYS     5      28.300  51.699  35.595  1.00  0.00           H  
ATOM     72  CG  LYS     5      27.851  53.734  36.160  1.00  0.00           C  
ATOM     73  HG2 LYS     5      28.175  54.061  35.172  1.00  0.00           H  
ATOM     74  HG3 LYS     5      26.989  54.385  36.309  1.00  0.00           H  
ATOM     75  CD  LYS     5      28.933  54.087  37.189  1.00  0.00           C  
ATOM     76  HD2 LYS     5      29.701  53.367  36.909  1.00  0.00           H  
ATOM     77  HD3 LYS     5      29.194  55.136  37.045  1.00  0.00           H  
ATOM     78  CE  LYS     5      28.523  53.980  38.623  1.00  0.00           C  
ATOM     79  HE2 LYS     5      27.852  54.796  38.889  1.00  0.00           H  
ATOM     80  HE3 LYS     5      28.105  52.979  38.730  1.00  0.00           H  
ATOM     81  NZ  LYS     5      29.672  54.188  39.577  1.00  0.00           N  
ATOM     82  HZ1 LYS     5      29.237  54.227  40.488  1.00  0.00           H  
ATOM     83  HZ2 LYS     5      30.309  53.405  39.585  1.00  0.00           H  
ATOM     84  HZ3 LYS     5      30.158  55.044  39.351  1.00  0.00           H  
ATOM     85  C   LYS     5      25.970  50.570  35.053  1.00  0.00           C  
ATOM     86  O   LYS     5      25.673  49.991  36.125  1.00  0.00           O  
ATOM     87  N   MET     6      26.118  49.987  33.926  1.00  0.00           N  
ATOM     88  H   MET     6      26.143  50.575  33.105  1.00  0.00           H  
ATOM     89  CA  MET     6      25.895  48.558  33.730  1.00  0.00           C  
ATOM     90  HA  MET     6      24.872  48.329  34.029  1.00  0.00           H  
ATOM     91  CB  MET     6      26.035  48.219  32.221  1.00  0.00           C  
ATOM     92  HB2 MET     6      25.304  48.742  31.605  1.00  0.00           H  
ATOM     93  HB3 MET     6      27.012  48.436  31.790  1.00  0.00           H  
ATOM     94  CG  MET     6      25.925  46.709  31.978  1.00  0.00           C  
ATOM     95  HG2 MET     6      26.123  46.503  30.926  1.00  0.00           H  
ATOM     96  HG3 MET     6      26.620  46.074  32.528  1.00  0.00           H  
ATOM     97  SD  MET     6      24.199  46.140  32.356  1.00  0.00           S  
ATOM     98  CE  MET     6      24.267  44.360  32.288  1.00  0.00           C  
ATOM     99  HE1 MET     6      24.977  44.159  31.486  1.00  0.00           H  
ATOM    100  HE2 MET     6      24.697  43.827  33.137  1.00  0.00           H  
ATOM    101  HE3 MET     6      23.310  43.942  31.976  1.00  0.00           H  
ATOM    102  C   MET     6      26.708  47.683  34.723  1.00  0.00           C  
ATOM    103  O   MET     6      27.902  47.564  34.514  1.00  0.00           O  
ATOM    104  N   ALA     7      26.024  46.994  35.635  1.00  0.00           N  
ATOM    105  H   ALA     7      25.015  47.010  35.688  1.00  0.00           H  
ATOM    106  CA  ALA     7      26.582  46.104  36.566  1.00  0.00           C  
ATOM    107  HA  ALA     7      27.581  46.489  36.772  1.00  0.00           H  
ATOM    108  CB  ALA     7      25.896  46.339  37.940  1.00  0.00           C  
ATOM    109  HB1 ALA     7      24.838  46.075  37.924  1.00  0.00           H  
ATOM    110  HB2 ALA     7      26.383  45.556  38.522  1.00  0.00           H  
ATOM    111  HB3 ALA     7      26.030  47.372  38.263  1.00  0.00           H  
ATOM    112  C   ALA     7      26.669  44.649  36.012  1.00  0.00           C  
ATOM    113  O   ALA     7      26.071  44.340  34.966  1.00  0.00           O  
ATOM    114  N   PHE     8      27.505  43.767  36.585  1.00  0.00           N  
ATOM    115  H   PHE     8      27.908  44.057  37.465  1.00  0.00           H  
ATOM    116  CA  PHE     8      27.890  42.408  36.035  1.00  0.00           C  
ATOM    117  HA  PHE     8      27.989  42.455  34.951  1.00  0.00           H  
ATOM    118  CB  PHE     8      29.334  42.022  36.513  1.00  0.00           C  
ATOM    119  HB2 PHE     8      29.419  42.304  37.562  1.00  0.00           H  
ATOM    120  HB3 PHE     8      29.488  40.944  36.558  1.00  0.00           H  
ATOM    121  CG  PHE     8      30.461  42.585  35.694  1.00  0.00           C  
ATOM    122  CD1 PHE     8      30.794  42.063  34.376  1.00  0.00           C  
ATOM    123  HD1 PHE     8      30.182  41.292  33.931  1.00  0.00           H  
ATOM    124  CE1 PHE     8      31.901  42.666  33.744  1.00  0.00           C  
ATOM    125  HE1 PHE     8      32.241  42.404  32.753  1.00  0.00           H  
ATOM    126  CZ  PHE     8      32.571  43.744  34.241  1.00  0.00           C  
ATOM    127  HZ  PHE     8      33.244  44.294  33.599  1.00  0.00           H  
ATOM    128  CE2 PHE     8      32.113  44.384  35.375  1.00  0.00           C  
ATOM    129  HE2 PHE     8      32.498  45.382  35.526  1.00  0.00           H  
ATOM    130  CD2 PHE     8      31.102  43.778  36.150  1.00  0.00           C  
ATOM    131  HD2 PHE     8      30.790  44.257  37.067  1.00  0.00           H  
ATOM    132  C   PHE     8      26.884  41.346  36.505  1.00  0.00           C  
ATOM    133  O   PHE     8      26.188  41.506  37.490  1.00  0.00           O  
ATOM    134  N   PRO     9      26.748  40.153  35.829  1.00  0.00           N  
ATOM    135  CD  PRO     9      27.425  39.772  34.629  1.00  0.00           C  
ATOM    136  HD2 PRO     9      28.505  39.833  34.766  1.00  0.00           H  
ATOM    137  HD3 PRO     9      27.002  40.419  33.861  1.00  0.00           H  
ATOM    138  CG  PRO     9      27.108  38.344  34.440  1.00  0.00           C  
ATOM    139  HG2 PRO     9      27.915  37.748  34.865  1.00  0.00           H  
ATOM    140  HG3 PRO     9      27.008  38.038  33.398  1.00  0.00           H  
ATOM    141  CB  PRO     9      25.815  37.955  35.302  1.00  0.00           C  
ATOM    142  HB2 PRO     9      26.036  37.045  35.860  1.00  0.00           H  
ATOM    143  HB3 PRO     9      24.913  38.023  34.694  1.00  0.00           H  
ATOM    144  CA  PRO     9      25.878  39.063  36.301  1.00  0.00           C  
ATOM    145  HA  PRO     9      24.848  39.413  36.379  1.00  0.00           H  
ATOM    146  C   PRO     9      26.172  38.625  37.685  1.00  0.00           C  
ATOM    147  O   PRO     9      27.294  38.558  37.991  1.00  0.00           O  
ATOM    148  N   SER    10      25.192  38.474  38.549  1.00  0.00           N  
ATOM    149  H   SER    10      24.271  38.720  38.215  1.00  0.00           H  
ATOM    150  CA  SER    10      25.388  38.430  40.027  1.00  0.00           C  
ATOM    151  HA  SER    10      26.435  38.414  40.329  1.00  0.00           H  
ATOM    152  CB  SER    10      24.797  39.805  40.540  1.00  0.00           C  
ATOM    153  HB2 SER    10      24.865  39.857  41.626  1.00  0.00           H  
ATOM    154  HB3 SER    10      25.307  40.641  40.061  1.00  0.00           H  
ATOM    155  OG  SER    10      23.419  39.984  40.335  1.00  0.00           O  
ATOM    156  HG  SER    10      22.948  39.808  41.153  1.00  0.00           H  
ATOM    157  C   SER    10      24.746  37.233  40.677  1.00  0.00           C  
ATOM    158  O   SER    10      25.128  37.015  41.822  1.00  0.00           O  
ATOM    159  N   GLY    11      23.893  36.461  39.984  1.00  0.00           N  
ATOM    160  H   GLY    11      23.575  36.769  39.076  1.00  0.00           H  
ATOM    161  CA  GLY    11      23.172  35.289  40.493  1.00  0.00           C  
ATOM    162  HA2 GLY    11      22.323  35.558  41.121  1.00  0.00           H  
ATOM    163  HA3 GLY    11      22.859  34.781  39.580  1.00  0.00           H  
ATOM    164  C   GLY    11      23.982  34.395  41.425  1.00  0.00           C  
ATOM    165  O   GLY    11      23.649  34.205  42.594  1.00  0.00           O  
ATOM    166  N   LYS    12      25.088  33.846  40.899  1.00  0.00           N  
ATOM    167  H   LYS    12      25.293  34.057  39.933  1.00  0.00           H  
ATOM    168  CA  LYS    12      26.014  33.021  41.593  1.00  0.00           C  
ATOM    169  HA  LYS    12      25.548  32.082  41.891  1.00  0.00           H  
ATOM    170  CB  LYS    12      27.095  32.577  40.617  1.00  0.00           C  
ATOM    171  HB2 LYS    12      27.318  33.409  39.949  1.00  0.00           H  
ATOM    172  HB3 LYS    12      28.041  32.331  41.098  1.00  0.00           H  
ATOM    173  CG  LYS    12      26.506  31.436  39.794  1.00  0.00           C  
ATOM    174  HG2 LYS    12      26.340  30.562  40.424  1.00  0.00           H  
ATOM    175  HG3 LYS    12      25.562  31.750  39.349  1.00  0.00           H  
ATOM    176  CD  LYS    12      27.497  30.959  38.745  1.00  0.00           C  
ATOM    177  HD2 LYS    12      27.587  31.729  37.979  1.00  0.00           H  
ATOM    178  HD3 LYS    12      28.421  30.757  39.285  1.00  0.00           H  
ATOM    179  CE  LYS    12      27.051  29.591  38.141  1.00  0.00           C  
ATOM    180  HE2 LYS    12      26.819  28.834  38.890  1.00  0.00           H  
ATOM    181  HE3 LYS    12      26.093  29.772  37.654  1.00  0.00           H  
ATOM    182  NZ  LYS    12      28.078  28.954  37.375  1.00  0.00           N  
ATOM    183  HZ1 LYS    12      28.869  28.599  37.893  1.00  0.00           H  
ATOM    184  HZ2 LYS    12      27.702  28.158  36.880  1.00  0.00           H  
ATOM    185  HZ3 LYS    12      28.426  29.607  36.688  1.00  0.00           H  
ATOM    186  C   LYS    12      26.473  33.678  42.928  1.00  0.00           C  
ATOM    187  O   LYS    12      26.459  33.083  43.983  1.00  0.00           O  
ATOM    188  N   VAL    13      27.068  34.916  42.797  1.00  0.00           N  
ATOM    189  H   VAL    13      26.935  35.316  41.880  1.00  0.00           H  
ATOM    190  CA  VAL    13      27.509  35.772  43.946  1.00  0.00           C  
ATOM    191  HA  VAL    13      28.312  35.240  44.457  1.00  0.00           H  
ATOM    192  CB  VAL    13      28.009  37.163  43.546  1.00  0.00           C  
ATOM    193  HB  VAL    13      27.152  37.835  43.506  1.00  0.00           H  
ATOM    194  CG1 VAL    13      29.138  37.729  44.367  1.00  0.00           C  
ATOM    195 HG11 VAL    13      30.102  37.251  44.193  1.00  0.00           H  
ATOM    196 HG12 VAL    13      29.213  38.789  44.124  1.00  0.00           H  
ATOM    197 HG13 VAL    13      28.937  37.614  45.432  1.00  0.00           H  
ATOM    198  CG2 VAL    13      28.503  37.226  42.089  1.00  0.00           C  
ATOM    199 HG21 VAL    13      29.039  38.129  41.795  1.00  0.00           H  
ATOM    200 HG22 VAL    13      29.168  36.391  41.871  1.00  0.00           H  
ATOM    201 HG23 VAL    13      27.725  37.010  41.357  1.00  0.00           H  
ATOM    202  C   VAL    13      26.484  35.887  45.027  1.00  0.00           C  
ATOM    203  O   VAL    13      26.690  35.959  46.204  1.00  0.00           O  
ATOM    204  N   GLU    14      25.223  36.149  44.650  1.00  0.00           N  
ATOM    205  H   GLU    14      25.063  36.235  43.656  1.00  0.00           H  
ATOM    206  CA  GLU    14      24.067  36.216  45.597  1.00  0.00           C  
ATOM    207  HA  GLU    14      24.286  36.922  46.398  1.00  0.00           H  
ATOM    208  CB  GLU    14      22.864  36.657  44.750  1.00  0.00           C  
ATOM    209  HB2 GLU    14      22.748  36.104  43.818  1.00  0.00           H  
ATOM    210  HB3 GLU    14      21.979  36.404  45.333  1.00  0.00           H  
ATOM    211  CG  GLU    14      22.840  38.165  44.474  1.00  0.00           C  
ATOM    212  HG2 GLU    14      22.485  38.628  45.395  1.00  0.00           H  
ATOM    213  HG3 GLU    14      23.849  38.537  44.299  1.00  0.00           H  
ATOM    214  CD  GLU    14      21.866  38.545  43.314  1.00  0.00           C  
ATOM    215  OE1 GLU    14      22.148  39.516  42.510  1.00  0.00           O  
ATOM    216  OE2 GLU    14      20.845  37.887  43.189  1.00  0.00           O  
ATOM    217  C   GLU    14      23.866  34.935  46.194  1.00  0.00           C  
ATOM    218  O   GLU    14      23.815  34.879  47.430  1.00  0.00           O  
ATOM    219  N   GLY    15      23.957  33.916  45.390  1.00  0.00           N  
ATOM    220  H   GLY    15      24.016  34.013  44.387  1.00  0.00           H  
ATOM    221  CA  GLY    15      23.914  32.449  45.812  1.00  0.00           C  
ATOM    222  HA2 GLY    15      22.900  32.146  46.073  1.00  0.00           H  
ATOM    223  HA3 GLY    15      24.228  31.852  44.956  1.00  0.00           H  
ATOM    224  C   GLY    15      24.886  32.120  46.910  1.00  0.00           C  
ATOM    225  O   GLY    15      24.511  31.371  47.851  1.00  0.00           O  
ATOM    226  N   CYS    16      26.045  32.802  46.881  1.00  0.00           N  
ATOM    227  H   CYS    16      26.069  33.517  46.168  1.00  0.00           H  
ATOM    228  CA  CYS    16      27.228  32.597  47.719  1.00  0.00           C  
ATOM    229  HA  CYS    16      27.238  31.563  48.065  1.00  0.00           H  
ATOM    230  CB  CYS    16      28.516  33.016  46.990  1.00  0.00           C  
ATOM    231  HB2 CYS    16      28.603  34.058  46.683  1.00  0.00           H  
ATOM    232  HB3 CYS    16      29.364  32.778  47.632  1.00  0.00           H  
ATOM    233  SG  CYS    16      28.811  31.912  45.667  1.00  0.00           S  
ATOM    234  HG  CYS    16      27.754  32.238  44.918  1.00  0.00           H  
ATOM    235  C   CYS    16      27.305  33.533  49.003  1.00  0.00           C  
ATOM    236  O   CYS    16      28.264  33.383  49.775  1.00  0.00           O  
ATOM    237  N   MET    17      26.351  34.433  49.158  1.00  0.00           N  
ATOM    238  H   MET    17      25.663  34.489  48.420  1.00  0.00           H  
ATOM    239  CA  MET    17      26.141  35.352  50.320  1.00  0.00           C  
ATOM    240  HA  MET    17      27.176  35.541  50.603  1.00  0.00           H  
ATOM    241  CB  MET    17      25.509  36.738  49.867  1.00  0.00           C  
ATOM    242  HB2 MET    17      24.481  36.619  49.525  1.00  0.00           H  
ATOM    243  HB3 MET    17      25.365  37.391  50.728  1.00  0.00           H  
ATOM    244  CG  MET    17      26.457  37.433  48.849  1.00  0.00           C  
ATOM    245  HG2 MET    17      27.304  36.781  48.636  1.00  0.00           H  
ATOM    246  HG3 MET    17      26.002  37.519  47.862  1.00  0.00           H  
ATOM    247  SD  MET    17      27.139  39.011  49.291  1.00  0.00           S  
ATOM    248  CE  MET    17      28.145  38.534  50.757  1.00  0.00           C  
ATOM    249  HE1 MET    17      28.855  39.283  51.109  1.00  0.00           H  
ATOM    250  HE2 MET    17      27.390  38.253  51.491  1.00  0.00           H  
ATOM    251  HE3 MET    17      28.708  37.662  50.424  1.00  0.00           H  
ATOM    252  C   MET    17      25.292  34.689  51.450  1.00  0.00           C  
ATOM    253  O   MET    17      24.153  34.365  51.221  1.00  0.00           O  
ATOM    254  N   VAL    18      25.874  34.462  52.632  1.00  0.00           N  
ATOM    255  H   VAL    18      26.753  34.911  52.845  1.00  0.00           H  
ATOM    256  CA  VAL    18      25.307  33.665  53.679  1.00  0.00           C  
ATOM    257  HA  VAL    18      24.314  33.318  53.393  1.00  0.00           H  
ATOM    258  CB  VAL    18      25.984  32.363  53.972  1.00  0.00           C  
ATOM    259  HB  VAL    18      25.364  31.757  54.632  1.00  0.00           H  
ATOM    260  CG1 VAL    18      26.168  31.490  52.732  1.00  0.00           C  
ATOM    261 HG11 VAL    18      26.197  30.471  53.119  1.00  0.00           H  
ATOM    262 HG12 VAL    18      25.293  31.701  52.117  1.00  0.00           H  
ATOM    263 HG13 VAL    18      27.065  31.733  52.164  1.00  0.00           H  
ATOM    264  CG2 VAL    18      27.352  32.495  54.599  1.00  0.00           C  
ATOM    265 HG21 VAL    18      27.679  31.516  54.949  1.00  0.00           H  
ATOM    266 HG22 VAL    18      28.024  32.834  53.810  1.00  0.00           H  
ATOM    267 HG23 VAL    18      27.319  33.129  55.485  1.00  0.00           H  
ATOM    268  C   VAL    18      25.186  34.599  54.916  1.00  0.00           C  
ATOM    269  O   VAL    18      25.714  35.727  54.928  1.00  0.00           O  
ATOM    270  N   GLN    19      24.453  34.115  55.937  1.00  0.00           N  
ATOM    271  H   GLN    19      23.856  33.309  55.821  1.00  0.00           H  
ATOM    272  CA  GLN    19      24.298  34.767  57.295  1.00  0.00           C  
ATOM    273  HA  GLN    19      24.323  35.845  57.139  1.00  0.00           H  
ATOM    274  CB  GLN    19      22.898  34.564  57.894  1.00  0.00           C  
ATOM    275  HB2 GLN    19      22.896  33.516  58.194  1.00  0.00           H  
ATOM    276  HB3 GLN    19      22.841  35.058  58.864  1.00  0.00           H  
ATOM    277  CG  GLN    19      21.662  34.912  57.043  1.00  0.00           C  
ATOM    278  HG2 GLN    19      21.433  35.971  57.161  1.00  0.00           H  
ATOM    279  HG3 GLN    19      21.846  34.679  55.994  1.00  0.00           H  
ATOM    280  CD  GLN    19      20.425  34.208  57.499  1.00  0.00           C  
ATOM    281  OE1 GLN    19      20.043  34.105  58.705  1.00  0.00           O  
ATOM    282  NE2 GLN    19      19.689  33.525  56.697  1.00  0.00           N  
ATOM    283 HE21 GLN    19      19.896  33.374  55.720  1.00  0.00           H  
ATOM    284 HE22 GLN    19      18.850  33.149  57.115  1.00  0.00           H  
ATOM    285  C   GLN    19      25.420  34.311  58.235  1.00  0.00           C  
ATOM    286  O   GLN    19      25.715  33.125  58.295  1.00  0.00           O  
ATOM    287  N   VAL    20      25.944  35.151  59.081  1.00  0.00           N  
ATOM    288  H   VAL    20      25.650  36.116  59.041  1.00  0.00           H  
ATOM    289  CA  VAL    20      26.910  34.806  60.072  1.00  0.00           C  
ATOM    290  HA  VAL    20      26.770  33.751  60.310  1.00  0.00           H  
ATOM    291  CB  VAL    20      28.357  34.734  59.428  1.00  0.00           C  
ATOM    292  HB  VAL    20      28.210  33.975  58.660  1.00  0.00           H  
ATOM    293  CG1 VAL    20      28.793  36.067  58.728  1.00  0.00           C  
ATOM    294 HG11 VAL    20      29.810  36.028  58.337  1.00  0.00           H  
ATOM    295 HG12 VAL    20      28.160  36.202  57.851  1.00  0.00           H  
ATOM    296 HG13 VAL    20      28.532  36.921  59.352  1.00  0.00           H  
ATOM    297  CG2 VAL    20      29.444  34.161  60.340  1.00  0.00           C  
ATOM    298 HG21 VAL    20      29.141  33.163  60.657  1.00  0.00           H  
ATOM    299 HG22 VAL    20      30.391  34.128  59.802  1.00  0.00           H  
ATOM    300 HG23 VAL    20      29.615  34.774  61.225  1.00  0.00           H  
ATOM    301  C   VAL    20      26.858  35.720  61.331  1.00  0.00           C  
ATOM    302  O   VAL    20      26.712  36.967  61.246  1.00  0.00           O  
ATOM    303  N   THR    21      26.860  35.032  62.508  1.00  0.00           N  
ATOM    304  H   THR    21      26.769  34.026  62.509  1.00  0.00           H  
ATOM    305  CA  THR    21      26.605  35.697  63.824  1.00  0.00           C  
ATOM    306  HA  THR    21      26.778  36.769  63.726  1.00  0.00           H  
ATOM    307  CB  THR    21      25.073  35.672  64.151  1.00  0.00           C  
ATOM    308  HB  THR    21      24.761  34.658  64.403  1.00  0.00           H  
ATOM    309  CG2 THR    21      24.654  36.515  65.356  1.00  0.00           C  
ATOM    310 HG21 THR    21      23.672  36.201  65.708  1.00  0.00           H  
ATOM    311 HG22 THR    21      25.342  36.413  66.195  1.00  0.00           H  
ATOM    312 HG23 THR    21      24.652  37.575  65.103  1.00  0.00           H  
ATOM    313  OG1 THR    21      24.244  36.086  63.054  1.00  0.00           O  
ATOM    314  HG1 THR    21      24.558  35.520  62.344  1.00  0.00           H  
ATOM    315  C   THR    21      27.352  35.002  64.966  1.00  0.00           C  
ATOM    316  O   THR    21      27.119  33.808  65.232  1.00  0.00           O  
ATOM    317  N   CYS    22      28.252  35.748  65.649  1.00  0.00           N  
ATOM    318  H   CYS    22      28.371  36.683  65.286  1.00  0.00           H  
ATOM    319  CA  CYS    22      28.760  35.485  66.995  1.00  0.00           C  
ATOM    320  HA  CYS    22      28.147  34.699  67.437  1.00  0.00           H  
ATOM    321  CB  CYS    22      30.133  34.942  66.704  1.00  0.00           C  
ATOM    322  HB2 CYS    22      30.069  34.116  65.997  1.00  0.00           H  
ATOM    323  HB3 CYS    22      30.712  35.729  66.220  1.00  0.00           H  
ATOM    324  SG  CYS    22      30.617  34.317  68.274  1.00  0.00           S  
ATOM    325  HG  CYS    22      30.012  33.129  68.191  1.00  0.00           H  
ATOM    326  C   CYS    22      28.693  36.688  67.959  1.00  0.00           C  
ATOM    327  O   CYS    22      27.901  36.672  68.917  1.00  0.00           O  
ATOM    328  N   GLY    23      29.447  37.747  67.665  1.00  0.00           N  
ATOM    329  H   GLY    23      30.017  37.816  66.833  1.00  0.00           H  
ATOM    330  CA  GLY    23      29.179  39.090  68.229  1.00  0.00           C  
ATOM    331  HA2 GLY    23      29.261  39.020  69.314  1.00  0.00           H  
ATOM    332  HA3 GLY    23      29.981  39.769  67.939  1.00  0.00           H  
ATOM    333  C   GLY    23      27.809  39.708  68.069  1.00  0.00           C  
ATOM    334  O   GLY    23      27.866  40.842  67.649  1.00  0.00           O  
ATOM    335  N   THR    24      26.664  39.040  68.330  1.00  0.00           N  
ATOM    336  H   THR    24      26.757  38.076  68.614  1.00  0.00           H  
ATOM    337  CA  THR    24      25.358  39.699  68.505  1.00  0.00           C  
ATOM    338  HA  THR    24      24.697  39.016  69.038  1.00  0.00           H  
ATOM    339  CB  THR    24      25.334  40.906  69.450  1.00  0.00           C  
ATOM    340  HB  THR    24      25.935  41.749  69.108  1.00  0.00           H  
ATOM    341  CG2 THR    24      23.950  41.360  69.807  1.00  0.00           C  
ATOM    342 HG21 THR    24      23.374  40.524  70.204  1.00  0.00           H  
ATOM    343 HG22 THR    24      23.928  42.183  70.522  1.00  0.00           H  
ATOM    344 HG23 THR    24      23.371  41.695  68.946  1.00  0.00           H  
ATOM    345  OG1 THR    24      25.889  40.394  70.596  1.00  0.00           O  
ATOM    346  HG1 THR    24      26.815  40.644  70.563  1.00  0.00           H  
ATOM    347  C   THR    24      24.680  40.126  67.182  1.00  0.00           C  
ATOM    348  O   THR    24      23.610  39.532  66.951  1.00  0.00           O  
ATOM    349  N   THR    25      25.398  40.879  66.348  1.00  0.00           N  
ATOM    350  H   THR    25      26.371  40.906  66.620  1.00  0.00           H  
ATOM    351  CA  THR    25      24.924  41.402  65.079  1.00  0.00           C  
ATOM    352  HA  THR    25      23.860  41.574  65.242  1.00  0.00           H  
ATOM    353  CB  THR    25      25.574  42.808  64.715  1.00  0.00           C  
ATOM    354  HB  THR    25      26.619  42.620  64.467  1.00  0.00           H  
ATOM    355  CG2 THR    25      24.777  43.417  63.531  1.00  0.00           C  
ATOM    356 HG21 THR    25      25.008  44.482  63.535  1.00  0.00           H  
ATOM    357 HG22 THR    25      25.178  42.933  62.640  1.00  0.00           H  
ATOM    358 HG23 THR    25      23.726  43.129  63.556  1.00  0.00           H  
ATOM    359  OG1 THR    25      25.435  43.530  65.918  1.00  0.00           O  
ATOM    360  HG1 THR    25      26.285  43.944  66.084  1.00  0.00           H  
ATOM    361  C   THR    25      25.119  40.447  63.959  1.00  0.00           C  
ATOM    362  O   THR    25      26.250  40.066  63.715  1.00  0.00           O  
ATOM    363  N   THR    26      24.152  40.081  63.175  1.00  0.00           N  
ATOM    364  H   THR    26      23.201  40.324  63.414  1.00  0.00           H  
ATOM    365  CA  THR    26      24.287  39.231  61.987  1.00  0.00           C  
ATOM    366  HA  THR    26      24.951  38.428  62.307  1.00  0.00           H  
ATOM    367  CB  THR    26      22.993  38.510  61.484  1.00  0.00           C  
ATOM    368  HB  THR    26      22.312  39.304  61.175  1.00  0.00           H  
ATOM    369  CG2 THR    26      23.259  37.633  60.281  1.00  0.00           C  
ATOM    370 HG21 THR    26      23.675  38.250  59.484  1.00  0.00           H  
ATOM    371 HG22 THR    26      24.006  36.873  60.505  1.00  0.00           H  
ATOM    372 HG23 THR    26      22.348  37.239  59.831  1.00  0.00           H  
ATOM    373  OG1 THR    26      22.406  37.799  62.518  1.00  0.00           O  
ATOM    374  HG1 THR    26      22.981  37.055  62.714  1.00  0.00           H  
ATOM    375  C   THR    26      24.879  40.064  60.830  1.00  0.00           C  
ATOM    376  O   THR    26      24.208  40.964  60.318  1.00  0.00           O  
ATOM    377  N   LEU    27      26.121  39.744  60.420  1.00  0.00           N  
ATOM    378  H   LEU    27      26.420  38.893  60.875  1.00  0.00           H  
ATOM    379  CA  LEU    27      26.880  40.192  59.280  1.00  0.00           C  
ATOM    380  HA  LEU    27      26.500  41.126  58.866  1.00  0.00           H  
ATOM    381  CB  LEU    27      28.313  40.478  59.727  1.00  0.00           C  
ATOM    382  HB2 LEU    27      28.905  39.565  59.780  1.00  0.00           H  
ATOM    383  HB3 LEU    27      28.898  40.992  58.965  1.00  0.00           H  
ATOM    384  CG  LEU    27      28.433  41.373  60.972  1.00  0.00           C  
ATOM    385  HG  LEU    27      28.088  40.816  61.844  1.00  0.00           H  
ATOM    386  CD1 LEU    27      29.931  41.698  61.192  1.00  0.00           C  
ATOM    387 HD11 LEU    27      30.104  42.219  62.134  1.00  0.00           H  
ATOM    388 HD12 LEU    27      30.514  40.777  61.178  1.00  0.00           H  
ATOM    389 HD13 LEU    27      30.341  42.449  60.517  1.00  0.00           H  
ATOM    390  CD2 LEU    27      27.709  42.717  60.843  1.00  0.00           C  
ATOM    391 HD21 LEU    27      27.610  43.184  61.823  1.00  0.00           H  
ATOM    392 HD22 LEU    27      28.094  43.456  60.140  1.00  0.00           H  
ATOM    393 HD23 LEU    27      26.663  42.567  60.578  1.00  0.00           H  
ATOM    394  C   LEU    27      26.705  39.234  58.100  1.00  0.00           C  
ATOM    395  O   LEU    27      25.816  38.371  58.122  1.00  0.00           O  
ATOM    396  N   ASN    28      27.470  39.401  57.040  1.00  0.00           N  
ATOM    397  H   ASN    28      28.234  40.047  57.181  1.00  0.00           H  
ATOM    398  CA  ASN    28      27.354  38.706  55.707  1.00  0.00           C  
ATOM    399  HA  ASN    28      26.499  38.029  55.700  1.00  0.00           H  
ATOM    400  CB  ASN    28      27.303  39.749  54.588  1.00  0.00           C  
ATOM    401  HB2 ASN    28      28.165  40.413  54.524  1.00  0.00           H  
ATOM    402  HB3 ASN    28      27.114  39.259  53.632  1.00  0.00           H  
ATOM    403  CG  ASN    28      26.106  40.685  54.847  1.00  0.00           C  
ATOM    404  OD1 ASN    28      24.947  40.386  54.822  1.00  0.00           O  
ATOM    405  ND2 ASN    28      26.453  41.931  55.185  1.00  0.00           N  
ATOM    406 HD21 ASN    28      27.409  42.204  55.360  1.00  0.00           H  
ATOM    407 HD22 ASN    28      25.650  42.535  55.291  1.00  0.00           H  
ATOM    408  C   ASN    28      28.585  37.808  55.614  1.00  0.00           C  
ATOM    409  O   ASN    28      29.670  38.281  55.803  1.00  0.00           O  
ATOM    410  N   GLY    29      28.391  36.575  55.091  1.00  0.00           N  
ATOM    411  H   GLY    29      27.481  36.213  54.843  1.00  0.00           H  
ATOM    412  CA  GLY    29      29.457  35.735  54.746  1.00  0.00           C  
ATOM    413  HA2 GLY    29      30.389  36.124  55.155  1.00  0.00           H  
ATOM    414  HA3 GLY    29      29.262  34.776  55.226  1.00  0.00           H  
ATOM    415  C   GLY    29      29.598  35.447  53.203  1.00  0.00           C  
ATOM    416  O   GLY    29      28.656  34.971  52.643  1.00  0.00           O  
ATOM    417  N   LEU    30      30.747  35.698  52.502  1.00  0.00           N  
ATOM    418  H   LEU    30      31.474  36.145  53.043  1.00  0.00           H  
ATOM    419  CA  LEU    30      31.063  35.086  51.230  1.00  0.00           C  
ATOM    420  HA  LEU    30      30.088  35.048  50.746  1.00  0.00           H  
ATOM    421  CB  LEU    30      32.083  36.003  50.464  1.00  0.00           C  
ATOM    422  HB2 LEU    30      31.632  36.991  50.551  1.00  0.00           H  
ATOM    423  HB3 LEU    30      32.990  36.039  51.067  1.00  0.00           H  
ATOM    424  CG  LEU    30      32.160  35.719  48.955  1.00  0.00           C  
ATOM    425  HG  LEU    30      32.224  34.642  48.800  1.00  0.00           H  
ATOM    426  CD1 LEU    30      30.930  36.143  48.201  1.00  0.00           C  
ATOM    427 HD11 LEU    30      31.104  36.213  47.127  1.00  0.00           H  
ATOM    428 HD12 LEU    30      30.196  35.341  48.283  1.00  0.00           H  
ATOM    429 HD13 LEU    30      30.568  37.124  48.508  1.00  0.00           H  
ATOM    430  CD2 LEU    30      33.341  36.431  48.281  1.00  0.00           C  
ATOM    431 HD21 LEU    30      33.598  36.047  47.294  1.00  0.00           H  
ATOM    432 HD22 LEU    30      33.127  37.499  48.231  1.00  0.00           H  
ATOM    433 HD23 LEU    30      34.196  36.347  48.951  1.00  0.00           H  
ATOM    434  C   LEU    30      31.590  33.563  51.286  1.00  0.00           C  
ATOM    435  O   LEU    30      32.750  33.386  51.539  1.00  0.00           O  
ATOM    436  N   TRP    31      30.617  32.691  51.043  1.00  0.00           N  
ATOM    437  H   TRP    31      29.684  33.015  50.830  1.00  0.00           H  
ATOM    438  CA  TRP    31      30.918  31.208  51.150  1.00  0.00           C  
ATOM    439  HA  TRP    31      31.662  30.930  51.897  1.00  0.00           H  
ATOM    440  CB  TRP    31      29.619  30.507  51.607  1.00  0.00           C  
ATOM    441  HB2 TRP    31      29.484  30.902  52.613  1.00  0.00           H  
ATOM    442  HB3 TRP    31      28.743  30.787  51.023  1.00  0.00           H  
ATOM    443  CG  TRP    31      29.570  29.000  51.772  1.00  0.00           C  
ATOM    444  CD1 TRP    31      30.408  28.225  52.479  1.00  0.00           C  
ATOM    445  HD1 TRP    31      31.281  28.578  53.008  1.00  0.00           H  
ATOM    446  NE1 TRP    31      29.914  26.943  52.480  1.00  0.00           N  
ATOM    447  HE1 TRP    31      30.385  26.105  52.791  1.00  0.00           H  
ATOM    448  CE2 TRP    31      28.639  26.841  51.919  1.00  0.00           C  
ATOM    449  CZ2 TRP    31      27.808  25.757  51.772  1.00  0.00           C  
ATOM    450  HZ2 TRP    31      28.044  24.814  52.242  1.00  0.00           H  
ATOM    451  CH2 TRP    31      26.529  25.997  51.217  1.00  0.00           C  
ATOM    452  HH2 TRP    31      25.740  25.263  51.148  1.00  0.00           H  
ATOM    453  CZ3 TRP    31      26.373  27.189  50.466  1.00  0.00           C  
ATOM    454  HZ3 TRP    31      25.442  27.330  49.936  1.00  0.00           H  
ATOM    455  CE3 TRP    31      27.282  28.232  50.562  1.00  0.00           C  
ATOM    456  HE3 TRP    31      27.204  29.088  49.908  1.00  0.00           H  
ATOM    457  CD2 TRP    31      28.466  28.112  51.378  1.00  0.00           C  
ATOM    458  C   TRP    31      31.487  30.604  49.826  1.00  0.00           C  
ATOM    459  O   TRP    31      30.737  30.354  48.896  1.00  0.00           O  
ATOM    460  N   LEU    32      32.837  30.382  49.745  1.00  0.00           N  
ATOM    461  H   LEU    32      33.318  30.487  50.627  1.00  0.00           H  
ATOM    462  CA  LEU    32      33.566  29.880  48.565  1.00  0.00           C  
ATOM    463  HA  LEU    32      32.834  29.808  47.761  1.00  0.00           H  
ATOM    464  CB  LEU    32      34.697  30.831  48.216  1.00  0.00           C  
ATOM    465  HB2 LEU    32      35.225  30.829  49.169  1.00  0.00           H  
ATOM    466  HB3 LEU    32      35.142  30.401  47.318  1.00  0.00           H  
ATOM    467  CG  LEU    32      34.265  32.253  47.841  1.00  0.00           C  
ATOM    468  HG  LEU    32      33.454  32.592  48.486  1.00  0.00           H  
ATOM    469  CD1 LEU    32      35.408  33.240  47.778  1.00  0.00           C  
ATOM    470 HD11 LEU    32      35.221  33.798  48.696  1.00  0.00           H  
ATOM    471 HD12 LEU    32      36.379  32.747  47.830  1.00  0.00           H  
ATOM    472 HD13 LEU    32      35.430  33.904  46.914  1.00  0.00           H  
ATOM    473  CD2 LEU    32      33.384  32.340  46.511  1.00  0.00           C  
ATOM    474 HD21 LEU    32      33.016  33.333  46.255  1.00  0.00           H  
ATOM    475 HD22 LEU    32      33.992  31.980  45.681  1.00  0.00           H  
ATOM    476 HD23 LEU    32      32.539  31.657  46.415  1.00  0.00           H  
ATOM    477  C   LEU    32      34.131  28.453  48.930  1.00  0.00           C  
ATOM    478  O   LEU    32      34.934  28.315  49.849  1.00  0.00           O  
ATOM    479  N   ASP    33      33.692  27.370  48.237  1.00  0.00           N  
ATOM    480  H   ASP    33      33.127  27.515  47.412  1.00  0.00           H  
ATOM    481  CA  ASP    33      33.906  25.953  48.575  1.00  0.00           C  
ATOM    482  HA  ASP    33      33.324  25.304  47.920  1.00  0.00           H  
ATOM    483  CB  ASP    33      35.372  25.554  48.425  1.00  0.00           C  
ATOM    484  HB2 ASP    33      35.940  26.049  49.213  1.00  0.00           H  
ATOM    485  HB3 ASP    33      35.618  24.540  48.743  1.00  0.00           H  
ATOM    486  CG  ASP    33      36.050  25.757  47.042  1.00  0.00           C  
ATOM    487  OD1 ASP    33      37.258  25.975  46.900  1.00  0.00           O  
ATOM    488  OD2 ASP    33      35.236  25.918  46.058  1.00  0.00           O  
ATOM    489  C   ASP    33      33.332  25.812  50.027  1.00  0.00           C  
ATOM    490  O   ASP    33      32.121  26.003  50.095  1.00  0.00           O  
ATOM    491  N   ASP    34      34.130  25.434  51.029  1.00  0.00           N  
ATOM    492  H   ASP    34      35.117  25.269  50.893  1.00  0.00           H  
ATOM    493  CA  ASP    34      33.693  25.215  52.439  1.00  0.00           C  
ATOM    494  HA  ASP    34      32.603  25.241  52.418  1.00  0.00           H  
ATOM    495  CB  ASP    34      34.011  23.796  52.937  1.00  0.00           C  
ATOM    496  HB2 ASP    34      33.604  23.627  53.934  1.00  0.00           H  
ATOM    497  HB3 ASP    34      33.501  23.182  52.195  1.00  0.00           H  
ATOM    498  CG  ASP    34      35.508  23.345  52.963  1.00  0.00           C  
ATOM    499  OD1 ASP    34      36.444  24.156  52.743  1.00  0.00           O  
ATOM    500  OD2 ASP    34      35.617  22.103  53.013  1.00  0.00           O  
ATOM    501  C   ASP    34      34.304  26.219  53.436  1.00  0.00           C  
ATOM    502  O   ASP    34      34.516  25.990  54.646  1.00  0.00           O  
ATOM    503  N   VAL    35      34.643  27.414  52.878  1.00  0.00           N  
ATOM    504  H   VAL    35      34.472  27.568  51.895  1.00  0.00           H  
ATOM    505  CA  VAL    35      35.206  28.578  53.568  1.00  0.00           C  
ATOM    506  HA  VAL    35      35.309  28.385  54.635  1.00  0.00           H  
ATOM    507  CB  VAL    35      36.629  29.008  53.071  1.00  0.00           C  
ATOM    508  HB  VAL    35      36.639  29.473  52.085  1.00  0.00           H  
ATOM    509  CG1 VAL    35      37.142  30.044  54.025  1.00  0.00           C  
ATOM    510 HG11 VAL    35      36.533  30.946  53.965  1.00  0.00           H  
ATOM    511 HG12 VAL    35      37.245  29.569  55.001  1.00  0.00           H  
ATOM    512 HG13 VAL    35      38.133  30.464  53.857  1.00  0.00           H  
ATOM    513  CG2 VAL    35      37.648  27.843  52.960  1.00  0.00           C  
ATOM    514 HG21 VAL    35      37.626  27.241  53.868  1.00  0.00           H  
ATOM    515 HG22 VAL    35      37.444  27.210  52.097  1.00  0.00           H  
ATOM    516 HG23 VAL    35      38.685  28.164  52.858  1.00  0.00           H  
ATOM    517  C   VAL    35      34.258  29.785  53.397  1.00  0.00           C  
ATOM    518  O   VAL    35      33.999  30.278  52.278  1.00  0.00           O  
ATOM    519  N   VAL    36      33.770  30.319  54.521  1.00  0.00           N  
ATOM    520  H   VAL    36      33.775  29.689  55.311  1.00  0.00           H  
ATOM    521  CA  VAL    36      33.020  31.556  54.601  1.00  0.00           C  
ATOM    522  HA  VAL    36      32.578  31.891  53.663  1.00  0.00           H  
ATOM    523  CB  VAL    36      31.935  31.502  55.702  1.00  0.00           C  
ATOM    524  HB  VAL    36      32.328  31.176  56.665  1.00  0.00           H  
ATOM    525  CG1 VAL    36      31.106  32.805  55.872  1.00  0.00           C  
ATOM    526 HG11 VAL    36      30.651  33.032  54.908  1.00  0.00           H  
ATOM    527 HG12 VAL    36      30.350  32.644  56.640  1.00  0.00           H  
ATOM    528 HG13 VAL    36      31.820  33.620  55.997  1.00  0.00           H  
ATOM    529  CG2 VAL    36      30.978  30.377  55.334  1.00  0.00           C  
ATOM    530 HG21 VAL    36      30.552  30.582  54.352  1.00  0.00           H  
ATOM    531 HG22 VAL    36      31.422  29.392  55.475  1.00  0.00           H  
ATOM    532 HG23 VAL    36      30.088  30.327  55.961  1.00  0.00           H  
ATOM    533  C   VAL    36      33.993  32.707  55.017  1.00  0.00           C  
ATOM    534  O   VAL    36      34.596  32.679  56.096  1.00  0.00           O  
ATOM    535  N   TYR    37      34.276  33.611  54.075  1.00  0.00           N  
ATOM    536  H   TYR    37      33.769  33.571  53.203  1.00  0.00           H  
ATOM    537  CA  TYR    37      35.055  34.843  54.234  1.00  0.00           C  
ATOM    538  HA  TYR    37      35.950  34.736  54.847  1.00  0.00           H  
ATOM    539  CB  TYR    37      35.573  35.173  52.782  1.00  0.00           C  
ATOM    540  HB2 TYR    37      34.709  35.053  52.129  1.00  0.00           H  
ATOM    541  HB3 TYR    37      35.798  36.233  52.665  1.00  0.00           H  
ATOM    542  CG  TYR    37      36.735  34.295  52.322  1.00  0.00           C  
ATOM    543  CD1 TYR    37      36.688  32.936  52.117  1.00  0.00           C  
ATOM    544  HD1 TYR    37      35.772  32.405  52.327  1.00  0.00           H  
ATOM    545  CE1 TYR    37      37.794  32.241  51.586  1.00  0.00           C  
ATOM    546  HE1 TYR    37      37.706  31.179  51.412  1.00  0.00           H  
ATOM    547  CZ  TYR    37      38.956  32.956  51.249  1.00  0.00           C  
ATOM    548  OH  TYR    37      40.005  32.312  50.739  1.00  0.00           O  
ATOM    549  HH  TYR    37      39.668  31.609  50.179  1.00  0.00           H  
ATOM    550  CE2 TYR    37      38.994  34.316  51.580  1.00  0.00           C  
ATOM    551  HE2 TYR    37      39.827  34.893  51.206  1.00  0.00           H  
ATOM    552  CD2 TYR    37      37.920  34.981  52.166  1.00  0.00           C  
ATOM    553  HD2 TYR    37      38.068  36.031  52.369  1.00  0.00           H  
ATOM    554  C   TYR    37      34.211  35.888  54.895  1.00  0.00           C  
ATOM    555  O   TYR    37      33.282  36.380  54.291  1.00  0.00           O  
ATOM    556  N   CYS    38      34.458  36.335  56.154  1.00  0.00           N  
ATOM    557  H   CYS    38      35.245  35.891  56.607  1.00  0.00           H  
ATOM    558  CA  CYS    38      33.710  37.533  56.775  1.00  0.00           C  
ATOM    559  HA  CYS    38      33.311  38.140  55.963  1.00  0.00           H  
ATOM    560  CB  CYS    38      32.553  36.959  57.594  1.00  0.00           C  
ATOM    561  HB2 CYS    38      31.974  37.689  58.159  1.00  0.00           H  
ATOM    562  HB3 CYS    38      31.899  36.401  56.923  1.00  0.00           H  
ATOM    563  SG  CYS    38      33.337  35.897  58.849  1.00  0.00           S  
ATOM    564  HG  CYS    38      34.193  35.190  58.105  1.00  0.00           H  
ATOM    565  C   CYS    38      34.692  38.477  57.549  1.00  0.00           C  
ATOM    566  O   CYS    38      35.791  38.153  58.005  1.00  0.00           O  
ATOM    567  N   PRO    39      34.373  39.828  57.657  1.00  0.00           N  
ATOM    568  CD  PRO    39      33.133  40.419  57.136  1.00  0.00           C  
ATOM    569  HD2 PRO    39      32.278  39.806  57.420  1.00  0.00           H  
ATOM    570  HD3 PRO    39      33.182  40.491  56.050  1.00  0.00           H  
ATOM    571  CG  PRO    39      33.082  41.912  57.715  1.00  0.00           C  
ATOM    572  HG2 PRO    39      32.387  41.983  58.551  1.00  0.00           H  
ATOM    573  HG3 PRO    39      32.901  42.520  56.828  1.00  0.00           H  
ATOM    574  CB  PRO    39      34.533  42.198  58.268  1.00  0.00           C  
ATOM    575  HB2 PRO    39      34.478  42.768  59.196  1.00  0.00           H  
ATOM    576  HB3 PRO    39      35.085  42.763  57.517  1.00  0.00           H  
ATOM    577  CA  PRO    39      35.157  40.803  58.405  1.00  0.00           C  
ATOM    578  HA  PRO    39      36.162  40.900  57.994  1.00  0.00           H  
ATOM    579  C   PRO    39      35.340  40.412  59.890  1.00  0.00           C  
ATOM    580  O   PRO    39      34.356  40.068  60.515  1.00  0.00           O  
ATOM    581  N   ARG    40      36.506  40.599  60.512  1.00  0.00           N  
ATOM    582  H   ARG    40      37.241  40.855  59.869  1.00  0.00           H  
ATOM    583  CA  ARG    40      36.838  40.124  61.863  1.00  0.00           C  
ATOM    584  HA  ARG    40      36.548  39.073  61.827  1.00  0.00           H  
ATOM    585  CB  ARG    40      38.346  40.156  62.072  1.00  0.00           C  
ATOM    586  HB2 ARG    40      38.562  39.649  63.012  1.00  0.00           H  
ATOM    587  HB3 ARG    40      38.922  39.611  61.324  1.00  0.00           H  
ATOM    588  CG  ARG    40      38.820  41.662  62.144  1.00  0.00           C  
ATOM    589  HG2 ARG    40      38.624  42.133  61.180  1.00  0.00           H  
ATOM    590  HG3 ARG    40      38.395  42.295  62.922  1.00  0.00           H  
ATOM    591  CD  ARG    40      40.295  41.675  62.340  1.00  0.00           C  
ATOM    592  HD2 ARG    40      40.623  41.255  63.291  1.00  0.00           H  
ATOM    593  HD3 ARG    40      40.688  40.936  61.641  1.00  0.00           H  
ATOM    594  NE  ARG    40      40.963  42.969  62.123  1.00  0.00           N  
ATOM    595  HE  ARG    40      40.422  43.804  61.952  1.00  0.00           H  
ATOM    596  CZ  ARG    40      42.244  43.174  62.204  1.00  0.00           C  
ATOM    597  NH1 ARG    40      43.183  42.245  62.330  1.00  0.00           N  
ATOM    598 HH11 ARG    40      43.020  41.341  61.912  1.00  0.00           H  
ATOM    599 HH12 ARG    40      44.143  42.551  62.265  1.00  0.00           H  
ATOM    600  NH2 ARG    40      42.675  44.404  62.118  1.00  0.00           N  
ATOM    601 HH21 ARG    40      42.013  45.145  61.940  1.00  0.00           H  
ATOM    602 HH22 ARG    40      43.637  44.687  62.244  1.00  0.00           H  
ATOM    603  C   ARG    40      36.129  40.656  63.007  1.00  0.00           C  
ATOM    604  O   ARG    40      35.855  39.888  63.903  1.00  0.00           O  
ATOM    605  N   HIE    41      35.538  41.849  63.020  1.00  0.00           N  
ATOM    606  H   HIE    41      35.652  42.355  62.153  1.00  0.00           H  
ATOM    607  CA  HIE    41      34.698  42.369  64.066  1.00  0.00           C  
ATOM    608  HA  HIE    41      35.243  41.974  64.924  1.00  0.00           H  
ATOM    609  CB  HIE    41      34.672  43.897  64.107  1.00  0.00           C  
ATOM    610  HB2 HIE    41      34.138  44.190  65.012  1.00  0.00           H  
ATOM    611  HB3 HIE    41      35.693  44.273  64.167  1.00  0.00           H  
ATOM    612  CG  HIE    41      34.006  44.502  62.895  1.00  0.00           C  
ATOM    613  ND1 HIE    41      32.797  44.096  62.173  1.00  0.00           N  
ATOM    614  CE1 HIE    41      32.761  44.863  61.086  1.00  0.00           C  
ATOM    615  HE1 HIE    41      31.933  44.956  60.399  1.00  0.00           H  
ATOM    616  NE2 HIE    41      33.769  45.726  61.105  1.00  0.00           N  
ATOM    617  HE2 HIE    41      33.913  46.513  60.489  1.00  0.00           H  
ATOM    618  CD2 HIE    41      34.641  45.456  62.180  1.00  0.00           C  
ATOM    619  HD2 HIE    41      35.439  46.091  62.535  1.00  0.00           H  
ATOM    620  C   HIE    41      33.373  41.652  64.232  1.00  0.00           C  
ATOM    621  O   HIE    41      32.662  41.901  65.215  1.00  0.00           O  
ATOM    622  N   VAL    42      32.965  40.739  63.311  1.00  0.00           N  
ATOM    623  H   VAL    42      33.504  40.731  62.457  1.00  0.00           H  
ATOM    624  CA  VAL    42      31.982  39.623  63.503  1.00  0.00           C  
ATOM    625  HA  VAL    42      31.010  40.094  63.360  1.00  0.00           H  
ATOM    626  CB  VAL    42      32.067  38.521  62.380  1.00  0.00           C  
ATOM    627  HB  VAL    42      32.015  39.095  61.455  1.00  0.00           H  
ATOM    628  CG1 VAL    42      33.457  37.847  62.364  1.00  0.00           C  
ATOM    629 HG11 VAL    42      33.470  37.236  63.267  1.00  0.00           H  
ATOM    630 HG12 VAL    42      33.587  37.286  61.439  1.00  0.00           H  
ATOM    631 HG13 VAL    42      34.172  38.669  62.410  1.00  0.00           H  
ATOM    632  CG2 VAL    42      30.939  37.446  62.338  1.00  0.00           C  
ATOM    633 HG21 VAL    42      30.029  38.043  62.407  1.00  0.00           H  
ATOM    634 HG22 VAL    42      30.999  36.809  61.456  1.00  0.00           H  
ATOM    635 HG23 VAL    42      31.041  36.760  63.179  1.00  0.00           H  
ATOM    636  C   VAL    42      32.161  39.044  64.899  1.00  0.00           C  
ATOM    637  O   VAL    42      31.120  38.669  65.474  1.00  0.00           O  
ATOM    638  N   ILE    43      33.371  38.802  65.439  1.00  0.00           N  
ATOM    639  H   ILE    43      34.170  39.138  64.921  1.00  0.00           H  
ATOM    640  CA  ILE    43      33.640  38.373  66.819  1.00  0.00           C  
ATOM    641  HA  ILE    43      33.371  37.318  66.854  1.00  0.00           H  
ATOM    642  CB  ILE    43      35.153  38.353  66.976  1.00  0.00           C  
ATOM    643  HB  ILE    43      35.374  39.395  66.744  1.00  0.00           H  
ATOM    644  CG2 ILE    43      35.448  38.035  68.489  1.00  0.00           C  
ATOM    645 HG21 ILE    43      35.250  37.004  68.780  1.00  0.00           H  
ATOM    646 HG22 ILE    43      36.490  38.297  68.672  1.00  0.00           H  
ATOM    647 HG23 ILE    43      34.854  38.671  69.145  1.00  0.00           H  
ATOM    648  CG1 ILE    43      36.006  37.462  66.057  1.00  0.00           C  
ATOM    649 HG12 ILE    43      35.831  36.422  66.332  1.00  0.00           H  
ATOM    650 HG13 ILE    43      35.664  37.583  65.029  1.00  0.00           H  
ATOM    651  CD1 ILE    43      37.477  37.812  66.095  1.00  0.00           C  
ATOM    652 HD11 ILE    43      37.955  37.703  67.069  1.00  0.00           H  
ATOM    653 HD12 ILE    43      37.980  37.148  65.392  1.00  0.00           H  
ATOM    654 HD13 ILE    43      37.644  38.823  65.724  1.00  0.00           H  
ATOM    655  C   ILE    43      32.811  39.118  67.899  1.00  0.00           C  
ATOM    656  O   ILE    43      32.255  38.433  68.721  1.00  0.00           O  
ATOM    657  N   CYS    44      32.810  40.459  67.858  1.00  0.00           N  
ATOM    658  H   CYS    44      33.159  40.879  67.009  1.00  0.00           H  
ATOM    659  CA  CYS    44      32.565  41.339  69.005  1.00  0.00           C  
ATOM    660  HA  CYS    44      32.605  40.708  69.893  1.00  0.00           H  
ATOM    661  CB  CYS    44      33.672  42.481  68.872  1.00  0.00           C  
ATOM    662  HB2 CYS    44      33.517  42.938  67.895  1.00  0.00           H  
ATOM    663  HB3 CYS    44      33.539  43.250  69.633  1.00  0.00           H  
ATOM    664  SG  CYS    44      35.374  41.807  69.033  1.00  0.00           S  
ATOM    665  HG  CYS    44      35.656  42.604  70.068  1.00  0.00           H  
ATOM    666  C   CYS    44      31.201  42.049  69.066  1.00  0.00           C  
ATOM    667  O   CYS    44      30.413  42.013  68.111  1.00  0.00           O  
ATOM    668  N   THR    45      30.883  42.723  70.128  1.00  0.00           N  
ATOM    669  H   THR    45      31.476  42.524  70.921  1.00  0.00           H  
ATOM    670  CA  THR    45      29.529  43.383  70.384  1.00  0.00           C  
ATOM    671  HA  THR    45      28.931  43.355  69.473  1.00  0.00           H  
ATOM    672  CB  THR    45      28.731  42.615  71.458  1.00  0.00           C  
ATOM    673  HB  THR    45      29.404  42.676  72.313  1.00  0.00           H  
ATOM    674  CG2 THR    45      27.363  43.313  71.589  1.00  0.00           C  
ATOM    675 HG21 THR    45      27.458  44.305  72.030  1.00  0.00           H  
ATOM    676 HG22 THR    45      26.959  43.301  70.577  1.00  0.00           H  
ATOM    677 HG23 THR    45      26.751  42.686  72.238  1.00  0.00           H  
ATOM    678  OG1 THR    45      28.552  41.357  70.943  1.00  0.00           O  
ATOM    679  HG1 THR    45      29.328  40.877  71.240  1.00  0.00           H  
ATOM    680  C   THR    45      29.751  44.891  70.815  1.00  0.00           C  
ATOM    681  O   THR    45      29.164  45.771  70.222  1.00  0.00           O  
ATOM    682  N   SER    46      30.572  45.227  71.866  1.00  0.00           N  
ATOM    683  H   SER    46      31.094  44.464  72.273  1.00  0.00           H  
ATOM    684  CA  SER    46      30.567  46.637  72.350  1.00  0.00           C  
ATOM    685  HA  SER    46      30.613  47.317  71.500  1.00  0.00           H  
ATOM    686  CB  SER    46      29.343  46.904  73.142  1.00  0.00           C  
ATOM    687  HB2 SER    46      28.503  46.779  72.459  1.00  0.00           H  
ATOM    688  HB3 SER    46      29.110  46.143  73.887  1.00  0.00           H  
ATOM    689  OG  SER    46      29.342  48.272  73.603  1.00  0.00           O  
ATOM    690  HG  SER    46      29.678  48.322  74.500  1.00  0.00           H  
ATOM    691  C   SER    46      31.850  47.003  73.139  1.00  0.00           C  
ATOM    692  O   SER    46      32.656  47.732  72.633  1.00  0.00           O  
ATOM    693  N   GLU    47      32.046  46.535  74.341  1.00  0.00           N  
ATOM    694  H   GLU    47      31.377  45.874  74.711  1.00  0.00           H  
ATOM    695  CA  GLU    47      33.270  46.896  75.021  1.00  0.00           C  
ATOM    696  HA  GLU    47      33.580  47.901  74.735  1.00  0.00           H  
ATOM    697  CB  GLU    47      32.957  46.823  76.521  1.00  0.00           C  
ATOM    698  HB2 GLU    47      32.113  47.494  76.688  1.00  0.00           H  
ATOM    699  HB3 GLU    47      32.691  45.837  76.902  1.00  0.00           H  
ATOM    700  CG  GLU    47      34.183  47.409  77.334  1.00  0.00           C  
ATOM    701  HG2 GLU    47      34.637  48.147  76.672  1.00  0.00           H  
ATOM    702  HG3 GLU    47      33.893  47.919  78.252  1.00  0.00           H  
ATOM    703  CD  GLU    47      35.204  46.268  77.638  1.00  0.00           C  
ATOM    704  OE1 GLU    47      34.830  45.115  77.960  1.00  0.00           O  
ATOM    705  OE2 GLU    47      36.428  46.526  77.639  1.00  0.00           O  
ATOM    706  C   GLU    47      34.454  45.953  74.621  1.00  0.00           C  
ATOM    707  O   GLU    47      35.526  46.479  74.373  1.00  0.00           O  
ATOM    708  N   ASP    48      34.227  44.656  74.356  1.00  0.00           N  
ATOM    709  H   ASP    48      33.257  44.404  74.479  1.00  0.00           H  
ATOM    710  CA  ASP    48      35.101  43.910  73.468  1.00  0.00           C  
ATOM    711  HA  ASP    48      36.110  44.005  73.868  1.00  0.00           H  
ATOM    712  CB  ASP    48      34.676  42.489  73.391  1.00  0.00           C  
ATOM    713  HB2 ASP    48      35.261  41.845  72.735  1.00  0.00           H  
ATOM    714  HB3 ASP    48      34.900  42.068  74.371  1.00  0.00           H  
ATOM    715  CG  ASP    48      33.162  42.272  73.113  1.00  0.00           C  
ATOM    716  OD1 ASP    48      32.521  43.156  72.597  1.00  0.00           O  
ATOM    717  OD2 ASP    48      32.549  41.264  73.597  1.00  0.00           O  
ATOM    718  C   ASP    48      35.285  44.443  72.007  1.00  0.00           C  
ATOM    719  O   ASP    48      36.270  44.201  71.368  1.00  0.00           O  
ATOM    720  N   MET    49      34.329  45.105  71.411  1.00  0.00           N  
ATOM    721  H   MET    49      33.528  45.295  71.996  1.00  0.00           H  
ATOM    722  CA  MET    49      34.594  45.881  70.171  1.00  0.00           C  
ATOM    723  HA  MET    49      35.018  45.148  69.485  1.00  0.00           H  
ATOM    724  CB  MET    49      33.222  46.258  69.700  1.00  0.00           C  
ATOM    725  HB2 MET    49      32.795  45.265  69.554  1.00  0.00           H  
ATOM    726  HB3 MET    49      32.792  46.854  70.505  1.00  0.00           H  
ATOM    727  CG  MET    49      33.072  47.019  68.348  1.00  0.00           C  
ATOM    728  HG2 MET    49      32.138  47.573  68.444  1.00  0.00           H  
ATOM    729  HG3 MET    49      33.772  47.850  68.263  1.00  0.00           H  
ATOM    730  SD  MET    49      33.015  45.969  66.886  1.00  0.00           S  
ATOM    731  CE  MET    49      31.282  45.332  66.962  1.00  0.00           C  
ATOM    732  HE1 MET    49      31.138  44.729  67.859  1.00  0.00           H  
ATOM    733  HE2 MET    49      30.599  46.180  66.903  1.00  0.00           H  
ATOM    734  HE3 MET    49      31.169  44.821  66.006  1.00  0.00           H  
ATOM    735  C   MET    49      35.495  47.064  70.343  1.00  0.00           C  
ATOM    736  O   MET    49      36.288  47.314  69.460  1.00  0.00           O  
ATOM    737  N   LEU    50      35.350  47.928  71.335  1.00  0.00           N  
ATOM    738  H   LEU    50      34.519  47.845  71.903  1.00  0.00           H  
ATOM    739  CA  LEU    50      36.214  49.090  71.504  1.00  0.00           C  
ATOM    740  HA  LEU    50      36.341  49.682  70.597  1.00  0.00           H  
ATOM    741  CB  LEU    50      35.559  49.898  72.612  1.00  0.00           C  
ATOM    742  HB2 LEU    50      34.548  50.176  72.312  1.00  0.00           H  
ATOM    743  HB3 LEU    50      35.403  49.354  73.544  1.00  0.00           H  
ATOM    744  CG  LEU    50      36.330  51.199  73.032  1.00  0.00           C  
ATOM    745  HG  LEU    50      37.398  51.003  73.126  1.00  0.00           H  
ATOM    746  CD1 LEU    50      36.022  52.252  71.975  1.00  0.00           C  
ATOM    747 HD11 LEU    50      36.619  53.084  72.349  1.00  0.00           H  
ATOM    748 HD12 LEU    50      36.432  51.896  71.030  1.00  0.00           H  
ATOM    749 HD13 LEU    50      34.943  52.399  71.952  1.00  0.00           H  
ATOM    750  CD2 LEU    50      35.986  51.708  74.408  1.00  0.00           C  
ATOM    751 HD21 LEU    50      36.257  50.986  75.178  1.00  0.00           H  
ATOM    752 HD22 LEU    50      36.569  52.591  74.671  1.00  0.00           H  
ATOM    753 HD23 LEU    50      34.912  51.894  74.440  1.00  0.00           H  
ATOM    754  C   LEU    50      37.626  48.638  71.822  1.00  0.00           C  
ATOM    755  O   LEU    50      38.592  49.061  71.137  1.00  0.00           O  
ATOM    756  N   ASN    51      37.741  47.721  72.750  1.00  0.00           N  
ATOM    757  H   ASN    51      36.854  47.389  73.100  1.00  0.00           H  
ATOM    758  CA  ASN    51      39.007  47.087  73.206  1.00  0.00           C  
ATOM    759  HA  ASN    51      39.789  47.614  72.659  1.00  0.00           H  
ATOM    760  CB  ASN    51      39.222  47.357  74.747  1.00  0.00           C  
ATOM    761  HB2 ASN    51      38.658  46.726  75.435  1.00  0.00           H  
ATOM    762  HB3 ASN    51      40.228  47.113  75.090  1.00  0.00           H  
ATOM    763  CG  ASN    51      38.822  48.784  75.180  1.00  0.00           C  
ATOM    764  OD1 ASN    51      39.520  49.775  74.971  1.00  0.00           O  
ATOM    765  ND2 ASN    51      37.810  48.940  76.051  1.00  0.00           N  
ATOM    766 HD21 ASN    51      37.455  48.125  76.530  1.00  0.00           H  
ATOM    767 HD22 ASN    51      37.595  49.865  76.396  1.00  0.00           H  
ATOM    768  C   ASN    51      39.097  45.558  72.889  1.00  0.00           C  
ATOM    769  O   ASN    51      38.894  44.688  73.751  1.00  0.00           O  
ATOM    770  N   PRO    52      39.454  45.278  71.602  1.00  0.00           N  
ATOM    771  CD  PRO    52      39.648  46.225  70.479  1.00  0.00           C  
ATOM    772  HD2 PRO    52      40.371  47.012  70.691  1.00  0.00           H  
ATOM    773  HD3 PRO    52      38.697  46.732  70.313  1.00  0.00           H  
ATOM    774  CG  PRO    52      40.082  45.377  69.255  1.00  0.00           C  
ATOM    775  HG2 PRO    52      41.170  45.440  69.266  1.00  0.00           H  
ATOM    776  HG3 PRO    52      39.748  45.865  68.339  1.00  0.00           H  
ATOM    777  CB  PRO    52      39.343  44.023  69.594  1.00  0.00           C  
ATOM    778  HB2 PRO    52      39.746  43.167  69.055  1.00  0.00           H  
ATOM    779  HB3 PRO    52      38.273  44.208  69.502  1.00  0.00           H  
ATOM    780  CA  PRO    52      39.585  43.891  71.088  1.00  0.00           C  
ATOM    781  HA  PRO    52      38.711  43.317  71.397  1.00  0.00           H  
ATOM    782  C   PRO    52      40.896  43.338  71.515  1.00  0.00           C  
ATOM    783  O   PRO    52      41.950  43.545  70.856  1.00  0.00           O  
ATOM    784  N   ASN    53      40.795  42.338  72.360  1.00  0.00           N  
ATOM    785  H   ASN    53      39.921  42.063  72.784  1.00  0.00           H  
ATOM    786  CA  ASN    53      41.816  41.279  72.443  1.00  0.00           C  
ATOM    787  HA  ASN    53      42.705  41.733  72.006  1.00  0.00           H  
ATOM    788  CB  ASN    53      42.273  41.079  73.889  1.00  0.00           C  
ATOM    789  HB2 ASN    53      42.427  42.071  74.312  1.00  0.00           H  
ATOM    790  HB3 ASN    53      41.503  40.556  74.457  1.00  0.00           H  
ATOM    791  CG  ASN    53      43.606  40.319  74.008  1.00  0.00           C  
ATOM    792  OD1 ASN    53      43.933  39.404  73.220  1.00  0.00           O  
ATOM    793  ND2 ASN    53      44.483  40.810  74.849  1.00  0.00           N  
ATOM    794 HD21 ASN    53      44.297  41.517  75.545  1.00  0.00           H  
ATOM    795 HD22 ASN    53      45.174  40.171  75.215  1.00  0.00           H  
ATOM    796  C   ASN    53      41.346  40.111  71.627  1.00  0.00           C  
ATOM    797  O   ASN    53      40.774  39.154  72.103  1.00  0.00           O  
ATOM    798  N   TYR    54      41.614  40.254  70.315  1.00  0.00           N  
ATOM    799  H   TYR    54      42.005  41.153  70.071  1.00  0.00           H  
ATOM    800  CA  TYR    54      41.272  39.314  69.211  1.00  0.00           C  
ATOM    801  HA  TYR    54      40.199  39.130  69.265  1.00  0.00           H  
ATOM    802  CB  TYR    54      41.519  39.761  67.765  1.00  0.00           C  
ATOM    803  HB2 TYR    54      42.559  40.089  67.757  1.00  0.00           H  
ATOM    804  HB3 TYR    54      41.503  38.834  67.192  1.00  0.00           H  
ATOM    805  CG  TYR    54      40.565  40.814  67.071  1.00  0.00           C  
ATOM    806  CD1 TYR    54      39.201  41.043  67.566  1.00  0.00           C  
ATOM    807  HD1 TYR    54      38.887  40.341  68.324  1.00  0.00           H  
ATOM    808  CE1 TYR    54      38.340  41.940  66.886  1.00  0.00           C  
ATOM    809  HE1 TYR    54      37.292  41.948  67.150  1.00  0.00           H  
ATOM    810  CZ  TYR    54      38.848  42.814  65.906  1.00  0.00           C  
ATOM    811  OH  TYR    54      38.010  43.663  65.159  1.00  0.00           O  
ATOM    812  HH  TYR    54      38.413  44.014  64.361  1.00  0.00           H  
ATOM    813  CE2 TYR    54      40.161  42.728  65.532  1.00  0.00           C  
ATOM    814  HE2 TYR    54      40.601  43.368  64.781  1.00  0.00           H  
ATOM    815  CD2 TYR    54      40.972  41.732  66.091  1.00  0.00           C  
ATOM    816  HD2 TYR    54      41.937  41.580  65.630  1.00  0.00           H  
ATOM    817  C   TYR    54      42.036  37.982  69.376  1.00  0.00           C  
ATOM    818  O   TYR    54      41.461  36.944  69.237  1.00  0.00           O  
ATOM    819  N   GLU    55      43.356  38.117  69.616  1.00  0.00           N  
ATOM    820  H   GLU    55      43.566  39.067  69.888  1.00  0.00           H  
ATOM    821  CA  GLU    55      44.317  37.086  70.036  1.00  0.00           C  
ATOM    822  HA  GLU    55      44.574  36.417  69.214  1.00  0.00           H  
ATOM    823  CB  GLU    55      45.668  37.774  70.508  1.00  0.00           C  
ATOM    824  HB2 GLU    55      45.419  38.504  71.278  1.00  0.00           H  
ATOM    825  HB3 GLU    55      46.229  36.947  70.944  1.00  0.00           H  
ATOM    826  CG  GLU    55      46.347  38.500  69.400  1.00  0.00           C  
ATOM    827  HG2 GLU    55      47.275  38.811  69.878  1.00  0.00           H  
ATOM    828  HG3 GLU    55      46.441  37.743  68.621  1.00  0.00           H  
ATOM    829  CD  GLU    55      45.618  39.705  68.756  1.00  0.00           C  
ATOM    830  OE1 GLU    55      44.808  40.403  69.488  1.00  0.00           O  
ATOM    831  OE2 GLU    55      45.803  39.993  67.543  1.00  0.00           O  
ATOM    832  C   GLU    55      43.734  36.109  71.072  1.00  0.00           C  
ATOM    833  O   GLU    55      43.703  34.924  70.850  1.00  0.00           O  
ATOM    834  N   ASP    56      43.238  36.601  72.245  1.00  0.00           N  
ATOM    835  H   ASP    56      43.237  37.611  72.250  1.00  0.00           H  
ATOM    836  CA  ASP    56      42.482  35.925  73.314  1.00  0.00           C  
ATOM    837  HA  ASP    56      43.119  35.153  73.745  1.00  0.00           H  
ATOM    838  CB  ASP    56      42.325  36.925  74.510  1.00  0.00           C  
ATOM    839  HB2 ASP    56      43.330  37.074  74.903  1.00  0.00           H  
ATOM    840  HB3 ASP    56      41.979  37.910  74.197  1.00  0.00           H  
ATOM    841  CG  ASP    56      41.394  36.413  75.658  1.00  0.00           C  
ATOM    842  OD1 ASP    56      41.381  35.189  75.922  1.00  0.00           O  
ATOM    843  OD2 ASP    56      40.638  37.171  76.303  1.00  0.00           O  
ATOM    844  C   ASP    56      41.223  35.250  72.848  1.00  0.00           C  
ATOM    845  O   ASP    56      40.960  34.059  73.134  1.00  0.00           O  
ATOM    846  N   LEU    57      40.435  36.063  72.182  1.00  0.00           N  
ATOM    847  H   LEU    57      40.703  37.028  72.050  1.00  0.00           H  
ATOM    848  CA  LEU    57      39.089  35.704  71.662  1.00  0.00           C  
ATOM    849  HA  LEU    57      38.523  35.319  72.510  1.00  0.00           H  
ATOM    850  CB  LEU    57      38.387  37.000  71.074  1.00  0.00           C  
ATOM    851  HB2 LEU    57      39.171  37.599  70.611  1.00  0.00           H  
ATOM    852  HB3 LEU    57      37.597  36.728  70.374  1.00  0.00           H  
ATOM    853  CG  LEU    57      37.814  37.876  72.186  1.00  0.00           C  
ATOM    854  HG  LEU    57      38.441  38.047  73.061  1.00  0.00           H  
ATOM    855  CD1 LEU    57      37.473  39.276  71.705  1.00  0.00           C  
ATOM    856 HD11 LEU    57      36.521  39.258  71.175  1.00  0.00           H  
ATOM    857 HD12 LEU    57      37.496  39.990  72.529  1.00  0.00           H  
ATOM    858 HD13 LEU    57      38.211  39.680  71.012  1.00  0.00           H  
ATOM    859  CD2 LEU    57      36.436  37.269  72.761  1.00  0.00           C  
ATOM    860 HD21 LEU    57      36.559  36.297  73.238  1.00  0.00           H  
ATOM    861 HD22 LEU    57      36.071  37.958  73.523  1.00  0.00           H  
ATOM    862 HD23 LEU    57      35.668  37.194  71.991  1.00  0.00           H  
ATOM    863  C   LEU    57      39.177  34.608  70.700  1.00  0.00           C  
ATOM    864  O   LEU    57      38.326  33.694  70.751  1.00  0.00           O  
ATOM    865  N   LEU    58      40.127  34.609  69.761  1.00  0.00           N  
ATOM    866  H   LEU    58      40.775  35.383  69.713  1.00  0.00           H  
ATOM    867  CA  LEU    58      40.384  33.433  68.846  1.00  0.00           C  
ATOM    868  HA  LEU    58      39.446  33.267  68.315  1.00  0.00           H  
ATOM    869  CB  LEU    58      41.541  33.872  67.835  1.00  0.00           C  
ATOM    870  HB2 LEU    58      42.359  34.364  68.361  1.00  0.00           H  
ATOM    871  HB3 LEU    58      41.852  32.874  67.526  1.00  0.00           H  
ATOM    872  CG  LEU    58      41.142  34.766  66.720  1.00  0.00           C  
ATOM    873  HG  LEU    58      40.518  35.512  67.211  1.00  0.00           H  
ATOM    874  CD1 LEU    58      42.353  35.351  66.003  1.00  0.00           C  
ATOM    875 HD11 LEU    58      43.085  35.720  66.721  1.00  0.00           H  
ATOM    876 HD12 LEU    58      42.804  34.640  65.312  1.00  0.00           H  
ATOM    877 HD13 LEU    58      42.042  36.247  65.465  1.00  0.00           H  
ATOM    878  CD2 LEU    58      40.297  33.887  65.711  1.00  0.00           C  
ATOM    879 HD21 LEU    58      39.775  34.446  64.934  1.00  0.00           H  
ATOM    880 HD22 LEU    58      40.961  33.106  65.341  1.00  0.00           H  
ATOM    881 HD23 LEU    58      39.439  33.517  66.273  1.00  0.00           H  
ATOM    882  C   LEU    58      40.628  32.130  69.609  1.00  0.00           C  
ATOM    883  O   LEU    58      40.139  31.125  69.124  1.00  0.00           O  
ATOM    884  N   ILE    59      41.294  32.204  70.811  1.00  0.00           N  
ATOM    885  H   ILE    59      41.273  33.154  71.153  1.00  0.00           H  
ATOM    886  CA  ILE    59      41.815  31.068  71.547  1.00  0.00           C  
ATOM    887  HA  ILE    59      42.207  30.328  70.850  1.00  0.00           H  
ATOM    888  CB  ILE    59      43.106  31.546  72.294  1.00  0.00           C  
ATOM    889  HB  ILE    59      42.955  32.493  72.811  1.00  0.00           H  
ATOM    890  CG2 ILE    59      43.543  30.528  73.451  1.00  0.00           C  
ATOM    891 HG21 ILE    59      42.745  30.393  74.180  1.00  0.00           H  
ATOM    892 HG22 ILE    59      43.758  29.525  73.081  1.00  0.00           H  
ATOM    893 HG23 ILE    59      44.437  30.799  74.013  1.00  0.00           H  
ATOM    894  CG1 ILE    59      44.333  31.574  71.377  1.00  0.00           C  
ATOM    895 HG12 ILE    59      44.753  30.582  71.212  1.00  0.00           H  
ATOM    896 HG13 ILE    59      44.037  32.081  70.459  1.00  0.00           H  
ATOM    897  CD1 ILE    59      45.433  32.433  71.981  1.00  0.00           C  
ATOM    898 HD11 ILE    59      45.146  33.361  72.475  1.00  0.00           H  
ATOM    899 HD12 ILE    59      46.141  31.886  72.604  1.00  0.00           H  
ATOM    900 HD13 ILE    59      46.124  32.745  71.198  1.00  0.00           H  
ATOM    901  C   ILE    59      40.766  30.459  72.480  1.00  0.00           C  
ATOM    902  O   ILE    59      40.654  29.227  72.581  1.00  0.00           O  
ATOM    903  N   ARG    60      39.746  31.232  72.970  1.00  0.00           N  
ATOM    904  H   ARG    60      39.801  32.202  72.692  1.00  0.00           H  
ATOM    905  CA  ARG    60      38.712  30.655  73.878  1.00  0.00           C  
ATOM    906  HA  ARG    60      38.948  29.629  74.162  1.00  0.00           H  
ATOM    907  CB  ARG    60      38.586  31.385  75.191  1.00  0.00           C  
ATOM    908  HB2 ARG    60      38.134  32.358  74.997  1.00  0.00           H  
ATOM    909  HB3 ARG    60      37.906  30.916  75.902  1.00  0.00           H  
ATOM    910  CG  ARG    60      39.927  31.542  75.874  1.00  0.00           C  
ATOM    911  HG2 ARG    60      40.334  30.536  75.974  1.00  0.00           H  
ATOM    912  HG3 ARG    60      40.607  32.146  75.273  1.00  0.00           H  
ATOM    913  CD  ARG    60      39.918  32.077  77.282  1.00  0.00           C  
ATOM    914  HD2 ARG    60      39.123  31.575  77.834  1.00  0.00           H  
ATOM    915  HD3 ARG    60      40.842  31.943  77.845  1.00  0.00           H  
ATOM    916  NE  ARG    60      39.791  33.514  77.249  1.00  0.00           N  
ATOM    917  HE  ARG    60      40.280  34.001  76.511  1.00  0.00           H  
ATOM    918  CZ  ARG    60      39.091  34.254  78.056  1.00  0.00           C  
ATOM    919  NH1 ARG    60      38.511  33.673  79.080  1.00  0.00           N  
ATOM    920 HH11 ARG    60      38.735  32.702  79.240  1.00  0.00           H  
ATOM    921 HH12 ARG    60      38.114  34.210  79.838  1.00  0.00           H  
ATOM    922  NH2 ARG    60      38.965  35.517  78.045  1.00  0.00           N  
ATOM    923 HH21 ARG    60      39.515  35.980  77.336  1.00  0.00           H  
ATOM    924 HH22 ARG    60      38.453  35.977  78.783  1.00  0.00           H  
ATOM    925  C   ARG    60      37.381  30.556  73.192  1.00  0.00           C  
ATOM    926  O   ARG    60      36.655  29.628  73.456  1.00  0.00           O  
ATOM    927  N   LYS    61      36.909  31.586  72.428  1.00  0.00           N  
ATOM    928  H   LYS    61      37.463  32.402  72.208  1.00  0.00           H  
ATOM    929  CA  LYS    61      35.579  31.636  71.886  1.00  0.00           C  
ATOM    930  HA  LYS    61      34.817  31.159  72.503  1.00  0.00           H  
ATOM    931  CB  LYS    61      35.098  33.050  71.672  1.00  0.00           C  
ATOM    932  HB2 LYS    61      35.338  33.680  72.528  1.00  0.00           H  
ATOM    933  HB3 LYS    61      35.667  33.438  70.827  1.00  0.00           H  
ATOM    934  CG  LYS    61      33.661  33.342  71.349  1.00  0.00           C  
ATOM    935  HG2 LYS    61      33.403  32.701  70.506  1.00  0.00           H  
ATOM    936  HG3 LYS    61      33.088  33.033  72.223  1.00  0.00           H  
ATOM    937  CD  LYS    61      33.447  34.860  70.946  1.00  0.00           C  
ATOM    938  HD2 LYS    61      34.095  35.412  71.627  1.00  0.00           H  
ATOM    939  HD3 LYS    61      33.752  35.007  69.910  1.00  0.00           H  
ATOM    940  CE  LYS    61      32.043  35.303  71.202  1.00  0.00           C  
ATOM    941  HE2 LYS    61      31.425  34.719  70.520  1.00  0.00           H  
ATOM    942  HE3 LYS    61      31.753  35.068  72.226  1.00  0.00           H  
ATOM    943  NZ  LYS    61      31.901  36.738  70.821  1.00  0.00           N  
ATOM    944  HZ1 LYS    61      30.991  37.095  71.074  1.00  0.00           H  
ATOM    945  HZ2 LYS    61      32.528  37.339  71.336  1.00  0.00           H  
ATOM    946  HZ3 LYS    61      32.019  36.970  69.845  1.00  0.00           H  
ATOM    947  C   LYS    61      35.483  30.701  70.616  1.00  0.00           C  
ATOM    948  O   LYS    61      35.767  31.100  69.493  1.00  0.00           O  
ATOM    949  N   SER    62      35.051  29.458  70.863  1.00  0.00           N  
ATOM    950  H   SER    62      34.732  29.397  71.820  1.00  0.00           H  
ATOM    951  CA  SER    62      35.209  28.263  70.028  1.00  0.00           C  
ATOM    952  HA  SER    62      36.256  28.192  69.733  1.00  0.00           H  
ATOM    953  CB  SER    62      34.965  27.024  70.899  1.00  0.00           C  
ATOM    954  HB2 SER    62      34.147  27.174  71.603  1.00  0.00           H  
ATOM    955  HB3 SER    62      34.831  26.185  70.217  1.00  0.00           H  
ATOM    956  OG  SER    62      36.196  26.708  71.582  1.00  0.00           O  
ATOM    957  HG  SER    62      36.132  25.824  71.951  1.00  0.00           H  
ATOM    958  C   SER    62      34.263  28.207  68.799  1.00  0.00           C  
ATOM    959  O   SER    62      33.032  28.217  69.056  1.00  0.00           O  
ATOM    960  N   ASN    63      34.775  27.928  67.626  1.00  0.00           N  
ATOM    961  H   ASN    63      35.780  27.836  67.610  1.00  0.00           H  
ATOM    962  CA  ASN    63      34.093  27.599  66.364  1.00  0.00           C  
ATOM    963  HA  ASN    63      34.149  28.529  65.797  1.00  0.00           H  
ATOM    964  CB  ASN    63      34.801  26.455  65.695  1.00  0.00           C  
ATOM    965  HB2 ASN    63      34.241  26.244  64.784  1.00  0.00           H  
ATOM    966  HB3 ASN    63      35.823  26.787  65.513  1.00  0.00           H  
ATOM    967  CG  ASN    63      34.807  25.180  66.541  1.00  0.00           C  
ATOM    968  OD1 ASN    63      35.680  25.048  67.395  1.00  0.00           O  
ATOM    969  ND2 ASN    63      34.003  24.088  66.207  1.00  0.00           N  
ATOM    970 HD21 ASN    63      33.504  24.054  65.330  1.00  0.00           H  
ATOM    971 HD22 ASN    63      34.073  23.231  66.737  1.00  0.00           H  
ATOM    972  C   ASN    63      32.608  27.426  66.365  1.00  0.00           C  
ATOM    973  O   ASN    63      31.991  28.214  65.683  1.00  0.00           O  
ATOM    974  N   HIE    64      32.065  26.436  67.069  1.00  0.00           N  
ATOM    975  H   HIE    64      32.689  25.863  67.618  1.00  0.00           H  
ATOM    976  CA  HIE    64      30.574  26.182  67.025  1.00  0.00           C  
ATOM    977  HA  HIE    64      30.435  25.835  66.001  1.00  0.00           H  
ATOM    978  CB  HIE    64      30.134  25.126  67.981  1.00  0.00           C  
ATOM    979  HB2 HIE    64      29.054  25.105  68.122  1.00  0.00           H  
ATOM    980  HB3 HIE    64      30.484  24.164  67.607  1.00  0.00           H  
ATOM    981  CG  HIE    64      30.807  25.217  69.327  1.00  0.00           C  
ATOM    982  ND1 HIE    64      31.947  24.402  69.717  1.00  0.00           N  
ATOM    983  CE1 HIE    64      32.305  24.840  70.948  1.00  0.00           C  
ATOM    984  HE1 HIE    64      32.954  24.240  71.569  1.00  0.00           H  
ATOM    985  NE2 HIE    64      31.391  25.729  71.337  1.00  0.00           N  
ATOM    986  HE2 HIE    64      31.508  26.178  72.234  1.00  0.00           H  
ATOM    987  CD2 HIE    64      30.396  25.917  70.400  1.00  0.00           C  
ATOM    988  HD2 HIE    64      29.604  26.633  70.235  1.00  0.00           H  
ATOM    989  C   HIE    64      29.732  27.528  67.275  1.00  0.00           C  
ATOM    990  O   HIE    64      28.670  27.788  66.681  1.00  0.00           O  
ATOM    991  N   ASN    65      30.240  28.388  68.139  1.00  0.00           N  
ATOM    992  H   ASN    65      31.201  28.221  68.401  1.00  0.00           H  
ATOM    993  CA  ASN    65      29.558  29.664  68.522  1.00  0.00           C  
ATOM    994  HA  ASN    65      28.576  29.429  68.933  1.00  0.00           H  
ATOM    995  CB  ASN    65      30.284  30.367  69.652  1.00  0.00           C  
ATOM    996  HB2 ASN    65      31.339  30.537  69.438  1.00  0.00           H  
ATOM    997  HB3 ASN    65      29.764  31.310  69.818  1.00  0.00           H  
ATOM    998  CG  ASN    65      30.358  29.599  70.944  1.00  0.00           C  
ATOM    999  OD1 ASN    65      29.381  29.517  71.696  1.00  0.00           O  
ATOM   1000  ND2 ASN    65      31.471  28.948  71.293  1.00  0.00           N  
ATOM   1001 HD21 ASN    65      32.158  28.709  70.592  1.00  0.00           H  
ATOM   1002 HD22 ASN    65      31.557  28.506  72.198  1.00  0.00           H  
ATOM   1003  C   ASN    65      29.275  30.599  67.269  1.00  0.00           C  
ATOM   1004  O   ASN    65      28.378  31.461  67.313  1.00  0.00           O  
ATOM   1005  N   PHE    66      30.037  30.411  66.145  1.00  0.00           N  
ATOM   1006  H   PHE    66      30.515  29.528  66.031  1.00  0.00           H  
ATOM   1007  CA  PHE    66      29.668  31.075  64.961  1.00  0.00           C  
ATOM   1008  HA  PHE    66      29.271  32.060  65.207  1.00  0.00           H  
ATOM   1009  CB  PHE    66      30.828  31.387  63.981  1.00  0.00           C  
ATOM   1010  HB2 PHE    66      31.127  30.412  63.597  1.00  0.00           H  
ATOM   1011  HB3 PHE    66      30.448  32.050  63.204  1.00  0.00           H  
ATOM   1012  CG  PHE    66      32.040  32.106  64.636  1.00  0.00           C  
ATOM   1013  CD1 PHE    66      32.366  33.473  64.401  1.00  0.00           C  
ATOM   1014  HD1 PHE    66      31.669  34.007  63.772  1.00  0.00           H  
ATOM   1015  CE1 PHE    66      33.592  34.109  64.802  1.00  0.00           C  
ATOM   1016  HE1 PHE    66      33.943  35.095  64.536  1.00  0.00           H  
ATOM   1017  CZ  PHE    66      34.385  33.328  65.692  1.00  0.00           C  
ATOM   1018  HZ  PHE    66      35.263  33.781  66.127  1.00  0.00           H  
ATOM   1019  CE2 PHE    66      34.121  31.972  66.025  1.00  0.00           C  
ATOM   1020  HE2 PHE    66      34.661  31.386  66.755  1.00  0.00           H  
ATOM   1021  CD2 PHE    66      32.908  31.431  65.497  1.00  0.00           C  
ATOM   1022  HD2 PHE    66      32.630  30.446  65.842  1.00  0.00           H  
ATOM   1023  C   PHE    66      28.475  30.420  64.192  1.00  0.00           C  
ATOM   1024  O   PHE    66      28.706  29.447  63.407  1.00  0.00           O  
ATOM   1025  N   LEU    67      27.260  30.848  64.413  1.00  0.00           N  
ATOM   1026  H   LEU    67      27.148  31.647  65.021  1.00  0.00           H  
ATOM   1027  CA  LEU    67      26.035  30.464  63.711  1.00  0.00           C  
ATOM   1028  HA  LEU    67      26.083  29.375  63.704  1.00  0.00           H  
ATOM   1029  CB  LEU    67      24.847  31.074  64.546  1.00  0.00           C  
ATOM   1030  HB2 LEU    67      24.871  30.622  65.537  1.00  0.00           H  
ATOM   1031  HB3 LEU    67      25.063  32.142  64.564  1.00  0.00           H  
ATOM   1032  CG  LEU    67      23.445  31.080  63.883  1.00  0.00           C  
ATOM   1033  HG  LEU    67      23.480  31.668  62.966  1.00  0.00           H  
ATOM   1034  CD1 LEU    67      22.996  29.655  63.655  1.00  0.00           C  
ATOM   1035 HD11 LEU    67      21.981  29.617  63.262  1.00  0.00           H  
ATOM   1036 HD12 LEU    67      23.664  29.110  62.988  1.00  0.00           H  
ATOM   1037 HD13 LEU    67      23.040  29.083  64.582  1.00  0.00           H  
ATOM   1038  CD2 LEU    67      22.411  31.748  64.836  1.00  0.00           C  
ATOM   1039 HD21 LEU    67      22.310  31.244  65.797  1.00  0.00           H  
ATOM   1040 HD22 LEU    67      22.732  32.748  65.128  1.00  0.00           H  
ATOM   1041 HD23 LEU    67      21.435  31.809  64.352  1.00  0.00           H  
ATOM   1042  C   LEU    67      26.028  31.011  62.275  1.00  0.00           C  
ATOM   1043  O   LEU    67      25.866  32.196  62.057  1.00  0.00           O  
ATOM   1044  N   VAL    68      26.206  30.043  61.353  1.00  0.00           N  
ATOM   1045  H   VAL    68      26.432  29.116  61.686  1.00  0.00           H  
ATOM   1046  CA  VAL    68      26.068  30.235  59.842  1.00  0.00           C  
ATOM   1047  HA  VAL    68      25.826  31.273  59.613  1.00  0.00           H  
ATOM   1048  CB  VAL    68      27.343  29.843  58.958  1.00  0.00           C  
ATOM   1049  HB  VAL    68      27.412  28.764  59.092  1.00  0.00           H  
ATOM   1050  CG1 VAL    68      27.167  30.137  57.438  1.00  0.00           C  
ATOM   1051 HG11 VAL    68      26.917  31.187  57.284  1.00  0.00           H  
ATOM   1052 HG12 VAL    68      27.985  29.731  56.844  1.00  0.00           H  
ATOM   1053 HG13 VAL    68      26.252  29.629  57.135  1.00  0.00           H  
ATOM   1054  CG2 VAL    68      28.641  30.512  59.365  1.00  0.00           C  
ATOM   1055 HG21 VAL    68      29.379  29.882  58.869  1.00  0.00           H  
ATOM   1056 HG22 VAL    68      28.672  31.542  59.010  1.00  0.00           H  
ATOM   1057 HG23 VAL    68      28.837  30.594  60.434  1.00  0.00           H  
ATOM   1058  C   VAL    68      24.735  29.612  59.424  1.00  0.00           C  
ATOM   1059  O   VAL    68      24.490  28.523  59.909  1.00  0.00           O  
ATOM   1060  N   GLN    69      24.088  30.270  58.510  1.00  0.00           N  
ATOM   1061  H   GLN    69      24.503  31.169  58.307  1.00  0.00           H  
ATOM   1062  CA  GLN    69      22.943  29.823  57.664  1.00  0.00           C  
ATOM   1063  HA  GLN    69      22.969  28.734  57.622  1.00  0.00           H  
ATOM   1064  CB  GLN    69      21.670  30.216  58.436  1.00  0.00           C  
ATOM   1065  HB2 GLN    69      21.524  29.595  59.320  1.00  0.00           H  
ATOM   1066  HB3 GLN    69      21.649  31.235  58.823  1.00  0.00           H  
ATOM   1067  CG  GLN    69      20.346  30.114  57.655  1.00  0.00           C  
ATOM   1068  HG2 GLN    69      20.476  30.765  56.790  1.00  0.00           H  
ATOM   1069  HG3 GLN    69      20.212  29.129  57.206  1.00  0.00           H  
ATOM   1070  CD  GLN    69      19.153  30.513  58.597  1.00  0.00           C  
ATOM   1071  OE1 GLN    69      19.287  30.521  59.842  1.00  0.00           O  
ATOM   1072  NE2 GLN    69      18.023  30.901  58.089  1.00  0.00           N  
ATOM   1073 HE21 GLN    69      17.967  30.946  57.082  1.00  0.00           H  
ATOM   1074 HE22 GLN    69      17.263  31.184  58.691  1.00  0.00           H  
ATOM   1075  C   GLN    69      22.956  30.324  56.233  1.00  0.00           C  
ATOM   1076  O   GLN    69      23.258  31.444  56.025  1.00  0.00           O  
ATOM   1077  N   ALA    70      22.698  29.499  55.252  1.00  0.00           N  
ATOM   1078  H   ALA    70      22.452  28.559  55.527  1.00  0.00           H  
ATOM   1079  CA  ALA    70      22.763  29.743  53.853  1.00  0.00           C  
ATOM   1080  HA  ALA    70      23.200  30.727  53.681  1.00  0.00           H  
ATOM   1081  CB  ALA    70      23.692  28.765  53.210  1.00  0.00           C  
ATOM   1082  HB1 ALA    70      23.563  28.792  52.128  1.00  0.00           H  
ATOM   1083  HB2 ALA    70      24.716  28.875  53.568  1.00  0.00           H  
ATOM   1084  HB3 ALA    70      23.314  27.782  53.490  1.00  0.00           H  
ATOM   1085  C   ALA    70      21.275  29.635  53.356  1.00  0.00           C  
ATOM   1086  O   ALA    70      20.740  28.598  53.095  1.00  0.00           O  
ATOM   1087  N   GLY    71      20.591  30.741  53.225  1.00  0.00           N  
ATOM   1088  H   GLY    71      21.074  31.628  53.210  1.00  0.00           H  
ATOM   1089  CA  GLY    71      19.085  30.922  53.052  1.00  0.00           C  
ATOM   1090  HA2 GLY    71      18.872  31.990  53.090  1.00  0.00           H  
ATOM   1091  HA3 GLY    71      18.819  30.370  52.151  1.00  0.00           H  
ATOM   1092  C   GLY    71      18.336  30.323  54.280  1.00  0.00           C  
ATOM   1093  O   GLY    71      18.248  30.969  55.314  1.00  0.00           O  
ATOM   1094  N   ASN    72      17.914  29.053  54.227  1.00  0.00           N  
ATOM   1095  H   ASN    72      18.266  28.571  53.412  1.00  0.00           H  
ATOM   1096  CA  ASN    72      17.028  28.276  55.108  1.00  0.00           C  
ATOM   1097  HA  ASN    72      16.456  28.968  55.727  1.00  0.00           H  
ATOM   1098  CB  ASN    72      15.908  27.511  54.358  1.00  0.00           C  
ATOM   1099  HB2 ASN    72      16.494  26.721  53.888  1.00  0.00           H  
ATOM   1100  HB3 ASN    72      15.181  27.203  55.110  1.00  0.00           H  
ATOM   1101  CG  ASN    72      15.215  28.379  53.376  1.00  0.00           C  
ATOM   1102  OD1 ASN    72      14.349  29.157  53.752  1.00  0.00           O  
ATOM   1103  ND2 ASN    72      15.594  28.326  52.090  1.00  0.00           N  
ATOM   1104 HD21 ASN    72      16.468  27.870  51.872  1.00  0.00           H  
ATOM   1105 HD22 ASN    72      15.100  28.976  51.496  1.00  0.00           H  
ATOM   1106  C   ASN    72      17.882  27.347  56.071  1.00  0.00           C  
ATOM   1107  O   ASN    72      17.358  26.987  57.114  1.00  0.00           O  
ATOM   1108  N   VAL    73      19.100  27.014  55.716  1.00  0.00           N  
ATOM   1109  H   VAL    73      19.503  27.556  54.965  1.00  0.00           H  
ATOM   1110  CA  VAL    73      19.921  25.883  56.252  1.00  0.00           C  
ATOM   1111  HA  VAL    73      19.315  25.430  57.037  1.00  0.00           H  
ATOM   1112  CB  VAL    73      20.276  24.771  55.295  1.00  0.00           C  
ATOM   1113  HB  VAL    73      19.345  24.502  54.795  1.00  0.00           H  
ATOM   1114  CG1 VAL    73      21.180  25.135  54.065  1.00  0.00           C  
ATOM   1115 HG11 VAL    73      20.568  25.769  53.424  1.00  0.00           H  
ATOM   1116 HG12 VAL    73      22.161  25.477  54.393  1.00  0.00           H  
ATOM   1117 HG13 VAL    73      21.229  24.173  53.554  1.00  0.00           H  
ATOM   1118  CG2 VAL    73      20.898  23.587  56.017  1.00  0.00           C  
ATOM   1119 HG21 VAL    73      21.963  23.743  56.189  1.00  0.00           H  
ATOM   1120 HG22 VAL    73      20.350  23.241  56.894  1.00  0.00           H  
ATOM   1121 HG23 VAL    73      20.882  22.767  55.299  1.00  0.00           H  
ATOM   1122  C   VAL    73      21.178  26.355  57.021  1.00  0.00           C  
ATOM   1123  O   VAL    73      22.070  26.976  56.412  1.00  0.00           O  
ATOM   1124  N   GLN    74      21.227  26.038  58.378  1.00  0.00           N  
ATOM   1125  H   GLN    74      20.514  25.615  58.954  1.00  0.00           H  
ATOM   1126  CA  GLN    74      22.480  26.181  59.148  1.00  0.00           C  
ATOM   1127  HA  GLN    74      22.733  27.230  58.996  1.00  0.00           H  
ATOM   1128  CB  GLN    74      22.262  26.056  60.654  1.00  0.00           C  
ATOM   1129  HB2 GLN    74      21.738  25.105  60.755  1.00  0.00           H  
ATOM   1130  HB3 GLN    74      23.155  26.042  61.279  1.00  0.00           H  
ATOM   1131  CG  GLN    74      21.322  27.055  61.275  1.00  0.00           C  
ATOM   1132  HG2 GLN    74      21.776  28.045  61.271  1.00  0.00           H  
ATOM   1133  HG3 GLN    74      20.330  27.053  60.824  1.00  0.00           H  
ATOM   1134  CD  GLN    74      21.166  26.795  62.759  1.00  0.00           C  
ATOM   1135  OE1 GLN    74      21.875  26.027  63.450  1.00  0.00           O  
ATOM   1136  NE2 GLN    74      20.133  27.407  63.361  1.00  0.00           N  
ATOM   1137 HE21 GLN    74      19.478  27.835  62.724  1.00  0.00           H  
ATOM   1138 HE22 GLN    74      19.966  27.352  64.356  1.00  0.00           H  
ATOM   1139  C   GLN    74      23.662  25.319  58.712  1.00  0.00           C  
ATOM   1140  O   GLN    74      23.315  24.251  58.106  1.00  0.00           O  
ATOM   1141  N   LEU    75      24.932  25.632  59.016  1.00  0.00           N  
ATOM   1142  H   LEU    75      25.080  26.478  59.548  1.00  0.00           H  
ATOM   1143  CA  LEU    75      26.221  24.915  58.576  1.00  0.00           C  
ATOM   1144  HA  LEU    75      25.914  23.902  58.317  1.00  0.00           H  
ATOM   1145  CB  LEU    75      26.962  25.662  57.417  1.00  0.00           C  
ATOM   1146  HB2 LEU    75      27.479  26.563  57.748  1.00  0.00           H  
ATOM   1147  HB3 LEU    75      27.822  25.054  57.139  1.00  0.00           H  
ATOM   1148  CG  LEU    75      26.224  25.941  56.116  1.00  0.00           C  
ATOM   1149  HG  LEU    75      25.512  26.715  56.402  1.00  0.00           H  
ATOM   1150  CD1 LEU    75      27.103  26.626  55.047  1.00  0.00           C  
ATOM   1151 HD11 LEU    75      27.618  27.511  55.420  1.00  0.00           H  
ATOM   1152 HD12 LEU    75      27.841  25.948  54.619  1.00  0.00           H  
ATOM   1153 HD13 LEU    75      26.382  26.994  54.317  1.00  0.00           H  
ATOM   1154  CD2 LEU    75      25.611  24.724  55.528  1.00  0.00           C  
ATOM   1155 HD21 LEU    75      26.368  23.962  55.345  1.00  0.00           H  
ATOM   1156 HD22 LEU    75      24.833  24.414  56.225  1.00  0.00           H  
ATOM   1157 HD23 LEU    75      25.036  24.898  54.619  1.00  0.00           H  
ATOM   1158  C   LEU    75      27.134  24.882  59.803  1.00  0.00           C  
ATOM   1159  O   LEU    75      27.299  25.825  60.558  1.00  0.00           O  
ATOM   1160  N   ARG    76      27.756  23.711  60.096  1.00  0.00           N  
ATOM   1161  H   ARG    76      27.676  22.911  59.485  1.00  0.00           H  
ATOM   1162  CA  ARG    76      28.654  23.560  61.326  1.00  0.00           C  
ATOM   1163  HA  ARG    76      28.244  24.029  62.221  1.00  0.00           H  
ATOM   1164  CB  ARG    76      29.014  22.101  61.658  1.00  0.00           C  
ATOM   1165  HB2 ARG    76      29.390  21.677  60.727  1.00  0.00           H  
ATOM   1166  HB3 ARG    76      29.795  22.041  62.416  1.00  0.00           H  
ATOM   1167  CG  ARG    76      27.725  21.294  62.063  1.00  0.00           C  
ATOM   1168  HG2 ARG    76      27.329  21.622  63.024  1.00  0.00           H  
ATOM   1169  HG3 ARG    76      26.894  21.447  61.374  1.00  0.00           H  
ATOM   1170  CD  ARG    76      27.912  19.699  62.165  1.00  0.00           C  
ATOM   1171  HD2 ARG    76      28.779  19.587  62.815  1.00  0.00           H  
ATOM   1172  HD3 ARG    76      27.033  19.252  62.629  1.00  0.00           H  
ATOM   1173  NE  ARG    76      28.228  19.084  60.862  1.00  0.00           N  
ATOM   1174  HE  ARG    76      28.273  19.686  60.053  1.00  0.00           H  
ATOM   1175  CZ  ARG    76      28.297  17.788  60.539  1.00  0.00           C  
ATOM   1176  NH1 ARG    76      28.257  16.862  61.400  1.00  0.00           N  
ATOM   1177 HH11 ARG    76      28.231  17.027  62.396  1.00  0.00           H  
ATOM   1178 HH12 ARG    76      28.436  15.903  61.137  1.00  0.00           H  
ATOM   1179  NH2 ARG    76      28.494  17.489  59.274  1.00  0.00           N  
ATOM   1180 HH21 ARG    76      28.410  18.204  58.565  1.00  0.00           H  
ATOM   1181 HH22 ARG    76      28.600  16.514  59.034  1.00  0.00           H  
ATOM   1182  C   ARG    76      29.943  24.258  61.010  1.00  0.00           C  
ATOM   1183  O   ARG    76      30.676  23.852  60.109  1.00  0.00           O  
ATOM   1184  N   VAL    77      30.353  25.337  61.774  1.00  0.00           N  
ATOM   1185  H   VAL    77      29.628  25.668  62.394  1.00  0.00           H  
ATOM   1186  CA  VAL    77      31.697  25.886  61.845  1.00  0.00           C  
ATOM   1187  HA  VAL    77      32.059  25.892  60.817  1.00  0.00           H  
ATOM   1188  CB  VAL    77      31.635  27.250  62.391  1.00  0.00           C  
ATOM   1189  HB  VAL    77      31.375  27.243  63.449  1.00  0.00           H  
ATOM   1190  CG1 VAL    77      32.986  27.894  62.215  1.00  0.00           C  
ATOM   1191 HG11 VAL    77      33.729  27.339  62.788  1.00  0.00           H  
ATOM   1192 HG12 VAL    77      33.282  27.802  61.169  1.00  0.00           H  
ATOM   1193 HG13 VAL    77      32.887  28.919  62.571  1.00  0.00           H  
ATOM   1194  CG2 VAL    77      30.624  28.088  61.557  1.00  0.00           C  
ATOM   1195 HG21 VAL    77      30.747  28.096  60.474  1.00  0.00           H  
ATOM   1196 HG22 VAL    77      29.648  27.663  61.786  1.00  0.00           H  
ATOM   1197 HG23 VAL    77      30.751  29.129  61.854  1.00  0.00           H  
ATOM   1198  C   VAL    77      32.651  24.925  62.541  1.00  0.00           C  
ATOM   1199  O   VAL    77      32.552  24.599  63.732  1.00  0.00           O  
ATOM   1200  N   ILE    78      33.703  24.507  61.830  1.00  0.00           N  
ATOM   1201  H   ILE    78      33.803  24.935  60.920  1.00  0.00           H  
ATOM   1202  CA  ILE    78      34.667  23.486  62.263  1.00  0.00           C  
ATOM   1203  HA  ILE    78      34.441  23.023  63.224  1.00  0.00           H  
ATOM   1204  CB  ILE    78      34.897  22.432  61.127  1.00  0.00           C  
ATOM   1205  HB  ILE    78      35.484  22.854  60.311  1.00  0.00           H  
ATOM   1206  CG2 ILE    78      35.818  21.365  61.682  1.00  0.00           C  
ATOM   1207 HG21 ILE    78      35.798  20.484  61.041  1.00  0.00           H  
ATOM   1208 HG22 ILE    78      36.811  21.783  61.851  1.00  0.00           H  
ATOM   1209 HG23 ILE    78      35.427  21.045  62.648  1.00  0.00           H  
ATOM   1210  CG1 ILE    78      33.571  21.825  60.582  1.00  0.00           C  
ATOM   1211 HG12 ILE    78      32.865  22.555  60.186  1.00  0.00           H  
ATOM   1212 HG13 ILE    78      33.846  21.263  59.690  1.00  0.00           H  
ATOM   1213  CD1 ILE    78      32.821  20.996  61.573  1.00  0.00           C  
ATOM   1214 HD11 ILE    78      32.637  21.473  62.536  1.00  0.00           H  
ATOM   1215 HD12 ILE    78      31.886  20.758  61.066  1.00  0.00           H  
ATOM   1216 HD13 ILE    78      33.428  20.153  61.902  1.00  0.00           H  
ATOM   1217  C   ILE    78      35.969  24.211  62.687  1.00  0.00           C  
ATOM   1218  O   ILE    78      36.571  23.923  63.678  1.00  0.00           O  
ATOM   1219  N   GLY    79      36.396  25.166  61.913  1.00  0.00           N  
ATOM   1220  H   GLY    79      35.643  25.496  61.326  1.00  0.00           H  
ATOM   1221  CA  GLY    79      37.502  26.065  62.218  1.00  0.00           C  
ATOM   1222  HA2 GLY    79      37.860  25.924  63.238  1.00  0.00           H  
ATOM   1223  HA3 GLY    79      38.312  25.813  61.534  1.00  0.00           H  
ATOM   1224  C   GLY    79      37.167  27.527  61.946  1.00  0.00           C  
ATOM   1225  O   GLY    79      36.242  27.779  61.181  1.00  0.00           O  
ATOM   1226  N   HIE    80      37.936  28.473  62.528  1.00  0.00           N  
ATOM   1227  H   HIE    80      38.632  28.123  63.170  1.00  0.00           H  
ATOM   1228  CA  HIE    80      37.667  29.976  62.491  1.00  0.00           C  
ATOM   1229  HA  HIE    80      37.128  30.190  61.568  1.00  0.00           H  
ATOM   1230  CB  HIE    80      36.999  30.406  63.793  1.00  0.00           C  
ATOM   1231  HB2 HIE    80      36.898  31.492  63.803  1.00  0.00           H  
ATOM   1232  HB3 HIE    80      36.045  29.886  63.874  1.00  0.00           H  
ATOM   1233  CG  HIE    80      37.592  30.094  65.119  1.00  0.00           C  
ATOM   1234  ND1 HIE    80      37.935  28.764  65.619  1.00  0.00           N  
ATOM   1235  CE1 HIE    80      38.181  28.900  66.920  1.00  0.00           C  
ATOM   1236  HE1 HIE    80      38.461  28.093  67.582  1.00  0.00           H  
ATOM   1237  NE2 HIE    80      38.113  30.195  67.255  1.00  0.00           N  
ATOM   1238  HE2 HIE    80      38.388  30.532  68.166  1.00  0.00           H  
ATOM   1239  CD2 HIE    80      37.707  30.968  66.198  1.00  0.00           C  
ATOM   1240  HD2 HIE    80      37.587  32.041  66.246  1.00  0.00           H  
ATOM   1241  C   HIE    80      39.047  30.628  62.357  1.00  0.00           C  
ATOM   1242  O   HIE    80      39.584  31.248  63.340  1.00  0.00           O  
ATOM   1243  N   SER    81      39.703  30.621  61.197  1.00  0.00           N  
ATOM   1244  H   SER    81      39.238  30.079  60.483  1.00  0.00           H  
ATOM   1245  CA  SER    81      41.071  31.033  61.075  1.00  0.00           C  
ATOM   1246  HA  SER    81      41.684  30.956  61.973  1.00  0.00           H  
ATOM   1247  CB  SER    81      41.913  30.052  60.185  1.00  0.00           C  
ATOM   1248  HB2 SER    81      41.754  29.030  60.529  1.00  0.00           H  
ATOM   1249  HB3 SER    81      41.559  30.200  59.165  1.00  0.00           H  
ATOM   1250  OG  SER    81      43.336  30.377  60.241  1.00  0.00           O  
ATOM   1251  HG  SER    81      43.795  29.612  59.887  1.00  0.00           H  
ATOM   1252  C   SER    81      41.192  32.504  60.612  1.00  0.00           C  
ATOM   1253  O   SER    81      40.457  32.921  59.699  1.00  0.00           O  
ATOM   1254  N   MET    82      41.953  33.370  61.273  1.00  0.00           N  
ATOM   1255  H   MET    82      42.494  32.944  62.013  1.00  0.00           H  
ATOM   1256  CA  MET    82      41.958  34.795  60.985  1.00  0.00           C  
ATOM   1257  HA  MET    82      41.006  34.963  60.482  1.00  0.00           H  
ATOM   1258  CB  MET    82      42.041  35.802  62.132  1.00  0.00           C  
ATOM   1259  HB2 MET    82      41.310  35.522  62.891  1.00  0.00           H  
ATOM   1260  HB3 MET    82      42.983  35.708  62.672  1.00  0.00           H  
ATOM   1261  CG  MET    82      41.821  37.225  61.634  1.00  0.00           C  
ATOM   1262  HG2 MET    82      42.681  37.630  61.100  1.00  0.00           H  
ATOM   1263  HG3 MET    82      40.985  37.227  60.935  1.00  0.00           H  
ATOM   1264  SD  MET    82      41.346  38.275  63.071  1.00  0.00           S  
ATOM   1265  CE  MET    82      42.973  38.592  63.817  1.00  0.00           C  
ATOM   1266  HE1 MET    82      43.537  37.713  64.127  1.00  0.00           H  
ATOM   1267  HE2 MET    82      43.526  39.178  63.082  1.00  0.00           H  
ATOM   1268  HE3 MET    82      42.842  39.162  64.737  1.00  0.00           H  
ATOM   1269  C   MET    82      43.062  35.150  59.912  1.00  0.00           C  
ATOM   1270  O   MET    82      44.286  35.249  60.160  1.00  0.00           O  
ATOM   1271  N   GLN    83      42.701  35.320  58.617  1.00  0.00           N  
ATOM   1272  H   GLN    83      41.715  35.432  58.426  1.00  0.00           H  
ATOM   1273  CA  GLN    83      43.507  35.998  57.590  1.00  0.00           C  
ATOM   1274  HA  GLN    83      44.527  35.617  57.647  1.00  0.00           H  
ATOM   1275  CB  GLN    83      43.091  35.516  56.156  1.00  0.00           C  
ATOM   1276  HB2 GLN    83      43.355  34.460  56.113  1.00  0.00           H  
ATOM   1277  HB3 GLN    83      42.009  35.474  56.031  1.00  0.00           H  
ATOM   1278  CG  GLN    83      43.807  36.250  54.938  1.00  0.00           C  
ATOM   1279  HG2 GLN    83      43.141  36.939  54.418  1.00  0.00           H  
ATOM   1280  HG3 GLN    83      44.614  36.929  55.213  1.00  0.00           H  
ATOM   1281  CD  GLN    83      44.428  35.295  53.965  1.00  0.00           C  
ATOM   1282  OE1 GLN    83      44.307  34.130  54.013  1.00  0.00           O  
ATOM   1283  NE2 GLN    83      45.260  35.706  53.032  1.00  0.00           N  
ATOM   1284 HE21 GLN    83      45.584  36.661  53.093  1.00  0.00           H  
ATOM   1285 HE22 GLN    83      45.733  35.001  52.485  1.00  0.00           H  
ATOM   1286  C   GLN    83      43.563  37.557  57.765  1.00  0.00           C  
ATOM   1287  O   GLN    83      42.832  38.366  57.144  1.00  0.00           O  
ATOM   1288  N   ASN    84      44.351  37.987  58.737  1.00  0.00           N  
ATOM   1289  H   ASN    84      44.790  37.205  59.202  1.00  0.00           H  
ATOM   1290  CA  ASN    84      44.733  39.261  59.185  1.00  0.00           C  
ATOM   1291  HA  ASN    84      45.238  39.262  60.151  1.00  0.00           H  
ATOM   1292  CB  ASN    84      45.713  39.865  58.160  1.00  0.00           C  
ATOM   1293  HB2 ASN    84      46.594  39.231  58.059  1.00  0.00           H  
ATOM   1294  HB3 ASN    84      45.292  39.948  57.158  1.00  0.00           H  
ATOM   1295  CG  ASN    84      46.191  41.226  58.513  1.00  0.00           C  
ATOM   1296  OD1 ASN    84      46.237  41.540  59.699  1.00  0.00           O  
ATOM   1297  ND2 ASN    84      46.535  42.041  57.547  1.00  0.00           N  
ATOM   1298 HD21 ASN    84      46.411  41.725  56.596  1.00  0.00           H  
ATOM   1299 HD22 ASN    84      46.885  42.951  57.808  1.00  0.00           H  
ATOM   1300  C   ASN    84      43.456  40.178  59.469  1.00  0.00           C  
ATOM   1301  O   ASN    84      42.923  40.226  60.572  1.00  0.00           O  
ATOM   1302  N   CYS    85      42.873  40.843  58.474  1.00  0.00           N  
ATOM   1303  H   CYS    85      43.239  40.534  57.585  1.00  0.00           H  
ATOM   1304  CA  CYS    85      41.639  41.521  58.540  1.00  0.00           C  
ATOM   1305  HA  CYS    85      41.492  42.055  59.478  1.00  0.00           H  
ATOM   1306  CB  CYS    85      41.725  42.528  57.369  1.00  0.00           C  
ATOM   1307  HB2 CYS    85      41.809  41.977  56.432  1.00  0.00           H  
ATOM   1308  HB3 CYS    85      40.847  43.172  57.328  1.00  0.00           H  
ATOM   1309  SG  CYS    85      43.235  43.569  57.596  1.00  0.00           S  
ATOM   1310  HG  CYS    85      44.050  42.608  57.154  1.00  0.00           H  
ATOM   1311  C   CYS    85      40.426  40.673  58.444  1.00  0.00           C  
ATOM   1312  O   CYS    85      39.355  41.162  59.005  1.00  0.00           O  
ATOM   1313  N   VAL    86      40.435  39.450  57.848  1.00  0.00           N  
ATOM   1314  H   VAL    86      41.367  39.208  57.543  1.00  0.00           H  
ATOM   1315  CA  VAL    86      39.265  38.701  57.330  1.00  0.00           C  
ATOM   1316  HA  VAL    86      38.402  39.268  57.681  1.00  0.00           H  
ATOM   1317  CB  VAL    86      39.247  38.587  55.794  1.00  0.00           C  
ATOM   1318  HB  VAL    86      40.015  37.845  55.579  1.00  0.00           H  
ATOM   1319  CG1 VAL    86      37.924  37.964  55.185  1.00  0.00           C  
ATOM   1320 HG11 VAL    86      37.855  36.937  55.543  1.00  0.00           H  
ATOM   1321 HG12 VAL    86      37.013  38.461  55.517  1.00  0.00           H  
ATOM   1322 HG13 VAL    86      38.095  37.905  54.110  1.00  0.00           H  
ATOM   1323  CG2 VAL    86      39.448  39.969  55.091  1.00  0.00           C  
ATOM   1324 HG21 VAL    86      40.266  40.600  55.438  1.00  0.00           H  
ATOM   1325 HG22 VAL    86      39.767  39.817  54.060  1.00  0.00           H  
ATOM   1326 HG23 VAL    86      38.584  40.624  55.208  1.00  0.00           H  
ATOM   1327  C   VAL    86      39.272  37.316  57.994  1.00  0.00           C  
ATOM   1328  O   VAL    86      40.334  36.653  57.987  1.00  0.00           O  
ATOM   1329  N   LEU    87      38.213  36.966  58.714  1.00  0.00           N  
ATOM   1330  H   LEU    87      37.405  37.551  58.551  1.00  0.00           H  
ATOM   1331  CA  LEU    87      38.070  35.647  59.365  1.00  0.00           C  
ATOM   1332  HA  LEU    87      39.020  35.332  59.797  1.00  0.00           H  
ATOM   1333  CB  LEU    87      37.123  35.983  60.571  1.00  0.00           C  
ATOM   1334  HB2 LEU    87      37.370  36.963  60.980  1.00  0.00           H  
ATOM   1335  HB3 LEU    87      36.097  36.077  60.214  1.00  0.00           H  
ATOM   1336  CG  LEU    87      37.115  34.904  61.715  1.00  0.00           C  
ATOM   1337  HG  LEU    87      36.824  33.947  61.282  1.00  0.00           H  
ATOM   1338  CD1 LEU    87      38.470  34.575  62.318  1.00  0.00           C  
ATOM   1339 HD11 LEU    87      38.909  35.418  62.853  1.00  0.00           H  
ATOM   1340 HD12 LEU    87      38.431  33.680  62.938  1.00  0.00           H  
ATOM   1341 HD13 LEU    87      39.155  34.266  61.528  1.00  0.00           H  
ATOM   1342  CD2 LEU    87      36.143  35.291  62.756  1.00  0.00           C  
ATOM   1343 HD21 LEU    87      35.201  35.708  62.399  1.00  0.00           H  
ATOM   1344 HD22 LEU    87      35.902  34.431  63.381  1.00  0.00           H  
ATOM   1345 HD23 LEU    87      36.615  35.985  63.451  1.00  0.00           H  
ATOM   1346  C   LEU    87      37.532  34.656  58.435  1.00  0.00           C  
ATOM   1347  O   LEU    87      36.414  34.766  57.924  1.00  0.00           O  
ATOM   1348  N   LYS    88      38.330  33.617  58.140  1.00  0.00           N  
ATOM   1349  H   LYS    88      39.186  33.615  58.676  1.00  0.00           H  
ATOM   1350  CA  LYS    88      37.900  32.438  57.342  1.00  0.00           C  
ATOM   1351  HA  LYS    88      37.171  32.867  56.654  1.00  0.00           H  
ATOM   1352  CB  LYS    88      39.146  31.806  56.695  1.00  0.00           C  
ATOM   1353  HB2 LYS    88      39.817  31.531  57.509  1.00  0.00           H  
ATOM   1354  HB3 LYS    88      38.847  30.832  56.309  1.00  0.00           H  
ATOM   1355  CG  LYS    88      39.792  32.684  55.609  1.00  0.00           C  
ATOM   1356  HG2 LYS    88      38.982  33.250  55.150  1.00  0.00           H  
ATOM   1357  HG3 LYS    88      40.449  33.405  56.098  1.00  0.00           H  
ATOM   1358  CD  LYS    88      40.663  31.962  54.565  1.00  0.00           C  
ATOM   1359  HD2 LYS    88      41.508  31.427  54.998  1.00  0.00           H  
ATOM   1360  HD3 LYS    88      40.088  31.280  53.939  1.00  0.00           H  
ATOM   1361  CE  LYS    88      41.234  33.070  53.667  1.00  0.00           C  
ATOM   1362  HE2 LYS    88      40.418  33.503  53.088  1.00  0.00           H  
ATOM   1363  HE3 LYS    88      41.654  33.900  54.235  1.00  0.00           H  
ATOM   1364  NZ  LYS    88      42.352  32.545  52.816  1.00  0.00           N  
ATOM   1365  HZ1 LYS    88      43.197  32.384  53.346  1.00  0.00           H  
ATOM   1366  HZ2 LYS    88      42.053  31.657  52.439  1.00  0.00           H  
ATOM   1367  HZ3 LYS    88      42.565  33.225  52.100  1.00  0.00           H  
ATOM   1368  C   LYS    88      37.181  31.512  58.269  1.00  0.00           C  
ATOM   1369  O   LYS    88      37.833  30.713  58.921  1.00  0.00           O  
ATOM   1370  N   LEU    89      35.832  31.390  58.250  1.00  0.00           N  
ATOM   1371  H   LEU    89      35.396  31.929  57.515  1.00  0.00           H  
ATOM   1372  CA  LEU    89      35.149  30.315  58.923  1.00  0.00           C  
ATOM   1373  HA  LEU    89      35.766  30.005  59.766  1.00  0.00           H  
ATOM   1374  CB  LEU    89      33.842  30.777  59.337  1.00  0.00           C  
ATOM   1375  HB2 LEU    89      33.407  31.179  58.422  1.00  0.00           H  
ATOM   1376  HB3 LEU    89      33.311  29.863  59.603  1.00  0.00           H  
ATOM   1377  CG  LEU    89      33.703  31.884  60.427  1.00  0.00           C  
ATOM   1378  HG  LEU    89      34.244  32.801  60.194  1.00  0.00           H  
ATOM   1379  CD1 LEU    89      32.275  32.303  60.532  1.00  0.00           C  
ATOM   1380 HD11 LEU    89      31.740  31.405  60.842  1.00  0.00           H  
ATOM   1381 HD12 LEU    89      32.166  33.024  61.342  1.00  0.00           H  
ATOM   1382 HD13 LEU    89      31.976  32.672  59.550  1.00  0.00           H  
ATOM   1383  CD2 LEU    89      34.325  31.421  61.737  1.00  0.00           C  
ATOM   1384 HD21 LEU    89      33.983  30.398  61.898  1.00  0.00           H  
ATOM   1385 HD22 LEU    89      35.404  31.419  61.581  1.00  0.00           H  
ATOM   1386 HD23 LEU    89      33.932  32.010  62.566  1.00  0.00           H  
ATOM   1387  C   LEU    89      35.122  29.109  58.004  1.00  0.00           C  
ATOM   1388  O   LEU    89      34.500  29.159  57.000  1.00  0.00           O  
ATOM   1389  N   LYS    90      35.835  28.022  58.267  1.00  0.00           N  
ATOM   1390  H   LYS    90      36.243  28.107  59.187  1.00  0.00           H  
ATOM   1391  CA  LYS    90      35.802  26.656  57.745  1.00  0.00           C  
ATOM   1392  HA  LYS    90      35.816  26.676  56.655  1.00  0.00           H  
ATOM   1393  CB  LYS    90      37.118  25.922  58.155  1.00  0.00           C  
ATOM   1394  HB2 LYS    90      38.044  26.386  57.815  1.00  0.00           H  
ATOM   1395  HB3 LYS    90      37.394  26.144  59.186  1.00  0.00           H  
ATOM   1396  CG  LYS    90      37.128  24.410  57.927  1.00  0.00           C  
ATOM   1397  HG2 LYS    90      37.903  23.881  58.482  1.00  0.00           H  
ATOM   1398  HG3 LYS    90      36.209  23.963  58.306  1.00  0.00           H  
ATOM   1399  CD  LYS    90      37.020  23.848  56.515  1.00  0.00           C  
ATOM   1400  HD2 LYS    90      36.458  22.915  56.476  1.00  0.00           H  
ATOM   1401  HD3 LYS    90      36.291  24.524  56.069  1.00  0.00           H  
ATOM   1402  CE  LYS    90      38.343  23.704  55.768  1.00  0.00           C  
ATOM   1403  HE2 LYS    90      38.673  24.740  55.686  1.00  0.00           H  
ATOM   1404  HE3 LYS    90      39.032  23.322  56.521  1.00  0.00           H  
ATOM   1405  NZ  LYS    90      38.250  22.868  54.522  1.00  0.00           N  
ATOM   1406  HZ1 LYS    90      38.261  21.873  54.698  1.00  0.00           H  
ATOM   1407  HZ2 LYS    90      37.484  23.197  53.952  1.00  0.00           H  
ATOM   1408  HZ3 LYS    90      39.093  23.066  54.002  1.00  0.00           H  
ATOM   1409  C   LYS    90      34.505  26.068  58.219  1.00  0.00           C  
ATOM   1410  O   LYS    90      34.313  25.823  59.360  1.00  0.00           O  
ATOM   1411  N   VAL    91      33.531  25.924  57.343  1.00  0.00           N  
ATOM   1412  H   VAL    91      33.763  25.953  56.361  1.00  0.00           H  
ATOM   1413  CA  VAL    91      32.355  25.070  57.678  1.00  0.00           C  
ATOM   1414  HA  VAL    91      32.097  25.018  58.735  1.00  0.00           H  
ATOM   1415  CB  VAL    91      31.103  25.761  57.041  1.00  0.00           C  
ATOM   1416  HB  VAL    91      30.237  25.100  57.007  1.00  0.00           H  
ATOM   1417  CG1 VAL    91      30.742  26.988  57.905  1.00  0.00           C  
ATOM   1418 HG11 VAL    91      31.642  27.576  58.083  1.00  0.00           H  
ATOM   1419 HG12 VAL    91      30.035  27.660  57.419  1.00  0.00           H  
ATOM   1420 HG13 VAL    91      30.393  26.633  58.875  1.00  0.00           H  
ATOM   1421  CG2 VAL    91      31.233  26.276  55.576  1.00  0.00           C  
ATOM   1422 HG21 VAL    91      31.431  25.372  55.000  1.00  0.00           H  
ATOM   1423 HG22 VAL    91      30.281  26.720  55.287  1.00  0.00           H  
ATOM   1424 HG23 VAL    91      32.115  26.907  55.465  1.00  0.00           H  
ATOM   1425  C   VAL    91      32.626  23.716  57.176  1.00  0.00           C  
ATOM   1426  O   VAL    91      33.568  23.458  56.465  1.00  0.00           O  
ATOM   1427  N   ASP    92      31.737  22.817  57.591  1.00  0.00           N  
ATOM   1428  H   ASP    92      31.235  23.066  58.431  1.00  0.00           H  
ATOM   1429  CA  ASP    92      31.717  21.389  57.181  1.00  0.00           C  
ATOM   1430  HA  ASP    92      32.731  21.034  57.360  1.00  0.00           H  
ATOM   1431  CB  ASP    92      30.754  20.688  58.103  1.00  0.00           C  
ATOM   1432  HB2 ASP    92      30.881  19.637  57.845  1.00  0.00           H  
ATOM   1433  HB3 ASP    92      30.972  20.905  59.149  1.00  0.00           H  
ATOM   1434  CG  ASP    92      29.207  20.974  57.981  1.00  0.00           C  
ATOM   1435  OD1 ASP    92      28.456  20.092  58.305  1.00  0.00           O  
ATOM   1436  OD2 ASP    92      28.760  22.129  57.772  1.00  0.00           O  
ATOM   1437  C   ASP    92      31.355  21.175  55.708  1.00  0.00           C  
ATOM   1438  O   ASP    92      32.060  20.578  54.839  1.00  0.00           O  
ATOM   1439  N   THR    93      30.226  21.789  55.351  1.00  0.00           N  
ATOM   1440  H   THR    93      29.875  22.411  56.065  1.00  0.00           H  
ATOM   1441  CA  THR    93      29.454  21.754  54.101  1.00  0.00           C  
ATOM   1442  HA  THR    93      29.399  20.783  53.611  1.00  0.00           H  
ATOM   1443  CB  THR    93      27.936  22.119  54.379  1.00  0.00           C  
ATOM   1444  HB  THR    93      27.864  23.135  54.768  1.00  0.00           H  
ATOM   1445  CG2 THR    93      26.985  21.939  53.181  1.00  0.00           C  
ATOM   1446 HG21 THR    93      26.844  22.897  52.681  1.00  0.00           H  
ATOM   1447 HG22 THR    93      27.262  21.220  52.410  1.00  0.00           H  
ATOM   1448 HG23 THR    93      26.013  21.685  53.603  1.00  0.00           H  
ATOM   1449  OG1 THR    93      27.457  21.346  55.484  1.00  0.00           O  
ATOM   1450  HG1 THR    93      27.756  21.713  56.319  1.00  0.00           H  
ATOM   1451  C   THR    93      30.124  22.709  53.074  1.00  0.00           C  
ATOM   1452  O   THR    93      30.419  23.892  53.386  1.00  0.00           O  
ATOM   1453  N   ALA    94      30.284  22.193  51.887  1.00  0.00           N  
ATOM   1454  H   ALA    94      30.109  21.201  51.824  1.00  0.00           H  
ATOM   1455  CA  ALA    94      30.762  22.901  50.727  1.00  0.00           C  
ATOM   1456  HA  ALA    94      31.321  23.780  51.050  1.00  0.00           H  
ATOM   1457  CB  ALA    94      31.731  21.981  49.955  1.00  0.00           C  
ATOM   1458  HB1 ALA    94      32.755  22.019  50.327  1.00  0.00           H  
ATOM   1459  HB2 ALA    94      31.451  20.930  50.033  1.00  0.00           H  
ATOM   1460  HB3 ALA    94      31.731  22.188  48.885  1.00  0.00           H  
ATOM   1461  C   ALA    94      29.571  23.339  49.823  1.00  0.00           C  
ATOM   1462  O   ALA    94      28.524  22.723  49.687  1.00  0.00           O  
ATOM   1463  N   ASN    95      29.761  24.508  49.211  1.00  0.00           N  
ATOM   1464  H   ASN    95      30.603  24.997  49.479  1.00  0.00           H  
ATOM   1465  CA  ASN    95      28.887  25.217  48.317  1.00  0.00           C  
ATOM   1466  HA  ASN    95      27.961  25.195  48.892  1.00  0.00           H  
ATOM   1467  CB  ASN    95      29.503  26.623  48.069  1.00  0.00           C  
ATOM   1468  HB2 ASN    95      29.713  27.040  49.054  1.00  0.00           H  
ATOM   1469  HB3 ASN    95      30.392  26.470  47.458  1.00  0.00           H  
ATOM   1470  CG  ASN    95      28.553  27.606  47.349  1.00  0.00           C  
ATOM   1471  OD1 ASN    95      27.482  27.291  46.811  1.00  0.00           O  
ATOM   1472  ND2 ASN    95      28.858  28.875  47.417  1.00  0.00           N  
ATOM   1473 HD21 ASN    95      29.553  29.141  48.099  1.00  0.00           H  
ATOM   1474 HD22 ASN    95      28.225  29.493  46.929  1.00  0.00           H  
ATOM   1475  C   ASN    95      28.558  24.445  47.053  1.00  0.00           C  
ATOM   1476  O   ASN    95      29.436  24.232  46.265  1.00  0.00           O  
ATOM   1477  N   PRO    96      27.247  24.151  46.725  1.00  0.00           N  
ATOM   1478  CD  PRO    96      26.144  24.302  47.578  1.00  0.00           C  
ATOM   1479  HD2 PRO    96      26.105  25.297  48.020  1.00  0.00           H  
ATOM   1480  HD3 PRO    96      26.126  23.564  48.380  1.00  0.00           H  
ATOM   1481  CG  PRO    96      24.970  24.134  46.687  1.00  0.00           C  
ATOM   1482  HG2 PRO    96      24.771  25.076  46.177  1.00  0.00           H  
ATOM   1483  HG3 PRO    96      24.107  23.762  47.241  1.00  0.00           H  
ATOM   1484  CB  PRO    96      25.458  23.140  45.611  1.00  0.00           C  
ATOM   1485  HB2 PRO    96      24.865  23.259  44.705  1.00  0.00           H  
ATOM   1486  HB3 PRO    96      25.298  22.125  45.977  1.00  0.00           H  
ATOM   1487  CA  PRO    96      26.964  23.378  45.429  1.00  0.00           C  
ATOM   1488  HA  PRO    96      27.593  22.488  45.403  1.00  0.00           H  
ATOM   1489  C   PRO    96      27.182  24.115  44.107  1.00  0.00           C  
ATOM   1490  O   PRO    96      27.448  23.484  43.087  1.00  0.00           O  
ATOM   1491  N   LYS    97      26.969  25.412  44.158  1.00  0.00           N  
ATOM   1492  H   LYS    97      26.854  25.845  45.063  1.00  0.00           H  
ATOM   1493  CA  LYS    97      27.420  26.393  43.091  1.00  0.00           C  
ATOM   1494  HA  LYS    97      27.792  25.798  42.257  1.00  0.00           H  
ATOM   1495  CB  LYS    97      26.221  27.186  42.552  1.00  0.00           C  
ATOM   1496  HB2 LYS    97      25.864  27.864  43.327  1.00  0.00           H  
ATOM   1497  HB3 LYS    97      26.602  27.846  41.773  1.00  0.00           H  
ATOM   1498  CG  LYS    97      25.156  26.288  41.988  1.00  0.00           C  
ATOM   1499  HG2 LYS    97      25.529  25.895  41.042  1.00  0.00           H  
ATOM   1500  HG3 LYS    97      24.982  25.421  42.625  1.00  0.00           H  
ATOM   1501  CD  LYS    97      23.869  27.000  41.758  1.00  0.00           C  
ATOM   1502  HD2 LYS    97      23.441  27.173  42.746  1.00  0.00           H  
ATOM   1503  HD3 LYS    97      23.996  27.901  41.158  1.00  0.00           H  
ATOM   1504  CE  LYS    97      22.959  25.964  41.186  1.00  0.00           C  
ATOM   1505  HE2 LYS    97      23.363  25.518  40.277  1.00  0.00           H  
ATOM   1506  HE3 LYS    97      23.003  25.100  41.849  1.00  0.00           H  
ATOM   1507  NZ  LYS    97      21.560  26.414  40.977  1.00  0.00           N  
ATOM   1508  HZ1 LYS    97      21.063  26.526  41.849  1.00  0.00           H  
ATOM   1509  HZ2 LYS    97      21.576  27.238  40.393  1.00  0.00           H  
ATOM   1510  HZ3 LYS    97      21.039  25.702  40.486  1.00  0.00           H  
ATOM   1511  C   LYS    97      28.588  27.233  43.577  1.00  0.00           C  
ATOM   1512  O   LYS    97      28.444  28.440  43.599  1.00  0.00           O  
ATOM   1513  N   THR    98      29.738  26.615  43.709  1.00  0.00           N  
ATOM   1514  H   THR    98      29.795  25.632  43.483  1.00  0.00           H  
ATOM   1515  CA  THR    98      31.010  27.348  44.004  1.00  0.00           C  
ATOM   1516  HA  THR    98      30.760  28.101  44.751  1.00  0.00           H  
ATOM   1517  CB  THR    98      31.996  26.421  44.691  1.00  0.00           C  
ATOM   1518  HB  THR    98      31.531  26.113  45.628  1.00  0.00           H  
ATOM   1519  CG2 THR    98      32.655  25.198  44.092  1.00  0.00           C  
ATOM   1520 HG21 THR    98      32.840  24.545  44.944  1.00  0.00           H  
ATOM   1521 HG22 THR    98      31.911  24.659  43.506  1.00  0.00           H  
ATOM   1522 HG23 THR    98      33.530  25.429  43.485  1.00  0.00           H  
ATOM   1523  OG1 THR    98      33.134  27.240  45.030  1.00  0.00           O  
ATOM   1524  HG1 THR    98      33.851  26.647  45.267  1.00  0.00           H  
ATOM   1525  C   THR    98      31.640  27.983  42.746  1.00  0.00           C  
ATOM   1526  O   THR    98      32.047  27.274  41.839  1.00  0.00           O  
ATOM   1527  N   PRO    99      31.646  29.334  42.656  1.00  0.00           N  
ATOM   1528  CD  PRO    99      31.539  30.231  43.785  1.00  0.00           C  
ATOM   1529  HD2 PRO    99      32.368  30.108  44.482  1.00  0.00           H  
ATOM   1530  HD3 PRO    99      30.590  30.141  44.314  1.00  0.00           H  
ATOM   1531  CG  PRO    99      31.592  31.676  43.181  1.00  0.00           C  
ATOM   1532  HG2 PRO    99      32.541  32.154  43.426  1.00  0.00           H  
ATOM   1533  HG3 PRO    99      30.819  32.259  43.681  1.00  0.00           H  
ATOM   1534  CB  PRO    99      31.413  31.487  41.691  1.00  0.00           C  
ATOM   1535  HB2 PRO    99      32.013  32.154  41.072  1.00  0.00           H  
ATOM   1536  HB3 PRO    99      30.385  31.597  41.348  1.00  0.00           H  
ATOM   1537  CA  PRO    99      31.861  30.058  41.416  1.00  0.00           C  
ATOM   1538  HA  PRO    99      31.334  29.723  40.523  1.00  0.00           H  
ATOM   1539  C   PRO    99      33.375  30.069  41.099  1.00  0.00           C  
ATOM   1540  O   PRO    99      34.253  29.796  41.880  1.00  0.00           O  
ATOM   1541  N   LYS   100      33.776  30.520  39.915  1.00  0.00           N  
ATOM   1542  H   LYS   100      33.030  30.690  39.256  1.00  0.00           H  
ATOM   1543  CA  LYS   100      35.161  30.525  39.558  1.00  0.00           C  
ATOM   1544  HA  LYS   100      35.581  29.693  40.123  1.00  0.00           H  
ATOM   1545  CB  LYS   100      35.398  30.156  38.023  1.00  0.00           C  
ATOM   1546  HB2 LYS   100      35.099  29.113  37.915  1.00  0.00           H  
ATOM   1547  HB3 LYS   100      34.821  30.889  37.458  1.00  0.00           H  
ATOM   1548  CG  LYS   100      36.903  30.241  37.664  1.00  0.00           C  
ATOM   1549  HG2 LYS   100      37.272  31.262  37.760  1.00  0.00           H  
ATOM   1550  HG3 LYS   100      37.482  29.698  38.410  1.00  0.00           H  
ATOM   1551  CD  LYS   100      37.129  29.694  36.282  1.00  0.00           C  
ATOM   1552  HD2 LYS   100      37.062  28.617  36.435  1.00  0.00           H  
ATOM   1553  HD3 LYS   100      36.305  29.966  35.622  1.00  0.00           H  
ATOM   1554  CE  LYS   100      38.487  30.044  35.687  1.00  0.00           C  
ATOM   1555  HE2 LYS   100      38.351  30.973  35.133  1.00  0.00           H  
ATOM   1556  HE3 LYS   100      39.173  29.983  36.532  1.00  0.00           H  
ATOM   1557  NZ  LYS   100      38.899  29.199  34.561  1.00  0.00           N  
ATOM   1558  HZ1 LYS   100      38.979  28.239  34.865  1.00  0.00           H  
ATOM   1559  HZ2 LYS   100      38.189  29.177  33.844  1.00  0.00           H  
ATOM   1560  HZ3 LYS   100      39.719  29.669  34.203  1.00  0.00           H  
ATOM   1561  C   LYS   100      35.962  31.718  40.068  1.00  0.00           C  
ATOM   1562  O   LYS   100      36.094  32.757  39.434  1.00  0.00           O  
ATOM   1563  N   TYR   101      36.402  31.627  41.381  1.00  0.00           N  
ATOM   1564  H   TYR   101      36.278  30.776  41.910  1.00  0.00           H  
ATOM   1565  CA  TYR   101      36.850  32.792  42.119  1.00  0.00           C  
ATOM   1566  HA  TYR   101      36.287  33.685  41.846  1.00  0.00           H  
ATOM   1567  CB  TYR   101      36.480  32.601  43.607  1.00  0.00           C  
ATOM   1568  HB2 TYR   101      36.761  33.541  44.081  1.00  0.00           H  
ATOM   1569  HB3 TYR   101      35.392  32.559  43.648  1.00  0.00           H  
ATOM   1570  CG  TYR   101      37.026  31.429  44.331  1.00  0.00           C  
ATOM   1571  CD1 TYR   101      38.330  31.455  44.868  1.00  0.00           C  
ATOM   1572  HD1 TYR   101      38.967  32.307  44.683  1.00  0.00           H  
ATOM   1573  CE1 TYR   101      38.873  30.303  45.487  1.00  0.00           C  
ATOM   1574  HE1 TYR   101      39.936  30.338  45.673  1.00  0.00           H  
ATOM   1575  CZ  TYR   101      38.095  29.178  45.787  1.00  0.00           C  
ATOM   1576  OH  TYR   101      38.659  28.139  46.411  1.00  0.00           O  
ATOM   1577  HH  TYR   101      37.977  27.571  46.779  1.00  0.00           H  
ATOM   1578  CE2 TYR   101      36.762  29.171  45.358  1.00  0.00           C  
ATOM   1579  HE2 TYR   101      36.171  28.304  45.616  1.00  0.00           H  
ATOM   1580  CD2 TYR   101      36.238  30.291  44.580  1.00  0.00           C  
ATOM   1581  HD2 TYR   101      35.227  30.249  44.205  1.00  0.00           H  
ATOM   1582  C   TYR   101      38.413  33.121  41.918  1.00  0.00           C  
ATOM   1583  O   TYR   101      39.292  32.338  42.095  1.00  0.00           O  
ATOM   1584  N   LYS   102      38.678  34.373  41.486  1.00  0.00           N  
ATOM   1585  H   LYS   102      37.917  35.019  41.333  1.00  0.00           H  
ATOM   1586  CA  LYS   102      40.070  34.986  41.453  1.00  0.00           C  
ATOM   1587  HA  LYS   102      40.785  34.371  42.000  1.00  0.00           H  
ATOM   1588  CB  LYS   102      40.581  35.208  39.962  1.00  0.00           C  
ATOM   1589  HB2 LYS   102      40.508  34.314  39.343  1.00  0.00           H  
ATOM   1590  HB3 LYS   102      39.837  35.944  39.657  1.00  0.00           H  
ATOM   1591  CG  LYS   102      41.951  35.799  39.773  1.00  0.00           C  
ATOM   1592  HG2 LYS   102      41.912  36.732  40.336  1.00  0.00           H  
ATOM   1593  HG3 LYS   102      42.592  35.047  40.232  1.00  0.00           H  
ATOM   1594  CD  LYS   102      42.552  36.054  38.356  1.00  0.00           C  
ATOM   1595  HD2 LYS   102      43.585  36.373  38.491  1.00  0.00           H  
ATOM   1596  HD3 LYS   102      42.537  35.216  37.659  1.00  0.00           H  
ATOM   1597  CE  LYS   102      41.847  37.237  37.715  1.00  0.00           C  
ATOM   1598  HE2 LYS   102      40.780  37.023  37.663  1.00  0.00           H  
ATOM   1599  HE3 LYS   102      42.073  38.097  38.346  1.00  0.00           H  
ATOM   1600  NZ  LYS   102      42.423  37.526  36.378  1.00  0.00           N  
ATOM   1601  HZ1 LYS   102      41.926  38.277  35.919  1.00  0.00           H  
ATOM   1602  HZ2 LYS   102      43.401  37.753  36.494  1.00  0.00           H  
ATOM   1603  HZ3 LYS   102      42.425  36.716  35.775  1.00  0.00           H  
ATOM   1604  C   LYS   102      40.078  36.168  42.353  1.00  0.00           C  
ATOM   1605  O   LYS   102      39.153  36.975  42.359  1.00  0.00           O  
ATOM   1606  N   PHE   103      41.112  36.325  43.241  1.00  0.00           N  
ATOM   1607  H   PHE   103      41.863  35.651  43.217  1.00  0.00           H  
ATOM   1608  CA  PHE   103      41.320  37.549  44.076  1.00  0.00           C  
ATOM   1609  HA  PHE   103      40.378  38.088  44.177  1.00  0.00           H  
ATOM   1610  CB  PHE   103      41.759  37.055  45.492  1.00  0.00           C  
ATOM   1611  HB2 PHE   103      42.750  36.633  45.321  1.00  0.00           H  
ATOM   1612  HB3 PHE   103      41.834  37.954  46.102  1.00  0.00           H  
ATOM   1613  CG  PHE   103      40.813  35.965  46.173  1.00  0.00           C  
ATOM   1614  CD1 PHE   103      39.409  35.907  45.952  1.00  0.00           C  
ATOM   1615  HD1 PHE   103      38.882  36.578  45.289  1.00  0.00           H  
ATOM   1616  CE1 PHE   103      38.602  35.023  46.702  1.00  0.00           C  
ATOM   1617  HE1 PHE   103      37.544  34.888  46.535  1.00  0.00           H  
ATOM   1618  CZ  PHE   103      39.257  34.197  47.628  1.00  0.00           C  
ATOM   1619  HZ  PHE   103      38.613  33.638  48.291  1.00  0.00           H  
ATOM   1620  CE2 PHE   103      40.603  34.238  47.844  1.00  0.00           C  
ATOM   1621  HE2 PHE   103      41.123  33.593  48.536  1.00  0.00           H  
ATOM   1622  CD2 PHE   103      41.406  35.105  47.072  1.00  0.00           C  
ATOM   1623  HD2 PHE   103      42.473  35.138  47.235  1.00  0.00           H  
ATOM   1624  C   PHE   103      42.303  38.539  43.462  1.00  0.00           C  
ATOM   1625  O   PHE   103      43.533  38.303  43.420  1.00  0.00           O  
ATOM   1626  N   VAL   104      41.843  39.713  43.039  1.00  0.00           N  
ATOM   1627  H   VAL   104      40.834  39.765  43.043  1.00  0.00           H  
ATOM   1628  CA  VAL   104      42.661  40.753  42.384  1.00  0.00           C  
ATOM   1629  HA  VAL   104      43.677  40.383  42.241  1.00  0.00           H  
ATOM   1630  CB  VAL   104      42.079  41.247  41.036  1.00  0.00           C  
ATOM   1631  HB  VAL   104      41.039  41.520  41.216  1.00  0.00           H  
ATOM   1632  CG1 VAL   104      42.956  42.412  40.579  1.00  0.00           C  
ATOM   1633 HG11 VAL   104      42.660  42.680  39.565  1.00  0.00           H  
ATOM   1634 HG12 VAL   104      42.835  43.261  41.253  1.00  0.00           H  
ATOM   1635 HG13 VAL   104      43.964  42.000  40.526  1.00  0.00           H  
ATOM   1636  CG2 VAL   104      42.053  40.162  39.939  1.00  0.00           C  
ATOM   1637 HG21 VAL   104      41.647  39.220  40.307  1.00  0.00           H  
ATOM   1638 HG22 VAL   104      41.455  40.527  39.104  1.00  0.00           H  
ATOM   1639 HG23 VAL   104      43.022  39.864  39.540  1.00  0.00           H  
ATOM   1640  C   VAL   104      42.795  41.796  43.407  1.00  0.00           C  
ATOM   1641  O   VAL   104      41.709  42.284  43.773  1.00  0.00           O  
ATOM   1642  N   ARG   105      44.029  42.229  43.852  1.00  0.00           N  
ATOM   1643  H   ARG   105      44.880  41.759  43.575  1.00  0.00           H  
ATOM   1644  CA  ARG   105      44.210  43.587  44.399  1.00  0.00           C  
ATOM   1645  HA  ARG   105      43.326  43.758  45.014  1.00  0.00           H  
ATOM   1646  CB  ARG   105      45.485  43.632  45.288  1.00  0.00           C  
ATOM   1647  HB2 ARG   105      45.562  42.715  45.872  1.00  0.00           H  
ATOM   1648  HB3 ARG   105      46.428  43.789  44.764  1.00  0.00           H  
ATOM   1649  CG  ARG   105      45.443  44.883  46.172  1.00  0.00           C  
ATOM   1650  HG2 ARG   105      45.390  45.761  45.528  1.00  0.00           H  
ATOM   1651  HG3 ARG   105      44.572  44.824  46.825  1.00  0.00           H  
ATOM   1652  CD  ARG   105      46.578  45.096  47.129  1.00  0.00           C  
ATOM   1653  HD2 ARG   105      46.724  44.180  47.702  1.00  0.00           H  
ATOM   1654  HD3 ARG   105      47.385  45.258  46.415  1.00  0.00           H  
ATOM   1655  NE  ARG   105      46.432  46.238  48.011  1.00  0.00           N  
ATOM   1656  HE  ARG   105      46.923  47.088  47.775  1.00  0.00           H  
ATOM   1657  CZ  ARG   105      45.768  46.413  49.130  1.00  0.00           C  
ATOM   1658  NH1 ARG   105      45.104  45.460  49.729  1.00  0.00           N  
ATOM   1659 HH11 ARG   105      45.289  44.477  49.588  1.00  0.00           H  
ATOM   1660 HH12 ARG   105      44.458  45.706  50.465  1.00  0.00           H  
ATOM   1661  NH2 ARG   105      45.720  47.591  49.666  1.00  0.00           N  
ATOM   1662 HH21 ARG   105      46.317  48.325  49.310  1.00  0.00           H  
ATOM   1663 HH22 ARG   105      45.261  47.821  50.536  1.00  0.00           H  
ATOM   1664  C   ARG   105      44.252  44.702  43.310  1.00  0.00           C  
ATOM   1665  O   ARG   105      45.175  44.655  42.470  1.00  0.00           O  
ATOM   1666  N   ILE   106      43.253  45.595  43.254  1.00  0.00           N  
ATOM   1667  H   ILE   106      42.603  45.622  44.026  1.00  0.00           H  
ATOM   1668  CA  ILE   106      43.119  46.624  42.218  1.00  0.00           C  
ATOM   1669  HA  ILE   106      43.485  46.291  41.247  1.00  0.00           H  
ATOM   1670  CB  ILE   106      41.644  46.960  41.988  1.00  0.00           C  
ATOM   1671  HB  ILE   106      41.644  47.880  41.402  1.00  0.00           H  
ATOM   1672  CG2 ILE   106      40.932  45.975  41.017  1.00  0.00           C  
ATOM   1673 HG21 ILE   106      41.690  45.689  40.288  1.00  0.00           H  
ATOM   1674 HG22 ILE   106      40.718  45.037  41.530  1.00  0.00           H  
ATOM   1675 HG23 ILE   106      39.972  46.293  40.610  1.00  0.00           H  
ATOM   1676  CG1 ILE   106      40.796  47.063  43.316  1.00  0.00           C  
ATOM   1677 HG12 ILE   106      39.716  47.120  43.178  1.00  0.00           H  
ATOM   1678 HG13 ILE   106      40.869  46.200  43.977  1.00  0.00           H  
ATOM   1679  CD1 ILE   106      41.133  48.288  44.139  1.00  0.00           C  
ATOM   1680 HD11 ILE   106      41.077  49.184  43.520  1.00  0.00           H  
ATOM   1681 HD12 ILE   106      40.421  48.318  44.964  1.00  0.00           H  
ATOM   1682 HD13 ILE   106      42.136  48.159  44.544  1.00  0.00           H  
ATOM   1683  C   ILE   106      44.075  47.845  42.421  1.00  0.00           C  
ATOM   1684  O   ILE   106      44.862  47.915  43.425  1.00  0.00           O  
ATOM   1685  N   GLN   107      43.898  48.871  41.497  1.00  0.00           N  
ATOM   1686  H   GLN   107      43.300  48.739  40.694  1.00  0.00           H  
ATOM   1687  CA  GLN   107      44.578  50.222  41.528  1.00  0.00           C  
ATOM   1688  HA  GLN   107      45.357  50.166  42.288  1.00  0.00           H  
ATOM   1689  CB  GLN   107      45.353  50.346  40.163  1.00  0.00           C  
ATOM   1690  HB2 GLN   107      44.524  50.220  39.466  1.00  0.00           H  
ATOM   1691  HB3 GLN   107      45.761  51.345  40.013  1.00  0.00           H  
ATOM   1692  CG  GLN   107      46.285  49.220  39.755  1.00  0.00           C  
ATOM   1693  HG2 GLN   107      46.499  48.611  40.633  1.00  0.00           H  
ATOM   1694  HG3 GLN   107      45.816  48.569  39.017  1.00  0.00           H  
ATOM   1695  CD  GLN   107      47.508  49.770  38.987  1.00  0.00           C  
ATOM   1696  OE1 GLN   107      47.462  50.101  37.834  1.00  0.00           O  
ATOM   1697  NE2 GLN   107      48.673  49.643  39.596  1.00  0.00           N  
ATOM   1698 HE21 GLN   107      48.667  49.166  40.487  1.00  0.00           H  
ATOM   1699 HE22 GLN   107      49.552  49.967  39.218  1.00  0.00           H  
ATOM   1700  C   GLN   107      43.598  51.319  41.895  1.00  0.00           C  
ATOM   1701  O   GLN   107      42.438  51.070  41.767  1.00  0.00           O  
ATOM   1702  N   PRO   108      44.040  52.559  42.311  1.00  0.00           N  
ATOM   1703  CD  PRO   108      45.412  52.921  42.489  1.00  0.00           C  
ATOM   1704  HD2 PRO   108      45.878  53.070  41.515  1.00  0.00           H  
ATOM   1705  HD3 PRO   108      45.897  52.147  43.085  1.00  0.00           H  
ATOM   1706  CG  PRO   108      45.465  54.201  43.237  1.00  0.00           C  
ATOM   1707  HG2 PRO   108      46.336  54.843  43.100  1.00  0.00           H  
ATOM   1708  HG3 PRO   108      45.354  53.954  44.292  1.00  0.00           H  
ATOM   1709  CB  PRO   108      44.199  54.908  42.815  1.00  0.00           C  
ATOM   1710  HB2 PRO   108      44.322  55.492  41.903  1.00  0.00           H  
ATOM   1711  HB3 PRO   108      43.785  55.501  43.631  1.00  0.00           H  
ATOM   1712  CA  PRO   108      43.236  53.742  42.490  1.00  0.00           C  
ATOM   1713  HA  PRO   108      42.664  53.597  43.406  1.00  0.00           H  
ATOM   1714  C   PRO   108      42.392  53.981  41.220  1.00  0.00           C  
ATOM   1715  O   PRO   108      42.850  53.794  40.046  1.00  0.00           O  
ATOM   1716  N   GLY   109      41.194  54.451  41.333  1.00  0.00           N  
ATOM   1717  H   GLY   109      40.866  54.631  42.271  1.00  0.00           H  
ATOM   1718  CA  GLY   109      40.310  54.844  40.310  1.00  0.00           C  
ATOM   1719  HA2 GLY   109      39.496  55.388  40.789  1.00  0.00           H  
ATOM   1720  HA3 GLY   109      40.843  55.553  39.676  1.00  0.00           H  
ATOM   1721  C   GLY   109      39.669  53.810  39.358  1.00  0.00           C  
ATOM   1722  O   GLY   109      39.035  54.310  38.431  1.00  0.00           O  
ATOM   1723  N   GLN   110      39.821  52.534  39.664  1.00  0.00           N  
ATOM   1724  H   GLN   110      40.330  52.457  40.533  1.00  0.00           H  
ATOM   1725  CA  GLN   110      39.377  51.379  38.959  1.00  0.00           C  
ATOM   1726  HA  GLN   110      39.137  51.774  37.972  1.00  0.00           H  
ATOM   1727  CB  GLN   110      40.474  50.322  39.022  1.00  0.00           C  
ATOM   1728  HB2 GLN   110      41.477  50.606  38.702  1.00  0.00           H  
ATOM   1729  HB3 GLN   110      40.604  50.012  40.059  1.00  0.00           H  
ATOM   1730  CG  GLN   110      40.155  49.028  38.325  1.00  0.00           C  
ATOM   1731  HG2 GLN   110      39.194  48.630  38.650  1.00  0.00           H  
ATOM   1732  HG3 GLN   110      39.993  49.270  37.274  1.00  0.00           H  
ATOM   1733  CD  GLN   110      41.184  48.001  38.448  1.00  0.00           C  
ATOM   1734  OE1 GLN   110      42.303  48.271  38.932  1.00  0.00           O  
ATOM   1735  NE2 GLN   110      40.980  46.860  37.880  1.00  0.00           N  
ATOM   1736 HE21 GLN   110      40.127  46.609  37.400  1.00  0.00           H  
ATOM   1737 HE22 GLN   110      41.728  46.183  37.936  1.00  0.00           H  
ATOM   1738  C   GLN   110      38.072  50.796  39.463  1.00  0.00           C  
ATOM   1739  O   GLN   110      37.847  50.982  40.662  1.00  0.00           O  
ATOM   1740  N   THR   111      37.192  50.162  38.672  1.00  0.00           N  
ATOM   1741  H   THR   111      37.392  50.009  37.694  1.00  0.00           H  
ATOM   1742  CA  THR   111      35.871  49.841  39.090  1.00  0.00           C  
ATOM   1743  HA  THR   111      35.745  50.109  40.140  1.00  0.00           H  
ATOM   1744  CB  THR   111      34.823  50.511  38.214  1.00  0.00           C  
ATOM   1745  HB  THR   111      33.833  50.071  38.333  1.00  0.00           H  
ATOM   1746  CG2 THR   111      34.742  52.083  38.068  1.00  0.00           C  
ATOM   1747 HG21 THR   111      34.012  52.454  37.349  1.00  0.00           H  
ATOM   1748 HG22 THR   111      34.402  52.571  38.981  1.00  0.00           H  
ATOM   1749 HG23 THR   111      35.736  52.468  37.841  1.00  0.00           H  
ATOM   1750  OG1 THR   111      35.179  49.972  36.963  1.00  0.00           O  
ATOM   1751  HG1 THR   111      34.857  50.476  36.213  1.00  0.00           H  
ATOM   1752  C   THR   111      35.602  48.368  39.166  1.00  0.00           C  
ATOM   1753  O   THR   111      36.283  47.545  38.648  1.00  0.00           O  
ATOM   1754  N   PHE   112      34.477  47.996  39.817  1.00  0.00           N  
ATOM   1755  H   PHE   112      33.929  48.718  40.264  1.00  0.00           H  
ATOM   1756  CA  PHE   112      33.906  46.651  40.211  1.00  0.00           C  
ATOM   1757  HA  PHE   112      33.979  45.921  39.405  1.00  0.00           H  
ATOM   1758  CB  PHE   112      34.979  46.206  41.337  1.00  0.00           C  
ATOM   1759  HB2 PHE   112      34.614  45.287  41.795  1.00  0.00           H  
ATOM   1760  HB3 PHE   112      35.920  45.906  40.875  1.00  0.00           H  
ATOM   1761  CG  PHE   112      35.272  47.198  42.435  1.00  0.00           C  
ATOM   1762  CD1 PHE   112      36.512  47.913  42.398  1.00  0.00           C  
ATOM   1763  HD1 PHE   112      37.149  47.760  41.540  1.00  0.00           H  
ATOM   1764  CE1 PHE   112      36.941  48.720  43.502  1.00  0.00           C  
ATOM   1765  HE1 PHE   112      37.806  49.367  43.478  1.00  0.00           H  
ATOM   1766  CZ  PHE   112      36.051  48.856  44.540  1.00  0.00           C  
ATOM   1767  HZ  PHE   112      36.266  49.533  45.354  1.00  0.00           H  
ATOM   1768  CE2 PHE   112      34.864  48.186  44.611  1.00  0.00           C  
ATOM   1769  HE2 PHE   112      34.303  48.437  45.500  1.00  0.00           H  
ATOM   1770  CD2 PHE   112      34.453  47.340  43.557  1.00  0.00           C  
ATOM   1771  HD2 PHE   112      33.469  46.897  43.590  1.00  0.00           H  
ATOM   1772  C   PHE   112      32.500  46.713  40.855  1.00  0.00           C  
ATOM   1773  O   PHE   112      32.136  47.572  41.699  1.00  0.00           O  
ATOM   1774  N   SER   113      31.558  45.838  40.486  1.00  0.00           N  
ATOM   1775  H   SER   113      31.865  45.099  39.869  1.00  0.00           H  
ATOM   1776  CA  SER   113      30.276  45.489  40.994  1.00  0.00           C  
ATOM   1777  HA  SER   113      29.675  46.382  40.820  1.00  0.00           H  
ATOM   1778  CB  SER   113      29.682  44.501  40.016  1.00  0.00           C  
ATOM   1779  HB2 SER   113      30.372  43.700  39.748  1.00  0.00           H  
ATOM   1780  HB3 SER   113      28.857  43.937  40.451  1.00  0.00           H  
ATOM   1781  OG  SER   113      29.313  45.193  38.891  1.00  0.00           O  
ATOM   1782  HG  SER   113      30.143  45.576  38.598  1.00  0.00           H  
ATOM   1783  C   SER   113      30.130  45.056  42.494  1.00  0.00           C  
ATOM   1784  O   SER   113      30.288  43.917  42.821  1.00  0.00           O  
ATOM   1785  N   VAL   114      29.764  46.040  43.364  1.00  0.00           N  
ATOM   1786  H   VAL   114      29.596  46.961  42.986  1.00  0.00           H  
ATOM   1787  CA  VAL   114      29.522  45.948  44.810  1.00  0.00           C  
ATOM   1788  HA  VAL   114      30.131  45.215  45.339  1.00  0.00           H  
ATOM   1789  CB  VAL   114      29.608  47.370  45.377  1.00  0.00           C  
ATOM   1790  HB  VAL   114      28.939  48.037  44.833  1.00  0.00           H  
ATOM   1791  CG1 VAL   114      29.217  47.393  46.890  1.00  0.00           C  
ATOM   1792 HG11 VAL   114      29.920  46.786  47.461  1.00  0.00           H  
ATOM   1793 HG12 VAL   114      29.200  48.409  47.285  1.00  0.00           H  
ATOM   1794 HG13 VAL   114      28.266  46.887  47.060  1.00  0.00           H  
ATOM   1795  CG2 VAL   114      31.092  47.855  45.200  1.00  0.00           C  
ATOM   1796 HG21 VAL   114      31.808  47.302  45.809  1.00  0.00           H  
ATOM   1797 HG22 VAL   114      31.507  47.805  44.194  1.00  0.00           H  
ATOM   1798 HG23 VAL   114      31.195  48.849  45.636  1.00  0.00           H  
ATOM   1799  C   VAL   114      28.118  45.455  44.963  1.00  0.00           C  
ATOM   1800  O   VAL   114      27.124  46.077  44.598  1.00  0.00           O  
ATOM   1801  N   LEU   115      27.958  44.218  45.399  1.00  0.00           N  
ATOM   1802  H   LEU   115      28.796  43.733  45.687  1.00  0.00           H  
ATOM   1803  CA  LEU   115      26.665  43.566  45.752  1.00  0.00           C  
ATOM   1804  HA  LEU   115      25.798  43.978  45.236  1.00  0.00           H  
ATOM   1805  CB  LEU   115      26.818  42.094  45.408  1.00  0.00           C  
ATOM   1806  HB2 LEU   115      26.893  42.050  44.322  1.00  0.00           H  
ATOM   1807  HB3 LEU   115      27.735  41.755  45.890  1.00  0.00           H  
ATOM   1808  CG  LEU   115      25.635  41.221  45.809  1.00  0.00           C  
ATOM   1809  HG  LEU   115      25.529  41.462  46.867  1.00  0.00           H  
ATOM   1810  CD1 LEU   115      24.373  41.508  45.104  1.00  0.00           C  
ATOM   1811 HD11 LEU   115      24.486  41.312  44.038  1.00  0.00           H  
ATOM   1812 HD12 LEU   115      23.628  40.801  45.470  1.00  0.00           H  
ATOM   1813 HD13 LEU   115      23.953  42.512  45.170  1.00  0.00           H  
ATOM   1814  CD2 LEU   115      26.176  39.796  45.750  1.00  0.00           C  
ATOM   1815 HD21 LEU   115      26.934  39.707  46.527  1.00  0.00           H  
ATOM   1816 HD22 LEU   115      25.394  39.045  45.867  1.00  0.00           H  
ATOM   1817 HD23 LEU   115      26.728  39.635  44.824  1.00  0.00           H  
ATOM   1818  C   LEU   115      26.518  43.960  47.253  1.00  0.00           C  
ATOM   1819  O   LEU   115      27.149  43.430  48.202  1.00  0.00           O  
ATOM   1820  N   ALA   116      25.566  44.800  47.427  1.00  0.00           N  
ATOM   1821  H   ALA   116      25.003  45.076  46.635  1.00  0.00           H  
ATOM   1822  CA  ALA   116      24.997  45.221  48.725  1.00  0.00           C  
ATOM   1823  HA  ALA   116      25.809  45.589  49.352  1.00  0.00           H  
ATOM   1824  CB  ALA   116      24.017  46.435  48.482  1.00  0.00           C  
ATOM   1825  HB1 ALA   116      23.551  46.646  49.445  1.00  0.00           H  
ATOM   1826  HB2 ALA   116      24.596  47.302  48.166  1.00  0.00           H  
ATOM   1827  HB3 ALA   116      23.285  46.098  47.747  1.00  0.00           H  
ATOM   1828  C   ALA   116      24.221  44.110  49.430  1.00  0.00           C  
ATOM   1829  O   ALA   116      23.109  43.851  49.024  1.00  0.00           O  
ATOM   1830  N   CYS   117      24.794  43.505  50.489  1.00  0.00           N  
ATOM   1831  H   CYS   117      25.800  43.534  50.572  1.00  0.00           H  
ATOM   1832  CA  CYS   117      24.139  42.502  51.369  1.00  0.00           C  
ATOM   1833  HA  CYS   117      23.142  42.318  50.969  1.00  0.00           H  
ATOM   1834  CB  CYS   117      24.932  41.225  51.305  1.00  0.00           C  
ATOM   1835  HB2 CYS   117      25.221  41.096  50.262  1.00  0.00           H  
ATOM   1836  HB3 CYS   117      25.846  41.303  51.895  1.00  0.00           H  
ATOM   1837  SG  CYS   117      24.112  39.720  51.800  1.00  0.00           S  
ATOM   1838  HG  CYS   117      24.187  39.994  53.105  1.00  0.00           H  
ATOM   1839  C   CYS   117      23.941  43.033  52.795  1.00  0.00           C  
ATOM   1840  O   CYS   117      24.861  43.482  53.460  1.00  0.00           O  
ATOM   1841  N   TYR   118      22.791  42.757  53.310  1.00  0.00           N  
ATOM   1842  H   TYR   118      22.054  42.382  52.730  1.00  0.00           H  
ATOM   1843  CA  TYR   118      22.357  43.169  54.661  1.00  0.00           C  
ATOM   1844  HA  TYR   118      23.149  43.659  55.227  1.00  0.00           H  
ATOM   1845  CB  TYR   118      21.285  44.258  54.491  1.00  0.00           C  
ATOM   1846  HB2 TYR   118      20.587  43.908  53.731  1.00  0.00           H  
ATOM   1847  HB3 TYR   118      20.701  44.265  55.411  1.00  0.00           H  
ATOM   1848  CG  TYR   118      21.885  45.624  54.252  1.00  0.00           C  
ATOM   1849  CD1 TYR   118      22.092  46.043  52.895  1.00  0.00           C  
ATOM   1850  HD1 TYR   118      21.674  45.553  52.028  1.00  0.00           H  
ATOM   1851  CE1 TYR   118      22.785  47.210  52.629  1.00  0.00           C  
ATOM   1852  HE1 TYR   118      22.947  47.469  51.593  1.00  0.00           H  
ATOM   1853  CZ  TYR   118      23.407  47.956  53.629  1.00  0.00           C  
ATOM   1854  OH  TYR   118      24.059  49.125  53.339  1.00  0.00           O  
ATOM   1855  HH  TYR   118      24.080  49.241  52.386  1.00  0.00           H  
ATOM   1856  CE2 TYR   118      23.149  47.600  54.939  1.00  0.00           C  
ATOM   1857  HE2 TYR   118      23.676  48.078  55.751  1.00  0.00           H  
ATOM   1858  CD2 TYR   118      22.459  46.406  55.222  1.00  0.00           C  
ATOM   1859  HD2 TYR   118      22.425  46.147  56.270  1.00  0.00           H  
ATOM   1860  C   TYR   118      21.903  41.963  55.446  1.00  0.00           C  
ATOM   1861  O   TYR   118      21.082  41.122  55.037  1.00  0.00           O  
ATOM   1862  N   ASN   119      22.584  41.760  56.611  1.00  0.00           N  
ATOM   1863  H   ASN   119      23.408  42.314  56.796  1.00  0.00           H  
ATOM   1864  CA  ASN   119      22.274  40.672  57.567  1.00  0.00           C  
ATOM   1865  HA  ASN   119      23.195  40.587  58.143  1.00  0.00           H  
ATOM   1866  CB  ASN   119      21.146  41.093  58.507  1.00  0.00           C  
ATOM   1867  HB2 ASN   119      20.131  41.005  58.119  1.00  0.00           H  
ATOM   1868  HB3 ASN   119      21.248  40.568  59.456  1.00  0.00           H  
ATOM   1869  CG  ASN   119      21.325  42.585  58.824  1.00  0.00           C  
ATOM   1870  OD1 ASN   119      20.594  43.470  58.360  1.00  0.00           O  
ATOM   1871  ND2 ASN   119      22.161  42.938  59.721  1.00  0.00           N  
ATOM   1872 HD21 ASN   119      22.796  42.258  60.113  1.00  0.00           H  
ATOM   1873 HD22 ASN   119      22.312  43.925  59.872  1.00  0.00           H  
ATOM   1874  C   ASN   119      22.025  39.269  56.940  1.00  0.00           C  
ATOM   1875  O   ASN   119      21.091  38.573  57.226  1.00  0.00           O  
ATOM   1876  N   GLY   120      22.887  38.930  55.965  1.00  0.00           N  
ATOM   1877  H   GLY   120      23.540  39.669  55.750  1.00  0.00           H  
ATOM   1878  CA  GLY   120      22.749  37.752  55.136  1.00  0.00           C  
ATOM   1879  HA2 GLY   120      23.711  37.668  54.630  1.00  0.00           H  
ATOM   1880  HA3 GLY   120      22.698  36.870  55.774  1.00  0.00           H  
ATOM   1881  C   GLY   120      21.600  37.622  54.138  1.00  0.00           C  
ATOM   1882  O   GLY   120      21.280  36.541  53.734  1.00  0.00           O  
ATOM   1883  N   SER   121      21.082  38.721  53.591  1.00  0.00           N  
ATOM   1884  H   SER   121      21.382  39.620  53.939  1.00  0.00           H  
ATOM   1885  CA  SER   121      20.360  38.882  52.379  1.00  0.00           C  
ATOM   1886  HA  SER   121      20.275  37.866  51.992  1.00  0.00           H  
ATOM   1887  CB  SER   121      18.947  39.459  52.623  1.00  0.00           C  
ATOM   1888  HB2 SER   121      18.567  38.953  53.510  1.00  0.00           H  
ATOM   1889  HB3 SER   121      19.087  40.530  52.770  1.00  0.00           H  
ATOM   1890  OG  SER   121      18.275  39.129  51.397  1.00  0.00           O  
ATOM   1891  HG  SER   121      17.983  38.215  51.361  1.00  0.00           H  
ATOM   1892  C   SER   121      20.986  39.797  51.295  1.00  0.00           C  
ATOM   1893  O   SER   121      21.106  40.936  51.640  1.00  0.00           O  
ATOM   1894  N   PRO   122      21.312  39.350  50.083  1.00  0.00           N  
ATOM   1895  CD  PRO   122      21.436  37.954  49.561  1.00  0.00           C  
ATOM   1896  HD2 PRO   122      20.496  37.404  49.604  1.00  0.00           H  
ATOM   1897  HD3 PRO   122      22.265  37.473  50.079  1.00  0.00           H  
ATOM   1898  CG  PRO   122      21.832  38.149  48.076  1.00  0.00           C  
ATOM   1899  HG2 PRO   122      20.886  38.365  47.581  1.00  0.00           H  
ATOM   1900  HG3 PRO   122      22.466  37.341  47.712  1.00  0.00           H  
ATOM   1901  CB  PRO   122      22.562  39.426  48.035  1.00  0.00           C  
ATOM   1902  HB2 PRO   122      22.429  39.961  47.094  1.00  0.00           H  
ATOM   1903  HB3 PRO   122      23.623  39.336  48.269  1.00  0.00           H  
ATOM   1904  CA  PRO   122      21.765  40.262  49.124  1.00  0.00           C  
ATOM   1905  HA  PRO   122      22.442  41.005  49.546  1.00  0.00           H  
ATOM   1906  C   PRO   122      20.664  41.101  48.484  1.00  0.00           C  
ATOM   1907  O   PRO   122      19.661  40.557  48.070  1.00  0.00           O  
ATOM   1908  N   SER   123      20.797  42.432  48.417  1.00  0.00           N  
ATOM   1909  H   SER   123      21.690  42.864  48.609  1.00  0.00           H  
ATOM   1910  CA  SER   123      19.722  43.369  48.272  1.00  0.00           C  
ATOM   1911  HA  SER   123      18.720  42.969  48.426  1.00  0.00           H  
ATOM   1912  CB  SER   123      19.920  44.615  49.136  1.00  0.00           C  
ATOM   1913  HB2 SER   123      19.877  44.264  50.167  1.00  0.00           H  
ATOM   1914  HB3 SER   123      20.868  45.134  48.997  1.00  0.00           H  
ATOM   1915  OG  SER   123      18.921  45.510  48.856  1.00  0.00           O  
ATOM   1916  HG  SER   123      18.136  45.015  49.100  1.00  0.00           H  
ATOM   1917  C   SER   123      19.775  43.785  46.774  1.00  0.00           C  
ATOM   1918  O   SER   123      18.754  44.037  46.087  1.00  0.00           O  
ATOM   1919  N   GLY   124      20.988  44.120  46.263  1.00  0.00           N  
ATOM   1920  H   GLY   124      21.781  44.075  46.887  1.00  0.00           H  
ATOM   1921  CA  GLY   124      21.246  44.678  44.940  1.00  0.00           C  
ATOM   1922  HA2 GLY   124      20.905  43.987  44.170  1.00  0.00           H  
ATOM   1923  HA3 GLY   124      20.630  45.575  45.006  1.00  0.00           H  
ATOM   1924  C   GLY   124      22.712  44.956  44.557  1.00  0.00           C  
ATOM   1925  O   GLY   124      23.508  45.230  45.427  1.00  0.00           O  
ATOM   1926  N   VAL   125      23.096  44.885  43.290  1.00  0.00           N  
ATOM   1927  H   VAL   125      22.433  44.478  42.646  1.00  0.00           H  
ATOM   1928  CA  VAL   125      24.487  45.112  42.764  1.00  0.00           C  
ATOM   1929  HA  VAL   125      25.216  45.205  43.569  1.00  0.00           H  
ATOM   1930  CB  VAL   125      24.992  43.941  41.961  1.00  0.00           C  
ATOM   1931  HB  VAL   125      24.870  43.024  42.539  1.00  0.00           H  
ATOM   1932  CG1 VAL   125      24.287  43.668  40.657  1.00  0.00           C  
ATOM   1933 HG11 VAL   125      23.208  43.604  40.794  1.00  0.00           H  
ATOM   1934 HG12 VAL   125      24.528  44.487  39.979  1.00  0.00           H  
ATOM   1935 HG13 VAL   125      24.679  42.732  40.257  1.00  0.00           H  
ATOM   1936  CG2 VAL   125      26.527  44.072  41.619  1.00  0.00           C  
ATOM   1937 HG21 VAL   125      26.981  44.346  42.572  1.00  0.00           H  
ATOM   1938 HG22 VAL   125      26.953  43.140  41.246  1.00  0.00           H  
ATOM   1939 HG23 VAL   125      26.599  44.913  40.930  1.00  0.00           H  
ATOM   1940  C   VAL   125      24.681  46.378  41.966  1.00  0.00           C  
ATOM   1941  O   VAL   125      23.868  46.732  41.128  1.00  0.00           O  
ATOM   1942  N   TYR   126      25.817  47.097  42.212  1.00  0.00           N  
ATOM   1943  H   TYR   126      26.458  46.715  42.893  1.00  0.00           H  
ATOM   1944  CA  TYR   126      26.180  48.366  41.510  1.00  0.00           C  
ATOM   1945  HA  TYR   126      25.549  48.364  40.621  1.00  0.00           H  
ATOM   1946  CB  TYR   126      25.754  49.533  42.469  1.00  0.00           C  
ATOM   1947  HB2 TYR   126      26.420  49.498  43.331  1.00  0.00           H  
ATOM   1948  HB3 TYR   126      25.949  50.474  41.955  1.00  0.00           H  
ATOM   1949  CG  TYR   126      24.364  49.501  42.983  1.00  0.00           C  
ATOM   1950  CD1 TYR   126      23.178  49.548  42.132  1.00  0.00           C  
ATOM   1951  HD1 TYR   126      23.184  49.834  41.090  1.00  0.00           H  
ATOM   1952  CE1 TYR   126      21.922  49.165  42.621  1.00  0.00           C  
ATOM   1953  HE1 TYR   126      21.107  49.081  41.918  1.00  0.00           H  
ATOM   1954  CZ  TYR   126      21.854  48.736  43.983  1.00  0.00           C  
ATOM   1955  OH  TYR   126      20.616  48.333  44.395  1.00  0.00           O  
ATOM   1956  HH  TYR   126      20.731  47.937  45.262  1.00  0.00           H  
ATOM   1957  CE2 TYR   126      22.990  48.792  44.887  1.00  0.00           C  
ATOM   1958  HE2 TYR   126      22.900  48.236  45.808  1.00  0.00           H  
ATOM   1959  CD2 TYR   126      24.218  49.155  44.319  1.00  0.00           C  
ATOM   1960  HD2 TYR   126      25.089  49.114  44.956  1.00  0.00           H  
ATOM   1961  C   TYR   126      27.671  48.424  41.195  1.00  0.00           C  
ATOM   1962  O   TYR   126      28.489  47.926  41.898  1.00  0.00           O  
ATOM   1963  N   GLN   127      28.003  49.167  40.146  1.00  0.00           N  
ATOM   1964  H   GLN   127      27.303  49.660  39.610  1.00  0.00           H  
ATOM   1965  CA  GLN   127      29.413  49.248  39.644  1.00  0.00           C  
ATOM   1966  HA  GLN   127      29.999  48.414  40.033  1.00  0.00           H  
ATOM   1967  CB  GLN   127      29.595  49.170  38.143  1.00  0.00           C  
ATOM   1968  HB2 GLN   127      29.117  48.283  37.728  1.00  0.00           H  
ATOM   1969  HB3 GLN   127      29.085  49.992  37.641  1.00  0.00           H  
ATOM   1970  CG  GLN   127      31.104  49.258  37.770  1.00  0.00           C  
ATOM   1971  HG2 GLN   127      31.247  49.757  36.812  1.00  0.00           H  
ATOM   1972  HG3 GLN   127      31.733  49.871  38.414  1.00  0.00           H  
ATOM   1973  CD  GLN   127      31.697  47.823  37.581  1.00  0.00           C  
ATOM   1974  OE1 GLN   127      31.025  46.843  37.875  1.00  0.00           O  
ATOM   1975  NE2 GLN   127      32.855  47.720  36.970  1.00  0.00           N  
ATOM   1976 HE21 GLN   127      33.252  48.518  36.494  1.00  0.00           H  
ATOM   1977 HE22 GLN   127      33.327  46.851  36.766  1.00  0.00           H  
ATOM   1978  C   GLN   127      29.967  50.487  40.300  1.00  0.00           C  
ATOM   1979  O   GLN   127      29.724  51.535  39.734  1.00  0.00           O  
ATOM   1980  N   CYS   128      30.772  50.369  41.354  1.00  0.00           N  
ATOM   1981  H   CYS   128      31.187  49.455  41.466  1.00  0.00           H  
ATOM   1982  CA  CYS   128      31.454  51.552  42.061  1.00  0.00           C  
ATOM   1983  HA  CYS   128      31.010  52.510  41.790  1.00  0.00           H  
ATOM   1984  CB  CYS   128      31.186  51.374  43.519  1.00  0.00           C  
ATOM   1985  HB2 CYS   128      31.706  50.484  43.871  1.00  0.00           H  
ATOM   1986  HB3 CYS   128      31.578  52.232  44.066  1.00  0.00           H  
ATOM   1987  SG  CYS   128      29.331  51.291  43.730  1.00  0.00           S  
ATOM   1988  HG  CYS   128      29.150  50.162  43.039  1.00  0.00           H  
ATOM   1989  C   CYS   128      32.934  51.483  41.708  1.00  0.00           C  
ATOM   1990  O   CYS   128      33.395  50.534  41.100  1.00  0.00           O  
ATOM   1991  N   ALA   129      33.727  52.500  42.106  1.00  0.00           N  
ATOM   1992  H   ALA   129      33.246  53.310  42.471  1.00  0.00           H  
ATOM   1993  CA  ALA   129      35.190  52.533  41.938  1.00  0.00           C  
ATOM   1994  HA  ALA   129      35.539  51.774  41.238  1.00  0.00           H  
ATOM   1995  CB  ALA   129      35.535  53.904  41.370  1.00  0.00           C  
ATOM   1996  HB1 ALA   129      35.302  53.979  40.308  1.00  0.00           H  
ATOM   1997  HB2 ALA   129      34.971  54.633  41.952  1.00  0.00           H  
ATOM   1998  HB3 ALA   129      36.584  54.137  41.551  1.00  0.00           H  
ATOM   1999  C   ALA   129      35.933  52.266  43.264  1.00  0.00           C  
ATOM   2000  O   ALA   129      35.471  52.594  44.324  1.00  0.00           O  
ATOM   2001  N   MET   130      37.228  51.899  43.230  1.00  0.00           N  
ATOM   2002  H   MET   130      37.610  51.651  42.329  1.00  0.00           H  
ATOM   2003  CA  MET   130      38.183  52.432  44.223  1.00  0.00           C  
ATOM   2004  HA  MET   130      37.720  52.309  45.202  1.00  0.00           H  
ATOM   2005  CB  MET   130      39.417  51.437  44.244  1.00  0.00           C  
ATOM   2006  HB2 MET   130      39.147  50.441  44.596  1.00  0.00           H  
ATOM   2007  HB3 MET   130      39.578  51.134  43.210  1.00  0.00           H  
ATOM   2008  CG  MET   130      40.839  51.737  44.734  1.00  0.00           C  
ATOM   2009  HG2 MET   130      41.504  51.193  44.064  1.00  0.00           H  
ATOM   2010  HG3 MET   130      40.980  52.803  44.555  1.00  0.00           H  
ATOM   2011  SD  MET   130      41.017  51.286  46.505  1.00  0.00           S  
ATOM   2012  CE  MET   130      39.762  52.368  47.262  1.00  0.00           C  
ATOM   2013  HE1 MET   130      39.898  52.281  48.340  1.00  0.00           H  
ATOM   2014  HE2 MET   130      39.941  53.339  46.802  1.00  0.00           H  
ATOM   2015  HE3 MET   130      38.785  51.942  47.030  1.00  0.00           H  
ATOM   2016  C   MET   130      38.538  53.940  43.991  1.00  0.00           C  
ATOM   2017  O   MET   130      39.243  54.209  43.059  1.00  0.00           O  
ATOM   2018  N   ARG   131      38.284  54.850  44.931  1.00  0.00           N  
ATOM   2019  H   ARG   131      37.611  54.489  45.592  1.00  0.00           H  
ATOM   2020  CA  ARG   131      38.646  56.305  44.970  1.00  0.00           C  
ATOM   2021  HA  ARG   131      38.683  56.708  43.958  1.00  0.00           H  
ATOM   2022  CB  ARG   131      37.717  57.011  45.774  1.00  0.00           C  
ATOM   2023  HB2 ARG   131      37.895  56.724  46.810  1.00  0.00           H  
ATOM   2024  HB3 ARG   131      38.017  58.059  45.790  1.00  0.00           H  
ATOM   2025  CG  ARG   131      36.246  56.867  45.255  1.00  0.00           C  
ATOM   2026  HG2 ARG   131      36.128  57.066  44.190  1.00  0.00           H  
ATOM   2027  HG3 ARG   131      35.925  55.854  45.498  1.00  0.00           H  
ATOM   2028  CD  ARG   131      35.300  57.890  45.894  1.00  0.00           C  
ATOM   2029  HD2 ARG   131      34.283  57.584  45.648  1.00  0.00           H  
ATOM   2030  HD3 ARG   131      35.400  57.814  46.977  1.00  0.00           H  
ATOM   2031  NE  ARG   131      35.452  59.235  45.418  1.00  0.00           N  
ATOM   2032  HE  ARG   131      36.102  59.755  45.989  1.00  0.00           H  
ATOM   2033  CZ  ARG   131      35.104  59.760  44.250  1.00  0.00           C  
ATOM   2034  NH1 ARG   131      34.339  59.235  43.403  1.00  0.00           N  
ATOM   2035 HH11 ARG   131      33.926  58.350  43.659  1.00  0.00           H  
ATOM   2036 HH12 ARG   131      34.058  59.752  42.582  1.00  0.00           H  
ATOM   2037  NH2 ARG   131      35.540  60.958  43.955  1.00  0.00           N  
ATOM   2038 HH21 ARG   131      35.954  61.528  44.679  1.00  0.00           H  
ATOM   2039 HH22 ARG   131      35.612  61.194  42.975  1.00  0.00           H  
ATOM   2040  C   ARG   131      40.044  56.542  45.575  1.00  0.00           C  
ATOM   2041  O   ARG   131      40.558  55.815  46.449  1.00  0.00           O  
ATOM   2042  N   PRO   132      40.762  57.643  45.098  1.00  0.00           N  
ATOM   2043  CD  PRO   132      40.356  58.454  43.942  1.00  0.00           C  
ATOM   2044  HD2 PRO   132      39.510  59.126  44.086  1.00  0.00           H  
ATOM   2045  HD3 PRO   132      40.102  57.729  43.168  1.00  0.00           H  
ATOM   2046  CG  PRO   132      41.567  59.279  43.551  1.00  0.00           C  
ATOM   2047  HG2 PRO   132      41.310  60.296  43.254  1.00  0.00           H  
ATOM   2048  HG3 PRO   132      42.181  58.753  42.819  1.00  0.00           H  
ATOM   2049  CB  PRO   132      42.395  59.378  44.801  1.00  0.00           C  
ATOM   2050  HB2 PRO   132      42.195  60.251  45.422  1.00  0.00           H  
ATOM   2051  HB3 PRO   132      43.444  59.523  44.544  1.00  0.00           H  
ATOM   2052  CA  PRO   132      42.111  58.099  45.530  1.00  0.00           C  
ATOM   2053  HA  PRO   132      42.812  57.325  45.217  1.00  0.00           H  
ATOM   2054  C   PRO   132      42.332  58.174  47.054  1.00  0.00           C  
ATOM   2055  O   PRO   132      43.323  57.631  47.514  1.00  0.00           O  
ATOM   2056  N   ASN   133      41.466  58.776  47.904  1.00  0.00           N  
ATOM   2057  H   ASN   133      40.640  59.257  47.576  1.00  0.00           H  
ATOM   2058  CA  ASN   133      41.609  58.952  49.336  1.00  0.00           C  
ATOM   2059  HA  ASN   133      42.624  59.299  49.527  1.00  0.00           H  
ATOM   2060  CB  ASN   133      40.628  59.893  49.841  1.00  0.00           C  
ATOM   2061  HB2 ASN   133      40.816  60.157  50.881  1.00  0.00           H  
ATOM   2062  HB3 ASN   133      40.707  60.863  49.349  1.00  0.00           H  
ATOM   2063  CG  ASN   133      39.210  59.343  49.577  1.00  0.00           C  
ATOM   2064  OD1 ASN   133      38.969  58.602  48.653  1.00  0.00           O  
ATOM   2065  ND2 ASN   133      38.307  59.731  50.405  1.00  0.00           N  
ATOM   2066 HD21 ASN   133      38.625  60.270  51.197  1.00  0.00           H  
ATOM   2067 HD22 ASN   133      37.435  59.222  50.425  1.00  0.00           H  
ATOM   2068  C   ASN   133      41.460  57.498  50.001  1.00  0.00           C  
ATOM   2069  O   ASN   133      41.741  57.443  51.171  1.00  0.00           O  
ATOM   2070  N   PHE   134      41.006  56.408  49.239  1.00  0.00           N  
ATOM   2071  H   PHE   134      40.832  56.594  48.262  1.00  0.00           H  
ATOM   2072  CA  PHE   134      40.633  55.110  49.697  1.00  0.00           C  
ATOM   2073  HA  PHE   134      40.134  54.503  48.941  1.00  0.00           H  
ATOM   2074  CB  PHE   134      41.862  54.335  50.182  1.00  0.00           C  
ATOM   2075  HB2 PHE   134      42.090  54.607  51.212  1.00  0.00           H  
ATOM   2076  HB3 PHE   134      41.627  53.270  50.160  1.00  0.00           H  
ATOM   2077  CG  PHE   134      43.165  54.493  49.385  1.00  0.00           C  
ATOM   2078  CD1 PHE   134      43.421  53.794  48.191  1.00  0.00           C  
ATOM   2079  HD1 PHE   134      42.619  53.215  47.757  1.00  0.00           H  
ATOM   2080  CE1 PHE   134      44.610  53.954  47.550  1.00  0.00           C  
ATOM   2081  HE1 PHE   134      44.715  53.562  46.549  1.00  0.00           H  
ATOM   2082  CZ  PHE   134      45.535  54.820  48.081  1.00  0.00           C  
ATOM   2083  HZ  PHE   134      46.423  55.044  47.509  1.00  0.00           H  
ATOM   2084  CE2 PHE   134      45.305  55.562  49.269  1.00  0.00           C  
ATOM   2085  HE2 PHE   134      46.102  56.076  49.786  1.00  0.00           H  
ATOM   2086  CD2 PHE   134      44.092  55.383  49.991  1.00  0.00           C  
ATOM   2087  HD2 PHE   134      43.877  55.922  50.902  1.00  0.00           H  
ATOM   2088  C   PHE   134      39.528  55.077  50.770  1.00  0.00           C  
ATOM   2089  O   PHE   134      39.408  54.122  51.537  1.00  0.00           O  
ATOM   2090  N   THR   135      38.631  56.079  50.745  1.00  0.00           N  
ATOM   2091  H   THR   135      38.746  56.752  50.000  1.00  0.00           H  
ATOM   2092  CA  THR   135      37.368  55.965  51.541  1.00  0.00           C  
ATOM   2093  HA  THR   135      37.112  54.926  51.749  1.00  0.00           H  
ATOM   2094  CB  THR   135      37.644  56.344  52.992  1.00  0.00           C  
ATOM   2095  HB  THR   135      38.351  55.667  53.472  1.00  0.00           H  
ATOM   2096  CG2 THR   135      38.072  57.713  53.359  1.00  0.00           C  
ATOM   2097 HG21 THR   135      39.136  57.807  53.139  1.00  0.00           H  
ATOM   2098 HG22 THR   135      37.513  58.403  52.728  1.00  0.00           H  
ATOM   2099 HG23 THR   135      37.945  57.918  54.422  1.00  0.00           H  
ATOM   2100  OG1 THR   135      36.500  56.055  53.773  1.00  0.00           O  
ATOM   2101  HG1 THR   135      36.616  55.173  54.134  1.00  0.00           H  
ATOM   2102  C   THR   135      36.203  56.638  51.009  1.00  0.00           C  
ATOM   2103  O   THR   135      36.342  57.686  50.378  1.00  0.00           O  
ATOM   2104  N   ILE   136      35.088  56.054  51.113  1.00  0.00           N  
ATOM   2105  H   ILE   136      35.098  55.340  51.828  1.00  0.00           H  
ATOM   2106  CA  ILE   136      33.868  56.265  50.445  1.00  0.00           C  
ATOM   2107  HA  ILE   136      34.114  56.732  49.491  1.00  0.00           H  
ATOM   2108  CB  ILE   136      33.144  55.042  49.981  1.00  0.00           C  
ATOM   2109  HB  ILE   136      32.562  54.608  50.794  1.00  0.00           H  
ATOM   2110  CG2 ILE   136      32.085  55.470  48.874  1.00  0.00           C  
ATOM   2111 HG21 ILE   136      31.435  54.637  48.609  1.00  0.00           H  
ATOM   2112 HG22 ILE   136      31.341  56.086  49.380  1.00  0.00           H  
ATOM   2113 HG23 ILE   136      32.575  55.951  48.028  1.00  0.00           H  
ATOM   2114  CG1 ILE   136      33.987  53.875  49.413  1.00  0.00           C  
ATOM   2115 HG12 ILE   136      34.395  54.192  48.453  1.00  0.00           H  
ATOM   2116 HG13 ILE   136      34.901  53.748  49.993  1.00  0.00           H  
ATOM   2117  CD1 ILE   136      33.195  52.536  49.219  1.00  0.00           C  
ATOM   2118 HD11 ILE   136      33.934  51.736  49.168  1.00  0.00           H  
ATOM   2119 HD12 ILE   136      32.626  52.194  50.084  1.00  0.00           H  
ATOM   2120 HD13 ILE   136      32.575  52.580  48.324  1.00  0.00           H  
ATOM   2121  C   ILE   136      32.839  57.047  51.294  1.00  0.00           C  
ATOM   2122  O   ILE   136      32.296  56.445  52.230  1.00  0.00           O  
ATOM   2123  N   LYS   137      32.506  58.249  50.885  1.00  0.00           N  
ATOM   2124  H   LYS   137      32.908  58.620  50.036  1.00  0.00           H  
ATOM   2125  CA  LYS   137      31.486  59.154  51.471  1.00  0.00           C  
ATOM   2126  HA  LYS   137      31.774  59.340  52.506  1.00  0.00           H  
ATOM   2127  CB  LYS   137      31.405  60.440  50.688  1.00  0.00           C  
ATOM   2128  HB2 LYS   137      31.376  60.310  49.606  1.00  0.00           H  
ATOM   2129  HB3 LYS   137      30.524  61.008  50.986  1.00  0.00           H  
ATOM   2130  CG  LYS   137      32.570  61.347  51.056  1.00  0.00           C  
ATOM   2131  HG2 LYS   137      32.676  61.618  52.107  1.00  0.00           H  
ATOM   2132  HG3 LYS   137      33.500  60.879  50.735  1.00  0.00           H  
ATOM   2133  CD  LYS   137      32.461  62.746  50.416  1.00  0.00           C  
ATOM   2134  HD2 LYS   137      31.479  63.162  50.642  1.00  0.00           H  
ATOM   2135  HD3 LYS   137      33.240  63.356  50.871  1.00  0.00           H  
ATOM   2136  CE  LYS   137      32.824  62.709  48.867  1.00  0.00           C  
ATOM   2137  HE2 LYS   137      33.861  62.387  48.775  1.00  0.00           H  
ATOM   2138  HE3 LYS   137      32.098  62.065  48.371  1.00  0.00           H  
ATOM   2139  NZ  LYS   137      32.707  64.056  48.213  1.00  0.00           N  
ATOM   2140  HZ1 LYS   137      33.528  64.606  48.423  1.00  0.00           H  
ATOM   2141  HZ2 LYS   137      32.801  63.898  47.219  1.00  0.00           H  
ATOM   2142  HZ3 LYS   137      31.841  64.566  48.310  1.00  0.00           H  
ATOM   2143  C   LYS   137      30.141  58.398  51.446  1.00  0.00           C  
ATOM   2144  O   LYS   137      29.596  58.105  50.323  1.00  0.00           O  
ATOM   2145  N   GLY   138      29.551  57.999  52.530  1.00  0.00           N  
ATOM   2146  H   GLY   138      29.940  58.125  53.454  1.00  0.00           H  
ATOM   2147  CA  GLY   138      28.094  57.617  52.602  1.00  0.00           C  
ATOM   2148  HA2 GLY   138      27.929  57.399  53.657  1.00  0.00           H  
ATOM   2149  HA3 GLY   138      27.440  58.372  52.166  1.00  0.00           H  
ATOM   2150  C   GLY   138      27.742  56.393  51.830  1.00  0.00           C  
ATOM   2151  O   GLY   138      26.634  56.491  51.199  1.00  0.00           O  
ATOM   2152  N   SER   139      28.454  55.317  51.926  1.00  0.00           N  
ATOM   2153  H   SER   139      29.274  55.332  52.516  1.00  0.00           H  
ATOM   2154  CA  SER   139      28.191  54.123  51.149  1.00  0.00           C  
ATOM   2155  HA  SER   139      27.616  54.402  50.266  1.00  0.00           H  
ATOM   2156  CB  SER   139      29.551  53.432  50.743  1.00  0.00           C  
ATOM   2157  HB2 SER   139      30.174  54.208  50.298  1.00  0.00           H  
ATOM   2158  HB3 SER   139      29.975  53.098  51.690  1.00  0.00           H  
ATOM   2159  OG  SER   139      29.120  52.484  49.777  1.00  0.00           O  
ATOM   2160  HG  SER   139      29.620  51.678  49.924  1.00  0.00           H  
ATOM   2161  C   SER   139      27.283  53.057  51.810  1.00  0.00           C  
ATOM   2162  O   SER   139      26.298  52.623  51.187  1.00  0.00           O  
ATOM   2163  N   PHE   140      27.659  52.709  53.057  1.00  0.00           N  
ATOM   2164  H   PHE   140      28.533  53.064  53.417  1.00  0.00           H  
ATOM   2165  CA  PHE   140      26.824  51.748  53.736  1.00  0.00           C  
ATOM   2166  HA  PHE   140      25.966  51.535  53.100  1.00  0.00           H  
ATOM   2167  CB  PHE   140      27.697  50.451  53.981  1.00  0.00           C  
ATOM   2168  HB2 PHE   140      28.512  50.759  54.637  1.00  0.00           H  
ATOM   2169  HB3 PHE   140      27.050  49.761  54.523  1.00  0.00           H  
ATOM   2170  CG  PHE   140      28.210  49.804  52.677  1.00  0.00           C  
ATOM   2171  CD1 PHE   140      29.513  50.042  52.263  1.00  0.00           C  
ATOM   2172  HD1 PHE   140      30.128  50.738  52.814  1.00  0.00           H  
ATOM   2173  CE1 PHE   140      30.078  49.509  51.100  1.00  0.00           C  
ATOM   2174  HE1 PHE   140      31.129  49.568  50.857  1.00  0.00           H  
ATOM   2175  CZ  PHE   140      29.269  48.661  50.351  1.00  0.00           C  
ATOM   2176  HZ  PHE   140      29.672  48.148  49.490  1.00  0.00           H  
ATOM   2177  CE2 PHE   140      27.913  48.435  50.651  1.00  0.00           C  
ATOM   2178  HE2 PHE   140      27.222  47.973  49.962  1.00  0.00           H  
ATOM   2179  CD2 PHE   140      27.402  48.977  51.875  1.00  0.00           C  
ATOM   2180  HD2 PHE   140      26.456  48.718  52.326  1.00  0.00           H  
ATOM   2181  C   PHE   140      26.318  52.129  55.057  1.00  0.00           C  
ATOM   2182  O   PHE   140      26.597  53.179  55.633  1.00  0.00           O  
ATOM   2183  N   LEU   141      25.297  51.352  55.464  1.00  0.00           N  
ATOM   2184  H   LEU   141      25.019  50.623  54.823  1.00  0.00           H  
ATOM   2185  CA  LEU   141      24.615  51.427  56.723  1.00  0.00           C  
ATOM   2186  HA  LEU   141      25.060  52.264  57.262  1.00  0.00           H  
ATOM   2187  CB  LEU   141      23.160  51.809  56.257  1.00  0.00           C  
ATOM   2188  HB2 LEU   141      22.670  50.913  55.873  1.00  0.00           H  
ATOM   2189  HB3 LEU   141      22.614  52.081  57.160  1.00  0.00           H  
ATOM   2190  CG  LEU   141      22.779  53.001  55.339  1.00  0.00           C  
ATOM   2191  HG  LEU   141      23.338  53.032  54.404  1.00  0.00           H  
ATOM   2192  CD1 LEU   141      21.337  52.940  54.896  1.00  0.00           C  
ATOM   2193 HD11 LEU   141      21.250  53.702  54.122  1.00  0.00           H  
ATOM   2194 HD12 LEU   141      21.258  51.905  54.563  1.00  0.00           H  
ATOM   2195 HD13 LEU   141      20.688  53.064  55.763  1.00  0.00           H  
ATOM   2196  CD2 LEU   141      23.070  54.413  55.904  1.00  0.00           C  
ATOM   2197 HD21 LEU   141      24.032  54.409  56.416  1.00  0.00           H  
ATOM   2198 HD22 LEU   141      23.086  55.202  55.153  1.00  0.00           H  
ATOM   2199 HD23 LEU   141      22.310  54.777  56.595  1.00  0.00           H  
ATOM   2200  C   LEU   141      24.743  50.209  57.540  1.00  0.00           C  
ATOM   2201  O   LEU   141      25.676  49.390  57.257  1.00  0.00           O  
ATOM   2202  N   ASN   142      23.908  50.062  58.616  1.00  0.00           N  
ATOM   2203  H   ASN   142      23.204  50.752  58.833  1.00  0.00           H  
ATOM   2204  CA  ASN   142      24.145  49.012  59.676  1.00  0.00           C  
ATOM   2205  HA  ASN   142      25.172  48.983  60.039  1.00  0.00           H  
ATOM   2206  CB  ASN   142      23.224  49.164  60.841  1.00  0.00           C  
ATOM   2207  HB2 ASN   142      23.375  50.170  61.233  1.00  0.00           H  
ATOM   2208  HB3 ASN   142      22.189  49.154  60.499  1.00  0.00           H  
ATOM   2209  CG  ASN   142      23.500  48.240  62.044  1.00  0.00           C  
ATOM   2210  OD1 ASN   142      24.456  47.511  62.034  1.00  0.00           O  
ATOM   2211  ND2 ASN   142      22.557  48.187  63.005  1.00  0.00           N  
ATOM   2212 HD21 ASN   142      21.861  48.918  63.047  1.00  0.00           H  
ATOM   2213 HD22 ASN   142      22.606  47.432  63.674  1.00  0.00           H  
ATOM   2214  C   ASN   142      23.840  47.637  59.014  1.00  0.00           C  
ATOM   2215  O   ASN   142      22.794  47.493  58.493  1.00  0.00           O  
ATOM   2216  N   GLY   143      24.679  46.611  59.132  1.00  0.00           N  
ATOM   2217  H   GLY   143      25.529  46.845  59.625  1.00  0.00           H  
ATOM   2218  CA  GLY   143      24.513  45.181  58.738  1.00  0.00           C  
ATOM   2219  HA2 GLY   143      25.074  44.626  59.490  1.00  0.00           H  
ATOM   2220  HA3 GLY   143      23.488  44.810  58.722  1.00  0.00           H  
ATOM   2221  C   GLY   143      25.205  44.845  57.383  1.00  0.00           C  
ATOM   2222  O   GLY   143      24.950  43.797  56.808  1.00  0.00           O  
ATOM   2223  N   SER   144      26.075  45.728  56.914  1.00  0.00           N  
ATOM   2224  H   SER   144      26.215  46.521  57.523  1.00  0.00           H  
ATOM   2225  CA  SER   144      26.632  45.725  55.531  1.00  0.00           C  
ATOM   2226  HA  SER   144      25.853  45.270  54.919  1.00  0.00           H  
ATOM   2227  CB  SER   144      26.944  47.156  55.160  1.00  0.00           C  
ATOM   2228  HB2 SER   144      27.472  47.233  54.209  1.00  0.00           H  
ATOM   2229  HB3 SER   144      25.934  47.559  55.079  1.00  0.00           H  
ATOM   2230  OG  SER   144      27.713  47.893  56.108  1.00  0.00           O  
ATOM   2231  HG  SER   144      27.133  48.400  56.682  1.00  0.00           H  
ATOM   2232  C   SER   144      27.956  45.005  55.306  1.00  0.00           C  
ATOM   2233  O   SER   144      28.213  44.531  54.233  1.00  0.00           O  
ATOM   2234  N   CYS   145      28.691  44.984  56.423  1.00  0.00           N  
ATOM   2235  H   CYS   145      28.444  45.508  57.250  1.00  0.00           H  
ATOM   2236  CA  CYS   145      30.084  44.495  56.403  1.00  0.00           C  
ATOM   2237  HA  CYS   145      30.653  45.173  55.767  1.00  0.00           H  
ATOM   2238  CB  CYS   145      30.694  44.648  57.815  1.00  0.00           C  
ATOM   2239  HB2 CYS   145      30.406  43.815  58.456  1.00  0.00           H  
ATOM   2240  HB3 CYS   145      31.751  44.390  57.750  1.00  0.00           H  
ATOM   2241  SG  CYS   145      30.295  46.211  58.581  1.00  0.00           S  
ATOM   2242  HG  CYS   145      31.192  46.990  57.969  1.00  0.00           H  
ATOM   2243  C   CYS   145      30.175  43.048  55.814  1.00  0.00           C  
ATOM   2244  O   CYS   145      29.401  42.158  56.248  1.00  0.00           O  
ATOM   2245  N   GLY   146      31.024  42.791  54.851  1.00  0.00           N  
ATOM   2246  H   GLY   146      31.859  43.316  54.632  1.00  0.00           H  
ATOM   2247  CA  GLY   146      30.993  41.551  54.125  1.00  0.00           C  
ATOM   2248  HA2 GLY   146      32.042  41.316  53.944  1.00  0.00           H  
ATOM   2249  HA3 GLY   146      30.523  40.689  54.599  1.00  0.00           H  
ATOM   2250  C   GLY   146      30.357  41.629  52.735  1.00  0.00           C  
ATOM   2251  O   GLY   146      30.555  40.626  52.024  1.00  0.00           O  
ATOM   2252  N   SER   147      29.754  42.743  52.351  1.00  0.00           N  
ATOM   2253  H   SER   147      29.629  43.469  53.041  1.00  0.00           H  
ATOM   2254  CA  SER   147      29.350  43.116  51.002  1.00  0.00           C  
ATOM   2255  HA  SER   147      28.792  42.262  50.616  1.00  0.00           H  
ATOM   2256  CB  SER   147      28.457  44.402  51.037  1.00  0.00           C  
ATOM   2257  HB2 SER   147      28.990  45.242  51.484  1.00  0.00           H  
ATOM   2258  HB3 SER   147      28.179  44.674  50.019  1.00  0.00           H  
ATOM   2259  OG  SER   147      27.273  44.169  51.788  1.00  0.00           O  
ATOM   2260  HG  SER   147      27.351  44.237  52.742  1.00  0.00           H  
ATOM   2261  C   SER   147      30.574  43.301  50.171  1.00  0.00           C  
ATOM   2262  O   SER   147      31.515  43.895  50.653  1.00  0.00           O  
ATOM   2263  N   VAL   148      30.566  42.930  48.950  1.00  0.00           N  
ATOM   2264  H   VAL   148      29.665  42.666  48.578  1.00  0.00           H  
ATOM   2265  CA  VAL   148      31.739  42.688  48.134  1.00  0.00           C  
ATOM   2266  HA  VAL   148      32.502  43.392  48.464  1.00  0.00           H  
ATOM   2267  CB  VAL   148      32.186  41.153  48.169  1.00  0.00           C  
ATOM   2268  HB  VAL   148      32.482  41.071  49.214  1.00  0.00           H  
ATOM   2269  CG1 VAL   148      31.128  40.146  47.915  1.00  0.00           C  
ATOM   2270 HG11 VAL   148      30.423  40.046  48.741  1.00  0.00           H  
ATOM   2271 HG12 VAL   148      30.535  40.279  47.009  1.00  0.00           H  
ATOM   2272 HG13 VAL   148      31.651  39.190  47.904  1.00  0.00           H  
ATOM   2273  CG2 VAL   148      33.402  40.914  47.249  1.00  0.00           C  
ATOM   2274 HG21 VAL   148      34.076  41.744  47.463  1.00  0.00           H  
ATOM   2275 HG22 VAL   148      33.863  39.935  47.372  1.00  0.00           H  
ATOM   2276 HG23 VAL   148      33.034  40.989  46.225  1.00  0.00           H  
ATOM   2277  C   VAL   148      31.538  43.235  46.680  1.00  0.00           C  
ATOM   2278  O   VAL   148      30.529  42.896  46.074  1.00  0.00           O  
ATOM   2279  N   GLY   149      32.701  43.746  46.168  1.00  0.00           N  
ATOM   2280  H   GLY   149      33.558  43.677  46.698  1.00  0.00           H  
ATOM   2281  CA  GLY   149      32.873  44.321  44.850  1.00  0.00           C  
ATOM   2282  HA2 GLY   149      31.892  44.370  44.377  1.00  0.00           H  
ATOM   2283  HA3 GLY   149      33.345  45.299  44.949  1.00  0.00           H  
ATOM   2284  C   GLY   149      33.728  43.432  43.949  1.00  0.00           C  
ATOM   2285  O   GLY   149      34.848  43.160  44.308  1.00  0.00           O  
ATOM   2286  N   PHE   150      33.160  43.083  42.823  1.00  0.00           N  
ATOM   2287  H   PHE   150      32.276  43.510  42.586  1.00  0.00           H  
ATOM   2288  CA  PHE   150      33.815  42.156  41.794  1.00  0.00           C  
ATOM   2289  HA  PHE   150      34.901  42.153  41.882  1.00  0.00           H  
ATOM   2290  CB  PHE   150      33.230  40.767  41.928  1.00  0.00           C  
ATOM   2291  HB2 PHE   150      33.867  40.250  41.211  1.00  0.00           H  
ATOM   2292  HB3 PHE   150      33.389  40.364  42.928  1.00  0.00           H  
ATOM   2293  CG  PHE   150      31.788  40.624  41.485  1.00  0.00           C  
ATOM   2294  CD1 PHE   150      30.759  40.842  42.426  1.00  0.00           C  
ATOM   2295  HD1 PHE   150      30.970  41.182  43.430  1.00  0.00           H  
ATOM   2296  CE1 PHE   150      29.450  40.906  41.982  1.00  0.00           C  
ATOM   2297  HE1 PHE   150      28.701  41.146  42.721  1.00  0.00           H  
ATOM   2298  CZ  PHE   150      29.082  40.681  40.633  1.00  0.00           C  
ATOM   2299  HZ  PHE   150      28.097  40.894  40.246  1.00  0.00           H  
ATOM   2300  CE2 PHE   150      30.141  40.377  39.719  1.00  0.00           C  
ATOM   2301  HE2 PHE   150      29.851  40.185  38.696  1.00  0.00           H  
ATOM   2302  CD2 PHE   150      31.472  40.321  40.152  1.00  0.00           C  
ATOM   2303  HD2 PHE   150      32.230  40.009  39.449  1.00  0.00           H  
ATOM   2304  C   PHE   150      33.631  42.631  40.295  1.00  0.00           C  
ATOM   2305  O   PHE   150      32.868  43.498  39.980  1.00  0.00           O  
ATOM   2306  N   ASN   151      34.474  42.148  39.379  1.00  0.00           N  
ATOM   2307  H   ASN   151      35.141  41.464  39.709  1.00  0.00           H  
ATOM   2308  CA  ASN   151      34.172  42.132  37.931  1.00  0.00           C  
ATOM   2309  HA  ASN   151      33.159  42.509  37.785  1.00  0.00           H  
ATOM   2310  CB  ASN   151      35.112  43.121  37.250  1.00  0.00           C  
ATOM   2311  HB2 ASN   151      36.095  42.649  37.262  1.00  0.00           H  
ATOM   2312  HB3 ASN   151      34.764  43.293  36.232  1.00  0.00           H  
ATOM   2313  CG  ASN   151      35.189  44.526  37.711  1.00  0.00           C  
ATOM   2314  OD1 ASN   151      34.666  45.457  37.091  1.00  0.00           O  
ATOM   2315  ND2 ASN   151      35.980  44.766  38.715  1.00  0.00           N  
ATOM   2316 HD21 ASN   151      36.430  43.998  39.192  1.00  0.00           H  
ATOM   2317 HD22 ASN   151      36.063  45.734  38.993  1.00  0.00           H  
ATOM   2318  C   ASN   151      34.152  40.756  37.295  1.00  0.00           C  
ATOM   2319  O   ASN   151      33.821  39.777  37.982  1.00  0.00           O  
ATOM   2320  N   ILE   152      34.347  40.646  35.957  1.00  0.00           N  
ATOM   2321  H   ILE   152      34.369  41.564  35.536  1.00  0.00           H  
ATOM   2322  CA  ILE   152      34.354  39.404  35.149  1.00  0.00           C  
ATOM   2323  HA  ILE   152      34.536  38.553  35.805  1.00  0.00           H  
ATOM   2324  CB  ILE   152      33.121  39.041  34.336  1.00  0.00           C  
ATOM   2325  HB  ILE   152      32.949  39.900  33.686  1.00  0.00           H  
ATOM   2326  CG2 ILE   152      33.286  37.796  33.375  1.00  0.00           C  
ATOM   2327 HG21 ILE   152      34.044  38.043  32.632  1.00  0.00           H  
ATOM   2328 HG22 ILE   152      33.558  36.916  33.958  1.00  0.00           H  
ATOM   2329 HG23 ILE   152      32.376  37.649  32.793  1.00  0.00           H  
ATOM   2330  CG1 ILE   152      31.884  38.946  35.262  1.00  0.00           C  
ATOM   2331 HG12 ILE   152      31.857  39.926  35.740  1.00  0.00           H  
ATOM   2332 HG13 ILE   152      31.043  38.914  34.568  1.00  0.00           H  
ATOM   2333  CD1 ILE   152      32.028  37.692  36.192  1.00  0.00           C  
ATOM   2334 HD11 ILE   152      31.842  36.740  35.694  1.00  0.00           H  
ATOM   2335 HD12 ILE   152      33.034  37.575  36.594  1.00  0.00           H  
ATOM   2336 HD13 ILE   152      31.324  37.748  37.023  1.00  0.00           H  
ATOM   2337  C   ILE   152      35.596  39.453  34.294  1.00  0.00           C  
ATOM   2338  O   ILE   152      35.775  40.357  33.486  1.00  0.00           O  
ATOM   2339  N   ASP   153      36.529  38.524  34.512  1.00  0.00           N  
ATOM   2340  H   ASP   153      36.330  37.848  35.235  1.00  0.00           H  
ATOM   2341  CA  ASP   153      37.774  38.303  33.699  1.00  0.00           C  
ATOM   2342  HA  ASP   153      38.037  39.074  32.974  1.00  0.00           H  
ATOM   2343  CB  ASP   153      39.063  38.251  34.593  1.00  0.00           C  
ATOM   2344  HB2 ASP   153      38.757  37.505  35.327  1.00  0.00           H  
ATOM   2345  HB3 ASP   153      39.900  37.879  34.004  1.00  0.00           H  
ATOM   2346  CG  ASP   153      39.459  39.429  35.477  1.00  0.00           C  
ATOM   2347  OD1 ASP   153      40.671  39.460  35.874  1.00  0.00           O  
ATOM   2348  OD2 ASP   153      38.692  40.381  35.744  1.00  0.00           O  
ATOM   2349  C   ASP   153      37.546  37.040  32.878  1.00  0.00           C  
ATOM   2350  O   ASP   153      38.054  35.949  33.008  1.00  0.00           O  
ATOM   2351  N   TYR   154      36.768  37.156  31.833  1.00  0.00           N  
ATOM   2352  H   TYR   154      36.497  38.115  31.668  1.00  0.00           H  
ATOM   2353  CA  TYR   154      36.418  36.146  30.802  1.00  0.00           C  
ATOM   2354  HA  TYR   154      35.847  36.683  30.045  1.00  0.00           H  
ATOM   2355  CB  TYR   154      37.576  35.663  29.908  1.00  0.00           C  
ATOM   2356  HB2 TYR   154      38.145  34.973  30.531  1.00  0.00           H  
ATOM   2357  HB3 TYR   154      37.291  35.095  29.023  1.00  0.00           H  
ATOM   2358  CG  TYR   154      38.568  36.700  29.406  1.00  0.00           C  
ATOM   2359  CD1 TYR   154      39.831  36.822  30.002  1.00  0.00           C  
ATOM   2360  HD1 TYR   154      40.007  36.150  30.829  1.00  0.00           H  
ATOM   2361  CE1 TYR   154      40.806  37.777  29.488  1.00  0.00           C  
ATOM   2362  HE1 TYR   154      41.748  37.914  29.998  1.00  0.00           H  
ATOM   2363  CZ  TYR   154      40.380  38.761  28.552  1.00  0.00           C  
ATOM   2364  OH  TYR   154      41.167  39.858  28.267  1.00  0.00           O  
ATOM   2365  HH  TYR   154      42.032  39.868  28.683  1.00  0.00           H  
ATOM   2366  CE2 TYR   154      39.035  38.642  28.070  1.00  0.00           C  
ATOM   2367  HE2 TYR   154      38.684  39.434  27.425  1.00  0.00           H  
ATOM   2368  CD2 TYR   154      38.201  37.601  28.404  1.00  0.00           C  
ATOM   2369  HD2 TYR   154      37.216  37.555  27.964  1.00  0.00           H  
ATOM   2370  C   TYR   154      35.487  35.025  31.342  1.00  0.00           C  
ATOM   2371  O   TYR   154      34.263  35.097  31.100  1.00  0.00           O  
ATOM   2372  N   ASP   155      35.991  34.064  32.142  1.00  0.00           N  
ATOM   2373  H   ASP   155      36.995  34.157  32.188  1.00  0.00           H  
ATOM   2374  CA  ASP   155      35.188  33.196  33.048  1.00  0.00           C  
ATOM   2375  HA  ASP   155      34.132  33.425  32.910  1.00  0.00           H  
ATOM   2376  CB  ASP   155      35.408  31.658  32.849  1.00  0.00           C  
ATOM   2377  HB2 ASP   155      34.855  31.059  33.572  1.00  0.00           H  
ATOM   2378  HB3 ASP   155      35.026  31.501  31.840  1.00  0.00           H  
ATOM   2379  CG  ASP   155      36.825  31.164  32.841  1.00  0.00           C  
ATOM   2380  OD1 ASP   155      36.953  29.915  32.569  1.00  0.00           O  
ATOM   2381  OD2 ASP   155      37.728  31.908  33.186  1.00  0.00           O  
ATOM   2382  C   ASP   155      35.428  33.545  34.523  1.00  0.00           C  
ATOM   2383  O   ASP   155      34.472  33.410  35.239  1.00  0.00           O  
ATOM   2384  N   CYS   156      36.640  33.977  34.948  1.00  0.00           N  
ATOM   2385  H   CYS   156      37.397  33.776  34.310  1.00  0.00           H  
ATOM   2386  CA  CYS   156      36.956  34.338  36.278  1.00  0.00           C  
ATOM   2387  HA  CYS   156      36.614  33.423  36.762  1.00  0.00           H  
ATOM   2388  CB  CYS   156      38.518  34.676  36.235  1.00  0.00           C  
ATOM   2389  HB2 CYS   156      38.821  35.176  35.315  1.00  0.00           H  
ATOM   2390  HB3 CYS   156      38.854  35.276  37.081  1.00  0.00           H  
ATOM   2391  SG  CYS   156      39.536  33.186  36.313  1.00  0.00           S  
ATOM   2392  HG  CYS   156      39.659  33.234  34.983  1.00  0.00           H  
ATOM   2393  C   CYS   156      36.193  35.469  36.864  1.00  0.00           C  
ATOM   2394  O   CYS   156      36.219  36.591  36.368  1.00  0.00           O  
ATOM   2395  N   VAL   157      35.458  35.174  37.915  1.00  0.00           N  
ATOM   2396  H   VAL   157      35.505  34.240  38.296  1.00  0.00           H  
ATOM   2397  CA  VAL   157      34.882  36.189  38.748  1.00  0.00           C  
ATOM   2398  HA  VAL   157      34.310  36.913  38.167  1.00  0.00           H  
ATOM   2399  CB  VAL   157      33.796  35.646  39.708  1.00  0.00           C  
ATOM   2400  HB  VAL   157      34.294  35.073  40.491  1.00  0.00           H  
ATOM   2401  CG1 VAL   157      32.905  36.733  40.323  1.00  0.00           C  
ATOM   2402 HG11 VAL   157      32.236  36.339  41.088  1.00  0.00           H  
ATOM   2403 HG12 VAL   157      33.606  37.443  40.765  1.00  0.00           H  
ATOM   2404 HG13 VAL   157      32.382  37.304  39.556  1.00  0.00           H  
ATOM   2405  CG2 VAL   157      32.897  34.550  39.217  1.00  0.00           C  
ATOM   2406 HG21 VAL   157      32.194  34.785  38.417  1.00  0.00           H  
ATOM   2407 HG22 VAL   157      33.527  33.710  38.927  1.00  0.00           H  
ATOM   2408 HG23 VAL   157      32.275  34.326  40.083  1.00  0.00           H  
ATOM   2409  C   VAL   157      35.992  36.904  39.571  1.00  0.00           C  
ATOM   2410  O   VAL   157      36.512  36.317  40.531  1.00  0.00           O  
ATOM   2411  N   SER   158      36.367  38.155  39.231  1.00  0.00           N  
ATOM   2412  H   SER   158      35.875  38.519  38.428  1.00  0.00           H  
ATOM   2413  CA  SER   158      37.474  38.830  39.828  1.00  0.00           C  
ATOM   2414  HA  SER   158      38.194  38.049  40.073  1.00  0.00           H  
ATOM   2415  CB  SER   158      38.183  39.597  38.793  1.00  0.00           C  
ATOM   2416  HB2 SER   158      38.923  40.232  39.279  1.00  0.00           H  
ATOM   2417  HB3 SER   158      38.737  38.893  38.173  1.00  0.00           H  
ATOM   2418  OG  SER   158      37.292  40.384  38.042  1.00  0.00           O  
ATOM   2419  HG  SER   158      37.672  40.728  37.230  1.00  0.00           H  
ATOM   2420  C   SER   158      37.069  39.674  41.021  1.00  0.00           C  
ATOM   2421  O   SER   158      36.668  40.846  40.895  1.00  0.00           O  
ATOM   2422  N   PHE   159      37.076  39.135  42.259  1.00  0.00           N  
ATOM   2423  H   PHE   159      37.428  38.191  42.333  1.00  0.00           H  
ATOM   2424  CA  PHE   159      36.797  39.816  43.509  1.00  0.00           C  
ATOM   2425  HA  PHE   159      35.832  40.317  43.431  1.00  0.00           H  
ATOM   2426  CB  PHE   159      36.696  38.841  44.664  1.00  0.00           C  
ATOM   2427  HB2 PHE   159      37.594  38.232  44.762  1.00  0.00           H  
ATOM   2428  HB3 PHE   159      36.564  39.393  45.595  1.00  0.00           H  
ATOM   2429  CG  PHE   159      35.476  38.005  44.598  1.00  0.00           C  
ATOM   2430  CD1 PHE   159      34.269  38.521  44.941  1.00  0.00           C  
ATOM   2431  HD1 PHE   159      34.253  39.590  45.092  1.00  0.00           H  
ATOM   2432  CE1 PHE   159      33.096  37.790  44.820  1.00  0.00           C  
ATOM   2433  HE1 PHE   159      32.185  38.314  45.070  1.00  0.00           H  
ATOM   2434  CZ  PHE   159      33.128  36.439  44.462  1.00  0.00           C  
ATOM   2435  HZ  PHE   159      32.278  35.786  44.331  1.00  0.00           H  
ATOM   2436  CE2 PHE   159      34.363  35.847  44.162  1.00  0.00           C  
ATOM   2437  HE2 PHE   159      34.305  34.878  43.691  1.00  0.00           H  
ATOM   2438  CD2 PHE   159      35.532  36.706  44.141  1.00  0.00           C  
ATOM   2439  HD2 PHE   159      36.435  36.216  43.805  1.00  0.00           H  
ATOM   2440  C   PHE   159      37.901  40.832  43.833  1.00  0.00           C  
ATOM   2441  O   PHE   159      39.039  40.439  43.907  1.00  0.00           O  
ATOM   2442  N   CYS   160      37.509  42.079  43.988  1.00  0.00           N  
ATOM   2443  H   CYS   160      36.625  42.348  43.581  1.00  0.00           H  
ATOM   2444  CA  CYS   160      38.317  43.282  44.133  1.00  0.00           C  
ATOM   2445  HA  CYS   160      39.351  43.114  43.831  1.00  0.00           H  
ATOM   2446  CB  CYS   160      37.850  44.304  43.183  1.00  0.00           C  
ATOM   2447  HB2 CYS   160      36.795  44.514  43.355  1.00  0.00           H  
ATOM   2448  HB3 CYS   160      38.365  45.239  43.405  1.00  0.00           H  
ATOM   2449  SG  CYS   160      38.048  43.779  41.491  1.00  0.00           S  
ATOM   2450  HG  CYS   160      37.232  42.724  41.557  1.00  0.00           H  
ATOM   2451  C   CYS   160      38.421  43.707  45.631  1.00  0.00           C  
ATOM   2452  O   CYS   160      39.521  43.960  46.126  1.00  0.00           O  
ATOM   2453  N   TYR   161      37.316  43.863  46.384  1.00  0.00           N  
ATOM   2454  H   TYR   161      36.436  43.517  46.026  1.00  0.00           H  
ATOM   2455  CA  TYR   161      37.220  44.659  47.597  1.00  0.00           C  
ATOM   2456  HA  TYR   161      38.067  44.606  48.280  1.00  0.00           H  
ATOM   2457  CB  TYR   161      37.013  46.128  47.180  1.00  0.00           C  
ATOM   2458  HB2 TYR   161      37.891  46.457  46.624  1.00  0.00           H  
ATOM   2459  HB3 TYR   161      36.119  46.106  46.557  1.00  0.00           H  
ATOM   2460  CG  TYR   161      36.810  47.268  48.238  1.00  0.00           C  
ATOM   2461  CD1 TYR   161      37.868  48.197  48.558  1.00  0.00           C  
ATOM   2462  HD1 TYR   161      38.672  48.318  47.847  1.00  0.00           H  
ATOM   2463  CE1 TYR   161      37.606  49.217  49.492  1.00  0.00           C  
ATOM   2464  HE1 TYR   161      38.327  49.972  49.768  1.00  0.00           H  
ATOM   2465  CZ  TYR   161      36.277  49.391  50.037  1.00  0.00           C  
ATOM   2466  OH  TYR   161      35.963  50.344  50.912  1.00  0.00           O  
ATOM   2467  HH  TYR   161      35.147  50.225  51.405  1.00  0.00           H  
ATOM   2468  CE2 TYR   161      35.342  48.400  49.755  1.00  0.00           C  
ATOM   2469  HE2 TYR   161      34.354  48.451  50.187  1.00  0.00           H  
ATOM   2470  CD2 TYR   161      35.552  47.387  48.838  1.00  0.00           C  
ATOM   2471  HD2 TYR   161      34.707  46.755  48.609  1.00  0.00           H  
ATOM   2472  C   TYR   161      36.038  44.122  48.408  1.00  0.00           C  
ATOM   2473  O   TYR   161      34.953  44.047  47.862  1.00  0.00           O  
ATOM   2474  N   MET   162      36.365  43.608  49.605  1.00  0.00           N  
ATOM   2475  H   MET   162      37.360  43.554  49.768  1.00  0.00           H  
ATOM   2476  CA  MET   162      35.401  43.385  50.662  1.00  0.00           C  
ATOM   2477  HA  MET   162      34.429  43.177  50.215  1.00  0.00           H  
ATOM   2478  CB  MET   162      35.899  42.040  51.452  1.00  0.00           C  
ATOM   2479  HB2 MET   162      35.758  41.132  50.866  1.00  0.00           H  
ATOM   2480  HB3 MET   162      36.952  42.188  51.694  1.00  0.00           H  
ATOM   2481  CG  MET   162      34.957  41.850  52.750  1.00  0.00           C  
ATOM   2482  HG2 MET   162      35.166  42.657  53.452  1.00  0.00           H  
ATOM   2483  HG3 MET   162      33.940  41.776  52.364  1.00  0.00           H  
ATOM   2484  SD  MET   162      35.418  40.346  53.671  1.00  0.00           S  
ATOM   2485  CE  MET   162      34.898  39.060  52.576  1.00  0.00           C  
ATOM   2486  HE1 MET   162      33.979  39.463  52.150  1.00  0.00           H  
ATOM   2487  HE2 MET   162      35.740  38.977  51.889  1.00  0.00           H  
ATOM   2488  HE3 MET   162      34.810  38.135  53.146  1.00  0.00           H  
ATOM   2489  C   MET   162      35.284  44.568  51.656  1.00  0.00           C  
ATOM   2490  O   MET   162      36.324  44.955  52.244  1.00  0.00           O  
ATOM   2491  N   HIE   163      34.092  45.165  51.864  1.00  0.00           N  
ATOM   2492  H   HIE   163      33.291  44.703  51.458  1.00  0.00           H  
ATOM   2493  CA  HIE   163      33.770  46.198  52.775  1.00  0.00           C  
ATOM   2494  HA  HIE   163      34.521  46.968  52.602  1.00  0.00           H  
ATOM   2495  CB  HIE   163      32.356  46.747  52.427  1.00  0.00           C  
ATOM   2496  HB2 HIE   163      32.520  47.461  51.620  1.00  0.00           H  
ATOM   2497  HB3 HIE   163      31.626  46.015  52.081  1.00  0.00           H  
ATOM   2498  CG  HIE   163      31.766  47.527  53.599  1.00  0.00           C  
ATOM   2499  ND1 HIE   163      32.483  48.527  54.307  1.00  0.00           N  
ATOM   2500  CE1 HIE   163      31.662  48.904  55.302  1.00  0.00           C  
ATOM   2501  HE1 HIE   163      31.872  49.676  56.027  1.00  0.00           H  
ATOM   2502  NE2 HIE   163      30.429  48.312  55.188  1.00  0.00           N  
ATOM   2503  HE2 HIE   163      29.627  48.533  55.761  1.00  0.00           H  
ATOM   2504  CD2 HIE   163      30.492  47.358  54.173  1.00  0.00           C  
ATOM   2505  HD2 HIE   163      29.672  46.771  53.786  1.00  0.00           H  
ATOM   2506  C   HIE   163      33.886  45.629  54.210  1.00  0.00           C  
ATOM   2507  O   HIE   163      33.415  44.523  54.451  1.00  0.00           O  
ATOM   2508  N   HIE   164      34.439  46.432  55.117  1.00  0.00           N  
ATOM   2509  H   HIE   164      34.643  47.396  54.897  1.00  0.00           H  
ATOM   2510  CA  HIE   164      34.778  46.059  56.448  1.00  0.00           C  
ATOM   2511  HA  HIE   164      34.417  45.051  56.650  1.00  0.00           H  
ATOM   2512  CB  HIE   164      36.329  45.953  56.464  1.00  0.00           C  
ATOM   2513  HB2 HIE   164      36.593  45.439  55.540  1.00  0.00           H  
ATOM   2514  HB3 HIE   164      36.689  46.982  56.457  1.00  0.00           H  
ATOM   2515  CG  HIE   164      36.966  45.226  57.607  1.00  0.00           C  
ATOM   2516  ND1 HIE   164      36.726  45.514  58.900  1.00  0.00           N  
ATOM   2517  CE1 HIE   164      37.466  44.704  59.672  1.00  0.00           C  
ATOM   2518  HE1 HIE   164      37.437  44.705  60.751  1.00  0.00           H  
ATOM   2519  NE2 HIE   164      38.075  43.756  58.813  1.00  0.00           N  
ATOM   2520  HE2 HIE   164      38.765  43.065  59.073  1.00  0.00           H  
ATOM   2521  CD2 HIE   164      37.675  44.120  57.522  1.00  0.00           C  
ATOM   2522  HD2 HIE   164      37.952  43.475  56.701  1.00  0.00           H  
ATOM   2523  C   HIE   164      34.228  47.069  57.440  1.00  0.00           C  
ATOM   2524  O   HIE   164      33.437  46.666  58.250  1.00  0.00           O  
ATOM   2525  N   MET   165      34.610  48.380  57.387  1.00  0.00           N  
ATOM   2526  H   MET   165      35.186  48.750  56.644  1.00  0.00           H  
ATOM   2527  CA  MET   165      34.328  49.239  58.489  1.00  0.00           C  
ATOM   2528  HA  MET   165      33.640  48.786  59.203  1.00  0.00           H  
ATOM   2529  CB  MET   165      35.671  49.464  59.234  1.00  0.00           C  
ATOM   2530  HB2 MET   165      35.607  49.869  60.244  1.00  0.00           H  
ATOM   2531  HB3 MET   165      36.101  48.475  59.389  1.00  0.00           H  
ATOM   2532  CG  MET   165      36.716  50.189  58.463  1.00  0.00           C  
ATOM   2533  HG2 MET   165      36.907  49.599  57.567  1.00  0.00           H  
ATOM   2534  HG3 MET   165      36.313  51.143  58.121  1.00  0.00           H  
ATOM   2535  SD  MET   165      38.375  50.320  59.255  1.00  0.00           S  
ATOM   2536  CE  MET   165      37.852  51.251  60.791  1.00  0.00           C  
ATOM   2537  HE1 MET   165      37.370  52.174  60.468  1.00  0.00           H  
ATOM   2538  HE2 MET   165      37.152  50.726  61.442  1.00  0.00           H  
ATOM   2539  HE3 MET   165      38.696  51.615  61.377  1.00  0.00           H  
ATOM   2540  C   MET   165      33.906  50.646  58.065  1.00  0.00           C  
ATOM   2541  O   MET   165      34.075  51.144  56.913  1.00  0.00           O  
ATOM   2542  N   GLU   166      33.288  51.326  59.020  1.00  0.00           N  
ATOM   2543  H   GLU   166      33.245  50.977  59.967  1.00  0.00           H  
ATOM   2544  CA  GLU   166      32.987  52.748  58.873  1.00  0.00           C  
ATOM   2545  HA  GLU   166      33.170  52.971  57.821  1.00  0.00           H  
ATOM   2546  CB  GLU   166      31.514  53.096  59.220  1.00  0.00           C  
ATOM   2547  HB2 GLU   166      30.901  52.616  58.457  1.00  0.00           H  
ATOM   2548  HB3 GLU   166      31.286  52.725  60.219  1.00  0.00           H  
ATOM   2549  CG  GLU   166      31.172  54.598  59.248  1.00  0.00           C  
ATOM   2550  HG2 GLU   166      31.536  55.108  60.140  1.00  0.00           H  
ATOM   2551  HG3 GLU   166      31.669  54.989  58.360  1.00  0.00           H  
ATOM   2552  CD  GLU   166      29.655  54.946  59.147  1.00  0.00           C  
ATOM   2553  OE1 GLU   166      28.886  54.210  58.443  1.00  0.00           O  
ATOM   2554  OE2 GLU   166      29.152  55.876  59.830  1.00  0.00           O  
ATOM   2555  C   GLU   166      33.910  53.494  59.804  1.00  0.00           C  
ATOM   2556  O   GLU   166      34.230  53.012  60.910  1.00  0.00           O  
ATOM   2557  N   LEU   167      34.355  54.652  59.365  1.00  0.00           N  
ATOM   2558  H   LEU   167      33.972  54.937  58.475  1.00  0.00           H  
ATOM   2559  CA  LEU   167      35.156  55.650  60.083  1.00  0.00           C  
ATOM   2560  HA  LEU   167      35.553  55.125  60.951  1.00  0.00           H  
ATOM   2561  CB  LEU   167      36.379  56.030  59.168  1.00  0.00           C  
ATOM   2562  HB2 LEU   167      35.937  56.363  58.229  1.00  0.00           H  
ATOM   2563  HB3 LEU   167      36.984  56.877  59.491  1.00  0.00           H  
ATOM   2564  CG  LEU   167      37.362  54.794  59.021  1.00  0.00           C  
ATOM   2565  HG  LEU   167      36.818  53.854  59.103  1.00  0.00           H  
ATOM   2566  CD1 LEU   167      38.133  54.864  57.728  1.00  0.00           C  
ATOM   2567 HD11 LEU   167      38.867  54.058  57.740  1.00  0.00           H  
ATOM   2568 HD12 LEU   167      37.418  54.616  56.943  1.00  0.00           H  
ATOM   2569 HD13 LEU   167      38.497  55.883  57.593  1.00  0.00           H  
ATOM   2570  CD2 LEU   167      38.394  54.822  60.099  1.00  0.00           C  
ATOM   2571 HD21 LEU   167      37.947  54.515  61.045  1.00  0.00           H  
ATOM   2572 HD22 LEU   167      39.095  54.005  59.926  1.00  0.00           H  
ATOM   2573 HD23 LEU   167      38.903  55.785  60.064  1.00  0.00           H  
ATOM   2574  C   LEU   167      34.298  56.783  60.655  1.00  0.00           C  
ATOM   2575  O   LEU   167      33.285  57.176  60.072  1.00  0.00           O  
ATOM   2576  N   PRO   168      34.634  57.375  61.786  1.00  0.00           N  
ATOM   2577  CD  PRO   168      35.878  57.116  62.466  1.00  0.00           C  
ATOM   2578  HD2 PRO   168      36.756  57.393  61.882  1.00  0.00           H  
ATOM   2579  HD3 PRO   168      35.971  56.091  62.825  1.00  0.00           H  
ATOM   2580  CG  PRO   168      35.835  57.931  63.762  1.00  0.00           C  
ATOM   2581  HG2 PRO   168      36.821  58.256  64.095  1.00  0.00           H  
ATOM   2582  HG3 PRO   168      35.317  57.357  64.530  1.00  0.00           H  
ATOM   2583  CB  PRO   168      35.017  59.132  63.369  1.00  0.00           C  
ATOM   2584  HB2 PRO   168      35.573  59.742  62.657  1.00  0.00           H  
ATOM   2585  HB3 PRO   168      34.616  59.704  64.206  1.00  0.00           H  
ATOM   2586  CA  PRO   168      33.946  58.451  62.499  1.00  0.00           C  
ATOM   2587  HA  PRO   168      33.228  58.021  63.197  1.00  0.00           H  
ATOM   2588  C   PRO   168      33.229  59.520  61.678  1.00  0.00           C  
ATOM   2589  O   PRO   168      32.124  59.912  62.044  1.00  0.00           O  
ATOM   2590  N   THR   169      33.842  60.019  60.598  1.00  0.00           N  
ATOM   2591  H   THR   169      34.806  59.856  60.345  1.00  0.00           H  
ATOM   2592  CA  THR   169      33.232  61.123  59.758  1.00  0.00           C  
ATOM   2593  HA  THR   169      32.791  61.834  60.456  1.00  0.00           H  
ATOM   2594  CB  THR   169      34.345  61.826  58.914  1.00  0.00           C  
ATOM   2595  HB  THR   169      33.926  62.661  58.353  1.00  0.00           H  
ATOM   2596  CG2 THR   169      35.317  62.555  59.870  1.00  0.00           C  
ATOM   2597 HG21 THR   169      34.731  63.172  60.552  1.00  0.00           H  
ATOM   2598 HG22 THR   169      35.836  61.812  60.476  1.00  0.00           H  
ATOM   2599 HG23 THR   169      35.959  63.147  59.218  1.00  0.00           H  
ATOM   2600  OG1 THR   169      34.933  61.006  57.973  1.00  0.00           O  
ATOM   2601  HG1 THR   169      34.523  61.285  57.152  1.00  0.00           H  
ATOM   2602  C   THR   169      32.047  60.653  58.872  1.00  0.00           C  
ATOM   2603  O   THR   169      31.509  61.517  58.179  1.00  0.00           O  
ATOM   2604  N   GLY   170      31.879  59.338  58.757  1.00  0.00           N  
ATOM   2605  H   GLY   170      32.568  58.722  59.165  1.00  0.00           H  
ATOM   2606  CA  GLY   170      30.810  58.614  58.022  1.00  0.00           C  
ATOM   2607  HA2 GLY   170      30.493  57.783  58.652  1.00  0.00           H  
ATOM   2608  HA3 GLY   170      29.936  59.255  57.910  1.00  0.00           H  
ATOM   2609  C   GLY   170      31.233  58.050  56.649  1.00  0.00           C  
ATOM   2610  O   GLY   170      30.441  57.952  55.653  1.00  0.00           O  
ATOM   2611  N   VAL   171      32.515  57.652  56.635  1.00  0.00           N  
ATOM   2612  H   VAL   171      33.031  57.526  57.494  1.00  0.00           H  
ATOM   2613  CA  VAL   171      33.218  57.302  55.423  1.00  0.00           C  
ATOM   2614  HA  VAL   171      32.618  57.513  54.537  1.00  0.00           H  
ATOM   2615  CB  VAL   171      34.441  58.269  55.211  1.00  0.00           C  
ATOM   2616  HB  VAL   171      35.023  58.110  54.304  1.00  0.00           H  
ATOM   2617  CG1 VAL   171      33.900  59.703  54.889  1.00  0.00           C  
ATOM   2618 HG11 VAL   171      33.471  59.806  53.892  1.00  0.00           H  
ATOM   2619 HG12 VAL   171      33.100  59.976  55.578  1.00  0.00           H  
ATOM   2620 HG13 VAL   171      34.744  60.391  54.846  1.00  0.00           H  
ATOM   2621  CG2 VAL   171      35.493  58.202  56.350  1.00  0.00           C  
ATOM   2622 HG21 VAL   171      36.068  57.277  56.304  1.00  0.00           H  
ATOM   2623 HG22 VAL   171      36.163  59.037  56.145  1.00  0.00           H  
ATOM   2624 HG23 VAL   171      35.028  58.330  57.327  1.00  0.00           H  
ATOM   2625  C   VAL   171      33.713  55.844  55.491  1.00  0.00           C  
ATOM   2626  O   VAL   171      34.391  55.455  56.394  1.00  0.00           O  
ATOM   2627  N   HIE   172      33.369  55.023  54.526  1.00  0.00           N  
ATOM   2628  H   HIE   172      32.627  55.227  53.872  1.00  0.00           H  
ATOM   2629  CA  HIE   172      33.732  53.553  54.653  1.00  0.00           C  
ATOM   2630  HA  HIE   172      33.860  53.237  55.689  1.00  0.00           H  
ATOM   2631  CB  HIE   172      32.507  52.751  53.954  1.00  0.00           C  
ATOM   2632  HB2 HIE   172      32.572  53.017  52.899  1.00  0.00           H  
ATOM   2633  HB3 HIE   172      32.776  51.715  54.160  1.00  0.00           H  
ATOM   2634  CG  HIE   172      31.211  53.072  54.497  1.00  0.00           C  
ATOM   2635  ND1 HIE   172      30.404  54.157  54.088  1.00  0.00           N  
ATOM   2636  CE1 HIE   172      29.569  54.255  55.141  1.00  0.00           C  
ATOM   2637  HE1 HIE   172      28.865  55.054  55.320  1.00  0.00           H  
ATOM   2638  NE2 HIE   172      29.787  53.337  56.080  1.00  0.00           N  
ATOM   2639  HE2 HIE   172      29.372  53.383  57.000  1.00  0.00           H  
ATOM   2640  CD2 HIE   172      30.791  52.562  55.674  1.00  0.00           C  
ATOM   2641  HD2 HIE   172      31.375  51.921  56.318  1.00  0.00           H  
ATOM   2642  C   HIE   172      35.075  53.099  54.116  1.00  0.00           C  
ATOM   2643  O   HIE   172      35.473  53.591  53.048  1.00  0.00           O  
ATOM   2644  N   ALA   173      35.707  52.151  54.817  1.00  0.00           N  
ATOM   2645  H   ALA   173      35.127  51.792  55.562  1.00  0.00           H  
ATOM   2646  CA  ALA   173      36.969  51.459  54.470  1.00  0.00           C  
ATOM   2647  HA  ALA   173      37.290  51.772  53.477  1.00  0.00           H  
ATOM   2648  CB  ALA   173      38.063  51.919  55.421  1.00  0.00           C  
ATOM   2649  HB1 ALA   173      39.024  51.517  55.102  1.00  0.00           H  
ATOM   2650  HB2 ALA   173      38.178  52.990  55.255  1.00  0.00           H  
ATOM   2651  HB3 ALA   173      37.899  51.647  56.464  1.00  0.00           H  
ATOM   2652  C   ALA   173      36.801  49.952  54.390  1.00  0.00           C  
ATOM   2653  O   ALA   173      36.005  49.295  55.038  1.00  0.00           O  
ATOM   2654  N   GLY   174      37.642  49.314  53.540  1.00  0.00           N  
ATOM   2655  H   GLY   174      38.317  49.928  53.107  1.00  0.00           H  
ATOM   2656  CA  GLY   174      37.611  47.913  53.173  1.00  0.00           C  
ATOM   2657  HA2 GLY   174      37.242  47.315  54.006  1.00  0.00           H  
ATOM   2658  HA3 GLY   174      36.982  47.698  52.309  1.00  0.00           H  
ATOM   2659  C   GLY   174      39.006  47.291  52.877  1.00  0.00           C  
ATOM   2660  O   GLY   174      40.024  47.879  53.239  1.00  0.00           O  
ATOM   2661  N   THR   175      38.992  46.026  52.412  1.00  0.00           N  
ATOM   2662  H   THR   175      38.030  45.730  52.333  1.00  0.00           H  
ATOM   2663  CA  THR   175      40.023  44.981  52.362  1.00  0.00           C  
ATOM   2664  HA  THR   175      41.029  45.400  52.385  1.00  0.00           H  
ATOM   2665  CB  THR   175      39.831  43.983  53.554  1.00  0.00           C  
ATOM   2666  HB  THR   175      40.595  43.221  53.402  1.00  0.00           H  
ATOM   2667  CG2 THR   175      40.000  44.627  54.886  1.00  0.00           C  
ATOM   2668 HG21 THR   175      39.136  45.245  55.130  1.00  0.00           H  
ATOM   2669 HG22 THR   175      40.014  43.894  55.693  1.00  0.00           H  
ATOM   2670 HG23 THR   175      40.974  45.114  54.848  1.00  0.00           H  
ATOM   2671  OG1 THR   175      38.637  43.445  53.581  1.00  0.00           O  
ATOM   2672  HG1 THR   175      38.378  43.440  52.657  1.00  0.00           H  
ATOM   2673  C   THR   175      40.110  44.270  51.012  1.00  0.00           C  
ATOM   2674  O   THR   175      39.118  44.169  50.319  1.00  0.00           O  
ATOM   2675  N   ASP   176      41.262  43.712  50.686  1.00  0.00           N  
ATOM   2676  H   ASP   176      42.092  43.992  51.190  1.00  0.00           H  
ATOM   2677  CA  ASP   176      41.371  42.643  49.686  1.00  0.00           C  
ATOM   2678  HA  ASP   176      40.710  42.820  48.838  1.00  0.00           H  
ATOM   2679  CB  ASP   176      42.780  42.717  48.892  1.00  0.00           C  
ATOM   2680  HB2 ASP   176      42.768  42.103  47.991  1.00  0.00           H  
ATOM   2681  HB3 ASP   176      42.886  43.740  48.530  1.00  0.00           H  
ATOM   2682  CG  ASP   176      44.004  42.402  49.700  1.00  0.00           C  
ATOM   2683  OD1 ASP   176      45.118  42.739  49.311  1.00  0.00           O  
ATOM   2684  OD2 ASP   176      43.840  41.805  50.787  1.00  0.00           O  
ATOM   2685  C   ASP   176      41.044  41.208  50.275  1.00  0.00           C  
ATOM   2686  O   ASP   176      40.910  40.961  51.474  1.00  0.00           O  
ATOM   2687  N   LEU   177      40.910  40.233  49.361  1.00  0.00           N  
ATOM   2688  H   LEU   177      40.911  40.362  48.359  1.00  0.00           H  
ATOM   2689  CA  LEU   177      40.605  38.846  49.663  1.00  0.00           C  
ATOM   2690  HA  LEU   177      40.083  38.886  50.619  1.00  0.00           H  
ATOM   2691  CB  LEU   177      39.777  38.052  48.609  1.00  0.00           C  
ATOM   2692  HB2 LEU   177      40.044  38.511  47.658  1.00  0.00           H  
ATOM   2693  HB3 LEU   177      39.990  36.986  48.698  1.00  0.00           H  
ATOM   2694  CG  LEU   177      38.248  38.300  48.713  1.00  0.00           C  
ATOM   2695  HG  LEU   177      37.825  38.017  47.749  1.00  0.00           H  
ATOM   2696  CD1 LEU   177      37.431  37.373  49.670  1.00  0.00           C  
ATOM   2697 HD11 LEU   177      37.547  37.712  50.700  1.00  0.00           H  
ATOM   2698 HD12 LEU   177      36.390  37.477  49.366  1.00  0.00           H  
ATOM   2699 HD13 LEU   177      37.706  36.327  49.534  1.00  0.00           H  
ATOM   2700  CD2 LEU   177      37.734  39.730  48.841  1.00  0.00           C  
ATOM   2701 HD21 LEU   177      38.219  40.260  49.661  1.00  0.00           H  
ATOM   2702 HD22 LEU   177      38.089  40.177  47.912  1.00  0.00           H  
ATOM   2703 HD23 LEU   177      36.660  39.761  49.021  1.00  0.00           H  
ATOM   2704  C   LEU   177      41.887  38.070  50.121  1.00  0.00           C  
ATOM   2705  O   LEU   177      41.732  36.983  50.696  1.00  0.00           O  
ATOM   2706  N   GLU   178      43.030  38.723  50.233  1.00  0.00           N  
ATOM   2707  H   GLU   178      42.981  39.718  50.065  1.00  0.00           H  
ATOM   2708  CA  GLU   178      44.247  38.289  50.896  1.00  0.00           C  
ATOM   2709  HA  GLU   178      44.244  37.200  50.951  1.00  0.00           H  
ATOM   2710  CB  GLU   178      45.540  38.631  50.122  1.00  0.00           C  
ATOM   2711  HB2 GLU   178      45.585  39.686  49.850  1.00  0.00           H  
ATOM   2712  HB3 GLU   178      46.472  38.598  50.686  1.00  0.00           H  
ATOM   2713  CG  GLU   178      45.685  37.943  48.727  1.00  0.00           C  
ATOM   2714  HG2 GLU   178      44.734  37.915  48.194  1.00  0.00           H  
ATOM   2715  HG3 GLU   178      46.430  38.432  48.099  1.00  0.00           H  
ATOM   2716  CD  GLU   178      46.278  36.567  49.125  1.00  0.00           C  
ATOM   2717  OE1 GLU   178      47.506  36.305  49.280  1.00  0.00           O  
ATOM   2718  OE2 GLU   178      45.479  35.666  49.288  1.00  0.00           O  
ATOM   2719  C   GLU   178      44.301  38.862  52.250  1.00  0.00           C  
ATOM   2720  O   GLU   178      45.214  38.601  52.992  1.00  0.00           O  
ATOM   2721  N   GLY   179      43.294  39.656  52.704  1.00  0.00           N  
ATOM   2722  H   GLY   179      42.692  40.079  52.013  1.00  0.00           H  
ATOM   2723  CA  GLY   179      43.176  40.129  54.084  1.00  0.00           C  
ATOM   2724  HA2 GLY   179      42.142  40.323  54.370  1.00  0.00           H  
ATOM   2725  HA3 GLY   179      43.608  39.419  54.790  1.00  0.00           H  
ATOM   2726  C   GLY   179      44.002  41.422  54.401  1.00  0.00           C  
ATOM   2727  O   GLY   179      44.563  41.531  55.499  1.00  0.00           O  
ATOM   2728  N   ASN   180      44.128  42.336  53.460  1.00  0.00           N  
ATOM   2729  H   ASN   180      43.580  42.244  52.617  1.00  0.00           H  
ATOM   2730  CA  ASN   180      44.976  43.558  53.679  1.00  0.00           C  
ATOM   2731  HA  ASN   180      45.266  43.516  54.729  1.00  0.00           H  
ATOM   2732  CB  ASN   180      46.191  43.474  52.800  1.00  0.00           C  
ATOM   2733  HB2 ASN   180      45.765  43.590  51.803  1.00  0.00           H  
ATOM   2734  HB3 ASN   180      46.863  44.274  53.112  1.00  0.00           H  
ATOM   2735  CG  ASN   180      47.047  42.243  52.800  1.00  0.00           C  
ATOM   2736  OD1 ASN   180      47.981  42.049  53.553  1.00  0.00           O  
ATOM   2737  ND2 ASN   180      46.614  41.352  51.899  1.00  0.00           N  
ATOM   2738 HD21 ASN   180      45.922  41.492  51.177  1.00  0.00           H  
ATOM   2739 HD22 ASN   180      47.279  40.611  51.728  1.00  0.00           H  
ATOM   2740  C   ASN   180      44.196  44.845  53.280  1.00  0.00           C  
ATOM   2741  O   ASN   180      43.701  44.998  52.144  1.00  0.00           O  
ATOM   2742  N   PHE   181      44.045  45.768  54.256  1.00  0.00           N  
ATOM   2743  H   PHE   181      44.715  45.779  55.011  1.00  0.00           H  
ATOM   2744  CA  PHE   181      43.330  47.002  54.024  1.00  0.00           C  
ATOM   2745  HA  PHE   181      42.267  46.766  53.969  1.00  0.00           H  
ATOM   2746  CB  PHE   181      43.486  47.899  55.275  1.00  0.00           C  
ATOM   2747  HB2 PHE   181      44.467  47.726  55.716  1.00  0.00           H  
ATOM   2748  HB3 PHE   181      43.509  48.926  54.910  1.00  0.00           H  
ATOM   2749  CG  PHE   181      42.441  47.714  56.373  1.00  0.00           C  
ATOM   2750  CD1 PHE   181      41.112  48.097  56.234  1.00  0.00           C  
ATOM   2751  HD1 PHE   181      40.869  48.721  55.387  1.00  0.00           H  
ATOM   2752  CE1 PHE   181      40.106  47.663  57.114  1.00  0.00           C  
ATOM   2753  HE1 PHE   181      39.126  48.100  56.995  1.00  0.00           H  
ATOM   2754  CZ  PHE   181      40.419  46.855  58.265  1.00  0.00           C  
ATOM   2755  HZ  PHE   181      39.753  46.640  59.088  1.00  0.00           H  
ATOM   2756  CE2 PHE   181      41.768  46.588  58.485  1.00  0.00           C  
ATOM   2757  HE2 PHE   181      41.982  46.173  59.459  1.00  0.00           H  
ATOM   2758  CD2 PHE   181      42.739  46.962  57.551  1.00  0.00           C  
ATOM   2759  HD2 PHE   181      43.729  46.598  57.783  1.00  0.00           H  
ATOM   2760  C   PHE   181      43.707  47.731  52.747  1.00  0.00           C  
ATOM   2761  O   PHE   181      44.889  47.889  52.388  1.00  0.00           O  
ATOM   2762  N   TYR   182      42.753  48.363  52.147  1.00  0.00           N  
ATOM   2763  H   TYR   182      41.841  48.266  52.571  1.00  0.00           H  
ATOM   2764  CA  TYR   182      42.996  49.621  51.369  1.00  0.00           C  
ATOM   2765  HA  TYR   182      43.924  49.424  50.832  1.00  0.00           H  
ATOM   2766  CB  TYR   182      41.979  49.773  50.248  1.00  0.00           C  
ATOM   2767  HB2 TYR   182      41.016  49.910  50.739  1.00  0.00           H  
ATOM   2768  HB3 TYR   182      42.307  50.701  49.778  1.00  0.00           H  
ATOM   2769  CG  TYR   182      41.944  48.568  49.230  1.00  0.00           C  
ATOM   2770  CD1 TYR   182      42.834  48.621  48.075  1.00  0.00           C  
ATOM   2771  HD1 TYR   182      43.444  49.495  47.903  1.00  0.00           H  
ATOM   2772  CE1 TYR   182      42.778  47.556  47.084  1.00  0.00           C  
ATOM   2773  HE1 TYR   182      43.506  47.551  46.286  1.00  0.00           H  
ATOM   2774  CZ  TYR   182      41.962  46.457  47.301  1.00  0.00           C  
ATOM   2775  OH  TYR   182      41.888  45.387  46.497  1.00  0.00           O  
ATOM   2776  HH  TYR   182      41.040  44.937  46.516  1.00  0.00           H  
ATOM   2777  CE2 TYR   182      41.197  46.417  48.482  1.00  0.00           C  
ATOM   2778  HE2 TYR   182      40.523  45.587  48.634  1.00  0.00           H  
ATOM   2779  CD2 TYR   182      41.182  47.418  49.439  1.00  0.00           C  
ATOM   2780  HD2 TYR   182      40.618  47.355  50.357  1.00  0.00           H  
ATOM   2781  C   TYR   182      43.046  50.854  52.226  1.00  0.00           C  
ATOM   2782  O   TYR   182      42.061  51.416  52.730  1.00  0.00           O  
ATOM   2783  N   GLY   183      44.266  51.466  52.149  1.00  0.00           N  
ATOM   2784  H   GLY   183      45.039  50.926  51.785  1.00  0.00           H  
ATOM   2785  CA  GLY   183      44.459  52.745  52.838  1.00  0.00           C  
ATOM   2786  HA2 GLY   183      45.254  53.276  52.314  1.00  0.00           H  
ATOM   2787  HA3 GLY   183      43.519  53.296  52.819  1.00  0.00           H  
ATOM   2788  C   GLY   183      44.759  52.775  54.326  1.00  0.00           C  
ATOM   2789  O   GLY   183      44.807  51.718  54.937  1.00  0.00           O  
ATOM   2790  N   PRO   184      45.064  54.001  54.840  1.00  0.00           N  
ATOM   2791  CD  PRO   184      44.867  55.137  54.080  1.00  0.00           C  
ATOM   2792  HD2 PRO   184      43.834  55.175  53.735  1.00  0.00           H  
ATOM   2793  HD3 PRO   184      45.526  55.131  53.212  1.00  0.00           H  
ATOM   2794  CG  PRO   184      45.006  56.230  55.179  1.00  0.00           C  
ATOM   2795  HG2 PRO   184      44.071  56.466  55.687  1.00  0.00           H  
ATOM   2796  HG3 PRO   184      45.342  57.180  54.763  1.00  0.00           H  
ATOM   2797  CB  PRO   184      46.066  55.685  56.115  1.00  0.00           C  
ATOM   2798  HB2 PRO   184      46.047  56.159  57.096  1.00  0.00           H  
ATOM   2799  HB3 PRO   184      47.068  55.632  55.690  1.00  0.00           H  
ATOM   2800  CA  PRO   184      45.547  54.239  56.225  1.00  0.00           C  
ATOM   2801  HA  PRO   184      46.437  53.652  56.451  1.00  0.00           H  
ATOM   2802  C   PRO   184      44.468  54.062  57.334  1.00  0.00           C  
ATOM   2803  O   PRO   184      44.394  54.911  58.238  1.00  0.00           O  
ATOM   2804  N   PHE   185      43.732  52.977  57.286  1.00  0.00           N  
ATOM   2805  H   PHE   185      44.003  52.292  56.595  1.00  0.00           H  
ATOM   2806  CA  PHE   185      42.533  52.702  58.070  1.00  0.00           C  
ATOM   2807  HA  PHE   185      42.420  53.474  58.831  1.00  0.00           H  
ATOM   2808  CB  PHE   185      41.304  52.790  57.113  1.00  0.00           C  
ATOM   2809  HB2 PHE   185      41.416  51.915  56.473  1.00  0.00           H  
ATOM   2810  HB3 PHE   185      40.415  52.588  57.710  1.00  0.00           H  
ATOM   2811  CG  PHE   185      41.232  54.088  56.381  1.00  0.00           C  
ATOM   2812  CD1 PHE   185      41.514  55.276  57.099  1.00  0.00           C  
ATOM   2813  HD1 PHE   185      41.576  55.280  58.177  1.00  0.00           H  
ATOM   2814  CE1 PHE   185      41.420  56.481  56.471  1.00  0.00           C  
ATOM   2815  HE1 PHE   185      41.568  57.419  56.985  1.00  0.00           H  
ATOM   2816  CZ  PHE   185      41.358  56.643  55.074  1.00  0.00           C  
ATOM   2817  HZ  PHE   185      41.404  57.612  54.600  1.00  0.00           H  
ATOM   2818  CE2 PHE   185      41.071  55.474  54.349  1.00  0.00           C  
ATOM   2819  HE2 PHE   185      40.865  55.640  53.302  1.00  0.00           H  
ATOM   2820  CD2 PHE   185      40.949  54.209  54.974  1.00  0.00           C  
ATOM   2821  HD2 PHE   185      40.603  53.331  54.448  1.00  0.00           H  
ATOM   2822  C   PHE   185      42.627  51.263  58.748  1.00  0.00           C  
ATOM   2823  O   PHE   185      43.068  50.348  58.067  1.00  0.00           O  
ATOM   2824  N   VAL   186      42.463  51.198  60.067  1.00  0.00           N  
ATOM   2825  H   VAL   186      42.529  52.028  60.639  1.00  0.00           H  
ATOM   2826  CA  VAL   186      42.288  49.953  60.799  1.00  0.00           C  
ATOM   2827  HA  VAL   186      42.199  49.147  60.070  1.00  0.00           H  
ATOM   2828  CB  VAL   186      43.614  49.583  61.464  1.00  0.00           C  
ATOM   2829  HB  VAL   186      43.545  48.538  61.766  1.00  0.00           H  
ATOM   2830  CG1 VAL   186      44.775  49.492  60.514  1.00  0.00           C  
ATOM   2831 HG11 VAL   186      45.655  49.003  60.931  1.00  0.00           H  
ATOM   2832 HG12 VAL   186      44.595  48.944  59.589  1.00  0.00           H  
ATOM   2833 HG13 VAL   186      45.086  50.509  60.275  1.00  0.00           H  
ATOM   2834  CG2 VAL   186      44.077  50.370  62.674  1.00  0.00           C  
ATOM   2835 HG21 VAL   186      43.322  50.464  63.454  1.00  0.00           H  
ATOM   2836 HG22 VAL   186      44.961  49.894  63.099  1.00  0.00           H  
ATOM   2837 HG23 VAL   186      44.322  51.381  62.350  1.00  0.00           H  
ATOM   2838  C   VAL   186      41.080  49.905  61.726  1.00  0.00           C  
ATOM   2839  O   VAL   186      40.765  50.897  62.421  1.00  0.00           O  
ATOM   2840  N   ASP   187      40.450  48.743  61.676  1.00  0.00           N  
ATOM   2841  H   ASP   187      40.714  47.985  61.063  1.00  0.00           H  
ATOM   2842  CA  ASP   187      39.185  48.495  62.507  1.00  0.00           C  
ATOM   2843  HA  ASP   187      38.551  49.343  62.247  1.00  0.00           H  
ATOM   2844  CB  ASP   187      38.506  47.243  62.124  1.00  0.00           C  
ATOM   2845  HB2 ASP   187      37.625  47.151  62.759  1.00  0.00           H  
ATOM   2846  HB3 ASP   187      38.097  47.210  61.114  1.00  0.00           H  
ATOM   2847  CG  ASP   187      39.331  46.004  62.527  1.00  0.00           C  
ATOM   2848  OD1 ASP   187      40.445  45.915  61.990  1.00  0.00           O  
ATOM   2849  OD2 ASP   187      38.832  45.041  63.085  1.00  0.00           O  
ATOM   2850  C   ASP   187      39.485  48.588  64.048  1.00  0.00           C  
ATOM   2851  O   ASP   187      38.680  49.275  64.744  1.00  0.00           O  
ATOM   2852  N   ARG   188      40.538  47.871  64.514  1.00  0.00           N  
ATOM   2853  H   ARG   188      41.085  47.545  63.731  1.00  0.00           H  
ATOM   2854  CA  ARG   188      41.128  47.990  65.918  1.00  0.00           C  
ATOM   2855  HA  ARG   188      40.360  47.636  66.606  1.00  0.00           H  
ATOM   2856  CB  ARG   188      42.385  47.118  66.029  1.00  0.00           C  
ATOM   2857  HB2 ARG   188      43.183  47.466  65.373  1.00  0.00           H  
ATOM   2858  HB3 ARG   188      42.779  47.126  67.045  1.00  0.00           H  
ATOM   2859  CG  ARG   188      41.991  45.688  65.621  1.00  0.00           C  
ATOM   2860  HG2 ARG   188      41.105  45.355  66.162  1.00  0.00           H  
ATOM   2861  HG3 ARG   188      41.718  45.577  64.572  1.00  0.00           H  
ATOM   2862  CD  ARG   188      43.193  44.795  65.804  1.00  0.00           C  
ATOM   2863  HD2 ARG   188      42.901  43.896  65.261  1.00  0.00           H  
ATOM   2864  HD3 ARG   188      44.114  45.166  65.353  1.00  0.00           H  
ATOM   2865  NE  ARG   188      43.269  44.411  67.218  1.00  0.00           N  
ATOM   2866  HE  ARG   188      43.113  45.102  67.938  1.00  0.00           H  
ATOM   2867  CZ  ARG   188      43.893  43.321  67.599  1.00  0.00           C  
ATOM   2868  NH1 ARG   188      44.609  42.576  66.803  1.00  0.00           N  
ATOM   2869 HH11 ARG   188      44.500  42.694  65.806  1.00  0.00           H  
ATOM   2870 HH12 ARG   188      44.756  41.609  67.051  1.00  0.00           H  
ATOM   2871  NH2 ARG   188      43.808  42.929  68.853  1.00  0.00           N  
ATOM   2872 HH21 ARG   188      43.137  43.403  69.441  1.00  0.00           H  
ATOM   2873 HH22 ARG   188      44.271  42.115  69.230  1.00  0.00           H  
ATOM   2874  C   ARG   188      41.455  49.426  66.341  1.00  0.00           C  
ATOM   2875  O   ARG   188      42.416  49.963  65.879  1.00  0.00           O  
ATOM   2876  N   GLN   189      40.542  49.992  67.145  1.00  0.00           N  
ATOM   2877  H   GLN   189      39.821  49.385  67.508  1.00  0.00           H  
ATOM   2878  CA  GLN   189      40.397  51.397  67.486  1.00  0.00           C  
ATOM   2879  HA  GLN   189      39.861  51.919  66.694  1.00  0.00           H  
ATOM   2880  CB  GLN   189      39.446  51.446  68.698  1.00  0.00           C  
ATOM   2881  HB2 GLN   189      38.558  50.872  68.435  1.00  0.00           H  
ATOM   2882  HB3 GLN   189      40.001  50.866  69.435  1.00  0.00           H  
ATOM   2883  CG  GLN   189      39.075  52.799  69.353  1.00  0.00           C  
ATOM   2884  HG2 GLN   189      38.242  52.516  69.996  1.00  0.00           H  
ATOM   2885  HG3 GLN   189      39.963  53.153  69.877  1.00  0.00           H  
ATOM   2886  CD  GLN   189      38.518  53.907  68.491  1.00  0.00           C  
ATOM   2887  OE1 GLN   189      38.465  53.948  67.255  1.00  0.00           O  
ATOM   2888  NE2 GLN   189      38.091  54.886  69.222  1.00  0.00           N  
ATOM   2889 HE21 GLN   189      38.041  54.738  70.220  1.00  0.00           H  
ATOM   2890 HE22 GLN   189      37.489  55.603  68.844  1.00  0.00           H  
ATOM   2891  C   GLN   189      41.729  52.146  67.605  1.00  0.00           C  
ATOM   2892  O   GLN   189      42.488  51.911  68.566  1.00  0.00           O  
ATOM   2893  N   THR   190      41.994  52.912  66.549  1.00  0.00           N  
ATOM   2894  H   THR   190      41.257  53.080  65.880  1.00  0.00           H  
ATOM   2895  CA  THR   190      43.209  53.722  66.384  1.00  0.00           C  
ATOM   2896  HA  THR   190      43.799  53.815  67.296  1.00  0.00           H  
ATOM   2897  CB  THR   190      44.097  53.104  65.258  1.00  0.00           C  
ATOM   2898  HB  THR   190      43.494  53.037  64.352  1.00  0.00           H  
ATOM   2899  CG2 THR   190      45.336  53.965  65.027  1.00  0.00           C  
ATOM   2900 HG21 THR   190      45.798  54.449  65.887  1.00  0.00           H  
ATOM   2901 HG22 THR   190      46.123  53.349  64.591  1.00  0.00           H  
ATOM   2902 HG23 THR   190      45.104  54.768  64.328  1.00  0.00           H  
ATOM   2903  OG1 THR   190      44.436  51.791  65.724  1.00  0.00           O  
ATOM   2904  HG1 THR   190      43.603  51.352  65.915  1.00  0.00           H  
ATOM   2905  C   THR   190      42.734  55.169  66.056  1.00  0.00           C  
ATOM   2906  O   THR   190      41.870  55.294  65.176  1.00  0.00           O  
ATOM   2907  N   ALA   191      43.319  56.132  66.742  1.00  0.00           N  
ATOM   2908  H   ALA   191      44.146  55.911  67.278  1.00  0.00           H  
ATOM   2909  CA  ALA   191      42.949  57.506  66.509  1.00  0.00           C  
ATOM   2910  HA  ALA   191      41.860  57.497  66.460  1.00  0.00           H  
ATOM   2911  CB  ALA   191      43.426  58.423  67.678  1.00  0.00           C  
ATOM   2912  HB1 ALA   191      44.493  58.556  67.503  1.00  0.00           H  
ATOM   2913  HB2 ALA   191      42.967  59.410  67.627  1.00  0.00           H  
ATOM   2914  HB3 ALA   191      43.255  57.863  68.598  1.00  0.00           H  
ATOM   2915  C   ALA   191      43.420  58.040  65.158  1.00  0.00           C  
ATOM   2916  O   ALA   191      44.494  58.576  65.018  1.00  0.00           O  
ATOM   2917  N   GLN   192      42.706  57.861  64.082  1.00  0.00           N  
ATOM   2918  H   GLN   192      41.728  57.622  64.160  1.00  0.00           H  
ATOM   2919  CA  GLN   192      43.275  57.962  62.698  1.00  0.00           C  
ATOM   2920  HA  GLN   192      44.317  58.276  62.627  1.00  0.00           H  
ATOM   2921  CB  GLN   192      43.304  56.552  62.076  1.00  0.00           C  
ATOM   2922  HB2 GLN   192      43.719  56.606  61.070  1.00  0.00           H  
ATOM   2923  HB3 GLN   192      43.783  55.720  62.593  1.00  0.00           H  
ATOM   2924  CG  GLN   192      41.967  55.923  61.900  1.00  0.00           C  
ATOM   2925  HG2 GLN   192      41.231  56.371  62.568  1.00  0.00           H  
ATOM   2926  HG3 GLN   192      41.521  55.995  60.907  1.00  0.00           H  
ATOM   2927  CD  GLN   192      41.984  54.406  62.144  1.00  0.00           C  
ATOM   2928  OE1 GLN   192      42.683  53.582  61.463  1.00  0.00           O  
ATOM   2929  NE2 GLN   192      41.102  53.896  62.939  1.00  0.00           N  
ATOM   2930 HE21 GLN   192      40.585  54.422  63.629  1.00  0.00           H  
ATOM   2931 HE22 GLN   192      41.174  52.897  63.068  1.00  0.00           H  
ATOM   2932  C   GLN   192      42.473  59.002  61.803  1.00  0.00           C  
ATOM   2933  O   GLN   192      41.374  59.411  62.102  1.00  0.00           O  
ATOM   2934  N   ALA   193      43.046  59.424  60.655  1.00  0.00           N  
ATOM   2935  H   ALA   193      43.829  58.925  60.259  1.00  0.00           H  
ATOM   2936  CA  ALA   193      42.585  60.588  59.872  1.00  0.00           C  
ATOM   2937  HA  ALA   193      41.849  61.099  60.492  1.00  0.00           H  
ATOM   2938  CB  ALA   193      43.765  61.574  59.696  1.00  0.00           C  
ATOM   2939  HB1 ALA   193      43.361  62.509  59.308  1.00  0.00           H  
ATOM   2940  HB2 ALA   193      44.081  61.785  60.718  1.00  0.00           H  
ATOM   2941  HB3 ALA   193      44.493  61.051  59.076  1.00  0.00           H  
ATOM   2942  C   ALA   193      41.858  60.281  58.463  1.00  0.00           C  
ATOM   2943  O   ALA   193      42.581  59.881  57.494  1.00  0.00           O  
ATOM   2944  N   ALA   194      40.523  60.431  58.367  1.00  0.00           N  
ATOM   2945  H   ALA   194      39.939  60.817  59.095  1.00  0.00           H  
ATOM   2946  CA  ALA   194      39.759  60.250  57.111  1.00  0.00           C  
ATOM   2947  HA  ALA   194      39.890  59.247  56.705  1.00  0.00           H  
ATOM   2948  CB  ALA   194      38.247  60.608  57.442  1.00  0.00           C  
ATOM   2949  HB1 ALA   194      37.687  60.659  56.507  1.00  0.00           H  
ATOM   2950  HB2 ALA   194      37.889  59.743  58.000  1.00  0.00           H  
ATOM   2951  HB3 ALA   194      38.179  61.508  58.054  1.00  0.00           H  
ATOM   2952  C   ALA   194      40.255  61.120  55.983  1.00  0.00           C  
ATOM   2953  O   ALA   194      40.378  62.330  56.164  1.00  0.00           O  
ATOM   2954  N   GLY   195      40.699  60.487  54.865  1.00  0.00           N  
ATOM   2955  H   GLY   195      40.696  59.478  54.808  1.00  0.00           H  
ATOM   2956  CA  GLY   195      41.252  61.174  53.698  1.00  0.00           C  
ATOM   2957  HA2 GLY   195      42.004  61.893  54.023  1.00  0.00           H  
ATOM   2958  HA3 GLY   195      41.683  60.382  53.085  1.00  0.00           H  
ATOM   2959  C   GLY   195      40.222  61.863  52.864  1.00  0.00           C  
ATOM   2960  O   GLY   195      39.219  61.353  52.563  1.00  0.00           O  
ATOM   2961  N   THR   196      40.450  63.074  52.487  1.00  0.00           N  
ATOM   2962  H   THR   196      41.372  63.423  52.706  1.00  0.00           H  
ATOM   2963  CA  THR   196      39.477  63.975  51.834  1.00  0.00           C  
ATOM   2964  HA  THR   196      38.467  63.933  52.242  1.00  0.00           H  
ATOM   2965  CB  THR   196      39.934  65.483  52.023  1.00  0.00           C  
ATOM   2966  HB  THR   196      40.947  65.629  51.647  1.00  0.00           H  
ATOM   2967  CG2 THR   196      39.160  66.611  51.246  1.00  0.00           C  
ATOM   2968 HG21 THR   196      38.763  66.242  50.301  1.00  0.00           H  
ATOM   2969 HG22 THR   196      38.312  66.836  51.894  1.00  0.00           H  
ATOM   2970 HG23 THR   196      39.708  67.531  51.044  1.00  0.00           H  
ATOM   2971  OG1 THR   196      39.951  65.875  53.373  1.00  0.00           O  
ATOM   2972  HG1 THR   196      40.821  65.554  53.619  1.00  0.00           H  
ATOM   2973  C   THR   196      39.511  63.563  50.386  1.00  0.00           C  
ATOM   2974  O   THR   196      40.608  63.454  49.786  1.00  0.00           O  
ATOM   2975  N   ASP   197      38.297  63.510  49.748  1.00  0.00           N  
ATOM   2976  H   ASP   197      37.505  63.536  50.374  1.00  0.00           H  
ATOM   2977  CA  ASP   197      38.036  62.998  48.426  1.00  0.00           C  
ATOM   2978  HA  ASP   197      38.614  62.083  48.294  1.00  0.00           H  
ATOM   2979  CB  ASP   197      36.524  62.746  48.329  1.00  0.00           C  
ATOM   2980  HB2 ASP   197      36.211  62.314  49.279  1.00  0.00           H  
ATOM   2981  HB3 ASP   197      36.053  63.729  48.311  1.00  0.00           H  
ATOM   2982  CG  ASP   197      36.070  62.053  47.077  1.00  0.00           C  
ATOM   2983  OD1 ASP   197      36.838  61.375  46.377  1.00  0.00           O  
ATOM   2984  OD2 ASP   197      34.864  62.183  46.794  1.00  0.00           O  
ATOM   2985  C   ASP   197      38.679  63.889  47.358  1.00  0.00           C  
ATOM   2986  O   ASP   197      38.322  65.070  47.174  1.00  0.00           O  
ATOM   2987  N   THR   198      39.564  63.242  46.601  1.00  0.00           N  
ATOM   2988  H   THR   198      39.814  62.313  46.908  1.00  0.00           H  
ATOM   2989  CA  THR   198      40.000  63.828  45.335  1.00  0.00           C  
ATOM   2990  HA  THR   198      40.131  64.908  45.272  1.00  0.00           H  
ATOM   2991  CB  THR   198      41.462  63.391  45.082  1.00  0.00           C  
ATOM   2992  HB  THR   198      41.385  62.304  45.112  1.00  0.00           H  
ATOM   2993  CG2 THR   198      42.111  63.934  43.819  1.00  0.00           C  
ATOM   2994 HG21 THR   198      43.110  63.563  43.588  1.00  0.00           H  
ATOM   2995 HG22 THR   198      41.504  63.714  42.941  1.00  0.00           H  
ATOM   2996 HG23 THR   198      42.078  65.023  43.807  1.00  0.00           H  
ATOM   2997  OG1 THR   198      42.277  63.740  46.175  1.00  0.00           O  
ATOM   2998  HG1 THR   198      41.818  63.503  46.985  1.00  0.00           H  
ATOM   2999  C   THR   198      39.120  63.405  44.197  1.00  0.00           C  
ATOM   3000  O   THR   198      38.907  62.227  44.089  1.00  0.00           O  
ATOM   3001  N   THR   199      38.561  64.351  43.386  1.00  0.00           N  
ATOM   3002  H   THR   199      38.866  65.282  43.630  1.00  0.00           H  
ATOM   3003  CA  THR   199      37.825  64.066  42.156  1.00  0.00           C  
ATOM   3004  HA  THR   199      37.017  63.420  42.501  1.00  0.00           H  
ATOM   3005  CB  THR   199      37.109  65.256  41.619  1.00  0.00           C  
ATOM   3006  HB  THR   199      37.887  65.954  41.310  1.00  0.00           H  
ATOM   3007  CG2 THR   199      36.269  64.868  40.411  1.00  0.00           C  
ATOM   3008 HG21 THR   199      35.475  65.613  40.351  1.00  0.00           H  
ATOM   3009 HG22 THR   199      36.959  64.815  39.569  1.00  0.00           H  
ATOM   3010 HG23 THR   199      35.848  63.868  40.510  1.00  0.00           H  
ATOM   3011  OG1 THR   199      36.344  65.823  42.677  1.00  0.00           O  
ATOM   3012  HG1 THR   199      36.249  65.187  43.390  1.00  0.00           H  
ATOM   3013  C   THR   199      38.690  63.415  41.097  1.00  0.00           C  
ATOM   3014  O   THR   199      39.704  64.053  40.774  1.00  0.00           O  
ATOM   3015  N   ILE   200      38.399  62.261  40.559  1.00  0.00           N  
ATOM   3016  H   ILE   200      37.487  61.911  40.815  1.00  0.00           H  
ATOM   3017  CA  ILE   200      39.157  61.666  39.466  1.00  0.00           C  
ATOM   3018  HA  ILE   200      40.227  61.735  39.662  1.00  0.00           H  
ATOM   3019  CB  ILE   200      38.854  60.150  39.370  1.00  0.00           C  
ATOM   3020  HB  ILE   200      37.807  60.089  39.072  1.00  0.00           H  
ATOM   3021  CG2 ILE   200      39.811  59.518  38.328  1.00  0.00           C  
ATOM   3022 HG21 ILE   200      39.735  59.970  37.340  1.00  0.00           H  
ATOM   3023 HG22 ILE   200      40.856  59.677  38.595  1.00  0.00           H  
ATOM   3024 HG23 ILE   200      39.736  58.452  38.110  1.00  0.00           H  
ATOM   3025  CG1 ILE   200      39.144  59.463  40.728  1.00  0.00           C  
ATOM   3026 HG12 ILE   200      40.218  59.366  40.886  1.00  0.00           H  
ATOM   3027 HG13 ILE   200      38.723  59.982  41.589  1.00  0.00           H  
ATOM   3028  CD1 ILE   200      38.564  58.048  40.666  1.00  0.00           C  
ATOM   3029 HD11 ILE   200      38.853  57.484  41.553  1.00  0.00           H  
ATOM   3030 HD12 ILE   200      37.475  58.060  40.621  1.00  0.00           H  
ATOM   3031 HD13 ILE   200      38.985  57.524  39.808  1.00  0.00           H  
ATOM   3032  C   ILE   200      38.874  62.326  38.157  1.00  0.00           C  
ATOM   3033  O   ILE   200      37.765  62.160  37.620  1.00  0.00           O  
ATOM   3034  N   THR   201      39.904  63.027  37.603  1.00  0.00           N  
ATOM   3035  H   THR   201      40.742  63.149  38.154  1.00  0.00           H  
ATOM   3036  CA  THR   201      39.892  63.791  36.307  1.00  0.00           C  
ATOM   3037  HA  THR   201      39.122  64.555  36.412  1.00  0.00           H  
ATOM   3038  CB  THR   201      41.193  64.554  35.887  1.00  0.00           C  
ATOM   3039  HB  THR   201      41.984  63.874  35.571  1.00  0.00           H  
ATOM   3040  CG2 THR   201      40.937  65.344  34.666  1.00  0.00           C  
ATOM   3041 HG21 THR   201      41.703  66.118  34.602  1.00  0.00           H  
ATOM   3042 HG22 THR   201      41.113  64.766  33.758  1.00  0.00           H  
ATOM   3043 HG23 THR   201      39.957  65.819  34.629  1.00  0.00           H  
ATOM   3044  OG1 THR   201      41.662  65.380  36.885  1.00  0.00           O  
ATOM   3045  HG1 THR   201      42.393  64.959  37.342  1.00  0.00           H  
ATOM   3046  C   THR   201      39.414  62.891  35.175  1.00  0.00           C  
ATOM   3047  O   THR   201      38.408  63.204  34.486  1.00  0.00           O  
ATOM   3048  N   VAL   202      40.179  61.805  34.827  1.00  0.00           N  
ATOM   3049  H   VAL   202      40.935  61.527  35.436  1.00  0.00           H  
ATOM   3050  CA  VAL   202      39.966  60.968  33.625  1.00  0.00           C  
ATOM   3051  HA  VAL   202      40.024  61.518  32.685  1.00  0.00           H  
ATOM   3052  CB  VAL   202      40.959  59.775  33.563  1.00  0.00           C  
ATOM   3053  HB  VAL   202      41.119  59.228  34.493  1.00  0.00           H  
ATOM   3054  CG1 VAL   202      40.580  58.768  32.459  1.00  0.00           C  
ATOM   3055 HG11 VAL   202      41.297  57.952  32.372  1.00  0.00           H  
ATOM   3056 HG12 VAL   202      39.638  58.263  32.673  1.00  0.00           H  
ATOM   3057 HG13 VAL   202      40.280  59.297  31.554  1.00  0.00           H  
ATOM   3058  CG2 VAL   202      42.307  60.408  33.228  1.00  0.00           C  
ATOM   3059 HG21 VAL   202      43.043  59.612  33.117  1.00  0.00           H  
ATOM   3060 HG22 VAL   202      42.296  60.953  32.284  1.00  0.00           H  
ATOM   3061 HG23 VAL   202      42.670  61.048  34.033  1.00  0.00           H  
ATOM   3062  C   VAL   202      38.559  60.455  33.529  1.00  0.00           C  
ATOM   3063  O   VAL   202      37.933  60.625  32.528  1.00  0.00           O  
ATOM   3064  N   ASN   203      38.017  59.892  34.631  1.00  0.00           N  
ATOM   3065  H   ASN   203      38.541  59.912  35.494  1.00  0.00           H  
ATOM   3066  CA  ASN   203      36.683  59.359  34.718  1.00  0.00           C  
ATOM   3067  HA  ASN   203      36.584  58.674  33.876  1.00  0.00           H  
ATOM   3068  CB  ASN   203      36.515  58.538  36.086  1.00  0.00           C  
ATOM   3069  HB2 ASN   203      36.504  59.317  36.848  1.00  0.00           H  
ATOM   3070  HB3 ASN   203      35.524  58.089  36.011  1.00  0.00           H  
ATOM   3071  CG  ASN   203      37.506  57.319  36.275  1.00  0.00           C  
ATOM   3072  OD1 ASN   203      38.403  57.197  35.444  1.00  0.00           O  
ATOM   3073  ND2 ASN   203      37.381  56.641  37.403  1.00  0.00           N  
ATOM   3074 HD21 ASN   203      36.742  56.965  38.115  1.00  0.00           H  
ATOM   3075 HD22 ASN   203      38.076  55.927  37.564  1.00  0.00           H  
ATOM   3076  C   ASN   203      35.531  60.360  34.447  1.00  0.00           C  
ATOM   3077  O   ASN   203      34.594  60.021  33.691  1.00  0.00           O  
ATOM   3078  N   VAL   204      35.588  61.554  35.021  1.00  0.00           N  
ATOM   3079  H   VAL   204      36.194  61.707  35.814  1.00  0.00           H  
ATOM   3080  CA  VAL   204      34.760  62.716  34.583  1.00  0.00           C  
ATOM   3081  HA  VAL   204      33.720  62.569  34.875  1.00  0.00           H  
ATOM   3082  CB  VAL   204      35.084  64.075  35.312  1.00  0.00           C  
ATOM   3083  HB  VAL   204      36.049  64.506  35.045  1.00  0.00           H  
ATOM   3084  CG1 VAL   204      34.136  65.205  34.963  1.00  0.00           C  
ATOM   3085 HG11 VAL   204      33.924  65.187  33.894  1.00  0.00           H  
ATOM   3086 HG12 VAL   204      33.179  65.074  35.469  1.00  0.00           H  
ATOM   3087 HG13 VAL   204      34.580  66.152  35.269  1.00  0.00           H  
ATOM   3088  CG2 VAL   204      34.935  63.994  36.872  1.00  0.00           C  
ATOM   3089 HG21 VAL   204      34.003  63.498  37.142  1.00  0.00           H  
ATOM   3090 HG22 VAL   204      35.794  63.369  37.119  1.00  0.00           H  
ATOM   3091 HG23 VAL   204      35.078  64.970  37.335  1.00  0.00           H  
ATOM   3092  C   VAL   204      34.638  62.859  33.043  1.00  0.00           C  
ATOM   3093  O   VAL   204      33.577  62.913  32.416  1.00  0.00           O  
ATOM   3094  N   LEU   205      35.823  62.914  32.383  1.00  0.00           N  
ATOM   3095  H   LEU   205      36.666  62.777  32.922  1.00  0.00           H  
ATOM   3096  CA  LEU   205      35.974  63.084  30.952  1.00  0.00           C  
ATOM   3097  HA  LEU   205      35.240  63.781  30.547  1.00  0.00           H  
ATOM   3098  CB  LEU   205      37.351  63.681  30.575  1.00  0.00           C  
ATOM   3099  HB2 LEU   205      38.132  63.071  31.027  1.00  0.00           H  
ATOM   3100  HB3 LEU   205      37.617  63.429  29.549  1.00  0.00           H  
ATOM   3101  CG  LEU   205      37.787  65.195  30.725  1.00  0.00           C  
ATOM   3102  HG  LEU   205      37.308  65.677  29.873  1.00  0.00           H  
ATOM   3103  CD1 LEU   205      37.242  65.863  31.964  1.00  0.00           C  
ATOM   3104 HD11 LEU   205      36.158  65.791  31.878  1.00  0.00           H  
ATOM   3105 HD12 LEU   205      37.490  65.313  32.872  1.00  0.00           H  
ATOM   3106 HD13 LEU   205      37.494  66.923  32.018  1.00  0.00           H  
ATOM   3107  CD2 LEU   205      39.343  65.332  30.655  1.00  0.00           C  
ATOM   3108 HD21 LEU   205      39.735  64.766  31.501  1.00  0.00           H  
ATOM   3109 HD22 LEU   205      39.695  64.872  29.732  1.00  0.00           H  
ATOM   3110 HD23 LEU   205      39.584  66.395  30.649  1.00  0.00           H  
ATOM   3111  C   LEU   205      35.667  61.751  30.250  1.00  0.00           C  
ATOM   3112  O   LEU   205      35.140  61.865  29.153  1.00  0.00           O  
ATOM   3113  N   ALA   206      35.875  60.529  30.751  1.00  0.00           N  
ATOM   3114  H   ALA   206      36.370  60.398  31.621  1.00  0.00           H  
ATOM   3115  CA  ALA   206      35.443  59.321  30.079  1.00  0.00           C  
ATOM   3116  HA  ALA   206      35.762  59.345  29.037  1.00  0.00           H  
ATOM   3117  CB  ALA   206      36.110  58.078  30.703  1.00  0.00           C  
ATOM   3118  HB1 ALA   206      35.928  57.999  31.775  1.00  0.00           H  
ATOM   3119  HB2 ALA   206      35.688  57.207  30.203  1.00  0.00           H  
ATOM   3120  HB3 ALA   206      37.176  58.047  30.480  1.00  0.00           H  
ATOM   3121  C   ALA   206      33.898  59.280  30.078  1.00  0.00           C  
ATOM   3122  O   ALA   206      33.262  58.798  29.091  1.00  0.00           O  
ATOM   3123  N   TRP   207      33.250  59.558  31.179  1.00  0.00           N  
ATOM   3124  H   TRP   207      33.740  59.921  31.985  1.00  0.00           H  
ATOM   3125  CA  TRP   207      31.766  59.742  31.222  1.00  0.00           C  
ATOM   3126  HA  TRP   207      31.308  58.814  30.880  1.00  0.00           H  
ATOM   3127  CB  TRP   207      31.227  59.993  32.658  1.00  0.00           C  
ATOM   3128  HB2 TRP   207      31.638  59.385  33.464  1.00  0.00           H  
ATOM   3129  HB3 TRP   207      31.650  60.991  32.769  1.00  0.00           H  
ATOM   3130  CG  TRP   207      29.734  59.936  32.843  1.00  0.00           C  
ATOM   3131  CD1 TRP   207      28.969  58.897  33.191  1.00  0.00           C  
ATOM   3132  HD1 TRP   207      29.461  57.942  33.306  1.00  0.00           H  
ATOM   3133  NE1 TRP   207      27.653  59.251  33.271  1.00  0.00           N  
ATOM   3134  HE1 TRP   207      26.907  58.618  33.521  1.00  0.00           H  
ATOM   3135  CE2 TRP   207      27.493  60.608  33.013  1.00  0.00           C  
ATOM   3136  CZ2 TRP   207      26.393  61.438  32.999  1.00  0.00           C  
ATOM   3137  HZ2 TRP   207      25.504  61.052  33.475  1.00  0.00           H  
ATOM   3138  CH2 TRP   207      26.525  62.755  32.633  1.00  0.00           C  
ATOM   3139  HH2 TRP   207      25.633  63.364  32.647  1.00  0.00           H  
ATOM   3140  CZ3 TRP   207      27.797  63.267  32.253  1.00  0.00           C  
ATOM   3141  HZ3 TRP   207      27.907  64.291  31.931  1.00  0.00           H  
ATOM   3142  CE3 TRP   207      28.943  62.431  32.213  1.00  0.00           C  
ATOM   3143  HE3 TRP   207      29.936  62.713  31.897  1.00  0.00           H  
ATOM   3144  CD2 TRP   207      28.795  61.088  32.672  1.00  0.00           C  
ATOM   3145  C   TRP   207      31.286  60.867  30.252  1.00  0.00           C  
ATOM   3146  O   TRP   207      30.283  60.657  29.503  1.00  0.00           O  
ATOM   3147  N   LEU   208      32.006  61.991  30.153  1.00  0.00           N  
ATOM   3148  H   LEU   208      32.544  62.228  30.974  1.00  0.00           H  
ATOM   3149  CA  LEU   208      31.684  63.005  29.147  1.00  0.00           C  
ATOM   3150  HA  LEU   208      30.599  63.107  29.142  1.00  0.00           H  
ATOM   3151  CB  LEU   208      32.375  64.410  29.454  1.00  0.00           C  
ATOM   3152  HB2 LEU   208      33.435  64.214  29.622  1.00  0.00           H  
ATOM   3153  HB3 LEU   208      32.387  65.037  28.563  1.00  0.00           H  
ATOM   3154  CG  LEU   208      31.688  65.278  30.503  1.00  0.00           C  
ATOM   3155  HG  LEU   208      31.565  64.731  31.438  1.00  0.00           H  
ATOM   3156  CD1 LEU   208      32.561  66.507  30.816  1.00  0.00           C  
ATOM   3157 HD11 LEU   208      33.616  66.260  30.702  1.00  0.00           H  
ATOM   3158 HD12 LEU   208      32.369  67.256  30.048  1.00  0.00           H  
ATOM   3159 HD13 LEU   208      32.332  66.947  31.786  1.00  0.00           H  
ATOM   3160  CD2 LEU   208      30.309  65.645  30.078  1.00  0.00           C  
ATOM   3161 HD21 LEU   208      29.699  64.742  30.104  1.00  0.00           H  
ATOM   3162 HD22 LEU   208      29.854  66.459  30.643  1.00  0.00           H  
ATOM   3163 HD23 LEU   208      30.403  66.175  29.130  1.00  0.00           H  
ATOM   3164  C   LEU   208      31.864  62.514  27.651  1.00  0.00           C  
ATOM   3165  O   LEU   208      30.936  62.701  26.906  1.00  0.00           O  
ATOM   3166  N   TYR   209      32.963  61.930  27.255  1.00  0.00           N  
ATOM   3167  H   TYR   209      33.772  61.923  27.860  1.00  0.00           H  
ATOM   3168  CA  TYR   209      33.033  61.163  26.063  1.00  0.00           C  
ATOM   3169  HA  TYR   209      32.969  61.916  25.278  1.00  0.00           H  
ATOM   3170  CB  TYR   209      34.382  60.464  25.958  1.00  0.00           C  
ATOM   3171  HB2 TYR   209      34.545  59.927  26.893  1.00  0.00           H  
ATOM   3172  HB3 TYR   209      34.271  59.748  25.143  1.00  0.00           H  
ATOM   3173  CG  TYR   209      35.639  61.310  25.628  1.00  0.00           C  
ATOM   3174  CD1 TYR   209      35.782  61.764  24.345  1.00  0.00           C  
ATOM   3175  HD1 TYR   209      35.001  61.624  23.613  1.00  0.00           H  
ATOM   3176  CE1 TYR   209      36.782  62.676  23.970  1.00  0.00           C  
ATOM   3177  HE1 TYR   209      36.926  63.024  22.958  1.00  0.00           H  
ATOM   3178  CZ  TYR   209      37.756  63.029  24.927  1.00  0.00           C  
ATOM   3179  OH  TYR   209      38.674  63.934  24.545  1.00  0.00           O  
ATOM   3180  HH  TYR   209      38.622  64.017  23.590  1.00  0.00           H  
ATOM   3181  CE2 TYR   209      37.708  62.365  26.158  1.00  0.00           C  
ATOM   3182  HE2 TYR   209      38.510  62.550  26.858  1.00  0.00           H  
ATOM   3183  CD2 TYR   209      36.699  61.521  26.565  1.00  0.00           C  
ATOM   3184  HD2 TYR   209      36.712  61.152  27.580  1.00  0.00           H  
ATOM   3185  C   TYR   209      31.856  60.151  25.876  1.00  0.00           C  
ATOM   3186  O   TYR   209      31.197  60.111  24.847  1.00  0.00           O  
ATOM   3187  N   ALA   210      31.509  59.282  26.842  1.00  0.00           N  
ATOM   3188  H   ALA   210      31.998  59.345  27.724  1.00  0.00           H  
ATOM   3189  CA  ALA   210      30.303  58.424  26.808  1.00  0.00           C  
ATOM   3190  HA  ALA   210      30.380  57.745  25.959  1.00  0.00           H  
ATOM   3191  CB  ALA   210      30.123  57.618  28.127  1.00  0.00           C  
ATOM   3192  HB1 ALA   210      29.290  56.917  28.060  1.00  0.00           H  
ATOM   3193  HB2 ALA   210      31.043  57.120  28.433  1.00  0.00           H  
ATOM   3194  HB3 ALA   210      29.958  58.268  28.986  1.00  0.00           H  
ATOM   3195  C   ALA   210      28.990  59.187  26.497  1.00  0.00           C  
ATOM   3196  O   ALA   210      28.225  58.750  25.586  1.00  0.00           O  
ATOM   3197  N   ALA   211      28.764  60.359  27.077  1.00  0.00           N  
ATOM   3198  H   ALA   211      29.321  60.702  27.847  1.00  0.00           H  
ATOM   3199  CA  ALA   211      27.584  61.251  26.897  1.00  0.00           C  
ATOM   3200  HA  ALA   211      26.726  60.594  27.038  1.00  0.00           H  
ATOM   3201  CB  ALA   211      27.730  62.429  27.928  1.00  0.00           C  
ATOM   3202  HB1 ALA   211      26.747  62.897  27.987  1.00  0.00           H  
ATOM   3203  HB2 ALA   211      27.897  62.051  28.937  1.00  0.00           H  
ATOM   3204  HB3 ALA   211      28.454  63.183  27.620  1.00  0.00           H  
ATOM   3205  C   ALA   211      27.560  61.773  25.400  1.00  0.00           C  
ATOM   3206  O   ALA   211      26.477  61.572  24.775  1.00  0.00           O  
ATOM   3207  N   VAL   212      28.650  62.422  24.891  1.00  0.00           N  
ATOM   3208  H   VAL   212      29.430  62.662  25.486  1.00  0.00           H  
ATOM   3209  CA  VAL   212      28.753  62.712  23.441  1.00  0.00           C  
ATOM   3210  HA  VAL   212      28.000  63.482  23.272  1.00  0.00           H  
ATOM   3211  CB  VAL   212      30.203  63.303  23.172  1.00  0.00           C  
ATOM   3212  HB  VAL   212      30.914  62.500  23.363  1.00  0.00           H  
ATOM   3213  CG1 VAL   212      30.286  63.745  21.740  1.00  0.00           C  
ATOM   3214 HG11 VAL   212      29.452  64.435  21.610  1.00  0.00           H  
ATOM   3215 HG12 VAL   212      31.229  64.170  21.399  1.00  0.00           H  
ATOM   3216 HG13 VAL   212      30.190  62.843  21.136  1.00  0.00           H  
ATOM   3217  CG2 VAL   212      30.614  64.431  23.998  1.00  0.00           C  
ATOM   3218 HG21 VAL   212      29.862  65.219  23.987  1.00  0.00           H  
ATOM   3219 HG22 VAL   212      30.780  64.052  25.006  1.00  0.00           H  
ATOM   3220 HG23 VAL   212      31.565  64.835  23.649  1.00  0.00           H  
ATOM   3221  C   VAL   212      28.425  61.437  22.580  1.00  0.00           C  
ATOM   3222  O   VAL   212      27.599  61.500  21.715  1.00  0.00           O  
ATOM   3223  N   ILE   213      29.128  60.334  22.818  1.00  0.00           N  
ATOM   3224  H   ILE   213      29.801  60.368  23.571  1.00  0.00           H  
ATOM   3225  CA  ILE   213      28.846  59.108  22.113  1.00  0.00           C  
ATOM   3226  HA  ILE   213      29.197  59.342  21.107  1.00  0.00           H  
ATOM   3227  CB  ILE   213      29.779  57.901  22.541  1.00  0.00           C  
ATOM   3228  HB  ILE   213      29.773  57.836  23.629  1.00  0.00           H  
ATOM   3229  CG2 ILE   213      29.402  56.573  21.862  1.00  0.00           C  
ATOM   3230 HG21 ILE   213      30.089  55.880  22.349  1.00  0.00           H  
ATOM   3231 HG22 ILE   213      28.358  56.270  21.948  1.00  0.00           H  
ATOM   3232 HG23 ILE   213      29.649  56.610  20.801  1.00  0.00           H  
ATOM   3233  CG1 ILE   213      31.169  58.203  22.042  1.00  0.00           C  
ATOM   3234 HG12 ILE   213      31.363  58.040  20.982  1.00  0.00           H  
ATOM   3235 HG13 ILE   213      31.476  59.217  22.300  1.00  0.00           H  
ATOM   3236  CD1 ILE   213      32.340  57.357  22.706  1.00  0.00           C  
ATOM   3237 HD11 ILE   213      32.251  57.581  23.769  1.00  0.00           H  
ATOM   3238 HD12 ILE   213      32.273  56.304  22.435  1.00  0.00           H  
ATOM   3239 HD13 ILE   213      33.278  57.773  22.339  1.00  0.00           H  
ATOM   3240  C   ILE   213      27.339  58.733  21.924  1.00  0.00           C  
ATOM   3241  O   ILE   213      26.891  58.366  20.837  1.00  0.00           O  
ATOM   3242  N   ASN   214      26.659  58.686  23.088  1.00  0.00           N  
ATOM   3243  H   ASN   214      27.125  58.957  23.942  1.00  0.00           H  
ATOM   3244  CA  ASN   214      25.292  58.297  23.134  1.00  0.00           C  
ATOM   3245  HA  ASN   214      25.262  57.348  22.600  1.00  0.00           H  
ATOM   3246  CB  ASN   214      24.816  57.865  24.528  1.00  0.00           C  
ATOM   3247  HB2 ASN   214      25.225  58.640  25.176  1.00  0.00           H  
ATOM   3248  HB3 ASN   214      23.749  57.753  24.340  1.00  0.00           H  
ATOM   3249  CG  ASN   214      25.244  56.521  25.136  1.00  0.00           C  
ATOM   3250  OD1 ASN   214      24.487  55.561  25.165  1.00  0.00           O  
ATOM   3251  ND2 ASN   214      26.339  56.557  25.814  1.00  0.00           N  
ATOM   3252 HD21 ASN   214      26.921  57.381  25.763  1.00  0.00           H  
ATOM   3253 HD22 ASN   214      26.686  55.713  26.246  1.00  0.00           H  
ATOM   3254  C   ASN   214      24.366  59.334  22.481  1.00  0.00           C  
ATOM   3255  O   ASN   214      23.564  58.876  21.727  1.00  0.00           O  
ATOM   3256  N   GLY   215      24.530  60.624  22.811  1.00  0.00           N  
ATOM   3257  H   GLY   215      25.337  60.860  23.371  1.00  0.00           H  
ATOM   3258  CA  GLY   215      23.758  61.699  22.220  1.00  0.00           C  
ATOM   3259  HA2 GLY   215      23.551  61.411  21.190  1.00  0.00           H  
ATOM   3260  HA3 GLY   215      22.810  61.816  22.744  1.00  0.00           H  
ATOM   3261  C   GLY   215      24.361  63.133  22.207  1.00  0.00           C  
ATOM   3262  O   GLY   215      24.027  63.974  21.329  1.00  0.00           O  
ATOM   3263  N   ASP   216      25.106  63.458  23.219  1.00  0.00           N  
ATOM   3264  H   ASP   216      25.392  62.762  23.892  1.00  0.00           H  
ATOM   3265  CA  ASP   216      25.154  64.851  23.689  1.00  0.00           C  
ATOM   3266  HA  ASP   216      24.139  65.249  23.659  1.00  0.00           H  
ATOM   3267  CB  ASP   216      25.563  64.835  25.159  1.00  0.00           C  
ATOM   3268  HB2 ASP   216      25.277  63.891  25.624  1.00  0.00           H  
ATOM   3269  HB3 ASP   216      26.647  64.886  25.257  1.00  0.00           H  
ATOM   3270  CG  ASP   216      24.921  66.037  25.884  1.00  0.00           C  
ATOM   3271  OD1 ASP   216      25.541  67.121  25.974  1.00  0.00           O  
ATOM   3272  OD2 ASP   216      23.731  65.867  26.353  1.00  0.00           O  
ATOM   3273  C   ASP   216      26.043  65.758  22.909  1.00  0.00           C  
ATOM   3274  O   ASP   216      27.097  65.408  22.344  1.00  0.00           O  
ATOM   3275  N   ARG   217      25.632  67.012  22.859  1.00  0.00           N  
ATOM   3276  H   ARG   217      24.731  67.181  23.281  1.00  0.00           H  
ATOM   3277  CA  ARG   217      26.303  68.192  22.189  1.00  0.00           C  
ATOM   3278  HA  ARG   217      27.359  67.933  22.265  1.00  0.00           H  
ATOM   3279  CB  ARG   217      25.629  68.453  20.769  1.00  0.00           C  
ATOM   3280  HB2 ARG   217      24.570  68.688  20.880  1.00  0.00           H  
ATOM   3281  HB3 ARG   217      26.047  69.386  20.393  1.00  0.00           H  
ATOM   3282  CG  ARG   217      25.757  67.368  19.721  1.00  0.00           C  
ATOM   3283  HG2 ARG   217      25.283  66.449  20.064  1.00  0.00           H  
ATOM   3284  HG3 ARG   217      25.258  67.575  18.774  1.00  0.00           H  
ATOM   3285  CD  ARG   217      27.116  66.832  19.342  1.00  0.00           C  
ATOM   3286  HD2 ARG   217      27.700  67.659  18.937  1.00  0.00           H  
ATOM   3287  HD3 ARG   217      27.569  66.486  20.271  1.00  0.00           H  
ATOM   3288  NE  ARG   217      27.124  65.804  18.346  1.00  0.00           N  
ATOM   3289  HE  ARG   217      27.400  66.079  17.415  1.00  0.00           H  
ATOM   3290  CZ  ARG   217      27.032  64.455  18.429  1.00  0.00           C  
ATOM   3291  NH1 ARG   217      27.015  63.902  19.632  1.00  0.00           N  
ATOM   3292 HH11 ARG   217      27.109  64.611  20.345  1.00  0.00           H  
ATOM   3293 HH12 ARG   217      27.078  62.953  19.973  1.00  0.00           H  
ATOM   3294  NH2 ARG   217      27.013  63.661  17.401  1.00  0.00           N  
ATOM   3295 HH21 ARG   217      26.684  64.014  16.514  1.00  0.00           H  
ATOM   3296 HH22 ARG   217      26.984  62.665  17.564  1.00  0.00           H  
ATOM   3297  C   ARG   217      26.405  69.528  23.074  1.00  0.00           C  
ATOM   3298  O   ARG   217      27.409  70.256  23.056  1.00  0.00           O  
ATOM   3299  N   TRP   218      25.396  69.815  23.812  1.00  0.00           N  
ATOM   3300  H   TRP   218      24.647  69.138  23.778  1.00  0.00           H  
ATOM   3301  CA  TRP   218      25.074  71.180  24.264  1.00  0.00           C  
ATOM   3302  HA  TRP   218      25.203  71.795  23.373  1.00  0.00           H  
ATOM   3303  CB  TRP   218      23.661  71.353  24.826  1.00  0.00           C  
ATOM   3304  HB2 TRP   218      22.959  71.242  23.999  1.00  0.00           H  
ATOM   3305  HB3 TRP   218      23.415  70.580  25.553  1.00  0.00           H  
ATOM   3306  CG  TRP   218      23.390  72.614  25.509  1.00  0.00           C  
ATOM   3307  CD1 TRP   218      23.695  72.799  26.805  1.00  0.00           C  
ATOM   3308  HD1 TRP   218      23.912  71.967  27.459  1.00  0.00           H  
ATOM   3309  NE1 TRP   218      23.304  74.062  27.163  1.00  0.00           N  
ATOM   3310  HE1 TRP   218      23.366  74.500  28.071  1.00  0.00           H  
ATOM   3311  CE2 TRP   218      23.008  74.794  26.016  1.00  0.00           C  
ATOM   3312  CZ2 TRP   218      22.842  76.157  25.739  1.00  0.00           C  
ATOM   3313  HZ2 TRP   218      22.909  76.871  26.545  1.00  0.00           H  
ATOM   3314  CH2 TRP   218      22.527  76.585  24.461  1.00  0.00           C  
ATOM   3315  HH2 TRP   218      22.275  77.626  24.323  1.00  0.00           H  
ATOM   3316  CZ3 TRP   218      22.525  75.637  23.433  1.00  0.00           C  
ATOM   3317  HZ3 TRP   218      22.343  75.893  22.399  1.00  0.00           H  
ATOM   3318  CE3 TRP   218      22.707  74.294  23.722  1.00  0.00           C  
ATOM   3319  HE3 TRP   218      22.605  73.669  22.847  1.00  0.00           H  
ATOM   3320  CD2 TRP   218      23.066  73.854  24.982  1.00  0.00           C  
ATOM   3321  C   TRP   218      26.161  71.751  25.247  1.00  0.00           C  
ATOM   3322  O   TRP   218      26.543  72.908  25.161  1.00  0.00           O  
ATOM   3323  N   PHE   219      26.905  70.932  26.046  1.00  0.00           N  
ATOM   3324  H   PHE   219      26.568  69.985  26.148  1.00  0.00           H  
ATOM   3325  CA  PHE   219      28.127  71.367  26.796  1.00  0.00           C  
ATOM   3326  HA  PHE   219      27.903  72.327  27.260  1.00  0.00           H  
ATOM   3327  CB  PHE   219      28.488  70.403  27.936  1.00  0.00           C  
ATOM   3328  HB2 PHE   219      28.981  70.933  28.751  1.00  0.00           H  
ATOM   3329  HB3 PHE   219      27.543  70.036  28.336  1.00  0.00           H  
ATOM   3330  CG  PHE   219      29.270  69.159  27.466  1.00  0.00           C  
ATOM   3331  CD1 PHE   219      30.663  69.219  27.610  1.00  0.00           C  
ATOM   3332  HD1 PHE   219      31.184  70.100  27.955  1.00  0.00           H  
ATOM   3333  CE1 PHE   219      31.372  68.083  27.220  1.00  0.00           C  
ATOM   3334  HE1 PHE   219      32.438  68.078  27.047  1.00  0.00           H  
ATOM   3335  CZ  PHE   219      30.693  66.947  26.758  1.00  0.00           C  
ATOM   3336  HZ  PHE   219      31.310  66.122  26.435  1.00  0.00           H  
ATOM   3337  CE2 PHE   219      29.277  66.855  26.770  1.00  0.00           C  
ATOM   3338  HE2 PHE   219      28.804  65.953  26.412  1.00  0.00           H  
ATOM   3339  CD2 PHE   219      28.546  68.025  27.051  1.00  0.00           C  
ATOM   3340  HD2 PHE   219      27.469  68.068  27.111  1.00  0.00           H  
ATOM   3341  C   PHE   219      29.418  71.549  25.928  1.00  0.00           C  
ATOM   3342  O   PHE   219      30.305  72.278  26.405  1.00  0.00           O  
ATOM   3343  N   LEU   220      29.542  71.006  24.739  1.00  0.00           N  
ATOM   3344  H   LEU   220      28.753  70.415  24.520  1.00  0.00           H  
ATOM   3345  CA  LEU   220      30.885  71.044  24.042  1.00  0.00           C  
ATOM   3346  HA  LEU   220      31.560  70.529  24.725  1.00  0.00           H  
ATOM   3347  CB  LEU   220      30.791  70.168  22.778  1.00  0.00           C  
ATOM   3348  HB2 LEU   220      29.957  70.538  22.183  1.00  0.00           H  
ATOM   3349  HB3 LEU   220      31.672  70.244  22.140  1.00  0.00           H  
ATOM   3350  CG  LEU   220      30.386  68.755  23.033  1.00  0.00           C  
ATOM   3351  HG  LEU   220      29.425  68.749  23.548  1.00  0.00           H  
ATOM   3352  CD1 LEU   220      30.159  68.017  21.756  1.00  0.00           C  
ATOM   3353 HD11 LEU   220      30.026  66.949  21.925  1.00  0.00           H  
ATOM   3354 HD12 LEU   220      29.299  68.380  21.194  1.00  0.00           H  
ATOM   3355 HD13 LEU   220      30.968  68.144  21.037  1.00  0.00           H  
ATOM   3356  CD2 LEU   220      31.505  68.040  23.822  1.00  0.00           C  
ATOM   3357 HD21 LEU   220      31.348  66.972  23.971  1.00  0.00           H  
ATOM   3358 HD22 LEU   220      32.482  68.095  23.341  1.00  0.00           H  
ATOM   3359 HD23 LEU   220      31.599  68.439  24.832  1.00  0.00           H  
ATOM   3360  C   LEU   220      31.389  72.491  23.793  1.00  0.00           C  
ATOM   3361  O   LEU   220      30.692  73.470  23.638  1.00  0.00           O  
ATOM   3362  N   ASN   221      32.735  72.677  23.893  1.00  0.00           N  
ATOM   3363  H   ASN   221      33.346  71.879  24.002  1.00  0.00           H  
ATOM   3364  CA  ASN   221      33.369  74.070  23.806  1.00  0.00           C  
ATOM   3365  HA  ASN   221      32.979  74.776  24.539  1.00  0.00           H  
ATOM   3366  CB  ASN   221      34.841  73.895  24.257  1.00  0.00           C  
ATOM   3367  HB2 ASN   221      34.900  73.938  25.344  1.00  0.00           H  
ATOM   3368  HB3 ASN   221      35.331  72.993  23.890  1.00  0.00           H  
ATOM   3369  CG  ASN   221      35.685  75.018  23.683  1.00  0.00           C  
ATOM   3370  OD1 ASN   221      35.314  76.140  23.570  1.00  0.00           O  
ATOM   3371  ND2 ASN   221      36.828  74.679  23.067  1.00  0.00           N  
ATOM   3372 HD21 ASN   221      37.003  73.697  22.907  1.00  0.00           H  
ATOM   3373 HD22 ASN   221      37.292  75.319  22.438  1.00  0.00           H  
ATOM   3374  C   ASN   221      33.177  74.661  22.406  1.00  0.00           C  
ATOM   3375  O   ASN   221      33.693  74.086  21.464  1.00  0.00           O  
ATOM   3376  N   ARG   222      32.714  75.926  22.282  1.00  0.00           N  
ATOM   3377  H   ARG   222      32.473  76.484  23.089  1.00  0.00           H  
ATOM   3378  CA  ARG   222      32.560  76.595  21.039  1.00  0.00           C  
ATOM   3379  HA  ARG   222      33.071  75.949  20.326  1.00  0.00           H  
ATOM   3380  CB  ARG   222      31.080  76.670  20.532  1.00  0.00           C  
ATOM   3381  HB2 ARG   222      30.456  77.126  21.302  1.00  0.00           H  
ATOM   3382  HB3 ARG   222      31.030  77.492  19.819  1.00  0.00           H  
ATOM   3383  CG  ARG   222      30.451  75.392  20.014  1.00  0.00           C  
ATOM   3384  HG2 ARG   222      30.851  75.256  19.009  1.00  0.00           H  
ATOM   3385  HG3 ARG   222      30.761  74.521  20.591  1.00  0.00           H  
ATOM   3386  CD  ARG   222      28.930  75.383  19.692  1.00  0.00           C  
ATOM   3387  HD2 ARG   222      28.649  76.182  19.006  1.00  0.00           H  
ATOM   3388  HD3 ARG   222      28.763  74.426  19.197  1.00  0.00           H  
ATOM   3389  NE  ARG   222      28.168  75.413  20.980  1.00  0.00           N  
ATOM   3390  HE  ARG   222      27.923  76.311  21.372  1.00  0.00           H  
ATOM   3391  CZ  ARG   222      27.860  74.440  21.850  1.00  0.00           C  
ATOM   3392  NH1 ARG   222      28.045  73.190  21.552  1.00  0.00           N  
ATOM   3393 HH11 ARG   222      28.642  73.020  20.756  1.00  0.00           H  
ATOM   3394 HH12 ARG   222      27.867  72.517  22.284  1.00  0.00           H  
ATOM   3395  NH2 ARG   222      27.203  74.698  22.908  1.00  0.00           N  
ATOM   3396 HH21 ARG   222      27.237  75.630  23.296  1.00  0.00           H  
ATOM   3397 HH22 ARG   222      26.744  74.038  23.520  1.00  0.00           H  
ATOM   3398  C   ARG   222      33.298  78.020  21.028  1.00  0.00           C  
ATOM   3399  O   ARG   222      32.852  78.980  20.389  1.00  0.00           O  
ATOM   3400  N   PHE   223      34.416  78.066  21.638  1.00  0.00           N  
ATOM   3401  H   PHE   223      34.712  77.244  22.144  1.00  0.00           H  
ATOM   3402  CA  PHE   223      35.271  79.227  21.686  1.00  0.00           C  
ATOM   3403  HA  PHE   223      35.062  79.759  20.758  1.00  0.00           H  
ATOM   3404  CB  PHE   223      35.051  80.159  22.886  1.00  0.00           C  
ATOM   3405  HB2 PHE   223      35.297  79.638  23.812  1.00  0.00           H  
ATOM   3406  HB3 PHE   223      35.790  80.937  22.693  1.00  0.00           H  
ATOM   3407  CG  PHE   223      33.629  80.793  22.889  1.00  0.00           C  
ATOM   3408  CD1 PHE   223      32.858  80.692  24.098  1.00  0.00           C  
ATOM   3409  HD1 PHE   223      33.267  80.010  24.829  1.00  0.00           H  
ATOM   3410  CE1 PHE   223      31.662  81.431  24.234  1.00  0.00           C  
ATOM   3411  HE1 PHE   223      31.015  81.434  25.099  1.00  0.00           H  
ATOM   3412  CZ  PHE   223      31.297  82.291  23.181  1.00  0.00           C  
ATOM   3413  HZ  PHE   223      30.395  82.849  23.386  1.00  0.00           H  
ATOM   3414  CE2 PHE   223      32.105  82.490  22.055  1.00  0.00           C  
ATOM   3415  HE2 PHE   223      31.806  83.145  21.250  1.00  0.00           H  
ATOM   3416  CD2 PHE   223      33.266  81.750  21.888  1.00  0.00           C  
ATOM   3417  HD2 PHE   223      33.828  81.809  20.968  1.00  0.00           H  
ATOM   3418  C   PHE   223      36.697  78.789  21.382  1.00  0.00           C  
ATOM   3419  O   PHE   223      37.280  79.132  20.400  1.00  0.00           O  
ATOM   3420  N   THR   224      37.424  78.164  22.331  1.00  0.00           N  
ATOM   3421  H   THR   224      36.903  77.890  23.152  1.00  0.00           H  
ATOM   3422  CA  THR   224      38.894  77.851  22.225  1.00  0.00           C  
ATOM   3423  HA  THR   224      38.969  77.211  21.346  1.00  0.00           H  
ATOM   3424  CB  THR   224      39.673  79.145  22.088  1.00  0.00           C  
ATOM   3425  HB  THR   224      39.227  79.784  21.325  1.00  0.00           H  
ATOM   3426  CG2 THR   224      39.712  79.841  23.436  1.00  0.00           C  
ATOM   3427 HG21 THR   224      40.175  80.823  23.334  1.00  0.00           H  
ATOM   3428 HG22 THR   224      38.676  80.100  23.653  1.00  0.00           H  
ATOM   3429 HG23 THR   224      40.244  79.288  24.210  1.00  0.00           H  
ATOM   3430  OG1 THR   224      40.981  78.915  21.734  1.00  0.00           O  
ATOM   3431  HG1 THR   224      41.146  79.262  20.855  1.00  0.00           H  
ATOM   3432  C   THR   224      39.322  77.034  23.426  1.00  0.00           C  
ATOM   3433  O   THR   224      38.649  76.912  24.473  1.00  0.00           O  
ATOM   3434  N   THR   225      40.595  76.579  23.413  1.00  0.00           N  
ATOM   3435  H   THR   225      41.129  76.826  22.593  1.00  0.00           H  
ATOM   3436  CA  THR   225      41.214  75.848  24.572  1.00  0.00           C  
ATOM   3437  HA  THR   225      40.378  75.248  24.930  1.00  0.00           H  
ATOM   3438  CB  THR   225      42.325  74.960  23.962  1.00  0.00           C  
ATOM   3439  HB  THR   225      43.055  75.631  23.509  1.00  0.00           H  
ATOM   3440  CG2 THR   225      42.991  74.045  24.934  1.00  0.00           C  
ATOM   3441 HG21 THR   225      42.282  73.754  25.709  1.00  0.00           H  
ATOM   3442 HG22 THR   225      43.471  73.170  24.495  1.00  0.00           H  
ATOM   3443 HG23 THR   225      43.829  74.596  25.360  1.00  0.00           H  
ATOM   3444  OG1 THR   225      41.608  74.056  23.092  1.00  0.00           O  
ATOM   3445  HG1 THR   225      41.756  74.480  22.244  1.00  0.00           H  
ATOM   3446  C   THR   225      41.771  76.732  25.659  1.00  0.00           C  
ATOM   3447  O   THR   225      42.954  77.120  25.603  1.00  0.00           O  
ATOM   3448  N   THR   226      40.953  77.039  26.682  1.00  0.00           N  
ATOM   3449  H   THR   226      40.075  76.543  26.740  1.00  0.00           H  
ATOM   3450  CA  THR   226      41.227  77.980  27.834  1.00  0.00           C  
ATOM   3451  HA  THR   226      41.818  78.855  27.563  1.00  0.00           H  
ATOM   3452  CB  THR   226      39.870  78.603  28.310  1.00  0.00           C  
ATOM   3453  HB  THR   226      40.125  79.152  29.217  1.00  0.00           H  
ATOM   3454  CG2 THR   226      39.170  79.480  27.277  1.00  0.00           C  
ATOM   3455 HG21 THR   226      39.850  80.324  27.167  1.00  0.00           H  
ATOM   3456 HG22 THR   226      39.060  79.035  26.288  1.00  0.00           H  
ATOM   3457 HG23 THR   226      38.210  79.876  27.610  1.00  0.00           H  
ATOM   3458  OG1 THR   226      39.070  77.526  28.643  1.00  0.00           O  
ATOM   3459  HG1 THR   226      39.566  77.002  29.276  1.00  0.00           H  
ATOM   3460  C   THR   226      41.951  77.255  28.954  1.00  0.00           C  
ATOM   3461  O   THR   226      41.310  76.700  29.848  1.00  0.00           O  
ATOM   3462  N   LEU   227      43.272  77.082  28.812  1.00  0.00           N  
ATOM   3463  H   LEU   227      43.687  77.657  28.093  1.00  0.00           H  
ATOM   3464  CA  LEU   227      44.193  76.184  29.634  1.00  0.00           C  
ATOM   3465  HA  LEU   227      43.762  75.183  29.611  1.00  0.00           H  
ATOM   3466  CB  LEU   227      45.693  76.329  28.993  1.00  0.00           C  
ATOM   3467  HB2 LEU   227      45.981  77.359  28.783  1.00  0.00           H  
ATOM   3468  HB3 LEU   227      46.370  75.986  29.776  1.00  0.00           H  
ATOM   3469  CG  LEU   227      45.902  75.436  27.787  1.00  0.00           C  
ATOM   3470  HG  LEU   227      44.965  75.317  27.243  1.00  0.00           H  
ATOM   3471  CD1 LEU   227      46.886  76.002  26.785  1.00  0.00           C  
ATOM   3472 HD11 LEU   227      47.900  75.946  27.180  1.00  0.00           H  
ATOM   3473 HD12 LEU   227      46.866  75.503  25.816  1.00  0.00           H  
ATOM   3474 HD13 LEU   227      46.718  77.049  26.532  1.00  0.00           H  
ATOM   3475  CD2 LEU   227      46.348  73.961  28.021  1.00  0.00           C  
ATOM   3476 HD21 LEU   227      46.389  73.489  27.039  1.00  0.00           H  
ATOM   3477 HD22 LEU   227      47.327  73.871  28.490  1.00  0.00           H  
ATOM   3478 HD23 LEU   227      45.510  73.536  28.575  1.00  0.00           H  
ATOM   3479  C   LEU   227      44.110  76.689  31.120  1.00  0.00           C  
ATOM   3480  O   LEU   227      43.627  75.999  32.042  1.00  0.00           O  
ATOM   3481  N   ASN   228      44.613  77.857  31.329  1.00  0.00           N  
ATOM   3482  H   ASN   228      44.796  78.497  30.569  1.00  0.00           H  
ATOM   3483  CA  ASN   228      44.733  78.518  32.642  1.00  0.00           C  
ATOM   3484  HA  ASN   228      45.292  77.888  33.333  1.00  0.00           H  
ATOM   3485  CB  ASN   228      45.310  79.952  32.428  1.00  0.00           C  
ATOM   3486  HB2 ASN   228      46.019  79.909  31.601  1.00  0.00           H  
ATOM   3487  HB3 ASN   228      44.618  80.752  32.167  1.00  0.00           H  
ATOM   3488  CG  ASN   228      46.105  80.315  33.617  1.00  0.00           C  
ATOM   3489  OD1 ASN   228      47.151  79.846  33.937  1.00  0.00           O  
ATOM   3490  ND2 ASN   228      45.551  81.239  34.405  1.00  0.00           N  
ATOM   3491 HD21 ASN   228      44.861  81.840  33.978  1.00  0.00           H  
ATOM   3492 HD22 ASN   228      46.240  81.629  35.032  1.00  0.00           H  
ATOM   3493  C   ASN   228      43.384  78.493  33.460  1.00  0.00           C  
ATOM   3494  O   ASN   228      43.355  78.424  34.720  1.00  0.00           O  
ATOM   3495  N   ASP   229      42.282  78.661  32.708  1.00  0.00           N  
ATOM   3496  H   ASP   229      42.398  78.745  31.708  1.00  0.00           H  
ATOM   3497  CA  ASP   229      40.950  78.671  33.330  1.00  0.00           C  
ATOM   3498  HA  ASP   229      40.932  79.278  34.236  1.00  0.00           H  
ATOM   3499  CB  ASP   229      39.866  79.274  32.438  1.00  0.00           C  
ATOM   3500  HB2 ASP   229      39.762  78.814  31.455  1.00  0.00           H  
ATOM   3501  HB3 ASP   229      39.006  79.114  33.088  1.00  0.00           H  
ATOM   3502  CG  ASP   229      39.832  80.786  32.175  1.00  0.00           C  
ATOM   3503  OD1 ASP   229      40.789  81.456  32.622  1.00  0.00           O  
ATOM   3504  OD2 ASP   229      38.873  81.308  31.575  1.00  0.00           O  
ATOM   3505  C   ASP   229      40.536  77.271  33.783  1.00  0.00           C  
ATOM   3506  O   ASP   229      39.997  77.085  34.875  1.00  0.00           O  
ATOM   3507  N   PHE   230      40.705  76.232  32.934  1.00  0.00           N  
ATOM   3508  H   PHE   230      41.230  76.525  32.123  1.00  0.00           H  
ATOM   3509  CA  PHE   230      40.649  74.863  33.372  1.00  0.00           C  
ATOM   3510  HA  PHE   230      39.639  74.675  33.736  1.00  0.00           H  
ATOM   3511  CB  PHE   230      40.774  73.892  32.171  1.00  0.00           C  
ATOM   3512  HB2 PHE   230      39.948  73.996  31.468  1.00  0.00           H  
ATOM   3513  HB3 PHE   230      41.612  74.246  31.570  1.00  0.00           H  
ATOM   3514  CG  PHE   230      41.059  72.445  32.576  1.00  0.00           C  
ATOM   3515  CD1 PHE   230      40.108  71.666  33.165  1.00  0.00           C  
ATOM   3516  HD1 PHE   230      39.086  71.983  33.311  1.00  0.00           H  
ATOM   3517  CE1 PHE   230      40.397  70.327  33.456  1.00  0.00           C  
ATOM   3518  HE1 PHE   230      39.627  69.682  33.855  1.00  0.00           H  
ATOM   3519  CZ  PHE   230      41.720  69.824  33.410  1.00  0.00           C  
ATOM   3520  HZ  PHE   230      41.980  68.784  33.534  1.00  0.00           H  
ATOM   3521  CE2 PHE   230      42.707  70.689  32.878  1.00  0.00           C  
ATOM   3522  HE2 PHE   230      43.687  70.246  32.783  1.00  0.00           H  
ATOM   3523  CD2 PHE   230      42.406  71.943  32.439  1.00  0.00           C  
ATOM   3524  HD2 PHE   230      43.128  72.611  31.991  1.00  0.00           H  
ATOM   3525  C   PHE   230      41.547  74.485  34.520  1.00  0.00           C  
ATOM   3526  O   PHE   230      41.013  73.979  35.535  1.00  0.00           O  
ATOM   3527  N   ASN   231      42.863  74.784  34.520  1.00  0.00           N  
ATOM   3528  H   ASN   231      43.261  75.216  33.698  1.00  0.00           H  
ATOM   3529  CA  ASN   231      43.736  74.491  35.686  1.00  0.00           C  
ATOM   3530  HA  ASN   231      43.780  73.402  35.734  1.00  0.00           H  
ATOM   3531  CB  ASN   231      45.074  74.963  35.418  1.00  0.00           C  
ATOM   3532  HB2 ASN   231      45.011  76.050  35.365  1.00  0.00           H  
ATOM   3533  HB3 ASN   231      45.762  74.524  36.140  1.00  0.00           H  
ATOM   3534  CG  ASN   231      45.823  74.613  34.176  1.00  0.00           C  
ATOM   3535  OD1 ASN   231      46.464  75.419  33.563  1.00  0.00           O  
ATOM   3536  ND2 ASN   231      45.614  73.386  33.710  1.00  0.00           N  
ATOM   3537 HD21 ASN   231      45.049  72.713  34.209  1.00  0.00           H  
ATOM   3538 HD22 ASN   231      46.184  73.145  32.912  1.00  0.00           H  
ATOM   3539  C   ASN   231      43.130  75.092  36.970  1.00  0.00           C  
ATOM   3540  O   ASN   231      43.132  74.445  38.013  1.00  0.00           O  
ATOM   3541  N   LEU   232      42.691  76.353  36.976  1.00  0.00           N  
ATOM   3542  H   LEU   232      42.653  76.841  36.093  1.00  0.00           H  
ATOM   3543  CA  LEU   232      42.034  77.010  38.105  1.00  0.00           C  
ATOM   3544  HA  LEU   232      42.720  77.163  38.938  1.00  0.00           H  
ATOM   3545  CB  LEU   232      41.599  78.467  37.796  1.00  0.00           C  
ATOM   3546  HB2 LEU   232      42.470  78.919  37.321  1.00  0.00           H  
ATOM   3547  HB3 LEU   232      40.837  78.464  37.017  1.00  0.00           H  
ATOM   3548  CG  LEU   232      41.240  79.243  39.075  1.00  0.00           C  
ATOM   3549  HG  LEU   232      40.491  78.752  39.697  1.00  0.00           H  
ATOM   3550  CD1 LEU   232      42.373  79.545  39.954  1.00  0.00           C  
ATOM   3551 HD11 LEU   232      42.067  80.291  40.688  1.00  0.00           H  
ATOM   3552 HD12 LEU   232      42.687  78.657  40.502  1.00  0.00           H  
ATOM   3553 HD13 LEU   232      43.213  80.015  39.444  1.00  0.00           H  
ATOM   3554  CD2 LEU   232      40.714  80.618  38.666  1.00  0.00           C  
ATOM   3555 HD21 LEU   232      41.441  81.354  38.322  1.00  0.00           H  
ATOM   3556 HD22 LEU   232      39.972  80.488  37.879  1.00  0.00           H  
ATOM   3557 HD23 LEU   232      40.200  81.053  39.523  1.00  0.00           H  
ATOM   3558  C   LEU   232      40.926  76.194  38.719  1.00  0.00           C  
ATOM   3559  O   LEU   232      40.907  75.986  39.904  1.00  0.00           O  
ATOM   3560  N   VAL   233      39.922  75.752  37.977  1.00  0.00           N  
ATOM   3561  H   VAL   233      40.020  76.091  37.030  1.00  0.00           H  
ATOM   3562  CA  VAL   233      38.665  75.074  38.371  1.00  0.00           C  
ATOM   3563  HA  VAL   233      38.221  75.660  39.175  1.00  0.00           H  
ATOM   3564  CB  VAL   233      37.531  75.306  37.360  1.00  0.00           C  
ATOM   3565  HB  VAL   233      37.395  76.365  37.139  1.00  0.00           H  
ATOM   3566  CG1 VAL   233      37.710  74.566  36.044  1.00  0.00           C  
ATOM   3567 HG11 VAL   233      37.824  73.502  36.252  1.00  0.00           H  
ATOM   3568 HG12 VAL   233      36.921  74.944  35.393  1.00  0.00           H  
ATOM   3569 HG13 VAL   233      38.657  74.762  35.540  1.00  0.00           H  
ATOM   3570  CG2 VAL   233      36.179  74.789  37.785  1.00  0.00           C  
ATOM   3571 HG21 VAL   233      36.114  73.714  37.957  1.00  0.00           H  
ATOM   3572 HG22 VAL   233      35.944  75.229  38.754  1.00  0.00           H  
ATOM   3573 HG23 VAL   233      35.311  75.096  37.202  1.00  0.00           H  
ATOM   3574  C   VAL   233      38.953  73.668  38.840  1.00  0.00           C  
ATOM   3575  O   VAL   233      38.285  73.208  39.725  1.00  0.00           O  
ATOM   3576  N   ALA   234      39.915  72.994  38.205  1.00  0.00           N  
ATOM   3577  H   ALA   234      40.257  73.305  37.307  1.00  0.00           H  
ATOM   3578  CA  ALA   234      40.479  71.710  38.701  1.00  0.00           C  
ATOM   3579  HA  ALA   234      39.608  71.057  38.762  1.00  0.00           H  
ATOM   3580  CB  ALA   234      41.323  71.213  37.523  1.00  0.00           C  
ATOM   3581  HB1 ALA   234      40.708  71.228  36.624  1.00  0.00           H  
ATOM   3582  HB2 ALA   234      42.163  71.894  37.385  1.00  0.00           H  
ATOM   3583  HB3 ALA   234      41.745  70.210  37.580  1.00  0.00           H  
ATOM   3584  C   ALA   234      41.188  71.878  40.036  1.00  0.00           C  
ATOM   3585  O   ALA   234      41.303  70.882  40.769  1.00  0.00           O  
ATOM   3586  N   MET   235      41.819  73.063  40.391  1.00  0.00           N  
ATOM   3587  H   MET   235      41.767  73.903  39.833  1.00  0.00           H  
ATOM   3588  CA  MET   235      42.275  73.374  41.726  1.00  0.00           C  
ATOM   3589  HA  MET   235      42.819  72.577  42.234  1.00  0.00           H  
ATOM   3590  CB  MET   235      43.289  74.533  41.661  1.00  0.00           C  
ATOM   3591  HB2 MET   235      44.083  74.290  40.954  1.00  0.00           H  
ATOM   3592  HB3 MET   235      42.741  75.443  41.414  1.00  0.00           H  
ATOM   3593  CG  MET   235      43.951  74.712  43.086  1.00  0.00           C  
ATOM   3594  HG2 MET   235      43.822  73.787  43.646  1.00  0.00           H  
ATOM   3595  HG3 MET   235      44.979  75.049  42.953  1.00  0.00           H  
ATOM   3596  SD  MET   235      42.998  76.007  43.953  1.00  0.00           S  
ATOM   3597  CE  MET   235      44.073  76.408  45.315  1.00  0.00           C  
ATOM   3598  HE1 MET   235      44.956  76.844  44.849  1.00  0.00           H  
ATOM   3599  HE2 MET   235      43.550  77.127  45.944  1.00  0.00           H  
ATOM   3600  HE3 MET   235      44.285  75.552  45.957  1.00  0.00           H  
ATOM   3601  C   MET   235      41.118  73.571  42.696  1.00  0.00           C  
ATOM   3602  O   MET   235      40.862  72.728  43.562  1.00  0.00           O  
ATOM   3603  N   LYS   236      40.275  74.608  42.396  1.00  0.00           N  
ATOM   3604  H   LYS   236      40.382  75.164  41.560  1.00  0.00           H  
ATOM   3605  CA  LYS   236      38.973  74.950  43.150  1.00  0.00           C  
ATOM   3606  HA  LYS   236      39.287  75.309  44.130  1.00  0.00           H  
ATOM   3607  CB  LYS   236      38.078  75.915  42.380  1.00  0.00           C  
ATOM   3608  HB2 LYS   236      37.726  75.460  41.454  1.00  0.00           H  
ATOM   3609  HB3 LYS   236      37.273  76.170  43.069  1.00  0.00           H  
ATOM   3610  CG  LYS   236      38.605  77.316  42.039  1.00  0.00           C  
ATOM   3611  HG2 LYS   236      39.392  77.315  41.284  1.00  0.00           H  
ATOM   3612  HG3 LYS   236      37.791  77.762  41.468  1.00  0.00           H  
ATOM   3613  CD  LYS   236      39.035  78.086  43.283  1.00  0.00           C  
ATOM   3614  HD2 LYS   236      38.174  78.366  43.890  1.00  0.00           H  
ATOM   3615  HD3 LYS   236      39.846  77.615  43.837  1.00  0.00           H  
ATOM   3616  CE  LYS   236      39.533  79.432  42.707  1.00  0.00           C  
ATOM   3617  HE2 LYS   236      40.430  79.228  42.123  1.00  0.00           H  
ATOM   3618  HE3 LYS   236      38.759  79.823  42.046  1.00  0.00           H  
ATOM   3619  NZ  LYS   236      39.867  80.434  43.755  1.00  0.00           N  
ATOM   3620  HZ1 LYS   236      39.872  81.393  43.438  1.00  0.00           H  
ATOM   3621  HZ2 LYS   236      39.152  80.482  44.466  1.00  0.00           H  
ATOM   3622  HZ3 LYS   236      40.787  80.362  44.166  1.00  0.00           H  
ATOM   3623  C   LYS   236      38.117  73.734  43.538  1.00  0.00           C  
ATOM   3624  O   LYS   236      37.660  73.587  44.703  1.00  0.00           O  
ATOM   3625  N   TYR   237      37.931  72.731  42.642  1.00  0.00           N  
ATOM   3626  H   TYR   237      38.185  72.856  41.672  1.00  0.00           H  
ATOM   3627  CA  TYR   237      37.212  71.444  42.952  1.00  0.00           C  
ATOM   3628  HA  TYR   237      36.455  71.753  43.673  1.00  0.00           H  
ATOM   3629  CB  TYR   237      36.442  70.823  41.763  1.00  0.00           C  
ATOM   3630  HB2 TYR   237      37.016  70.896  40.839  1.00  0.00           H  
ATOM   3631  HB3 TYR   237      36.292  69.774  42.016  1.00  0.00           H  
ATOM   3632  CG  TYR   237      35.172  71.577  41.370  1.00  0.00           C  
ATOM   3633  CD1 TYR   237      35.266  72.945  41.109  1.00  0.00           C  
ATOM   3634  HD1 TYR   237      36.200  73.488  41.089  1.00  0.00           H  
ATOM   3635  CE1 TYR   237      34.087  73.618  40.808  1.00  0.00           C  
ATOM   3636  HE1 TYR   237      34.164  74.692  40.716  1.00  0.00           H  
ATOM   3637  CZ  TYR   237      32.852  72.960  40.560  1.00  0.00           C  
ATOM   3638  OH  TYR   237      31.804  73.622  40.121  1.00  0.00           O  
ATOM   3639  HH  TYR   237      32.005  74.529  39.877  1.00  0.00           H  
ATOM   3640  CE2 TYR   237      32.774  71.533  40.769  1.00  0.00           C  
ATOM   3641  HE2 TYR   237      31.844  71.046  40.512  1.00  0.00           H  
ATOM   3642  CD2 TYR   237      33.959  70.848  41.161  1.00  0.00           C  
ATOM   3643  HD2 TYR   237      33.971  69.795  41.400  1.00  0.00           H  
ATOM   3644  C   TYR   237      38.048  70.414  43.753  1.00  0.00           C  
ATOM   3645  O   TYR   237      37.471  69.672  44.567  1.00  0.00           O  
ATOM   3646  N   ASN   238      39.417  70.271  43.691  1.00  0.00           N  
ATOM   3647  H   ASN   238      39.917  70.996  43.197  1.00  0.00           H  
ATOM   3648  CA  ASN   238      40.250  69.179  44.178  1.00  0.00           C  
ATOM   3649  HA  ASN   238      41.267  69.569  44.155  1.00  0.00           H  
ATOM   3650  CB  ASN   238      40.005  68.620  45.619  1.00  0.00           C  
ATOM   3651  HB2 ASN   238      39.824  69.391  46.368  1.00  0.00           H  
ATOM   3652  HB3 ASN   238      39.143  67.958  45.543  1.00  0.00           H  
ATOM   3653  CG  ASN   238      41.150  67.847  46.297  1.00  0.00           C  
ATOM   3654  OD1 ASN   238      42.319  68.197  46.225  1.00  0.00           O  
ATOM   3655  ND2 ASN   238      40.951  66.737  46.945  1.00  0.00           N  
ATOM   3656 HD21 ASN   238      40.070  66.407  47.313  1.00  0.00           H  
ATOM   3657 HD22 ASN   238      41.772  66.173  47.112  1.00  0.00           H  
ATOM   3658  C   ASN   238      40.333  68.010  43.126  1.00  0.00           C  
ATOM   3659  O   ASN   238      40.051  66.863  43.419  1.00  0.00           O  
ATOM   3660  N   TYR   239      40.847  68.229  41.881  1.00  0.00           N  
ATOM   3661  H   TYR   239      41.159  69.168  41.681  1.00  0.00           H  
ATOM   3662  CA  TYR   239      41.029  67.256  40.792  1.00  0.00           C  
ATOM   3663  HA  TYR   239      40.324  66.432  40.907  1.00  0.00           H  
ATOM   3664  CB  TYR   239      40.670  67.793  39.317  1.00  0.00           C  
ATOM   3665  HB2 TYR   239      41.066  68.753  38.986  1.00  0.00           H  
ATOM   3666  HB3 TYR   239      41.081  67.059  38.624  1.00  0.00           H  
ATOM   3667  CG  TYR   239      39.173  67.737  38.945  1.00  0.00           C  
ATOM   3668  CD1 TYR   239      38.128  68.256  39.717  1.00  0.00           C  
ATOM   3669  HD1 TYR   239      38.289  68.678  40.698  1.00  0.00           H  
ATOM   3670  CE1 TYR   239      36.808  68.302  39.188  1.00  0.00           C  
ATOM   3671  HE1 TYR   239      36.024  68.685  39.826  1.00  0.00           H  
ATOM   3672  CZ  TYR   239      36.557  67.782  37.893  1.00  0.00           C  
ATOM   3673  OH  TYR   239      35.303  67.820  37.398  1.00  0.00           O  
ATOM   3674  HH  TYR   239      34.590  67.923  38.032  1.00  0.00           H  
ATOM   3675  CE2 TYR   239      37.597  67.097  37.173  1.00  0.00           C  
ATOM   3676  HE2 TYR   239      37.325  66.598  36.254  1.00  0.00           H  
ATOM   3677  CD2 TYR   239      38.899  67.148  37.695  1.00  0.00           C  
ATOM   3678  HD2 TYR   239      39.762  66.785  37.157  1.00  0.00           H  
ATOM   3679  C   TYR   239      42.464  66.678  40.837  1.00  0.00           C  
ATOM   3680  O   TYR   239      43.336  67.443  41.166  1.00  0.00           O  
ATOM   3681  N   GLU   240      42.696  65.408  40.570  1.00  0.00           N  
ATOM   3682  H   GLU   240      41.919  64.958  40.109  1.00  0.00           H  
ATOM   3683  CA  GLU   240      43.993  64.816  40.458  1.00  0.00           C  
ATOM   3684  HA  GLU   240      44.647  65.090  41.286  1.00  0.00           H  
ATOM   3685  CB  GLU   240      43.847  63.298  40.337  1.00  0.00           C  
ATOM   3686  HB2 GLU   240      43.354  62.903  41.226  1.00  0.00           H  
ATOM   3687  HB3 GLU   240      43.379  63.098  39.373  1.00  0.00           H  
ATOM   3688  CG  GLU   240      45.205  62.560  40.157  1.00  0.00           C  
ATOM   3689  HG2 GLU   240      45.082  61.478  40.180  1.00  0.00           H  
ATOM   3690  HG3 GLU   240      45.591  62.875  39.187  1.00  0.00           H  
ATOM   3691  CD  GLU   240      46.240  62.912  41.323  1.00  0.00           C  
ATOM   3692  OE1 GLU   240      47.474  62.974  40.991  1.00  0.00           O  
ATOM   3693  OE2 GLU   240      45.850  62.984  42.507  1.00  0.00           O  
ATOM   3694  C   GLU   240      44.646  65.417  39.248  1.00  0.00           C  
ATOM   3695  O   GLU   240      44.076  65.193  38.158  1.00  0.00           O  
ATOM   3696  N   PRO   241      45.722  66.239  39.263  1.00  0.00           N  
ATOM   3697  CD  PRO   241      46.507  66.712  40.372  1.00  0.00           C  
ATOM   3698  HD2 PRO   241      47.332  66.012  40.506  1.00  0.00           H  
ATOM   3699  HD3 PRO   241      45.983  66.767  41.326  1.00  0.00           H  
ATOM   3700  CG  PRO   241      47.209  67.979  39.955  1.00  0.00           C  
ATOM   3701  HG2 PRO   241      48.049  68.265  40.587  1.00  0.00           H  
ATOM   3702  HG3 PRO   241      46.448  68.752  40.055  1.00  0.00           H  
ATOM   3703  CB  PRO   241      47.528  67.706  38.525  1.00  0.00           C  
ATOM   3704  HB2 PRO   241      48.445  67.142  38.355  1.00  0.00           H  
ATOM   3705  HB3 PRO   241      47.589  68.613  37.925  1.00  0.00           H  
ATOM   3706  CA  PRO   241      46.314  66.846  38.097  1.00  0.00           C  
ATOM   3707  HA  PRO   241      45.571  67.578  37.782  1.00  0.00           H  
ATOM   3708  C   PRO   241      46.605  65.985  36.873  1.00  0.00           C  
ATOM   3709  O   PRO   241      47.365  65.013  36.906  1.00  0.00           O  
ATOM   3710  N   LEU   242      46.027  66.335  35.724  1.00  0.00           N  
ATOM   3711  H   LEU   242      45.361  67.091  35.800  1.00  0.00           H  
ATOM   3712  CA  LEU   242      45.976  65.563  34.488  1.00  0.00           C  
ATOM   3713  HA  LEU   242      45.648  64.565  34.780  1.00  0.00           H  
ATOM   3714  CB  LEU   242      44.909  66.274  33.629  1.00  0.00           C  
ATOM   3715  HB2 LEU   242      43.947  66.165  34.129  1.00  0.00           H  
ATOM   3716  HB3 LEU   242      45.043  67.330  33.395  1.00  0.00           H  
ATOM   3717  CG  LEU   242      44.663  65.612  32.251  1.00  0.00           C  
ATOM   3718  HG  LEU   242      45.525  65.542  31.587  1.00  0.00           H  
ATOM   3719  CD1 LEU   242      43.992  64.201  32.361  1.00  0.00           C  
ATOM   3720 HD11 LEU   242      42.992  64.173  32.793  1.00  0.00           H  
ATOM   3721 HD12 LEU   242      44.090  63.833  31.339  1.00  0.00           H  
ATOM   3722 HD13 LEU   242      44.569  63.463  32.917  1.00  0.00           H  
ATOM   3723  CD2 LEU   242      43.570  66.488  31.480  1.00  0.00           C  
ATOM   3724 HD21 LEU   242      43.804  67.544  31.348  1.00  0.00           H  
ATOM   3725 HD22 LEU   242      43.433  66.116  30.465  1.00  0.00           H  
ATOM   3726 HD23 LEU   242      42.596  66.449  31.969  1.00  0.00           H  
ATOM   3727  C   LEU   242      47.372  65.613  33.811  1.00  0.00           C  
ATOM   3728  O   LEU   242      47.733  66.604  33.200  1.00  0.00           O  
ATOM   3729  N   THR   243      48.132  64.524  33.856  1.00  0.00           N  
ATOM   3730  H   THR   243      47.867  63.783  34.488  1.00  0.00           H  
ATOM   3731  CA  THR   243      49.434  64.348  33.216  1.00  0.00           C  
ATOM   3732  HA  THR   243      49.745  65.348  32.913  1.00  0.00           H  
ATOM   3733  CB  THR   243      50.443  63.771  34.211  1.00  0.00           C  
ATOM   3734  HB  THR   243      51.455  63.928  33.836  1.00  0.00           H  
ATOM   3735  CG2 THR   243      50.236  64.208  35.698  1.00  0.00           C  
ATOM   3736 HG21 THR   243      49.483  63.563  36.151  1.00  0.00           H  
ATOM   3737 HG22 THR   243      51.225  64.099  36.143  1.00  0.00           H  
ATOM   3738 HG23 THR   243      50.029  65.278  35.737  1.00  0.00           H  
ATOM   3739  OG1 THR   243      50.183  62.339  34.178  1.00  0.00           O  
ATOM   3740  HG1 THR   243      49.252  62.169  34.339  1.00  0.00           H  
ATOM   3741  C   THR   243      49.461  63.634  31.905  1.00  0.00           C  
ATOM   3742  O   THR   243      48.509  62.843  31.621  1.00  0.00           O  
ATOM   3743  N   GLN   244      50.612  63.655  31.240  1.00  0.00           N  
ATOM   3744  H   GLN   244      51.315  64.256  31.648  1.00  0.00           H  
ATOM   3745  CA  GLN   244      50.998  62.916  29.997  1.00  0.00           C  
ATOM   3746  HA  GLN   244      50.523  63.270  29.082  1.00  0.00           H  
ATOM   3747  CB  GLN   244      52.525  63.014  29.775  1.00  0.00           C  
ATOM   3748  HB2 GLN   244      52.819  64.052  29.932  1.00  0.00           H  
ATOM   3749  HB3 GLN   244      52.990  62.376  30.527  1.00  0.00           H  
ATOM   3750  CG  GLN   244      52.907  62.630  28.369  1.00  0.00           C  
ATOM   3751  HG2 GLN   244      52.441  63.402  27.756  1.00  0.00           H  
ATOM   3752  HG3 GLN   244      53.979  62.829  28.371  1.00  0.00           H  
ATOM   3753  CD  GLN   244      52.648  61.205  27.889  1.00  0.00           C  
ATOM   3754  OE1 GLN   244      52.652  60.265  28.635  1.00  0.00           O  
ATOM   3755  NE2 GLN   244      52.415  60.996  26.638  1.00  0.00           N  
ATOM   3756 HE21 GLN   244      52.468  61.681  25.897  1.00  0.00           H  
ATOM   3757 HE22 GLN   244      52.012  60.093  26.431  1.00  0.00           H  
ATOM   3758  C   GLN   244      50.411  61.495  30.018  1.00  0.00           C  
ATOM   3759  O   GLN   244      49.744  61.111  29.001  1.00  0.00           O  
ATOM   3760  N   ASP   245      50.602  60.699  31.072  1.00  0.00           N  
ATOM   3761  H   ASP   245      51.208  61.076  31.786  1.00  0.00           H  
ATOM   3762  CA  ASP   245      50.181  59.292  31.135  1.00  0.00           C  
ATOM   3763  HA  ASP   245      50.324  58.830  30.158  1.00  0.00           H  
ATOM   3764  CB  ASP   245      51.046  58.539  32.157  1.00  0.00           C  
ATOM   3765  HB2 ASP   245      50.956  59.129  33.069  1.00  0.00           H  
ATOM   3766  HB3 ASP   245      50.623  57.551  32.336  1.00  0.00           H  
ATOM   3767  CG  ASP   245      52.533  58.479  31.866  1.00  0.00           C  
ATOM   3768  OD1 ASP   245      53.408  58.875  32.679  1.00  0.00           O  
ATOM   3769  OD2 ASP   245      52.907  57.970  30.743  1.00  0.00           O  
ATOM   3770  C   ASP   245      48.650  59.088  31.429  1.00  0.00           C  
ATOM   3771  O   ASP   245      48.217  57.957  31.251  1.00  0.00           O  
ATOM   3772  N   HIE   246      47.897  60.136  31.723  1.00  0.00           N  
ATOM   3773  H   HIE   246      48.426  60.985  31.860  1.00  0.00           H  
ATOM   3774  CA  HIE   246      46.405  60.304  31.954  1.00  0.00           C  
ATOM   3775  HA  HIE   246      45.925  59.337  32.105  1.00  0.00           H  
ATOM   3776  CB  HIE   246      46.143  61.208  33.081  1.00  0.00           C  
ATOM   3777  HB2 HIE   246      46.493  62.208  32.823  1.00  0.00           H  
ATOM   3778  HB3 HIE   246      45.057  61.209  33.175  1.00  0.00           H  
ATOM   3779  CG  HIE   246      46.705  60.827  34.426  1.00  0.00           C  
ATOM   3780  ND1 HIE   246      47.510  61.732  35.106  1.00  0.00           N  
ATOM   3781  CE1 HIE   246      47.800  61.132  36.228  1.00  0.00           C  
ATOM   3782  HE1 HIE   246      48.496  61.486  36.974  1.00  0.00           H  
ATOM   3783  NE2 HIE   246      47.196  59.928  36.342  1.00  0.00           N  
ATOM   3784  HE2 HIE   246      47.278  59.239  37.076  1.00  0.00           H  
ATOM   3785  CD2 HIE   246      46.426  59.710  35.212  1.00  0.00           C  
ATOM   3786  HD2 HIE   246      45.987  58.759  34.949  1.00  0.00           H  
ATOM   3787  C   HIE   246      45.807  60.839  30.628  1.00  0.00           C  
ATOM   3788  O   HIE   246      44.831  60.216  30.166  1.00  0.00           O  
ATOM   3789  N   VAL   247      46.430  61.826  29.962  1.00  0.00           N  
ATOM   3790  H   VAL   247      47.187  62.274  30.460  1.00  0.00           H  
ATOM   3791  CA  VAL   247      46.013  62.251  28.638  1.00  0.00           C  
ATOM   3792  HA  VAL   247      44.968  62.542  28.742  1.00  0.00           H  
ATOM   3793  CB  VAL   247      46.886  63.498  28.107  1.00  0.00           C  
ATOM   3794  HB  VAL   247      47.958  63.301  28.075  1.00  0.00           H  
ATOM   3795  CG1 VAL   247      46.401  63.877  26.682  1.00  0.00           C  
ATOM   3796 HG11 VAL   247      45.320  64.006  26.624  1.00  0.00           H  
ATOM   3797 HG12 VAL   247      46.943  64.781  26.406  1.00  0.00           H  
ATOM   3798 HG13 VAL   247      46.697  63.023  26.072  1.00  0.00           H  
ATOM   3799  CG2 VAL   247      46.829  64.574  29.126  1.00  0.00           C  
ATOM   3800 HG21 VAL   247      47.672  65.247  28.964  1.00  0.00           H  
ATOM   3801 HG22 VAL   247      45.921  65.169  29.022  1.00  0.00           H  
ATOM   3802 HG23 VAL   247      46.906  64.279  30.173  1.00  0.00           H  
ATOM   3803  C   VAL   247      45.934  61.127  27.660  1.00  0.00           C  
ATOM   3804  O   VAL   247      44.957  60.957  26.850  1.00  0.00           O  
ATOM   3805  N   ASP   248      46.967  60.241  27.612  1.00  0.00           N  
ATOM   3806  H   ASP   248      47.782  60.405  28.186  1.00  0.00           H  
ATOM   3807  CA  ASP   248      47.078  59.041  26.759  1.00  0.00           C  
ATOM   3808  HA  ASP   248      47.180  59.389  25.731  1.00  0.00           H  
ATOM   3809  CB  ASP   248      48.381  58.252  27.047  1.00  0.00           C  
ATOM   3810  HB2 ASP   248      48.638  58.402  28.096  1.00  0.00           H  
ATOM   3811  HB3 ASP   248      48.269  57.183  26.864  1.00  0.00           H  
ATOM   3812  CG  ASP   248      49.600  58.787  26.288  1.00  0.00           C  
ATOM   3813  OD1 ASP   248      50.697  58.765  26.917  1.00  0.00           O  
ATOM   3814  OD2 ASP   248      49.493  59.197  25.094  1.00  0.00           O  
ATOM   3815  C   ASP   248      45.862  58.086  26.735  1.00  0.00           C  
ATOM   3816  O   ASP   248      45.535  57.646  25.664  1.00  0.00           O  
ATOM   3817  N   ILE   249      45.242  57.875  27.916  1.00  0.00           N  
ATOM   3818  H   ILE   249      45.547  58.392  28.729  1.00  0.00           H  
ATOM   3819  CA  ILE   249      44.139  56.984  28.197  1.00  0.00           C  
ATOM   3820  HA  ILE   249      44.449  56.028  27.775  1.00  0.00           H  
ATOM   3821  CB  ILE   249      43.973  56.806  29.767  1.00  0.00           C  
ATOM   3822  HB  ILE   249      43.493  57.726  30.099  1.00  0.00           H  
ATOM   3823  CG2 ILE   249      42.870  55.727  30.026  1.00  0.00           C  
ATOM   3824 HG21 ILE   249      42.828  55.381  31.059  1.00  0.00           H  
ATOM   3825 HG22 ILE   249      41.909  56.125  29.701  1.00  0.00           H  
ATOM   3826 HG23 ILE   249      43.321  54.884  29.503  1.00  0.00           H  
ATOM   3827  CG1 ILE   249      45.284  56.659  30.692  1.00  0.00           C  
ATOM   3828 HG12 ILE   249      45.779  55.764  30.315  1.00  0.00           H  
ATOM   3829 HG13 ILE   249      45.900  57.534  30.485  1.00  0.00           H  
ATOM   3830  CD1 ILE   249      45.101  56.694  32.225  1.00  0.00           C  
ATOM   3831 HD11 ILE   249      46.011  56.986  32.749  1.00  0.00           H  
ATOM   3832 HD12 ILE   249      44.330  57.411  32.505  1.00  0.00           H  
ATOM   3833 HD13 ILE   249      44.779  55.760  32.684  1.00  0.00           H  
ATOM   3834  C   ILE   249      42.823  57.453  27.639  1.00  0.00           C  
ATOM   3835  O   ILE   249      41.972  56.771  27.137  1.00  0.00           O  
ATOM   3836  N   LEU   250      42.764  58.785  27.559  1.00  0.00           N  
ATOM   3837  H   LEU   250      43.561  59.249  27.971  1.00  0.00           H  
ATOM   3838  CA  LEU   250      41.611  59.453  26.980  1.00  0.00           C  
ATOM   3839  HA  LEU   250      40.691  58.929  27.238  1.00  0.00           H  
ATOM   3840  CB  LEU   250      41.596  60.795  27.490  1.00  0.00           C  
ATOM   3841  HB2 LEU   250      42.605  61.183  27.631  1.00  0.00           H  
ATOM   3842  HB3 LEU   250      40.979  61.428  26.853  1.00  0.00           H  
ATOM   3843  CG  LEU   250      40.970  60.693  28.930  1.00  0.00           C  
ATOM   3844  HG  LEU   250      41.552  59.939  29.460  1.00  0.00           H  
ATOM   3845  CD1 LEU   250      41.214  62.007  29.650  1.00  0.00           C  
ATOM   3846 HD11 LEU   250      40.777  61.982  30.648  1.00  0.00           H  
ATOM   3847 HD12 LEU   250      42.284  62.176  29.774  1.00  0.00           H  
ATOM   3848 HD13 LEU   250      40.911  62.898  29.100  1.00  0.00           H  
ATOM   3849  CD2 LEU   250      39.443  60.508  28.886  1.00  0.00           C  
ATOM   3850 HD21 LEU   250      38.933  61.432  28.615  1.00  0.00           H  
ATOM   3851 HD22 LEU   250      39.264  59.593  28.322  1.00  0.00           H  
ATOM   3852 HD23 LEU   250      39.000  60.255  29.849  1.00  0.00           H  
ATOM   3853  C   LEU   250      41.729  59.378  25.450  1.00  0.00           C  
ATOM   3854  O   LEU   250      40.697  59.523  24.787  1.00  0.00           O  
ATOM   3855  N   GLY   251      42.949  59.149  24.897  1.00  0.00           N  
ATOM   3856  H   GLY   251      43.701  58.958  25.544  1.00  0.00           H  
ATOM   3857  CA  GLY   251      43.276  58.970  23.500  1.00  0.00           C  
ATOM   3858  HA2 GLY   251      43.407  59.989  23.137  1.00  0.00           H  
ATOM   3859  HA3 GLY   251      44.234  58.452  23.455  1.00  0.00           H  
ATOM   3860  C   GLY   251      42.166  58.311  22.633  1.00  0.00           C  
ATOM   3861  O   GLY   251      41.573  59.038  21.893  1.00  0.00           O  
ATOM   3862  N   PRO   252      41.822  56.980  22.811  1.00  0.00           N  
ATOM   3863  CD  PRO   252      42.399  56.090  23.748  1.00  0.00           C  
ATOM   3864  HD2 PRO   252      41.867  56.300  24.676  1.00  0.00           H  
ATOM   3865  HD3 PRO   252      43.410  56.341  24.069  1.00  0.00           H  
ATOM   3866  CG  PRO   252      42.161  54.628  23.340  1.00  0.00           C  
ATOM   3867  HG2 PRO   252      41.997  53.951  24.178  1.00  0.00           H  
ATOM   3868  HG3 PRO   252      43.046  54.312  22.789  1.00  0.00           H  
ATOM   3869  CB  PRO   252      40.911  54.804  22.467  1.00  0.00           C  
ATOM   3870  HB2 PRO   252      40.042  54.692  23.116  1.00  0.00           H  
ATOM   3871  HB3 PRO   252      40.871  54.039  21.691  1.00  0.00           H  
ATOM   3872  CA  PRO   252      40.942  56.258  21.957  1.00  0.00           C  
ATOM   3873  HA  PRO   252      41.266  56.322  20.919  1.00  0.00           H  
ATOM   3874  C   PRO   252      39.511  56.722  21.957  1.00  0.00           C  
ATOM   3875  O   PRO   252      38.909  56.894  20.872  1.00  0.00           O  
ATOM   3876  N   LEU   253      39.049  57.183  23.097  1.00  0.00           N  
ATOM   3877  H   LEU   253      39.683  57.181  23.883  1.00  0.00           H  
ATOM   3878  CA  LEU   253      37.791  57.922  23.200  1.00  0.00           C  
ATOM   3879  HA  LEU   253      36.960  57.353  22.782  1.00  0.00           H  
ATOM   3880  CB  LEU   253      37.524  58.274  24.683  1.00  0.00           C  
ATOM   3881  HB2 LEU   253      38.445  58.621  25.151  1.00  0.00           H  
ATOM   3882  HB3 LEU   253      36.771  59.062  24.703  1.00  0.00           H  
ATOM   3883  CG  LEU   253      36.997  57.128  25.485  1.00  0.00           C  
ATOM   3884  HG  LEU   253      37.727  56.335  25.319  1.00  0.00           H  
ATOM   3885  CD1 LEU   253      37.077  57.468  26.944  1.00  0.00           C  
ATOM   3886 HD11 LEU   253      36.692  56.590  27.463  1.00  0.00           H  
ATOM   3887 HD12 LEU   253      38.100  57.680  27.255  1.00  0.00           H  
ATOM   3888 HD13 LEU   253      36.520  58.388  27.123  1.00  0.00           H  
ATOM   3889  CD2 LEU   253      35.691  56.445  24.981  1.00  0.00           C  
ATOM   3890 HD21 LEU   253      35.884  56.037  23.989  1.00  0.00           H  
ATOM   3891 HD22 LEU   253      35.415  55.607  25.621  1.00  0.00           H  
ATOM   3892 HD23 LEU   253      34.875  57.167  24.938  1.00  0.00           H  
ATOM   3893  C   LEU   253      37.704  59.241  22.424  1.00  0.00           C  
ATOM   3894  O   LEU   253      36.680  59.501  21.750  1.00  0.00           O  
ATOM   3895  N   SER   254      38.806  59.971  22.372  1.00  0.00           N  
ATOM   3896  H   SER   254      39.624  59.580  22.817  1.00  0.00           H  
ATOM   3897  CA  SER   254      38.946  61.209  21.565  1.00  0.00           C  
ATOM   3898  HA  SER   254      38.108  61.891  21.712  1.00  0.00           H  
ATOM   3899  CB  SER   254      40.300  61.996  21.885  1.00  0.00           C  
ATOM   3900  HB2 SER   254      40.210  62.475  22.860  1.00  0.00           H  
ATOM   3901  HB3 SER   254      41.172  61.354  21.761  1.00  0.00           H  
ATOM   3902  OG  SER   254      40.430  62.964  20.899  1.00  0.00           O  
ATOM   3903  HG  SER   254      39.817  63.650  21.172  1.00  0.00           H  
ATOM   3904  C   SER   254      38.840  60.874  20.077  1.00  0.00           C  
ATOM   3905  O   SER   254      37.993  61.384  19.385  1.00  0.00           O  
ATOM   3906  N   ALA   255      39.678  59.897  19.598  1.00  0.00           N  
ATOM   3907  H   ALA   255      40.245  59.410  20.277  1.00  0.00           H  
ATOM   3908  CA  ALA   255      39.765  59.508  18.195  1.00  0.00           C  
ATOM   3909  HA  ALA   255      39.793  60.470  17.683  1.00  0.00           H  
ATOM   3910  CB  ALA   255      41.026  58.646  18.010  1.00  0.00           C  
ATOM   3911  HB1 ALA   255      41.933  59.193  18.269  1.00  0.00           H  
ATOM   3912  HB2 ALA   255      40.971  57.810  18.709  1.00  0.00           H  
ATOM   3913  HB3 ALA   255      41.179  58.421  16.955  1.00  0.00           H  
ATOM   3914  C   ALA   255      38.464  58.831  17.688  1.00  0.00           C  
ATOM   3915  O   ALA   255      38.130  58.834  16.476  1.00  0.00           O  
ATOM   3916  N   GLN   256      37.646  58.429  18.649  1.00  0.00           N  
ATOM   3917  H   GLN   256      38.029  58.441  19.583  1.00  0.00           H  
ATOM   3918  CA  GLN   256      36.302  57.909  18.456  1.00  0.00           C  
ATOM   3919  HA  GLN   256      36.422  57.194  17.643  1.00  0.00           H  
ATOM   3920  CB  GLN   256      35.810  57.022  19.629  1.00  0.00           C  
ATOM   3921  HB2 GLN   256      36.449  56.144  19.719  1.00  0.00           H  
ATOM   3922  HB3 GLN   256      35.917  57.462  20.621  1.00  0.00           H  
ATOM   3923  CG  GLN   256      34.388  56.443  19.344  1.00  0.00           C  
ATOM   3924  HG2 GLN   256      33.647  57.205  19.586  1.00  0.00           H  
ATOM   3925  HG3 GLN   256      34.323  56.161  18.293  1.00  0.00           H  
ATOM   3926  CD  GLN   256      33.944  55.245  20.327  1.00  0.00           C  
ATOM   3927  OE1 GLN   256      34.721  54.906  21.252  1.00  0.00           O  
ATOM   3928  NE2 GLN   256      32.781  54.781  20.278  1.00  0.00           N  
ATOM   3929 HE21 GLN   256      32.185  54.934  19.477  1.00  0.00           H  
ATOM   3930 HE22 GLN   256      32.469  54.123  20.979  1.00  0.00           H  
ATOM   3931  C   GLN   256      35.374  59.109  18.084  1.00  0.00           C  
ATOM   3932  O   GLN   256      34.439  58.993  17.246  1.00  0.00           O  
ATOM   3933  N   THR   257      35.355  60.121  18.923  1.00  0.00           N  
ATOM   3934  H   THR   257      36.023  60.095  19.680  1.00  0.00           H  
ATOM   3935  CA  THR   257      34.446  61.293  18.923  1.00  0.00           C  
ATOM   3936  HA  THR   257      33.439  61.033  18.597  1.00  0.00           H  
ATOM   3937  CB  THR   257      34.326  61.836  20.384  1.00  0.00           C  
ATOM   3938  HB  THR   257      33.856  62.818  20.431  1.00  0.00           H  
ATOM   3939  CG2 THR   257      33.577  60.858  21.253  1.00  0.00           C  
ATOM   3940 HG21 THR   257      33.378  61.395  22.181  1.00  0.00           H  
ATOM   3941 HG22 THR   257      32.575  60.733  20.843  1.00  0.00           H  
ATOM   3942 HG23 THR   257      34.109  59.919  21.402  1.00  0.00           H  
ATOM   3943  OG1 THR   257      35.526  61.856  21.140  1.00  0.00           O  
ATOM   3944  HG1 THR   257      35.703  60.946  21.391  1.00  0.00           H  
ATOM   3945  C   THR   257      34.912  62.469  18.005  1.00  0.00           C  
ATOM   3946  O   THR   257      34.158  63.392  17.735  1.00  0.00           O  
ATOM   3947  N   GLY   258      36.229  62.511  17.689  1.00  0.00           N  
ATOM   3948  H   GLY   258      36.686  61.648  17.949  1.00  0.00           H  
ATOM   3949  CA  GLY   258      37.041  63.668  17.246  1.00  0.00           C  
ATOM   3950  HA2 GLY   258      38.059  63.280  17.218  1.00  0.00           H  
ATOM   3951  HA3 GLY   258      36.687  63.977  16.263  1.00  0.00           H  
ATOM   3952  C   GLY   258      37.180  64.852  18.097  1.00  0.00           C  
ATOM   3953  O   GLY   258      37.195  65.975  17.631  1.00  0.00           O  
ATOM   3954  N   ILE   259      37.186  64.658  19.384  1.00  0.00           N  
ATOM   3955  H   ILE   259      37.088  63.700  19.688  1.00  0.00           H  
ATOM   3956  CA  ILE   259      37.214  65.700  20.403  1.00  0.00           C  
ATOM   3957  HA  ILE   259      37.295  66.659  19.892  1.00  0.00           H  
ATOM   3958  CB  ILE   259      35.882  65.800  21.223  1.00  0.00           C  
ATOM   3959  HB  ILE   259      35.825  64.772  21.582  1.00  0.00           H  
ATOM   3960  CG2 ILE   259      36.096  66.659  22.434  1.00  0.00           C  
ATOM   3961 HG21 ILE   259      35.160  66.785  22.978  1.00  0.00           H  
ATOM   3962 HG22 ILE   259      36.846  66.120  23.014  1.00  0.00           H  
ATOM   3963 HG23 ILE   259      36.606  67.595  22.203  1.00  0.00           H  
ATOM   3964  CG1 ILE   259      34.746  66.246  20.295  1.00  0.00           C  
ATOM   3965 HG12 ILE   259      34.794  67.304  20.040  1.00  0.00           H  
ATOM   3966 HG13 ILE   259      34.752  65.698  19.353  1.00  0.00           H  
ATOM   3967  CD1 ILE   259      33.364  65.955  20.966  1.00  0.00           C  
ATOM   3968 HD11 ILE   259      32.618  65.935  20.172  1.00  0.00           H  
ATOM   3969 HD12 ILE   259      33.302  64.986  21.461  1.00  0.00           H  
ATOM   3970 HD13 ILE   259      33.048  66.689  21.708  1.00  0.00           H  
ATOM   3971  C   ILE   259      38.556  65.525  21.147  1.00  0.00           C  
ATOM   3972  O   ILE   259      38.680  64.559  21.944  1.00  0.00           O  
ATOM   3973  N   ALA   260      39.446  66.458  20.894  1.00  0.00           N  
ATOM   3974  H   ALA   260      39.354  67.185  20.199  1.00  0.00           H  
ATOM   3975  CA  ALA   260      40.771  66.477  21.527  1.00  0.00           C  
ATOM   3976  HA  ALA   260      41.299  65.534  21.386  1.00  0.00           H  
ATOM   3977  CB  ALA   260      41.596  67.506  20.821  1.00  0.00           C  
ATOM   3978  HB1 ALA   260      41.197  68.516  20.924  1.00  0.00           H  
ATOM   3979  HB2 ALA   260      42.516  67.493  21.405  1.00  0.00           H  
ATOM   3980  HB3 ALA   260      41.854  67.316  19.779  1.00  0.00           H  
ATOM   3981  C   ALA   260      40.719  66.756  23.088  1.00  0.00           C  
ATOM   3982  O   ALA   260      39.760  67.383  23.554  1.00  0.00           O  
ATOM   3983  N   VAL   261      41.638  66.218  23.869  1.00  0.00           N  
ATOM   3984  H   VAL   261      42.416  65.895  23.313  1.00  0.00           H  
ATOM   3985  CA  VAL   261      41.555  66.034  25.325  1.00  0.00           C  
ATOM   3986  HA  VAL   261      40.581  65.571  25.480  1.00  0.00           H  
ATOM   3987  CB  VAL   261      42.535  65.045  25.859  1.00  0.00           C  
ATOM   3988  HB  VAL   261      43.514  65.428  25.574  1.00  0.00           H  
ATOM   3989  CG1 VAL   261      42.647  64.689  27.297  1.00  0.00           C  
ATOM   3990 HG11 VAL   261      41.671  64.545  27.761  1.00  0.00           H  
ATOM   3991 HG12 VAL   261      43.276  63.818  27.478  1.00  0.00           H  
ATOM   3992 HG13 VAL   261      43.118  65.588  27.698  1.00  0.00           H  
ATOM   3993  CG2 VAL   261      42.195  63.579  25.261  1.00  0.00           C  
ATOM   3994 HG21 VAL   261      42.171  63.560  24.171  1.00  0.00           H  
ATOM   3995 HG22 VAL   261      42.986  62.877  25.526  1.00  0.00           H  
ATOM   3996 HG23 VAL   261      41.291  63.294  25.800  1.00  0.00           H  
ATOM   3997  C   VAL   261      41.496  67.362  26.057  1.00  0.00           C  
ATOM   3998  O   VAL   261      40.804  67.490  27.035  1.00  0.00           O  
ATOM   3999  N   LEU   262      42.343  68.334  25.632  1.00  0.00           N  
ATOM   4000  H   LEU   262      42.964  68.154  24.855  1.00  0.00           H  
ATOM   4001  CA  LEU   262      42.218  69.707  26.195  1.00  0.00           C  
ATOM   4002  HA  LEU   262      42.183  69.530  27.270  1.00  0.00           H  
ATOM   4003  CB  LEU   262      43.544  70.439  25.797  1.00  0.00           C  
ATOM   4004  HB2 LEU   262      43.558  70.525  24.710  1.00  0.00           H  
ATOM   4005  HB3 LEU   262      43.438  71.472  26.128  1.00  0.00           H  
ATOM   4006  CG  LEU   262      44.756  69.806  26.460  1.00  0.00           C  
ATOM   4007  HG  LEU   262      44.721  68.737  26.250  1.00  0.00           H  
ATOM   4008  CD1 LEU   262      45.956  70.267  25.650  1.00  0.00           C  
ATOM   4009 HD11 LEU   262      46.830  69.875  26.169  1.00  0.00           H  
ATOM   4010 HD12 LEU   262      45.916  69.867  24.637  1.00  0.00           H  
ATOM   4011 HD13 LEU   262      46.013  71.353  25.576  1.00  0.00           H  
ATOM   4012  CD2 LEU   262      44.916  70.001  27.959  1.00  0.00           C  
ATOM   4013 HD21 LEU   262      44.519  70.942  28.341  1.00  0.00           H  
ATOM   4014 HD22 LEU   262      44.379  69.228  28.508  1.00  0.00           H  
ATOM   4015 HD23 LEU   262      45.981  70.005  28.192  1.00  0.00           H  
ATOM   4016  C   LEU   262      40.944  70.377  25.771  1.00  0.00           C  
ATOM   4017  O   LEU   262      40.353  70.970  26.639  1.00  0.00           O  
ATOM   4018  N   ASP   263      40.458  70.275  24.526  1.00  0.00           N  
ATOM   4019  H   ASP   263      41.000  69.798  23.819  1.00  0.00           H  
ATOM   4020  CA  ASP   263      39.057  70.645  24.151  1.00  0.00           C  
ATOM   4021  HA  ASP   263      38.919  71.721  24.042  1.00  0.00           H  
ATOM   4022  CB  ASP   263      38.730  70.042  22.797  1.00  0.00           C  
ATOM   4023  HB2 ASP   263      39.568  69.999  22.101  1.00  0.00           H  
ATOM   4024  HB3 ASP   263      38.207  69.086  22.812  1.00  0.00           H  
ATOM   4025  CG  ASP   263      37.767  70.881  21.991  1.00  0.00           C  
ATOM   4026  OD1 ASP   263      37.505  71.994  22.390  1.00  0.00           O  
ATOM   4027  OD2 ASP   263      37.352  70.530  20.841  1.00  0.00           O  
ATOM   4028  C   ASP   263      37.992  70.125  25.178  1.00  0.00           C  
ATOM   4029  O   ASP   263      37.166  70.882  25.699  1.00  0.00           O  
ATOM   4030  N   MET   264      38.072  68.894  25.662  1.00  0.00           N  
ATOM   4031  H   MET   264      38.780  68.276  25.291  1.00  0.00           H  
ATOM   4032  CA  MET   264      37.190  68.390  26.718  1.00  0.00           C  
ATOM   4033  HA  MET   264      36.169  68.588  26.391  1.00  0.00           H  
ATOM   4034  CB  MET   264      37.237  66.790  26.706  1.00  0.00           C  
ATOM   4035  HB2 MET   264      37.247  66.332  25.718  1.00  0.00           H  
ATOM   4036  HB3 MET   264      38.142  66.551  27.265  1.00  0.00           H  
ATOM   4037  CG  MET   264      36.033  66.227  27.439  1.00  0.00           C  
ATOM   4038  HG2 MET   264      36.261  65.187  27.673  1.00  0.00           H  
ATOM   4039  HG3 MET   264      35.978  66.682  28.428  1.00  0.00           H  
ATOM   4040  SD  MET   264      34.418  66.390  26.664  1.00  0.00           S  
ATOM   4041  CE  MET   264      34.226  65.016  25.510  1.00  0.00           C  
ATOM   4042  HE1 MET   264      35.066  64.988  24.816  1.00  0.00           H  
ATOM   4043  HE2 MET   264      34.116  64.087  26.071  1.00  0.00           H  
ATOM   4044  HE3 MET   264      33.327  65.322  24.975  1.00  0.00           H  
ATOM   4045  C   MET   264      37.493  69.061  28.039  1.00  0.00           C  
ATOM   4046  O   MET   264      36.615  69.418  28.812  1.00  0.00           O  
ATOM   4047  N   CYS   265      38.753  69.387  28.404  1.00  0.00           N  
ATOM   4048  H   CYS   265      39.545  69.160  27.820  1.00  0.00           H  
ATOM   4049  CA  CYS   265      39.054  70.127  29.629  1.00  0.00           C  
ATOM   4050  HA  CYS   265      38.625  69.627  30.497  1.00  0.00           H  
ATOM   4051  CB  CYS   265      40.535  70.277  29.890  1.00  0.00           C  
ATOM   4052  HB2 CYS   265      41.097  70.551  28.997  1.00  0.00           H  
ATOM   4053  HB3 CYS   265      40.659  70.924  30.758  1.00  0.00           H  
ATOM   4054  SG  CYS   265      41.225  68.617  30.294  1.00  0.00           S  
ATOM   4055  HG  CYS   265      40.764  67.966  29.222  1.00  0.00           H  
ATOM   4056  C   CYS   265      38.444  71.523  29.677  1.00  0.00           C  
ATOM   4057  O   CYS   265      37.737  71.904  30.662  1.00  0.00           O  
ATOM   4058  N   ALA   266      38.598  72.244  28.561  1.00  0.00           N  
ATOM   4059  H   ALA   266      38.958  71.891  27.686  1.00  0.00           H  
ATOM   4060  CA  ALA   266      37.895  73.545  28.340  1.00  0.00           C  
ATOM   4061  HA  ALA   266      38.151  74.197  29.175  1.00  0.00           H  
ATOM   4062  CB  ALA   266      38.299  74.201  27.012  1.00  0.00           C  
ATOM   4063  HB1 ALA   266      37.824  75.176  26.903  1.00  0.00           H  
ATOM   4064  HB2 ALA   266      39.360  74.151  26.769  1.00  0.00           H  
ATOM   4065  HB3 ALA   266      38.048  73.499  26.217  1.00  0.00           H  
ATOM   4066  C   ALA   266      36.379  73.338  28.244  1.00  0.00           C  
ATOM   4067  O   ALA   266      35.712  74.174  28.872  1.00  0.00           O  
ATOM   4068  N   SER   267      35.836  72.230  27.663  1.00  0.00           N  
ATOM   4069  H   SER   267      36.474  71.544  27.286  1.00  0.00           H  
ATOM   4070  CA  SER   267      34.409  71.978  27.625  1.00  0.00           C  
ATOM   4071  HA  SER   267      33.912  72.859  27.218  1.00  0.00           H  
ATOM   4072  CB  SER   267      34.087  70.799  26.742  1.00  0.00           C  
ATOM   4073  HB2 SER   267      34.544  69.902  27.160  1.00  0.00           H  
ATOM   4074  HB3 SER   267      33.003  70.692  26.700  1.00  0.00           H  
ATOM   4075  OG  SER   267      34.518  70.898  25.416  1.00  0.00           O  
ATOM   4076  HG  SER   267      35.465  71.057  25.391  1.00  0.00           H  
ATOM   4077  C   SER   267      33.837  71.709  29.059  1.00  0.00           C  
ATOM   4078  O   SER   267      32.785  72.217  29.404  1.00  0.00           O  
ATOM   4079  N   LEU   268      34.461  70.815  29.833  1.00  0.00           N  
ATOM   4080  H   LEU   268      35.375  70.420  29.666  1.00  0.00           H  
ATOM   4081  CA  LEU   268      34.105  70.740  31.240  1.00  0.00           C  
ATOM   4082  HA  LEU   268      33.077  70.387  31.326  1.00  0.00           H  
ATOM   4083  CB  LEU   268      35.007  69.670  31.944  1.00  0.00           C  
ATOM   4084  HB2 LEU   268      34.802  68.639  31.656  1.00  0.00           H  
ATOM   4085  HB3 LEU   268      36.008  69.969  31.633  1.00  0.00           H  
ATOM   4086  CG  LEU   268      34.915  69.696  33.517  1.00  0.00           C  
ATOM   4087  HG  LEU   268      35.133  70.730  33.784  1.00  0.00           H  
ATOM   4088  CD1 LEU   268      33.478  69.319  33.904  1.00  0.00           C  
ATOM   4089 HD11 LEU   268      32.680  69.976  33.559  1.00  0.00           H  
ATOM   4090 HD12 LEU   268      33.289  68.332  33.481  1.00  0.00           H  
ATOM   4091 HD13 LEU   268      33.303  69.243  34.977  1.00  0.00           H  
ATOM   4092  CD2 LEU   268      35.917  68.814  34.156  1.00  0.00           C  
ATOM   4093 HD21 LEU   268      35.810  68.847  35.241  1.00  0.00           H  
ATOM   4094 HD22 LEU   268      35.859  67.770  33.847  1.00  0.00           H  
ATOM   4095 HD23 LEU   268      36.878  69.242  33.874  1.00  0.00           H  
ATOM   4096  C   LEU   268      34.156  72.135  31.914  1.00  0.00           C  
ATOM   4097  O   LEU   268      33.176  72.437  32.565  1.00  0.00           O  
ATOM   4098  N   LYS   269      35.186  72.968  31.785  1.00  0.00           N  
ATOM   4099  H   LYS   269      36.018  72.626  31.326  1.00  0.00           H  
ATOM   4100  CA  LYS   269      35.266  74.228  32.587  1.00  0.00           C  
ATOM   4101  HA  LYS   269      35.203  74.009  33.653  1.00  0.00           H  
ATOM   4102  CB  LYS   269      36.532  74.951  32.194  1.00  0.00           C  
ATOM   4103  HB2 LYS   269      37.370  74.502  32.727  1.00  0.00           H  
ATOM   4104  HB3 LYS   269      36.709  74.760  31.136  1.00  0.00           H  
ATOM   4105  CG  LYS   269      36.632  76.467  32.356  1.00  0.00           C  
ATOM   4106  HG2 LYS   269      36.367  76.805  33.357  1.00  0.00           H  
ATOM   4107  HG3 LYS   269      37.722  76.490  32.382  1.00  0.00           H  
ATOM   4108  CD  LYS   269      36.025  77.478  31.352  1.00  0.00           C  
ATOM   4109  HD2 LYS   269      34.971  77.507  31.627  1.00  0.00           H  
ATOM   4110  HD3 LYS   269      36.552  78.419  31.512  1.00  0.00           H  
ATOM   4111  CE  LYS   269      36.295  77.123  29.930  1.00  0.00           C  
ATOM   4112  HE2 LYS   269      37.354  76.866  29.957  1.00  0.00           H  
ATOM   4113  HE3 LYS   269      35.726  76.265  29.573  1.00  0.00           H  
ATOM   4114  NZ  LYS   269      36.048  78.191  28.920  1.00  0.00           N  
ATOM   4115  HZ1 LYS   269      35.051  78.301  28.804  1.00  0.00           H  
ATOM   4116  HZ2 LYS   269      36.396  79.083  29.241  1.00  0.00           H  
ATOM   4117  HZ3 LYS   269      36.456  77.839  28.065  1.00  0.00           H  
ATOM   4118  C   LYS   269      34.032  75.145  32.202  1.00  0.00           C  
ATOM   4119  O   LYS   269      33.430  75.742  33.071  1.00  0.00           O  
ATOM   4120  N   GLU   270      33.615  75.124  30.900  1.00  0.00           N  
ATOM   4121  H   GLU   270      34.164  74.600  30.233  1.00  0.00           H  
ATOM   4122  CA  GLU   270      32.488  75.726  30.281  1.00  0.00           C  
ATOM   4123  HA  GLU   270      32.553  76.810  30.375  1.00  0.00           H  
ATOM   4124  CB  GLU   270      32.481  75.486  28.721  1.00  0.00           C  
ATOM   4125  HB2 GLU   270      33.490  75.363  28.328  1.00  0.00           H  
ATOM   4126  HB3 GLU   270      32.029  74.526  28.470  1.00  0.00           H  
ATOM   4127  CG  GLU   270      31.710  76.565  27.908  1.00  0.00           C  
ATOM   4128  HG2 GLU   270      31.502  76.382  26.854  1.00  0.00           H  
ATOM   4129  HG3 GLU   270      30.746  76.367  28.377  1.00  0.00           H  
ATOM   4130  CD  GLU   270      32.296  78.010  28.075  1.00  0.00           C  
ATOM   4131  OE1 GLU   270      31.530  78.985  28.210  1.00  0.00           O  
ATOM   4132  OE2 GLU   270      33.557  78.107  28.239  1.00  0.00           O  
ATOM   4133  C   GLU   270      31.194  75.250  30.944  1.00  0.00           C  
ATOM   4134  O   GLU   270      30.539  76.093  31.683  1.00  0.00           O  
ATOM   4135  N   LEU   271      30.832  73.979  30.949  1.00  0.00           N  
ATOM   4136  H   LEU   271      31.457  73.368  30.443  1.00  0.00           H  
ATOM   4137  CA  LEU   271      29.768  73.314  31.752  1.00  0.00           C  
ATOM   4138  HA  LEU   271      28.765  73.550  31.398  1.00  0.00           H  
ATOM   4139  CB  LEU   271      29.921  71.817  31.620  1.00  0.00           C  
ATOM   4140  HB2 LEU   271      29.837  71.503  30.579  1.00  0.00           H  
ATOM   4141  HB3 LEU   271      30.913  71.453  31.888  1.00  0.00           H  
ATOM   4142  CG  LEU   271      28.924  70.975  32.489  1.00  0.00           C  
ATOM   4143  HG  LEU   271      28.900  71.368  33.505  1.00  0.00           H  
ATOM   4144  CD1 LEU   271      27.519  71.011  31.938  1.00  0.00           C  
ATOM   4145 HD11 LEU   271      26.910  70.304  32.501  1.00  0.00           H  
ATOM   4146 HD12 LEU   271      27.181  72.047  31.961  1.00  0.00           H  
ATOM   4147 HD13 LEU   271      27.582  70.782  30.874  1.00  0.00           H  
ATOM   4148  CD2 LEU   271      29.352  69.465  32.431  1.00  0.00           C  
ATOM   4149 HD21 LEU   271      29.375  69.007  31.443  1.00  0.00           H  
ATOM   4150 HD22 LEU   271      30.382  69.382  32.777  1.00  0.00           H  
ATOM   4151 HD23 LEU   271      28.683  68.977  33.139  1.00  0.00           H  
ATOM   4152  C   LEU   271      29.735  73.873  33.155  1.00  0.00           C  
ATOM   4153  O   LEU   271      28.732  74.351  33.633  1.00  0.00           O  
ATOM   4154  N   LEU   272      30.870  73.764  33.849  1.00  0.00           N  
ATOM   4155  H   LEU   272      31.650  73.339  33.370  1.00  0.00           H  
ATOM   4156  CA  LEU   272      30.909  73.952  35.304  1.00  0.00           C  
ATOM   4157  HA  LEU   272      30.223  73.292  35.835  1.00  0.00           H  
ATOM   4158  CB  LEU   272      32.282  73.549  35.869  1.00  0.00           C  
ATOM   4159  HB2 LEU   272      33.097  73.941  35.260  1.00  0.00           H  
ATOM   4160  HB3 LEU   272      32.413  74.029  36.838  1.00  0.00           H  
ATOM   4161  CG  LEU   272      32.602  72.092  36.041  1.00  0.00           C  
ATOM   4162  HG  LEU   272      32.563  71.639  35.051  1.00  0.00           H  
ATOM   4163  CD1 LEU   272      34.126  72.008  36.381  1.00  0.00           C  
ATOM   4164 HD11 LEU   272      34.659  72.565  35.611  1.00  0.00           H  
ATOM   4165 HD12 LEU   272      34.261  72.430  37.377  1.00  0.00           H  
ATOM   4166 HD13 LEU   272      34.408  70.956  36.405  1.00  0.00           H  
ATOM   4167  CD2 LEU   272      31.780  71.356  36.994  1.00  0.00           C  
ATOM   4168 HD21 LEU   272      30.750  71.359  36.637  1.00  0.00           H  
ATOM   4169 HD22 LEU   272      32.158  70.345  37.146  1.00  0.00           H  
ATOM   4170 HD23 LEU   272      31.819  71.888  37.945  1.00  0.00           H  
ATOM   4171  C   LEU   272      30.685  75.408  35.684  1.00  0.00           C  
ATOM   4172  O   LEU   272      29.845  75.721  36.520  1.00  0.00           O  
ATOM   4173  N   GLN   273      31.394  76.295  34.988  1.00  0.00           N  
ATOM   4174  H   GLN   273      32.027  75.945  34.282  1.00  0.00           H  
ATOM   4175  CA  GLN   273      31.466  77.763  35.238  1.00  0.00           C  
ATOM   4176  HA  GLN   273      31.292  77.866  36.310  1.00  0.00           H  
ATOM   4177  CB  GLN   273      32.807  78.385  34.726  1.00  0.00           C  
ATOM   4178  HB2 GLN   273      33.611  77.799  35.171  1.00  0.00           H  
ATOM   4179  HB3 GLN   273      32.759  78.390  33.637  1.00  0.00           H  
ATOM   4180  CG  GLN   273      32.967  79.832  35.115  1.00  0.00           C  
ATOM   4181  HG2 GLN   273      33.465  80.307  34.270  1.00  0.00           H  
ATOM   4182  HG3 GLN   273      31.977  80.287  35.128  1.00  0.00           H  
ATOM   4183  CD  GLN   273      33.755  80.218  36.361  1.00  0.00           C  
ATOM   4184  OE1 GLN   273      34.941  80.674  36.373  1.00  0.00           O  
ATOM   4185  NE2 GLN   273      33.203  80.016  37.502  1.00  0.00           N  
ATOM   4186 HE21 GLN   273      32.269  79.648  37.613  1.00  0.00           H  
ATOM   4187 HE22 GLN   273      33.634  80.449  38.307  1.00  0.00           H  
ATOM   4188  C   GLN   273      30.175  78.375  34.626  1.00  0.00           C  
ATOM   4189  O   GLN   273      29.432  78.966  35.388  1.00  0.00           O  
ATOM   4190  N   ASN   274      29.921  78.260  33.346  1.00  0.00           N  
ATOM   4191  H   ASN   274      30.505  77.616  32.833  1.00  0.00           H  
ATOM   4192  CA  ASN   274      28.973  79.024  32.570  1.00  0.00           C  
ATOM   4193  HA  ASN   274      28.744  79.928  33.134  1.00  0.00           H  
ATOM   4194  CB  ASN   274      29.532  79.672  31.295  1.00  0.00           C  
ATOM   4195  HB2 ASN   274      29.742  78.903  30.552  1.00  0.00           H  
ATOM   4196  HB3 ASN   274      28.864  80.451  30.928  1.00  0.00           H  
ATOM   4197  CG  ASN   274      30.779  80.378  31.571  1.00  0.00           C  
ATOM   4198  OD1 ASN   274      30.925  81.219  32.433  1.00  0.00           O  
ATOM   4199  ND2 ASN   274      31.808  80.114  30.768  1.00  0.00           N  
ATOM   4200 HD21 ASN   274      31.616  79.604  29.917  1.00  0.00           H  
ATOM   4201 HD22 ASN   274      32.692  80.502  31.066  1.00  0.00           H  
ATOM   4202  C   ASN   274      27.619  78.207  32.402  1.00  0.00           C  
ATOM   4203  O   ASN   274      26.551  78.750  32.685  1.00  0.00           O  
ATOM   4204  N   GLY   275      27.729  76.977  31.911  1.00  0.00           N  
ATOM   4205  H   GLY   275      28.668  76.655  31.722  1.00  0.00           H  
ATOM   4206  CA  GLY   275      26.626  75.998  31.680  1.00  0.00           C  
ATOM   4207  HA2 GLY   275      25.940  76.607  31.092  1.00  0.00           H  
ATOM   4208  HA3 GLY   275      26.944  75.231  30.974  1.00  0.00           H  
ATOM   4209  C   GLY   275      25.924  75.416  32.990  1.00  0.00           C  
ATOM   4210  O   GLY   275      25.946  74.203  33.245  1.00  0.00           O  
ATOM   4211  N   MET   276      25.251  76.373  33.703  1.00  0.00           N  
ATOM   4212  H   MET   276      25.295  77.335  33.397  1.00  0.00           H  
ATOM   4213  CA  MET   276      24.711  76.083  35.046  1.00  0.00           C  
ATOM   4214  HA  MET   276      25.034  75.087  35.348  1.00  0.00           H  
ATOM   4215  CB  MET   276      25.375  77.070  35.952  1.00  0.00           C  
ATOM   4216  HB2 MET   276      26.427  76.784  35.979  1.00  0.00           H  
ATOM   4217  HB3 MET   276      25.149  78.031  35.490  1.00  0.00           H  
ATOM   4218  CG  MET   276      24.776  76.889  37.374  1.00  0.00           C  
ATOM   4219  HG2 MET   276      25.373  77.541  38.012  1.00  0.00           H  
ATOM   4220  HG3 MET   276      23.749  77.253  37.338  1.00  0.00           H  
ATOM   4221  SD  MET   276      24.868  75.261  38.060  1.00  0.00           S  
ATOM   4222  CE  MET   276      24.058  75.693  39.579  1.00  0.00           C  
ATOM   4223  HE1 MET   276      24.109  74.744  40.112  1.00  0.00           H  
ATOM   4224  HE2 MET   276      24.460  76.584  40.062  1.00  0.00           H  
ATOM   4225  HE3 MET   276      23.008  75.946  39.435  1.00  0.00           H  
ATOM   4226  C   MET   276      23.146  76.060  35.067  1.00  0.00           C  
ATOM   4227  O   MET   276      22.525  75.045  35.547  1.00  0.00           O  
ATOM   4228  N   ASN   277      22.488  77.039  34.525  1.00  0.00           N  
ATOM   4229  H   ASN   277      22.999  77.814  34.127  1.00  0.00           H  
ATOM   4230  CA  ASN   277      21.049  77.199  34.375  1.00  0.00           C  
ATOM   4231  HA  ASN   277      20.619  76.921  35.338  1.00  0.00           H  
ATOM   4232  CB  ASN   277      20.587  78.604  34.009  1.00  0.00           C  
ATOM   4233  HB2 ASN   277      21.116  79.323  34.633  1.00  0.00           H  
ATOM   4234  HB3 ASN   277      21.083  78.810  33.061  1.00  0.00           H  
ATOM   4235  CG  ASN   277      19.107  78.853  34.024  1.00  0.00           C  
ATOM   4236  OD1 ASN   277      18.502  78.720  32.956  1.00  0.00           O  
ATOM   4237  ND2 ASN   277      18.573  78.998  35.230  1.00  0.00           N  
ATOM   4238 HD21 ASN   277      19.075  79.298  36.053  1.00  0.00           H  
ATOM   4239 HD22 ASN   277      17.587  78.783  35.268  1.00  0.00           H  
ATOM   4240  C   ASN   277      20.450  76.207  33.405  1.00  0.00           C  
ATOM   4241  O   ASN   277      20.861  76.234  32.241  1.00  0.00           O  
ATOM   4242  N   GLY   278      19.557  75.311  33.857  1.00  0.00           N  
ATOM   4243  H   GLY   278      19.031  75.593  34.672  1.00  0.00           H  
ATOM   4244  CA  GLY   278      19.092  74.141  33.024  1.00  0.00           C  
ATOM   4245  HA2 GLY   278      18.319  73.562  33.531  1.00  0.00           H  
ATOM   4246  HA3 GLY   278      18.771  74.447  32.028  1.00  0.00           H  
ATOM   4247  C   GLY   278      20.138  73.036  32.623  1.00  0.00           C  
ATOM   4248  O   GLY   278      19.837  72.330  31.627  1.00  0.00           O  
ATOM   4249  N   ARG   279      21.245  72.897  33.309  1.00  0.00           N  
ATOM   4250  H   ARG   279      21.320  73.530  34.092  1.00  0.00           H  
ATOM   4251  CA  ARG   279      22.341  71.864  33.298  1.00  0.00           C  
ATOM   4252  HA  ARG   279      22.910  72.081  32.394  1.00  0.00           H  
ATOM   4253  CB  ARG   279      23.338  71.982  34.529  1.00  0.00           C  
ATOM   4254  HB2 ARG   279      23.850  72.944  34.493  1.00  0.00           H  
ATOM   4255  HB3 ARG   279      22.768  71.898  35.455  1.00  0.00           H  
ATOM   4256  CG  ARG   279      24.393  70.861  34.396  1.00  0.00           C  
ATOM   4257  HG2 ARG   279      23.967  69.859  34.343  1.00  0.00           H  
ATOM   4258  HG3 ARG   279      24.945  70.896  33.456  1.00  0.00           H  
ATOM   4259  CD  ARG   279      25.455  71.017  35.495  1.00  0.00           C  
ATOM   4260  HD2 ARG   279      24.944  71.151  36.449  1.00  0.00           H  
ATOM   4261  HD3 ARG   279      26.139  70.172  35.435  1.00  0.00           H  
ATOM   4262  NE  ARG   279      26.290  72.240  35.352  1.00  0.00           N  
ATOM   4263  HE  ARG   279      26.150  72.854  34.562  1.00  0.00           H  
ATOM   4264  CZ  ARG   279      27.081  72.726  36.242  1.00  0.00           C  
ATOM   4265  NH1 ARG   279      27.481  72.009  37.254  1.00  0.00           N  
ATOM   4266 HH11 ARG   279      27.094  71.083  37.370  1.00  0.00           H  
ATOM   4267 HH12 ARG   279      27.933  72.469  38.032  1.00  0.00           H  
ATOM   4268  NH2 ARG   279      27.523  73.938  36.133  1.00  0.00           N  
ATOM   4269 HH21 ARG   279      27.394  74.429  35.261  1.00  0.00           H  
ATOM   4270 HH22 ARG   279      28.270  74.298  36.710  1.00  0.00           H  
ATOM   4271  C   ARG   279      21.822  70.442  33.011  1.00  0.00           C  
ATOM   4272  O   ARG   279      21.168  69.828  33.803  1.00  0.00           O  
ATOM   4273  N   THR   280      22.177  69.904  31.869  1.00  0.00           N  
ATOM   4274  H   THR   280      22.582  70.468  31.135  1.00  0.00           H  
ATOM   4275  CA  THR   280      21.720  68.639  31.501  1.00  0.00           C  
ATOM   4276  HA  THR   280      21.654  67.960  32.351  1.00  0.00           H  
ATOM   4277  CB  THR   280      20.327  68.661  30.868  1.00  0.00           C  
ATOM   4278  HB  THR   280      20.348  69.318  29.998  1.00  0.00           H  
ATOM   4279  CG2 THR   280      19.864  67.283  30.597  1.00  0.00           C  
ATOM   4280 HG21 THR   280      20.297  66.982  29.643  1.00  0.00           H  
ATOM   4281 HG22 THR   280      20.189  66.577  31.362  1.00  0.00           H  
ATOM   4282 HG23 THR   280      18.790  67.133  30.493  1.00  0.00           H  
ATOM   4283  OG1 THR   280      19.367  68.973  31.844  1.00  0.00           O  
ATOM   4284  HG1 THR   280      19.834  69.468  32.521  1.00  0.00           H  
ATOM   4285  C   THR   280      22.734  67.976  30.541  1.00  0.00           C  
ATOM   4286  O   THR   280      22.636  68.216  29.336  1.00  0.00           O  
ATOM   4287  N   ILE   281      23.561  66.957  30.982  1.00  0.00           N  
ATOM   4288  H   ILE   281      23.508  66.727  31.964  1.00  0.00           H  
ATOM   4289  CA  ILE   281      24.493  66.192  30.145  1.00  0.00           C  
ATOM   4290  HA  ILE   281      24.451  66.705  29.184  1.00  0.00           H  
ATOM   4291  CB  ILE   281      25.950  66.014  30.724  1.00  0.00           C  
ATOM   4292  HB  ILE   281      25.823  65.248  31.489  1.00  0.00           H  
ATOM   4293  CG2 ILE   281      26.830  65.489  29.585  1.00  0.00           C  
ATOM   4294 HG21 ILE   281      27.857  65.337  29.918  1.00  0.00           H  
ATOM   4295 HG22 ILE   281      26.400  64.596  29.130  1.00  0.00           H  
ATOM   4296 HG23 ILE   281      26.984  66.170  28.748  1.00  0.00           H  
ATOM   4297  CG1 ILE   281      26.588  67.227  31.390  1.00  0.00           C  
ATOM   4298 HG12 ILE   281      27.669  67.219  31.245  1.00  0.00           H  
ATOM   4299 HG13 ILE   281      26.295  68.166  30.920  1.00  0.00           H  
ATOM   4300  CD1 ILE   281      26.149  67.257  32.895  1.00  0.00           C  
ATOM   4301 HD11 ILE   281      26.198  66.220  33.227  1.00  0.00           H  
ATOM   4302 HD12 ILE   281      26.858  67.803  33.517  1.00  0.00           H  
ATOM   4303 HD13 ILE   281      25.136  67.646  32.999  1.00  0.00           H  
ATOM   4304  C   ILE   281      23.850  64.847  29.921  1.00  0.00           C  
ATOM   4305  O   ILE   281      23.580  64.066  30.896  1.00  0.00           O  
ATOM   4306  N   LEU   282      23.432  64.590  28.683  1.00  0.00           N  
ATOM   4307  H   LEU   282      23.478  65.334  28.002  1.00  0.00           H  
ATOM   4308  CA  LEU   282      22.562  63.426  28.218  1.00  0.00           C  
ATOM   4309  HA  LEU   282      22.373  63.708  27.182  1.00  0.00           H  
ATOM   4310  CB  LEU   282      23.345  62.103  28.335  1.00  0.00           C  
ATOM   4311  HB2 LEU   282      24.389  62.205  28.037  1.00  0.00           H  
ATOM   4312  HB3 LEU   282      23.244  61.777  29.370  1.00  0.00           H  
ATOM   4313  CG  LEU   282      22.886  60.859  27.577  1.00  0.00           C  
ATOM   4314  HG  LEU   282      21.860  60.706  27.909  1.00  0.00           H  
ATOM   4315  CD1 LEU   282      22.827  60.986  26.025  1.00  0.00           C  
ATOM   4316 HD11 LEU   282      23.870  61.078  25.721  1.00  0.00           H  
ATOM   4317 HD12 LEU   282      22.288  60.120  25.641  1.00  0.00           H  
ATOM   4318 HD13 LEU   282      22.358  61.932  25.757  1.00  0.00           H  
ATOM   4319  CD2 LEU   282      23.790  59.744  28.022  1.00  0.00           C  
ATOM   4320 HD21 LEU   282      24.001  59.827  29.088  1.00  0.00           H  
ATOM   4321 HD22 LEU   282      23.375  58.784  27.714  1.00  0.00           H  
ATOM   4322 HD23 LEU   282      24.670  59.844  27.386  1.00  0.00           H  
ATOM   4323  C   LEU   282      21.098  63.333  28.722  1.00  0.00           C  
ATOM   4324  O   LEU   282      20.049  63.056  28.088  1.00  0.00           O  
ATOM   4325  N   GLY   283      21.041  63.479  30.028  1.00  0.00           N  
ATOM   4326  H   GLY   283      21.912  63.667  30.505  1.00  0.00           H  
ATOM   4327  CA  GLY   283      19.828  63.377  30.783  1.00  0.00           C  
ATOM   4328  HA2 GLY   283      19.134  64.147  30.447  1.00  0.00           H  
ATOM   4329  HA3 GLY   283      19.449  62.363  30.658  1.00  0.00           H  
ATOM   4330  C   GLY   283      20.093  63.483  32.338  1.00  0.00           C  
ATOM   4331  O   GLY   283      19.432  62.827  33.147  1.00  0.00           O  
ATOM   4332  N   SER   284      21.083  64.284  32.740  1.00  0.00           N  
ATOM   4333  H   SER   284      21.568  64.883  32.088  1.00  0.00           H  
ATOM   4334  CA  SER   284      21.592  64.380  34.121  1.00  0.00           C  
ATOM   4335  HA  SER   284      20.860  63.898  34.769  1.00  0.00           H  
ATOM   4336  CB  SER   284      22.763  63.448  34.188  1.00  0.00           C  
ATOM   4337  HB2 SER   284      22.514  62.528  33.658  1.00  0.00           H  
ATOM   4338  HB3 SER   284      23.546  63.864  33.553  1.00  0.00           H  
ATOM   4339  OG  SER   284      23.080  63.168  35.556  1.00  0.00           O  
ATOM   4340  HG  SER   284      23.931  62.725  35.586  1.00  0.00           H  
ATOM   4341  C   SER   284      22.072  65.764  34.537  1.00  0.00           C  
ATOM   4342  O   SER   284      22.908  66.326  33.867  1.00  0.00           O  
ATOM   4343  N   ALA   285      21.508  66.353  35.640  1.00  0.00           N  
ATOM   4344  H   ALA   285      20.832  65.841  36.189  1.00  0.00           H  
ATOM   4345  CA  ALA   285      22.068  67.486  36.378  1.00  0.00           C  
ATOM   4346  HA  ALA   285      22.213  68.253  35.617  1.00  0.00           H  
ATOM   4347  CB  ALA   285      21.036  67.948  37.408  1.00  0.00           C  
ATOM   4348  HB1 ALA   285      21.246  68.935  37.819  1.00  0.00           H  
ATOM   4349  HB2 ALA   285      20.116  68.146  36.859  1.00  0.00           H  
ATOM   4350  HB3 ALA   285      21.023  67.198  38.200  1.00  0.00           H  
ATOM   4351  C   ALA   285      23.472  67.301  36.980  1.00  0.00           C  
ATOM   4352  O   ALA   285      24.365  68.129  36.954  1.00  0.00           O  
ATOM   4353  N   LEU   286      23.700  66.094  37.476  1.00  0.00           N  
ATOM   4354  H   LEU   286      22.957  65.409  37.457  1.00  0.00           H  
ATOM   4355  CA  LEU   286      24.898  65.643  38.194  1.00  0.00           C  
ATOM   4356  HA  LEU   286      25.371  66.550  38.570  1.00  0.00           H  
ATOM   4357  CB  LEU   286      24.532  64.809  39.444  1.00  0.00           C  
ATOM   4358  HB2 LEU   286      24.037  63.946  38.999  1.00  0.00           H  
ATOM   4359  HB3 LEU   286      25.446  64.359  39.833  1.00  0.00           H  
ATOM   4360  CG  LEU   286      23.707  65.553  40.512  1.00  0.00           C  
ATOM   4361  HG  LEU   286      22.741  65.910  40.156  1.00  0.00           H  
ATOM   4362  CD1 LEU   286      23.461  64.661  41.663  1.00  0.00           C  
ATOM   4363 HD11 LEU   286      22.686  65.122  42.275  1.00  0.00           H  
ATOM   4364 HD12 LEU   286      22.938  63.780  41.291  1.00  0.00           H  
ATOM   4365 HD13 LEU   286      24.235  64.376  42.376  1.00  0.00           H  
ATOM   4366  CD2 LEU   286      24.470  66.718  41.179  1.00  0.00           C  
ATOM   4367 HD21 LEU   286      24.710  67.463  40.420  1.00  0.00           H  
ATOM   4368 HD22 LEU   286      23.849  67.215  41.925  1.00  0.00           H  
ATOM   4369 HD23 LEU   286      25.448  66.318  41.446  1.00  0.00           H  
ATOM   4370  C   LEU   286      26.016  65.053  37.218  1.00  0.00           C  
ATOM   4371  O   LEU   286      25.664  64.549  36.114  1.00  0.00           O  
ATOM   4372  N   LEU   287      27.273  64.987  37.743  1.00  0.00           N  
ATOM   4373  H   LEU   287      27.473  65.375  38.654  1.00  0.00           H  
ATOM   4374  CA  LEU   287      28.379  64.345  37.061  1.00  0.00           C  
ATOM   4375  HA  LEU   287      28.184  64.037  36.034  1.00  0.00           H  
ATOM   4376  CB  LEU   287      29.461  65.426  36.948  1.00  0.00           C  
ATOM   4377  HB2 LEU   287      29.451  65.978  37.888  1.00  0.00           H  
ATOM   4378  HB3 LEU   287      30.465  65.013  36.847  1.00  0.00           H  
ATOM   4379  CG  LEU   287      29.215  66.442  35.745  1.00  0.00           C  
ATOM   4380  HG  LEU   287      28.213  66.860  35.837  1.00  0.00           H  
ATOM   4381  CD1 LEU   287      30.127  67.634  35.788  1.00  0.00           C  
ATOM   4382 HD11 LEU   287      30.030  68.180  36.727  1.00  0.00           H  
ATOM   4383 HD12 LEU   287      31.169  67.313  35.771  1.00  0.00           H  
ATOM   4384 HD13 LEU   287      29.888  68.318  34.974  1.00  0.00           H  
ATOM   4385  CD2 LEU   287      29.591  65.842  34.405  1.00  0.00           C  
ATOM   4386 HD21 LEU   287      29.292  66.568  33.649  1.00  0.00           H  
ATOM   4387 HD22 LEU   287      30.651  65.588  34.399  1.00  0.00           H  
ATOM   4388 HD23 LEU   287      29.102  64.911  34.117  1.00  0.00           H  
ATOM   4389  C   LEU   287      28.791  63.035  37.820  1.00  0.00           C  
ATOM   4390  O   LEU   287      28.446  62.814  38.997  1.00  0.00           O  
ATOM   4391  N   GLU   288      29.584  62.191  37.197  1.00  0.00           N  
ATOM   4392  H   GLU   288      29.870  62.316  36.236  1.00  0.00           H  
ATOM   4393  CA  GLU   288      30.063  60.866  37.671  1.00  0.00           C  
ATOM   4394  HA  GLU   288      29.865  60.769  38.739  1.00  0.00           H  
ATOM   4395  CB  GLU   288      29.115  59.759  37.156  1.00  0.00           C  
ATOM   4396  HB2 GLU   288      28.165  59.861  37.681  1.00  0.00           H  
ATOM   4397  HB3 GLU   288      29.118  59.946  36.082  1.00  0.00           H  
ATOM   4398  CG  GLU   288      29.572  58.303  37.426  1.00  0.00           C  
ATOM   4399  HG2 GLU   288      29.017  57.653  36.749  1.00  0.00           H  
ATOM   4400  HG3 GLU   288      30.563  58.153  36.997  1.00  0.00           H  
ATOM   4401  CD  GLU   288      29.499  57.859  38.873  1.00  0.00           C  
ATOM   4402  OE1 GLU   288      28.743  56.889  39.134  1.00  0.00           O  
ATOM   4403  OE2 GLU   288      30.169  58.574  39.717  1.00  0.00           O  
ATOM   4404  C   GLU   288      31.539  60.540  37.363  1.00  0.00           C  
ATOM   4405  O   GLU   288      31.935  60.469  36.191  1.00  0.00           O  
ATOM   4406  N   ASP   289      32.344  60.396  38.406  1.00  0.00           N  
ATOM   4407  H   ASP   289      31.909  60.397  39.317  1.00  0.00           H  
ATOM   4408  CA  ASP   289      33.742  59.945  38.345  1.00  0.00           C  
ATOM   4409  HA  ASP   289      34.176  60.042  37.351  1.00  0.00           H  
ATOM   4410  CB  ASP   289      34.665  61.024  39.034  1.00  0.00           C  
ATOM   4411  HB2 ASP   289      35.693  60.829  38.731  1.00  0.00           H  
ATOM   4412  HB3 ASP   289      34.298  62.023  38.800  1.00  0.00           H  
ATOM   4413  CG  ASP   289      34.559  60.960  40.576  1.00  0.00           C  
ATOM   4414  OD1 ASP   289      33.541  60.453  41.148  1.00  0.00           O  
ATOM   4415  OD2 ASP   289      35.381  61.710  41.232  1.00  0.00           O  
ATOM   4416  C   ASP   289      33.974  58.502  38.696  1.00  0.00           C  
ATOM   4417  O   ASP   289      35.112  58.085  38.659  1.00  0.00           O  
ATOM   4418  N   GLU   290      32.951  57.726  38.872  1.00  0.00           N  
ATOM   4419  H   GLU   290      32.081  58.190  39.092  1.00  0.00           H  
ATOM   4420  CA  GLU   290      33.166  56.314  39.090  1.00  0.00           C  
ATOM   4421  HA  GLU   290      34.233  56.119  39.197  1.00  0.00           H  
ATOM   4422  CB  GLU   290      32.596  55.928  40.353  1.00  0.00           C  
ATOM   4423  HB2 GLU   290      31.507  55.968  40.346  1.00  0.00           H  
ATOM   4424  HB3 GLU   290      32.861  54.928  40.695  1.00  0.00           H  
ATOM   4425  CG  GLU   290      33.069  56.756  41.553  1.00  0.00           C  
ATOM   4426  HG2 GLU   290      34.088  57.083  41.346  1.00  0.00           H  
ATOM   4427  HG3 GLU   290      32.570  57.725  41.574  1.00  0.00           H  
ATOM   4428  CD  GLU   290      32.935  56.130  42.932  1.00  0.00           C  
ATOM   4429  OE1 GLU   290      32.968  56.878  43.947  1.00  0.00           O  
ATOM   4430  OE2 GLU   290      32.432  54.985  43.051  1.00  0.00           O  
ATOM   4431  C   GLU   290      32.681  55.522  37.795  1.00  0.00           C  
ATOM   4432  O   GLU   290      31.699  54.783  37.812  1.00  0.00           O  
ATOM   4433  N   PHE   291      33.540  55.589  36.745  1.00  0.00           N  
ATOM   4434  H   PHE   291      34.372  56.136  36.913  1.00  0.00           H  
ATOM   4435  CA  PHE   291      33.234  55.199  35.309  1.00  0.00           C  
ATOM   4436  HA  PHE   291      32.913  54.157  35.287  1.00  0.00           H  
ATOM   4437  CB  PHE   291      31.972  55.989  34.730  1.00  0.00           C  
ATOM   4438  HB2 PHE   291      31.144  56.060  35.435  1.00  0.00           H  
ATOM   4439  HB3 PHE   291      32.249  57.023  34.523  1.00  0.00           H  
ATOM   4440  CG  PHE   291      31.361  55.357  33.536  1.00  0.00           C  
ATOM   4441  CD1 PHE   291      31.528  55.930  32.247  1.00  0.00           C  
ATOM   4442  HD1 PHE   291      32.128  56.828  32.213  1.00  0.00           H  
ATOM   4443  CE1 PHE   291      30.784  55.437  31.188  1.00  0.00           C  
ATOM   4444  HE1 PHE   291      30.729  56.060  30.308  1.00  0.00           H  
ATOM   4445  CZ  PHE   291      29.897  54.330  31.347  1.00  0.00           C  
ATOM   4446  HZ  PHE   291      29.168  54.005  30.619  1.00  0.00           H  
ATOM   4447  CE2 PHE   291      29.822  53.685  32.606  1.00  0.00           C  
ATOM   4448  HE2 PHE   291      29.035  52.949  32.683  1.00  0.00           H  
ATOM   4449  CD2 PHE   291      30.553  54.224  33.731  1.00  0.00           C  
ATOM   4450  HD2 PHE   291      30.463  53.768  34.706  1.00  0.00           H  
ATOM   4451  C   PHE   291      34.443  55.315  34.448  1.00  0.00           C  
ATOM   4452  O   PHE   291      34.950  56.341  34.042  1.00  0.00           O  
ATOM   4453  N   THR   292      35.067  54.146  34.179  1.00  0.00           N  
ATOM   4454  H   THR   292      34.788  53.227  34.491  1.00  0.00           H  
ATOM   4455  CA  THR   292      36.289  54.116  33.385  1.00  0.00           C  
ATOM   4456  HA  THR   292      36.774  55.073  33.577  1.00  0.00           H  
ATOM   4457  CB  THR   292      37.234  53.020  33.931  1.00  0.00           C  
ATOM   4458  HB  THR   292      38.157  53.123  33.360  1.00  0.00           H  
ATOM   4459  CG2 THR   292      37.492  53.222  35.447  1.00  0.00           C  
ATOM   4460 HG21 THR   292      38.305  52.587  35.798  1.00  0.00           H  
ATOM   4461 HG22 THR   292      37.957  54.205  35.531  1.00  0.00           H  
ATOM   4462 HG23 THR   292      36.626  53.276  36.106  1.00  0.00           H  
ATOM   4463  OG1 THR   292      36.776  51.726  33.744  1.00  0.00           O  
ATOM   4464  HG1 THR   292      35.942  51.558  34.190  1.00  0.00           H  
ATOM   4465  C   THR   292      35.947  53.744  31.946  1.00  0.00           C  
ATOM   4466  O   THR   292      34.923  53.180  31.610  1.00  0.00           O  
ATOM   4467  N   PRO   293      36.893  53.978  31.045  1.00  0.00           N  
ATOM   4468  CD  PRO   293      38.097  54.853  31.162  1.00  0.00           C  
ATOM   4469  HD2 PRO   293      38.782  54.355  31.849  1.00  0.00           H  
ATOM   4470  HD3 PRO   293      37.782  55.818  31.557  1.00  0.00           H  
ATOM   4471  CG  PRO   293      38.741  54.968  29.736  1.00  0.00           C  
ATOM   4472  HG2 PRO   293      39.794  55.236  29.654  1.00  0.00           H  
ATOM   4473  HG3 PRO   293      38.178  55.770  29.259  1.00  0.00           H  
ATOM   4474  CB  PRO   293      38.277  53.617  29.034  1.00  0.00           C  
ATOM   4475  HB2 PRO   293      39.002  52.864  29.345  1.00  0.00           H  
ATOM   4476  HB3 PRO   293      38.256  53.690  27.947  1.00  0.00           H  
ATOM   4477  CA  PRO   293      36.896  53.389  29.685  1.00  0.00           C  
ATOM   4478  HA  PRO   293      36.114  53.749  29.016  1.00  0.00           H  
ATOM   4479  C   PRO   293      36.516  51.852  29.694  1.00  0.00           C  
ATOM   4480  O   PRO   293      35.896  51.328  28.708  1.00  0.00           O  
ATOM   4481  N   PHE   294      36.829  51.158  30.784  1.00  0.00           N  
ATOM   4482  H   PHE   294      37.290  51.548  31.593  1.00  0.00           H  
ATOM   4483  CA  PHE   294      36.526  49.716  30.856  1.00  0.00           C  
ATOM   4484  HA  PHE   294      36.817  49.200  29.941  1.00  0.00           H  
ATOM   4485  CB  PHE   294      37.379  49.010  31.950  1.00  0.00           C  
ATOM   4486  HB2 PHE   294      37.085  49.500  32.878  1.00  0.00           H  
ATOM   4487  HB3 PHE   294      36.944  48.013  32.023  1.00  0.00           H  
ATOM   4488  CG  PHE   294      38.935  48.909  31.810  1.00  0.00           C  
ATOM   4489  CD1 PHE   294      39.377  48.008  30.818  1.00  0.00           C  
ATOM   4490  HD1 PHE   294      38.752  47.381  30.199  1.00  0.00           H  
ATOM   4491  CE1 PHE   294      40.774  47.946  30.572  1.00  0.00           C  
ATOM   4492  HE1 PHE   294      41.215  47.268  29.856  1.00  0.00           H  
ATOM   4493  CZ  PHE   294      41.640  48.622  31.490  1.00  0.00           C  
ATOM   4494  HZ  PHE   294      42.707  48.472  31.417  1.00  0.00           H  
ATOM   4495  CE2 PHE   294      41.179  49.570  32.388  1.00  0.00           C  
ATOM   4496  HE2 PHE   294      41.892  50.181  32.923  1.00  0.00           H  
ATOM   4497  CD2 PHE   294      39.826  49.648  32.576  1.00  0.00           C  
ATOM   4498  HD2 PHE   294      39.396  50.355  33.270  1.00  0.00           H  
ATOM   4499  C   PHE   294      35.020  49.470  31.212  1.00  0.00           C  
ATOM   4500  O   PHE   294      34.519  48.370  30.990  1.00  0.00           O  
ATOM   4501  N   ASP   295      34.346  50.555  31.628  1.00  0.00           N  
ATOM   4502  H   ASP   295      34.922  51.306  31.979  1.00  0.00           H  
ATOM   4503  CA  ASP   295      32.918  50.527  31.971  1.00  0.00           C  
ATOM   4504  HA  ASP   295      32.596  49.486  32.000  1.00  0.00           H  
ATOM   4505  CB  ASP   295      32.553  51.199  33.258  1.00  0.00           C  
ATOM   4506  HB2 ASP   295      32.750  52.269  33.192  1.00  0.00           H  
ATOM   4507  HB3 ASP   295      31.530  50.952  33.541  1.00  0.00           H  
ATOM   4508  CG  ASP   295      33.379  50.649  34.433  1.00  0.00           C  
ATOM   4509  OD1 ASP   295      32.958  49.602  34.940  1.00  0.00           O  
ATOM   4510  OD2 ASP   295      34.263  51.394  34.948  1.00  0.00           O  
ATOM   4511  C   ASP   295      32.107  51.072  30.829  1.00  0.00           C  
ATOM   4512  O   ASP   295      31.146  50.497  30.351  1.00  0.00           O  
ATOM   4513  N   VAL   296      32.626  52.143  30.178  1.00  0.00           N  
ATOM   4514  H   VAL   296      33.478  52.486  30.599  1.00  0.00           H  
ATOM   4515  CA  VAL   296      32.222  52.698  28.832  1.00  0.00           C  
ATOM   4516  HA  VAL   296      31.244  53.132  29.045  1.00  0.00           H  
ATOM   4517  CB  VAL   296      33.205  53.735  28.237  1.00  0.00           C  
ATOM   4518  HB  VAL   296      34.197  53.298  28.124  1.00  0.00           H  
ATOM   4519  CG1 VAL   296      32.779  54.303  26.928  1.00  0.00           C  
ATOM   4520 HG11 VAL   296      33.491  55.041  26.560  1.00  0.00           H  
ATOM   4521 HG12 VAL   296      32.806  53.529  26.162  1.00  0.00           H  
ATOM   4522 HG13 VAL   296      31.878  54.912  26.999  1.00  0.00           H  
ATOM   4523  CG2 VAL   296      33.366  54.916  29.217  1.00  0.00           C  
ATOM   4524 HG21 VAL   296      32.484  55.555  29.232  1.00  0.00           H  
ATOM   4525 HG22 VAL   296      33.664  54.563  30.204  1.00  0.00           H  
ATOM   4526 HG23 VAL   296      34.193  55.510  28.828  1.00  0.00           H  
ATOM   4527  C   VAL   296      31.900  51.585  27.798  1.00  0.00           C  
ATOM   4528  O   VAL   296      30.764  51.504  27.325  1.00  0.00           O  
ATOM   4529  N   VAL   297      32.790  50.650  27.543  1.00  0.00           N  
ATOM   4530  H   VAL   297      33.736  50.805  27.861  1.00  0.00           H  
ATOM   4531  CA  VAL   297      32.613  49.553  26.592  1.00  0.00           C  
ATOM   4532  HA  VAL   297      32.397  50.024  25.632  1.00  0.00           H  
ATOM   4533  CB  VAL   297      33.945  48.678  26.533  1.00  0.00           C  
ATOM   4534  HB  VAL   297      34.212  48.430  27.561  1.00  0.00           H  
ATOM   4535  CG1 VAL   297      33.703  47.509  25.555  1.00  0.00           C  
ATOM   4536 HG11 VAL   297      33.563  47.888  24.542  1.00  0.00           H  
ATOM   4537 HG12 VAL   297      34.506  46.773  25.580  1.00  0.00           H  
ATOM   4538 HG13 VAL   297      32.854  46.911  25.885  1.00  0.00           H  
ATOM   4539  CG2 VAL   297      35.090  49.483  25.943  1.00  0.00           C  
ATOM   4540 HG21 VAL   297      35.505  50.189  26.662  1.00  0.00           H  
ATOM   4541 HG22 VAL   297      35.891  48.808  25.642  1.00  0.00           H  
ATOM   4542 HG23 VAL   297      34.740  49.978  25.038  1.00  0.00           H  
ATOM   4543  C   VAL   297      31.403  48.658  26.953  1.00  0.00           C  
ATOM   4544  O   VAL   297      30.679  48.276  26.059  1.00  0.00           O  
ATOM   4545  N   ARG   298      31.203  48.331  28.254  1.00  0.00           N  
ATOM   4546  H   ARG   298      31.720  48.755  29.011  1.00  0.00           H  
ATOM   4547  CA  ARG   298      30.092  47.528  28.762  1.00  0.00           C  
ATOM   4548  HA  ARG   298      29.964  46.633  28.154  1.00  0.00           H  
ATOM   4549  CB  ARG   298      30.331  47.198  30.228  1.00  0.00           C  
ATOM   4550  HB2 ARG   298      30.510  48.097  30.818  1.00  0.00           H  
ATOM   4551  HB3 ARG   298      29.503  46.671  30.701  1.00  0.00           H  
ATOM   4552  CG  ARG   298      31.568  46.264  30.373  1.00  0.00           C  
ATOM   4553  HG2 ARG   298      31.603  45.539  29.560  1.00  0.00           H  
ATOM   4554  HG3 ARG   298      32.473  46.868  30.319  1.00  0.00           H  
ATOM   4555  CD  ARG   298      31.537  45.392  31.678  1.00  0.00           C  
ATOM   4556  HD2 ARG   298      31.094  44.418  31.468  1.00  0.00           H  
ATOM   4557  HD3 ARG   298      32.592  45.207  31.883  1.00  0.00           H  
ATOM   4558  NE  ARG   298      30.968  46.148  32.737  1.00  0.00           N  
ATOM   4559  HE  ARG   298      30.021  45.928  33.010  1.00  0.00           H  
ATOM   4560  CZ  ARG   298      31.590  46.989  33.558  1.00  0.00           C  
ATOM   4561  NH1 ARG   298      32.888  47.321  33.447  1.00  0.00           N  
ATOM   4562 HH11 ARG   298      33.476  46.832  32.787  1.00  0.00           H  
ATOM   4563 HH12 ARG   298      33.286  47.882  34.187  1.00  0.00           H  
ATOM   4564  NH2 ARG   298      30.915  47.674  34.423  1.00  0.00           N  
ATOM   4565 HH21 ARG   298      29.911  47.568  34.396  1.00  0.00           H  
ATOM   4566 HH22 ARG   298      31.393  48.535  34.645  1.00  0.00           H  
ATOM   4567  C   ARG   298      28.809  48.337  28.762  1.00  0.00           C  
ATOM   4568  O   ARG   298      27.763  47.725  28.622  1.00  0.00           O  
ATOM   4569  N   GLN   299      28.835  49.673  28.859  1.00  0.00           N  
ATOM   4570  H   GLN   299      29.697  50.150  29.081  1.00  0.00           H  
ATOM   4571  CA  GLN   299      27.674  50.492  28.598  1.00  0.00           C  
ATOM   4572  HA  GLN   299      26.876  50.054  29.196  1.00  0.00           H  
ATOM   4573  CB  GLN   299      27.964  51.914  29.182  1.00  0.00           C  
ATOM   4574  HB2 GLN   299      28.619  51.866  30.052  1.00  0.00           H  
ATOM   4575  HB3 GLN   299      28.636  52.356  28.447  1.00  0.00           H  
ATOM   4576  CG  GLN   299      26.884  52.901  29.525  1.00  0.00           C  
ATOM   4577  HG2 GLN   299      27.274  53.911  29.645  1.00  0.00           H  
ATOM   4578  HG3 GLN   299      26.164  52.918  28.707  1.00  0.00           H  
ATOM   4579  CD  GLN   299      26.002  52.500  30.823  1.00  0.00           C  
ATOM   4580  OE1 GLN   299      26.345  51.562  31.502  1.00  0.00           O  
ATOM   4581  NE2 GLN   299      24.893  53.136  31.044  1.00  0.00           N  
ATOM   4582 HE21 GLN   299      24.628  53.991  30.577  1.00  0.00           H  
ATOM   4583 HE22 GLN   299      24.365  52.766  31.822  1.00  0.00           H  
ATOM   4584  C   GLN   299      27.166  50.443  27.118  1.00  0.00           C  
ATOM   4585  O   GLN   299      26.061  50.163  26.726  1.00  0.00           O  
ATOM   4586  N   CYS   300      28.189  50.612  26.229  1.00  0.00           N  
ATOM   4587  H   CYS   300      29.056  50.986  26.588  1.00  0.00           H  
ATOM   4588  CA  CYS   300      28.002  50.563  24.769  1.00  0.00           C  
ATOM   4589  HA  CYS   300      27.254  51.269  24.409  1.00  0.00           H  
ATOM   4590  CB  CYS   300      29.417  50.895  24.188  1.00  0.00           C  
ATOM   4591  HB2 CYS   300      30.158  50.225  24.622  1.00  0.00           H  
ATOM   4592  HB3 CYS   300      29.346  50.781  23.106  1.00  0.00           H  
ATOM   4593  SG  CYS   300      29.935  52.565  24.659  1.00  0.00           S  
ATOM   4594  HG  CYS   300      30.392  52.335  25.893  1.00  0.00           H  
ATOM   4595  C   CYS   300      27.508  49.117  24.325  1.00  0.00           C  
ATOM   4596  O   CYS   300      26.435  49.079  23.738  1.00  0.00           O  
ATOM   4597  N   SER   301      28.273  48.047  24.617  1.00  0.00           N  
ATOM   4598  H   SER   301      29.213  48.157  24.969  1.00  0.00           H  
ATOM   4599  CA  SER   301      27.861  46.676  24.364  1.00  0.00           C  
ATOM   4600  HA  SER   301      27.751  46.439  23.306  1.00  0.00           H  
ATOM   4601  CB  SER   301      28.907  45.818  24.998  1.00  0.00           C  
ATOM   4602  HB2 SER   301      28.854  45.905  26.083  1.00  0.00           H  
ATOM   4603  HB3 SER   301      28.611  44.803  24.733  1.00  0.00           H  
ATOM   4604  OG  SER   301      30.156  46.070  24.489  1.00  0.00           O  
ATOM   4605  HG  SER   301      30.619  46.783  24.934  1.00  0.00           H  
ATOM   4606  C   SER   301      26.568  46.321  25.144  1.00  0.00           C  
ATOM   4607  O   SER   301      25.627  45.760  24.588  1.00  0.00           O  
ATOM   4608  N   GLY   302      26.500  46.600  26.487  1.00  0.00           N  
ATOM   4609  H   GLY   302      27.245  47.015  27.028  1.00  0.00           H  
ATOM   4610  CA  GLY   302      25.303  46.107  27.246  1.00  0.00           C  
ATOM   4611  HA2 GLY   302      25.265  45.036  27.046  1.00  0.00           H  
ATOM   4612  HA3 GLY   302      25.669  46.198  28.269  1.00  0.00           H  
ATOM   4613  C   GLY   302      24.019  46.843  27.163  1.00  0.00           C  
ATOM   4614  O   GLY   302      23.001  46.182  26.769  1.00  0.00           O  
ATOM   4615  N   VAL   303      24.051  48.154  27.271  1.00  0.00           N  
ATOM   4616  H   VAL   303      24.962  48.532  27.490  1.00  0.00           H  
ATOM   4617  CA  VAL   303      22.913  49.055  27.287  1.00  0.00           C  
ATOM   4618  HA  VAL   303      22.080  48.356  27.363  1.00  0.00           H  
ATOM   4619  CB  VAL   303      22.974  49.978  28.540  1.00  0.00           C  
ATOM   4620  HB  VAL   303      23.819  50.659  28.441  1.00  0.00           H  
ATOM   4621  CG1 VAL   303      21.683  50.859  28.627  1.00  0.00           C  
ATOM   4622 HG11 VAL   303      21.769  51.278  29.630  1.00  0.00           H  
ATOM   4623 HG12 VAL   303      21.780  51.765  28.028  1.00  0.00           H  
ATOM   4624 HG13 VAL   303      20.738  50.441  28.280  1.00  0.00           H  
ATOM   4625  CG2 VAL   303      22.998  49.143  29.828  1.00  0.00           C  
ATOM   4626 HG21 VAL   303      22.799  49.774  30.694  1.00  0.00           H  
ATOM   4627 HG22 VAL   303      22.271  48.331  29.799  1.00  0.00           H  
ATOM   4628 HG23 VAL   303      24.020  48.775  29.921  1.00  0.00           H  
ATOM   4629  C   VAL   303      22.694  49.761  25.878  1.00  0.00           C  
ATOM   4630  O   VAL   303      21.547  49.665  25.447  1.00  0.00           O  
ATOM   4631  N   THR   304      23.561  50.646  25.369  1.00  0.00           N  
ATOM   4632  H   THR   304      24.372  50.789  25.953  1.00  0.00           H  
ATOM   4633  CA  THR   304      23.380  51.546  24.197  1.00  0.00           C  
ATOM   4634  HA  THR   304      22.654  52.322  24.442  1.00  0.00           H  
ATOM   4635  CB  THR   304      24.685  52.248  23.774  1.00  0.00           C  
ATOM   4636  HB  THR   304      25.362  51.523  23.323  1.00  0.00           H  
ATOM   4637  CG2 THR   304      24.553  53.366  22.698  1.00  0.00           C  
ATOM   4638 HG21 THR   304      24.140  52.990  21.763  1.00  0.00           H  
ATOM   4639 HG22 THR   304      23.901  54.163  23.055  1.00  0.00           H  
ATOM   4640 HG23 THR   304      25.516  53.837  22.500  1.00  0.00           H  
ATOM   4641  OG1 THR   304      25.146  52.887  24.894  1.00  0.00           O  
ATOM   4642  HG1 THR   304      24.791  53.779  24.885  1.00  0.00           H  
ATOM   4643  C   THR   304      22.905  50.754  22.955  1.00  0.00           C  
ATOM   4644  O   THR   304      22.070  51.160  22.075  1.00  0.00           O  
ATOM   4645  N   PHE   305      23.568  49.586  22.718  1.00  0.00           N  
ATOM   4646  H   PHE   305      24.324  49.423  23.367  1.00  0.00           H  
ATOM   4647  CA  PHE   305      23.332  48.641  21.663  1.00  0.00           C  
ATOM   4648  HA  PHE   305      22.904  49.065  20.754  1.00  0.00           H  
ATOM   4649  CB  PHE   305      24.662  48.161  21.143  1.00  0.00           C  
ATOM   4650  HB2 PHE   305      25.163  47.558  21.900  1.00  0.00           H  
ATOM   4651  HB3 PHE   305      24.597  47.364  20.402  1.00  0.00           H  
ATOM   4652  CG  PHE   305      25.601  49.232  20.620  1.00  0.00           C  
ATOM   4653  CD1 PHE   305      25.104  50.419  20.110  1.00  0.00           C  
ATOM   4654  HD1 PHE   305      24.037  50.520  19.976  1.00  0.00           H  
ATOM   4655  CE1 PHE   305      26.000  51.433  19.823  1.00  0.00           C  
ATOM   4656  HE1 PHE   305      25.673  52.286  19.247  1.00  0.00           H  
ATOM   4657  CZ  PHE   305      27.412  51.303  20.040  1.00  0.00           C  
ATOM   4658  HZ  PHE   305      28.107  52.089  19.783  1.00  0.00           H  
ATOM   4659  CE2 PHE   305      27.848  50.061  20.495  1.00  0.00           C  
ATOM   4660  HE2 PHE   305      28.879  49.740  20.499  1.00  0.00           H  
ATOM   4661  CD2 PHE   305      26.992  49.019  20.853  1.00  0.00           C  
ATOM   4662  HD2 PHE   305      27.412  48.062  21.127  1.00  0.00           H  
ATOM   4663  C   PHE   305      22.347  47.555  22.113  1.00  0.00           C  
ATOM   4664  O   PHE   305      22.434  46.888  23.146  1.00  0.00           O  
ATOM   4665  N   GLN   306      21.233  47.504  21.426  1.00  0.00           N  
ATOM   4666  H   GLN   306      21.257  48.071  20.590  1.00  0.00           H  
ATOM   4667  CA  GLN   306      19.967  46.725  21.791  1.00  0.00           C  
ATOM   4668  HA  GLN   306      19.586  47.261  22.660  1.00  0.00           H  
ATOM   4669  CB  GLN   306      18.949  46.938  20.689  1.00  0.00           C  
ATOM   4670  HB2 GLN   306      18.697  47.928  20.309  1.00  0.00           H  
ATOM   4671  HB3 GLN   306      19.373  46.349  19.876  1.00  0.00           H  
ATOM   4672  CG  GLN   306      17.568  46.316  20.921  1.00  0.00           C  
ATOM   4673  HG2 GLN   306      17.643  45.324  21.368  1.00  0.00           H  
ATOM   4674  HG3 GLN   306      17.011  46.979  21.583  1.00  0.00           H  
ATOM   4675  CD  GLN   306      16.673  46.136  19.651  1.00  0.00           C  
ATOM   4676  OE1 GLN   306      17.040  46.610  18.624  1.00  0.00           O  
ATOM   4677  NE2 GLN   306      15.659  45.319  19.660  1.00  0.00           N  
ATOM   4678 HE21 GLN   306      15.501  44.793  20.508  1.00  0.00           H  
ATOM   4679 HE22 GLN   306      15.091  45.196  18.834  1.00  0.00           H  
ATOM   4680  C   GLN   306      20.096  45.260  22.184  1.00  0.00           C  
ATOM   4681  O   GLN   306      20.023  44.962  23.383  1.00  0.00           O  
ATOM   4682  OXT GLN   306      20.378  44.443  21.296  1.00  0.00           O  
TER    4683      GLN   306 
ATOM   4683  C1  LIG   307      31.810  48.640  64.481  1.00  0.00           C  
ATOM   4684  C10 LIG   307      28.231  50.793  59.617  1.00  0.00           C  
ATOM   4685  C11 LIG   307      28.828  50.807  58.312  1.00  0.00           C  
ATOM   4686  C13 LIG   307      30.534  49.492  58.946  1.00  0.00           C  
ATOM   4687  C14 LIG   307      28.323  50.076  61.948  1.00  0.00           C  
ATOM   4688  C15 LIG   307      27.057  50.661  62.124  1.00  0.00           C  
ATOM   4689  C16 LIG   307      26.422  51.282  61.015  1.00  0.00           C  
ATOM   4690  C17 LIG   307      27.018  51.403  59.751  1.00  0.00           C  
ATOM   4691  C19 LIG   307      30.017  48.770  66.173  1.00  0.00           C  
ATOM   4692  C2  LIG   307      32.224  48.194  63.106  1.00  0.00           C  
ATOM   4693  C20 LIG   307      30.540  48.278  64.978  1.00  0.00           C  
ATOM   4694  C3  LIG   307      31.908  49.026  61.892  1.00  0.00           C  
ATOM   4695  C4  LIG   307      32.682  49.406  65.313  1.00  0.00           C  
ATOM   4696  C5  LIG   307      32.139  49.910  66.571  1.00  0.00           C  
ATOM   4697  C7  LIG   307      30.825  49.585  67.014  1.00  0.00           C  
ATOM   4698  C8  LIG   307      30.007  49.429  60.270  1.00  0.00           C  
ATOM   4699  C9  LIG   307      28.880  50.131  60.673  1.00  0.00           C  
ATOM   4700  N12 LIG   307      29.957  50.226  57.952  1.00  0.00           N  
ATOM   4701  N6  LIG   307      30.732  48.701  61.281  1.00  0.00           N  
ATOM   4702  O18 LIG   307      32.610  49.918  61.521  1.00  0.00           O  
ATOM   4703 Cl21 LIG   307      32.863  51.316  67.264  1.00  0.00          CL  
ATOM   4704 HC11 LIG   307      28.286  51.300  57.506  1.00  0.00           H  
ATOM   4705 HC13 LIG   307      31.410  48.908  58.666  1.00  0.00           H  
ATOM   4706 HC14 LIG   307      28.804  49.554  62.771  1.00  0.00           H  
ATOM   4707 HC15 LIG   307      26.520  50.541  63.060  1.00  0.00           H  
ATOM   4708 HC16 LIG   307      25.461  51.778  61.114  1.00  0.00           H  
ATOM   4709 HC17 LIG   307      26.613  51.984  58.928  1.00  0.00           H  
ATOM   4710 HC19 LIG   307      28.951  48.609  66.306  1.00  0.00           H  
ATOM   4711 H2_1 LIG   307      31.794  47.209  62.884  1.00  0.00           H  
ATOM   4712 H2_2 LIG   307      33.292  48.038  63.297  1.00  0.00           H  
ATOM   4713 HC20 LIG   307      29.873  47.698  64.347  1.00  0.00           H  
ATOM   4714  HC4 LIG   307      33.633  49.770  64.934  1.00  0.00           H  
ATOM   4715  HC7 LIG   307      30.379  50.147  67.828  1.00  0.00           H  
ATOM   4716  HN6 LIG   307      30.306  47.807  61.498  1.00  0.00           H  
TER    4717      LIG   307 
END   
