# Supplementary material for: FMOPhore for hotspot identification and efficient fragment-to-lead growth strategies
Source: Nat Commun. 2026 Apr 28;17:5813. doi: 10.1038/s41467-026-72384-x (PMC13328607; doi:10.1038/s41467-026-72384-x)
Supplement: Supplementary file 3 — Supplementary Dataset 1 [file 41467_2026_72384_MOESM3_ESM.zip › Mpro_holo_complex_7S3S/MD_output_c2.pdb]

CRYST1  145.059  164.726  153.622  64.46 143.76  79.91               1
ATOM      1  N   SER     1      24.633  59.799  39.689  1.00  0.00           N  
ATOM      2  H1  SER     1      25.105  60.372  39.003  1.00  0.00           H  
ATOM      3  H2  SER     1      25.204  59.973  40.504  1.00  0.00           H  
ATOM      4  H3  SER     1      24.742  58.803  39.565  1.00  0.00           H  
ATOM      5  CA  SER     1      23.249  60.173  40.064  1.00  0.00           C  
ATOM      6  HA  SER     1      22.920  59.421  40.780  1.00  0.00           H  
ATOM      7  CB  SER     1      23.216  61.444  40.888  1.00  0.00           C  
ATOM      8  HB2 SER     1      23.826  62.269  40.519  1.00  0.00           H  
ATOM      9  HB3 SER     1      22.166  61.717  40.997  1.00  0.00           H  
ATOM     10  OG  SER     1      23.685  61.083  42.194  1.00  0.00           O  
ATOM     11  HG  SER     1      22.926  61.020  42.778  1.00  0.00           H  
ATOM     12  C   SER     1      22.339  60.246  38.926  1.00  0.00           C  
ATOM     13  O   SER     1      22.816  60.413  37.808  1.00  0.00           O  
ATOM     14  N   GLY     2      20.982  60.172  39.063  1.00  0.00           N  
ATOM     15  H   GLY     2      20.672  59.936  39.995  1.00  0.00           H  
ATOM     16  CA  GLY     2      19.961  60.419  38.034  1.00  0.00           C  
ATOM     17  HA2 GLY     2      19.025  60.551  38.576  1.00  0.00           H  
ATOM     18  HA3 GLY     2      20.280  61.196  37.339  1.00  0.00           H  
ATOM     19  C   GLY     2      19.972  59.230  37.070  1.00  0.00           C  
ATOM     20  O   GLY     2      19.257  58.281  37.269  1.00  0.00           O  
ATOM     21  N   PHE     3      20.728  59.290  35.982  1.00  0.00           N  
ATOM     22  H   PHE     3      21.437  60.009  35.957  1.00  0.00           H  
ATOM     23  CA  PHE     3      20.829  58.196  35.002  1.00  0.00           C  
ATOM     24  HA  PHE     3      19.848  58.032  34.556  1.00  0.00           H  
ATOM     25  CB  PHE     3      21.723  58.781  33.942  1.00  0.00           C  
ATOM     26  HB2 PHE     3      21.199  58.429  33.053  1.00  0.00           H  
ATOM     27  HB3 PHE     3      21.625  59.866  33.899  1.00  0.00           H  
ATOM     28  CG  PHE     3      23.211  58.386  33.949  1.00  0.00           C  
ATOM     29  CD1 PHE     3      23.740  57.351  33.116  1.00  0.00           C  
ATOM     30  HD1 PHE     3      23.068  56.767  32.505  1.00  0.00           H  
ATOM     31  CE1 PHE     3      25.063  56.931  33.209  1.00  0.00           C  
ATOM     32  HE1 PHE     3      25.421  56.129  32.581  1.00  0.00           H  
ATOM     33  CZ  PHE     3      25.937  57.611  34.082  1.00  0.00           C  
ATOM     34  HZ  PHE     3      26.978  57.337  34.168  1.00  0.00           H  
ATOM     35  CE2 PHE     3      25.498  58.773  34.796  1.00  0.00           C  
ATOM     36  HE2 PHE     3      26.173  59.274  35.474  1.00  0.00           H  
ATOM     37  CD2 PHE     3      24.153  59.106  34.698  1.00  0.00           C  
ATOM     38  HD2 PHE     3      23.698  59.907  35.262  1.00  0.00           H  
ATOM     39  C   PHE     3      21.335  56.914  35.600  1.00  0.00           C  
ATOM     40  O   PHE     3      22.127  56.976  36.580  1.00  0.00           O  
ATOM     41  N   ARG     4      20.846  55.744  35.123  1.00  0.00           N  
ATOM     42  H   ARG     4      20.289  55.805  34.282  1.00  0.00           H  
ATOM     43  CA  ARG     4      21.235  54.446  35.647  1.00  0.00           C  
ATOM     44  HA  ARG     4      21.255  54.552  36.732  1.00  0.00           H  
ATOM     45  CB  ARG     4      20.030  53.467  35.516  1.00  0.00           C  
ATOM     46  HB2 ARG     4      19.241  53.799  36.190  1.00  0.00           H  
ATOM     47  HB3 ARG     4      19.625  53.492  34.504  1.00  0.00           H  
ATOM     48  CG  ARG     4      20.446  52.044  35.903  1.00  0.00           C  
ATOM     49  HG2 ARG     4      21.217  51.614  35.264  1.00  0.00           H  
ATOM     50  HG3 ARG     4      20.871  52.049  36.907  1.00  0.00           H  
ATOM     51  CD  ARG     4      19.164  51.128  35.860  1.00  0.00           C  
ATOM     52  HD2 ARG     4      19.515  50.298  36.474  1.00  0.00           H  
ATOM     53  HD3 ARG     4      18.281  51.605  36.285  1.00  0.00           H  
ATOM     54  NE  ARG     4      18.944  50.543  34.485  1.00  0.00           N  
ATOM     55  HE  ARG     4      19.698  50.485  33.815  1.00  0.00           H  
ATOM     56  CZ  ARG     4      17.907  49.722  34.177  1.00  0.00           C  
ATOM     57  NH1 ARG     4      16.932  49.505  34.984  1.00  0.00           N  
ATOM     58 HH11 ARG     4      16.782  50.139  35.756  1.00  0.00           H  
ATOM     59 HH12 ARG     4      16.186  48.897  34.677  1.00  0.00           H  
ATOM     60  NH2 ARG     4      17.866  48.974  33.116  1.00  0.00           N  
ATOM     61 HH21 ARG     4      18.705  48.922  32.556  1.00  0.00           H  
ATOM     62 HH22 ARG     4      17.072  48.360  33.002  1.00  0.00           H  
ATOM     63  C   ARG     4      22.573  53.955  35.166  1.00  0.00           C  
ATOM     64  O   ARG     4      22.704  53.784  33.985  1.00  0.00           O  
ATOM     65  N   LYS     5      23.514  53.809  36.059  1.00  0.00           N  
ATOM     66  H   LYS     5      23.198  53.899  37.014  1.00  0.00           H  
ATOM     67  CA  LYS     5      24.837  53.272  35.777  1.00  0.00           C  
ATOM     68  HA  LYS     5      25.215  53.736  34.867  1.00  0.00           H  
ATOM     69  CB  LYS     5      25.974  53.638  36.689  1.00  0.00           C  
ATOM     70  HB2 LYS     5      25.639  53.598  37.726  1.00  0.00           H  
ATOM     71  HB3 LYS     5      26.808  52.949  36.551  1.00  0.00           H  
ATOM     72  CG  LYS     5      26.500  55.085  36.363  1.00  0.00           C  
ATOM     73  HG2 LYS     5      26.885  55.137  35.345  1.00  0.00           H  
ATOM     74  HG3 LYS     5      25.723  55.836  36.505  1.00  0.00           H  
ATOM     75  CD  LYS     5      27.696  55.404  37.247  1.00  0.00           C  
ATOM     76  HD2 LYS     5      28.552  54.773  37.007  1.00  0.00           H  
ATOM     77  HD3 LYS     5      28.031  56.422  37.050  1.00  0.00           H  
ATOM     78  CE  LYS     5      27.432  55.240  38.778  1.00  0.00           C  
ATOM     79  HE2 LYS     5      26.549  55.852  38.966  1.00  0.00           H  
ATOM     80  HE3 LYS     5      27.194  54.205  39.023  1.00  0.00           H  
ATOM     81  NZ  LYS     5      28.566  55.725  39.533  1.00  0.00           N  
ATOM     82  HZ1 LYS     5      28.705  56.725  39.545  1.00  0.00           H  
ATOM     83  HZ2 LYS     5      28.581  55.447  40.504  1.00  0.00           H  
ATOM     84  HZ3 LYS     5      29.363  55.199  39.203  1.00  0.00           H  
ATOM     85  C   LYS     5      24.765  51.767  35.612  1.00  0.00           C  
ATOM     86  O   LYS     5      24.516  51.048  36.569  1.00  0.00           O  
ATOM     87  N   MET     6      25.288  51.281  34.479  1.00  0.00           N  
ATOM     88  H   MET     6      25.662  52.020  33.900  1.00  0.00           H  
ATOM     89  CA  MET     6      25.259  49.864  34.025  1.00  0.00           C  
ATOM     90  HA  MET     6      24.252  49.460  34.125  1.00  0.00           H  
ATOM     91  CB  MET     6      25.726  49.744  32.598  1.00  0.00           C  
ATOM     92  HB2 MET     6      25.135  50.457  32.024  1.00  0.00           H  
ATOM     93  HB3 MET     6      26.747  50.123  32.559  1.00  0.00           H  
ATOM     94  CG  MET     6      25.831  48.350  31.954  1.00  0.00           C  
ATOM     95  HG2 MET     6      26.292  48.316  30.967  1.00  0.00           H  
ATOM     96  HG3 MET     6      26.386  47.702  32.633  1.00  0.00           H  
ATOM     97  SD  MET     6      24.229  47.525  31.575  1.00  0.00           S  
ATOM     98  CE  MET     6      23.779  48.354  30.062  1.00  0.00           C  
ATOM     99  HE1 MET     6      23.922  49.429  30.172  1.00  0.00           H  
ATOM    100  HE2 MET     6      24.411  47.963  29.264  1.00  0.00           H  
ATOM    101  HE3 MET     6      22.737  48.096  29.874  1.00  0.00           H  
ATOM    102  C   MET     6      26.075  48.943  35.015  1.00  0.00           C  
ATOM    103  O   MET     6      27.330  48.793  34.792  1.00  0.00           O  
ATOM    104  N   ALA     7      25.477  48.371  36.060  1.00  0.00           N  
ATOM    105  H   ALA     7      24.483  48.457  36.223  1.00  0.00           H  
ATOM    106  CA  ALA     7      26.111  47.485  37.056  1.00  0.00           C  
ATOM    107  HA  ALA     7      27.162  47.733  37.208  1.00  0.00           H  
ATOM    108  CB  ALA     7      25.429  47.539  38.436  1.00  0.00           C  
ATOM    109  HB1 ALA     7      25.717  48.498  38.867  1.00  0.00           H  
ATOM    110  HB2 ALA     7      24.358  47.337  38.414  1.00  0.00           H  
ATOM    111  HB3 ALA     7      25.915  46.768  39.033  1.00  0.00           H  
ATOM    112  C   ALA     7      26.129  46.018  36.468  1.00  0.00           C  
ATOM    113  O   ALA     7      25.326  45.587  35.665  1.00  0.00           O  
ATOM    114  N   PHE     8      27.071  45.146  36.911  1.00  0.00           N  
ATOM    115  H   PHE     8      27.482  45.275  37.824  1.00  0.00           H  
ATOM    116  CA  PHE     8      27.035  43.786  36.525  1.00  0.00           C  
ATOM    117  HA  PHE     8      26.722  43.641  35.491  1.00  0.00           H  
ATOM    118  CB  PHE     8      28.376  43.126  36.833  1.00  0.00           C  
ATOM    119  HB2 PHE     8      28.649  43.219  37.884  1.00  0.00           H  
ATOM    120  HB3 PHE     8      28.177  42.075  36.626  1.00  0.00           H  
ATOM    121  CG  PHE     8      29.544  43.525  35.968  1.00  0.00           C  
ATOM    122  CD1 PHE     8      29.837  42.800  34.795  1.00  0.00           C  
ATOM    123  HD1 PHE     8      29.299  41.913  34.493  1.00  0.00           H  
ATOM    124  CE1 PHE     8      30.860  43.222  33.954  1.00  0.00           C  
ATOM    125  HE1 PHE     8      31.138  42.694  33.054  1.00  0.00           H  
ATOM    126  CZ  PHE     8      31.709  44.330  34.321  1.00  0.00           C  
ATOM    127  HZ  PHE     8      32.496  44.716  33.689  1.00  0.00           H  
ATOM    128  CE2 PHE     8      31.458  45.019  35.518  1.00  0.00           C  
ATOM    129  HE2 PHE     8      31.895  45.994  35.676  1.00  0.00           H  
ATOM    130  CD2 PHE     8      30.386  44.581  36.409  1.00  0.00           C  
ATOM    131  HD2 PHE     8      30.166  45.103  37.329  1.00  0.00           H  
ATOM    132  C   PHE     8      25.888  42.976  37.148  1.00  0.00           C  
ATOM    133  O   PHE     8      25.530  43.294  38.287  1.00  0.00           O  
ATOM    134  N   PRO     9      25.330  41.950  36.445  1.00  0.00           N  
ATOM    135  CD  PRO     9      25.580  41.588  35.121  1.00  0.00           C  
ATOM    136  HD2 PRO     9      26.636  41.764  34.917  1.00  0.00           H  
ATOM    137  HD3 PRO     9      25.040  42.110  34.331  1.00  0.00           H  
ATOM    138  CG  PRO     9      25.144  40.129  35.003  1.00  0.00           C  
ATOM    139  HG2 PRO     9      26.013  39.590  35.379  1.00  0.00           H  
ATOM    140  HG3 PRO     9      24.896  39.887  33.969  1.00  0.00           H  
ATOM    141  CB  PRO     9      24.000  40.098  35.961  1.00  0.00           C  
ATOM    142  HB2 PRO     9      23.877  39.039  36.189  1.00  0.00           H  
ATOM    143  HB3 PRO     9      23.118  40.575  35.533  1.00  0.00           H  
ATOM    144  CA  PRO     9      24.379  41.030  37.108  1.00  0.00           C  
ATOM    145  HA  PRO     9      23.489  41.599  37.374  1.00  0.00           H  
ATOM    146  C   PRO     9      24.804  40.360  38.396  1.00  0.00           C  
ATOM    147  O   PRO     9      25.511  39.383  38.289  1.00  0.00           O  
ATOM    148  N   SER    10      24.282  40.785  39.549  1.00  0.00           N  
ATOM    149  H   SER    10      23.741  41.638  39.532  1.00  0.00           H  
ATOM    150  CA  SER    10      24.662  40.274  40.926  1.00  0.00           C  
ATOM    151  HA  SER    10      25.740  40.430  40.888  1.00  0.00           H  
ATOM    152  CB  SER    10      23.985  41.044  42.011  1.00  0.00           C  
ATOM    153  HB2 SER    10      24.392  40.756  42.981  1.00  0.00           H  
ATOM    154  HB3 SER    10      24.251  42.097  41.925  1.00  0.00           H  
ATOM    155  OG  SER    10      22.636  40.924  41.971  1.00  0.00           O  
ATOM    156  HG  SER    10      22.383  40.318  42.670  1.00  0.00           H  
ATOM    157  C   SER    10      24.421  38.780  41.127  1.00  0.00           C  
ATOM    158  O   SER    10      25.063  38.349  41.998  1.00  0.00           O  
ATOM    159  N   GLY    11      23.589  38.082  40.370  1.00  0.00           N  
ATOM    160  H   GLY    11      23.088  38.532  39.618  1.00  0.00           H  
ATOM    161  CA  GLY    11      23.017  36.707  40.650  1.00  0.00           C  
ATOM    162  HA2 GLY    11      22.158  36.770  41.317  1.00  0.00           H  
ATOM    163  HA3 GLY    11      22.650  36.348  39.688  1.00  0.00           H  
ATOM    164  C   GLY    11      24.018  35.580  41.086  1.00  0.00           C  
ATOM    165  O   GLY    11      23.849  34.835  41.987  1.00  0.00           O  
ATOM    166  N   LYS    12      25.131  35.547  40.373  1.00  0.00           N  
ATOM    167  H   LYS    12      25.292  36.185  39.607  1.00  0.00           H  
ATOM    168  CA  LYS    12      26.204  34.539  40.628  1.00  0.00           C  
ATOM    169  HA  LYS    12      25.711  33.624  40.957  1.00  0.00           H  
ATOM    170  CB  LYS    12      27.084  34.080  39.412  1.00  0.00           C  
ATOM    171  HB2 LYS    12      27.482  34.970  38.924  1.00  0.00           H  
ATOM    172  HB3 LYS    12      28.049  33.624  39.632  1.00  0.00           H  
ATOM    173  CG  LYS    12      26.220  33.193  38.501  1.00  0.00           C  
ATOM    174  HG2 LYS    12      26.268  32.152  38.821  1.00  0.00           H  
ATOM    175  HG3 LYS    12      25.233  33.654  38.548  1.00  0.00           H  
ATOM    176  CD  LYS    12      26.620  33.065  37.050  1.00  0.00           C  
ATOM    177  HD2 LYS    12      26.365  33.986  36.527  1.00  0.00           H  
ATOM    178  HD3 LYS    12      27.691  32.865  37.053  1.00  0.00           H  
ATOM    179  CE  LYS    12      25.841  31.991  36.244  1.00  0.00           C  
ATOM    180  HE2 LYS    12      26.169  31.031  36.643  1.00  0.00           H  
ATOM    181  HE3 LYS    12      24.780  32.151  36.431  1.00  0.00           H  
ATOM    182  NZ  LYS    12      26.093  32.105  34.829  1.00  0.00           N  
ATOM    183  HZ1 LYS    12      25.450  31.579  34.255  1.00  0.00           H  
ATOM    184  HZ2 LYS    12      26.014  33.070  34.539  1.00  0.00           H  
ATOM    185  HZ3 LYS    12      26.994  31.767  34.521  1.00  0.00           H  
ATOM    186  C   LYS    12      26.985  34.912  41.923  1.00  0.00           C  
ATOM    187  O   LYS    12      27.135  34.007  42.775  1.00  0.00           O  
ATOM    188  N   VAL    13      27.488  36.107  42.135  1.00  0.00           N  
ATOM    189  H   VAL    13      27.263  36.708  41.355  1.00  0.00           H  
ATOM    190  CA  VAL    13      28.120  36.563  43.367  1.00  0.00           C  
ATOM    191  HA  VAL    13      28.826  35.830  43.758  1.00  0.00           H  
ATOM    192  CB  VAL    13      28.772  37.934  43.321  1.00  0.00           C  
ATOM    193  HB  VAL    13      28.046  38.666  42.967  1.00  0.00           H  
ATOM    194  CG1 VAL    13      29.343  38.369  44.649  1.00  0.00           C  
ATOM    195 HG11 VAL    13      30.126  39.122  44.569  1.00  0.00           H  
ATOM    196 HG12 VAL    13      28.626  38.808  45.342  1.00  0.00           H  
ATOM    197 HG13 VAL    13      29.860  37.523  45.103  1.00  0.00           H  
ATOM    198  CG2 VAL    13      29.943  37.837  42.346  1.00  0.00           C  
ATOM    199 HG21 VAL    13      30.730  37.176  42.709  1.00  0.00           H  
ATOM    200 HG22 VAL    13      29.540  37.352  41.457  1.00  0.00           H  
ATOM    201 HG23 VAL    13      30.384  38.816  42.159  1.00  0.00           H  
ATOM    202  C   VAL    13      27.133  36.513  44.493  1.00  0.00           C  
ATOM    203  O   VAL    13      27.396  36.085  45.578  1.00  0.00           O  
ATOM    204  N   GLU    14      25.903  36.987  44.277  1.00  0.00           N  
ATOM    205  H   GLU    14      25.696  37.376  43.369  1.00  0.00           H  
ATOM    206  CA  GLU    14      24.867  37.062  45.298  1.00  0.00           C  
ATOM    207  HA  GLU    14      25.096  37.733  46.126  1.00  0.00           H  
ATOM    208  CB  GLU    14      23.627  37.648  44.607  1.00  0.00           C  
ATOM    209  HB2 GLU    14      23.766  38.580  44.059  1.00  0.00           H  
ATOM    210  HB3 GLU    14      23.343  37.050  43.741  1.00  0.00           H  
ATOM    211  CG  GLU    14      22.448  37.922  45.556  1.00  0.00           C  
ATOM    212  HG2 GLU    14      22.071  36.951  45.876  1.00  0.00           H  
ATOM    213  HG3 GLU    14      22.765  38.552  46.387  1.00  0.00           H  
ATOM    214  CD  GLU    14      21.436  38.680  44.801  1.00  0.00           C  
ATOM    215  OE1 GLU    14      20.264  38.180  44.760  1.00  0.00           O  
ATOM    216  OE2 GLU    14      21.796  39.741  44.216  1.00  0.00           O  
ATOM    217  C   GLU    14      24.426  35.684  45.896  1.00  0.00           C  
ATOM    218  O   GLU    14      24.148  35.574  47.069  1.00  0.00           O  
ATOM    219  N   GLY    15      24.397  34.720  45.016  1.00  0.00           N  
ATOM    220  H   GLY    15      24.387  34.914  44.025  1.00  0.00           H  
ATOM    221  CA  GLY    15      24.361  33.313  45.307  1.00  0.00           C  
ATOM    222  HA2 GLY    15      23.347  33.115  45.652  1.00  0.00           H  
ATOM    223  HA3 GLY    15      24.476  32.744  44.385  1.00  0.00           H  
ATOM    224  C   GLY    15      25.391  32.840  46.314  1.00  0.00           C  
ATOM    225  O   GLY    15      25.258  31.795  46.985  1.00  0.00           O  
ATOM    226  N   CYS    16      26.483  33.599  46.518  1.00  0.00           N  
ATOM    227  H   CYS    16      26.410  34.562  46.223  1.00  0.00           H  
ATOM    228  CA  CYS    16      27.676  33.214  47.294  1.00  0.00           C  
ATOM    229  HA  CYS    16      27.610  32.196  47.677  1.00  0.00           H  
ATOM    230  CB  CYS    16      28.933  33.259  46.435  1.00  0.00           C  
ATOM    231  HB2 CYS    16      29.164  34.311  46.264  1.00  0.00           H  
ATOM    232  HB3 CYS    16      29.739  32.754  46.967  1.00  0.00           H  
ATOM    233  SG  CYS    16      28.832  32.314  44.988  1.00  0.00           S  
ATOM    234  HG  CYS    16      28.100  33.262  44.397  1.00  0.00           H  
ATOM    235  C   CYS    16      27.813  33.949  48.590  1.00  0.00           C  
ATOM    236  O   CYS    16      28.798  33.683  49.304  1.00  0.00           O  
ATOM    237  N   MET    17      26.891  34.865  48.802  1.00  0.00           N  
ATOM    238  H   MET    17      26.164  34.919  48.103  1.00  0.00           H  
ATOM    239  CA  MET    17      26.756  35.628  50.020  1.00  0.00           C  
ATOM    240  HA  MET    17      27.691  35.924  50.495  1.00  0.00           H  
ATOM    241  CB  MET    17      26.067  36.973  49.594  1.00  0.00           C  
ATOM    242  HB2 MET    17      25.115  36.732  49.122  1.00  0.00           H  
ATOM    243  HB3 MET    17      25.817  37.585  50.461  1.00  0.00           H  
ATOM    244  CG  MET    17      26.874  37.828  48.656  1.00  0.00           C  
ATOM    245  HG2 MET    17      26.929  37.383  47.662  1.00  0.00           H  
ATOM    246  HG3 MET    17      26.436  38.822  48.569  1.00  0.00           H  
ATOM    247  SD  MET    17      28.519  38.144  49.223  1.00  0.00           S  
ATOM    248  CE  MET    17      28.407  38.973  50.795  1.00  0.00           C  
ATOM    249  HE1 MET    17      27.875  38.312  51.479  1.00  0.00           H  
ATOM    250  HE2 MET    17      29.443  39.043  51.126  1.00  0.00           H  
ATOM    251  HE3 MET    17      27.816  39.879  50.664  1.00  0.00           H  
ATOM    252  C   MET    17      25.917  34.807  50.961  1.00  0.00           C  
ATOM    253  O   MET    17      24.832  34.339  50.632  1.00  0.00           O  
ATOM    254  N   VAL    18      26.463  34.708  52.153  1.00  0.00           N  
ATOM    255  H   VAL    18      27.348  35.162  52.326  1.00  0.00           H  
ATOM    256  CA  VAL    18      25.875  34.006  53.322  1.00  0.00           C  
ATOM    257  HA  VAL    18      24.827  33.804  53.103  1.00  0.00           H  
ATOM    258  CB  VAL    18      26.550  32.600  53.442  1.00  0.00           C  
ATOM    259  HB  VAL    18      26.071  31.888  54.114  1.00  0.00           H  
ATOM    260  CG1 VAL    18      26.661  31.757  52.164  1.00  0.00           C  
ATOM    261 HG11 VAL    18      27.495  32.040  51.521  1.00  0.00           H  
ATOM    262 HG12 VAL    18      26.869  30.711  52.387  1.00  0.00           H  
ATOM    263 HG13 VAL    18      25.739  31.820  51.586  1.00  0.00           H  
ATOM    264  CG2 VAL    18      28.001  32.560  53.909  1.00  0.00           C  
ATOM    265 HG21 VAL    18      28.519  33.134  53.141  1.00  0.00           H  
ATOM    266 HG22 VAL    18      28.209  32.926  54.914  1.00  0.00           H  
ATOM    267 HG23 VAL    18      28.429  31.562  53.812  1.00  0.00           H  
ATOM    268  C   VAL    18      25.977  34.817  54.650  1.00  0.00           C  
ATOM    269  O   VAL    18      26.884  35.648  54.814  1.00  0.00           O  
ATOM    270  N   GLN    19      25.060  34.645  55.598  1.00  0.00           N  
ATOM    271  H   GLN    19      24.446  33.846  55.532  1.00  0.00           H  
ATOM    272  CA  GLN    19      25.209  35.343  56.933  1.00  0.00           C  
ATOM    273  HA  GLN    19      25.653  36.285  56.610  1.00  0.00           H  
ATOM    274  CB  GLN    19      23.812  35.642  57.503  1.00  0.00           C  
ATOM    275  HB2 GLN    19      23.777  36.689  57.803  1.00  0.00           H  
ATOM    276  HB3 GLN    19      23.146  35.464  56.659  1.00  0.00           H  
ATOM    277  CG  GLN    19      23.429  34.625  58.620  1.00  0.00           C  
ATOM    278  HG2 GLN    19      23.849  33.643  58.403  1.00  0.00           H  
ATOM    279  HG3 GLN    19      23.793  34.997  59.577  1.00  0.00           H  
ATOM    280  CD  GLN    19      21.919  34.531  58.811  1.00  0.00           C  
ATOM    281  OE1 GLN    19      21.117  35.226  58.209  1.00  0.00           O  
ATOM    282  NE2 GLN    19      21.394  33.714  59.670  1.00  0.00           N  
ATOM    283 HE21 GLN    19      21.993  33.061  60.154  1.00  0.00           H  
ATOM    284 HE22 GLN    19      20.402  33.529  59.707  1.00  0.00           H  
ATOM    285  C   GLN    19      26.208  34.586  57.893  1.00  0.00           C  
ATOM    286  O   GLN    19      26.451  33.355  57.727  1.00  0.00           O  
ATOM    287  N   VAL    20      26.787  35.285  58.835  1.00  0.00           N  
ATOM    288  H   VAL    20      26.694  36.290  58.779  1.00  0.00           H  
ATOM    289  CA  VAL    20      27.817  34.927  59.883  1.00  0.00           C  
ATOM    290  HA  VAL    20      27.775  33.854  60.070  1.00  0.00           H  
ATOM    291  CB  VAL    20      29.278  35.282  59.533  1.00  0.00           C  
ATOM    292  HB  VAL    20      29.406  36.362  59.470  1.00  0.00           H  
ATOM    293  CG1 VAL    20      30.294  34.903  60.649  1.00  0.00           C  
ATOM    294 HG11 VAL    20      31.287  35.282  60.410  1.00  0.00           H  
ATOM    295 HG12 VAL    20      29.971  35.272  61.622  1.00  0.00           H  
ATOM    296 HG13 VAL    20      30.312  33.820  60.773  1.00  0.00           H  
ATOM    297  CG2 VAL    20      29.848  34.733  58.270  1.00  0.00           C  
ATOM    298 HG21 VAL    20      30.826  35.160  58.050  1.00  0.00           H  
ATOM    299 HG22 VAL    20      29.892  33.653  58.405  1.00  0.00           H  
ATOM    300 HG23 VAL    20      29.186  34.932  57.427  1.00  0.00           H  
ATOM    301  C   VAL    20      27.536  35.601  61.231  1.00  0.00           C  
ATOM    302  O   VAL    20      27.487  36.821  61.213  1.00  0.00           O  
ATOM    303  N   THR    21      27.367  34.852  62.325  1.00  0.00           N  
ATOM    304  H   THR    21      27.286  33.864  62.131  1.00  0.00           H  
ATOM    305  CA  THR    21      27.434  35.372  63.731  1.00  0.00           C  
ATOM    306  HA  THR    21      27.548  36.456  63.742  1.00  0.00           H  
ATOM    307  CB  THR    21      26.139  35.155  64.477  1.00  0.00           C  
ATOM    308  HB  THR    21      26.057  34.216  65.024  1.00  0.00           H  
ATOM    309  CG2 THR    21      25.842  36.404  65.421  1.00  0.00           C  
ATOM    310 HG21 THR    21      26.589  36.543  66.203  1.00  0.00           H  
ATOM    311 HG22 THR    21      25.765  37.306  64.813  1.00  0.00           H  
ATOM    312 HG23 THR    21      24.828  36.277  65.800  1.00  0.00           H  
ATOM    313  OG1 THR    21      24.994  35.140  63.584  1.00  0.00           O  
ATOM    314  HG1 THR    21      25.128  34.387  63.004  1.00  0.00           H  
ATOM    315  C   THR    21      28.611  34.736  64.512  1.00  0.00           C  
ATOM    316  O   THR    21      28.851  33.534  64.328  1.00  0.00           O  
ATOM    317  N   CYS    22      29.166  35.492  65.527  1.00  0.00           N  
ATOM    318  H   CYS    22      28.733  36.399  65.625  1.00  0.00           H  
ATOM    319  CA  CYS    22      30.021  35.022  66.601  1.00  0.00           C  
ATOM    320  HA  CYS    22      29.804  33.973  66.805  1.00  0.00           H  
ATOM    321  CB  CYS    22      31.390  35.113  66.034  1.00  0.00           C  
ATOM    322  HB2 CYS    22      31.465  34.761  65.005  1.00  0.00           H  
ATOM    323  HB3 CYS    22      31.600  36.178  65.926  1.00  0.00           H  
ATOM    324  SG  CYS    22      32.538  34.240  67.053  1.00  0.00           S  
ATOM    325  HG  CYS    22      33.041  33.396  66.147  1.00  0.00           H  
ATOM    326  C   CYS    22      29.900  35.851  67.876  1.00  0.00           C  
ATOM    327  O   CYS    22      29.397  35.386  68.932  1.00  0.00           O  
ATOM    328  N   GLY    23      30.326  37.098  67.933  1.00  0.00           N  
ATOM    329  H   GLY    23      30.664  37.449  67.048  1.00  0.00           H  
ATOM    330  CA  GLY    23      30.177  37.960  69.150  1.00  0.00           C  
ATOM    331  HA2 GLY    23      30.552  37.471  70.048  1.00  0.00           H  
ATOM    332  HA3 GLY    23      30.703  38.906  69.020  1.00  0.00           H  
ATOM    333  C   GLY    23      28.729  38.308  69.424  1.00  0.00           C  
ATOM    334  O   GLY    23      28.134  37.750  70.335  1.00  0.00           O  
ATOM    335  N   THR    24      28.174  39.245  68.661  1.00  0.00           N  
ATOM    336  H   THR    24      28.871  39.773  68.157  1.00  0.00           H  
ATOM    337  CA  THR    24      26.819  39.855  68.825  1.00  0.00           C  
ATOM    338  HA  THR    24      26.233  39.169  69.436  1.00  0.00           H  
ATOM    339  CB  THR    24      26.801  41.106  69.657  1.00  0.00           C  
ATOM    340  HB  THR    24      27.601  41.749  69.290  1.00  0.00           H  
ATOM    341  CG2 THR    24      25.560  42.059  69.650  1.00  0.00           C  
ATOM    342 HG21 THR    24      25.723  42.874  70.356  1.00  0.00           H  
ATOM    343 HG22 THR    24      25.537  42.610  68.710  1.00  0.00           H  
ATOM    344 HG23 THR    24      24.607  41.544  69.766  1.00  0.00           H  
ATOM    345  OG1 THR    24      26.988  40.946  71.041  1.00  0.00           O  
ATOM    346  HG1 THR    24      26.384  40.250  71.308  1.00  0.00           H  
ATOM    347  C   THR    24      26.027  40.012  67.530  1.00  0.00           C  
ATOM    348  O   THR    24      24.890  39.446  67.379  1.00  0.00           O  
ATOM    349  N   THR    25      26.574  40.671  66.441  1.00  0.00           N  
ATOM    350  H   THR    25      27.513  41.043  66.442  1.00  0.00           H  
ATOM    351  CA  THR    25      25.780  41.142  65.261  1.00  0.00           C  
ATOM    352  HA  THR    25      24.711  41.123  65.472  1.00  0.00           H  
ATOM    353  CB  THR    25      26.158  42.618  64.986  1.00  0.00           C  
ATOM    354  HB  THR    25      27.243  42.718  65.015  1.00  0.00           H  
ATOM    355  CG2 THR    25      25.666  43.100  63.637  1.00  0.00           C  
ATOM    356 HG21 THR    25      26.155  42.605  62.798  1.00  0.00           H  
ATOM    357 HG22 THR    25      24.582  43.001  63.573  1.00  0.00           H  
ATOM    358 HG23 THR    25      25.800  44.182  63.638  1.00  0.00           H  
ATOM    359  OG1 THR    25      25.606  43.347  66.025  1.00  0.00           O  
ATOM    360  HG1 THR    25      26.072  43.295  66.863  1.00  0.00           H  
ATOM    361  C   THR    25      25.990  40.221  64.019  1.00  0.00           C  
ATOM    362  O   THR    25      27.063  39.847  63.533  1.00  0.00           O  
ATOM    363  N   THR    26      24.937  39.756  63.366  1.00  0.00           N  
ATOM    364  H   THR    26      24.086  40.052  63.821  1.00  0.00           H  
ATOM    365  CA  THR    26      24.917  38.998  62.128  1.00  0.00           C  
ATOM    366  HA  THR    26      25.725  38.286  62.295  1.00  0.00           H  
ATOM    367  CB  THR    26      23.576  38.282  61.939  1.00  0.00           C  
ATOM    368  HB  THR    26      22.871  39.054  61.632  1.00  0.00           H  
ATOM    369  CG2 THR    26      23.487  37.278  60.837  1.00  0.00           C  
ATOM    370 HG21 THR    26      23.321  37.612  59.812  1.00  0.00           H  
ATOM    371 HG22 THR    26      24.340  36.601  60.869  1.00  0.00           H  
ATOM    372 HG23 THR    26      22.612  36.651  61.006  1.00  0.00           H  
ATOM    373  OG1 THR    26      23.100  37.631  63.100  1.00  0.00           O  
ATOM    374  HG1 THR    26      23.650  36.870  63.302  1.00  0.00           H  
ATOM    375  C   THR    26      25.257  39.914  61.020  1.00  0.00           C  
ATOM    376  O   THR    26      24.543  40.876  60.649  1.00  0.00           O  
ATOM    377  N   LEU    27      26.387  39.656  60.360  1.00  0.00           N  
ATOM    378  H   LEU    27      26.894  38.825  60.630  1.00  0.00           H  
ATOM    379  CA  LEU    27      26.905  40.289  59.101  1.00  0.00           C  
ATOM    380  HA  LEU    27      26.152  40.990  58.739  1.00  0.00           H  
ATOM    381  CB  LEU    27      28.209  41.132  59.433  1.00  0.00           C  
ATOM    382  HB2 LEU    27      28.481  41.732  58.564  1.00  0.00           H  
ATOM    383  HB3 LEU    27      27.839  41.858  60.158  1.00  0.00           H  
ATOM    384  CG  LEU    27      29.356  40.379  60.046  1.00  0.00           C  
ATOM    385  HG  LEU    27      29.190  39.884  61.003  1.00  0.00           H  
ATOM    386  CD1 LEU    27      29.941  39.306  59.121  1.00  0.00           C  
ATOM    387 HD11 LEU    27      30.876  38.916  59.524  1.00  0.00           H  
ATOM    388 HD12 LEU    27      29.245  38.487  58.938  1.00  0.00           H  
ATOM    389 HD13 LEU    27      30.124  39.771  58.153  1.00  0.00           H  
ATOM    390  CD2 LEU    27      30.410  41.383  60.283  1.00  0.00           C  
ATOM    391 HD21 LEU    27      31.280  41.060  60.854  1.00  0.00           H  
ATOM    392 HD22 LEU    27      30.800  41.685  59.312  1.00  0.00           H  
ATOM    393 HD23 LEU    27      29.957  42.192  60.857  1.00  0.00           H  
ATOM    394  C   LEU    27      27.030  39.239  57.902  1.00  0.00           C  
ATOM    395  O   LEU    27      26.484  38.108  57.970  1.00  0.00           O  
ATOM    396  N   ASN    28      27.725  39.621  56.835  1.00  0.00           N  
ATOM    397  H   ASN    28      28.241  40.487  56.781  1.00  0.00           H  
ATOM    398  CA  ASN    28      27.803  38.793  55.585  1.00  0.00           C  
ATOM    399  HA  ASN    28      27.169  37.915  55.711  1.00  0.00           H  
ATOM    400  CB  ASN    28      27.454  39.682  54.395  1.00  0.00           C  
ATOM    401  HB2 ASN    28      28.341  40.113  53.930  1.00  0.00           H  
ATOM    402  HB3 ASN    28      26.994  39.019  53.663  1.00  0.00           H  
ATOM    403  CG  ASN    28      26.339  40.720  54.746  1.00  0.00           C  
ATOM    404  OD1 ASN    28      25.195  40.333  54.963  1.00  0.00           O  
ATOM    405  ND2 ASN    28      26.635  41.972  54.788  1.00  0.00           N  
ATOM    406 HD21 ASN    28      27.607  42.246  54.749  1.00  0.00           H  
ATOM    407 HD22 ASN    28      25.905  42.584  55.123  1.00  0.00           H  
ATOM    408  C   ASN    28      29.224  38.258  55.405  1.00  0.00           C  
ATOM    409  O   ASN    28      30.247  38.852  55.840  1.00  0.00           O  
ATOM    410  N   GLY    29      29.327  37.026  54.904  1.00  0.00           N  
ATOM    411  H   GLY    29      28.466  36.548  54.679  1.00  0.00           H  
ATOM    412  CA  GLY    29      30.512  36.471  54.274  1.00  0.00           C  
ATOM    413  HA2 GLY    29      31.311  37.211  54.317  1.00  0.00           H  
ATOM    414  HA3 GLY    29      30.854  35.588  54.814  1.00  0.00           H  
ATOM    415  C   GLY    29      30.326  36.044  52.794  1.00  0.00           C  
ATOM    416  O   GLY    29      29.244  35.769  52.396  1.00  0.00           O  
ATOM    417  N   LEU    30      31.419  35.869  52.039  1.00  0.00           N  
ATOM    418  H   LEU    30      32.295  36.106  52.483  1.00  0.00           H  
ATOM    419  CA  LEU    30      31.504  35.306  50.703  1.00  0.00           C  
ATOM    420  HA  LEU    30      30.480  35.264  50.332  1.00  0.00           H  
ATOM    421  CB  LEU    30      32.324  36.255  49.792  1.00  0.00           C  
ATOM    422  HB2 LEU    30      31.990  37.290  49.718  1.00  0.00           H  
ATOM    423  HB3 LEU    30      33.334  36.208  50.199  1.00  0.00           H  
ATOM    424  CG  LEU    30      32.403  35.649  48.384  1.00  0.00           C  
ATOM    425  HG  LEU    30      32.756  34.618  48.390  1.00  0.00           H  
ATOM    426  CD1 LEU    30      31.139  35.812  47.621  1.00  0.00           C  
ATOM    427 HD11 LEU    30      30.310  35.254  48.056  1.00  0.00           H  
ATOM    428 HD12 LEU    30      30.886  36.872  47.655  1.00  0.00           H  
ATOM    429 HD13 LEU    30      31.284  35.490  46.590  1.00  0.00           H  
ATOM    430  CD2 LEU    30      33.365  36.476  47.637  1.00  0.00           C  
ATOM    431 HD21 LEU    30      33.567  36.099  46.634  1.00  0.00           H  
ATOM    432 HD22 LEU    30      33.264  37.559  47.700  1.00  0.00           H  
ATOM    433 HD23 LEU    30      34.324  36.416  48.150  1.00  0.00           H  
ATOM    434  C   LEU    30      31.975  33.875  50.842  1.00  0.00           C  
ATOM    435  O   LEU    30      33.112  33.635  51.251  1.00  0.00           O  
ATOM    436  N   TRP    31      31.156  32.905  50.434  1.00  0.00           N  
ATOM    437  H   TRP    31      30.333  33.296  49.997  1.00  0.00           H  
ATOM    438  CA  TRP    31      31.323  31.432  50.456  1.00  0.00           C  
ATOM    439  HA  TRP    31      32.020  31.249  51.274  1.00  0.00           H  
ATOM    440  CB  TRP    31      29.924  30.792  50.675  1.00  0.00           C  
ATOM    441  HB2 TRP    31      29.538  31.213  51.603  1.00  0.00           H  
ATOM    442  HB3 TRP    31      29.238  31.153  49.908  1.00  0.00           H  
ATOM    443  CG  TRP    31      29.785  29.276  50.794  1.00  0.00           C  
ATOM    444  CD1 TRP    31      30.657  28.450  51.371  1.00  0.00           C  
ATOM    445  HD1 TRP    31      31.626  28.800  51.695  1.00  0.00           H  
ATOM    446  NE1 TRP    31      30.142  27.165  51.455  1.00  0.00           N  
ATOM    447  HE1 TRP    31      30.607  26.387  51.901  1.00  0.00           H  
ATOM    448  CE2 TRP    31      28.879  27.042  50.927  1.00  0.00           C  
ATOM    449  CZ2 TRP    31      27.967  25.993  50.769  1.00  0.00           C  
ATOM    450  HZ2 TRP    31      28.304  25.013  51.073  1.00  0.00           H  
ATOM    451  CH2 TRP    31      26.680  26.211  50.188  1.00  0.00           C  
ATOM    452  HH2 TRP    31      25.999  25.399  49.980  1.00  0.00           H  
ATOM    453  CZ3 TRP    31      26.339  27.597  50.002  1.00  0.00           C  
ATOM    454  HZ3 TRP    31      25.370  27.802  49.570  1.00  0.00           H  
ATOM    455  CE3 TRP    31      27.208  28.670  50.258  1.00  0.00           C  
ATOM    456  HE3 TRP    31      26.850  29.638  49.941  1.00  0.00           H  
ATOM    457  CD2 TRP    31      28.551  28.451  50.671  1.00  0.00           C  
ATOM    458  C   TRP    31      31.940  31.097  49.131  1.00  0.00           C  
ATOM    459  O   TRP    31      31.356  31.001  48.048  1.00  0.00           O  
ATOM    460  N   LEU    32      33.215  30.733  49.255  1.00  0.00           N  
ATOM    461  H   LEU    32      33.645  30.846  50.162  1.00  0.00           H  
ATOM    462  CA  LEU    32      34.168  30.396  48.197  1.00  0.00           C  
ATOM    463  HA  LEU    32      33.600  30.409  47.267  1.00  0.00           H  
ATOM    464  CB  LEU    32      35.284  31.402  47.995  1.00  0.00           C  
ATOM    465  HB2 LEU    32      35.846  31.488  48.925  1.00  0.00           H  
ATOM    466  HB3 LEU    32      35.962  31.025  47.230  1.00  0.00           H  
ATOM    467  CG  LEU    32      34.889  32.827  47.556  1.00  0.00           C  
ATOM    468  HG  LEU    32      34.227  33.214  48.331  1.00  0.00           H  
ATOM    469  CD1 LEU    32      36.139  33.784  47.580  1.00  0.00           C  
ATOM    470 HD11 LEU    32      36.468  33.757  48.618  1.00  0.00           H  
ATOM    471 HD12 LEU    32      36.933  33.486  46.895  1.00  0.00           H  
ATOM    472 HD13 LEU    32      35.822  34.773  47.245  1.00  0.00           H  
ATOM    473  CD2 LEU    32      34.097  32.968  46.223  1.00  0.00           C  
ATOM    474 HD21 LEU    32      34.614  32.335  45.502  1.00  0.00           H  
ATOM    475 HD22 LEU    32      33.076  32.647  46.426  1.00  0.00           H  
ATOM    476 HD23 LEU    32      34.207  34.030  46.000  1.00  0.00           H  
ATOM    477  C   LEU    32      34.728  28.967  48.472  1.00  0.00           C  
ATOM    478  O   LEU    32      35.484  28.802  49.413  1.00  0.00           O  
ATOM    479  N   ASP    33      34.296  27.992  47.683  1.00  0.00           N  
ATOM    480  H   ASP    33      33.654  28.178  46.926  1.00  0.00           H  
ATOM    481  CA  ASP    33      34.609  26.511  47.889  1.00  0.00           C  
ATOM    482  HA  ASP    33      34.070  26.014  47.082  1.00  0.00           H  
ATOM    483  CB  ASP    33      36.134  26.213  47.823  1.00  0.00           C  
ATOM    484  HB2 ASP    33      36.828  26.590  48.574  1.00  0.00           H  
ATOM    485  HB3 ASP    33      36.246  25.132  47.736  1.00  0.00           H  
ATOM    486  CG  ASP    33      36.680  26.743  46.483  1.00  0.00           C  
ATOM    487  OD1 ASP    33      36.208  26.429  45.374  1.00  0.00           O  
ATOM    488  OD2 ASP    33      37.682  27.524  46.514  1.00  0.00           O  
ATOM    489  C   ASP    33      34.014  26.075  49.231  1.00  0.00           C  
ATOM    490  O   ASP    33      32.836  26.233  49.580  1.00  0.00           O  
ATOM    491  N   ASP    34      34.860  25.564  50.141  1.00  0.00           N  
ATOM    492  H   ASP    34      35.771  25.246  49.842  1.00  0.00           H  
ATOM    493  CA  ASP    34      34.387  25.169  51.484  1.00  0.00           C  
ATOM    494  HA  ASP    34      33.305  25.126  51.611  1.00  0.00           H  
ATOM    495  CB  ASP    34      34.910  23.792  51.821  1.00  0.00           C  
ATOM    496  HB2 ASP    34      34.658  23.630  52.869  1.00  0.00           H  
ATOM    497  HB3 ASP    34      34.506  22.989  51.204  1.00  0.00           H  
ATOM    498  CG  ASP    34      36.470  23.600  51.771  1.00  0.00           C  
ATOM    499  OD1 ASP    34      37.230  24.068  50.830  1.00  0.00           O  
ATOM    500  OD2 ASP    34      36.898  22.954  52.756  1.00  0.00           O  
ATOM    501  C   ASP    34      34.910  26.178  52.536  1.00  0.00           C  
ATOM    502  O   ASP    34      35.061  25.822  53.719  1.00  0.00           O  
ATOM    503  N   VAL    35      35.210  27.463  52.147  1.00  0.00           N  
ATOM    504  H   VAL    35      35.223  27.629  51.151  1.00  0.00           H  
ATOM    505  CA  VAL    35      35.739  28.491  52.973  1.00  0.00           C  
ATOM    506  HA  VAL    35      35.722  28.328  54.051  1.00  0.00           H  
ATOM    507  CB  VAL    35      37.270  28.712  52.720  1.00  0.00           C  
ATOM    508  HB  VAL    35      37.363  28.884  51.648  1.00  0.00           H  
ATOM    509  CG1 VAL    35      37.811  29.855  53.509  1.00  0.00           C  
ATOM    510 HG11 VAL    35      37.661  29.759  54.584  1.00  0.00           H  
ATOM    511 HG12 VAL    35      38.826  30.063  53.172  1.00  0.00           H  
ATOM    512 HG13 VAL    35      37.238  30.771  53.369  1.00  0.00           H  
ATOM    513  CG2 VAL    35      37.971  27.411  53.107  1.00  0.00           C  
ATOM    514 HG21 VAL    35      37.745  26.557  52.468  1.00  0.00           H  
ATOM    515 HG22 VAL    35      39.047  27.563  53.026  1.00  0.00           H  
ATOM    516 HG23 VAL    35      37.714  27.186  54.142  1.00  0.00           H  
ATOM    517  C   VAL    35      34.910  29.758  52.884  1.00  0.00           C  
ATOM    518  O   VAL    35      34.864  30.466  51.866  1.00  0.00           O  
ATOM    519  N   VAL    36      34.283  30.171  53.997  1.00  0.00           N  
ATOM    520  H   VAL    36      34.468  29.650  54.842  1.00  0.00           H  
ATOM    521  CA  VAL    36      33.575  31.486  54.202  1.00  0.00           C  
ATOM    522  HA  VAL    36      33.198  31.929  53.281  1.00  0.00           H  
ATOM    523  CB  VAL    36      32.318  31.352  55.052  1.00  0.00           C  
ATOM    524  HB  VAL    36      32.502  31.034  56.078  1.00  0.00           H  
ATOM    525  CG1 VAL    36      31.456  32.601  55.115  1.00  0.00           C  
ATOM    526 HG11 VAL    36      30.657  32.522  55.853  1.00  0.00           H  
ATOM    527 HG12 VAL    36      32.133  33.386  55.450  1.00  0.00           H  
ATOM    528 HG13 VAL    36      31.047  33.063  54.215  1.00  0.00           H  
ATOM    529  CG2 VAL    36      31.370  30.285  54.391  1.00  0.00           C  
ATOM    530 HG21 VAL    36      31.251  30.554  53.341  1.00  0.00           H  
ATOM    531 HG22 VAL    36      31.748  29.266  54.307  1.00  0.00           H  
ATOM    532 HG23 VAL    36      30.371  30.215  54.822  1.00  0.00           H  
ATOM    533  C   VAL    36      34.466  32.641  54.620  1.00  0.00           C  
ATOM    534  O   VAL    36      34.929  32.646  55.732  1.00  0.00           O  
ATOM    535  N   TYR    37      34.887  33.509  53.675  1.00  0.00           N  
ATOM    536  H   TYR    37      34.484  33.303  52.773  1.00  0.00           H  
ATOM    537  CA  TYR    37      35.749  34.659  53.887  1.00  0.00           C  
ATOM    538  HA  TYR    37      36.567  34.463  54.580  1.00  0.00           H  
ATOM    539  CB  TYR    37      36.344  35.124  52.549  1.00  0.00           C  
ATOM    540  HB2 TYR    37      35.563  35.341  51.820  1.00  0.00           H  
ATOM    541  HB3 TYR    37      36.863  36.043  52.822  1.00  0.00           H  
ATOM    542  CG  TYR    37      37.324  34.213  51.893  1.00  0.00           C  
ATOM    543  CD1 TYR    37      36.961  32.872  51.444  1.00  0.00           C  
ATOM    544  HD1 TYR    37      36.009  32.388  51.604  1.00  0.00           H  
ATOM    545  CE1 TYR    37      37.974  32.092  50.896  1.00  0.00           C  
ATOM    546  HE1 TYR    37      37.647  31.100  50.622  1.00  0.00           H  
ATOM    547  CZ  TYR    37      39.297  32.542  50.745  1.00  0.00           C  
ATOM    548  OH  TYR    37      40.241  31.704  50.234  1.00  0.00           O  
ATOM    549  HH  TYR    37      39.820  30.899  49.925  1.00  0.00           H  
ATOM    550  CE2 TYR    37      39.653  33.761  51.224  1.00  0.00           C  
ATOM    551  HE2 TYR    37      40.690  34.060  51.193  1.00  0.00           H  
ATOM    552  CD2 TYR    37      38.699  34.652  51.756  1.00  0.00           C  
ATOM    553  HD2 TYR    37      38.956  35.676  51.983  1.00  0.00           H  
ATOM    554  C   TYR    37      34.878  35.860  54.445  1.00  0.00           C  
ATOM    555  O   TYR    37      33.809  36.215  53.929  1.00  0.00           O  
ATOM    556  N   CYS    38      35.364  36.474  55.494  1.00  0.00           N  
ATOM    557  H   CYS    38      36.258  36.183  55.864  1.00  0.00           H  
ATOM    558  CA  CYS    38      34.523  37.450  56.250  1.00  0.00           C  
ATOM    559  HA  CYS    38      34.075  38.097  55.496  1.00  0.00           H  
ATOM    560  CB  CYS    38      33.441  36.790  57.065  1.00  0.00           C  
ATOM    561  HB2 CYS    38      32.639  37.393  57.491  1.00  0.00           H  
ATOM    562  HB3 CYS    38      32.989  36.057  56.396  1.00  0.00           H  
ATOM    563  SG  CYS    38      34.281  36.007  58.480  1.00  0.00           S  
ATOM    564  HG  CYS    38      35.111  35.351  57.664  1.00  0.00           H  
ATOM    565  C   CYS    38      35.285  38.480  57.223  1.00  0.00           C  
ATOM    566  O   CYS    38      36.344  38.174  57.628  1.00  0.00           O  
ATOM    567  N   PRO    39      34.773  39.688  57.585  1.00  0.00           N  
ATOM    568  CD  PRO    39      33.594  40.249  57.015  1.00  0.00           C  
ATOM    569  HD2 PRO    39      32.756  40.111  57.697  1.00  0.00           H  
ATOM    570  HD3 PRO    39      33.288  39.894  56.031  1.00  0.00           H  
ATOM    571  CG  PRO    39      33.733  41.772  56.963  1.00  0.00           C  
ATOM    572  HG2 PRO    39      32.865  42.430  57.002  1.00  0.00           H  
ATOM    573  HG3 PRO    39      34.337  42.016  56.089  1.00  0.00           H  
ATOM    574  CB  PRO    39      34.544  42.001  58.247  1.00  0.00           C  
ATOM    575  HB2 PRO    39      33.869  42.012  59.103  1.00  0.00           H  
ATOM    576  HB3 PRO    39      35.091  42.943  58.216  1.00  0.00           H  
ATOM    577  CA  PRO    39      35.395  40.764  58.439  1.00  0.00           C  
ATOM    578  HA  PRO    39      36.381  40.942  58.011  1.00  0.00           H  
ATOM    579  C   PRO    39      35.672  40.308  59.812  1.00  0.00           C  
ATOM    580  O   PRO    39      34.829  39.990  60.671  1.00  0.00           O  
ATOM    581  N   ARG    40      36.924  40.342  60.284  1.00  0.00           N  
ATOM    582  H   ARG    40      37.576  40.788  59.655  1.00  0.00           H  
ATOM    583  CA  ARG    40      37.370  39.675  61.557  1.00  0.00           C  
ATOM    584  HA  ARG    40      36.901  38.692  61.600  1.00  0.00           H  
ATOM    585  CB  ARG    40      38.918  39.666  61.567  1.00  0.00           C  
ATOM    586  HB2 ARG    40      39.297  39.033  62.370  1.00  0.00           H  
ATOM    587  HB3 ARG    40      39.224  39.278  60.596  1.00  0.00           H  
ATOM    588  CG  ARG    40      39.610  41.075  61.636  1.00  0.00           C  
ATOM    589  HG2 ARG    40      39.366  41.741  60.808  1.00  0.00           H  
ATOM    590  HG3 ARG    40      39.249  41.570  62.537  1.00  0.00           H  
ATOM    591  CD  ARG    40      41.121  40.934  61.917  1.00  0.00           C  
ATOM    592  HD2 ARG    40      41.187  40.199  62.719  1.00  0.00           H  
ATOM    593  HD3 ARG    40      41.731  40.454  61.151  1.00  0.00           H  
ATOM    594  NE  ARG    40      41.724  42.262  62.313  1.00  0.00           N  
ATOM    595  HE  ARG    40      41.149  43.092  62.349  1.00  0.00           H  
ATOM    596  CZ  ARG    40      42.963  42.475  62.739  1.00  0.00           C  
ATOM    597  NH1 ARG    40      43.788  41.486  62.880  1.00  0.00           N  
ATOM    598 HH11 ARG    40      43.642  40.546  62.541  1.00  0.00           H  
ATOM    599 HH12 ARG    40      44.588  41.779  63.423  1.00  0.00           H  
ATOM    600  NH2 ARG    40      43.458  43.614  63.090  1.00  0.00           N  
ATOM    601 HH21 ARG    40      42.845  44.414  63.151  1.00  0.00           H  
ATOM    602 HH22 ARG    40      44.439  43.853  63.058  1.00  0.00           H  
ATOM    603  C   ARG    40      36.771  40.225  62.839  1.00  0.00           C  
ATOM    604  O   ARG    40      36.650  39.532  63.811  1.00  0.00           O  
ATOM    605  N   HIE    41      36.389  41.514  62.931  1.00  0.00           N  
ATOM    606  H   HIE    41      36.529  42.097  62.118  1.00  0.00           H  
ATOM    607  CA  HIE    41      35.787  42.077  64.162  1.00  0.00           C  
ATOM    608  HA  HIE    41      36.458  41.947  65.011  1.00  0.00           H  
ATOM    609  CB  HIE    41      35.574  43.555  63.909  1.00  0.00           C  
ATOM    610  HB2 HIE    41      35.150  44.052  64.781  1.00  0.00           H  
ATOM    611  HB3 HIE    41      36.574  43.970  63.789  1.00  0.00           H  
ATOM    612  CG  HIE    41      34.733  43.862  62.674  1.00  0.00           C  
ATOM    613  ND1 HIE    41      33.471  43.400  62.322  1.00  0.00           N  
ATOM    614  CE1 HIE    41      33.173  43.904  61.107  1.00  0.00           C  
ATOM    615  HE1 HIE    41      32.214  43.745  60.636  1.00  0.00           H  
ATOM    616  NE2 HIE    41      34.152  44.721  60.674  1.00  0.00           N  
ATOM    617  HE2 HIE    41      34.130  45.470  59.997  1.00  0.00           H  
ATOM    618  CD2 HIE    41      35.132  44.670  61.660  1.00  0.00           C  
ATOM    619  HD2 HIE    41      36.090  45.167  61.625  1.00  0.00           H  
ATOM    620  C   HIE    41      34.445  41.376  64.573  1.00  0.00           C  
ATOM    621  O   HIE    41      33.941  41.616  65.653  1.00  0.00           O  
ATOM    622  N   VAL    42      33.876  40.549  63.743  1.00  0.00           N  
ATOM    623  H   VAL    42      34.261  40.684  62.819  1.00  0.00           H  
ATOM    624  CA  VAL    42      32.647  39.767  63.974  1.00  0.00           C  
ATOM    625  HA  VAL    42      31.769  40.410  63.926  1.00  0.00           H  
ATOM    626  CB  VAL    42      32.443  38.721  62.820  1.00  0.00           C  
ATOM    627  HB  VAL    42      32.380  39.172  61.830  1.00  0.00           H  
ATOM    628  CG1 VAL    42      33.531  37.545  62.821  1.00  0.00           C  
ATOM    629 HG11 VAL    42      33.398  36.981  63.744  1.00  0.00           H  
ATOM    630 HG12 VAL    42      33.355  36.891  61.967  1.00  0.00           H  
ATOM    631 HG13 VAL    42      34.524  37.981  62.714  1.00  0.00           H  
ATOM    632  CG2 VAL    42      31.095  38.076  62.990  1.00  0.00           C  
ATOM    633 HG21 VAL    42      30.300  38.821  62.969  1.00  0.00           H  
ATOM    634 HG22 VAL    42      30.883  37.448  62.125  1.00  0.00           H  
ATOM    635 HG23 VAL    42      31.141  37.430  63.867  1.00  0.00           H  
ATOM    636  C   VAL    42      32.639  39.031  65.335  1.00  0.00           C  
ATOM    637  O   VAL    42      31.579  38.924  65.990  1.00  0.00           O  
ATOM    638  N   ILE    43      33.790  38.674  65.947  1.00  0.00           N  
ATOM    639  H   ILE    43      34.700  38.814  65.533  1.00  0.00           H  
ATOM    640  CA  ILE    43      33.885  37.987  67.229  1.00  0.00           C  
ATOM    641  HA  ILE    43      33.212  37.131  67.183  1.00  0.00           H  
ATOM    642  CB  ILE    43      35.321  37.413  67.371  1.00  0.00           C  
ATOM    643  HB  ILE    43      35.990  38.215  67.679  1.00  0.00           H  
ATOM    644  CG2 ILE    43      35.373  36.460  68.534  1.00  0.00           C  
ATOM    645 HG21 ILE    43      34.982  35.469  68.308  1.00  0.00           H  
ATOM    646 HG22 ILE    43      36.426  36.314  68.775  1.00  0.00           H  
ATOM    647 HG23 ILE    43      34.921  36.839  69.451  1.00  0.00           H  
ATOM    648  CG1 ILE    43      36.060  36.933  66.087  1.00  0.00           C  
ATOM    649 HG12 ILE    43      35.711  35.966  65.725  1.00  0.00           H  
ATOM    650 HG13 ILE    43      36.084  37.668  65.282  1.00  0.00           H  
ATOM    651  CD1 ILE    43      37.538  36.859  66.256  1.00  0.00           C  
ATOM    652 HD11 ILE    43      37.877  36.121  66.984  1.00  0.00           H  
ATOM    653 HD12 ILE    43      37.972  36.680  65.273  1.00  0.00           H  
ATOM    654 HD13 ILE    43      37.948  37.838  66.504  1.00  0.00           H  
ATOM    655  C   ILE    43      33.556  38.919  68.436  1.00  0.00           C  
ATOM    656  O   ILE    43      33.134  38.496  69.504  1.00  0.00           O  
ATOM    657  N   CYS    44      33.522  40.239  68.232  1.00  0.00           N  
ATOM    658  H   CYS    44      33.817  40.705  67.386  1.00  0.00           H  
ATOM    659  CA  CYS    44      33.142  41.188  69.322  1.00  0.00           C  
ATOM    660  HA  CYS    44      33.625  41.066  70.291  1.00  0.00           H  
ATOM    661  CB  CYS    44      33.595  42.594  68.751  1.00  0.00           C  
ATOM    662  HB2 CYS    44      33.132  42.721  67.773  1.00  0.00           H  
ATOM    663  HB3 CYS    44      33.132  43.352  69.383  1.00  0.00           H  
ATOM    664  SG  CYS    44      35.383  42.626  68.802  1.00  0.00           S  
ATOM    665  HG  CYS    44      35.662  43.185  67.621  1.00  0.00           H  
ATOM    666  C   CYS    44      31.705  41.064  69.669  1.00  0.00           C  
ATOM    667  O   CYS    44      30.808  41.309  68.861  1.00  0.00           O  
ATOM    668  N   THR    45      31.420  40.847  70.950  1.00  0.00           N  
ATOM    669  H   THR    45      32.161  40.680  71.616  1.00  0.00           H  
ATOM    670  CA  THR    45      30.134  41.228  71.554  1.00  0.00           C  
ATOM    671  HA  THR    45      29.288  40.812  71.007  1.00  0.00           H  
ATOM    672  CB  THR    45      29.974  40.822  73.001  1.00  0.00           C  
ATOM    673  HB  THR    45      29.011  41.190  73.357  1.00  0.00           H  
ATOM    674  CG2 THR    45      30.028  39.336  73.320  1.00  0.00           C  
ATOM    675 HG21 THR    45      29.346  39.066  74.126  1.00  0.00           H  
ATOM    676 HG22 THR    45      29.651  38.659  72.553  1.00  0.00           H  
ATOM    677 HG23 THR    45      31.069  39.038  73.442  1.00  0.00           H  
ATOM    678  OG1 THR    45      30.820  41.459  73.945  1.00  0.00           O  
ATOM    679  HG1 THR    45      31.738  41.270  73.739  1.00  0.00           H  
ATOM    680  C   THR    45      29.998  42.767  71.607  1.00  0.00           C  
ATOM    681  O   THR    45      31.002  43.457  71.527  1.00  0.00           O  
ATOM    682  N   SER    46      28.782  43.266  71.890  1.00  0.00           N  
ATOM    683  H   SER    46      28.075  42.545  71.922  1.00  0.00           H  
ATOM    684  CA  SER    46      28.509  44.571  72.549  1.00  0.00           C  
ATOM    685  HA  SER    46      28.598  45.227  71.683  1.00  0.00           H  
ATOM    686  CB  SER    46      27.030  44.596  73.019  1.00  0.00           C  
ATOM    687  HB2 SER    46      26.896  45.642  73.297  1.00  0.00           H  
ATOM    688  HB3 SER    46      26.453  44.205  72.181  1.00  0.00           H  
ATOM    689  OG  SER    46      26.836  43.802  74.107  1.00  0.00           O  
ATOM    690  HG  SER    46      27.050  44.344  74.869  1.00  0.00           H  
ATOM    691  C   SER    46      29.391  45.090  73.711  1.00  0.00           C  
ATOM    692  O   SER    46      29.404  46.256  74.000  1.00  0.00           O  
ATOM    693  N   GLU    47      30.114  44.179  74.348  1.00  0.00           N  
ATOM    694  H   GLU    47      29.937  43.231  74.049  1.00  0.00           H  
ATOM    695  CA  GLU    47      30.987  44.312  75.516  1.00  0.00           C  
ATOM    696  HA  GLU    47      30.848  45.333  75.873  1.00  0.00           H  
ATOM    697  CB  GLU    47      30.630  43.552  76.686  1.00  0.00           C  
ATOM    698  HB2 GLU    47      31.193  42.621  76.613  1.00  0.00           H  
ATOM    699  HB3 GLU    47      31.148  43.998  77.535  1.00  0.00           H  
ATOM    700  CG  GLU    47      29.159  43.315  76.989  1.00  0.00           C  
ATOM    701  HG2 GLU    47      28.672  42.663  76.264  1.00  0.00           H  
ATOM    702  HG3 GLU    47      29.072  42.838  77.965  1.00  0.00           H  
ATOM    703  CD  GLU    47      28.382  44.609  77.071  1.00  0.00           C  
ATOM    704  OE1 GLU    47      27.564  44.943  76.218  1.00  0.00           O  
ATOM    705  OE2 GLU    47      28.663  45.411  78.021  1.00  0.00           O  
ATOM    706  C   GLU    47      32.444  44.409  75.170  1.00  0.00           C  
ATOM    707  O   GLU    47      33.309  44.667  76.048  1.00  0.00           O  
ATOM    708  N   ASP    48      32.844  43.982  73.945  1.00  0.00           N  
ATOM    709  H   ASP    48      32.084  43.743  73.324  1.00  0.00           H  
ATOM    710  CA  ASP    48      34.197  43.953  73.306  1.00  0.00           C  
ATOM    711  HA  ASP    48      34.932  44.173  74.080  1.00  0.00           H  
ATOM    712  CB  ASP    48      34.428  42.605  72.789  1.00  0.00           C  
ATOM    713  HB2 ASP    48      33.843  42.570  71.870  1.00  0.00           H  
ATOM    714  HB3 ASP    48      35.471  42.479  72.496  1.00  0.00           H  
ATOM    715  CG  ASP    48      34.046  41.399  73.617  1.00  0.00           C  
ATOM    716  OD1 ASP    48      33.143  40.588  73.108  1.00  0.00           O  
ATOM    717  OD2 ASP    48      34.613  41.158  74.714  1.00  0.00           O  
ATOM    718  C   ASP    48      34.395  45.032  72.115  1.00  0.00           C  
ATOM    719  O   ASP    48      35.493  45.277  71.744  1.00  0.00           O  
ATOM    720  N   MET    49      33.280  45.390  71.388  1.00  0.00           N  
ATOM    721  H   MET    49      32.464  44.822  71.569  1.00  0.00           H  
ATOM    722  CA  MET    49      33.368  46.116  70.073  1.00  0.00           C  
ATOM    723  HA  MET    49      34.008  45.528  69.416  1.00  0.00           H  
ATOM    724  CB  MET    49      31.966  46.111  69.488  1.00  0.00           C  
ATOM    725  HB2 MET    49      32.106  46.532  68.492  1.00  0.00           H  
ATOM    726  HB3 MET    49      31.644  45.075  69.387  1.00  0.00           H  
ATOM    727  CG  MET    49      30.967  46.903  70.353  1.00  0.00           C  
ATOM    728  HG2 MET    49      30.908  46.451  71.343  1.00  0.00           H  
ATOM    729  HG3 MET    49      31.398  47.897  70.471  1.00  0.00           H  
ATOM    730  SD  MET    49      29.353  47.118  69.560  1.00  0.00           S  
ATOM    731  CE  MET    49      28.541  48.279  70.610  1.00  0.00           C  
ATOM    732  HE1 MET    49      28.772  47.963  71.627  1.00  0.00           H  
ATOM    733  HE2 MET    49      28.825  49.321  70.467  1.00  0.00           H  
ATOM    734  HE3 MET    49      27.470  48.089  70.545  1.00  0.00           H  
ATOM    735  C   MET    49      34.034  47.458  70.310  1.00  0.00           C  
ATOM    736  O   MET    49      34.215  48.125  69.322  1.00  0.00           O  
ATOM    737  N   LEU    50      34.349  47.968  71.506  1.00  0.00           N  
ATOM    738  H   LEU    50      34.000  47.361  72.234  1.00  0.00           H  
ATOM    739  CA  LEU    50      35.018  49.246  71.768  1.00  0.00           C  
ATOM    740  HA  LEU    50      34.414  49.944  71.188  1.00  0.00           H  
ATOM    741  CB  LEU    50      35.008  49.627  73.213  1.00  0.00           C  
ATOM    742  HB2 LEU    50      33.960  49.628  73.514  1.00  0.00           H  
ATOM    743  HB3 LEU    50      35.510  48.868  73.813  1.00  0.00           H  
ATOM    744  CG  LEU    50      35.641  51.025  73.540  1.00  0.00           C  
ATOM    745  HG  LEU    50      36.676  51.105  73.206  1.00  0.00           H  
ATOM    746  CD1 LEU    50      34.812  52.068  72.837  1.00  0.00           C  
ATOM    747 HD11 LEU    50      35.195  53.050  73.114  1.00  0.00           H  
ATOM    748 HD12 LEU    50      34.857  52.049  71.749  1.00  0.00           H  
ATOM    749 HD13 LEU    50      33.762  52.145  73.122  1.00  0.00           H  
ATOM    750  CD2 LEU    50      35.610  51.421  75.035  1.00  0.00           C  
ATOM    751 HD21 LEU    50      34.577  51.248  75.338  1.00  0.00           H  
ATOM    752 HD22 LEU    50      36.242  50.808  75.677  1.00  0.00           H  
ATOM    753 HD23 LEU    50      35.911  52.463  75.144  1.00  0.00           H  
ATOM    754  C   LEU    50      36.380  49.294  71.104  1.00  0.00           C  
ATOM    755  O   LEU    50      36.912  50.387  70.762  1.00  0.00           O  
ATOM    756  N   ASN    51      37.059  48.089  71.115  1.00  0.00           N  
ATOM    757  H   ASN    51      36.600  47.217  71.337  1.00  0.00           H  
ATOM    758  CA  ASN    51      38.384  47.937  70.575  1.00  0.00           C  
ATOM    759  HA  ASN    51      38.316  48.314  69.554  1.00  0.00           H  
ATOM    760  CB  ASN    51      39.580  48.687  71.194  1.00  0.00           C  
ATOM    761  HB2 ASN    51      39.366  49.706  71.515  1.00  0.00           H  
ATOM    762  HB3 ASN    51      39.741  48.357  72.220  1.00  0.00           H  
ATOM    763  CG  ASN    51      40.825  48.504  70.352  1.00  0.00           C  
ATOM    764  OD1 ASN    51      40.848  47.887  69.312  1.00  0.00           O  
ATOM    765  ND2 ASN    51      41.878  49.146  70.868  1.00  0.00           N  
ATOM    766 HD21 ASN    51      41.839  49.692  71.717  1.00  0.00           H  
ATOM    767 HD22 ASN    51      42.746  49.108  70.354  1.00  0.00           H  
ATOM    768  C   ASN    51      38.778  46.409  70.478  1.00  0.00           C  
ATOM    769  O   ASN    51      39.148  45.778  71.513  1.00  0.00           O  
ATOM    770  N   PRO    52      38.462  45.814  69.301  1.00  0.00           N  
ATOM    771  CD  PRO    52      37.910  46.445  68.137  1.00  0.00           C  
ATOM    772  HD2 PRO    52      38.716  47.071  67.753  1.00  0.00           H  
ATOM    773  HD3 PRO    52      36.981  46.903  68.477  1.00  0.00           H  
ATOM    774  CG  PRO    52      37.634  45.310  67.135  1.00  0.00           C  
ATOM    775  HG2 PRO    52      37.888  45.585  66.111  1.00  0.00           H  
ATOM    776  HG3 PRO    52      36.674  44.829  67.323  1.00  0.00           H  
ATOM    777  CB  PRO    52      38.695  44.298  67.516  1.00  0.00           C  
ATOM    778  HB2 PRO    52      39.647  44.591  67.075  1.00  0.00           H  
ATOM    779  HB3 PRO    52      38.382  43.260  67.399  1.00  0.00           H  
ATOM    780  CA  PRO    52      38.804  44.436  68.999  1.00  0.00           C  
ATOM    781  HA  PRO    52      38.026  43.817  69.447  1.00  0.00           H  
ATOM    782  C   PRO    52      40.080  43.796  69.596  1.00  0.00           C  
ATOM    783  O   PRO    52      41.131  43.769  68.917  1.00  0.00           O  
ATOM    784  N   ASN    53      39.972  43.022  70.697  1.00  0.00           N  
ATOM    785  H   ASN    53      39.254  43.186  71.388  1.00  0.00           H  
ATOM    786  CA  ASN    53      41.137  42.227  71.291  1.00  0.00           C  
ATOM    787  HA  ASN    53      42.103  42.635  70.991  1.00  0.00           H  
ATOM    788  CB  ASN    53      40.906  42.276  72.815  1.00  0.00           C  
ATOM    789  HB2 ASN    53      40.928  43.303  73.180  1.00  0.00           H  
ATOM    790  HB3 ASN    53      39.935  41.855  73.076  1.00  0.00           H  
ATOM    791  CG  ASN    53      41.932  41.488  73.717  1.00  0.00           C  
ATOM    792  OD1 ASN    53      42.741  40.695  73.209  1.00  0.00           O  
ATOM    793  ND2 ASN    53      41.914  41.772  75.005  1.00  0.00           N  
ATOM    794 HD21 ASN    53      41.302  42.521  75.295  1.00  0.00           H  
ATOM    795 HD22 ASN    53      42.520  41.346  75.692  1.00  0.00           H  
ATOM    796  C   ASN    53      41.190  40.767  70.724  1.00  0.00           C  
ATOM    797  O   ASN    53      40.731  39.777  71.351  1.00  0.00           O  
ATOM    798  N   TYR    54      41.671  40.581  69.527  1.00  0.00           N  
ATOM    799  H   TYR    54      41.941  41.392  68.988  1.00  0.00           H  
ATOM    800  CA  TYR    54      42.000  39.326  68.895  1.00  0.00           C  
ATOM    801  HA  TYR    54      41.095  38.727  68.796  1.00  0.00           H  
ATOM    802  CB  TYR    54      42.631  39.476  67.461  1.00  0.00           C  
ATOM    803  HB2 TYR    54      43.631  39.900  67.558  1.00  0.00           H  
ATOM    804  HB3 TYR    54      42.686  38.528  66.927  1.00  0.00           H  
ATOM    805  CG  TYR    54      41.701  40.360  66.630  1.00  0.00           C  
ATOM    806  CD1 TYR    54      40.485  39.784  66.232  1.00  0.00           C  
ATOM    807  HD1 TYR    54      40.316  38.738  66.440  1.00  0.00           H  
ATOM    808  CE1 TYR    54      39.612  40.578  65.530  1.00  0.00           C  
ATOM    809  HE1 TYR    54      38.613  40.214  65.342  1.00  0.00           H  
ATOM    810  CZ  TYR    54      39.915  41.966  65.343  1.00  0.00           C  
ATOM    811  OH  TYR    54      38.919  42.769  64.818  1.00  0.00           O  
ATOM    812  HH  TYR    54      39.276  43.254  64.070  1.00  0.00           H  
ATOM    813  CE2 TYR    54      41.172  42.539  65.719  1.00  0.00           C  
ATOM    814  HE2 TYR    54      41.460  43.570  65.575  1.00  0.00           H  
ATOM    815  CD2 TYR    54      42.059  41.678  66.329  1.00  0.00           C  
ATOM    816  HD2 TYR    54      43.045  42.030  66.596  1.00  0.00           H  
ATOM    817  C   TYR    54      42.948  38.404  69.656  1.00  0.00           C  
ATOM    818  O   TYR    54      42.797  37.239  69.452  1.00  0.00           O  
ATOM    819  N   GLU    55      43.828  38.893  70.533  1.00  0.00           N  
ATOM    820  H   GLU    55      43.841  39.894  70.667  1.00  0.00           H  
ATOM    821  CA  GLU    55      44.638  37.982  71.378  1.00  0.00           C  
ATOM    822  HA  GLU    55      45.011  37.247  70.664  1.00  0.00           H  
ATOM    823  CB  GLU    55      45.851  38.733  72.009  1.00  0.00           C  
ATOM    824  HB2 GLU    55      45.654  39.384  72.861  1.00  0.00           H  
ATOM    825  HB3 GLU    55      46.413  37.909  72.448  1.00  0.00           H  
ATOM    826  CG  GLU    55      46.791  39.302  70.926  1.00  0.00           C  
ATOM    827  HG2 GLU    55      47.724  39.554  71.428  1.00  0.00           H  
ATOM    828  HG3 GLU    55      46.932  38.499  70.203  1.00  0.00           H  
ATOM    829  CD  GLU    55      46.246  40.471  70.132  1.00  0.00           C  
ATOM    830  OE1 GLU    55      45.389  41.269  70.615  1.00  0.00           O  
ATOM    831  OE2 GLU    55      46.860  40.740  69.081  1.00  0.00           O  
ATOM    832  C   GLU    55      43.812  37.176  72.492  1.00  0.00           C  
ATOM    833  O   GLU    55      44.154  36.144  73.026  1.00  0.00           O  
ATOM    834  N   ASP    56      42.604  37.660  72.809  1.00  0.00           N  
ATOM    835  H   ASP    56      42.350  38.566  72.441  1.00  0.00           H  
ATOM    836  CA  ASP    56      41.591  36.918  73.556  1.00  0.00           C  
ATOM    837  HA  ASP    56      42.073  36.099  74.090  1.00  0.00           H  
ATOM    838  CB  ASP    56      41.045  37.819  74.660  1.00  0.00           C  
ATOM    839  HB2 ASP    56      41.857  38.192  75.285  1.00  0.00           H  
ATOM    840  HB3 ASP    56      40.739  38.793  74.279  1.00  0.00           H  
ATOM    841  CG  ASP    56      39.969  37.202  75.544  1.00  0.00           C  
ATOM    842  OD1 ASP    56      40.258  36.177  76.170  1.00  0.00           O  
ATOM    843  OD2 ASP    56      38.903  37.841  75.802  1.00  0.00           O  
ATOM    844  C   ASP    56      40.556  36.353  72.633  1.00  0.00           C  
ATOM    845  O   ASP    56      40.553  35.134  72.362  1.00  0.00           O  
ATOM    846  N   LEU    57      39.742  37.205  71.998  1.00  0.00           N  
ATOM    847  H   LEU    57      39.823  38.071  72.512  1.00  0.00           H  
ATOM    848  CA  LEU    57      38.687  36.949  70.998  1.00  0.00           C  
ATOM    849  HA  LEU    57      37.777  36.755  71.567  1.00  0.00           H  
ATOM    850  CB  LEU    57      38.531  38.158  70.069  1.00  0.00           C  
ATOM    851  HB2 LEU    57      39.536  38.383  69.711  1.00  0.00           H  
ATOM    852  HB3 LEU    57      37.925  37.881  69.207  1.00  0.00           H  
ATOM    853  CG  LEU    57      37.823  39.381  70.734  1.00  0.00           C  
ATOM    854  HG  LEU    57      38.458  39.734  71.546  1.00  0.00           H  
ATOM    855  CD1 LEU    57      37.730  40.606  69.787  1.00  0.00           C  
ATOM    856 HD11 LEU    57      37.312  41.403  70.403  1.00  0.00           H  
ATOM    857 HD12 LEU    57      38.775  40.700  69.491  1.00  0.00           H  
ATOM    858 HD13 LEU    57      37.065  40.405  68.948  1.00  0.00           H  
ATOM    859  CD2 LEU    57      36.395  39.127  71.270  1.00  0.00           C  
ATOM    860 HD21 LEU    57      35.939  40.100  71.454  1.00  0.00           H  
ATOM    861 HD22 LEU    57      35.781  38.535  70.592  1.00  0.00           H  
ATOM    862 HD23 LEU    57      36.413  38.547  72.192  1.00  0.00           H  
ATOM    863  C   LEU    57      38.823  35.696  70.189  1.00  0.00           C  
ATOM    864  O   LEU    57      37.960  34.839  70.211  1.00  0.00           O  
ATOM    865  N   LEU    58      39.985  35.517  69.479  1.00  0.00           N  
ATOM    866  H   LEU    58      40.710  36.211  69.596  1.00  0.00           H  
ATOM    867  CA  LEU    58      40.416  34.357  68.614  1.00  0.00           C  
ATOM    868  HA  LEU    58      39.578  34.062  67.982  1.00  0.00           H  
ATOM    869  CB  LEU    58      41.545  34.941  67.712  1.00  0.00           C  
ATOM    870  HB2 LEU    58      41.263  35.979  67.532  1.00  0.00           H  
ATOM    871  HB3 LEU    58      42.444  34.901  68.327  1.00  0.00           H  
ATOM    872  CG  LEU    58      41.803  34.305  66.293  1.00  0.00           C  
ATOM    873  HG  LEU    58      42.273  33.347  66.513  1.00  0.00           H  
ATOM    874  CD1 LEU    58      40.568  34.343  65.427  1.00  0.00           C  
ATOM    875 HD11 LEU    58      40.321  35.362  65.127  1.00  0.00           H  
ATOM    876 HD12 LEU    58      40.881  33.814  64.526  1.00  0.00           H  
ATOM    877 HD13 LEU    58      39.726  33.829  65.890  1.00  0.00           H  
ATOM    878  CD2 LEU    58      42.878  35.223  65.781  1.00  0.00           C  
ATOM    879 HD21 LEU    58      42.649  36.287  65.837  1.00  0.00           H  
ATOM    880 HD22 LEU    58      43.828  35.034  66.281  1.00  0.00           H  
ATOM    881 HD23 LEU    58      43.151  34.904  64.775  1.00  0.00           H  
ATOM    882  C   LEU    58      40.736  33.020  69.327  1.00  0.00           C  
ATOM    883  O   LEU    58      40.343  31.952  68.828  1.00  0.00           O  
ATOM    884  N   ILE    59      41.195  33.051  70.588  1.00  0.00           N  
ATOM    885  H   ILE    59      41.469  33.916  71.032  1.00  0.00           H  
ATOM    886  CA  ILE    59      41.473  31.876  71.535  1.00  0.00           C  
ATOM    887  HA  ILE    59      41.588  30.955  70.963  1.00  0.00           H  
ATOM    888  CB  ILE    59      42.787  32.166  72.277  1.00  0.00           C  
ATOM    889  HB  ILE    59      42.555  32.986  72.956  1.00  0.00           H  
ATOM    890  CG2 ILE    59      43.140  30.991  73.232  1.00  0.00           C  
ATOM    891 HG21 ILE    59      43.329  30.137  72.582  1.00  0.00           H  
ATOM    892 HG22 ILE    59      44.040  31.190  73.815  1.00  0.00           H  
ATOM    893 HG23 ILE    59      42.309  30.677  73.864  1.00  0.00           H  
ATOM    894  CG1 ILE    59      44.003  32.635  71.396  1.00  0.00           C  
ATOM    895 HG12 ILE    59      43.618  33.485  70.834  1.00  0.00           H  
ATOM    896 HG13 ILE    59      44.770  33.084  72.027  1.00  0.00           H  
ATOM    897  CD1 ILE    59      44.503  31.589  70.400  1.00  0.00           C  
ATOM    898 HD11 ILE    59      44.822  30.741  71.007  1.00  0.00           H  
ATOM    899 HD12 ILE    59      43.728  31.287  69.695  1.00  0.00           H  
ATOM    900 HD13 ILE    59      45.240  32.050  69.743  1.00  0.00           H  
ATOM    901  C   ILE    59      40.222  31.693  72.469  1.00  0.00           C  
ATOM    902  O   ILE    59      40.004  30.622  72.995  1.00  0.00           O  
ATOM    903  N   ARG    60      39.341  32.743  72.547  1.00  0.00           N  
ATOM    904  H   ARG    60      39.659  33.639  72.206  1.00  0.00           H  
ATOM    905  CA  ARG    60      37.998  32.697  73.172  1.00  0.00           C  
ATOM    906  HA  ARG    60      38.058  32.276  74.175  1.00  0.00           H  
ATOM    907  CB  ARG    60      37.505  34.162  73.399  1.00  0.00           C  
ATOM    908  HB2 ARG    60      38.388  34.713  73.724  1.00  0.00           H  
ATOM    909  HB3 ARG    60      37.103  34.699  72.541  1.00  0.00           H  
ATOM    910  CG  ARG    60      36.395  34.270  74.446  1.00  0.00           C  
ATOM    911  HG2 ARG    60      35.725  33.428  74.271  1.00  0.00           H  
ATOM    912  HG3 ARG    60      36.799  34.124  75.448  1.00  0.00           H  
ATOM    913  CD  ARG    60      35.537  35.517  74.410  1.00  0.00           C  
ATOM    914  HD2 ARG    60      35.171  35.694  73.398  1.00  0.00           H  
ATOM    915  HD3 ARG    60      34.725  35.311  75.108  1.00  0.00           H  
ATOM    916  NE  ARG    60      36.192  36.668  74.991  1.00  0.00           N  
ATOM    917  HE  ARG    60      37.168  36.661  75.251  1.00  0.00           H  
ATOM    918  CZ  ARG    60      35.685  37.872  74.993  1.00  0.00           C  
ATOM    919  NH1 ARG    60      34.411  38.123  74.796  1.00  0.00           N  
ATOM    920 HH11 ARG    60      33.786  37.443  74.388  1.00  0.00           H  
ATOM    921 HH12 ARG    60      34.152  39.061  74.528  1.00  0.00           H  
ATOM    922  NH2 ARG    60      36.392  38.957  75.019  1.00  0.00           N  
ATOM    923 HH21 ARG    60      37.392  38.840  75.107  1.00  0.00           H  
ATOM    924 HH22 ARG    60      35.961  39.856  74.853  1.00  0.00           H  
ATOM    925  C   ARG    60      36.937  31.847  72.479  1.00  0.00           C  
ATOM    926  O   ARG    60      36.679  30.757  72.938  1.00  0.00           O  
ATOM    927  N   LYS    61      36.475  32.309  71.340  1.00  0.00           N  
ATOM    928  H   LYS    61      36.879  33.146  70.946  1.00  0.00           H  
ATOM    929  CA  LYS    61      35.467  31.709  70.516  1.00  0.00           C  
ATOM    930  HA  LYS    61      34.705  31.268  71.159  1.00  0.00           H  
ATOM    931  CB  LYS    61      34.710  32.740  69.653  1.00  0.00           C  
ATOM    932  HB2 LYS    61      35.441  33.173  68.971  1.00  0.00           H  
ATOM    933  HB3 LYS    61      33.922  32.209  69.118  1.00  0.00           H  
ATOM    934  CG  LYS    61      34.132  33.918  70.462  1.00  0.00           C  
ATOM    935  HG2 LYS    61      34.926  34.412  71.022  1.00  0.00           H  
ATOM    936  HG3 LYS    61      33.595  34.622  69.827  1.00  0.00           H  
ATOM    937  CD  LYS    61      33.115  33.441  71.443  1.00  0.00           C  
ATOM    938  HD2 LYS    61      32.503  32.664  70.986  1.00  0.00           H  
ATOM    939  HD3 LYS    61      33.641  32.964  72.270  1.00  0.00           H  
ATOM    940  CE  LYS    61      32.159  34.504  71.977  1.00  0.00           C  
ATOM    941  HE2 LYS    61      32.777  35.259  72.462  1.00  0.00           H  
ATOM    942  HE3 LYS    61      31.579  34.828  71.113  1.00  0.00           H  
ATOM    943  NZ  LYS    61      31.136  33.914  72.906  1.00  0.00           N  
ATOM    944  HZ1 LYS    61      30.485  33.400  72.330  1.00  0.00           H  
ATOM    945  HZ2 LYS    61      31.468  33.288  73.626  1.00  0.00           H  
ATOM    946  HZ3 LYS    61      30.582  34.620  73.368  1.00  0.00           H  
ATOM    947  C   LYS    61      36.033  30.587  69.626  1.00  0.00           C  
ATOM    948  O   LYS    61      36.863  30.857  68.803  1.00  0.00           O  
ATOM    949  N   SER    62      35.587  29.343  69.882  1.00  0.00           N  
ATOM    950  H   SER    62      34.866  29.213  70.578  1.00  0.00           H  
ATOM    951  CA  SER    62      35.886  28.116  69.074  1.00  0.00           C  
ATOM    952  HA  SER    62      36.960  28.005  68.928  1.00  0.00           H  
ATOM    953  CB  SER    62      35.373  26.825  69.757  1.00  0.00           C  
ATOM    954  HB2 SER    62      36.012  26.620  70.616  1.00  0.00           H  
ATOM    955  HB3 SER    62      34.312  26.911  69.990  1.00  0.00           H  
ATOM    956  OG  SER    62      35.530  25.620  69.001  1.00  0.00           O  
ATOM    957  HG  SER    62      36.208  25.147  69.489  1.00  0.00           H  
ATOM    958  C   SER    62      35.334  28.165  67.628  1.00  0.00           C  
ATOM    959  O   SER    62      34.423  28.962  67.318  1.00  0.00           O  
ATOM    960  N   ASN    63      35.794  27.269  66.756  1.00  0.00           N  
ATOM    961  H   ASN    63      36.542  26.707  67.138  1.00  0.00           H  
ATOM    962  CA  ASN    63      35.387  27.026  65.377  1.00  0.00           C  
ATOM    963  HA  ASN    63      35.729  27.843  64.741  1.00  0.00           H  
ATOM    964  CB  ASN    63      36.003  25.720  64.722  1.00  0.00           C  
ATOM    965  HB2 ASN    63      35.543  25.456  63.770  1.00  0.00           H  
ATOM    966  HB3 ASN    63      37.036  25.993  64.508  1.00  0.00           H  
ATOM    967  CG  ASN    63      36.085  24.356  65.438  1.00  0.00           C  
ATOM    968  OD1 ASN    63      35.355  23.977  66.320  1.00  0.00           O  
ATOM    969  ND2 ASN    63      36.936  23.507  64.991  1.00  0.00           N  
ATOM    970 HD21 ASN    63      37.376  23.628  64.090  1.00  0.00           H  
ATOM    971 HD22 ASN    63      36.934  22.636  65.501  1.00  0.00           H  
ATOM    972  C   ASN    63      33.866  26.940  65.372  1.00  0.00           C  
ATOM    973  O   ASN    63      33.206  27.743  64.769  1.00  0.00           O  
ATOM    974  N   HIE    64      33.210  26.051  66.143  1.00  0.00           N  
ATOM    975  H   HIE    64      33.791  25.558  66.806  1.00  0.00           H  
ATOM    976  CA  HIE    64      31.750  25.677  66.041  1.00  0.00           C  
ATOM    977  HA  HIE    64      31.556  25.463  64.990  1.00  0.00           H  
ATOM    978  CB  HIE    64      31.565  24.346  66.807  1.00  0.00           C  
ATOM    979  HB2 HIE    64      30.542  24.034  66.598  1.00  0.00           H  
ATOM    980  HB3 HIE    64      32.236  23.638  66.320  1.00  0.00           H  
ATOM    981  CG  HIE    64      31.822  24.497  68.278  1.00  0.00           C  
ATOM    982  ND1 HIE    64      30.887  24.814  69.237  1.00  0.00           N  
ATOM    983  CE1 HIE    64      31.527  24.677  70.432  1.00  0.00           C  
ATOM    984  HE1 HIE    64      31.095  24.879  71.400  1.00  0.00           H  
ATOM    985  NE2 HIE    64      32.708  24.218  70.229  1.00  0.00           N  
ATOM    986  HE2 HIE    64      33.379  23.969  70.942  1.00  0.00           H  
ATOM    987  CD2 HIE    64      32.969  24.077  68.857  1.00  0.00           C  
ATOM    988  HD2 HIE    64      33.829  23.656  68.356  1.00  0.00           H  
ATOM    989  C   HIE    64      30.878  26.789  66.550  1.00  0.00           C  
ATOM    990  O   HIE    64      29.680  26.839  66.215  1.00  0.00           O  
ATOM    991  N   ASN    65      31.373  27.687  67.417  1.00  0.00           N  
ATOM    992  H   ASN    65      32.331  27.527  67.693  1.00  0.00           H  
ATOM    993  CA  ASN    65      30.691  28.936  67.932  1.00  0.00           C  
ATOM    994  HA  ASN    65      29.771  28.664  68.450  1.00  0.00           H  
ATOM    995  CB  ASN    65      31.573  29.667  68.885  1.00  0.00           C  
ATOM    996  HB2 ASN    65      32.488  29.927  68.352  1.00  0.00           H  
ATOM    997  HB3 ASN    65      31.137  30.595  69.254  1.00  0.00           H  
ATOM    998  CG  ASN    65      32.069  28.997  70.126  1.00  0.00           C  
ATOM    999  OD1 ASN    65      33.004  29.449  70.806  1.00  0.00           O  
ATOM   1000  ND2 ASN    65      31.506  27.948  70.623  1.00  0.00           N  
ATOM   1001 HD21 ASN    65      30.804  27.462  70.084  1.00  0.00           H  
ATOM   1002 HD22 ASN    65      32.018  27.436  71.328  1.00  0.00           H  
ATOM   1003  C   ASN    65      30.224  29.870  66.809  1.00  0.00           C  
ATOM   1004  O   ASN    65      29.270  30.592  67.052  1.00  0.00           O  
ATOM   1005  N   PHE    66      30.912  29.901  65.642  1.00  0.00           N  
ATOM   1006  H   PHE    66      31.636  29.199  65.585  1.00  0.00           H  
ATOM   1007  CA  PHE    66      30.686  30.771  64.503  1.00  0.00           C  
ATOM   1008  HA  PHE    66      30.443  31.781  64.834  1.00  0.00           H  
ATOM   1009  CB  PHE    66      31.950  30.816  63.705  1.00  0.00           C  
ATOM   1010  HB2 PHE    66      32.266  29.817  63.405  1.00  0.00           H  
ATOM   1011  HB3 PHE    66      31.525  31.245  62.798  1.00  0.00           H  
ATOM   1012  CG  PHE    66      33.053  31.679  64.227  1.00  0.00           C  
ATOM   1013  CD1 PHE    66      33.140  32.993  63.744  1.00  0.00           C  
ATOM   1014  HD1 PHE    66      32.407  33.380  63.051  1.00  0.00           H  
ATOM   1015  CE1 PHE    66      34.152  33.829  64.287  1.00  0.00           C  
ATOM   1016  HE1 PHE    66      34.171  34.856  63.952  1.00  0.00           H  
ATOM   1017  CZ  PHE    66      35.158  33.290  65.092  1.00  0.00           C  
ATOM   1018  HZ  PHE    66      36.045  33.827  65.397  1.00  0.00           H  
ATOM   1019  CE2 PHE    66      35.163  31.910  65.464  1.00  0.00           C  
ATOM   1020  HE2 PHE    66      35.775  31.411  66.201  1.00  0.00           H  
ATOM   1021  CD2 PHE    66      34.039  31.142  65.084  1.00  0.00           C  
ATOM   1022  HD2 PHE    66      33.952  30.100  65.351  1.00  0.00           H  
ATOM   1023  C   PHE    66      29.514  30.272  63.651  1.00  0.00           C  
ATOM   1024  O   PHE    66      29.651  29.293  62.909  1.00  0.00           O  
ATOM   1025  N   LEU    67      28.337  30.874  63.776  1.00  0.00           N  
ATOM   1026  H   LEU    67      28.344  31.609  64.469  1.00  0.00           H  
ATOM   1027  CA  LEU    67      27.073  30.557  63.150  1.00  0.00           C  
ATOM   1028  HA  LEU    67      26.983  29.479  63.018  1.00  0.00           H  
ATOM   1029  CB  LEU    67      25.872  31.049  64.008  1.00  0.00           C  
ATOM   1030  HB2 LEU    67      25.923  32.123  64.182  1.00  0.00           H  
ATOM   1031  HB3 LEU    67      24.992  30.630  63.518  1.00  0.00           H  
ATOM   1032  CG  LEU    67      25.881  30.335  65.385  1.00  0.00           C  
ATOM   1033  HG  LEU    67      26.812  30.529  65.918  1.00  0.00           H  
ATOM   1034  CD1 LEU    67      24.766  30.873  66.298  1.00  0.00           C  
ATOM   1035 HD11 LEU    67      24.902  31.942  66.459  1.00  0.00           H  
ATOM   1036 HD12 LEU    67      23.787  30.684  65.859  1.00  0.00           H  
ATOM   1037 HD13 LEU    67      24.715  30.500  67.321  1.00  0.00           H  
ATOM   1038  CD2 LEU    67      25.598  28.833  65.203  1.00  0.00           C  
ATOM   1039 HD21 LEU    67      24.632  28.652  64.730  1.00  0.00           H  
ATOM   1040 HD22 LEU    67      26.400  28.289  64.706  1.00  0.00           H  
ATOM   1041 HD23 LEU    67      25.554  28.403  66.204  1.00  0.00           H  
ATOM   1042  C   LEU    67      26.929  31.128  61.709  1.00  0.00           C  
ATOM   1043  O   LEU    67      26.455  32.282  61.645  1.00  0.00           O  
ATOM   1044  N   VAL    68      27.225  30.306  60.681  1.00  0.00           N  
ATOM   1045  H   VAL    68      27.627  29.424  60.967  1.00  0.00           H  
ATOM   1046  CA  VAL    68      27.129  30.650  59.273  1.00  0.00           C  
ATOM   1047  HA  VAL    68      26.967  31.725  59.194  1.00  0.00           H  
ATOM   1048  CB  VAL    68      28.348  30.229  58.519  1.00  0.00           C  
ATOM   1049  HB  VAL    68      28.405  29.140  58.511  1.00  0.00           H  
ATOM   1050  CG1 VAL    68      28.321  30.751  57.018  1.00  0.00           C  
ATOM   1051 HG11 VAL    68      28.337  31.834  57.138  1.00  0.00           H  
ATOM   1052 HG12 VAL    68      29.178  30.422  56.429  1.00  0.00           H  
ATOM   1053 HG13 VAL    68      27.427  30.550  56.428  1.00  0.00           H  
ATOM   1054  CG2 VAL    68      29.679  30.585  59.267  1.00  0.00           C  
ATOM   1055 HG21 VAL    68      29.675  30.326  60.325  1.00  0.00           H  
ATOM   1056 HG22 VAL    68      30.447  30.039  58.718  1.00  0.00           H  
ATOM   1057 HG23 VAL    68      29.801  31.667  59.215  1.00  0.00           H  
ATOM   1058  C   VAL    68      25.897  29.932  58.653  1.00  0.00           C  
ATOM   1059  O   VAL    68      25.723  28.721  58.894  1.00  0.00           O  
ATOM   1060  N   GLN    69      25.056  30.620  57.853  1.00  0.00           N  
ATOM   1061  H   GLN    69      25.324  31.505  57.446  1.00  0.00           H  
ATOM   1062  CA  GLN    69      23.796  30.115  57.185  1.00  0.00           C  
ATOM   1063  HA  GLN    69      23.862  29.043  56.999  1.00  0.00           H  
ATOM   1064  CB  GLN    69      22.514  30.461  58.061  1.00  0.00           C  
ATOM   1065  HB2 GLN    69      22.500  29.971  59.035  1.00  0.00           H  
ATOM   1066  HB3 GLN    69      22.567  31.524  58.299  1.00  0.00           H  
ATOM   1067  CG  GLN    69      21.199  30.052  57.395  1.00  0.00           C  
ATOM   1068  HG2 GLN    69      20.397  30.689  57.767  1.00  0.00           H  
ATOM   1069  HG3 GLN    69      21.284  30.350  56.350  1.00  0.00           H  
ATOM   1070  CD  GLN    69      20.705  28.630  57.572  1.00  0.00           C  
ATOM   1071  OE1 GLN    69      21.004  27.991  58.543  1.00  0.00           O  
ATOM   1072  NE2 GLN    69      19.899  28.121  56.670  1.00  0.00           N  
ATOM   1073 HE21 GLN    69      19.514  28.706  55.943  1.00  0.00           H  
ATOM   1074 HE22 GLN    69      19.570  27.210  56.955  1.00  0.00           H  
ATOM   1075  C   GLN    69      23.703  30.803  55.766  1.00  0.00           C  
ATOM   1076  O   GLN    69      23.897  31.991  55.657  1.00  0.00           O  
ATOM   1077  N   ALA    70      23.470  29.887  54.829  1.00  0.00           N  
ATOM   1078  H   ALA    70      23.471  28.915  55.101  1.00  0.00           H  
ATOM   1079  CA  ALA    70      23.419  30.222  53.425  1.00  0.00           C  
ATOM   1080  HA  ALA    70      23.717  31.261  53.282  1.00  0.00           H  
ATOM   1081  CB  ALA    70      24.438  29.273  52.749  1.00  0.00           C  
ATOM   1082  HB1 ALA    70      24.233  28.213  52.900  1.00  0.00           H  
ATOM   1083  HB2 ALA    70      24.497  29.382  51.666  1.00  0.00           H  
ATOM   1084  HB3 ALA    70      25.448  29.485  53.102  1.00  0.00           H  
ATOM   1085  C   ALA    70      21.974  29.906  52.945  1.00  0.00           C  
ATOM   1086  O   ALA    70      21.729  28.941  52.170  1.00  0.00           O  
ATOM   1087  N   GLY    71      20.981  30.679  53.405  1.00  0.00           N  
ATOM   1088  H   GLY    71      21.206  31.465  53.998  1.00  0.00           H  
ATOM   1089  CA  GLY    71      19.688  30.696  52.859  1.00  0.00           C  
ATOM   1090  HA2 GLY    71      19.037  31.538  53.091  1.00  0.00           H  
ATOM   1091  HA3 GLY    71      19.741  30.628  51.773  1.00  0.00           H  
ATOM   1092  C   GLY    71      19.022  29.435  53.387  1.00  0.00           C  
ATOM   1093  O   GLY    71      18.540  29.407  54.511  1.00  0.00           O  
ATOM   1094  N   ASN    72      19.078  28.370  52.601  1.00  0.00           N  
ATOM   1095  H   ASN    72      19.506  28.467  51.691  1.00  0.00           H  
ATOM   1096  CA  ASN    72      18.439  27.113  52.958  1.00  0.00           C  
ATOM   1097  HA  ASN    72      17.542  27.392  53.512  1.00  0.00           H  
ATOM   1098  CB  ASN    72      18.107  26.331  51.645  1.00  0.00           C  
ATOM   1099  HB2 ASN    72      17.399  26.974  51.122  1.00  0.00           H  
ATOM   1100  HB3 ASN    72      18.982  26.274  50.997  1.00  0.00           H  
ATOM   1101  CG  ASN    72      17.350  25.012  51.813  1.00  0.00           C  
ATOM   1102  OD1 ASN    72      17.612  24.003  51.140  1.00  0.00           O  
ATOM   1103  ND2 ASN    72      16.312  24.904  52.713  1.00  0.00           N  
ATOM   1104 HD21 ASN    72      15.986  25.744  53.170  1.00  0.00           H  
ATOM   1105 HD22 ASN    72      16.109  23.979  53.063  1.00  0.00           H  
ATOM   1106  C   ASN    72      19.321  26.239  53.843  1.00  0.00           C  
ATOM   1107  O   ASN    72      18.832  25.373  54.536  1.00  0.00           O  
ATOM   1108  N   VAL    73      20.650  26.451  53.967  1.00  0.00           N  
ATOM   1109  H   VAL    73      21.021  27.230  53.443  1.00  0.00           H  
ATOM   1110  CA  VAL    73      21.574  25.504  54.662  1.00  0.00           C  
ATOM   1111  HA  VAL    73      20.971  24.726  55.131  1.00  0.00           H  
ATOM   1112  CB  VAL    73      22.267  24.552  53.580  1.00  0.00           C  
ATOM   1113  HB  VAL    73      22.850  25.252  52.982  1.00  0.00           H  
ATOM   1114  CG1 VAL    73      23.069  23.400  54.222  1.00  0.00           C  
ATOM   1115 HG11 VAL    73      22.468  22.817  54.920  1.00  0.00           H  
ATOM   1116 HG12 VAL    73      23.343  22.560  53.585  1.00  0.00           H  
ATOM   1117 HG13 VAL    73      23.881  23.744  54.863  1.00  0.00           H  
ATOM   1118  CG2 VAL    73      21.266  23.752  52.679  1.00  0.00           C  
ATOM   1119 HG21 VAL    73      20.673  24.483  52.129  1.00  0.00           H  
ATOM   1120 HG22 VAL    73      21.832  23.158  51.963  1.00  0.00           H  
ATOM   1121 HG23 VAL    73      20.579  23.169  53.293  1.00  0.00           H  
ATOM   1122  C   VAL    73      22.491  26.127  55.794  1.00  0.00           C  
ATOM   1123  O   VAL    73      23.153  27.135  55.514  1.00  0.00           O  
ATOM   1124  N   GLN    74      22.550  25.484  56.933  1.00  0.00           N  
ATOM   1125  H   GLN    74      21.954  24.679  57.064  1.00  0.00           H  
ATOM   1126  CA  GLN    74      23.400  25.718  58.060  1.00  0.00           C  
ATOM   1127  HA  GLN    74      23.635  26.780  58.134  1.00  0.00           H  
ATOM   1128  CB  GLN    74      22.768  25.183  59.346  1.00  0.00           C  
ATOM   1129  HB2 GLN    74      21.777  25.626  59.446  1.00  0.00           H  
ATOM   1130  HB3 GLN    74      22.665  24.115  59.151  1.00  0.00           H  
ATOM   1131  CG  GLN    74      23.602  25.474  60.585  1.00  0.00           C  
ATOM   1132  HG2 GLN    74      24.301  24.647  60.719  1.00  0.00           H  
ATOM   1133  HG3 GLN    74      24.277  26.327  60.521  1.00  0.00           H  
ATOM   1134  CD  GLN    74      22.822  25.588  61.917  1.00  0.00           C  
ATOM   1135  OE1 GLN    74      21.590  25.487  61.950  1.00  0.00           O  
ATOM   1136  NE2 GLN    74      23.495  25.698  63.056  1.00  0.00           N  
ATOM   1137 HE21 GLN    74      24.491  25.583  62.936  1.00  0.00           H  
ATOM   1138 HE22 GLN    74      23.028  25.624  63.949  1.00  0.00           H  
ATOM   1139  C   GLN    74      24.774  25.035  57.837  1.00  0.00           C  
ATOM   1140  O   GLN    74      24.894  23.807  57.825  1.00  0.00           O  
ATOM   1141  N   LEU    75      25.781  25.860  57.726  1.00  0.00           N  
ATOM   1142  H   LEU    75      25.602  26.846  57.854  1.00  0.00           H  
ATOM   1143  CA  LEU    75      27.126  25.469  57.350  1.00  0.00           C  
ATOM   1144  HA  LEU    75      27.179  24.533  56.794  1.00  0.00           H  
ATOM   1145  CB  LEU    75      27.687  26.583  56.396  1.00  0.00           C  
ATOM   1146  HB2 LEU    75      27.532  27.468  57.014  1.00  0.00           H  
ATOM   1147  HB3 LEU    75      28.754  26.413  56.254  1.00  0.00           H  
ATOM   1148  CG  LEU    75      26.926  26.817  55.044  1.00  0.00           C  
ATOM   1149  HG  LEU    75      25.908  27.180  55.184  1.00  0.00           H  
ATOM   1150  CD1 LEU    75      27.814  27.920  54.483  1.00  0.00           C  
ATOM   1151 HD11 LEU    75      27.247  28.623  53.873  1.00  0.00           H  
ATOM   1152 HD12 LEU    75      28.215  28.579  55.252  1.00  0.00           H  
ATOM   1153 HD13 LEU    75      28.650  27.513  53.914  1.00  0.00           H  
ATOM   1154  CD2 LEU    75      26.702  25.544  54.186  1.00  0.00           C  
ATOM   1155 HD21 LEU    75      26.280  24.691  54.717  1.00  0.00           H  
ATOM   1156 HD22 LEU    75      25.892  25.629  53.462  1.00  0.00           H  
ATOM   1157 HD23 LEU    75      27.557  25.425  53.521  1.00  0.00           H  
ATOM   1158  C   LEU    75      28.032  25.366  58.632  1.00  0.00           C  
ATOM   1159  O   LEU    75      28.361  26.437  59.209  1.00  0.00           O  
ATOM   1160  N   ARG    76      28.334  24.122  59.004  1.00  0.00           N  
ATOM   1161  H   ARG    76      28.064  23.327  58.442  1.00  0.00           H  
ATOM   1162  CA  ARG    76      29.000  23.745  60.299  1.00  0.00           C  
ATOM   1163  HA  ARG    76      28.576  24.270  61.155  1.00  0.00           H  
ATOM   1164  CB  ARG    76      28.870  22.244  60.478  1.00  0.00           C  
ATOM   1165  HB2 ARG    76      29.254  21.686  59.624  1.00  0.00           H  
ATOM   1166  HB3 ARG    76      29.526  21.946  61.296  1.00  0.00           H  
ATOM   1167  CG  ARG    76      27.417  21.817  60.686  1.00  0.00           C  
ATOM   1168  HG2 ARG    76      27.033  22.121  61.660  1.00  0.00           H  
ATOM   1169  HG3 ARG    76      26.826  22.337  59.933  1.00  0.00           H  
ATOM   1170  CD  ARG    76      27.213  20.313  60.652  1.00  0.00           C  
ATOM   1171  HD2 ARG    76      26.254  20.098  61.124  1.00  0.00           H  
ATOM   1172  HD3 ARG    76      27.144  19.954  59.625  1.00  0.00           H  
ATOM   1173  NE  ARG    76      28.347  19.568  61.196  1.00  0.00           N  
ATOM   1174  HE  ARG    76      28.553  19.662  62.180  1.00  0.00           H  
ATOM   1175  CZ  ARG    76      29.234  18.705  60.629  1.00  0.00           C  
ATOM   1176  NH1 ARG    76      29.375  18.501  59.350  1.00  0.00           N  
ATOM   1177 HH11 ARG    76      28.854  19.054  58.685  1.00  0.00           H  
ATOM   1178 HH12 ARG    76      29.937  17.756  58.964  1.00  0.00           H  
ATOM   1179  NH2 ARG    76      30.006  18.084  61.450  1.00  0.00           N  
ATOM   1180 HH21 ARG    76      29.758  18.082  62.429  1.00  0.00           H  
ATOM   1181 HH22 ARG    76      30.736  17.488  61.086  1.00  0.00           H  
ATOM   1182  C   ARG    76      30.510  24.183  60.244  1.00  0.00           C  
ATOM   1183  O   ARG    76      31.231  23.772  59.337  1.00  0.00           O  
ATOM   1184  N   VAL    77      30.957  25.088  61.143  1.00  0.00           N  
ATOM   1185  H   VAL    77      30.357  25.530  61.824  1.00  0.00           H  
ATOM   1186  CA  VAL    77      32.343  25.585  61.061  1.00  0.00           C  
ATOM   1187  HA  VAL    77      32.439  25.727  59.985  1.00  0.00           H  
ATOM   1188  CB  VAL    77      32.553  27.024  61.665  1.00  0.00           C  
ATOM   1189  HB  VAL    77      32.204  26.971  62.696  1.00  0.00           H  
ATOM   1190  CG1 VAL    77      34.041  27.571  61.576  1.00  0.00           C  
ATOM   1191 HG11 VAL    77      34.190  28.435  62.223  1.00  0.00           H  
ATOM   1192 HG12 VAL    77      34.689  26.736  61.844  1.00  0.00           H  
ATOM   1193 HG13 VAL    77      34.469  27.891  60.626  1.00  0.00           H  
ATOM   1194  CG2 VAL    77      31.755  28.060  60.835  1.00  0.00           C  
ATOM   1195 HG21 VAL    77      30.713  27.739  60.853  1.00  0.00           H  
ATOM   1196 HG22 VAL    77      31.777  29.057  61.276  1.00  0.00           H  
ATOM   1197 HG23 VAL    77      32.017  28.100  59.778  1.00  0.00           H  
ATOM   1198  C   VAL    77      33.391  24.482  61.512  1.00  0.00           C  
ATOM   1199  O   VAL    77      33.368  24.010  62.626  1.00  0.00           O  
ATOM   1200  N   ILE    78      34.326  24.245  60.580  1.00  0.00           N  
ATOM   1201  H   ILE    78      34.295  24.744  59.702  1.00  0.00           H  
ATOM   1202  CA  ILE    78      35.442  23.328  60.749  1.00  0.00           C  
ATOM   1203  HA  ILE    78      35.177  22.501  61.408  1.00  0.00           H  
ATOM   1204  CB  ILE    78      35.783  22.556  59.411  1.00  0.00           C  
ATOM   1205  HB  ILE    78      36.316  23.275  58.790  1.00  0.00           H  
ATOM   1206  CG2 ILE    78      36.678  21.336  59.519  1.00  0.00           C  
ATOM   1207 HG21 ILE    78      37.529  21.544  60.168  1.00  0.00           H  
ATOM   1208 HG22 ILE    78      36.322  20.468  60.074  1.00  0.00           H  
ATOM   1209 HG23 ILE    78      37.136  21.040  58.575  1.00  0.00           H  
ATOM   1210  CG1 ILE    78      34.648  22.049  58.503  1.00  0.00           C  
ATOM   1211 HG12 ILE    78      34.193  22.970  58.139  1.00  0.00           H  
ATOM   1212 HG13 ILE    78      34.995  21.547  57.600  1.00  0.00           H  
ATOM   1213  CD1 ILE    78      33.621  21.223  59.247  1.00  0.00           C  
ATOM   1214 HD11 ILE    78      34.200  20.313  59.399  1.00  0.00           H  
ATOM   1215 HD12 ILE    78      33.452  21.664  60.230  1.00  0.00           H  
ATOM   1216 HD13 ILE    78      32.795  21.095  58.547  1.00  0.00           H  
ATOM   1217  C   ILE    78      36.734  23.911  61.326  1.00  0.00           C  
ATOM   1218  O   ILE    78      37.190  23.425  62.331  1.00  0.00           O  
ATOM   1219  N   GLY    79      37.107  25.137  60.877  1.00  0.00           N  
ATOM   1220  H   GLY    79      36.563  25.471  60.094  1.00  0.00           H  
ATOM   1221  CA  GLY    79      38.329  25.901  61.279  1.00  0.00           C  
ATOM   1222  HA2 GLY    79      38.586  25.793  62.332  1.00  0.00           H  
ATOM   1223  HA3 GLY    79      39.168  25.489  60.718  1.00  0.00           H  
ATOM   1224  C   GLY    79      38.377  27.365  60.947  1.00  0.00           C  
ATOM   1225  O   GLY    79      38.189  27.853  59.833  1.00  0.00           O  
ATOM   1226  N   HIE    80      38.730  28.110  62.019  1.00  0.00           N  
ATOM   1227  H   HIE    80      39.017  27.728  62.908  1.00  0.00           H  
ATOM   1228  CA  HIE    80      38.952  29.531  61.877  1.00  0.00           C  
ATOM   1229  HA  HIE    80      38.523  29.917  60.952  1.00  0.00           H  
ATOM   1230  CB  HIE    80      38.086  30.192  62.989  1.00  0.00           C  
ATOM   1231  HB2 HIE    80      37.857  31.206  62.663  1.00  0.00           H  
ATOM   1232  HB3 HIE    80      37.153  29.668  63.200  1.00  0.00           H  
ATOM   1233  CG  HIE    80      38.749  30.268  64.343  1.00  0.00           C  
ATOM   1234  ND1 HIE    80      39.002  29.087  65.121  1.00  0.00           N  
ATOM   1235  CE1 HIE    80      39.332  29.464  66.362  1.00  0.00           C  
ATOM   1236  HE1 HIE    80      39.536  28.771  67.165  1.00  0.00           H  
ATOM   1237  NE2 HIE    80      39.295  30.848  66.362  1.00  0.00           N  
ATOM   1238  HE2 HIE    80      39.228  31.246  67.288  1.00  0.00           H  
ATOM   1239  CD2 HIE    80      38.869  31.332  65.173  1.00  0.00           C  
ATOM   1240  HD2 HIE    80      38.589  32.337  64.895  1.00  0.00           H  
ATOM   1241  C   HIE    80      40.386  30.128  61.843  1.00  0.00           C  
ATOM   1242  O   HIE    80      41.042  29.886  62.806  1.00  0.00           O  
ATOM   1243  N   SER    81      40.865  30.614  60.700  1.00  0.00           N  
ATOM   1244  H   SER    81      40.190  30.816  59.977  1.00  0.00           H  
ATOM   1245  CA  SER    81      42.296  31.048  60.496  1.00  0.00           C  
ATOM   1246  HA  SER    81      42.822  31.066  61.450  1.00  0.00           H  
ATOM   1247  CB  SER    81      42.952  30.156  59.515  1.00  0.00           C  
ATOM   1248  HB2 SER    81      44.028  30.329  59.495  1.00  0.00           H  
ATOM   1249  HB3 SER    81      42.739  29.130  59.814  1.00  0.00           H  
ATOM   1250  OG  SER    81      42.427  30.384  58.225  1.00  0.00           O  
ATOM   1251  HG  SER    81      41.527  30.056  58.160  1.00  0.00           H  
ATOM   1252  C   SER    81      42.362  32.508  59.941  1.00  0.00           C  
ATOM   1253  O   SER    81      41.653  32.858  58.912  1.00  0.00           O  
ATOM   1254  N   MET    82      43.187  33.355  60.492  1.00  0.00           N  
ATOM   1255  H   MET    82      43.682  32.908  61.251  1.00  0.00           H  
ATOM   1256  CA  MET    82      43.106  34.825  60.426  1.00  0.00           C  
ATOM   1257  HA  MET    82      42.081  35.083  60.159  1.00  0.00           H  
ATOM   1258  CB  MET    82      43.331  35.473  61.792  1.00  0.00           C  
ATOM   1259  HB2 MET    82      42.496  35.220  62.445  1.00  0.00           H  
ATOM   1260  HB3 MET    82      44.303  35.247  62.232  1.00  0.00           H  
ATOM   1261  CG  MET    82      43.284  37.006  61.665  1.00  0.00           C  
ATOM   1262  HG2 MET    82      44.115  37.327  61.037  1.00  0.00           H  
ATOM   1263  HG3 MET    82      42.385  37.293  61.119  1.00  0.00           H  
ATOM   1264  SD  MET    82      43.280  37.847  63.230  1.00  0.00           S  
ATOM   1265  CE  MET    82      45.054  37.646  63.563  1.00  0.00           C  
ATOM   1266  HE1 MET    82      45.824  37.945  62.852  1.00  0.00           H  
ATOM   1267  HE2 MET    82      45.325  38.104  64.514  1.00  0.00           H  
ATOM   1268  HE3 MET    82      45.268  36.588  63.715  1.00  0.00           H  
ATOM   1269  C   MET    82      44.045  35.366  59.359  1.00  0.00           C  
ATOM   1270  O   MET    82      45.261  35.371  59.515  1.00  0.00           O  
ATOM   1271  N   GLN    83      43.491  35.702  58.246  1.00  0.00           N  
ATOM   1272  H   GLN    83      42.484  35.667  58.187  1.00  0.00           H  
ATOM   1273  CA  GLN    83      44.222  36.315  57.120  1.00  0.00           C  
ATOM   1274  HA  GLN    83      45.217  35.877  57.200  1.00  0.00           H  
ATOM   1275  CB  GLN    83      43.568  35.854  55.884  1.00  0.00           C  
ATOM   1276  HB2 GLN    83      43.088  34.891  56.054  1.00  0.00           H  
ATOM   1277  HB3 GLN    83      42.807  36.586  55.611  1.00  0.00           H  
ATOM   1278  CG  GLN    83      44.606  35.790  54.754  1.00  0.00           C  
ATOM   1279  HG2 GLN    83      44.262  35.865  53.723  1.00  0.00           H  
ATOM   1280  HG3 GLN    83      45.297  36.627  54.852  1.00  0.00           H  
ATOM   1281  CD  GLN    83      45.496  34.519  54.619  1.00  0.00           C  
ATOM   1282  OE1 GLN    83      45.280  33.456  55.215  1.00  0.00           O  
ATOM   1283  NE2 GLN    83      46.511  34.638  53.811  1.00  0.00           N  
ATOM   1284 HE21 GLN    83      46.591  35.452  53.219  1.00  0.00           H  
ATOM   1285 HE22 GLN    83      46.920  33.750  53.557  1.00  0.00           H  
ATOM   1286  C   GLN    83      44.357  37.851  57.342  1.00  0.00           C  
ATOM   1287  O   GLN    83      43.686  38.678  56.738  1.00  0.00           O  
ATOM   1288  N   ASN    84      45.363  38.094  58.218  1.00  0.00           N  
ATOM   1289  H   ASN    84      45.635  37.242  58.687  1.00  0.00           H  
ATOM   1290  CA  ASN    84      45.616  39.451  58.697  1.00  0.00           C  
ATOM   1291  HA  ASN    84      46.076  39.287  59.671  1.00  0.00           H  
ATOM   1292  CB  ASN    84      46.663  40.157  57.816  1.00  0.00           C  
ATOM   1293  HB2 ASN    84      47.563  39.583  57.593  1.00  0.00           H  
ATOM   1294  HB3 ASN    84      46.100  40.262  56.889  1.00  0.00           H  
ATOM   1295  CG  ASN    84      47.049  41.580  58.269  1.00  0.00           C  
ATOM   1296  OD1 ASN    84      47.319  41.760  59.445  1.00  0.00           O  
ATOM   1297  ND2 ASN    84      47.186  42.464  57.405  1.00  0.00           N  
ATOM   1298 HD21 ASN    84      47.081  42.247  56.424  1.00  0.00           H  
ATOM   1299 HD22 ASN    84      47.543  43.373  57.661  1.00  0.00           H  
ATOM   1300  C   ASN    84      44.311  40.229  59.074  1.00  0.00           C  
ATOM   1301  O   ASN    84      43.739  40.029  60.134  1.00  0.00           O  
ATOM   1302  N   CYS    85      43.845  41.162  58.235  1.00  0.00           N  
ATOM   1303  H   CYS    85      44.330  41.377  57.376  1.00  0.00           H  
ATOM   1304  CA  CYS    85      42.499  41.816  58.450  1.00  0.00           C  
ATOM   1305  HA  CYS    85      42.448  41.989  59.525  1.00  0.00           H  
ATOM   1306  CB  CYS    85      42.487  43.196  57.816  1.00  0.00           C  
ATOM   1307  HB2 CYS    85      42.824  43.154  56.780  1.00  0.00           H  
ATOM   1308  HB3 CYS    85      41.519  43.697  57.824  1.00  0.00           H  
ATOM   1309  SG  CYS    85      43.619  44.211  58.769  1.00  0.00           S  
ATOM   1310  HG  CYS    85      43.046  44.397  59.962  1.00  0.00           H  
ATOM   1311  C   CYS    85      41.190  41.071  58.160  1.00  0.00           C  
ATOM   1312  O   CYS    85      40.203  41.572  58.577  1.00  0.00           O  
ATOM   1313  N   VAL    86      41.181  39.906  57.443  1.00  0.00           N  
ATOM   1314  H   VAL    86      42.106  39.531  57.288  1.00  0.00           H  
ATOM   1315  CA  VAL    86      40.003  39.052  57.137  1.00  0.00           C  
ATOM   1316  HA  VAL    86      39.144  39.613  57.507  1.00  0.00           H  
ATOM   1317  CB  VAL    86      39.805  38.920  55.584  1.00  0.00           C  
ATOM   1318  HB  VAL    86      40.754  38.765  55.072  1.00  0.00           H  
ATOM   1319  CG1 VAL    86      38.891  37.804  55.077  1.00  0.00           C  
ATOM   1320 HG11 VAL    86      38.720  37.965  54.013  1.00  0.00           H  
ATOM   1321 HG12 VAL    86      39.312  36.820  55.281  1.00  0.00           H  
ATOM   1322 HG13 VAL    86      37.922  37.977  55.545  1.00  0.00           H  
ATOM   1323  CG2 VAL    86      39.251  40.279  55.111  1.00  0.00           C  
ATOM   1324 HG21 VAL    86      39.233  40.318  54.022  1.00  0.00           H  
ATOM   1325 HG22 VAL    86      38.275  40.447  55.565  1.00  0.00           H  
ATOM   1326 HG23 VAL    86      39.915  41.089  55.414  1.00  0.00           H  
ATOM   1327  C   VAL    86      40.058  37.789  58.007  1.00  0.00           C  
ATOM   1328  O   VAL    86      41.120  37.547  58.645  1.00  0.00           O  
ATOM   1329  N   LEU    87      39.031  37.022  58.128  1.00  0.00           N  
ATOM   1330  H   LEU    87      38.183  37.381  57.712  1.00  0.00           H  
ATOM   1331  CA  LEU    87      38.962  35.806  58.855  1.00  0.00           C  
ATOM   1332  HA  LEU    87      39.952  35.397  59.059  1.00  0.00           H  
ATOM   1333  CB  LEU    87      38.261  35.976  60.155  1.00  0.00           C  
ATOM   1334  HB2 LEU    87      38.836  36.651  60.788  1.00  0.00           H  
ATOM   1335  HB3 LEU    87      37.307  36.496  60.070  1.00  0.00           H  
ATOM   1336  CG  LEU    87      37.976  34.733  61.019  1.00  0.00           C  
ATOM   1337  HG  LEU    87      37.434  34.025  60.392  1.00  0.00           H  
ATOM   1338  CD1 LEU    87      39.305  34.098  61.574  1.00  0.00           C  
ATOM   1339 HD11 LEU    87      39.819  33.663  60.717  1.00  0.00           H  
ATOM   1340 HD12 LEU    87      39.886  34.938  61.955  1.00  0.00           H  
ATOM   1341 HD13 LEU    87      39.243  33.272  62.283  1.00  0.00           H  
ATOM   1342  CD2 LEU    87      37.194  35.109  62.231  1.00  0.00           C  
ATOM   1343 HD21 LEU    87      37.697  35.983  62.645  1.00  0.00           H  
ATOM   1344 HD22 LEU    87      36.208  35.342  61.828  1.00  0.00           H  
ATOM   1345 HD23 LEU    87      37.227  34.242  62.891  1.00  0.00           H  
ATOM   1346  C   LEU    87      38.307  34.686  57.968  1.00  0.00           C  
ATOM   1347  O   LEU    87      37.253  34.922  57.373  1.00  0.00           O  
ATOM   1348  N   LYS    88      38.952  33.536  57.815  1.00  0.00           N  
ATOM   1349  H   LYS    88      39.792  33.354  58.345  1.00  0.00           H  
ATOM   1350  CA  LYS    88      38.527  32.400  56.950  1.00  0.00           C  
ATOM   1351  HA  LYS    88      37.733  32.684  56.259  1.00  0.00           H  
ATOM   1352  CB  LYS    88      39.751  31.891  56.124  1.00  0.00           C  
ATOM   1353  HB2 LYS    88      40.535  31.591  56.820  1.00  0.00           H  
ATOM   1354  HB3 LYS    88      39.443  31.008  55.562  1.00  0.00           H  
ATOM   1355  CG  LYS    88      40.360  33.076  55.323  1.00  0.00           C  
ATOM   1356  HG2 LYS    88      39.646  33.632  54.714  1.00  0.00           H  
ATOM   1357  HG3 LYS    88      40.798  33.823  55.985  1.00  0.00           H  
ATOM   1358  CD  LYS    88      41.303  32.313  54.474  1.00  0.00           C  
ATOM   1359  HD2 LYS    88      40.802  31.557  53.870  1.00  0.00           H  
ATOM   1360  HD3 LYS    88      41.621  33.141  53.841  1.00  0.00           H  
ATOM   1361  CE  LYS    88      42.502  31.695  55.170  1.00  0.00           C  
ATOM   1362  HE2 LYS    88      43.123  32.541  55.462  1.00  0.00           H  
ATOM   1363  HE3 LYS    88      42.196  31.200  56.092  1.00  0.00           H  
ATOM   1364  NZ  LYS    88      43.382  30.914  54.266  1.00  0.00           N  
ATOM   1365  HZ1 LYS    88      44.182  30.596  54.795  1.00  0.00           H  
ATOM   1366  HZ2 LYS    88      42.969  30.018  54.051  1.00  0.00           H  
ATOM   1367  HZ3 LYS    88      43.736  31.506  53.527  1.00  0.00           H  
ATOM   1368  C   LYS    88      37.865  31.358  57.867  1.00  0.00           C  
ATOM   1369  O   LYS    88      38.588  30.791  58.713  1.00  0.00           O  
ATOM   1370  N   LEU    89      36.539  31.145  57.683  1.00  0.00           N  
ATOM   1371  H   LEU    89      36.053  31.580  56.911  1.00  0.00           H  
ATOM   1372  CA  LEU    89      35.796  30.152  58.391  1.00  0.00           C  
ATOM   1373  HA  LEU    89      36.379  29.836  59.256  1.00  0.00           H  
ATOM   1374  CB  LEU    89      34.446  30.595  58.729  1.00  0.00           C  
ATOM   1375  HB2 LEU    89      34.027  30.886  57.766  1.00  0.00           H  
ATOM   1376  HB3 LEU    89      33.806  29.772  59.047  1.00  0.00           H  
ATOM   1377  CG  LEU    89      34.490  31.917  59.597  1.00  0.00           C  
ATOM   1378  HG  LEU    89      34.863  32.707  58.946  1.00  0.00           H  
ATOM   1379  CD1 LEU    89      33.024  32.323  59.932  1.00  0.00           C  
ATOM   1380 HD11 LEU    89      32.693  31.600  60.678  1.00  0.00           H  
ATOM   1381 HD12 LEU    89      33.094  33.301  60.408  1.00  0.00           H  
ATOM   1382 HD13 LEU    89      32.312  32.249  59.109  1.00  0.00           H  
ATOM   1383  CD2 LEU    89      35.307  31.772  60.863  1.00  0.00           C  
ATOM   1384 HD21 LEU    89      34.941  31.008  61.549  1.00  0.00           H  
ATOM   1385 HD22 LEU    89      36.378  31.706  60.674  1.00  0.00           H  
ATOM   1386 HD23 LEU    89      35.192  32.711  61.405  1.00  0.00           H  
ATOM   1387  C   LEU    89      35.761  28.937  57.423  1.00  0.00           C  
ATOM   1388  O   LEU    89      35.031  28.991  56.412  1.00  0.00           O  
ATOM   1389  N   LYS    90      36.578  27.902  57.579  1.00  0.00           N  
ATOM   1390  H   LYS    90      37.279  27.977  58.302  1.00  0.00           H  
ATOM   1391  CA  LYS    90      36.367  26.648  56.824  1.00  0.00           C  
ATOM   1392  HA  LYS    90      36.288  26.847  55.755  1.00  0.00           H  
ATOM   1393  CB  LYS    90      37.587  25.660  57.090  1.00  0.00           C  
ATOM   1394  HB2 LYS    90      38.511  26.187  56.850  1.00  0.00           H  
ATOM   1395  HB3 LYS    90      37.628  25.403  58.148  1.00  0.00           H  
ATOM   1396  CG  LYS    90      37.422  24.411  56.298  1.00  0.00           C  
ATOM   1397  HG2 LYS    90      36.566  23.805  56.593  1.00  0.00           H  
ATOM   1398  HG3 LYS    90      37.359  24.750  55.263  1.00  0.00           H  
ATOM   1399  CD  LYS    90      38.642  23.537  56.361  1.00  0.00           C  
ATOM   1400  HD2 LYS    90      39.475  24.120  55.966  1.00  0.00           H  
ATOM   1401  HD3 LYS    90      38.744  23.434  57.441  1.00  0.00           H  
ATOM   1402  CE  LYS    90      38.495  22.040  55.940  1.00  0.00           C  
ATOM   1403  HE2 LYS    90      39.194  21.435  56.518  1.00  0.00           H  
ATOM   1404  HE3 LYS    90      37.481  21.742  56.207  1.00  0.00           H  
ATOM   1405  NZ  LYS    90      38.628  21.741  54.508  1.00  0.00           N  
ATOM   1406  HZ1 LYS    90      38.660  20.760  54.271  1.00  0.00           H  
ATOM   1407  HZ2 LYS    90      37.833  22.118  54.012  1.00  0.00           H  
ATOM   1408  HZ3 LYS    90      39.463  22.190  54.159  1.00  0.00           H  
ATOM   1409  C   LYS    90      34.951  26.031  57.254  1.00  0.00           C  
ATOM   1410  O   LYS    90      34.680  26.025  58.482  1.00  0.00           O  
ATOM   1411  N   VAL    91      34.061  25.600  56.355  1.00  0.00           N  
ATOM   1412  H   VAL    91      34.331  25.590  55.382  1.00  0.00           H  
ATOM   1413  CA  VAL    91      32.760  24.984  56.672  1.00  0.00           C  
ATOM   1414  HA  VAL    91      32.663  25.061  57.755  1.00  0.00           H  
ATOM   1415  CB  VAL    91      31.667  25.922  56.134  1.00  0.00           C  
ATOM   1416  HB  VAL    91      30.728  25.458  56.433  1.00  0.00           H  
ATOM   1417  CG1 VAL    91      31.689  27.249  56.784  1.00  0.00           C  
ATOM   1418 HG11 VAL    91      31.650  27.181  57.871  1.00  0.00           H  
ATOM   1419 HG12 VAL    91      32.580  27.811  56.504  1.00  0.00           H  
ATOM   1420 HG13 VAL    91      30.829  27.908  56.663  1.00  0.00           H  
ATOM   1421  CG2 VAL    91      31.594  26.133  54.630  1.00  0.00           C  
ATOM   1422 HG21 VAL    91      32.349  26.860  54.332  1.00  0.00           H  
ATOM   1423 HG22 VAL    91      31.910  25.284  54.024  1.00  0.00           H  
ATOM   1424 HG23 VAL    91      30.613  26.503  54.330  1.00  0.00           H  
ATOM   1425  C   VAL    91      32.471  23.625  56.058  1.00  0.00           C  
ATOM   1426  O   VAL    91      33.045  23.138  55.107  1.00  0.00           O  
ATOM   1427  N   ASP    92      31.459  22.888  56.591  1.00  0.00           N  
ATOM   1428  H   ASP    92      31.021  23.256  57.423  1.00  0.00           H  
ATOM   1429  CA  ASP    92      31.296  21.412  56.168  1.00  0.00           C  
ATOM   1430  HA  ASP    92      32.296  20.986  56.089  1.00  0.00           H  
ATOM   1431  CB  ASP    92      30.448  20.616  57.130  1.00  0.00           C  
ATOM   1432  HB2 ASP    92      30.606  19.549  56.972  1.00  0.00           H  
ATOM   1433  HB3 ASP    92      30.715  20.854  58.160  1.00  0.00           H  
ATOM   1434  CG  ASP    92      28.950  21.126  57.055  1.00  0.00           C  
ATOM   1435  OD1 ASP    92      28.175  20.261  57.545  1.00  0.00           O  
ATOM   1436  OD2 ASP    92      28.565  22.245  56.512  1.00  0.00           O  
ATOM   1437  C   ASP    92      30.748  21.191  54.729  1.00  0.00           C  
ATOM   1438  O   ASP    92      31.035  20.143  54.111  1.00  0.00           O  
ATOM   1439  N   THR    93      30.083  22.200  54.142  1.00  0.00           N  
ATOM   1440  H   THR    93      30.057  23.086  54.626  1.00  0.00           H  
ATOM   1441  CA  THR    93      29.359  22.120  52.846  1.00  0.00           C  
ATOM   1442  HA  THR    93      29.422  21.158  52.338  1.00  0.00           H  
ATOM   1443  CB  THR    93      27.839  22.261  53.088  1.00  0.00           C  
ATOM   1444  HB  THR    93      27.723  23.333  53.246  1.00  0.00           H  
ATOM   1445  CG2 THR    93      27.018  21.958  51.906  1.00  0.00           C  
ATOM   1446 HG21 THR    93      26.001  22.301  52.094  1.00  0.00           H  
ATOM   1447 HG22 THR    93      27.322  22.311  50.920  1.00  0.00           H  
ATOM   1448 HG23 THR    93      26.957  20.871  51.871  1.00  0.00           H  
ATOM   1449  OG1 THR    93      27.329  21.616  54.212  1.00  0.00           O  
ATOM   1450  HG1 THR    93      27.686  22.034  55.000  1.00  0.00           H  
ATOM   1451  C   THR    93      29.866  23.184  51.895  1.00  0.00           C  
ATOM   1452  O   THR    93      30.225  24.270  52.255  1.00  0.00           O  
ATOM   1453  N   ALA    94      30.130  22.766  50.655  1.00  0.00           N  
ATOM   1454  H   ALA    94      30.015  21.791  50.421  1.00  0.00           H  
ATOM   1455  CA  ALA    94      31.017  23.448  49.757  1.00  0.00           C  
ATOM   1456  HA  ALA    94      31.634  24.172  50.288  1.00  0.00           H  
ATOM   1457  CB  ALA    94      32.084  22.448  49.279  1.00  0.00           C  
ATOM   1458  HB1 ALA    94      32.665  22.066  50.118  1.00  0.00           H  
ATOM   1459  HB2 ALA    94      31.541  21.587  48.889  1.00  0.00           H  
ATOM   1460  HB3 ALA    94      32.667  22.846  48.448  1.00  0.00           H  
ATOM   1461  C   ALA    94      30.141  24.117  48.678  1.00  0.00           C  
ATOM   1462  O   ALA    94      29.113  23.562  48.259  1.00  0.00           O  
ATOM   1463  N   ASN    95      30.594  25.246  48.201  1.00  0.00           N  
ATOM   1464  H   ASN    95      31.380  25.698  48.646  1.00  0.00           H  
ATOM   1465  CA  ASN    95      29.685  26.109  47.417  1.00  0.00           C  
ATOM   1466  HA  ASN    95      28.760  26.328  47.949  1.00  0.00           H  
ATOM   1467  CB  ASN    95      30.349  27.506  47.272  1.00  0.00           C  
ATOM   1468  HB2 ASN    95      30.269  27.982  48.249  1.00  0.00           H  
ATOM   1469  HB3 ASN    95      31.380  27.479  46.921  1.00  0.00           H  
ATOM   1470  CG  ASN    95      29.612  28.420  46.330  1.00  0.00           C  
ATOM   1471  OD1 ASN    95      28.558  28.152  45.777  1.00  0.00           O  
ATOM   1472  ND2 ASN    95      30.036  29.630  46.030  1.00  0.00           N  
ATOM   1473 HD21 ASN    95      30.698  30.119  46.616  1.00  0.00           H  
ATOM   1474 HD22 ASN    95      29.561  30.151  45.307  1.00  0.00           H  
ATOM   1475  C   ASN    95      29.502  25.385  46.010  1.00  0.00           C  
ATOM   1476  O   ASN    95      30.430  25.393  45.228  1.00  0.00           O  
ATOM   1477  N   PRO    96      28.317  24.885  45.677  1.00  0.00           N  
ATOM   1478  CD  PRO    96      27.065  24.845  46.445  1.00  0.00           C  
ATOM   1479  HD2 PRO    96      26.841  25.849  46.806  1.00  0.00           H  
ATOM   1480  HD3 PRO    96      27.108  24.136  47.272  1.00  0.00           H  
ATOM   1481  CG  PRO    96      25.942  24.382  45.485  1.00  0.00           C  
ATOM   1482  HG2 PRO    96      25.468  25.195  44.935  1.00  0.00           H  
ATOM   1483  HG3 PRO    96      25.204  23.839  46.075  1.00  0.00           H  
ATOM   1484  CB  PRO    96      26.679  23.481  44.520  1.00  0.00           C  
ATOM   1485  HB2 PRO    96      26.054  23.454  43.627  1.00  0.00           H  
ATOM   1486  HB3 PRO    96      26.763  22.530  45.046  1.00  0.00           H  
ATOM   1487  CA  PRO    96      28.094  24.040  44.414  1.00  0.00           C  
ATOM   1488  HA  PRO    96      28.776  23.205  44.574  1.00  0.00           H  
ATOM   1489  C   PRO    96      28.391  24.846  43.154  1.00  0.00           C  
ATOM   1490  O   PRO    96      28.789  24.294  42.093  1.00  0.00           O  
ATOM   1491  N   LYS    97      28.178  26.177  43.272  1.00  0.00           N  
ATOM   1492  H   LYS    97      27.998  26.516  44.206  1.00  0.00           H  
ATOM   1493  CA  LYS    97      28.306  27.131  42.164  1.00  0.00           C  
ATOM   1494  HA  LYS    97      28.793  26.670  41.304  1.00  0.00           H  
ATOM   1495  CB  LYS    97      26.865  27.597  41.852  1.00  0.00           C  
ATOM   1496  HB2 LYS    97      26.563  28.077  42.783  1.00  0.00           H  
ATOM   1497  HB3 LYS    97      26.946  28.381  41.100  1.00  0.00           H  
ATOM   1498  CG  LYS    97      25.730  26.587  41.586  1.00  0.00           C  
ATOM   1499  HG2 LYS    97      25.472  25.895  42.388  1.00  0.00           H  
ATOM   1500  HG3 LYS    97      24.770  27.056  41.373  1.00  0.00           H  
ATOM   1501  CD  LYS    97      26.073  25.752  40.290  1.00  0.00           C  
ATOM   1502  HD2 LYS    97      27.008  25.207  40.413  1.00  0.00           H  
ATOM   1503  HD3 LYS    97      25.264  25.036  40.144  1.00  0.00           H  
ATOM   1504  CE  LYS    97      26.107  26.657  39.087  1.00  0.00           C  
ATOM   1505  HE2 LYS    97      25.164  27.204  39.081  1.00  0.00           H  
ATOM   1506  HE3 LYS    97      26.937  27.355  39.192  1.00  0.00           H  
ATOM   1507  NZ  LYS    97      26.264  25.876  37.835  1.00  0.00           N  
ATOM   1508  HZ1 LYS    97      26.154  26.542  37.083  1.00  0.00           H  
ATOM   1509  HZ2 LYS    97      27.119  25.338  37.841  1.00  0.00           H  
ATOM   1510  HZ3 LYS    97      25.557  25.166  37.709  1.00  0.00           H  
ATOM   1511  C   LYS    97      29.315  28.286  42.544  1.00  0.00           C  
ATOM   1512  O   LYS    97      28.944  29.410  42.772  1.00  0.00           O  
ATOM   1513  N   THR    98      30.616  27.987  42.621  1.00  0.00           N  
ATOM   1514  H   THR    98      30.873  27.051  42.340  1.00  0.00           H  
ATOM   1515  CA  THR    98      31.617  28.981  42.950  1.00  0.00           C  
ATOM   1516  HA  THR    98      31.375  29.696  43.737  1.00  0.00           H  
ATOM   1517  CB  THR    98      32.795  28.291  43.615  1.00  0.00           C  
ATOM   1518  HB  THR    98      33.309  27.691  42.865  1.00  0.00           H  
ATOM   1519  CG2 THR    98      33.728  29.227  44.279  1.00  0.00           C  
ATOM   1520 HG21 THR    98      34.492  28.784  44.918  1.00  0.00           H  
ATOM   1521 HG22 THR    98      34.308  29.741  43.514  1.00  0.00           H  
ATOM   1522 HG23 THR    98      33.178  30.015  44.795  1.00  0.00           H  
ATOM   1523  OG1 THR    98      32.469  27.465  44.755  1.00  0.00           O  
ATOM   1524  HG1 THR    98      31.622  27.015  44.721  1.00  0.00           H  
ATOM   1525  C   THR    98      32.212  29.681  41.689  1.00  0.00           C  
ATOM   1526  O   THR    98      32.577  28.930  40.802  1.00  0.00           O  
ATOM   1527  N   PRO    99      32.353  31.074  41.650  1.00  0.00           N  
ATOM   1528  CD  PRO    99      31.822  31.946  42.669  1.00  0.00           C  
ATOM   1529  HD2 PRO    99      32.494  32.060  43.519  1.00  0.00           H  
ATOM   1530  HD3 PRO    99      30.821  31.695  43.021  1.00  0.00           H  
ATOM   1531  CG  PRO    99      31.929  33.362  42.076  1.00  0.00           C  
ATOM   1532  HG2 PRO    99      32.764  33.879  42.548  1.00  0.00           H  
ATOM   1533  HG3 PRO    99      30.962  33.865  42.114  1.00  0.00           H  
ATOM   1534  CB  PRO    99      32.290  33.120  40.593  1.00  0.00           C  
ATOM   1535  HB2 PRO    99      33.003  33.830  40.175  1.00  0.00           H  
ATOM   1536  HB3 PRO    99      31.488  33.203  39.859  1.00  0.00           H  
ATOM   1537  CA  PRO    99      32.958  31.739  40.502  1.00  0.00           C  
ATOM   1538  HA  PRO    99      32.639  31.250  39.582  1.00  0.00           H  
ATOM   1539  C   PRO    99      34.448  31.878  40.626  1.00  0.00           C  
ATOM   1540  O   PRO    99      34.865  32.254  41.716  1.00  0.00           O  
ATOM   1541  N   LYS   100      35.216  31.516  39.548  1.00  0.00           N  
ATOM   1542  H   LYS   100      34.725  31.166  38.738  1.00  0.00           H  
ATOM   1543  CA  LYS   100      36.720  31.813  39.401  1.00  0.00           C  
ATOM   1544  HA  LYS   100      37.238  31.069  40.006  1.00  0.00           H  
ATOM   1545  CB  LYS   100      37.096  31.720  37.913  1.00  0.00           C  
ATOM   1546  HB2 LYS   100      36.439  32.321  37.285  1.00  0.00           H  
ATOM   1547  HB3 LYS   100      38.131  32.044  37.800  1.00  0.00           H  
ATOM   1548  CG  LYS   100      36.949  30.264  37.490  1.00  0.00           C  
ATOM   1549  HG2 LYS   100      37.597  29.568  38.023  1.00  0.00           H  
ATOM   1550  HG3 LYS   100      35.967  29.820  37.651  1.00  0.00           H  
ATOM   1551  CD  LYS   100      37.350  30.073  36.063  1.00  0.00           C  
ATOM   1552  HD2 LYS   100      36.906  30.923  35.544  1.00  0.00           H  
ATOM   1553  HD3 LYS   100      38.396  30.347  35.932  1.00  0.00           H  
ATOM   1554  CE  LYS   100      36.941  28.725  35.448  1.00  0.00           C  
ATOM   1555  HE2 LYS   100      37.573  27.920  35.824  1.00  0.00           H  
ATOM   1556  HE3 LYS   100      36.005  28.354  35.866  1.00  0.00           H  
ATOM   1557  NZ  LYS   100      36.877  28.685  33.944  1.00  0.00           N  
ATOM   1558  HZ1 LYS   100      36.373  27.876  33.610  1.00  0.00           H  
ATOM   1559  HZ2 LYS   100      36.621  29.576  33.543  1.00  0.00           H  
ATOM   1560  HZ3 LYS   100      37.824  28.617  33.599  1.00  0.00           H  
ATOM   1561  C   LYS   100      36.968  33.180  39.953  1.00  0.00           C  
ATOM   1562  O   LYS   100      36.584  34.195  39.345  1.00  0.00           O  
ATOM   1563  N   TYR   101      37.430  33.213  41.213  1.00  0.00           N  
ATOM   1564  H   TYR   101      37.404  32.337  41.714  1.00  0.00           H  
ATOM   1565  CA  TYR   101      37.799  34.392  41.920  1.00  0.00           C  
ATOM   1566  HA  TYR   101      37.166  35.235  41.642  1.00  0.00           H  
ATOM   1567  CB  TYR   101      37.598  34.123  43.438  1.00  0.00           C  
ATOM   1568  HB2 TYR   101      38.036  35.033  43.850  1.00  0.00           H  
ATOM   1569  HB3 TYR   101      36.518  34.173  43.578  1.00  0.00           H  
ATOM   1570  CG  TYR   101      38.079  32.820  44.067  1.00  0.00           C  
ATOM   1571  CD1 TYR   101      39.226  32.811  44.875  1.00  0.00           C  
ATOM   1572  HD1 TYR   101      39.872  33.676  44.865  1.00  0.00           H  
ATOM   1573  CE1 TYR   101      39.580  31.653  45.580  1.00  0.00           C  
ATOM   1574  HE1 TYR   101      40.436  31.708  46.237  1.00  0.00           H  
ATOM   1575  CZ  TYR   101      38.874  30.457  45.308  1.00  0.00           C  
ATOM   1576  OH  TYR   101      39.456  29.275  45.717  1.00  0.00           O  
ATOM   1577  HH  TYR   101      38.740  28.686  45.965  1.00  0.00           H  
ATOM   1578  CE2 TYR   101      37.665  30.481  44.581  1.00  0.00           C  
ATOM   1579  HE2 TYR   101      37.123  29.566  44.390  1.00  0.00           H  
ATOM   1580  CD2 TYR   101      37.298  31.671  43.907  1.00  0.00           C  
ATOM   1581  HD2 TYR   101      36.360  31.706  43.374  1.00  0.00           H  
ATOM   1582  C   TYR   101      39.256  34.787  41.674  1.00  0.00           C  
ATOM   1583  O   TYR   101      40.235  34.123  42.013  1.00  0.00           O  
ATOM   1584  N   LYS   102      39.254  36.014  41.126  1.00  0.00           N  
ATOM   1585  H   LYS   102      38.339  36.393  40.928  1.00  0.00           H  
ATOM   1586  CA  LYS   102      40.390  36.778  40.787  1.00  0.00           C  
ATOM   1587  HA  LYS   102      41.296  36.173  40.823  1.00  0.00           H  
ATOM   1588  CB  LYS   102      40.256  37.394  39.372  1.00  0.00           C  
ATOM   1589  HB2 LYS   102      39.278  37.874  39.417  1.00  0.00           H  
ATOM   1590  HB3 LYS   102      41.131  37.965  39.062  1.00  0.00           H  
ATOM   1591  CG  LYS   102      40.089  36.224  38.419  1.00  0.00           C  
ATOM   1592  HG2 LYS   102      40.699  35.425  38.842  1.00  0.00           H  
ATOM   1593  HG3 LYS   102      39.096  35.783  38.515  1.00  0.00           H  
ATOM   1594  CD  LYS   102      40.453  36.575  36.932  1.00  0.00           C  
ATOM   1595  HD2 LYS   102      41.535  36.698  36.880  1.00  0.00           H  
ATOM   1596  HD3 LYS   102      40.188  35.745  36.278  1.00  0.00           H  
ATOM   1597  CE  LYS   102      39.753  37.838  36.587  1.00  0.00           C  
ATOM   1598  HE2 LYS   102      38.941  37.487  35.949  1.00  0.00           H  
ATOM   1599  HE3 LYS   102      39.141  38.240  37.394  1.00  0.00           H  
ATOM   1600  NZ  LYS   102      40.402  38.941  35.802  1.00  0.00           N  
ATOM   1601  HZ1 LYS   102      39.739  39.631  35.477  1.00  0.00           H  
ATOM   1602  HZ2 LYS   102      41.133  39.398  36.328  1.00  0.00           H  
ATOM   1603  HZ3 LYS   102      40.984  38.529  35.087  1.00  0.00           H  
ATOM   1604  C   LYS   102      40.602  37.874  41.843  1.00  0.00           C  
ATOM   1605  O   LYS   102      39.695  38.681  42.004  1.00  0.00           O  
ATOM   1606  N   PHE   103      41.653  37.818  42.716  1.00  0.00           N  
ATOM   1607  H   PHE   103      42.315  37.059  42.643  1.00  0.00           H  
ATOM   1608  CA  PHE   103      41.706  38.768  43.860  1.00  0.00           C  
ATOM   1609  HA  PHE   103      40.725  39.086  44.211  1.00  0.00           H  
ATOM   1610  CB  PHE   103      42.267  38.158  45.115  1.00  0.00           C  
ATOM   1611  HB2 PHE   103      43.226  37.698  44.876  1.00  0.00           H  
ATOM   1612  HB3 PHE   103      42.534  38.901  45.866  1.00  0.00           H  
ATOM   1613  CG  PHE   103      41.217  37.246  45.879  1.00  0.00           C  
ATOM   1614  CD1 PHE   103      39.941  36.930  45.309  1.00  0.00           C  
ATOM   1615  HD1 PHE   103      39.525  37.493  44.487  1.00  0.00           H  
ATOM   1616  CE1 PHE   103      39.061  36.092  46.098  1.00  0.00           C  
ATOM   1617  HE1 PHE   103      38.058  35.833  45.792  1.00  0.00           H  
ATOM   1618  CZ  PHE   103      39.549  35.533  47.245  1.00  0.00           C  
ATOM   1619  HZ  PHE   103      38.879  34.865  47.767  1.00  0.00           H  
ATOM   1620  CE2 PHE   103      40.902  35.672  47.686  1.00  0.00           C  
ATOM   1621  HE2 PHE   103      41.288  35.085  48.506  1.00  0.00           H  
ATOM   1622  CD2 PHE   103      41.709  36.618  47.015  1.00  0.00           C  
ATOM   1623  HD2 PHE   103      42.749  36.800  47.244  1.00  0.00           H  
ATOM   1624  C   PHE   103      42.430  40.033  43.440  1.00  0.00           C  
ATOM   1625  O   PHE   103      43.659  39.951  43.547  1.00  0.00           O  
ATOM   1626  N   VAL   104      41.690  41.011  42.930  1.00  0.00           N  
ATOM   1627  H   VAL   104      40.700  40.924  42.749  1.00  0.00           H  
ATOM   1628  CA  VAL   104      42.371  42.234  42.438  1.00  0.00           C  
ATOM   1629  HA  VAL   104      43.336  41.980  42.000  1.00  0.00           H  
ATOM   1630  CB  VAL   104      41.496  42.780  41.305  1.00  0.00           C  
ATOM   1631  HB  VAL   104      40.483  42.926  41.681  1.00  0.00           H  
ATOM   1632  CG1 VAL   104      42.143  43.978  40.614  1.00  0.00           C  
ATOM   1633 HG11 VAL   104      43.175  43.700  40.398  1.00  0.00           H  
ATOM   1634 HG12 VAL   104      41.645  44.176  39.665  1.00  0.00           H  
ATOM   1635 HG13 VAL   104      42.167  44.767  41.366  1.00  0.00           H  
ATOM   1636  CG2 VAL   104      41.384  41.783  40.112  1.00  0.00           C  
ATOM   1637 HG21 VAL   104      42.381  41.447  39.829  1.00  0.00           H  
ATOM   1638 HG22 VAL   104      40.834  40.856  40.274  1.00  0.00           H  
ATOM   1639 HG23 VAL   104      40.996  42.239  39.201  1.00  0.00           H  
ATOM   1640  C   VAL   104      42.562  43.353  43.497  1.00  0.00           C  
ATOM   1641  O   VAL   104      41.565  43.833  44.069  1.00  0.00           O  
ATOM   1642  N   ARG   105      43.734  43.954  43.732  1.00  0.00           N  
ATOM   1643  H   ARG   105      44.474  43.628  43.127  1.00  0.00           H  
ATOM   1644  CA  ARG   105      44.055  45.269  44.290  1.00  0.00           C  
ATOM   1645  HA  ARG   105      43.458  45.284  45.203  1.00  0.00           H  
ATOM   1646  CB  ARG   105      45.581  45.306  44.704  1.00  0.00           C  
ATOM   1647  HB2 ARG   105      45.815  44.304  45.065  1.00  0.00           H  
ATOM   1648  HB3 ARG   105      46.238  45.499  43.855  1.00  0.00           H  
ATOM   1649  CG  ARG   105      45.960  46.284  45.829  1.00  0.00           C  
ATOM   1650  HG2 ARG   105      47.033  46.376  45.997  1.00  0.00           H  
ATOM   1651  HG3 ARG   105      45.665  47.283  45.507  1.00  0.00           H  
ATOM   1652  CD  ARG   105      45.319  45.911  47.145  1.00  0.00           C  
ATOM   1653  HD2 ARG   105      44.237  45.871  47.016  1.00  0.00           H  
ATOM   1654  HD3 ARG   105      45.557  44.876  47.390  1.00  0.00           H  
ATOM   1655  NE  ARG   105      45.712  46.796  48.271  1.00  0.00           N  
ATOM   1656  HE  ARG   105      46.448  47.479  48.160  1.00  0.00           H  
ATOM   1657  CZ  ARG   105      45.199  46.901  49.469  1.00  0.00           C  
ATOM   1658  NH1 ARG   105      44.466  45.963  49.978  1.00  0.00           N  
ATOM   1659 HH11 ARG   105      44.322  45.091  49.490  1.00  0.00           H  
ATOM   1660 HH12 ARG   105      44.191  45.884  50.946  1.00  0.00           H  
ATOM   1661  NH2 ARG   105      45.667  47.847  50.252  1.00  0.00           N  
ATOM   1662 HH21 ARG   105      46.194  48.599  49.833  1.00  0.00           H  
ATOM   1663 HH22 ARG   105      45.358  47.935  51.209  1.00  0.00           H  
ATOM   1664  C   ARG   105      43.713  46.421  43.403  1.00  0.00           C  
ATOM   1665  O   ARG   105      44.557  46.770  42.572  1.00  0.00           O  
ATOM   1666  N   ILE   106      42.529  46.933  43.460  1.00  0.00           N  
ATOM   1667  H   ILE   106      41.878  46.409  44.026  1.00  0.00           H  
ATOM   1668  CA  ILE   106      42.029  48.125  42.713  1.00  0.00           C  
ATOM   1669  HA  ILE   106      42.363  47.946  41.691  1.00  0.00           H  
ATOM   1670  CB  ILE   106      40.481  48.097  42.604  1.00  0.00           C  
ATOM   1671  HB  ILE   106      40.225  49.001  42.053  1.00  0.00           H  
ATOM   1672  CG2 ILE   106      39.974  46.942  41.720  1.00  0.00           C  
ATOM   1673 HG21 ILE   106      38.909  47.007  41.496  1.00  0.00           H  
ATOM   1674 HG22 ILE   106      40.541  47.005  40.792  1.00  0.00           H  
ATOM   1675 HG23 ILE   106      40.128  45.980  42.208  1.00  0.00           H  
ATOM   1676  CG1 ILE   106      39.661  48.173  43.888  1.00  0.00           C  
ATOM   1677 HG12 ILE   106      38.656  48.064  43.478  1.00  0.00           H  
ATOM   1678 HG13 ILE   106      39.846  47.397  44.631  1.00  0.00           H  
ATOM   1679  CD1 ILE   106      39.599  49.494  44.641  1.00  0.00           C  
ATOM   1680 HD11 ILE   106      40.425  49.552  45.350  1.00  0.00           H  
ATOM   1681 HD12 ILE   106      39.501  50.342  43.963  1.00  0.00           H  
ATOM   1682 HD13 ILE   106      38.662  49.498  45.198  1.00  0.00           H  
ATOM   1683  C   ILE   106      42.649  49.487  43.108  1.00  0.00           C  
ATOM   1684  O   ILE   106      43.168  49.713  44.126  1.00  0.00           O  
ATOM   1685  N   GLN   107      42.597  50.415  42.159  1.00  0.00           N  
ATOM   1686  H   GLN   107      42.306  50.145  41.230  1.00  0.00           H  
ATOM   1687  CA  GLN   107      43.293  51.777  42.145  1.00  0.00           C  
ATOM   1688  HA  GLN   107      44.090  51.771  42.889  1.00  0.00           H  
ATOM   1689  CB  GLN   107      43.894  52.043  40.694  1.00  0.00           C  
ATOM   1690  HB2 GLN   107      43.178  51.765  39.920  1.00  0.00           H  
ATOM   1691  HB3 GLN   107      44.131  53.105  40.621  1.00  0.00           H  
ATOM   1692  CG  GLN   107      45.241  51.482  40.580  1.00  0.00           C  
ATOM   1693  HG2 GLN   107      45.807  51.615  41.503  1.00  0.00           H  
ATOM   1694  HG3 GLN   107      45.149  50.421  40.349  1.00  0.00           H  
ATOM   1695  CD  GLN   107      46.176  52.001  39.460  1.00  0.00           C  
ATOM   1696  OE1 GLN   107      46.788  51.177  38.774  1.00  0.00           O  
ATOM   1697  NE2 GLN   107      46.325  53.317  39.202  1.00  0.00           N  
ATOM   1698 HE21 GLN   107      45.915  54.111  39.673  1.00  0.00           H  
ATOM   1699 HE22 GLN   107      47.135  53.581  38.659  1.00  0.00           H  
ATOM   1700  C   GLN   107      42.270  52.919  42.492  1.00  0.00           C  
ATOM   1701  O   GLN   107      41.060  52.833  42.339  1.00  0.00           O  
ATOM   1702  N   PRO   108      42.731  54.132  42.930  1.00  0.00           N  
ATOM   1703  CD  PRO   108      44.017  54.346  43.675  1.00  0.00           C  
ATOM   1704  HD2 PRO   108      44.951  54.359  43.114  1.00  0.00           H  
ATOM   1705  HD3 PRO   108      44.151  53.613  44.471  1.00  0.00           H  
ATOM   1706  CG  PRO   108      43.841  55.639  44.417  1.00  0.00           C  
ATOM   1707  HG2 PRO   108      44.750  56.206  44.619  1.00  0.00           H  
ATOM   1708  HG3 PRO   108      43.355  55.327  45.341  1.00  0.00           H  
ATOM   1709  CB  PRO   108      42.797  56.434  43.598  1.00  0.00           C  
ATOM   1710  HB2 PRO   108      43.279  56.942  42.763  1.00  0.00           H  
ATOM   1711  HB3 PRO   108      42.220  57.095  44.245  1.00  0.00           H  
ATOM   1712  CA  PRO   108      41.856  55.347  43.137  1.00  0.00           C  
ATOM   1713  HA  PRO   108      41.059  55.158  43.856  1.00  0.00           H  
ATOM   1714  C   PRO   108      41.162  55.632  41.858  1.00  0.00           C  
ATOM   1715  O   PRO   108      41.786  55.476  40.819  1.00  0.00           O  
ATOM   1716  N   GLY   109      39.870  56.037  41.904  1.00  0.00           N  
ATOM   1717  H   GLY   109      39.391  55.997  42.792  1.00  0.00           H  
ATOM   1718  CA  GLY   109      39.070  56.257  40.733  1.00  0.00           C  
ATOM   1719  HA2 GLY   109      38.083  56.575  41.067  1.00  0.00           H  
ATOM   1720  HA3 GLY   109      39.312  57.131  40.128  1.00  0.00           H  
ATOM   1721  C   GLY   109      38.852  55.053  39.813  1.00  0.00           C  
ATOM   1722  O   GLY   109      38.291  55.364  38.762  1.00  0.00           O  
ATOM   1723  N   GLN   110      39.081  53.816  40.212  1.00  0.00           N  
ATOM   1724  H   GLN   110      39.419  53.564  41.130  1.00  0.00           H  
ATOM   1725  CA  GLN   110      38.543  52.698  39.466  1.00  0.00           C  
ATOM   1726  HA  GLN   110      38.424  53.066  38.447  1.00  0.00           H  
ATOM   1727  CB  GLN   110      39.642  51.644  39.480  1.00  0.00           C  
ATOM   1728  HB2 GLN   110      40.594  52.139  39.288  1.00  0.00           H  
ATOM   1729  HB3 GLN   110      39.796  51.386  40.528  1.00  0.00           H  
ATOM   1730  CG  GLN   110      39.465  50.452  38.575  1.00  0.00           C  
ATOM   1731  HG2 GLN   110      38.466  50.040  38.721  1.00  0.00           H  
ATOM   1732  HG3 GLN   110      39.316  50.667  37.517  1.00  0.00           H  
ATOM   1733  CD  GLN   110      40.470  49.251  38.822  1.00  0.00           C  
ATOM   1734  OE1 GLN   110      41.463  49.310  39.556  1.00  0.00           O  
ATOM   1735  NE2 GLN   110      40.410  48.120  38.124  1.00  0.00           N  
ATOM   1736 HE21 GLN   110      39.525  47.911  37.684  1.00  0.00           H  
ATOM   1737 HE22 GLN   110      41.042  47.345  38.264  1.00  0.00           H  
ATOM   1738  C   GLN   110      37.198  52.211  40.119  1.00  0.00           C  
ATOM   1739  O   GLN   110      37.055  52.182  41.360  1.00  0.00           O  
ATOM   1740  N   THR   111      36.176  51.778  39.297  1.00  0.00           N  
ATOM   1741  H   THR   111      36.349  51.729  38.303  1.00  0.00           H  
ATOM   1742  CA  THR   111      34.857  51.217  39.757  1.00  0.00           C  
ATOM   1743  HA  THR   111      34.698  51.603  40.764  1.00  0.00           H  
ATOM   1744  CB  THR   111      33.789  51.928  38.801  1.00  0.00           C  
ATOM   1745  HB  THR   111      32.773  51.695  39.118  1.00  0.00           H  
ATOM   1746  CG2 THR   111      33.796  53.452  38.694  1.00  0.00           C  
ATOM   1747 HG21 THR   111      33.167  53.903  39.462  1.00  0.00           H  
ATOM   1748 HG22 THR   111      34.793  53.890  38.649  1.00  0.00           H  
ATOM   1749 HG23 THR   111      33.237  53.815  37.832  1.00  0.00           H  
ATOM   1750  OG1 THR   111      34.147  51.319  37.605  1.00  0.00           O  
ATOM   1751  HG1 THR   111      33.667  51.765  36.903  1.00  0.00           H  
ATOM   1752  C   THR   111      34.623  49.724  39.789  1.00  0.00           C  
ATOM   1753  O   THR   111      35.406  48.886  39.339  1.00  0.00           O  
ATOM   1754  N   PHE   112      33.526  49.325  40.408  1.00  0.00           N  
ATOM   1755  H   PHE   112      32.974  49.996  40.922  1.00  0.00           H  
ATOM   1756  CA  PHE   112      33.044  47.935  40.510  1.00  0.00           C  
ATOM   1757  HA  PHE   112      33.014  47.474  39.523  1.00  0.00           H  
ATOM   1758  CB  PHE   112      33.996  47.207  41.494  1.00  0.00           C  
ATOM   1759  HB2 PHE   112      33.564  46.265  41.831  1.00  0.00           H  
ATOM   1760  HB3 PHE   112      34.871  46.928  40.908  1.00  0.00           H  
ATOM   1761  CG  PHE   112      34.615  48.082  42.681  1.00  0.00           C  
ATOM   1762  CD1 PHE   112      35.898  48.633  42.424  1.00  0.00           C  
ATOM   1763  HD1 PHE   112      36.492  48.215  41.625  1.00  0.00           H  
ATOM   1764  CE1 PHE   112      36.308  49.684  43.257  1.00  0.00           C  
ATOM   1765  HE1 PHE   112      37.254  50.183  43.103  1.00  0.00           H  
ATOM   1766  CZ  PHE   112      35.440  50.171  44.250  1.00  0.00           C  
ATOM   1767  HZ  PHE   112      35.695  51.034  44.847  1.00  0.00           H  
ATOM   1768  CE2 PHE   112      34.156  49.633  44.405  1.00  0.00           C  
ATOM   1769  HE2 PHE   112      33.463  50.080  45.102  1.00  0.00           H  
ATOM   1770  CD2 PHE   112      33.755  48.563  43.639  1.00  0.00           C  
ATOM   1771  HD2 PHE   112      32.819  48.039  43.763  1.00  0.00           H  
ATOM   1772  C   PHE   112      31.631  47.854  41.005  1.00  0.00           C  
ATOM   1773  O   PHE   112      31.100  48.860  41.504  1.00  0.00           O  
ATOM   1774  N   SER   113      30.943  46.721  40.789  1.00  0.00           N  
ATOM   1775  H   SER   113      31.394  45.967  40.291  1.00  0.00           H  
ATOM   1776  CA  SER   113      29.529  46.564  41.115  1.00  0.00           C  
ATOM   1777  HA  SER   113      29.068  47.541  40.972  1.00  0.00           H  
ATOM   1778  CB  SER   113      28.810  45.625  40.221  1.00  0.00           C  
ATOM   1779  HB2 SER   113      29.269  44.644  40.102  1.00  0.00           H  
ATOM   1780  HB3 SER   113      27.835  45.571  40.706  1.00  0.00           H  
ATOM   1781  OG  SER   113      28.669  46.252  38.931  1.00  0.00           O  
ATOM   1782  HG  SER   113      29.445  46.775  38.717  1.00  0.00           H  
ATOM   1783  C   SER   113      29.328  46.095  42.555  1.00  0.00           C  
ATOM   1784  O   SER   113      29.635  44.939  42.885  1.00  0.00           O  
ATOM   1785  N   VAL   114      29.047  47.027  43.520  1.00  0.00           N  
ATOM   1786  H   VAL   114      28.979  48.001  43.261  1.00  0.00           H  
ATOM   1787  CA  VAL   114      28.983  46.709  44.938  1.00  0.00           C  
ATOM   1788  HA  VAL   114      29.764  45.968  45.108  1.00  0.00           H  
ATOM   1789  CB  VAL   114      29.285  47.920  45.852  1.00  0.00           C  
ATOM   1790  HB  VAL   114      28.605  48.718  45.556  1.00  0.00           H  
ATOM   1791  CG1 VAL   114      29.069  47.591  47.327  1.00  0.00           C  
ATOM   1792 HG11 VAL   114      28.010  47.480  47.559  1.00  0.00           H  
ATOM   1793 HG12 VAL   114      29.652  46.728  47.649  1.00  0.00           H  
ATOM   1794 HG13 VAL   114      29.499  48.435  47.865  1.00  0.00           H  
ATOM   1795  CG2 VAL   114      30.732  48.310  45.545  1.00  0.00           C  
ATOM   1796 HG21 VAL   114      30.954  49.142  46.214  1.00  0.00           H  
ATOM   1797 HG22 VAL   114      31.397  47.468  45.732  1.00  0.00           H  
ATOM   1798 HG23 VAL   114      30.740  48.660  44.513  1.00  0.00           H  
ATOM   1799  C   VAL   114      27.688  46.034  45.245  1.00  0.00           C  
ATOM   1800  O   VAL   114      26.675  46.712  45.425  1.00  0.00           O  
ATOM   1801  N   LEU   115      27.660  44.662  45.305  1.00  0.00           N  
ATOM   1802  H   LEU   115      28.543  44.172  45.289  1.00  0.00           H  
ATOM   1803  CA  LEU   115      26.435  44.049  45.839  1.00  0.00           C  
ATOM   1804  HA  LEU   115      25.506  44.470  45.453  1.00  0.00           H  
ATOM   1805  CB  LEU   115      26.507  42.583  45.474  1.00  0.00           C  
ATOM   1806  HB2 LEU   115      26.218  42.579  44.423  1.00  0.00           H  
ATOM   1807  HB3 LEU   115      27.516  42.182  45.577  1.00  0.00           H  
ATOM   1808  CG  LEU   115      25.499  41.687  46.269  1.00  0.00           C  
ATOM   1809  HG  LEU   115      25.641  41.802  47.344  1.00  0.00           H  
ATOM   1810  CD1 LEU   115      24.007  41.996  45.946  1.00  0.00           C  
ATOM   1811 HD11 LEU   115      23.797  43.066  45.963  1.00  0.00           H  
ATOM   1812 HD12 LEU   115      23.728  41.564  44.985  1.00  0.00           H  
ATOM   1813 HD13 LEU   115      23.421  41.427  46.668  1.00  0.00           H  
ATOM   1814  CD2 LEU   115      25.795  40.245  45.894  1.00  0.00           C  
ATOM   1815 HD21 LEU   115      25.001  39.736  46.441  1.00  0.00           H  
ATOM   1816 HD22 LEU   115      25.744  40.070  44.819  1.00  0.00           H  
ATOM   1817 HD23 LEU   115      26.801  39.990  46.225  1.00  0.00           H  
ATOM   1818  C   LEU   115      26.397  44.232  47.334  1.00  0.00           C  
ATOM   1819  O   LEU   115      27.262  43.698  48.066  1.00  0.00           O  
ATOM   1820  N   ALA   116      25.386  44.859  47.784  1.00  0.00           N  
ATOM   1821  H   ALA   116      24.771  45.339  47.142  1.00  0.00           H  
ATOM   1822  CA  ALA   116      25.072  45.001  49.212  1.00  0.00           C  
ATOM   1823  HA  ALA   116      26.022  45.022  49.747  1.00  0.00           H  
ATOM   1824  CB  ALA   116      24.384  46.352  49.550  1.00  0.00           C  
ATOM   1825  HB1 ALA   116      25.142  47.115  49.369  1.00  0.00           H  
ATOM   1826  HB2 ALA   116      23.494  46.388  48.923  1.00  0.00           H  
ATOM   1827  HB3 ALA   116      23.939  46.357  50.545  1.00  0.00           H  
ATOM   1828  C   ALA   116      24.165  43.849  49.598  1.00  0.00           C  
ATOM   1829  O   ALA   116      23.014  43.824  49.237  1.00  0.00           O  
ATOM   1830  N   CYS   117      24.589  43.159  50.649  1.00  0.00           N  
ATOM   1831  H   CYS   117      25.456  43.468  51.066  1.00  0.00           H  
ATOM   1832  CA  CYS   117      23.817  42.343  51.525  1.00  0.00           C  
ATOM   1833  HA  CYS   117      22.815  42.220  51.113  1.00  0.00           H  
ATOM   1834  CB  CYS   117      24.529  41.008  51.546  1.00  0.00           C  
ATOM   1835  HB2 CYS   117      25.528  41.263  51.900  1.00  0.00           H  
ATOM   1836  HB3 CYS   117      24.109  40.386  52.337  1.00  0.00           H  
ATOM   1837  SG  CYS   117      24.349  40.150  49.931  1.00  0.00           S  
ATOM   1838  HG  CYS   117      23.032  40.019  50.112  1.00  0.00           H  
ATOM   1839  C   CYS   117      23.659  42.935  52.921  1.00  0.00           C  
ATOM   1840  O   CYS   117      24.580  43.553  53.439  1.00  0.00           O  
ATOM   1841  N   TYR   118      22.577  42.636  53.598  1.00  0.00           N  
ATOM   1842  H   TYR   118      21.852  42.131  53.108  1.00  0.00           H  
ATOM   1843  CA  TYR   118      22.142  43.126  54.913  1.00  0.00           C  
ATOM   1844  HA  TYR   118      22.890  43.781  55.359  1.00  0.00           H  
ATOM   1845  CB  TYR   118      20.926  44.153  54.851  1.00  0.00           C  
ATOM   1846  HB2 TYR   118      20.112  43.571  54.418  1.00  0.00           H  
ATOM   1847  HB3 TYR   118      20.613  44.338  55.879  1.00  0.00           H  
ATOM   1848  CG  TYR   118      21.141  45.436  54.102  1.00  0.00           C  
ATOM   1849  CD1 TYR   118      20.012  46.068  53.629  1.00  0.00           C  
ATOM   1850  HD1 TYR   118      19.077  45.538  53.734  1.00  0.00           H  
ATOM   1851  CE1 TYR   118      20.143  47.205  52.900  1.00  0.00           C  
ATOM   1852  HE1 TYR   118      19.325  47.671  52.371  1.00  0.00           H  
ATOM   1853  CZ  TYR   118      21.344  47.811  52.676  1.00  0.00           C  
ATOM   1854  OH  TYR   118      21.513  48.952  52.014  1.00  0.00           O  
ATOM   1855  HH  TYR   118      20.662  49.106  51.598  1.00  0.00           H  
ATOM   1856  CE2 TYR   118      22.526  47.170  53.161  1.00  0.00           C  
ATOM   1857  HE2 TYR   118      23.502  47.616  53.038  1.00  0.00           H  
ATOM   1858  CD2 TYR   118      22.375  46.006  53.936  1.00  0.00           C  
ATOM   1859  HD2 TYR   118      23.237  45.596  54.440  1.00  0.00           H  
ATOM   1860  C   TYR   118      21.822  41.930  55.835  1.00  0.00           C  
ATOM   1861  O   TYR   118      20.862  41.288  55.452  1.00  0.00           O  
ATOM   1862  N   ASN   119      22.380  41.732  57.013  1.00  0.00           N  
ATOM   1863  H   ASN   119      23.207  42.309  57.059  1.00  0.00           H  
ATOM   1864  CA  ASN   119      22.218  40.505  57.835  1.00  0.00           C  
ATOM   1865  HA  ASN   119      23.040  40.385  58.540  1.00  0.00           H  
ATOM   1866  CB  ASN   119      20.965  40.774  58.662  1.00  0.00           C  
ATOM   1867  HB2 ASN   119      20.057  40.939  58.082  1.00  0.00           H  
ATOM   1868  HB3 ASN   119      20.631  39.992  59.344  1.00  0.00           H  
ATOM   1869  CG  ASN   119      21.051  42.014  59.512  1.00  0.00           C  
ATOM   1870  OD1 ASN   119      20.161  42.867  59.432  1.00  0.00           O  
ATOM   1871  ND2 ASN   119      22.156  42.352  60.177  1.00  0.00           N  
ATOM   1872 HD21 ASN   119      22.999  41.796  60.153  1.00  0.00           H  
ATOM   1873 HD22 ASN   119      22.001  43.181  60.732  1.00  0.00           H  
ATOM   1874  C   ASN   119      22.136  39.164  57.011  1.00  0.00           C  
ATOM   1875  O   ASN   119      21.386  38.324  57.401  1.00  0.00           O  
ATOM   1876  N   GLY   120      22.838  39.094  55.855  1.00  0.00           N  
ATOM   1877  H   GLY   120      23.623  39.703  55.670  1.00  0.00           H  
ATOM   1878  CA  GLY   120      22.768  37.955  54.874  1.00  0.00           C  
ATOM   1879  HA2 GLY   120      23.772  37.561  54.714  1.00  0.00           H  
ATOM   1880  HA3 GLY   120      22.224  37.162  55.386  1.00  0.00           H  
ATOM   1881  C   GLY   120      22.074  38.299  53.493  1.00  0.00           C  
ATOM   1882  O   GLY   120      22.602  38.116  52.385  1.00  0.00           O  
ATOM   1883  N   SER   121      20.860  38.896  53.589  1.00  0.00           N  
ATOM   1884  H   SER   121      20.602  39.262  54.494  1.00  0.00           H  
ATOM   1885  CA  SER   121      19.888  39.177  52.484  1.00  0.00           C  
ATOM   1886  HA  SER   121      19.882  38.210  51.979  1.00  0.00           H  
ATOM   1887  CB  SER   121      18.517  39.417  53.116  1.00  0.00           C  
ATOM   1888  HB2 SER   121      18.514  39.129  54.167  1.00  0.00           H  
ATOM   1889  HB3 SER   121      18.241  40.445  52.879  1.00  0.00           H  
ATOM   1890  OG  SER   121      17.590  38.506  52.580  1.00  0.00           O  
ATOM   1891  HG  SER   121      17.051  38.960  51.928  1.00  0.00           H  
ATOM   1892  C   SER   121      20.302  40.186  51.503  1.00  0.00           C  
ATOM   1893  O   SER   121      20.571  41.311  51.888  1.00  0.00           O  
ATOM   1894  N   PRO   122      20.266  39.857  50.209  1.00  0.00           N  
ATOM   1895  CD  PRO   122      20.059  38.587  49.615  1.00  0.00           C  
ATOM   1896  HD2 PRO   122      18.994  38.365  49.556  1.00  0.00           H  
ATOM   1897  HD3 PRO   122      20.489  37.782  50.211  1.00  0.00           H  
ATOM   1898  CG  PRO   122      20.656  38.579  48.265  1.00  0.00           C  
ATOM   1899  HG2 PRO   122      20.126  37.957  47.544  1.00  0.00           H  
ATOM   1900  HG3 PRO   122      21.721  38.360  48.335  1.00  0.00           H  
ATOM   1901  CB  PRO   122      20.465  39.949  47.808  1.00  0.00           C  
ATOM   1902  HB2 PRO   122      19.508  39.990  47.288  1.00  0.00           H  
ATOM   1903  HB3 PRO   122      21.239  40.301  47.127  1.00  0.00           H  
ATOM   1904  CA  PRO   122      20.523  40.778  49.089  1.00  0.00           C  
ATOM   1905  HA  PRO   122      21.513  41.216  49.216  1.00  0.00           H  
ATOM   1906  C   PRO   122      19.524  41.893  49.107  1.00  0.00           C  
ATOM   1907  O   PRO   122      18.316  41.652  49.183  1.00  0.00           O  
ATOM   1908  N   SER   123      20.028  43.057  48.876  1.00  0.00           N  
ATOM   1909  H   SER   123      21.038  43.066  48.876  1.00  0.00           H  
ATOM   1910  CA  SER   123      19.415  44.385  48.843  1.00  0.00           C  
ATOM   1911  HA  SER   123      18.333  44.346  48.968  1.00  0.00           H  
ATOM   1912  CB  SER   123      19.949  45.110  50.107  1.00  0.00           C  
ATOM   1913  HB2 SER   123      19.736  44.476  50.968  1.00  0.00           H  
ATOM   1914  HB3 SER   123      21.023  45.267  50.013  1.00  0.00           H  
ATOM   1915  OG  SER   123      19.367  46.380  50.049  1.00  0.00           O  
ATOM   1916  HG  SER   123      18.783  46.577  50.786  1.00  0.00           H  
ATOM   1917  C   SER   123      19.499  45.064  47.413  1.00  0.00           C  
ATOM   1918  O   SER   123      18.446  45.171  46.722  1.00  0.00           O  
ATOM   1919  N   GLY   124      20.724  45.485  46.984  1.00  0.00           N  
ATOM   1920  H   GLY   124      21.467  45.470  47.668  1.00  0.00           H  
ATOM   1921  CA  GLY   124      20.948  46.173  45.633  1.00  0.00           C  
ATOM   1922  HA2 GLY   124      20.431  45.728  44.783  1.00  0.00           H  
ATOM   1923  HA3 GLY   124      20.701  47.226  45.767  1.00  0.00           H  
ATOM   1924  C   GLY   124      22.459  46.124  45.259  1.00  0.00           C  
ATOM   1925  O   GLY   124      23.319  45.743  46.101  1.00  0.00           O  
ATOM   1926  N   VAL   125      22.736  46.584  43.984  1.00  0.00           N  
ATOM   1927  H   VAL   125      22.018  47.021  43.424  1.00  0.00           H  
ATOM   1928  CA  VAL   125      24.064  46.426  43.387  1.00  0.00           C  
ATOM   1929  HA  VAL   125      24.783  46.513  44.202  1.00  0.00           H  
ATOM   1930  CB  VAL   125      24.069  45.017  42.663  1.00  0.00           C  
ATOM   1931  HB  VAL   125      24.032  44.224  43.411  1.00  0.00           H  
ATOM   1932  CG1 VAL   125      22.957  44.834  41.669  1.00  0.00           C  
ATOM   1933 HG11 VAL   125      23.176  45.305  40.711  1.00  0.00           H  
ATOM   1934 HG12 VAL   125      22.933  43.760  41.487  1.00  0.00           H  
ATOM   1935 HG13 VAL   125      22.026  45.231  42.074  1.00  0.00           H  
ATOM   1936  CG2 VAL   125      25.424  44.786  41.869  1.00  0.00           C  
ATOM   1937 HG21 VAL   125      25.353  43.722  41.643  1.00  0.00           H  
ATOM   1938 HG22 VAL   125      25.520  45.368  40.953  1.00  0.00           H  
ATOM   1939 HG23 VAL   125      26.304  45.043  42.459  1.00  0.00           H  
ATOM   1940  C   VAL   125      24.395  47.565  42.393  1.00  0.00           C  
ATOM   1941  O   VAL   125      23.608  47.797  41.488  1.00  0.00           O  
ATOM   1942  N   TYR   126      25.365  48.372  42.781  1.00  0.00           N  
ATOM   1943  H   TYR   126      25.771  48.191  43.688  1.00  0.00           H  
ATOM   1944  CA  TYR   126      25.613  49.749  42.323  1.00  0.00           C  
ATOM   1945  HA  TYR   126      24.882  49.900  41.529  1.00  0.00           H  
ATOM   1946  CB  TYR   126      25.322  50.884  43.406  1.00  0.00           C  
ATOM   1947  HB2 TYR   126      26.249  51.118  43.929  1.00  0.00           H  
ATOM   1948  HB3 TYR   126      25.152  51.794  42.830  1.00  0.00           H  
ATOM   1949  CG  TYR   126      24.302  50.612  44.528  1.00  0.00           C  
ATOM   1950  CD1 TYR   126      23.109  51.316  44.502  1.00  0.00           C  
ATOM   1951  HD1 TYR   126      23.027  52.156  43.827  1.00  0.00           H  
ATOM   1952  CE1 TYR   126      22.073  50.991  45.427  1.00  0.00           C  
ATOM   1953  HE1 TYR   126      21.147  51.546  45.371  1.00  0.00           H  
ATOM   1954  CZ  TYR   126      22.246  49.980  46.400  1.00  0.00           C  
ATOM   1955  OH  TYR   126      21.229  49.757  47.284  1.00  0.00           O  
ATOM   1956  HH  TYR   126      20.884  50.579  47.639  1.00  0.00           H  
ATOM   1957  CE2 TYR   126      23.500  49.314  46.409  1.00  0.00           C  
ATOM   1958  HE2 TYR   126      23.717  48.608  47.197  1.00  0.00           H  
ATOM   1959  CD2 TYR   126      24.475  49.650  45.482  1.00  0.00           C  
ATOM   1960  HD2 TYR   126      25.444  49.186  45.588  1.00  0.00           H  
ATOM   1961  C   TYR   126      27.085  49.869  41.791  1.00  0.00           C  
ATOM   1962  O   TYR   126      27.967  49.347  42.407  1.00  0.00           O  
ATOM   1963  N   GLN   127      27.341  50.421  40.610  1.00  0.00           N  
ATOM   1964  H   GLN   127      26.651  50.755  39.952  1.00  0.00           H  
ATOM   1965  CA  GLN   127      28.728  50.641  40.134  1.00  0.00           C  
ATOM   1966  HA  GLN   127      29.247  49.740  40.464  1.00  0.00           H  
ATOM   1967  CB  GLN   127      28.804  50.633  38.600  1.00  0.00           C  
ATOM   1968  HB2 GLN   127      28.261  49.719  38.358  1.00  0.00           H  
ATOM   1969  HB3 GLN   127      28.226  51.475  38.217  1.00  0.00           H  
ATOM   1970  CG  GLN   127      30.169  50.571  37.926  1.00  0.00           C  
ATOM   1971  HG2 GLN   127      30.012  50.940  36.913  1.00  0.00           H  
ATOM   1972  HG3 GLN   127      30.788  51.278  38.477  1.00  0.00           H  
ATOM   1973  CD  GLN   127      30.770  49.207  37.806  1.00  0.00           C  
ATOM   1974  OE1 GLN   127      30.217  48.196  38.252  1.00  0.00           O  
ATOM   1975  NE2 GLN   127      31.994  48.997  37.426  1.00  0.00           N  
ATOM   1976 HE21 GLN   127      32.512  49.760  37.014  1.00  0.00           H  
ATOM   1977 HE22 GLN   127      32.420  48.090  37.552  1.00  0.00           H  
ATOM   1978  C   GLN   127      29.503  51.779  40.721  1.00  0.00           C  
ATOM   1979  O   GLN   127      29.535  52.920  40.228  1.00  0.00           O  
ATOM   1980  N   CYS   128      30.073  51.564  41.888  1.00  0.00           N  
ATOM   1981  H   CYS   128      30.207  50.606  42.180  1.00  0.00           H  
ATOM   1982  CA  CYS   128      30.740  52.553  42.735  1.00  0.00           C  
ATOM   1983  HA  CYS   128      30.335  53.553  42.575  1.00  0.00           H  
ATOM   1984  CB  CYS   128      30.522  51.995  44.121  1.00  0.00           C  
ATOM   1985  HB2 CYS   128      29.445  51.951  44.282  1.00  0.00           H  
ATOM   1986  HB3 CYS   128      31.114  51.080  44.158  1.00  0.00           H  
ATOM   1987  SG  CYS   128      31.252  53.062  45.348  1.00  0.00           S  
ATOM   1988  HG  CYS   128      32.546  53.128  45.022  1.00  0.00           H  
ATOM   1989  C   CYS   128      32.269  52.595  42.430  1.00  0.00           C  
ATOM   1990  O   CYS   128      32.773  51.568  41.971  1.00  0.00           O  
ATOM   1991  N   ALA   129      32.924  53.745  42.645  1.00  0.00           N  
ATOM   1992  H   ALA   129      32.423  54.502  43.088  1.00  0.00           H  
ATOM   1993  CA  ALA   129      34.377  53.933  42.514  1.00  0.00           C  
ATOM   1994  HA  ALA   129      34.822  53.134  41.921  1.00  0.00           H  
ATOM   1995  CB  ALA   129      34.848  55.212  41.883  1.00  0.00           C  
ATOM   1996  HB1 ALA   129      35.920  55.226  41.685  1.00  0.00           H  
ATOM   1997  HB2 ALA   129      34.264  55.414  40.985  1.00  0.00           H  
ATOM   1998  HB3 ALA   129      34.702  56.096  42.504  1.00  0.00           H  
ATOM   1999  C   ALA   129      34.994  53.850  43.911  1.00  0.00           C  
ATOM   2000  O   ALA   129      34.435  54.377  44.912  1.00  0.00           O  
ATOM   2001  N   MET   130      36.229  53.442  44.107  1.00  0.00           N  
ATOM   2002  H   MET   130      36.717  52.911  43.400  1.00  0.00           H  
ATOM   2003  CA  MET   130      37.010  53.765  45.287  1.00  0.00           C  
ATOM   2004  HA  MET   130      36.379  53.648  46.167  1.00  0.00           H  
ATOM   2005  CB  MET   130      38.143  52.752  45.566  1.00  0.00           C  
ATOM   2006  HB2 MET   130      37.663  51.794  45.766  1.00  0.00           H  
ATOM   2007  HB3 MET   130      38.898  52.770  44.781  1.00  0.00           H  
ATOM   2008  CG  MET   130      38.974  53.091  46.824  1.00  0.00           C  
ATOM   2009  HG2 MET   130      39.414  54.078  46.681  1.00  0.00           H  
ATOM   2010  HG3 MET   130      38.330  53.194  47.697  1.00  0.00           H  
ATOM   2011  SD  MET   130      40.373  52.021  47.179  1.00  0.00           S  
ATOM   2012  CE  MET   130      41.471  52.384  45.768  1.00  0.00           C  
ATOM   2013  HE1 MET   130      42.304  51.685  45.849  1.00  0.00           H  
ATOM   2014  HE2 MET   130      40.910  52.105  44.876  1.00  0.00           H  
ATOM   2015  HE3 MET   130      41.749  53.433  45.860  1.00  0.00           H  
ATOM   2016  C   MET   130      37.409  55.235  45.150  1.00  0.00           C  
ATOM   2017  O   MET   130      38.126  55.668  44.232  1.00  0.00           O  
ATOM   2018  N   ARG   131      36.983  56.050  46.112  1.00  0.00           N  
ATOM   2019  H   ARG   131      36.443  55.648  46.864  1.00  0.00           H  
ATOM   2020  CA  ARG   131      37.335  57.493  46.352  1.00  0.00           C  
ATOM   2021  HA  ARG   131      37.138  58.057  45.441  1.00  0.00           H  
ATOM   2022  CB  ARG   131      36.518  58.003  47.519  1.00  0.00           C  
ATOM   2023  HB2 ARG   131      36.785  57.550  48.473  1.00  0.00           H  
ATOM   2024  HB3 ARG   131      36.794  59.051  47.633  1.00  0.00           H  
ATOM   2025  CG  ARG   131      34.997  57.916  47.301  1.00  0.00           C  
ATOM   2026  HG2 ARG   131      34.701  56.867  47.323  1.00  0.00           H  
ATOM   2027  HG3 ARG   131      34.641  58.444  48.186  1.00  0.00           H  
ATOM   2028  CD  ARG   131      34.472  58.438  46.019  1.00  0.00           C  
ATOM   2029  HD2 ARG   131      34.882  57.776  45.256  1.00  0.00           H  
ATOM   2030  HD3 ARG   131      33.411  58.198  45.951  1.00  0.00           H  
ATOM   2031  NE  ARG   131      34.773  59.857  45.739  1.00  0.00           N  
ATOM   2032  HE  ARG   131      35.326  60.443  46.349  1.00  0.00           H  
ATOM   2033  CZ  ARG   131      34.482  60.490  44.663  1.00  0.00           C  
ATOM   2034  NH1 ARG   131      33.681  60.016  43.815  1.00  0.00           N  
ATOM   2035 HH11 ARG   131      33.195  59.186  44.125  1.00  0.00           H  
ATOM   2036 HH12 ARG   131      33.613  60.395  42.881  1.00  0.00           H  
ATOM   2037  NH2 ARG   131      34.973  61.649  44.494  1.00  0.00           N  
ATOM   2038 HH21 ARG   131      35.609  61.980  45.205  1.00  0.00           H  
ATOM   2039 HH22 ARG   131      34.714  62.149  43.655  1.00  0.00           H  
ATOM   2040  C   ARG   131      38.829  57.626  46.651  1.00  0.00           C  
ATOM   2041  O   ARG   131      39.453  56.655  47.052  1.00  0.00           O  
ATOM   2042  N   PRO   132      39.482  58.797  46.346  1.00  0.00           N  
ATOM   2043  CD  PRO   132      38.938  59.897  45.628  1.00  0.00           C  
ATOM   2044  HD2 PRO   132      38.381  60.471  46.369  1.00  0.00           H  
ATOM   2045  HD3 PRO   132      38.306  59.517  44.825  1.00  0.00           H  
ATOM   2046  CG  PRO   132      40.143  60.652  44.958  1.00  0.00           C  
ATOM   2047  HG2 PRO   132      40.035  61.734  44.874  1.00  0.00           H  
ATOM   2048  HG3 PRO   132      40.418  60.110  44.053  1.00  0.00           H  
ATOM   2049  CB  PRO   132      41.329  60.325  45.805  1.00  0.00           C  
ATOM   2050  HB2 PRO   132      41.426  61.113  46.552  1.00  0.00           H  
ATOM   2051  HB3 PRO   132      42.243  60.290  45.212  1.00  0.00           H  
ATOM   2052  CA  PRO   132      40.942  58.921  46.386  1.00  0.00           C  
ATOM   2053  HA  PRO   132      41.242  58.061  45.787  1.00  0.00           H  
ATOM   2054  C   PRO   132      41.599  58.745  47.748  1.00  0.00           C  
ATOM   2055  O   PRO   132      42.803  58.704  47.805  1.00  0.00           O  
ATOM   2056  N   ASN   133      40.817  58.881  48.856  1.00  0.00           N  
ATOM   2057  H   ASN   133      39.865  59.122  48.621  1.00  0.00           H  
ATOM   2058  CA  ASN   133      41.080  58.551  50.202  1.00  0.00           C  
ATOM   2059  HA  ASN   133      42.102  58.812  50.477  1.00  0.00           H  
ATOM   2060  CB  ASN   133      40.237  59.592  51.033  1.00  0.00           C  
ATOM   2061  HB2 ASN   133      40.481  59.411  52.080  1.00  0.00           H  
ATOM   2062  HB3 ASN   133      40.633  60.525  50.633  1.00  0.00           H  
ATOM   2063  CG  ASN   133      38.714  59.442  50.850  1.00  0.00           C  
ATOM   2064  OD1 ASN   133      38.158  58.516  50.237  1.00  0.00           O  
ATOM   2065  ND2 ASN   133      38.026  60.342  51.453  1.00  0.00           N  
ATOM   2066 HD21 ASN   133      38.603  61.068  51.852  1.00  0.00           H  
ATOM   2067 HD22 ASN   133      37.016  60.372  51.440  1.00  0.00           H  
ATOM   2068  C   ASN   133      40.887  57.153  50.717  1.00  0.00           C  
ATOM   2069  O   ASN   133      41.040  56.810  51.882  1.00  0.00           O  
ATOM   2070  N   PHE   134      40.600  56.217  49.802  1.00  0.00           N  
ATOM   2071  H   PHE   134      40.532  56.558  48.854  1.00  0.00           H  
ATOM   2072  CA  PHE   134      40.555  54.817  49.869  1.00  0.00           C  
ATOM   2073  HA  PHE   134      40.637  54.421  48.857  1.00  0.00           H  
ATOM   2074  CB  PHE   134      41.740  54.266  50.588  1.00  0.00           C  
ATOM   2075  HB2 PHE   134      41.924  54.518  51.632  1.00  0.00           H  
ATOM   2076  HB3 PHE   134      41.533  53.196  50.579  1.00  0.00           H  
ATOM   2077  CG  PHE   134      43.140  54.423  50.053  1.00  0.00           C  
ATOM   2078  CD1 PHE   134      43.473  53.757  48.845  1.00  0.00           C  
ATOM   2079  HD1 PHE   134      42.603  53.236  48.475  1.00  0.00           H  
ATOM   2080  CE1 PHE   134      44.791  53.836  48.364  1.00  0.00           C  
ATOM   2081  HE1 PHE   134      45.026  53.374  47.416  1.00  0.00           H  
ATOM   2082  CZ  PHE   134      45.703  54.697  48.916  1.00  0.00           C  
ATOM   2083  HZ  PHE   134      46.684  54.914  48.519  1.00  0.00           H  
ATOM   2084  CE2 PHE   134      45.260  55.506  50.019  1.00  0.00           C  
ATOM   2085  HE2 PHE   134      45.939  56.271  50.365  1.00  0.00           H  
ATOM   2086  CD2 PHE   134      44.026  55.342  50.634  1.00  0.00           C  
ATOM   2087  HD2 PHE   134      43.664  55.924  51.469  1.00  0.00           H  
ATOM   2088  C   PHE   134      39.229  54.250  50.452  1.00  0.00           C  
ATOM   2089  O   PHE   134      39.129  53.062  50.812  1.00  0.00           O  
ATOM   2090  N   THR   135      38.134  55.052  50.426  1.00  0.00           N  
ATOM   2091  H   THR   135      38.364  56.007  50.192  1.00  0.00           H  
ATOM   2092  CA  THR   135      36.742  54.702  50.828  1.00  0.00           C  
ATOM   2093  HA  THR   135      36.902  53.860  51.500  1.00  0.00           H  
ATOM   2094  CB  THR   135      36.126  55.765  51.758  1.00  0.00           C  
ATOM   2095  HB  THR   135      35.095  55.528  52.021  1.00  0.00           H  
ATOM   2096  CG2 THR   135      37.004  56.030  52.985  1.00  0.00           C  
ATOM   2097 HG21 THR   135      37.002  55.135  53.606  1.00  0.00           H  
ATOM   2098 HG22 THR   135      37.994  56.363  52.673  1.00  0.00           H  
ATOM   2099 HG23 THR   135      36.597  56.799  53.642  1.00  0.00           H  
ATOM   2100  OG1 THR   135      35.931  57.028  51.185  1.00  0.00           O  
ATOM   2101  HG1 THR   135      36.734  57.549  51.256  1.00  0.00           H  
ATOM   2102  C   THR   135      35.749  54.435  49.658  1.00  0.00           C  
ATOM   2103  O   THR   135      36.031  54.720  48.507  1.00  0.00           O  
ATOM   2104  N   ILE   136      34.623  53.898  50.054  1.00  0.00           N  
ATOM   2105  H   ILE   136      34.487  53.759  51.045  1.00  0.00           H  
ATOM   2106  CA  ILE   136      33.414  53.854  49.224  1.00  0.00           C  
ATOM   2107  HA  ILE   136      33.642  54.361  48.286  1.00  0.00           H  
ATOM   2108  CB  ILE   136      33.075  52.431  48.814  1.00  0.00           C  
ATOM   2109  HB  ILE   136      32.170  52.455  48.207  1.00  0.00           H  
ATOM   2110  CG2 ILE   136      34.155  51.976  47.770  1.00  0.00           C  
ATOM   2111 HG21 ILE   136      34.424  52.726  47.027  1.00  0.00           H  
ATOM   2112 HG22 ILE   136      35.032  51.756  48.379  1.00  0.00           H  
ATOM   2113 HG23 ILE   136      33.877  51.060  47.248  1.00  0.00           H  
ATOM   2114  CG1 ILE   136      32.722  51.478  49.966  1.00  0.00           C  
ATOM   2115 HG12 ILE   136      33.518  51.428  50.709  1.00  0.00           H  
ATOM   2116 HG13 ILE   136      31.796  51.794  50.447  1.00  0.00           H  
ATOM   2117  CD1 ILE   136      32.221  50.097  49.463  1.00  0.00           C  
ATOM   2118 HD11 ILE   136      33.001  49.661  48.838  1.00  0.00           H  
ATOM   2119 HD12 ILE   136      31.997  49.403  50.272  1.00  0.00           H  
ATOM   2120 HD13 ILE   136      31.395  50.204  48.760  1.00  0.00           H  
ATOM   2121  C   ILE   136      32.221  54.509  49.901  1.00  0.00           C  
ATOM   2122  O   ILE   136      32.247  54.816  51.138  1.00  0.00           O  
ATOM   2123  N   LYS   137      31.223  54.943  49.067  1.00  0.00           N  
ATOM   2124  H   LYS   137      31.288  54.868  48.062  1.00  0.00           H  
ATOM   2125  CA  LYS   137      30.201  55.872  49.561  1.00  0.00           C  
ATOM   2126  HA  LYS   137      30.231  55.948  50.647  1.00  0.00           H  
ATOM   2127  CB  LYS   137      30.502  57.290  49.062  1.00  0.00           C  
ATOM   2128  HB2 LYS   137      30.534  57.351  47.974  1.00  0.00           H  
ATOM   2129  HB3 LYS   137      29.689  57.995  49.236  1.00  0.00           H  
ATOM   2130  CG  LYS   137      31.847  57.799  49.625  1.00  0.00           C  
ATOM   2131  HG2 LYS   137      31.865  57.410  50.643  1.00  0.00           H  
ATOM   2132  HG3 LYS   137      32.615  57.286  49.045  1.00  0.00           H  
ATOM   2133  CD  LYS   137      32.148  59.376  49.661  1.00  0.00           C  
ATOM   2134  HD2 LYS   137      31.490  59.942  50.319  1.00  0.00           H  
ATOM   2135  HD3 LYS   137      33.140  59.595  50.056  1.00  0.00           H  
ATOM   2136  CE  LYS   137      32.043  59.849  48.236  1.00  0.00           C  
ATOM   2137  HE2 LYS   137      32.826  59.274  47.742  1.00  0.00           H  
ATOM   2138  HE3 LYS   137      31.024  59.670  47.893  1.00  0.00           H  
ATOM   2139  NZ  LYS   137      32.272  61.279  48.132  1.00  0.00           N  
ATOM   2140  HZ1 LYS   137      31.842  61.766  48.905  1.00  0.00           H  
ATOM   2141  HZ2 LYS   137      33.259  61.479  48.062  1.00  0.00           H  
ATOM   2142  HZ3 LYS   137      31.794  61.570  47.291  1.00  0.00           H  
ATOM   2143  C   LYS   137      28.820  55.422  49.078  1.00  0.00           C  
ATOM   2144  O   LYS   137      28.704  54.786  48.057  1.00  0.00           O  
ATOM   2145  N   GLY   138      27.762  55.841  49.759  1.00  0.00           N  
ATOM   2146  H   GLY   138      27.980  56.405  50.569  1.00  0.00           H  
ATOM   2147  CA  GLY   138      26.355  55.514  49.458  1.00  0.00           C  
ATOM   2148  HA2 GLY   138      26.013  56.049  48.572  1.00  0.00           H  
ATOM   2149  HA3 GLY   138      26.309  54.468  49.153  1.00  0.00           H  
ATOM   2150  C   GLY   138      25.412  55.730  50.562  1.00  0.00           C  
ATOM   2151  O   GLY   138      25.521  56.810  51.160  1.00  0.00           O  
ATOM   2152  N   SER   139      24.620  54.628  50.763  1.00  0.00           N  
ATOM   2153  H   SER   139      24.771  53.853  50.133  1.00  0.00           H  
ATOM   2154  CA  SER   139      23.553  54.534  51.764  1.00  0.00           C  
ATOM   2155  HA  SER   139      23.936  54.967  52.688  1.00  0.00           H  
ATOM   2156  CB  SER   139      22.298  55.237  51.198  1.00  0.00           C  
ATOM   2157  HB2 SER   139      22.110  54.940  50.167  1.00  0.00           H  
ATOM   2158  HB3 SER   139      21.368  55.083  51.746  1.00  0.00           H  
ATOM   2159  OG  SER   139      22.377  56.653  51.275  1.00  0.00           O  
ATOM   2160  HG  SER   139      23.264  56.983  51.114  1.00  0.00           H  
ATOM   2161  C   SER   139      23.242  53.087  52.253  1.00  0.00           C  
ATOM   2162  O   SER   139      22.207  52.570  51.935  1.00  0.00           O  
ATOM   2163  N   PHE   140      24.233  52.485  52.957  1.00  0.00           N  
ATOM   2164  H   PHE   140      24.985  53.141  53.109  1.00  0.00           H  
ATOM   2165  CA  PHE   140      24.373  51.174  53.567  1.00  0.00           C  
ATOM   2166  HA  PHE   140      23.721  50.504  53.008  1.00  0.00           H  
ATOM   2167  CB  PHE   140      25.849  50.784  53.362  1.00  0.00           C  
ATOM   2168  HB2 PHE   140      26.436  51.555  53.860  1.00  0.00           H  
ATOM   2169  HB3 PHE   140      25.996  49.891  53.970  1.00  0.00           H  
ATOM   2170  CG  PHE   140      26.313  50.426  51.987  1.00  0.00           C  
ATOM   2171  CD1 PHE   140      25.486  50.551  50.866  1.00  0.00           C  
ATOM   2172  HD1 PHE   140      24.461  50.872  50.980  1.00  0.00           H  
ATOM   2173  CE1 PHE   140      25.924  50.426  49.520  1.00  0.00           C  
ATOM   2174  HE1 PHE   140      25.279  50.288  48.664  1.00  0.00           H  
ATOM   2175  CZ  PHE   140      27.280  49.967  49.353  1.00  0.00           C  
ATOM   2176  HZ  PHE   140      27.606  49.789  48.339  1.00  0.00           H  
ATOM   2177  CE2 PHE   140      28.100  49.675  50.473  1.00  0.00           C  
ATOM   2178  HE2 PHE   140      29.134  49.396  50.331  1.00  0.00           H  
ATOM   2179  CD2 PHE   140      27.621  49.939  51.737  1.00  0.00           C  
ATOM   2180  HD2 PHE   140      28.277  49.741  52.571  1.00  0.00           H  
ATOM   2181  C   PHE   140      23.758  51.192  54.986  1.00  0.00           C  
ATOM   2182  O   PHE   140      24.151  52.124  55.711  1.00  0.00           O  
ATOM   2183  N   LEU   141      22.953  50.177  55.398  1.00  0.00           N  
ATOM   2184  H   LEU   141      22.663  49.539  54.671  1.00  0.00           H  
ATOM   2185  CA  LEU   141      22.396  49.901  56.733  1.00  0.00           C  
ATOM   2186  HA  LEU   141      22.292  50.907  57.140  1.00  0.00           H  
ATOM   2187  CB  LEU   141      20.971  49.293  56.718  1.00  0.00           C  
ATOM   2188  HB2 LEU   141      21.143  48.241  56.489  1.00  0.00           H  
ATOM   2189  HB3 LEU   141      20.499  49.237  57.698  1.00  0.00           H  
ATOM   2190  CG  LEU   141      19.941  49.929  55.794  1.00  0.00           C  
ATOM   2191  HG  LEU   141      20.415  50.020  54.817  1.00  0.00           H  
ATOM   2192  CD1 LEU   141      18.772  49.025  55.720  1.00  0.00           C  
ATOM   2193 HD11 LEU   141      18.388  48.870  56.728  1.00  0.00           H  
ATOM   2194 HD12 LEU   141      18.018  49.436  55.048  1.00  0.00           H  
ATOM   2195 HD13 LEU   141      19.138  48.092  55.291  1.00  0.00           H  
ATOM   2196  CD2 LEU   141      19.517  51.343  56.182  1.00  0.00           C  
ATOM   2197 HD21 LEU   141      18.802  51.712  55.446  1.00  0.00           H  
ATOM   2198 HD22 LEU   141      19.112  51.426  57.190  1.00  0.00           H  
ATOM   2199 HD23 LEU   141      20.392  51.993  56.207  1.00  0.00           H  
ATOM   2200  C   LEU   141      23.332  49.036  57.634  1.00  0.00           C  
ATOM   2201  O   LEU   141      24.395  48.613  57.165  1.00  0.00           O  
ATOM   2202  N   ASN   142      23.029  48.867  58.927  1.00  0.00           N  
ATOM   2203  H   ASN   142      22.218  49.326  59.318  1.00  0.00           H  
ATOM   2204  CA  ASN   142      23.673  47.950  59.835  1.00  0.00           C  
ATOM   2205  HA  ASN   142      24.741  48.109  59.683  1.00  0.00           H  
ATOM   2206  CB  ASN   142      23.345  48.204  61.282  1.00  0.00           C  
ATOM   2207  HB2 ASN   142      23.445  49.285  61.377  1.00  0.00           H  
ATOM   2208  HB3 ASN   142      22.341  47.867  61.540  1.00  0.00           H  
ATOM   2209  CG  ASN   142      24.407  47.772  62.202  1.00  0.00           C  
ATOM   2210  OD1 ASN   142      25.447  47.204  61.859  1.00  0.00           O  
ATOM   2211  ND2 ASN   142      24.180  47.796  63.522  1.00  0.00           N  
ATOM   2212 HD21 ASN   142      23.299  48.213  63.789  1.00  0.00           H  
ATOM   2213 HD22 ASN   142      24.770  47.151  64.027  1.00  0.00           H  
ATOM   2214  C   ASN   142      23.467  46.515  59.292  1.00  0.00           C  
ATOM   2215  O   ASN   142      22.411  46.239  58.696  1.00  0.00           O  
ATOM   2216  N   GLY   143      24.393  45.583  59.516  1.00  0.00           N  
ATOM   2217  H   GLY   143      25.103  45.638  60.232  1.00  0.00           H  
ATOM   2218  CA  GLY   143      24.332  44.275  58.811  1.00  0.00           C  
ATOM   2219  HA2 GLY   143      24.716  43.548  59.528  1.00  0.00           H  
ATOM   2220  HA3 GLY   143      23.308  43.953  58.623  1.00  0.00           H  
ATOM   2221  C   GLY   143      25.117  44.111  57.499  1.00  0.00           C  
ATOM   2222  O   GLY   143      24.969  43.085  56.930  1.00  0.00           O  
ATOM   2223  N   SER   144      25.810  45.135  57.048  1.00  0.00           N  
ATOM   2224  H   SER   144      25.867  45.952  57.638  1.00  0.00           H  
ATOM   2225  CA  SER   144      26.294  45.299  55.674  1.00  0.00           C  
ATOM   2226  HA  SER   144      25.598  44.779  55.015  1.00  0.00           H  
ATOM   2227  CB  SER   144      26.302  46.806  55.194  1.00  0.00           C  
ATOM   2228  HB2 SER   144      26.847  46.928  54.258  1.00  0.00           H  
ATOM   2229  HB3 SER   144      25.232  46.998  55.127  1.00  0.00           H  
ATOM   2230  OG  SER   144      26.940  47.607  56.195  1.00  0.00           O  
ATOM   2231  HG  SER   144      26.397  47.844  56.951  1.00  0.00           H  
ATOM   2232  C   SER   144      27.768  44.851  55.497  1.00  0.00           C  
ATOM   2233  O   SER   144      28.113  44.434  54.408  1.00  0.00           O  
ATOM   2234  N   CYS   145      28.572  44.910  56.479  1.00  0.00           N  
ATOM   2235  H   CYS   145      28.225  45.326  57.331  1.00  0.00           H  
ATOM   2236  CA  CYS   145      29.954  44.356  56.533  1.00  0.00           C  
ATOM   2237  HA  CYS   145      30.659  45.020  56.033  1.00  0.00           H  
ATOM   2238  CB  CYS   145      30.424  44.154  57.978  1.00  0.00           C  
ATOM   2239  HB2 CYS   145      29.808  43.452  58.539  1.00  0.00           H  
ATOM   2240  HB3 CYS   145      31.461  43.827  58.056  1.00  0.00           H  
ATOM   2241  SG  CYS   145      30.323  45.813  58.759  1.00  0.00           S  
ATOM   2242  HG  CYS   145      31.562  46.119  58.362  1.00  0.00           H  
ATOM   2243  C   CYS   145      30.054  42.991  55.829  1.00  0.00           C  
ATOM   2244  O   CYS   145      29.403  42.077  56.225  1.00  0.00           O  
ATOM   2245  N   GLY   146      30.884  42.896  54.798  1.00  0.00           N  
ATOM   2246  H   GLY   146      31.310  43.746  54.458  1.00  0.00           H  
ATOM   2247  CA  GLY   146      31.107  41.710  53.950  1.00  0.00           C  
ATOM   2248  HA2 GLY   146      32.174  41.486  53.972  1.00  0.00           H  
ATOM   2249  HA3 GLY   146      30.579  40.818  54.287  1.00  0.00           H  
ATOM   2250  C   GLY   146      30.597  41.905  52.552  1.00  0.00           C  
ATOM   2251  O   GLY   146      30.827  41.051  51.721  1.00  0.00           O  
ATOM   2252  N   SER   147      29.892  42.985  52.250  1.00  0.00           N  
ATOM   2253  H   SER   147      29.685  43.529  53.075  1.00  0.00           H  
ATOM   2254  CA  SER   147      29.323  43.317  50.933  1.00  0.00           C  
ATOM   2255  HA  SER   147      28.742  42.487  50.532  1.00  0.00           H  
ATOM   2256  CB  SER   147      28.275  44.422  51.206  1.00  0.00           C  
ATOM   2257  HB2 SER   147      28.673  45.256  51.784  1.00  0.00           H  
ATOM   2258  HB3 SER   147      27.982  44.893  50.268  1.00  0.00           H  
ATOM   2259  OG  SER   147      27.149  43.989  51.891  1.00  0.00           O  
ATOM   2260  HG  SER   147      27.228  44.253  52.810  1.00  0.00           H  
ATOM   2261  C   SER   147      30.335  43.878  49.967  1.00  0.00           C  
ATOM   2262  O   SER   147      31.297  44.538  50.353  1.00  0.00           O  
ATOM   2263  N   VAL   148      30.369  43.329  48.673  1.00  0.00           N  
ATOM   2264  H   VAL   148      29.499  43.010  48.271  1.00  0.00           H  
ATOM   2265  CA  VAL   148      31.675  43.187  47.901  1.00  0.00           C  
ATOM   2266  HA  VAL   148      32.563  43.643  48.338  1.00  0.00           H  
ATOM   2267  CB  VAL   148      32.097  41.686  47.875  1.00  0.00           C  
ATOM   2268  HB  VAL   148      32.108  41.268  48.881  1.00  0.00           H  
ATOM   2269  CG1 VAL   148      31.167  40.748  47.191  1.00  0.00           C  
ATOM   2270 HG11 VAL   148      31.562  39.741  47.331  1.00  0.00           H  
ATOM   2271 HG12 VAL   148      30.259  40.743  47.795  1.00  0.00           H  
ATOM   2272 HG13 VAL   148      30.994  40.991  46.143  1.00  0.00           H  
ATOM   2273  CG2 VAL   148      33.454  41.457  47.218  1.00  0.00           C  
ATOM   2274 HG21 VAL   148      33.816  40.458  47.461  1.00  0.00           H  
ATOM   2275 HG22 VAL   148      33.499  41.669  46.150  1.00  0.00           H  
ATOM   2276 HG23 VAL   148      34.145  42.177  47.657  1.00  0.00           H  
ATOM   2277  C   VAL   148      31.549  43.728  46.509  1.00  0.00           C  
ATOM   2278  O   VAL   148      30.559  43.521  45.805  1.00  0.00           O  
ATOM   2279  N   GLY   149      32.528  44.568  46.129  1.00  0.00           N  
ATOM   2280  H   GLY   149      33.258  44.759  46.801  1.00  0.00           H  
ATOM   2281  CA  GLY   149      32.766  45.003  44.782  1.00  0.00           C  
ATOM   2282  HA2 GLY   149      31.830  45.419  44.409  1.00  0.00           H  
ATOM   2283  HA3 GLY   149      33.532  45.768  44.912  1.00  0.00           H  
ATOM   2284  C   GLY   149      33.154  43.943  43.717  1.00  0.00           C  
ATOM   2285  O   GLY   149      34.175  43.265  44.015  1.00  0.00           O  
ATOM   2286  N   PHE   150      32.331  43.720  42.653  1.00  0.00           N  
ATOM   2287  H   PHE   150      31.390  44.079  42.576  1.00  0.00           H  
ATOM   2288  CA  PHE   150      32.742  42.777  41.637  1.00  0.00           C  
ATOM   2289  HA  PHE   150      33.773  42.485  41.835  1.00  0.00           H  
ATOM   2290  CB  PHE   150      31.969  41.455  41.849  1.00  0.00           C  
ATOM   2291  HB2 PHE   150      32.537  40.650  41.383  1.00  0.00           H  
ATOM   2292  HB3 PHE   150      31.959  41.191  42.907  1.00  0.00           H  
ATOM   2293  CG  PHE   150      30.509  41.527  41.352  1.00  0.00           C  
ATOM   2294  CD1 PHE   150      29.469  41.798  42.217  1.00  0.00           C  
ATOM   2295  HD1 PHE   150      29.608  42.034  43.262  1.00  0.00           H  
ATOM   2296  CE1 PHE   150      28.164  41.855  41.679  1.00  0.00           C  
ATOM   2297  HE1 PHE   150      27.422  42.382  42.260  1.00  0.00           H  
ATOM   2298  CZ  PHE   150      28.052  41.704  40.271  1.00  0.00           C  
ATOM   2299  HZ  PHE   150      27.127  41.912  39.754  1.00  0.00           H  
ATOM   2300  CE2 PHE   150      29.120  41.352  39.418  1.00  0.00           C  
ATOM   2301  HE2 PHE   150      28.916  41.113  38.385  1.00  0.00           H  
ATOM   2302  CD2 PHE   150      30.364  41.206  40.029  1.00  0.00           C  
ATOM   2303  HD2 PHE   150      31.193  40.936  39.391  1.00  0.00           H  
ATOM   2304  C   PHE   150      32.689  43.300  40.231  1.00  0.00           C  
ATOM   2305  O   PHE   150      31.809  44.153  39.863  1.00  0.00           O  
ATOM   2306  N   ASN   151      33.509  42.798  39.345  1.00  0.00           N  
ATOM   2307  H   ASN   151      34.132  42.122  39.762  1.00  0.00           H  
ATOM   2308  CA  ASN   151      33.486  43.018  37.848  1.00  0.00           C  
ATOM   2309  HA  ASN   151      32.569  43.574  37.651  1.00  0.00           H  
ATOM   2310  CB  ASN   151      34.616  43.938  37.463  1.00  0.00           C  
ATOM   2311  HB2 ASN   151      35.546  43.500  37.826  1.00  0.00           H  
ATOM   2312  HB3 ASN   151      34.666  44.026  36.378  1.00  0.00           H  
ATOM   2313  CG  ASN   151      34.499  45.412  37.873  1.00  0.00           C  
ATOM   2314  OD1 ASN   151      33.555  46.094  37.486  1.00  0.00           O  
ATOM   2315  ND2 ASN   151      35.513  45.941  38.489  1.00  0.00           N  
ATOM   2316 HD21 ASN   151      36.371  45.464  38.722  1.00  0.00           H  
ATOM   2317 HD22 ASN   151      35.290  46.874  38.808  1.00  0.00           H  
ATOM   2318  C   ASN   151      33.604  41.682  37.090  1.00  0.00           C  
ATOM   2319  O   ASN   151      34.392  40.791  37.524  1.00  0.00           O  
ATOM   2320  N   ILE   152      32.874  41.555  35.977  1.00  0.00           N  
ATOM   2321  H   ILE   152      32.244  42.289  35.688  1.00  0.00           H  
ATOM   2322  CA  ILE   152      32.765  40.287  35.198  1.00  0.00           C  
ATOM   2323  HA  ILE   152      33.060  39.463  35.848  1.00  0.00           H  
ATOM   2324  CB  ILE   152      31.433  39.801  34.589  1.00  0.00           C  
ATOM   2325  HB  ILE   152      30.913  40.569  34.016  1.00  0.00           H  
ATOM   2326  CG2 ILE   152      31.651  38.628  33.591  1.00  0.00           C  
ATOM   2327 HG21 ILE   152      30.695  38.158  33.360  1.00  0.00           H  
ATOM   2328 HG22 ILE   152      31.969  39.110  32.666  1.00  0.00           H  
ATOM   2329 HG23 ILE   152      32.391  37.954  34.020  1.00  0.00           H  
ATOM   2330  CG1 ILE   152      30.540  39.312  35.755  1.00  0.00           C  
ATOM   2331 HG12 ILE   152      30.898  38.381  36.195  1.00  0.00           H  
ATOM   2332 HG13 ILE   152      30.451  40.117  36.485  1.00  0.00           H  
ATOM   2333  CD1 ILE   152      29.084  39.110  35.355  1.00  0.00           C  
ATOM   2334 HD11 ILE   152      28.600  40.064  35.150  1.00  0.00           H  
ATOM   2335 HD12 ILE   152      28.989  38.407  34.528  1.00  0.00           H  
ATOM   2336 HD13 ILE   152      28.486  38.753  36.193  1.00  0.00           H  
ATOM   2337  C   ILE   152      33.813  40.404  34.098  1.00  0.00           C  
ATOM   2338  O   ILE   152      33.744  41.166  33.130  1.00  0.00           O  
ATOM   2339  N   ASP   153      34.850  39.487  34.194  1.00  0.00           N  
ATOM   2340  H   ASP   153      34.755  38.791  34.920  1.00  0.00           H  
ATOM   2341  CA  ASP   153      35.817  39.221  33.105  1.00  0.00           C  
ATOM   2342  HA  ASP   153      35.446  39.810  32.265  1.00  0.00           H  
ATOM   2343  CB  ASP   153      37.264  39.477  33.582  1.00  0.00           C  
ATOM   2344  HB2 ASP   153      37.556  38.645  34.222  1.00  0.00           H  
ATOM   2345  HB3 ASP   153      37.891  39.356  32.698  1.00  0.00           H  
ATOM   2346  CG  ASP   153      37.537  40.769  34.316  1.00  0.00           C  
ATOM   2347  OD1 ASP   153      38.358  40.858  35.249  1.00  0.00           O  
ATOM   2348  OD2 ASP   153      36.972  41.753  33.889  1.00  0.00           O  
ATOM   2349  C   ASP   153      35.522  37.749  32.686  1.00  0.00           C  
ATOM   2350  O   ASP   153      36.042  36.812  33.230  1.00  0.00           O  
ATOM   2351  N   TYR   154      34.610  37.583  31.718  1.00  0.00           N  
ATOM   2352  H   TYR   154      34.066  38.358  31.366  1.00  0.00           H  
ATOM   2353  CA  TYR   154      34.050  36.290  31.189  1.00  0.00           C  
ATOM   2354  HA  TYR   154      33.134  36.450  30.621  1.00  0.00           H  
ATOM   2355  CB  TYR   154      34.921  35.773  30.131  1.00  0.00           C  
ATOM   2356  HB2 TYR   154      35.828  35.626  30.718  1.00  0.00           H  
ATOM   2357  HB3 TYR   154      34.626  34.755  29.878  1.00  0.00           H  
ATOM   2358  CG  TYR   154      35.168  36.633  28.903  1.00  0.00           C  
ATOM   2359  CD1 TYR   154      36.112  37.705  28.974  1.00  0.00           C  
ATOM   2360  HD1 TYR   154      36.646  37.963  29.877  1.00  0.00           H  
ATOM   2361  CE1 TYR   154      36.335  38.637  27.928  1.00  0.00           C  
ATOM   2362  HE1 TYR   154      37.070  39.426  27.978  1.00  0.00           H  
ATOM   2363  CZ  TYR   154      35.653  38.573  26.745  1.00  0.00           C  
ATOM   2364  OH  TYR   154      35.932  39.396  25.797  1.00  0.00           O  
ATOM   2365  HH  TYR   154      35.294  39.463  25.083  1.00  0.00           H  
ATOM   2366  CE2 TYR   154      34.793  37.494  26.570  1.00  0.00           C  
ATOM   2367  HE2 TYR   154      34.315  37.294  25.623  1.00  0.00           H  
ATOM   2368  CD2 TYR   154      34.524  36.610  27.643  1.00  0.00           C  
ATOM   2369  HD2 TYR   154      33.723  35.899  27.506  1.00  0.00           H  
ATOM   2370  C   TYR   154      33.527  35.317  32.234  1.00  0.00           C  
ATOM   2371  O   TYR   154      32.637  35.613  32.991  1.00  0.00           O  
ATOM   2372  N   ASP   155      34.210  34.143  32.384  1.00  0.00           N  
ATOM   2373  H   ASP   155      35.106  34.031  31.932  1.00  0.00           H  
ATOM   2374  CA  ASP   155      33.735  33.158  33.282  1.00  0.00           C  
ATOM   2375  HA  ASP   155      32.648  33.112  33.216  1.00  0.00           H  
ATOM   2376  CB  ASP   155      34.160  31.738  32.784  1.00  0.00           C  
ATOM   2377  HB2 ASP   155      33.946  31.035  33.589  1.00  0.00           H  
ATOM   2378  HB3 ASP   155      33.432  31.409  32.042  1.00  0.00           H  
ATOM   2379  CG  ASP   155      35.595  31.676  32.146  1.00  0.00           C  
ATOM   2380  OD1 ASP   155      35.717  32.198  30.988  1.00  0.00           O  
ATOM   2381  OD2 ASP   155      36.479  31.121  32.809  1.00  0.00           O  
ATOM   2382  C   ASP   155      34.354  33.361  34.715  1.00  0.00           C  
ATOM   2383  O   ASP   155      34.195  32.511  35.637  1.00  0.00           O  
ATOM   2384  N   CYS   156      35.042  34.526  34.923  1.00  0.00           N  
ATOM   2385  H   CYS   156      35.055  35.150  34.128  1.00  0.00           H  
ATOM   2386  CA  CYS   156      35.766  34.978  36.085  1.00  0.00           C  
ATOM   2387  HA  CYS   156      35.707  34.163  36.807  1.00  0.00           H  
ATOM   2388  CB  CYS   156      37.236  35.191  35.753  1.00  0.00           C  
ATOM   2389  HB2 CYS   156      37.380  36.160  35.274  1.00  0.00           H  
ATOM   2390  HB3 CYS   156      37.825  35.253  36.668  1.00  0.00           H  
ATOM   2391  SG  CYS   156      37.797  33.838  34.619  1.00  0.00           S  
ATOM   2392  HG  CYS   156      36.798  34.059  33.759  1.00  0.00           H  
ATOM   2393  C   CYS   156      35.081  36.213  36.796  1.00  0.00           C  
ATOM   2394  O   CYS   156      34.711  37.151  36.014  1.00  0.00           O  
ATOM   2395  N   VAL   157      35.035  36.298  38.123  1.00  0.00           N  
ATOM   2396  H   VAL   157      35.380  35.563  38.723  1.00  0.00           H  
ATOM   2397  CA  VAL   157      34.691  37.470  38.895  1.00  0.00           C  
ATOM   2398  HA  VAL   157      34.281  38.254  38.259  1.00  0.00           H  
ATOM   2399  CB  VAL   157      33.581  37.219  39.945  1.00  0.00           C  
ATOM   2400  HB  VAL   157      33.861  36.472  40.687  1.00  0.00           H  
ATOM   2401  CG1 VAL   157      33.193  38.544  40.596  1.00  0.00           C  
ATOM   2402 HG11 VAL   157      34.047  38.867  41.190  1.00  0.00           H  
ATOM   2403 HG12 VAL   157      33.033  39.257  39.787  1.00  0.00           H  
ATOM   2404 HG13 VAL   157      32.238  38.514  41.121  1.00  0.00           H  
ATOM   2405  CG2 VAL   157      32.373  36.746  39.170  1.00  0.00           C  
ATOM   2406 HG21 VAL   157      32.012  37.537  38.512  1.00  0.00           H  
ATOM   2407 HG22 VAL   157      32.496  35.845  38.570  1.00  0.00           H  
ATOM   2408 HG23 VAL   157      31.557  36.589  39.875  1.00  0.00           H  
ATOM   2409  C   VAL   157      35.986  37.991  39.505  1.00  0.00           C  
ATOM   2410  O   VAL   157      36.680  37.315  40.296  1.00  0.00           O  
ATOM   2411  N   SER   158      36.304  39.232  39.106  1.00  0.00           N  
ATOM   2412  H   SER   158      35.811  39.701  38.360  1.00  0.00           H  
ATOM   2413  CA  SER   158      37.207  40.005  39.826  1.00  0.00           C  
ATOM   2414  HA  SER   158      38.047  39.411  40.187  1.00  0.00           H  
ATOM   2415  CB  SER   158      37.672  41.164  38.881  1.00  0.00           C  
ATOM   2416  HB2 SER   158      36.761  41.575  38.444  1.00  0.00           H  
ATOM   2417  HB3 SER   158      38.232  41.944  39.397  1.00  0.00           H  
ATOM   2418  OG  SER   158      38.555  40.681  37.891  1.00  0.00           O  
ATOM   2419  HG  SER   158      38.290  40.924  37.001  1.00  0.00           H  
ATOM   2420  C   SER   158      36.503  40.649  41.054  1.00  0.00           C  
ATOM   2421  O   SER   158      35.603  41.466  40.921  1.00  0.00           O  
ATOM   2422  N   PHE   159      37.010  40.280  42.268  1.00  0.00           N  
ATOM   2423  H   PHE   159      37.700  39.550  42.153  1.00  0.00           H  
ATOM   2424  CA  PHE   159      36.672  40.688  43.613  1.00  0.00           C  
ATOM   2425  HA  PHE   159      35.645  41.053  43.598  1.00  0.00           H  
ATOM   2426  CB  PHE   159      36.756  39.500  44.651  1.00  0.00           C  
ATOM   2427  HB2 PHE   159      37.753  39.084  44.800  1.00  0.00           H  
ATOM   2428  HB3 PHE   159      36.479  39.874  45.637  1.00  0.00           H  
ATOM   2429  CG  PHE   159      35.684  38.397  44.360  1.00  0.00           C  
ATOM   2430  CD1 PHE   159      34.372  38.727  44.866  1.00  0.00           C  
ATOM   2431  HD1 PHE   159      34.199  39.635  45.424  1.00  0.00           H  
ATOM   2432  CE1 PHE   159      33.272  37.944  44.565  1.00  0.00           C  
ATOM   2433  HE1 PHE   159      32.256  38.261  44.747  1.00  0.00           H  
ATOM   2434  CZ  PHE   159      33.503  36.961  43.623  1.00  0.00           C  
ATOM   2435  HZ  PHE   159      32.766  36.315  43.170  1.00  0.00           H  
ATOM   2436  CE2 PHE   159      34.776  36.539  43.163  1.00  0.00           C  
ATOM   2437  HE2 PHE   159      34.851  35.727  42.455  1.00  0.00           H  
ATOM   2438  CD2 PHE   159      35.893  37.306  43.547  1.00  0.00           C  
ATOM   2439  HD2 PHE   159      36.910  37.019  43.326  1.00  0.00           H  
ATOM   2440  C   PHE   159      37.578  41.889  43.928  1.00  0.00           C  
ATOM   2441  O   PHE   159      38.774  41.793  44.112  1.00  0.00           O  
ATOM   2442  N   CYS   160      37.007  43.052  43.873  1.00  0.00           N  
ATOM   2443  H   CYS   160      36.035  43.106  43.605  1.00  0.00           H  
ATOM   2444  CA  CYS   160      37.716  44.373  44.012  1.00  0.00           C  
ATOM   2445  HA  CYS   160      38.733  44.292  43.629  1.00  0.00           H  
ATOM   2446  CB  CYS   160      37.020  45.324  43.029  1.00  0.00           C  
ATOM   2447  HB2 CYS   160      35.988  45.484  43.340  1.00  0.00           H  
ATOM   2448  HB3 CYS   160      37.471  46.316  43.039  1.00  0.00           H  
ATOM   2449  SG  CYS   160      37.018  44.579  41.328  1.00  0.00           S  
ATOM   2450  HG  CYS   160      38.235  44.961  40.929  1.00  0.00           H  
ATOM   2451  C   CYS   160      37.817  44.883  45.481  1.00  0.00           C  
ATOM   2452  O   CYS   160      38.944  44.973  46.046  1.00  0.00           O  
ATOM   2453  N   TYR   161      36.667  45.220  46.082  1.00  0.00           N  
ATOM   2454  H   TYR   161      35.786  44.990  45.644  1.00  0.00           H  
ATOM   2455  CA  TYR   161      36.644  45.936  47.358  1.00  0.00           C  
ATOM   2456  HA  TYR   161      37.633  45.922  47.815  1.00  0.00           H  
ATOM   2457  CB  TYR   161      36.407  47.428  46.980  1.00  0.00           C  
ATOM   2458  HB2 TYR   161      37.006  47.755  46.130  1.00  0.00           H  
ATOM   2459  HB3 TYR   161      35.365  47.455  46.664  1.00  0.00           H  
ATOM   2460  CG  TYR   161      36.679  48.410  48.092  1.00  0.00           C  
ATOM   2461  CD1 TYR   161      37.846  49.233  48.059  1.00  0.00           C  
ATOM   2462  HD1 TYR   161      38.600  49.167  47.289  1.00  0.00           H  
ATOM   2463  CE1 TYR   161      38.056  50.181  49.098  1.00  0.00           C  
ATOM   2464  HE1 TYR   161      39.013  50.676  49.166  1.00  0.00           H  
ATOM   2465  CZ  TYR   161      37.102  50.365  50.097  1.00  0.00           C  
ATOM   2466  OH  TYR   161      37.294  51.321  51.118  1.00  0.00           O  
ATOM   2467  HH  TYR   161      37.988  51.940  50.882  1.00  0.00           H  
ATOM   2468  CE2 TYR   161      35.938  49.614  50.077  1.00  0.00           C  
ATOM   2469  HE2 TYR   161      35.255  49.781  50.896  1.00  0.00           H  
ATOM   2470  CD2 TYR   161      35.671  48.707  49.040  1.00  0.00           C  
ATOM   2471  HD2 TYR   161      34.721  48.215  48.893  1.00  0.00           H  
ATOM   2472  C   TYR   161      35.621  45.258  48.251  1.00  0.00           C  
ATOM   2473  O   TYR   161      34.425  45.322  47.985  1.00  0.00           O  
ATOM   2474  N   MET   162      36.036  44.600  49.320  1.00  0.00           N  
ATOM   2475  H   MET   162      37.026  44.585  49.523  1.00  0.00           H  
ATOM   2476  CA  MET   162      35.063  44.201  50.357  1.00  0.00           C  
ATOM   2477  HA  MET   162      34.061  43.973  49.994  1.00  0.00           H  
ATOM   2478  CB  MET   162      35.466  42.809  50.795  1.00  0.00           C  
ATOM   2479  HB2 MET   162      35.409  42.088  49.980  1.00  0.00           H  
ATOM   2480  HB3 MET   162      36.532  42.810  51.023  1.00  0.00           H  
ATOM   2481  CG  MET   162      34.401  42.247  51.821  1.00  0.00           C  
ATOM   2482  HG2 MET   162      34.475  42.834  52.736  1.00  0.00           H  
ATOM   2483  HG3 MET   162      33.407  42.404  51.403  1.00  0.00           H  
ATOM   2484  SD  MET   162      34.924  40.589  52.376  1.00  0.00           S  
ATOM   2485  CE  MET   162      36.431  41.048  53.229  1.00  0.00           C  
ATOM   2486  HE1 MET   162      36.145  41.404  54.219  1.00  0.00           H  
ATOM   2487  HE2 MET   162      36.936  40.124  53.508  1.00  0.00           H  
ATOM   2488  HE3 MET   162      37.002  41.872  52.802  1.00  0.00           H  
ATOM   2489  C   MET   162      34.897  45.133  51.531  1.00  0.00           C  
ATOM   2490  O   MET   162      35.760  45.251  52.340  1.00  0.00           O  
ATOM   2491  N   HIE   163      33.702  45.753  51.674  1.00  0.00           N  
ATOM   2492  H   HIE   163      32.994  45.393  51.050  1.00  0.00           H  
ATOM   2493  CA  HIE   163      33.184  46.633  52.728  1.00  0.00           C  
ATOM   2494  HA  HIE   163      33.669  47.608  52.768  1.00  0.00           H  
ATOM   2495  CB  HIE   163      31.719  46.976  52.454  1.00  0.00           C  
ATOM   2496  HB2 HIE   163      31.678  47.491  51.495  1.00  0.00           H  
ATOM   2497  HB3 HIE   163      31.261  45.996  52.321  1.00  0.00           H  
ATOM   2498  CG  HIE   163      31.147  47.743  53.621  1.00  0.00           C  
ATOM   2499  ND1 HIE   163      31.883  48.702  54.292  1.00  0.00           N  
ATOM   2500  CE1 HIE   163      31.018  49.162  55.224  1.00  0.00           C  
ATOM   2501  HE1 HIE   163      31.282  49.873  55.992  1.00  0.00           H  
ATOM   2502  NE2 HIE   163      29.861  48.471  55.185  1.00  0.00           N  
ATOM   2503  HE2 HIE   163      29.093  48.458  55.840  1.00  0.00           H  
ATOM   2504  CD2 HIE   163      29.951  47.566  54.230  1.00  0.00           C  
ATOM   2505  HD2 HIE   163      29.210  46.805  54.034  1.00  0.00           H  
ATOM   2506  C   HIE   163      33.350  46.056  54.151  1.00  0.00           C  
ATOM   2507  O   HIE   163      32.670  45.143  54.538  1.00  0.00           O  
ATOM   2508  N   HIE   164      34.276  46.567  54.990  1.00  0.00           N  
ATOM   2509  H   HIE   164      34.700  47.425  54.665  1.00  0.00           H  
ATOM   2510  CA  HIE   164      34.636  46.169  56.345  1.00  0.00           C  
ATOM   2511  HA  HIE   164      34.334  45.127  56.451  1.00  0.00           H  
ATOM   2512  CB  HIE   164      36.138  46.067  56.432  1.00  0.00           C  
ATOM   2513  HB2 HIE   164      36.600  45.723  55.506  1.00  0.00           H  
ATOM   2514  HB3 HIE   164      36.544  47.043  56.698  1.00  0.00           H  
ATOM   2515  CG  HIE   164      36.743  45.105  57.500  1.00  0.00           C  
ATOM   2516  ND1 HIE   164      37.016  45.352  58.867  1.00  0.00           N  
ATOM   2517  CE1 HIE   164      37.816  44.287  59.200  1.00  0.00           C  
ATOM   2518  HE1 HIE   164      38.251  44.167  60.181  1.00  0.00           H  
ATOM   2519  NE2 HIE   164      38.001  43.448  58.172  1.00  0.00           N  
ATOM   2520  HE2 HIE   164      38.837  42.889  58.079  1.00  0.00           H  
ATOM   2521  CD2 HIE   164      37.433  43.971  57.056  1.00  0.00           C  
ATOM   2522  HD2 HIE   164      37.552  43.595  56.051  1.00  0.00           H  
ATOM   2523  C   HIE   164      33.944  46.926  57.460  1.00  0.00           C  
ATOM   2524  O   HIE   164      33.461  46.330  58.400  1.00  0.00           O  
ATOM   2525  N   MET   165      34.000  48.277  57.443  1.00  0.00           N  
ATOM   2526  H   MET   165      34.205  48.713  56.555  1.00  0.00           H  
ATOM   2527  CA  MET   165      33.479  49.204  58.497  1.00  0.00           C  
ATOM   2528  HA  MET   165      32.531  48.791  58.842  1.00  0.00           H  
ATOM   2529  CB  MET   165      34.475  49.226  59.694  1.00  0.00           C  
ATOM   2530  HB2 MET   165      34.077  49.928  60.426  1.00  0.00           H  
ATOM   2531  HB3 MET   165      34.482  48.242  60.164  1.00  0.00           H  
ATOM   2532  CG  MET   165      35.885  49.549  59.450  1.00  0.00           C  
ATOM   2533  HG2 MET   165      36.282  48.549  59.279  1.00  0.00           H  
ATOM   2534  HG3 MET   165      36.018  49.994  58.464  1.00  0.00           H  
ATOM   2535  SD  MET   165      36.848  50.508  60.655  1.00  0.00           S  
ATOM   2536  CE  MET   165      38.432  50.196  59.834  1.00  0.00           C  
ATOM   2537  HE1 MET   165      38.552  49.114  59.796  1.00  0.00           H  
ATOM   2538  HE2 MET   165      38.413  50.573  58.811  1.00  0.00           H  
ATOM   2539  HE3 MET   165      39.297  50.666  60.303  1.00  0.00           H  
ATOM   2540  C   MET   165      33.108  50.613  58.106  1.00  0.00           C  
ATOM   2541  O   MET   165      33.430  51.083  56.987  1.00  0.00           O  
ATOM   2542  N   GLU   166      32.295  51.269  58.889  1.00  0.00           N  
ATOM   2543  H   GLU   166      31.993  50.808  59.736  1.00  0.00           H  
ATOM   2544  CA  GLU   166      31.853  52.663  58.620  1.00  0.00           C  
ATOM   2545  HA  GLU   166      32.140  52.953  57.609  1.00  0.00           H  
ATOM   2546  CB  GLU   166      30.330  52.807  58.828  1.00  0.00           C  
ATOM   2547  HB2 GLU   166      29.755  52.057  58.284  1.00  0.00           H  
ATOM   2548  HB3 GLU   166      30.010  52.684  59.863  1.00  0.00           H  
ATOM   2549  CG  GLU   166      29.778  54.240  58.493  1.00  0.00           C  
ATOM   2550  HG2 GLU   166      30.221  54.933  59.208  1.00  0.00           H  
ATOM   2551  HG3 GLU   166      30.040  54.565  57.486  1.00  0.00           H  
ATOM   2552  CD  GLU   166      28.274  54.381  58.682  1.00  0.00           C  
ATOM   2553  OE1 GLU   166      27.802  54.841  59.783  1.00  0.00           O  
ATOM   2554  OE2 GLU   166      27.488  54.175  57.745  1.00  0.00           O  
ATOM   2555  C   GLU   166      32.454  53.733  59.535  1.00  0.00           C  
ATOM   2556  O   GLU   166      32.473  53.595  60.717  1.00  0.00           O  
ATOM   2557  N   LEU   167      33.053  54.764  58.914  1.00  0.00           N  
ATOM   2558  H   LEU   167      33.157  54.811  57.911  1.00  0.00           H  
ATOM   2559  CA  LEU   167      33.942  55.763  59.478  1.00  0.00           C  
ATOM   2560  HA  LEU   167      34.104  55.416  60.498  1.00  0.00           H  
ATOM   2561  CB  LEU   167      35.265  55.867  58.641  1.00  0.00           C  
ATOM   2562  HB2 LEU   167      34.943  55.983  57.606  1.00  0.00           H  
ATOM   2563  HB3 LEU   167      35.788  56.789  58.897  1.00  0.00           H  
ATOM   2564  CG  LEU   167      36.165  54.626  58.836  1.00  0.00           C  
ATOM   2565  HG  LEU   167      35.682  53.740  58.423  1.00  0.00           H  
ATOM   2566  CD1 LEU   167      37.415  54.940  57.985  1.00  0.00           C  
ATOM   2567 HD11 LEU   167      37.930  55.828  58.351  1.00  0.00           H  
ATOM   2568 HD12 LEU   167      38.099  54.091  57.990  1.00  0.00           H  
ATOM   2569 HD13 LEU   167      37.140  55.360  57.018  1.00  0.00           H  
ATOM   2570  CD2 LEU   167      36.604  54.362  60.264  1.00  0.00           C  
ATOM   2571 HD21 LEU   167      35.773  53.846  60.746  1.00  0.00           H  
ATOM   2572 HD22 LEU   167      37.459  53.688  60.219  1.00  0.00           H  
ATOM   2573 HD23 LEU   167      36.716  55.276  60.848  1.00  0.00           H  
ATOM   2574  C   LEU   167      33.287  57.193  59.523  1.00  0.00           C  
ATOM   2575  O   LEU   167      32.379  57.478  58.751  1.00  0.00           O  
ATOM   2576  N   PRO   168      33.728  58.115  60.391  1.00  0.00           N  
ATOM   2577  CD  PRO   168      34.890  57.958  61.288  1.00  0.00           C  
ATOM   2578  HD2 PRO   168      35.842  58.022  60.762  1.00  0.00           H  
ATOM   2579  HD3 PRO   168      34.782  57.059  61.895  1.00  0.00           H  
ATOM   2580  CG  PRO   168      34.862  59.200  62.172  1.00  0.00           C  
ATOM   2581  HG2 PRO   168      35.535  59.948  61.754  1.00  0.00           H  
ATOM   2582  HG3 PRO   168      35.183  58.912  63.173  1.00  0.00           H  
ATOM   2583  CB  PRO   168      33.517  59.816  62.035  1.00  0.00           C  
ATOM   2584  HB2 PRO   168      33.784  60.864  62.169  1.00  0.00           H  
ATOM   2585  HB3 PRO   168      32.940  59.528  62.914  1.00  0.00           H  
ATOM   2586  CA  PRO   168      32.906  59.291  60.751  1.00  0.00           C  
ATOM   2587  HA  PRO   168      31.862  59.011  60.891  1.00  0.00           H  
ATOM   2588  C   PRO   168      32.788  60.343  59.659  1.00  0.00           C  
ATOM   2589  O   PRO   168      33.700  60.480  58.943  1.00  0.00           O  
ATOM   2590  N   THR   169      31.588  60.964  59.652  1.00  0.00           N  
ATOM   2591  H   THR   169      31.092  60.993  60.531  1.00  0.00           H  
ATOM   2592  CA  THR   169      30.723  61.228  58.454  1.00  0.00           C  
ATOM   2593  HA  THR   169      30.091  62.107  58.583  1.00  0.00           H  
ATOM   2594  CB  THR   169      31.467  61.474  57.106  1.00  0.00           C  
ATOM   2595  HB  THR   169      31.911  60.499  56.905  1.00  0.00           H  
ATOM   2596  CG2 THR   169      30.650  62.014  55.991  1.00  0.00           C  
ATOM   2597 HG21 THR   169      31.200  62.269  55.085  1.00  0.00           H  
ATOM   2598 HG22 THR   169      29.935  61.237  55.721  1.00  0.00           H  
ATOM   2599 HG23 THR   169      30.103  62.889  56.342  1.00  0.00           H  
ATOM   2600  OG1 THR   169      32.483  62.370  57.305  1.00  0.00           O  
ATOM   2601  HG1 THR   169      33.290  61.858  57.405  1.00  0.00           H  
ATOM   2602  C   THR   169      29.745  60.136  58.044  1.00  0.00           C  
ATOM   2603  O   THR   169      28.649  60.431  57.575  1.00  0.00           O  
ATOM   2604  N   GLY   170      30.035  58.863  58.096  1.00  0.00           N  
ATOM   2605  H   GLY   170      30.993  58.668  58.350  1.00  0.00           H  
ATOM   2606  CA  GLY   170      29.158  57.745  57.696  1.00  0.00           C  
ATOM   2607  HA2 GLY   170      29.316  57.053  58.524  1.00  0.00           H  
ATOM   2608  HA3 GLY   170      28.163  58.189  57.662  1.00  0.00           H  
ATOM   2609  C   GLY   170      29.531  57.096  56.372  1.00  0.00           C  
ATOM   2610  O   GLY   170      28.688  56.594  55.651  1.00  0.00           O  
ATOM   2611  N   VAL   171      30.859  56.982  56.157  1.00  0.00           N  
ATOM   2612  H   VAL   171      31.413  57.089  56.995  1.00  0.00           H  
ATOM   2613  CA  VAL   171      31.413  56.393  54.888  1.00  0.00           C  
ATOM   2614  HA  VAL   171      30.567  56.101  54.265  1.00  0.00           H  
ATOM   2615  CB  VAL   171      32.165  57.466  54.070  1.00  0.00           C  
ATOM   2616  HB  VAL   171      32.338  57.151  53.041  1.00  0.00           H  
ATOM   2617  CG1 VAL   171      31.358  58.758  53.839  1.00  0.00           C  
ATOM   2618 HG11 VAL   171      30.455  58.570  53.257  1.00  0.00           H  
ATOM   2619 HG12 VAL   171      31.186  59.237  54.803  1.00  0.00           H  
ATOM   2620 HG13 VAL   171      31.902  59.494  53.246  1.00  0.00           H  
ATOM   2621  CG2 VAL   171      33.472  57.826  54.756  1.00  0.00           C  
ATOM   2622 HG21 VAL   171      34.004  58.617  54.226  1.00  0.00           H  
ATOM   2623 HG22 VAL   171      33.431  58.180  55.786  1.00  0.00           H  
ATOM   2624 HG23 VAL   171      34.089  56.928  54.727  1.00  0.00           H  
ATOM   2625  C   VAL   171      32.232  55.127  55.127  1.00  0.00           C  
ATOM   2626  O   VAL   171      32.714  54.866  56.201  1.00  0.00           O  
ATOM   2627  N   HIE   172      32.319  54.302  54.080  1.00  0.00           N  
ATOM   2628  H   HIE   172      31.896  54.584  53.207  1.00  0.00           H  
ATOM   2629  CA  HIE   172      32.611  52.922  54.227  1.00  0.00           C  
ATOM   2630  HA  HIE   172      32.654  52.588  55.263  1.00  0.00           H  
ATOM   2631  CB  HIE   172      31.465  52.156  53.510  1.00  0.00           C  
ATOM   2632  HB2 HIE   172      31.556  52.335  52.439  1.00  0.00           H  
ATOM   2633  HB3 HIE   172      31.606  51.079  53.412  1.00  0.00           H  
ATOM   2634  CG  HIE   172      30.099  52.463  54.004  1.00  0.00           C  
ATOM   2635  ND1 HIE   172      29.138  53.238  53.341  1.00  0.00           N  
ATOM   2636  CE1 HIE   172      28.110  53.368  54.248  1.00  0.00           C  
ATOM   2637  HE1 HIE   172      27.195  53.924  54.104  1.00  0.00           H  
ATOM   2638  NE2 HIE   172      28.427  52.757  55.446  1.00  0.00           N  
ATOM   2639  HE2 HIE   172      27.941  52.895  56.321  1.00  0.00           H  
ATOM   2640  CD2 HIE   172      29.675  52.164  55.268  1.00  0.00           C  
ATOM   2641  HD2 HIE   172      30.172  51.588  56.035  1.00  0.00           H  
ATOM   2642  C   HIE   172      34.073  52.725  53.830  1.00  0.00           C  
ATOM   2643  O   HIE   172      34.469  53.204  52.804  1.00  0.00           O  
ATOM   2644  N   ALA   173      34.804  51.956  54.649  1.00  0.00           N  
ATOM   2645  H   ALA   173      34.325  51.673  55.492  1.00  0.00           H  
ATOM   2646  CA  ALA   173      36.231  51.588  54.528  1.00  0.00           C  
ATOM   2647  HA  ALA   173      36.610  52.112  53.651  1.00  0.00           H  
ATOM   2648  CB  ALA   173      37.000  52.196  55.691  1.00  0.00           C  
ATOM   2649  HB1 ALA   173      36.461  51.991  56.616  1.00  0.00           H  
ATOM   2650  HB2 ALA   173      37.992  51.744  55.712  1.00  0.00           H  
ATOM   2651  HB3 ALA   173      36.984  53.267  55.489  1.00  0.00           H  
ATOM   2652  C   ALA   173      36.379  49.996  54.438  1.00  0.00           C  
ATOM   2653  O   ALA   173      35.707  49.273  55.106  1.00  0.00           O  
ATOM   2654  N   GLY   174      37.220  49.584  53.488  1.00  0.00           N  
ATOM   2655  H   GLY   174      37.832  50.232  53.012  1.00  0.00           H  
ATOM   2656  CA  GLY   174      37.246  48.204  52.994  1.00  0.00           C  
ATOM   2657  HA2 GLY   174      36.542  47.622  53.588  1.00  0.00           H  
ATOM   2658  HA3 GLY   174      36.755  48.194  52.021  1.00  0.00           H  
ATOM   2659  C   GLY   174      38.556  47.522  52.818  1.00  0.00           C  
ATOM   2660  O   GLY   174      39.664  48.123  52.765  1.00  0.00           O  
ATOM   2661  N   THR   175      38.487  46.217  52.766  1.00  0.00           N  
ATOM   2662  H   THR   175      37.593  45.750  52.713  1.00  0.00           H  
ATOM   2663  CA  THR   175      39.671  45.407  52.507  1.00  0.00           C  
ATOM   2664  HA  THR   175      40.565  45.992  52.291  1.00  0.00           H  
ATOM   2665  CB  THR   175      39.907  44.394  53.578  1.00  0.00           C  
ATOM   2666  HB  THR   175      40.774  43.779  53.336  1.00  0.00           H  
ATOM   2667  CG2 THR   175      40.049  44.931  54.956  1.00  0.00           C  
ATOM   2668 HG21 THR   175      40.964  45.523  54.983  1.00  0.00           H  
ATOM   2669 HG22 THR   175      39.185  45.515  55.272  1.00  0.00           H  
ATOM   2670 HG23 THR   175      40.209  44.079  55.616  1.00  0.00           H  
ATOM   2671  OG1 THR   175      38.809  43.412  53.723  1.00  0.00           O  
ATOM   2672  HG1 THR   175      38.829  42.855  52.942  1.00  0.00           H  
ATOM   2673  C   THR   175      39.571  44.673  51.197  1.00  0.00           C  
ATOM   2674  O   THR   175      38.535  44.596  50.613  1.00  0.00           O  
ATOM   2675  N   ASP   176      40.595  43.924  50.876  1.00  0.00           N  
ATOM   2676  H   ASP   176      41.466  44.131  51.343  1.00  0.00           H  
ATOM   2677  CA  ASP   176      40.502  42.893  49.781  1.00  0.00           C  
ATOM   2678  HA  ASP   176      39.628  43.137  49.177  1.00  0.00           H  
ATOM   2679  CB  ASP   176      41.811  42.872  48.937  1.00  0.00           C  
ATOM   2680  HB2 ASP   176      41.797  41.891  48.461  1.00  0.00           H  
ATOM   2681  HB3 ASP   176      41.708  43.707  48.245  1.00  0.00           H  
ATOM   2682  CG  ASP   176      43.123  42.965  49.669  1.00  0.00           C  
ATOM   2683  OD1 ASP   176      43.200  42.446  50.839  1.00  0.00           O  
ATOM   2684  OD2 ASP   176      44.163  43.370  49.048  1.00  0.00           O  
ATOM   2685  C   ASP   176      39.990  41.544  50.354  1.00  0.00           C  
ATOM   2686  O   ASP   176      39.714  41.513  51.592  1.00  0.00           O  
ATOM   2687  N   LEU   177      39.866  40.520  49.527  1.00  0.00           N  
ATOM   2688  H   LEU   177      39.615  40.820  48.596  1.00  0.00           H  
ATOM   2689  CA  LEU   177      39.515  39.143  49.992  1.00  0.00           C  
ATOM   2690  HA  LEU   177      38.872  39.230  50.868  1.00  0.00           H  
ATOM   2691  CB  LEU   177      38.690  38.397  48.897  1.00  0.00           C  
ATOM   2692  HB2 LEU   177      39.140  38.425  47.904  1.00  0.00           H  
ATOM   2693  HB3 LEU   177      38.841  37.328  49.049  1.00  0.00           H  
ATOM   2694  CG  LEU   177      37.113  38.535  48.866  1.00  0.00           C  
ATOM   2695  HG  LEU   177      36.754  38.242  47.879  1.00  0.00           H  
ATOM   2696  CD1 LEU   177      36.375  37.858  50.034  1.00  0.00           C  
ATOM   2697 HD11 LEU   177      36.580  36.790  49.962  1.00  0.00           H  
ATOM   2698 HD12 LEU   177      36.764  38.301  50.951  1.00  0.00           H  
ATOM   2699 HD13 LEU   177      35.290  37.951  49.984  1.00  0.00           H  
ATOM   2700  CD2 LEU   177      36.728  39.988  49.103  1.00  0.00           C  
ATOM   2701 HD21 LEU   177      35.646  40.111  49.165  1.00  0.00           H  
ATOM   2702 HD22 LEU   177      37.267  40.314  49.993  1.00  0.00           H  
ATOM   2703 HD23 LEU   177      37.188  40.537  48.282  1.00  0.00           H  
ATOM   2704  C   LEU   177      40.745  38.353  50.412  1.00  0.00           C  
ATOM   2705  O   LEU   177      40.553  37.286  51.034  1.00  0.00           O  
ATOM   2706  N   GLU   178      41.928  38.778  50.029  1.00  0.00           N  
ATOM   2707  H   GLU   178      41.863  39.698  49.618  1.00  0.00           H  
ATOM   2708  CA  GLU   178      43.176  38.313  50.635  1.00  0.00           C  
ATOM   2709  HA  GLU   178      43.189  37.234  50.783  1.00  0.00           H  
ATOM   2710  CB  GLU   178      44.507  38.648  49.893  1.00  0.00           C  
ATOM   2711  HB2 GLU   178      44.673  37.993  49.038  1.00  0.00           H  
ATOM   2712  HB3 GLU   178      44.495  39.685  49.561  1.00  0.00           H  
ATOM   2713  CG  GLU   178      45.788  38.510  50.788  1.00  0.00           C  
ATOM   2714  HG2 GLU   178      46.673  38.724  50.189  1.00  0.00           H  
ATOM   2715  HG3 GLU   178      45.659  39.334  51.491  1.00  0.00           H  
ATOM   2716  CD  GLU   178      46.108  37.170  51.582  1.00  0.00           C  
ATOM   2717  OE1 GLU   178      46.872  37.206  52.628  1.00  0.00           O  
ATOM   2718  OE2 GLU   178      45.685  36.102  51.013  1.00  0.00           O  
ATOM   2719  C   GLU   178      43.182  38.765  52.117  1.00  0.00           C  
ATOM   2720  O   GLU   178      43.372  37.925  52.972  1.00  0.00           O  
ATOM   2721  N   GLY   179      43.057  40.052  52.353  1.00  0.00           N  
ATOM   2722  H   GLY   179      43.270  40.720  51.626  1.00  0.00           H  
ATOM   2723  CA  GLY   179      42.728  40.520  53.721  1.00  0.00           C  
ATOM   2724  HA2 GLY   179      41.688  40.848  53.740  1.00  0.00           H  
ATOM   2725  HA3 GLY   179      42.757  39.667  54.400  1.00  0.00           H  
ATOM   2726  C   GLY   179      43.606  41.647  54.221  1.00  0.00           C  
ATOM   2727  O   GLY   179      44.129  41.609  55.317  1.00  0.00           O  
ATOM   2728  N   ASN   180      43.644  42.744  53.488  1.00  0.00           N  
ATOM   2729  H   ASN   180      43.219  42.708  52.572  1.00  0.00           H  
ATOM   2730  CA  ASN   180      44.387  43.980  53.777  1.00  0.00           C  
ATOM   2731  HA  ASN   180      44.609  44.015  54.844  1.00  0.00           H  
ATOM   2732  CB  ASN   180      45.675  43.921  52.946  1.00  0.00           C  
ATOM   2733  HB2 ASN   180      45.510  43.645  51.905  1.00  0.00           H  
ATOM   2734  HB3 ASN   180      46.102  44.919  52.841  1.00  0.00           H  
ATOM   2735  CG  ASN   180      46.698  42.912  53.468  1.00  0.00           C  
ATOM   2736  OD1 ASN   180      46.796  42.730  54.656  1.00  0.00           O  
ATOM   2737  ND2 ASN   180      47.538  42.242  52.654  1.00  0.00           N  
ATOM   2738 HD21 ASN   180      47.366  42.440  51.679  1.00  0.00           H  
ATOM   2739 HD22 ASN   180      48.078  41.461  52.997  1.00  0.00           H  
ATOM   2740  C   ASN   180      43.532  45.143  53.405  1.00  0.00           C  
ATOM   2741  O   ASN   180      42.986  45.265  52.284  1.00  0.00           O  
ATOM   2742  N   PHE   181      43.574  46.192  54.322  1.00  0.00           N  
ATOM   2743  H   PHE   181      44.211  46.181  55.106  1.00  0.00           H  
ATOM   2744  CA  PHE   181      42.917  47.493  54.165  1.00  0.00           C  
ATOM   2745  HA  PHE   181      41.873  47.312  53.908  1.00  0.00           H  
ATOM   2746  CB  PHE   181      42.929  48.252  55.524  1.00  0.00           C  
ATOM   2747  HB2 PHE   181      43.905  48.119  55.990  1.00  0.00           H  
ATOM   2748  HB3 PHE   181      42.738  49.310  55.345  1.00  0.00           H  
ATOM   2749  CG  PHE   181      41.781  47.924  56.445  1.00  0.00           C  
ATOM   2750  CD1 PHE   181      40.519  48.412  56.152  1.00  0.00           C  
ATOM   2751  HD1 PHE   181      40.387  48.859  55.178  1.00  0.00           H  
ATOM   2752  CE1 PHE   181      39.405  48.195  56.979  1.00  0.00           C  
ATOM   2753  HE1 PHE   181      38.432  48.561  56.687  1.00  0.00           H  
ATOM   2754  CZ  PHE   181      39.538  47.362  58.080  1.00  0.00           C  
ATOM   2755  HZ  PHE   181      38.685  47.153  58.710  1.00  0.00           H  
ATOM   2756  CE2 PHE   181      40.825  46.813  58.387  1.00  0.00           C  
ATOM   2757  HE2 PHE   181      40.978  46.157  59.231  1.00  0.00           H  
ATOM   2758  CD2 PHE   181      41.940  47.138  57.602  1.00  0.00           C  
ATOM   2759  HD2 PHE   181      42.900  46.669  57.759  1.00  0.00           H  
ATOM   2760  C   PHE   181      43.534  48.246  53.054  1.00  0.00           C  
ATOM   2761  O   PHE   181      44.733  48.399  52.903  1.00  0.00           O  
ATOM   2762  N   TYR   182      42.573  48.733  52.266  1.00  0.00           N  
ATOM   2763  H   TYR   182      41.638  48.445  52.517  1.00  0.00           H  
ATOM   2764  CA  TYR   182      42.800  49.923  51.378  1.00  0.00           C  
ATOM   2765  HA  TYR   182      43.711  49.636  50.853  1.00  0.00           H  
ATOM   2766  CB  TYR   182      41.592  50.173  50.427  1.00  0.00           C  
ATOM   2767  HB2 TYR   182      40.678  50.055  51.008  1.00  0.00           H  
ATOM   2768  HB3 TYR   182      41.471  51.202  50.090  1.00  0.00           H  
ATOM   2769  CG  TYR   182      41.637  49.124  49.313  1.00  0.00           C  
ATOM   2770  CD1 TYR   182      42.537  49.162  48.230  1.00  0.00           C  
ATOM   2771  HD1 TYR   182      43.143  50.050  48.135  1.00  0.00           H  
ATOM   2772  CE1 TYR   182      42.449  48.152  47.241  1.00  0.00           C  
ATOM   2773  HE1 TYR   182      43.138  48.180  46.410  1.00  0.00           H  
ATOM   2774  CZ  TYR   182      41.458  47.102  47.377  1.00  0.00           C  
ATOM   2775  OH  TYR   182      41.434  46.160  46.403  1.00  0.00           O  
ATOM   2776  HH  TYR   182      40.579  45.946  46.023  1.00  0.00           H  
ATOM   2777  CE2 TYR   182      40.492  47.162  48.359  1.00  0.00           C  
ATOM   2778  HE2 TYR   182      39.685  46.461  48.515  1.00  0.00           H  
ATOM   2779  CD2 TYR   182      40.561  48.245  49.269  1.00  0.00           C  
ATOM   2780  HD2 TYR   182      39.929  48.125  50.136  1.00  0.00           H  
ATOM   2781  C   TYR   182      43.044  51.174  52.303  1.00  0.00           C  
ATOM   2782  O   TYR   182      42.359  51.400  53.330  1.00  0.00           O  
ATOM   2783  N   GLY   183      44.054  51.972  51.911  1.00  0.00           N  
ATOM   2784  H   GLY   183      44.645  51.631  51.167  1.00  0.00           H  
ATOM   2785  CA  GLY   183      44.629  52.999  52.783  1.00  0.00           C  
ATOM   2786  HA2 GLY   183      45.413  53.546  52.260  1.00  0.00           H  
ATOM   2787  HA3 GLY   183      43.767  53.614  53.043  1.00  0.00           H  
ATOM   2788  C   GLY   183      45.086  52.448  54.104  1.00  0.00           C  
ATOM   2789  O   GLY   183      45.503  51.274  54.153  1.00  0.00           O  
ATOM   2790  N   PRO   184      45.219  53.302  55.147  1.00  0.00           N  
ATOM   2791  CD  PRO   184      45.048  54.760  55.102  1.00  0.00           C  
ATOM   2792  HD2 PRO   184      43.967  54.871  55.014  1.00  0.00           H  
ATOM   2793  HD3 PRO   184      45.590  55.286  54.317  1.00  0.00           H  
ATOM   2794  CG  PRO   184      45.590  55.287  56.412  1.00  0.00           C  
ATOM   2795  HG2 PRO   184      44.819  55.341  57.181  1.00  0.00           H  
ATOM   2796  HG3 PRO   184      46.011  56.285  56.287  1.00  0.00           H  
ATOM   2797  CB  PRO   184      46.554  54.261  56.828  1.00  0.00           C  
ATOM   2798  HB2 PRO   184      46.784  54.294  57.893  1.00  0.00           H  
ATOM   2799  HB3 PRO   184      47.444  54.407  56.216  1.00  0.00           H  
ATOM   2800  CA  PRO   184      45.905  52.963  56.421  1.00  0.00           C  
ATOM   2801  HA  PRO   184      46.698  52.235  56.249  1.00  0.00           H  
ATOM   2802  C   PRO   184      45.008  52.455  57.548  1.00  0.00           C  
ATOM   2803  O   PRO   184      45.523  52.240  58.664  1.00  0.00           O  
ATOM   2804  N   PHE   185      43.704  52.234  57.298  1.00  0.00           N  
ATOM   2805  H   PHE   185      43.385  52.325  56.344  1.00  0.00           H  
ATOM   2806  CA  PHE   185      42.658  51.909  58.247  1.00  0.00           C  
ATOM   2807  HA  PHE   185      42.689  52.766  58.919  1.00  0.00           H  
ATOM   2808  CB  PHE   185      41.269  51.911  57.581  1.00  0.00           C  
ATOM   2809  HB2 PHE   185      41.340  50.918  57.135  1.00  0.00           H  
ATOM   2810  HB3 PHE   185      40.440  51.749  58.271  1.00  0.00           H  
ATOM   2811  CG  PHE   185      40.886  53.058  56.635  1.00  0.00           C  
ATOM   2812  CD1 PHE   185      41.018  54.347  57.134  1.00  0.00           C  
ATOM   2813  HD1 PHE   185      41.355  54.468  58.153  1.00  0.00           H  
ATOM   2814  CE1 PHE   185      40.720  55.420  56.257  1.00  0.00           C  
ATOM   2815  HE1 PHE   185      40.707  56.451  56.579  1.00  0.00           H  
ATOM   2816  CZ  PHE   185      40.157  55.146  55.043  1.00  0.00           C  
ATOM   2817  HZ  PHE   185      39.755  55.931  54.419  1.00  0.00           H  
ATOM   2818  CE2 PHE   185      40.163  53.894  54.461  1.00  0.00           C  
ATOM   2819  HE2 PHE   185      39.820  53.716  53.452  1.00  0.00           H  
ATOM   2820  CD2 PHE   185      40.448  52.821  55.335  1.00  0.00           C  
ATOM   2821  HD2 PHE   185      40.309  51.823  54.947  1.00  0.00           H  
ATOM   2822  C   PHE   185      42.937  50.654  59.074  1.00  0.00           C  
ATOM   2823  O   PHE   185      43.256  49.606  58.500  1.00  0.00           O  
ATOM   2824  N   VAL   186      42.884  50.835  60.421  1.00  0.00           N  
ATOM   2825  H   VAL   186      42.724  51.759  60.797  1.00  0.00           H  
ATOM   2826  CA  VAL   186      42.909  49.747  61.386  1.00  0.00           C  
ATOM   2827  HA  VAL   186      43.118  48.850  60.804  1.00  0.00           H  
ATOM   2828  CB  VAL   186      43.878  50.011  62.458  1.00  0.00           C  
ATOM   2829  HB  VAL   186      43.473  50.832  63.050  1.00  0.00           H  
ATOM   2830  CG1 VAL   186      44.176  48.862  63.394  1.00  0.00           C  
ATOM   2831 HG11 VAL   186      44.543  48.020  62.806  1.00  0.00           H  
ATOM   2832 HG12 VAL   186      44.788  49.130  64.256  1.00  0.00           H  
ATOM   2833 HG13 VAL   186      43.306  48.461  63.913  1.00  0.00           H  
ATOM   2834  CG2 VAL   186      45.387  50.305  61.902  1.00  0.00           C  
ATOM   2835 HG21 VAL   186      45.308  51.057  61.116  1.00  0.00           H  
ATOM   2836 HG22 VAL   186      45.975  50.721  62.720  1.00  0.00           H  
ATOM   2837 HG23 VAL   186      45.794  49.388  61.475  1.00  0.00           H  
ATOM   2838  C   VAL   186      41.530  49.553  61.978  1.00  0.00           C  
ATOM   2839  O   VAL   186      40.769  50.466  62.121  1.00  0.00           O  
ATOM   2840  N   ASP   187      41.095  48.282  62.088  1.00  0.00           N  
ATOM   2841  H   ASP   187      41.756  47.523  62.005  1.00  0.00           H  
ATOM   2842  CA  ASP   187      39.801  47.993  62.725  1.00  0.00           C  
ATOM   2843  HA  ASP   187      39.116  48.682  62.231  1.00  0.00           H  
ATOM   2844  CB  ASP   187      39.406  46.524  62.525  1.00  0.00           C  
ATOM   2845  HB2 ASP   187      38.462  46.251  62.996  1.00  0.00           H  
ATOM   2846  HB3 ASP   187      39.192  46.424  61.461  1.00  0.00           H  
ATOM   2847  CG  ASP   187      40.442  45.430  62.907  1.00  0.00           C  
ATOM   2848  OD1 ASP   187      40.026  44.300  63.147  1.00  0.00           O  
ATOM   2849  OD2 ASP   187      41.618  45.739  63.088  1.00  0.00           O  
ATOM   2850  C   ASP   187      39.865  48.383  64.161  1.00  0.00           C  
ATOM   2851  O   ASP   187      39.051  49.194  64.649  1.00  0.00           O  
ATOM   2852  N   ARG   188      40.928  47.929  64.880  1.00  0.00           N  
ATOM   2853  H   ARG   188      41.572  47.295  64.430  1.00  0.00           H  
ATOM   2854  CA  ARG   188      41.280  48.330  66.240  1.00  0.00           C  
ATOM   2855  HA  ARG   188      40.489  47.902  66.857  1.00  0.00           H  
ATOM   2856  CB  ARG   188      42.642  47.665  66.675  1.00  0.00           C  
ATOM   2857  HB2 ARG   188      43.349  47.866  65.870  1.00  0.00           H  
ATOM   2858  HB3 ARG   188      42.844  48.155  67.628  1.00  0.00           H  
ATOM   2859  CG  ARG   188      42.612  46.123  66.872  1.00  0.00           C  
ATOM   2860  HG2 ARG   188      41.827  45.848  67.577  1.00  0.00           H  
ATOM   2861  HG3 ARG   188      42.271  45.697  65.928  1.00  0.00           H  
ATOM   2862  CD  ARG   188      43.965  45.564  67.205  1.00  0.00           C  
ATOM   2863  HD2 ARG   188      43.962  44.639  66.628  1.00  0.00           H  
ATOM   2864  HD3 ARG   188      44.744  46.240  66.854  1.00  0.00           H  
ATOM   2865  NE  ARG   188      44.161  45.348  68.679  1.00  0.00           N  
ATOM   2866  HE  ARG   188      43.735  46.070  69.242  1.00  0.00           H  
ATOM   2867  CZ  ARG   188      44.637  44.236  69.269  1.00  0.00           C  
ATOM   2868  NH1 ARG   188      45.384  43.380  68.649  1.00  0.00           N  
ATOM   2869 HH11 ARG   188      45.859  43.704  67.819  1.00  0.00           H  
ATOM   2870 HH12 ARG   188      45.645  42.501  69.071  1.00  0.00           H  
ATOM   2871  NH2 ARG   188      44.154  43.898  70.428  1.00  0.00           N  
ATOM   2872 HH21 ARG   188      43.298  44.352  70.712  1.00  0.00           H  
ATOM   2873 HH22 ARG   188      44.543  43.117  70.937  1.00  0.00           H  
ATOM   2874  C   ARG   188      41.354  49.891  66.480  1.00  0.00           C  
ATOM   2875  O   ARG   188      42.040  50.584  65.770  1.00  0.00           O  
ATOM   2876  N   GLN   189      40.691  50.338  67.495  1.00  0.00           N  
ATOM   2877  H   GLN   189      40.412  49.688  68.217  1.00  0.00           H  
ATOM   2878  CA  GLN   189      40.425  51.785  67.799  1.00  0.00           C  
ATOM   2879  HA  GLN   189      39.549  52.067  67.215  1.00  0.00           H  
ATOM   2880  CB  GLN   189      40.005  51.786  69.327  1.00  0.00           C  
ATOM   2881  HB2 GLN   189      39.155  51.113  69.441  1.00  0.00           H  
ATOM   2882  HB3 GLN   189      40.780  51.453  70.017  1.00  0.00           H  
ATOM   2883  CG  GLN   189      39.600  53.215  69.793  1.00  0.00           C  
ATOM   2884  HG2 GLN   189      40.336  53.938  69.441  1.00  0.00           H  
ATOM   2885  HG3 GLN   189      38.557  53.303  69.490  1.00  0.00           H  
ATOM   2886  CD  GLN   189      39.524  53.379  71.347  1.00  0.00           C  
ATOM   2887  OE1 GLN   189      40.037  54.287  71.963  1.00  0.00           O  
ATOM   2888  NE2 GLN   189      38.794  52.474  72.048  1.00  0.00           N  
ATOM   2889 HE21 GLN   189      38.357  51.696  71.576  1.00  0.00           H  
ATOM   2890 HE22 GLN   189      38.701  52.602  73.046  1.00  0.00           H  
ATOM   2891  C   GLN   189      41.565  52.724  67.437  1.00  0.00           C  
ATOM   2892  O   GLN   189      42.598  52.925  68.091  1.00  0.00           O  
ATOM   2893  N   THR   190      41.450  53.428  66.323  1.00  0.00           N  
ATOM   2894  H   THR   190      40.610  53.429  65.763  1.00  0.00           H  
ATOM   2895  CA  THR   190      42.485  54.391  65.811  1.00  0.00           C  
ATOM   2896  HA  THR   190      43.178  54.787  66.553  1.00  0.00           H  
ATOM   2897  CB  THR   190      43.377  53.749  64.756  1.00  0.00           C  
ATOM   2898  HB  THR   190      42.793  53.345  63.928  1.00  0.00           H  
ATOM   2899  CG2 THR   190      44.527  54.627  64.234  1.00  0.00           C  
ATOM   2900 HG21 THR   190      45.054  55.152  65.030  1.00  0.00           H  
ATOM   2901 HG22 THR   190      45.268  54.016  63.718  1.00  0.00           H  
ATOM   2902 HG23 THR   190      44.314  55.385  63.480  1.00  0.00           H  
ATOM   2903  OG1 THR   190      43.984  52.660  65.328  1.00  0.00           O  
ATOM   2904  HG1 THR   190      43.227  52.180  65.671  1.00  0.00           H  
ATOM   2905  C   THR   190      41.795  55.530  65.179  1.00  0.00           C  
ATOM   2906  O   THR   190      40.934  55.266  64.311  1.00  0.00           O  
ATOM   2907  N   ALA   191      42.207  56.693  65.597  1.00  0.00           N  
ATOM   2908  H   ALA   191      43.000  56.778  66.218  1.00  0.00           H  
ATOM   2909  CA  ALA   191      41.757  57.925  64.891  1.00  0.00           C  
ATOM   2910  HA  ALA   191      40.668  57.954  64.841  1.00  0.00           H  
ATOM   2911  CB  ALA   191      42.116  59.156  65.790  1.00  0.00           C  
ATOM   2912  HB1 ALA   191      43.183  59.376  65.840  1.00  0.00           H  
ATOM   2913  HB2 ALA   191      41.618  60.048  65.410  1.00  0.00           H  
ATOM   2914  HB3 ALA   191      41.784  58.979  66.813  1.00  0.00           H  
ATOM   2915  C   ALA   191      42.252  58.102  63.485  1.00  0.00           C  
ATOM   2916  O   ALA   191      43.440  58.299  63.263  1.00  0.00           O  
ATOM   2917  N   GLN   192      41.362  57.928  62.550  1.00  0.00           N  
ATOM   2918  H   GLN   192      40.466  57.622  62.901  1.00  0.00           H  
ATOM   2919  CA  GLN   192      41.598  57.720  61.134  1.00  0.00           C  
ATOM   2920  HA  GLN   192      42.529  58.223  60.873  1.00  0.00           H  
ATOM   2921  CB  GLN   192      41.926  56.216  60.880  1.00  0.00           C  
ATOM   2922  HB2 GLN   192      42.479  56.185  59.941  1.00  0.00           H  
ATOM   2923  HB3 GLN   192      42.655  55.888  61.621  1.00  0.00           H  
ATOM   2924  CG  GLN   192      40.772  55.206  60.923  1.00  0.00           C  
ATOM   2925  HG2 GLN   192      40.117  55.619  61.691  1.00  0.00           H  
ATOM   2926  HG3 GLN   192      40.228  55.289  59.982  1.00  0.00           H  
ATOM   2927  CD  GLN   192      41.140  53.811  61.257  1.00  0.00           C  
ATOM   2928  OE1 GLN   192      42.249  53.428  61.261  1.00  0.00           O  
ATOM   2929  NE2 GLN   192      40.118  53.010  61.334  1.00  0.00           N  
ATOM   2930 HE21 GLN   192      39.155  53.312  61.290  1.00  0.00           H  
ATOM   2931 HE22 GLN   192      40.372  52.075  61.620  1.00  0.00           H  
ATOM   2932  C   GLN   192      40.538  58.169  60.151  1.00  0.00           C  
ATOM   2933  O   GLN   192      40.441  57.625  59.026  1.00  0.00           O  
ATOM   2934  N   ALA   193      39.574  59.040  60.551  1.00  0.00           N  
ATOM   2935  H   ALA   193      39.790  59.454  61.446  1.00  0.00           H  
ATOM   2936  CA  ALA   193      38.726  59.687  59.616  1.00  0.00           C  
ATOM   2937  HA  ALA   193      37.908  58.999  59.405  1.00  0.00           H  
ATOM   2938  CB  ALA   193      38.011  60.937  60.219  1.00  0.00           C  
ATOM   2939  HB1 ALA   193      38.719  61.733  60.449  1.00  0.00           H  
ATOM   2940  HB2 ALA   193      37.345  61.282  59.429  1.00  0.00           H  
ATOM   2941  HB3 ALA   193      37.462  60.577  61.089  1.00  0.00           H  
ATOM   2942  C   ALA   193      39.374  60.064  58.279  1.00  0.00           C  
ATOM   2943  O   ALA   193      40.452  60.639  58.218  1.00  0.00           O  
ATOM   2944  N   ALA   194      38.700  59.811  57.139  1.00  0.00           N  
ATOM   2945  H   ALA   194      37.746  59.497  57.248  1.00  0.00           H  
ATOM   2946  CA  ALA   194      39.143  59.948  55.813  1.00  0.00           C  
ATOM   2947  HA  ALA   194      40.183  59.623  55.821  1.00  0.00           H  
ATOM   2948  CB  ALA   194      38.386  59.022  54.900  1.00  0.00           C  
ATOM   2949  HB1 ALA   194      38.841  58.929  53.913  1.00  0.00           H  
ATOM   2950  HB2 ALA   194      38.254  58.032  55.336  1.00  0.00           H  
ATOM   2951  HB3 ALA   194      37.337  59.312  54.858  1.00  0.00           H  
ATOM   2952  C   ALA   194      39.155  61.469  55.388  1.00  0.00           C  
ATOM   2953  O   ALA   194      38.434  62.351  55.944  1.00  0.00           O  
ATOM   2954  N   GLY   195      40.195  61.772  54.598  1.00  0.00           N  
ATOM   2955  H   GLY   195      40.695  60.966  54.250  1.00  0.00           H  
ATOM   2956  CA  GLY   195      40.667  63.137  54.172  1.00  0.00           C  
ATOM   2957  HA2 GLY   195      40.392  63.874  54.927  1.00  0.00           H  
ATOM   2958  HA3 GLY   195      41.741  63.101  53.987  1.00  0.00           H  
ATOM   2959  C   GLY   195      40.091  63.573  52.864  1.00  0.00           C  
ATOM   2960  O   GLY   195      39.313  62.812  52.278  1.00  0.00           O  
ATOM   2961  N   THR   196      40.491  64.805  52.448  1.00  0.00           N  
ATOM   2962  H   THR   196      41.309  65.259  52.830  1.00  0.00           H  
ATOM   2963  CA  THR   196      39.984  65.536  51.303  1.00  0.00           C  
ATOM   2964  HA  THR   196      39.016  65.995  51.503  1.00  0.00           H  
ATOM   2965  CB  THR   196      41.005  66.620  50.789  1.00  0.00           C  
ATOM   2966  HB  THR   196      41.888  66.043  50.513  1.00  0.00           H  
ATOM   2967  CG2 THR   196      40.529  67.446  49.607  1.00  0.00           C  
ATOM   2968 HG21 THR   196      40.081  66.841  48.819  1.00  0.00           H  
ATOM   2969 HG22 THR   196      39.753  68.163  49.876  1.00  0.00           H  
ATOM   2970 HG23 THR   196      41.445  67.828  49.157  1.00  0.00           H  
ATOM   2971  OG1 THR   196      41.233  67.370  51.935  1.00  0.00           O  
ATOM   2972  HG1 THR   196      41.702  68.160  51.657  1.00  0.00           H  
ATOM   2973  C   THR   196      39.732  64.605  50.092  1.00  0.00           C  
ATOM   2974  O   THR   196      40.566  64.077  49.402  1.00  0.00           O  
ATOM   2975  N   ASP   197      38.425  64.520  49.772  1.00  0.00           N  
ATOM   2976  H   ASP   197      37.759  64.955  50.395  1.00  0.00           H  
ATOM   2977  CA  ASP   197      37.959  63.762  48.637  1.00  0.00           C  
ATOM   2978  HA  ASP   197      38.494  62.828  48.463  1.00  0.00           H  
ATOM   2979  CB  ASP   197      36.542  63.332  48.917  1.00  0.00           C  
ATOM   2980  HB2 ASP   197      36.477  62.961  49.940  1.00  0.00           H  
ATOM   2981  HB3 ASP   197      35.829  64.150  48.817  1.00  0.00           H  
ATOM   2982  CG  ASP   197      36.021  62.164  47.918  1.00  0.00           C  
ATOM   2983  OD1 ASP   197      36.602  62.064  46.837  1.00  0.00           O  
ATOM   2984  OD2 ASP   197      35.014  61.460  48.203  1.00  0.00           O  
ATOM   2985  C   ASP   197      37.987  64.603  47.355  1.00  0.00           C  
ATOM   2986  O   ASP   197      37.145  65.482  47.139  1.00  0.00           O  
ATOM   2987  N   THR   198      39.083  64.477  46.612  1.00  0.00           N  
ATOM   2988  H   THR   198      39.742  63.789  46.947  1.00  0.00           H  
ATOM   2989  CA  THR   198      39.287  65.270  45.431  1.00  0.00           C  
ATOM   2990  HA  THR   198      38.876  66.272  45.552  1.00  0.00           H  
ATOM   2991  CB  THR   198      40.808  65.335  45.164  1.00  0.00           C  
ATOM   2992  HB  THR   198      41.157  64.308  45.272  1.00  0.00           H  
ATOM   2993  CG2 THR   198      41.191  65.983  43.913  1.00  0.00           C  
ATOM   2994 HG21 THR   198      42.259  65.929  43.701  1.00  0.00           H  
ATOM   2995 HG22 THR   198      40.728  65.563  43.020  1.00  0.00           H  
ATOM   2996 HG23 THR   198      40.895  67.032  43.930  1.00  0.00           H  
ATOM   2997  OG1 THR   198      41.375  66.148  46.164  1.00  0.00           O  
ATOM   2998  HG1 THR   198      40.717  66.825  46.340  1.00  0.00           H  
ATOM   2999  C   THR   198      38.458  64.594  44.311  1.00  0.00           C  
ATOM   3000  O   THR   198      38.414  63.363  44.121  1.00  0.00           O  
ATOM   3001  N   THR   199      37.914  65.457  43.419  1.00  0.00           N  
ATOM   3002  H   THR   199      38.185  66.429  43.382  1.00  0.00           H  
ATOM   3003  CA  THR   199      37.021  65.028  42.338  1.00  0.00           C  
ATOM   3004  HA  THR   199      36.365  64.199  42.603  1.00  0.00           H  
ATOM   3005  CB  THR   199      36.282  66.226  41.797  1.00  0.00           C  
ATOM   3006  HB  THR   199      36.949  67.022  41.465  1.00  0.00           H  
ATOM   3007  CG2 THR   199      35.345  65.884  40.633  1.00  0.00           C  
ATOM   3008 HG21 THR   199      35.855  65.877  39.670  1.00  0.00           H  
ATOM   3009 HG22 THR   199      35.004  64.877  40.876  1.00  0.00           H  
ATOM   3010 HG23 THR   199      34.454  66.510  40.659  1.00  0.00           H  
ATOM   3011  OG1 THR   199      35.351  66.581  42.858  1.00  0.00           O  
ATOM   3012  HG1 THR   199      35.024  67.456  42.637  1.00  0.00           H  
ATOM   3013  C   THR   199      37.773  64.494  41.111  1.00  0.00           C  
ATOM   3014  O   THR   199      38.877  64.892  40.756  1.00  0.00           O  
ATOM   3015  N   ILE   200      37.225  63.369  40.601  1.00  0.00           N  
ATOM   3016  H   ILE   200      36.404  62.973  41.035  1.00  0.00           H  
ATOM   3017  CA  ILE   200      38.033  62.461  39.751  1.00  0.00           C  
ATOM   3018  HA  ILE   200      39.078  62.554  40.049  1.00  0.00           H  
ATOM   3019  CB  ILE   200      37.650  61.001  39.981  1.00  0.00           C  
ATOM   3020  HB  ILE   200      36.720  60.813  39.445  1.00  0.00           H  
ATOM   3021  CG2 ILE   200      38.625  60.065  39.211  1.00  0.00           C  
ATOM   3022 HG21 ILE   200      38.538  58.990  39.371  1.00  0.00           H  
ATOM   3023 HG22 ILE   200      38.586  60.182  38.128  1.00  0.00           H  
ATOM   3024 HG23 ILE   200      39.635  60.161  39.609  1.00  0.00           H  
ATOM   3025  CG1 ILE   200      37.505  60.408  41.357  1.00  0.00           C  
ATOM   3026 HG12 ILE   200      38.472  60.104  41.758  1.00  0.00           H  
ATOM   3027 HG13 ILE   200      37.063  61.220  41.933  1.00  0.00           H  
ATOM   3028  CD1 ILE   200      36.577  59.180  41.520  1.00  0.00           C  
ATOM   3029 HD11 ILE   200      35.601  59.396  41.086  1.00  0.00           H  
ATOM   3030 HD12 ILE   200      36.865  58.323  40.912  1.00  0.00           H  
ATOM   3031 HD13 ILE   200      36.490  58.810  42.542  1.00  0.00           H  
ATOM   3032  C   ILE   200      38.015  62.880  38.285  1.00  0.00           C  
ATOM   3033  O   ILE   200      37.105  62.477  37.538  1.00  0.00           O  
ATOM   3034  N   THR   201      38.970  63.707  37.820  1.00  0.00           N  
ATOM   3035  H   THR   201      39.516  64.230  38.490  1.00  0.00           H  
ATOM   3036  CA  THR   201      39.026  64.467  36.472  1.00  0.00           C  
ATOM   3037  HA  THR   201      38.305  65.281  36.414  1.00  0.00           H  
ATOM   3038  CB  THR   201      40.405  65.114  36.406  1.00  0.00           C  
ATOM   3039  HB  THR   201      41.084  64.348  36.781  1.00  0.00           H  
ATOM   3040  CG2 THR   201      40.883  65.695  35.030  1.00  0.00           C  
ATOM   3041 HG21 THR   201      40.957  64.929  34.258  1.00  0.00           H  
ATOM   3042 HG22 THR   201      40.214  66.491  34.701  1.00  0.00           H  
ATOM   3043 HG23 THR   201      41.923  65.988  35.177  1.00  0.00           H  
ATOM   3044  OG1 THR   201      40.449  66.145  37.374  1.00  0.00           O  
ATOM   3045  HG1 THR   201      41.345  66.424  37.579  1.00  0.00           H  
ATOM   3046  C   THR   201      38.891  63.472  35.321  1.00  0.00           C  
ATOM   3047  O   THR   201      38.157  63.710  34.366  1.00  0.00           O  
ATOM   3048  N   VAL   202      39.523  62.308  35.378  1.00  0.00           N  
ATOM   3049  H   VAL   202      40.156  62.080  36.132  1.00  0.00           H  
ATOM   3050  CA  VAL   202      39.460  61.275  34.224  1.00  0.00           C  
ATOM   3051  HA  VAL   202      39.595  61.908  33.347  1.00  0.00           H  
ATOM   3052  CB  VAL   202      40.558  60.155  34.261  1.00  0.00           C  
ATOM   3053  HB  VAL   202      40.754  59.873  35.296  1.00  0.00           H  
ATOM   3054  CG1 VAL   202      40.334  58.842  33.532  1.00  0.00           C  
ATOM   3055 HG11 VAL   202      39.941  58.967  32.523  1.00  0.00           H  
ATOM   3056 HG12 VAL   202      41.148  58.131  33.670  1.00  0.00           H  
ATOM   3057 HG13 VAL   202      39.469  58.308  33.927  1.00  0.00           H  
ATOM   3058  CG2 VAL   202      41.881  60.798  33.790  1.00  0.00           C  
ATOM   3059 HG21 VAL   202      41.780  60.857  32.706  1.00  0.00           H  
ATOM   3060 HG22 VAL   202      42.110  61.767  34.235  1.00  0.00           H  
ATOM   3061 HG23 VAL   202      42.736  60.149  33.982  1.00  0.00           H  
ATOM   3062  C   VAL   202      38.107  60.637  34.016  1.00  0.00           C  
ATOM   3063  O   VAL   202      37.678  60.439  32.871  1.00  0.00           O  
ATOM   3064  N   ASN   203      37.385  60.271  35.156  1.00  0.00           N  
ATOM   3065  H   ASN   203      37.837  60.423  36.047  1.00  0.00           H  
ATOM   3066  CA  ASN   203      36.092  59.632  35.046  1.00  0.00           C  
ATOM   3067  HA  ASN   203      36.115  58.851  34.286  1.00  0.00           H  
ATOM   3068  CB  ASN   203      35.658  59.106  36.402  1.00  0.00           C  
ATOM   3069  HB2 ASN   203      35.927  59.830  37.171  1.00  0.00           H  
ATOM   3070  HB3 ASN   203      34.591  58.897  36.329  1.00  0.00           H  
ATOM   3071  CG  ASN   203      36.476  57.866  36.793  1.00  0.00           C  
ATOM   3072  OD1 ASN   203      37.345  57.406  36.097  1.00  0.00           O  
ATOM   3073  ND2 ASN   203      36.230  57.324  37.969  1.00  0.00           N  
ATOM   3074 HD21 ASN   203      35.560  57.752  38.592  1.00  0.00           H  
ATOM   3075 HD22 ASN   203      36.821  56.536  38.193  1.00  0.00           H  
ATOM   3076  C   ASN   203      34.998  60.639  34.659  1.00  0.00           C  
ATOM   3077  O   ASN   203      34.222  60.337  33.772  1.00  0.00           O  
ATOM   3078  N   VAL   204      34.953  61.861  35.198  1.00  0.00           N  
ATOM   3079  H   VAL   204      35.552  62.015  35.997  1.00  0.00           H  
ATOM   3080  CA  VAL   204      34.162  62.956  34.653  1.00  0.00           C  
ATOM   3081  HA  VAL   204      33.139  62.618  34.822  1.00  0.00           H  
ATOM   3082  CB  VAL   204      34.496  64.198  35.458  1.00  0.00           C  
ATOM   3083  HB  VAL   204      35.585  64.258  35.468  1.00  0.00           H  
ATOM   3084  CG1 VAL   204      33.879  65.437  34.894  1.00  0.00           C  
ATOM   3085 HG11 VAL   204      32.800  65.450  35.051  1.00  0.00           H  
ATOM   3086 HG12 VAL   204      34.318  66.281  35.427  1.00  0.00           H  
ATOM   3087 HG13 VAL   204      34.000  65.431  33.811  1.00  0.00           H  
ATOM   3088  CG2 VAL   204      34.032  64.183  36.882  1.00  0.00           C  
ATOM   3089 HG21 VAL   204      34.405  63.304  37.408  1.00  0.00           H  
ATOM   3090 HG22 VAL   204      34.551  64.969  37.431  1.00  0.00           H  
ATOM   3091 HG23 VAL   204      32.950  64.190  37.010  1.00  0.00           H  
ATOM   3092  C   VAL   204      34.265  63.169  33.179  1.00  0.00           C  
ATOM   3093  O   VAL   204      33.219  63.171  32.572  1.00  0.00           O  
ATOM   3094  N   LEU   205      35.448  63.321  32.645  1.00  0.00           N  
ATOM   3095  H   LEU   205      36.244  63.306  33.267  1.00  0.00           H  
ATOM   3096  CA  LEU   205      35.705  63.433  31.178  1.00  0.00           C  
ATOM   3097  HA  LEU   205      35.070  64.272  30.897  1.00  0.00           H  
ATOM   3098  CB  LEU   205      37.213  63.637  30.883  1.00  0.00           C  
ATOM   3099  HB2 LEU   205      37.786  62.764  31.195  1.00  0.00           H  
ATOM   3100  HB3 LEU   205      37.260  63.632  29.794  1.00  0.00           H  
ATOM   3101  CG  LEU   205      37.761  64.921  31.462  1.00  0.00           C  
ATOM   3102  HG  LEU   205      37.312  65.056  32.446  1.00  0.00           H  
ATOM   3103  CD1 LEU   205      39.274  65.089  31.657  1.00  0.00           C  
ATOM   3104 HD11 LEU   205      39.559  64.224  32.257  1.00  0.00           H  
ATOM   3105 HD12 LEU   205      39.831  65.141  30.721  1.00  0.00           H  
ATOM   3106 HD13 LEU   205      39.507  66.007  32.197  1.00  0.00           H  
ATOM   3107  CD2 LEU   205      37.326  66.169  30.685  1.00  0.00           C  
ATOM   3108 HD21 LEU   205      37.668  67.122  31.089  1.00  0.00           H  
ATOM   3109 HD22 LEU   205      37.788  66.061  29.704  1.00  0.00           H  
ATOM   3110 HD23 LEU   205      36.247  66.218  30.543  1.00  0.00           H  
ATOM   3111  C   LEU   205      35.107  62.158  30.452  1.00  0.00           C  
ATOM   3112  O   LEU   205      34.372  62.356  29.463  1.00  0.00           O  
ATOM   3113  N   ALA   206      35.370  60.991  30.928  1.00  0.00           N  
ATOM   3114  H   ALA   206      35.932  60.918  31.764  1.00  0.00           H  
ATOM   3115  CA  ALA   206      34.893  59.710  30.398  1.00  0.00           C  
ATOM   3116  HA  ALA   206      35.142  59.623  29.340  1.00  0.00           H  
ATOM   3117  CB  ALA   206      35.429  58.551  31.182  1.00  0.00           C  
ATOM   3118  HB1 ALA   206      35.004  58.513  32.185  1.00  0.00           H  
ATOM   3119  HB2 ALA   206      35.147  57.634  30.665  1.00  0.00           H  
ATOM   3120  HB3 ALA   206      36.517  58.609  31.186  1.00  0.00           H  
ATOM   3121  C   ALA   206      33.347  59.653  30.401  1.00  0.00           C  
ATOM   3122  O   ALA   206      32.765  59.082  29.500  1.00  0.00           O  
ATOM   3123  N   TRP   207      32.736  60.131  31.414  1.00  0.00           N  
ATOM   3124  H   TRP   207      33.289  60.545  32.151  1.00  0.00           H  
ATOM   3125  CA  TRP   207      31.250  60.279  31.495  1.00  0.00           C  
ATOM   3126  HA  TRP   207      30.814  59.354  31.118  1.00  0.00           H  
ATOM   3127  CB  TRP   207      30.769  60.502  32.898  1.00  0.00           C  
ATOM   3128  HB2 TRP   207      31.045  59.736  33.623  1.00  0.00           H  
ATOM   3129  HB3 TRP   207      31.262  61.415  33.233  1.00  0.00           H  
ATOM   3130  CG  TRP   207      29.290  60.781  33.020  1.00  0.00           C  
ATOM   3131  CD1 TRP   207      28.270  59.907  32.650  1.00  0.00           C  
ATOM   3132  HD1 TRP   207      28.400  58.836  32.588  1.00  0.00           H  
ATOM   3133  NE1 TRP   207      27.100  60.567  32.867  1.00  0.00           N  
ATOM   3134  HE1 TRP   207      26.166  60.184  32.825  1.00  0.00           H  
ATOM   3135  CE2 TRP   207      27.263  61.876  33.111  1.00  0.00           C  
ATOM   3136  CZ2 TRP   207      26.276  62.879  33.094  1.00  0.00           C  
ATOM   3137  HZ2 TRP   207      25.247  62.569  32.988  1.00  0.00           H  
ATOM   3138  CH2 TRP   207      26.766  64.215  33.220  1.00  0.00           C  
ATOM   3139  HH2 TRP   207      26.055  65.024  33.306  1.00  0.00           H  
ATOM   3140  CZ3 TRP   207      28.141  64.503  33.391  1.00  0.00           C  
ATOM   3141  HZ3 TRP   207      28.378  65.556  33.388  1.00  0.00           H  
ATOM   3142  CE3 TRP   207      29.110  63.452  33.222  1.00  0.00           C  
ATOM   3143  HE3 TRP   207      30.152  63.706  33.352  1.00  0.00           H  
ATOM   3144  CD2 TRP   207      28.655  62.113  33.048  1.00  0.00           C  
ATOM   3145  C   TRP   207      30.734  61.414  30.544  1.00  0.00           C  
ATOM   3146  O   TRP   207      29.779  61.195  29.846  1.00  0.00           O  
ATOM   3147  N   LEU   208      31.439  62.524  30.286  1.00  0.00           N  
ATOM   3148  H   LEU   208      32.291  62.666  30.809  1.00  0.00           H  
ATOM   3149  CA  LEU   208      31.062  63.474  29.233  1.00  0.00           C  
ATOM   3150  HA  LEU   208      29.993  63.684  29.194  1.00  0.00           H  
ATOM   3151  CB  LEU   208      31.853  64.762  29.548  1.00  0.00           C  
ATOM   3152  HB2 LEU   208      32.932  64.750  29.390  1.00  0.00           H  
ATOM   3153  HB3 LEU   208      31.557  65.496  28.799  1.00  0.00           H  
ATOM   3154  CG  LEU   208      31.580  65.522  30.900  1.00  0.00           C  
ATOM   3155  HG  LEU   208      31.558  64.859  31.764  1.00  0.00           H  
ATOM   3156  CD1 LEU   208      32.616  66.566  31.191  1.00  0.00           C  
ATOM   3157 HD11 LEU   208      33.611  66.128  31.109  1.00  0.00           H  
ATOM   3158 HD12 LEU   208      32.473  67.379  30.479  1.00  0.00           H  
ATOM   3159 HD13 LEU   208      32.458  66.932  32.206  1.00  0.00           H  
ATOM   3160  CD2 LEU   208      30.184  66.098  30.881  1.00  0.00           C  
ATOM   3161 HD21 LEU   208      29.360  65.388  30.807  1.00  0.00           H  
ATOM   3162 HD22 LEU   208      30.055  66.630  31.823  1.00  0.00           H  
ATOM   3163 HD23 LEU   208      30.016  66.889  30.149  1.00  0.00           H  
ATOM   3164  C   LEU   208      31.263  62.944  27.791  1.00  0.00           C  
ATOM   3165  O   LEU   208      30.501  63.274  26.905  1.00  0.00           O  
ATOM   3166  N   TYR   209      32.268  62.143  27.525  1.00  0.00           N  
ATOM   3167  H   TYR   209      32.986  62.066  28.231  1.00  0.00           H  
ATOM   3168  CA  TYR   209      32.314  61.191  26.370  1.00  0.00           C  
ATOM   3169  HA  TYR   209      32.227  61.744  25.435  1.00  0.00           H  
ATOM   3170  CB  TYR   209      33.517  60.312  26.507  1.00  0.00           C  
ATOM   3171  HB2 TYR   209      33.677  60.093  27.563  1.00  0.00           H  
ATOM   3172  HB3 TYR   209      33.381  59.316  26.084  1.00  0.00           H  
ATOM   3173  CG  TYR   209      34.828  60.864  25.896  1.00  0.00           C  
ATOM   3174  CD1 TYR   209      34.963  61.262  24.567  1.00  0.00           C  
ATOM   3175  HD1 TYR   209      34.168  61.064  23.864  1.00  0.00           H  
ATOM   3176  CE1 TYR   209      36.126  61.908  24.065  1.00  0.00           C  
ATOM   3177  HE1 TYR   209      36.211  62.240  23.041  1.00  0.00           H  
ATOM   3178  CZ  TYR   209      37.180  62.237  25.003  1.00  0.00           C  
ATOM   3179  OH  TYR   209      38.300  62.883  24.542  1.00  0.00           O  
ATOM   3180  HH  TYR   209      38.309  63.092  23.605  1.00  0.00           H  
ATOM   3181  CE2 TYR   209      37.033  61.744  26.357  1.00  0.00           C  
ATOM   3182  HE2 TYR   209      37.864  61.696  27.046  1.00  0.00           H  
ATOM   3183  CD2 TYR   209      35.837  61.085  26.787  1.00  0.00           C  
ATOM   3184  HD2 TYR   209      35.726  60.884  27.842  1.00  0.00           H  
ATOM   3185  C   TYR   209      31.012  60.321  26.386  1.00  0.00           C  
ATOM   3186  O   TYR   209      30.494  60.230  25.276  1.00  0.00           O  
ATOM   3187  N   ALA   210      30.559  59.772  27.499  1.00  0.00           N  
ATOM   3188  H   ALA   210      31.067  59.766  28.371  1.00  0.00           H  
ATOM   3189  CA  ALA   210      29.275  59.073  27.557  1.00  0.00           C  
ATOM   3190  HA  ALA   210      29.330  58.429  26.679  1.00  0.00           H  
ATOM   3191  CB  ALA   210      29.163  58.295  28.846  1.00  0.00           C  
ATOM   3192  HB1 ALA   210      30.110  57.907  29.222  1.00  0.00           H  
ATOM   3193  HB2 ALA   210      28.736  58.976  29.582  1.00  0.00           H  
ATOM   3194  HB3 ALA   210      28.488  57.444  28.754  1.00  0.00           H  
ATOM   3195  C   ALA   210      28.020  59.969  27.275  1.00  0.00           C  
ATOM   3196  O   ALA   210      27.117  59.591  26.494  1.00  0.00           O  
ATOM   3197  N   ALA   211      28.007  61.185  27.804  1.00  0.00           N  
ATOM   3198  H   ALA   211      28.822  61.492  28.316  1.00  0.00           H  
ATOM   3199  CA  ALA   211      27.136  62.237  27.330  1.00  0.00           C  
ATOM   3200  HA  ALA   211      26.062  62.164  27.503  1.00  0.00           H  
ATOM   3201  CB  ALA   211      27.489  63.564  28.114  1.00  0.00           C  
ATOM   3202  HB1 ALA   211      27.772  63.279  29.127  1.00  0.00           H  
ATOM   3203  HB2 ALA   211      28.244  64.148  27.589  1.00  0.00           H  
ATOM   3204  HB3 ALA   211      26.573  64.155  28.140  1.00  0.00           H  
ATOM   3205  C   ALA   211      27.192  62.351  25.763  1.00  0.00           C  
ATOM   3206  O   ALA   211      26.203  62.278  25.026  1.00  0.00           O  
ATOM   3207  N   VAL   212      28.401  62.540  25.209  1.00  0.00           N  
ATOM   3208  H   VAL   212      29.153  62.478  25.880  1.00  0.00           H  
ATOM   3209  CA  VAL   212      28.616  62.647  23.755  1.00  0.00           C  
ATOM   3210  HA  VAL   212      27.991  63.462  23.389  1.00  0.00           H  
ATOM   3211  CB  VAL   212      30.038  63.143  23.442  1.00  0.00           C  
ATOM   3212  HB  VAL   212      30.776  62.563  23.997  1.00  0.00           H  
ATOM   3213  CG1 VAL   212      30.452  63.106  21.942  1.00  0.00           C  
ATOM   3214 HG11 VAL   212      29.633  63.543  21.371  1.00  0.00           H  
ATOM   3215 HG12 VAL   212      31.384  63.635  21.739  1.00  0.00           H  
ATOM   3216 HG13 VAL   212      30.655  62.086  21.615  1.00  0.00           H  
ATOM   3217  CG2 VAL   212      30.014  64.562  23.973  1.00  0.00           C  
ATOM   3218 HG21 VAL   212      31.039  64.920  23.885  1.00  0.00           H  
ATOM   3219 HG22 VAL   212      29.298  65.183  23.434  1.00  0.00           H  
ATOM   3220 HG23 VAL   212      29.767  64.629  25.033  1.00  0.00           H  
ATOM   3221  C   VAL   212      28.075  61.477  22.889  1.00  0.00           C  
ATOM   3222  O   VAL   212      27.283  61.793  21.991  1.00  0.00           O  
ATOM   3223  N   ILE   213      28.386  60.204  23.255  1.00  0.00           N  
ATOM   3224  H   ILE   213      28.998  60.094  24.051  1.00  0.00           H  
ATOM   3225  CA  ILE   213      27.801  59.068  22.673  1.00  0.00           C  
ATOM   3226  HA  ILE   213      28.017  58.999  21.607  1.00  0.00           H  
ATOM   3227  CB  ILE   213      28.541  57.872  23.356  1.00  0.00           C  
ATOM   3228  HB  ILE   213      28.485  57.997  24.437  1.00  0.00           H  
ATOM   3229  CG2 ILE   213      27.716  56.584  23.126  1.00  0.00           C  
ATOM   3230 HG21 ILE   213      28.268  55.663  23.315  1.00  0.00           H  
ATOM   3231 HG22 ILE   213      26.813  56.553  23.735  1.00  0.00           H  
ATOM   3232 HG23 ILE   213      27.419  56.581  22.077  1.00  0.00           H  
ATOM   3233  CG1 ILE   213      29.955  57.685  22.859  1.00  0.00           C  
ATOM   3234 HG12 ILE   213      29.800  57.147  21.924  1.00  0.00           H  
ATOM   3235 HG13 ILE   213      30.442  58.657  22.776  1.00  0.00           H  
ATOM   3236  CD1 ILE   213      30.954  56.897  23.685  1.00  0.00           C  
ATOM   3237 HD11 ILE   213      31.889  56.893  23.124  1.00  0.00           H  
ATOM   3238 HD12 ILE   213      30.980  57.278  24.705  1.00  0.00           H  
ATOM   3239 HD13 ILE   213      30.693  55.843  23.786  1.00  0.00           H  
ATOM   3240  C   ILE   213      26.244  58.992  22.804  1.00  0.00           C  
ATOM   3241  O   ILE   213      25.472  58.726  21.864  1.00  0.00           O  
ATOM   3242  N   ASN   214      25.725  59.223  23.984  1.00  0.00           N  
ATOM   3243  H   ASN   214      26.319  59.066  24.785  1.00  0.00           H  
ATOM   3244  CA  ASN   214      24.308  59.394  24.321  1.00  0.00           C  
ATOM   3245  HA  ASN   214      23.765  58.453  24.240  1.00  0.00           H  
ATOM   3246  CB  ASN   214      24.028  59.765  25.796  1.00  0.00           C  
ATOM   3247  HB2 ASN   214      24.367  58.996  26.489  1.00  0.00           H  
ATOM   3248  HB3 ASN   214      24.548  60.709  25.961  1.00  0.00           H  
ATOM   3249  CG  ASN   214      22.452  60.081  25.995  1.00  0.00           C  
ATOM   3250  OD1 ASN   214      21.647  59.206  26.092  1.00  0.00           O  
ATOM   3251  ND2 ASN   214      22.141  61.350  26.059  1.00  0.00           N  
ATOM   3252 HD21 ASN   214      22.827  62.073  25.898  1.00  0.00           H  
ATOM   3253 HD22 ASN   214      21.174  61.569  26.249  1.00  0.00           H  
ATOM   3254  C   ASN   214      23.622  60.313  23.249  1.00  0.00           C  
ATOM   3255  O   ASN   214      22.689  59.821  22.582  1.00  0.00           O  
ATOM   3256  N   GLY   215      24.063  61.616  23.180  1.00  0.00           N  
ATOM   3257  H   GLY   215      24.770  61.768  23.885  1.00  0.00           H  
ATOM   3258  CA  GLY   215      23.907  62.668  22.118  1.00  0.00           C  
ATOM   3259  HA2 GLY   215      24.876  62.775  21.630  1.00  0.00           H  
ATOM   3260  HA3 GLY   215      23.210  62.374  21.333  1.00  0.00           H  
ATOM   3261  C   GLY   215      23.642  63.944  22.842  1.00  0.00           C  
ATOM   3262  O   GLY   215      22.649  64.647  22.534  1.00  0.00           O  
ATOM   3263  N   ASP   216      24.558  64.346  23.619  1.00  0.00           N  
ATOM   3264  H   ASP   216      25.358  63.756  23.798  1.00  0.00           H  
ATOM   3265  CA  ASP   216      24.654  65.612  24.397  1.00  0.00           C  
ATOM   3266  HA  ASP   216      23.743  66.195  24.266  1.00  0.00           H  
ATOM   3267  CB  ASP   216      24.824  65.262  25.835  1.00  0.00           C  
ATOM   3268  HB2 ASP   216      25.399  64.340  25.922  1.00  0.00           H  
ATOM   3269  HB3 ASP   216      25.333  66.062  26.372  1.00  0.00           H  
ATOM   3270  CG  ASP   216      23.519  64.971  26.408  1.00  0.00           C  
ATOM   3271  OD1 ASP   216      22.986  65.785  27.225  1.00  0.00           O  
ATOM   3272  OD2 ASP   216      23.104  63.773  26.359  1.00  0.00           O  
ATOM   3273  C   ASP   216      25.852  66.490  23.889  1.00  0.00           C  
ATOM   3274  O   ASP   216      26.981  66.020  23.999  1.00  0.00           O  
ATOM   3275  N   ARG   217      25.553  67.612  23.266  1.00  0.00           N  
ATOM   3276  H   ARG   217      24.631  67.987  23.439  1.00  0.00           H  
ATOM   3277  CA  ARG   217      26.530  68.389  22.388  1.00  0.00           C  
ATOM   3278  HA  ARG   217      27.529  67.956  22.437  1.00  0.00           H  
ATOM   3279  CB  ARG   217      26.141  68.309  20.880  1.00  0.00           C  
ATOM   3280  HB2 ARG   217      25.070  68.512  20.864  1.00  0.00           H  
ATOM   3281  HB3 ARG   217      26.510  69.121  20.254  1.00  0.00           H  
ATOM   3282  CG  ARG   217      26.300  66.988  20.122  1.00  0.00           C  
ATOM   3283  HG2 ARG   217      25.767  66.239  20.707  1.00  0.00           H  
ATOM   3284  HG3 ARG   217      25.830  67.257  19.176  1.00  0.00           H  
ATOM   3285  CD  ARG   217      27.769  66.678  19.901  1.00  0.00           C  
ATOM   3286  HD2 ARG   217      28.193  67.437  19.244  1.00  0.00           H  
ATOM   3287  HD3 ARG   217      28.154  66.748  20.919  1.00  0.00           H  
ATOM   3288  NE  ARG   217      28.068  65.338  19.273  1.00  0.00           N  
ATOM   3289  HE  ARG   217      27.392  64.604  19.424  1.00  0.00           H  
ATOM   3290  CZ  ARG   217      29.032  64.900  18.492  1.00  0.00           C  
ATOM   3291  NH1 ARG   217      30.031  65.674  18.136  1.00  0.00           N  
ATOM   3292 HH11 ARG   217      30.068  66.598  18.542  1.00  0.00           H  
ATOM   3293 HH12 ARG   217      30.850  65.317  17.664  1.00  0.00           H  
ATOM   3294  NH2 ARG   217      28.975  63.667  18.043  1.00  0.00           N  
ATOM   3295 HH21 ARG   217      28.243  63.114  18.465  1.00  0.00           H  
ATOM   3296 HH22 ARG   217      29.740  63.334  17.473  1.00  0.00           H  
ATOM   3297  C   ARG   217      26.761  69.804  22.977  1.00  0.00           C  
ATOM   3298  O   ARG   217      27.916  70.312  23.082  1.00  0.00           O  
ATOM   3299  N   TRP   218      25.620  70.488  23.257  1.00  0.00           N  
ATOM   3300  H   TRP   218      24.774  69.939  23.211  1.00  0.00           H  
ATOM   3301  CA  TRP   218      25.610  71.964  23.511  1.00  0.00           C  
ATOM   3302  HA  TRP   218      25.943  72.307  22.531  1.00  0.00           H  
ATOM   3303  CB  TRP   218      24.196  72.558  23.724  1.00  0.00           C  
ATOM   3304  HB2 TRP   218      24.302  73.642  23.744  1.00  0.00           H  
ATOM   3305  HB3 TRP   218      23.606  72.433  22.815  1.00  0.00           H  
ATOM   3306  CG  TRP   218      23.337  72.108  24.886  1.00  0.00           C  
ATOM   3307  CD1 TRP   218      22.167  71.417  24.623  1.00  0.00           C  
ATOM   3308  HD1 TRP   218      21.659  71.241  23.687  1.00  0.00           H  
ATOM   3309  NE1 TRP   218      21.688  71.038  25.874  1.00  0.00           N  
ATOM   3310  HE1 TRP   218      20.727  70.745  25.979  1.00  0.00           H  
ATOM   3311  CE2 TRP   218      22.509  71.477  26.908  1.00  0.00           C  
ATOM   3312  CZ2 TRP   218      22.499  71.128  28.310  1.00  0.00           C  
ATOM   3313  HZ2 TRP   218      21.813  70.453  28.800  1.00  0.00           H  
ATOM   3314  CH2 TRP   218      23.455  71.698  29.159  1.00  0.00           C  
ATOM   3315  HH2 TRP   218      23.452  71.461  30.213  1.00  0.00           H  
ATOM   3316  CZ3 TRP   218      24.426  72.580  28.579  1.00  0.00           C  
ATOM   3317  HZ3 TRP   218      25.202  72.850  29.280  1.00  0.00           H  
ATOM   3318  CE3 TRP   218      24.515  72.777  27.187  1.00  0.00           C  
ATOM   3319  HE3 TRP   218      25.436  73.250  26.879  1.00  0.00           H  
ATOM   3320  CD2 TRP   218      23.549  72.219  26.345  1.00  0.00           C  
ATOM   3321  C   TRP   218      26.604  72.406  24.603  1.00  0.00           C  
ATOM   3322  O   TRP   218      27.126  73.518  24.643  1.00  0.00           O  
ATOM   3323  N   PHE   219      26.963  71.541  25.578  1.00  0.00           N  
ATOM   3324  H   PHE   219      26.498  70.648  25.665  1.00  0.00           H  
ATOM   3325  CA  PHE   219      27.902  71.924  26.609  1.00  0.00           C  
ATOM   3326  HA  PHE   219      27.517  72.856  27.022  1.00  0.00           H  
ATOM   3327  CB  PHE   219      27.854  70.928  27.777  1.00  0.00           C  
ATOM   3328  HB2 PHE   219      28.370  71.395  28.616  1.00  0.00           H  
ATOM   3329  HB3 PHE   219      26.823  70.826  28.115  1.00  0.00           H  
ATOM   3330  CG  PHE   219      28.467  69.493  27.519  1.00  0.00           C  
ATOM   3331  CD1 PHE   219      29.839  69.231  27.679  1.00  0.00           C  
ATOM   3332  HD1 PHE   219      30.517  69.980  28.060  1.00  0.00           H  
ATOM   3333  CE1 PHE   219      30.344  67.972  27.367  1.00  0.00           C  
ATOM   3334  HE1 PHE   219      31.417  67.846  27.386  1.00  0.00           H  
ATOM   3335  CZ  PHE   219      29.495  66.918  27.103  1.00  0.00           C  
ATOM   3336  HZ  PHE   219      29.903  65.919  27.137  1.00  0.00           H  
ATOM   3337  CE2 PHE   219      28.114  67.156  26.860  1.00  0.00           C  
ATOM   3338  HE2 PHE   219      27.488  66.347  26.516  1.00  0.00           H  
ATOM   3339  CD2 PHE   219      27.598  68.464  27.148  1.00  0.00           C  
ATOM   3340  HD2 PHE   219      26.567  68.766  27.043  1.00  0.00           H  
ATOM   3341  C   PHE   219      29.416  72.011  26.137  1.00  0.00           C  
ATOM   3342  O   PHE   219      30.231  72.570  26.826  1.00  0.00           O  
ATOM   3343  N   LEU   220      29.728  71.460  25.001  1.00  0.00           N  
ATOM   3344  H   LEU   220      29.052  70.957  24.444  1.00  0.00           H  
ATOM   3345  CA  LEU   220      31.099  71.502  24.389  1.00  0.00           C  
ATOM   3346  HA  LEU   220      31.856  71.138  25.084  1.00  0.00           H  
ATOM   3347  CB  LEU   220      31.073  70.560  23.132  1.00  0.00           C  
ATOM   3348  HB2 LEU   220      30.284  70.941  22.482  1.00  0.00           H  
ATOM   3349  HB3 LEU   220      31.999  70.662  22.566  1.00  0.00           H  
ATOM   3350  CG  LEU   220      30.801  69.019  23.270  1.00  0.00           C  
ATOM   3351  HG  LEU   220      29.817  68.918  23.728  1.00  0.00           H  
ATOM   3352  CD1 LEU   220      30.894  68.132  22.057  1.00  0.00           C  
ATOM   3353 HD11 LEU   220      31.806  68.394  21.520  1.00  0.00           H  
ATOM   3354 HD12 LEU   220      30.961  67.087  22.360  1.00  0.00           H  
ATOM   3355 HD13 LEU   220      30.137  68.260  21.283  1.00  0.00           H  
ATOM   3356  CD2 LEU   220      31.863  68.384  24.250  1.00  0.00           C  
ATOM   3357 HD21 LEU   220      32.028  68.907  25.192  1.00  0.00           H  
ATOM   3358 HD22 LEU   220      31.332  67.487  24.570  1.00  0.00           H  
ATOM   3359 HD23 LEU   220      32.801  68.161  23.743  1.00  0.00           H  
ATOM   3360  C   LEU   220      31.467  72.938  23.938  1.00  0.00           C  
ATOM   3361  O   LEU   220      30.690  73.670  23.298  1.00  0.00           O  
ATOM   3362  N   ASN   221      32.711  73.353  24.221  1.00  0.00           N  
ATOM   3363  H   ASN   221      33.329  72.626  24.552  1.00  0.00           H  
ATOM   3364  CA  ASN   221      33.348  74.671  24.040  1.00  0.00           C  
ATOM   3365  HA  ASN   221      32.636  75.495  24.097  1.00  0.00           H  
ATOM   3366  CB  ASN   221      34.341  74.813  25.207  1.00  0.00           C  
ATOM   3367  HB2 ASN   221      33.854  74.652  26.168  1.00  0.00           H  
ATOM   3368  HB3 ASN   221      35.075  74.007  25.165  1.00  0.00           H  
ATOM   3369  CG  ASN   221      35.139  76.124  25.187  1.00  0.00           C  
ATOM   3370  OD1 ASN   221      34.812  77.112  24.584  1.00  0.00           O  
ATOM   3371  ND2 ASN   221      36.246  76.176  25.851  1.00  0.00           N  
ATOM   3372 HD21 ASN   221      36.535  75.429  26.466  1.00  0.00           H  
ATOM   3373 HD22 ASN   221      36.746  77.052  25.907  1.00  0.00           H  
ATOM   3374  C   ASN   221      34.004  74.751  22.655  1.00  0.00           C  
ATOM   3375  O   ASN   221      34.688  73.858  22.150  1.00  0.00           O  
ATOM   3376  N   ARG   222      33.860  75.877  21.946  1.00  0.00           N  
ATOM   3377  H   ARG   222      33.283  76.597  22.355  1.00  0.00           H  
ATOM   3378  CA  ARG   222      34.346  76.065  20.561  1.00  0.00           C  
ATOM   3379  HA  ARG   222      34.121  75.158  19.998  1.00  0.00           H  
ATOM   3380  CB  ARG   222      33.653  77.300  20.039  1.00  0.00           C  
ATOM   3381  HB2 ARG   222      32.588  77.274  20.270  1.00  0.00           H  
ATOM   3382  HB3 ARG   222      34.138  78.205  20.406  1.00  0.00           H  
ATOM   3383  CG  ARG   222      33.838  77.196  18.489  1.00  0.00           C  
ATOM   3384  HG2 ARG   222      34.918  77.190  18.343  1.00  0.00           H  
ATOM   3385  HG3 ARG   222      33.444  76.225  18.189  1.00  0.00           H  
ATOM   3386  CD  ARG   222      33.109  78.205  17.597  1.00  0.00           C  
ATOM   3387  HD2 ARG   222      33.446  79.227  17.771  1.00  0.00           H  
ATOM   3388  HD3 ARG   222      33.427  77.924  16.593  1.00  0.00           H  
ATOM   3389  NE  ARG   222      31.641  78.143  17.682  1.00  0.00           N  
ATOM   3390  HE  ARG   222      31.187  77.952  18.563  1.00  0.00           H  
ATOM   3391  CZ  ARG   222      30.768  78.426  16.734  1.00  0.00           C  
ATOM   3392  NH1 ARG   222      31.066  78.396  15.468  1.00  0.00           N  
ATOM   3393 HH11 ARG   222      31.975  78.062  15.182  1.00  0.00           H  
ATOM   3394 HH12 ARG   222      30.266  78.492  14.859  1.00  0.00           H  
ATOM   3395  NH2 ARG   222      29.518  78.717  17.066  1.00  0.00           N  
ATOM   3396 HH21 ARG   222      29.290  78.582  18.041  1.00  0.00           H  
ATOM   3397 HH22 ARG   222      28.741  79.014  16.494  1.00  0.00           H  
ATOM   3398  C   ARG   222      35.885  76.268  20.609  1.00  0.00           C  
ATOM   3399  O   ARG   222      36.532  75.642  19.818  1.00  0.00           O  
ATOM   3400  N   PHE   223      36.353  77.096  21.579  1.00  0.00           N  
ATOM   3401  H   PHE   223      35.639  77.632  22.053  1.00  0.00           H  
ATOM   3402  CA  PHE   223      37.746  77.170  21.959  1.00  0.00           C  
ATOM   3403  HA  PHE   223      38.331  77.298  21.049  1.00  0.00           H  
ATOM   3404  CB  PHE   223      37.936  78.392  22.826  1.00  0.00           C  
ATOM   3405  HB2 PHE   223      37.293  78.237  23.692  1.00  0.00           H  
ATOM   3406  HB3 PHE   223      38.995  78.472  23.073  1.00  0.00           H  
ATOM   3407  CG  PHE   223      37.471  79.639  22.056  1.00  0.00           C  
ATOM   3408  CD1 PHE   223      36.462  80.488  22.577  1.00  0.00           C  
ATOM   3409  HD1 PHE   223      35.909  80.311  23.487  1.00  0.00           H  
ATOM   3410  CE1 PHE   223      36.005  81.617  21.790  1.00  0.00           C  
ATOM   3411  HE1 PHE   223      35.250  82.298  22.155  1.00  0.00           H  
ATOM   3412  CZ  PHE   223      36.673  82.021  20.625  1.00  0.00           C  
ATOM   3413  HZ  PHE   223      36.402  82.876  20.023  1.00  0.00           H  
ATOM   3414  CE2 PHE   223      37.684  81.132  20.156  1.00  0.00           C  
ATOM   3415  HE2 PHE   223      38.160  81.379  19.219  1.00  0.00           H  
ATOM   3416  CD2 PHE   223      38.076  80.026  20.894  1.00  0.00           C  
ATOM   3417  HD2 PHE   223      38.898  79.469  20.470  1.00  0.00           H  
ATOM   3418  C   PHE   223      38.321  75.906  22.640  1.00  0.00           C  
ATOM   3419  O   PHE   223      37.618  75.148  23.235  1.00  0.00           O  
ATOM   3420  N   THR   224      39.625  75.705  22.548  1.00  0.00           N  
ATOM   3421  H   THR   224      40.226  76.310  22.006  1.00  0.00           H  
ATOM   3422  CA  THR   224      40.437  74.754  23.310  1.00  0.00           C  
ATOM   3423  HA  THR   224      39.729  74.204  23.931  1.00  0.00           H  
ATOM   3424  CB  THR   224      41.070  73.782  22.325  1.00  0.00           C  
ATOM   3425  HB  THR   224      40.218  73.546  21.687  1.00  0.00           H  
ATOM   3426  CG2 THR   224      42.298  74.209  21.599  1.00  0.00           C  
ATOM   3427 HG21 THR   224      43.083  74.672  22.197  1.00  0.00           H  
ATOM   3428 HG22 THR   224      42.645  73.296  21.115  1.00  0.00           H  
ATOM   3429 HG23 THR   224      41.859  74.924  20.904  1.00  0.00           H  
ATOM   3430  OG1 THR   224      41.378  72.586  23.019  1.00  0.00           O  
ATOM   3431  HG1 THR   224      40.985  71.829  22.580  1.00  0.00           H  
ATOM   3432  C   THR   224      41.550  75.410  24.165  1.00  0.00           C  
ATOM   3433  O   THR   224      42.075  76.507  24.009  1.00  0.00           O  
ATOM   3434  N   THR   225      41.835  74.686  25.261  1.00  0.00           N  
ATOM   3435  H   THR   225      41.540  73.723  25.335  1.00  0.00           H  
ATOM   3436  CA  THR   225      42.628  75.142  26.427  1.00  0.00           C  
ATOM   3437  HA  THR   225      42.612  76.232  26.389  1.00  0.00           H  
ATOM   3438  CB  THR   225      41.913  74.642  27.690  1.00  0.00           C  
ATOM   3439  HB  THR   225      40.832  74.741  27.599  1.00  0.00           H  
ATOM   3440  CG2 THR   225      42.049  73.168  27.928  1.00  0.00           C  
ATOM   3441 HG21 THR   225      41.702  72.649  27.034  1.00  0.00           H  
ATOM   3442 HG22 THR   225      43.045  72.790  28.158  1.00  0.00           H  
ATOM   3443 HG23 THR   225      41.320  72.730  28.609  1.00  0.00           H  
ATOM   3444  OG1 THR   225      42.340  75.409  28.815  1.00  0.00           O  
ATOM   3445  HG1 THR   225      42.391  76.349  28.628  1.00  0.00           H  
ATOM   3446  C   THR   225      44.099  74.835  26.381  1.00  0.00           C  
ATOM   3447  O   THR   225      44.518  74.237  25.347  1.00  0.00           O  
ATOM   3448  N   THR   226      44.801  74.994  27.539  1.00  0.00           N  
ATOM   3449  H   THR   226      44.357  75.151  28.433  1.00  0.00           H  
ATOM   3450  CA  THR   226      46.126  74.395  27.655  1.00  0.00           C  
ATOM   3451  HA  THR   226      46.361  73.794  26.777  1.00  0.00           H  
ATOM   3452  CB  THR   226      47.233  75.404  27.920  1.00  0.00           C  
ATOM   3453  HB  THR   226      48.168  74.854  27.809  1.00  0.00           H  
ATOM   3454  CG2 THR   226      47.269  76.498  26.904  1.00  0.00           C  
ATOM   3455 HG21 THR   226      46.389  77.133  27.001  1.00  0.00           H  
ATOM   3456 HG22 THR   226      48.190  77.036  27.130  1.00  0.00           H  
ATOM   3457 HG23 THR   226      47.212  76.059  25.908  1.00  0.00           H  
ATOM   3458  OG1 THR   226      47.102  75.967  29.229  1.00  0.00           O  
ATOM   3459  HG1 THR   226      46.614  76.785  29.108  1.00  0.00           H  
ATOM   3460  C   THR   226      46.092  73.407  28.812  1.00  0.00           C  
ATOM   3461  O   THR   226      45.273  73.520  29.769  1.00  0.00           O  
ATOM   3462  N   LEU   227      46.861  72.330  28.725  1.00  0.00           N  
ATOM   3463  H   LEU   227      47.537  72.240  27.980  1.00  0.00           H  
ATOM   3464  CA  LEU   227      47.054  71.373  29.830  1.00  0.00           C  
ATOM   3465  HA  LEU   227      46.096  70.862  29.931  1.00  0.00           H  
ATOM   3466  CB  LEU   227      48.157  70.419  29.553  1.00  0.00           C  
ATOM   3467  HB2 LEU   227      48.812  70.865  28.804  1.00  0.00           H  
ATOM   3468  HB3 LEU   227      48.748  70.227  30.449  1.00  0.00           H  
ATOM   3469  CG  LEU   227      47.626  69.064  29.005  1.00  0.00           C  
ATOM   3470  HG  LEU   227      46.918  69.190  28.186  1.00  0.00           H  
ATOM   3471  CD1 LEU   227      48.815  68.218  28.472  1.00  0.00           C  
ATOM   3472 HD11 LEU   227      49.340  67.614  29.212  1.00  0.00           H  
ATOM   3473 HD12 LEU   227      48.550  67.488  27.706  1.00  0.00           H  
ATOM   3474 HD13 LEU   227      49.604  68.860  28.082  1.00  0.00           H  
ATOM   3475  CD2 LEU   227      47.017  68.269  30.206  1.00  0.00           C  
ATOM   3476 HD21 LEU   227      47.672  68.273  31.077  1.00  0.00           H  
ATOM   3477 HD22 LEU   227      46.060  68.707  30.491  1.00  0.00           H  
ATOM   3478 HD23 LEU   227      46.777  67.255  29.887  1.00  0.00           H  
ATOM   3479  C   LEU   227      47.221  72.062  31.202  1.00  0.00           C  
ATOM   3480  O   LEU   227      46.683  71.664  32.257  1.00  0.00           O  
ATOM   3481  N   ASN   228      48.137  73.049  31.133  1.00  0.00           N  
ATOM   3482  H   ASN   228      48.684  73.086  30.285  1.00  0.00           H  
ATOM   3483  CA  ASN   228      48.467  73.941  32.255  1.00  0.00           C  
ATOM   3484  HA  ASN   228      48.672  73.257  33.079  1.00  0.00           H  
ATOM   3485  CB  ASN   228      49.775  74.673  32.067  1.00  0.00           C  
ATOM   3486  HB2 ASN   228      49.639  75.292  31.180  1.00  0.00           H  
ATOM   3487  HB3 ASN   228      49.941  75.292  32.949  1.00  0.00           H  
ATOM   3488  CG  ASN   228      51.000  73.772  31.964  1.00  0.00           C  
ATOM   3489  OD1 ASN   228      50.956  72.578  32.268  1.00  0.00           O  
ATOM   3490  ND2 ASN   228      52.147  74.327  31.508  1.00  0.00           N  
ATOM   3491 HD21 ASN   228      52.171  75.252  31.102  1.00  0.00           H  
ATOM   3492 HD22 ASN   228      52.894  73.718  31.204  1.00  0.00           H  
ATOM   3493  C   ASN   228      47.337  74.818  32.831  1.00  0.00           C  
ATOM   3494  O   ASN   228      47.028  74.673  34.043  1.00  0.00           O  
ATOM   3495  N   ASP   229      46.682  75.628  31.986  1.00  0.00           N  
ATOM   3496  H   ASP   229      46.842  75.654  30.989  1.00  0.00           H  
ATOM   3497  CA  ASP   229      45.360  76.137  32.440  1.00  0.00           C  
ATOM   3498  HA  ASP   229      45.504  76.959  33.142  1.00  0.00           H  
ATOM   3499  CB  ASP   229      44.537  76.628  31.229  1.00  0.00           C  
ATOM   3500  HB2 ASP   229      44.452  75.788  30.539  1.00  0.00           H  
ATOM   3501  HB3 ASP   229      43.510  76.799  31.553  1.00  0.00           H  
ATOM   3502  CG  ASP   229      45.015  77.897  30.515  1.00  0.00           C  
ATOM   3503  OD1 ASP   229      45.039  78.971  31.130  1.00  0.00           O  
ATOM   3504  OD2 ASP   229      45.356  77.762  29.343  1.00  0.00           O  
ATOM   3505  C   ASP   229      44.373  75.203  33.188  1.00  0.00           C  
ATOM   3506  O   ASP   229      43.622  75.566  34.096  1.00  0.00           O  
ATOM   3507  N   PHE   230      44.255  74.021  32.606  1.00  0.00           N  
ATOM   3508  H   PHE   230      44.856  73.796  31.826  1.00  0.00           H  
ATOM   3509  CA  PHE   230      43.292  73.054  33.171  1.00  0.00           C  
ATOM   3510  HA  PHE   230      42.393  73.616  33.425  1.00  0.00           H  
ATOM   3511  CB  PHE   230      42.942  71.920  32.174  1.00  0.00           C  
ATOM   3512  HB2 PHE   230      42.426  72.387  31.336  1.00  0.00           H  
ATOM   3513  HB3 PHE   230      43.727  71.283  31.765  1.00  0.00           H  
ATOM   3514  CG  PHE   230      41.863  71.002  32.790  1.00  0.00           C  
ATOM   3515  CD1 PHE   230      40.452  71.196  32.670  1.00  0.00           C  
ATOM   3516  HD1 PHE   230      40.086  71.953  31.993  1.00  0.00           H  
ATOM   3517  CE1 PHE   230      39.576  70.343  33.376  1.00  0.00           C  
ATOM   3518  HE1 PHE   230      38.510  70.442  33.232  1.00  0.00           H  
ATOM   3519  CZ  PHE   230      40.133  69.337  34.152  1.00  0.00           C  
ATOM   3520  HZ  PHE   230      39.536  68.731  34.817  1.00  0.00           H  
ATOM   3521  CE2 PHE   230      41.474  69.164  34.373  1.00  0.00           C  
ATOM   3522  HE2 PHE   230      41.790  68.538  35.194  1.00  0.00           H  
ATOM   3523  CD2 PHE   230      42.338  69.968  33.649  1.00  0.00           C  
ATOM   3524  HD2 PHE   230      43.413  69.926  33.737  1.00  0.00           H  
ATOM   3525  C   PHE   230      43.729  72.560  34.520  1.00  0.00           C  
ATOM   3526  O   PHE   230      42.880  72.557  35.365  1.00  0.00           O  
ATOM   3527  N   ASN   231      44.975  72.247  34.717  1.00  0.00           N  
ATOM   3528  H   ASN   231      45.609  72.204  33.932  1.00  0.00           H  
ATOM   3529  CA  ASN   231      45.542  71.930  35.994  1.00  0.00           C  
ATOM   3530  HA  ASN   231      45.112  71.046  36.465  1.00  0.00           H  
ATOM   3531  CB  ASN   231      46.937  71.549  35.786  1.00  0.00           C  
ATOM   3532  HB2 ASN   231      47.413  72.127  34.994  1.00  0.00           H  
ATOM   3533  HB3 ASN   231      47.497  71.769  36.695  1.00  0.00           H  
ATOM   3534  CG  ASN   231      47.128  70.106  35.535  1.00  0.00           C  
ATOM   3535  OD1 ASN   231      47.475  69.338  36.378  1.00  0.00           O  
ATOM   3536  ND2 ASN   231      47.069  69.668  34.291  1.00  0.00           N  
ATOM   3537 HD21 ASN   231      46.933  70.342  33.551  1.00  0.00           H  
ATOM   3538 HD22 ASN   231      47.270  68.697  34.099  1.00  0.00           H  
ATOM   3539  C   ASN   231      45.354  73.062  36.977  1.00  0.00           C  
ATOM   3540  O   ASN   231      44.963  72.775  38.117  1.00  0.00           O  
ATOM   3541  N   LEU   232      45.613  74.310  36.546  1.00  0.00           N  
ATOM   3542  H   LEU   232      46.079  74.438  35.659  1.00  0.00           H  
ATOM   3543  CA  LEU   232      45.367  75.474  37.360  1.00  0.00           C  
ATOM   3544  HA  LEU   232      45.955  75.387  38.274  1.00  0.00           H  
ATOM   3545  CB  LEU   232      45.808  76.706  36.570  1.00  0.00           C  
ATOM   3546  HB2 LEU   232      46.867  76.525  36.382  1.00  0.00           H  
ATOM   3547  HB3 LEU   232      45.227  76.738  35.648  1.00  0.00           H  
ATOM   3548  CG  LEU   232      45.698  78.126  37.187  1.00  0.00           C  
ATOM   3549  HG  LEU   232      46.315  78.810  36.605  1.00  0.00           H  
ATOM   3550  CD1 LEU   232      44.339  78.742  37.119  1.00  0.00           C  
ATOM   3551 HD11 LEU   232      44.451  79.711  37.604  1.00  0.00           H  
ATOM   3552 HD12 LEU   232      44.072  78.695  36.063  1.00  0.00           H  
ATOM   3553 HD13 LEU   232      43.644  78.171  37.735  1.00  0.00           H  
ATOM   3554  CD2 LEU   232      46.342  78.240  38.609  1.00  0.00           C  
ATOM   3555 HD21 LEU   232      46.524  79.281  38.876  1.00  0.00           H  
ATOM   3556 HD22 LEU   232      45.657  77.723  39.281  1.00  0.00           H  
ATOM   3557 HD23 LEU   232      47.275  77.675  38.615  1.00  0.00           H  
ATOM   3558  C   LEU   232      43.954  75.560  37.797  1.00  0.00           C  
ATOM   3559  O   LEU   232      43.640  75.595  39.050  1.00  0.00           O  
ATOM   3560  N   VAL   233      42.968  75.526  36.899  1.00  0.00           N  
ATOM   3561  H   VAL   233      43.208  75.540  35.918  1.00  0.00           H  
ATOM   3562  CA  VAL   233      41.503  75.536  37.149  1.00  0.00           C  
ATOM   3563  HA  VAL   233      41.240  76.412  37.742  1.00  0.00           H  
ATOM   3564  CB  VAL   233      40.565  75.608  35.928  1.00  0.00           C  
ATOM   3565  HB  VAL   233      40.992  74.854  35.267  1.00  0.00           H  
ATOM   3566  CG1 VAL   233      39.130  75.257  36.209  1.00  0.00           C  
ATOM   3567 HG11 VAL   233      38.923  74.285  36.655  1.00  0.00           H  
ATOM   3568 HG12 VAL   233      38.647  76.007  36.835  1.00  0.00           H  
ATOM   3569 HG13 VAL   233      38.635  75.227  35.238  1.00  0.00           H  
ATOM   3570  CG2 VAL   233      40.546  76.984  35.416  1.00  0.00           C  
ATOM   3571 HG21 VAL   233      41.510  77.359  35.072  1.00  0.00           H  
ATOM   3572 HG22 VAL   233      39.873  77.087  34.566  1.00  0.00           H  
ATOM   3573 HG23 VAL   233      40.276  77.660  36.228  1.00  0.00           H  
ATOM   3574  C   VAL   233      41.197  74.326  38.045  1.00  0.00           C  
ATOM   3575  O   VAL   233      40.730  74.559  39.184  1.00  0.00           O  
ATOM   3576  N   ALA   234      41.606  73.076  37.679  1.00  0.00           N  
ATOM   3577  H   ALA   234      41.954  72.997  36.734  1.00  0.00           H  
ATOM   3578  CA  ALA   234      41.386  71.855  38.497  1.00  0.00           C  
ATOM   3579  HA  ALA   234      40.300  71.771  38.482  1.00  0.00           H  
ATOM   3580  CB  ALA   234      42.080  70.703  37.751  1.00  0.00           C  
ATOM   3581  HB1 ALA   234      42.153  69.800  38.357  1.00  0.00           H  
ATOM   3582  HB2 ALA   234      41.632  70.549  36.769  1.00  0.00           H  
ATOM   3583  HB3 ALA   234      43.132  70.964  37.638  1.00  0.00           H  
ATOM   3584  C   ALA   234      41.831  71.991  39.987  1.00  0.00           C  
ATOM   3585  O   ALA   234      41.075  71.803  40.898  1.00  0.00           O  
ATOM   3586  N   MET   235      43.043  72.545  40.312  1.00  0.00           N  
ATOM   3587  H   MET   235      43.660  72.875  39.583  1.00  0.00           H  
ATOM   3588  CA  MET   235      43.493  72.803  41.694  1.00  0.00           C  
ATOM   3589  HA  MET   235      43.374  71.914  42.312  1.00  0.00           H  
ATOM   3590  CB  MET   235      45.011  73.158  41.586  1.00  0.00           C  
ATOM   3591  HB2 MET   235      45.426  72.383  40.942  1.00  0.00           H  
ATOM   3592  HB3 MET   235      45.153  74.169  41.203  1.00  0.00           H  
ATOM   3593  CG  MET   235      45.565  73.137  42.995  1.00  0.00           C  
ATOM   3594  HG2 MET   235      46.625  73.385  42.954  1.00  0.00           H  
ATOM   3595  HG3 MET   235      45.122  73.894  43.642  1.00  0.00           H  
ATOM   3596  SD  MET   235      45.400  71.653  44.026  1.00  0.00           S  
ATOM   3597  CE  MET   235      46.321  70.415  43.029  1.00  0.00           C  
ATOM   3598  HE1 MET   235      47.400  70.488  43.164  1.00  0.00           H  
ATOM   3599  HE2 MET   235      46.003  69.411  43.309  1.00  0.00           H  
ATOM   3600  HE3 MET   235      45.982  70.641  42.018  1.00  0.00           H  
ATOM   3601  C   MET   235      42.694  73.853  42.498  1.00  0.00           C  
ATOM   3602  O   MET   235      42.506  73.636  43.688  1.00  0.00           O  
ATOM   3603  N   LYS   236      42.140  74.811  41.831  1.00  0.00           N  
ATOM   3604  H   LYS   236      42.336  74.802  40.841  1.00  0.00           H  
ATOM   3605  CA  LYS   236      41.216  75.806  42.373  1.00  0.00           C  
ATOM   3606  HA  LYS   236      41.699  76.164  43.282  1.00  0.00           H  
ATOM   3607  CB  LYS   236      41.073  77.015  41.499  1.00  0.00           C  
ATOM   3608  HB2 LYS   236      40.811  76.763  40.471  1.00  0.00           H  
ATOM   3609  HB3 LYS   236      40.223  77.606  41.841  1.00  0.00           H  
ATOM   3610  CG  LYS   236      42.402  77.795  41.482  1.00  0.00           C  
ATOM   3611  HG2 LYS   236      42.669  78.098  42.495  1.00  0.00           H  
ATOM   3612  HG3 LYS   236      43.125  77.077  41.094  1.00  0.00           H  
ATOM   3613  CD  LYS   236      42.439  79.120  40.721  1.00  0.00           C  
ATOM   3614  HD2 LYS   236      43.470  79.452  40.832  1.00  0.00           H  
ATOM   3615  HD3 LYS   236      42.294  78.921  39.659  1.00  0.00           H  
ATOM   3616  CE  LYS   236      41.497  80.209  41.369  1.00  0.00           C  
ATOM   3617  HE2 LYS   236      40.446  79.972  41.202  1.00  0.00           H  
ATOM   3618  HE3 LYS   236      41.627  80.218  42.451  1.00  0.00           H  
ATOM   3619  NZ  LYS   236      41.832  81.494  40.875  1.00  0.00           N  
ATOM   3620  HZ1 LYS   236      41.696  81.601  39.880  1.00  0.00           H  
ATOM   3621  HZ2 LYS   236      41.329  82.241  41.333  1.00  0.00           H  
ATOM   3622  HZ3 LYS   236      42.819  81.666  40.997  1.00  0.00           H  
ATOM   3623  C   LYS   236      39.817  75.209  42.713  1.00  0.00           C  
ATOM   3624  O   LYS   236      39.187  75.608  43.658  1.00  0.00           O  
ATOM   3625  N   TYR   237      39.386  74.161  41.967  1.00  0.00           N  
ATOM   3626  H   TYR   237      39.986  73.943  41.184  1.00  0.00           H  
ATOM   3627  CA  TYR   237      38.152  73.372  42.110  1.00  0.00           C  
ATOM   3628  HA  TYR   237      37.493  74.000  42.711  1.00  0.00           H  
ATOM   3629  CB  TYR   237      37.664  73.246  40.748  1.00  0.00           C  
ATOM   3630  HB2 TYR   237      38.475  73.150  40.026  1.00  0.00           H  
ATOM   3631  HB3 TYR   237      37.030  72.364  40.664  1.00  0.00           H  
ATOM   3632  CG  TYR   237      36.924  74.510  40.425  1.00  0.00           C  
ATOM   3633  CD1 TYR   237      35.612  74.647  41.012  1.00  0.00           C  
ATOM   3634  HD1 TYR   237      35.171  73.906  41.662  1.00  0.00           H  
ATOM   3635  CE1 TYR   237      34.895  75.821  40.800  1.00  0.00           C  
ATOM   3636  HE1 TYR   237      33.898  75.928  41.201  1.00  0.00           H  
ATOM   3637  CZ  TYR   237      35.305  76.731  39.856  1.00  0.00           C  
ATOM   3638  OH  TYR   237      34.607  77.877  39.596  1.00  0.00           O  
ATOM   3639  HH  TYR   237      33.680  77.742  39.806  1.00  0.00           H  
ATOM   3640  CE2 TYR   237      36.627  76.549  39.218  1.00  0.00           C  
ATOM   3641  HE2 TYR   237      37.016  77.283  38.528  1.00  0.00           H  
ATOM   3642  CD2 TYR   237      37.422  75.462  39.522  1.00  0.00           C  
ATOM   3643  HD2 TYR   237      38.389  75.381  39.047  1.00  0.00           H  
ATOM   3644  C   TYR   237      38.209  72.081  42.902  1.00  0.00           C  
ATOM   3645  O   TYR   237      37.143  71.468  43.082  1.00  0.00           O  
ATOM   3646  N   ASN   238      39.356  71.596  43.503  1.00  0.00           N  
ATOM   3647  H   ASN   238      40.156  72.202  43.392  1.00  0.00           H  
ATOM   3648  CA  ASN   238      39.587  70.335  44.175  1.00  0.00           C  
ATOM   3649  HA  ASN   238      40.652  70.304  44.405  1.00  0.00           H  
ATOM   3650  CB  ASN   238      38.801  70.262  45.547  1.00  0.00           C  
ATOM   3651  HB2 ASN   238      39.252  70.989  46.223  1.00  0.00           H  
ATOM   3652  HB3 ASN   238      37.778  70.606  45.393  1.00  0.00           H  
ATOM   3653  CG  ASN   238      38.751  68.921  46.222  1.00  0.00           C  
ATOM   3654  OD1 ASN   238      39.819  68.359  46.311  1.00  0.00           O  
ATOM   3655  ND2 ASN   238      37.619  68.295  46.498  1.00  0.00           N  
ATOM   3656 HD21 ASN   238      36.709  68.625  46.210  1.00  0.00           H  
ATOM   3657 HD22 ASN   238      37.807  67.404  46.935  1.00  0.00           H  
ATOM   3658  C   ASN   238      39.317  69.140  43.200  1.00  0.00           C  
ATOM   3659  O   ASN   238      38.475  68.222  43.490  1.00  0.00           O  
ATOM   3660  N   TYR   239      39.812  69.270  41.946  1.00  0.00           N  
ATOM   3661  H   TYR   239      40.391  70.068  41.725  1.00  0.00           H  
ATOM   3662  CA  TYR   239      39.913  68.338  40.842  1.00  0.00           C  
ATOM   3663  HA  TYR   239      39.229  67.540  41.131  1.00  0.00           H  
ATOM   3664  CB  TYR   239      39.308  68.964  39.583  1.00  0.00           C  
ATOM   3665  HB2 TYR   239      39.412  70.042  39.711  1.00  0.00           H  
ATOM   3666  HB3 TYR   239      39.925  68.703  38.722  1.00  0.00           H  
ATOM   3667  CG  TYR   239      37.855  68.657  39.326  1.00  0.00           C  
ATOM   3668  CD1 TYR   239      36.781  69.434  39.948  1.00  0.00           C  
ATOM   3669  HD1 TYR   239      37.047  70.156  40.706  1.00  0.00           H  
ATOM   3670  CE1 TYR   239      35.463  69.130  39.707  1.00  0.00           C  
ATOM   3671  HE1 TYR   239      34.699  69.750  40.151  1.00  0.00           H  
ATOM   3672  CZ  TYR   239      35.223  68.234  38.605  1.00  0.00           C  
ATOM   3673  OH  TYR   239      33.949  67.949  38.443  1.00  0.00           O  
ATOM   3674  HH  TYR   239      33.275  68.014  39.123  1.00  0.00           H  
ATOM   3675  CE2 TYR   239      36.197  67.606  37.838  1.00  0.00           C  
ATOM   3676  HE2 TYR   239      36.039  66.932  37.009  1.00  0.00           H  
ATOM   3677  CD2 TYR   239      37.509  67.790  38.273  1.00  0.00           C  
ATOM   3678  HD2 TYR   239      38.293  67.362  37.666  1.00  0.00           H  
ATOM   3679  C   TYR   239      41.304  67.783  40.705  1.00  0.00           C  
ATOM   3680  O   TYR   239      42.271  68.419  40.999  1.00  0.00           O  
ATOM   3681  N   GLU   240      41.370  66.495  40.247  1.00  0.00           N  
ATOM   3682  H   GLU   240      40.555  65.912  40.118  1.00  0.00           H  
ATOM   3683  CA  GLU   240      42.611  65.789  40.150  1.00  0.00           C  
ATOM   3684  HA  GLU   240      43.062  65.772  41.142  1.00  0.00           H  
ATOM   3685  CB  GLU   240      42.258  64.311  39.929  1.00  0.00           C  
ATOM   3686  HB2 GLU   240      41.582  64.072  40.750  1.00  0.00           H  
ATOM   3687  HB3 GLU   240      41.808  64.189  38.944  1.00  0.00           H  
ATOM   3688  CG  GLU   240      43.476  63.397  39.907  1.00  0.00           C  
ATOM   3689  HG2 GLU   240      43.912  63.317  38.912  1.00  0.00           H  
ATOM   3690  HG3 GLU   240      44.140  63.797  40.673  1.00  0.00           H  
ATOM   3691  CD  GLU   240      43.208  61.959  40.173  1.00  0.00           C  
ATOM   3692  OE1 GLU   240      44.222  61.260  40.480  1.00  0.00           O  
ATOM   3693  OE2 GLU   240      42.070  61.487  40.116  1.00  0.00           O  
ATOM   3694  C   GLU   240      43.642  66.245  39.039  1.00  0.00           C  
ATOM   3695  O   GLU   240      43.254  66.355  37.871  1.00  0.00           O  
ATOM   3696  N   PRO   241      44.944  66.521  39.373  1.00  0.00           N  
ATOM   3697  CD  PRO   241      45.439  66.319  40.712  1.00  0.00           C  
ATOM   3698  HD2 PRO   241      45.564  65.240  40.803  1.00  0.00           H  
ATOM   3699  HD3 PRO   241      44.787  66.728  41.484  1.00  0.00           H  
ATOM   3700  CG  PRO   241      46.816  66.990  40.759  1.00  0.00           C  
ATOM   3701  HG2 PRO   241      47.473  66.591  41.532  1.00  0.00           H  
ATOM   3702  HG3 PRO   241      46.639  68.026  41.048  1.00  0.00           H  
ATOM   3703  CB  PRO   241      47.357  66.885  39.357  1.00  0.00           C  
ATOM   3704  HB2 PRO   241      47.973  65.992  39.249  1.00  0.00           H  
ATOM   3705  HB3 PRO   241      47.969  67.769  39.176  1.00  0.00           H  
ATOM   3706  CA  PRO   241      46.095  66.893  38.506  1.00  0.00           C  
ATOM   3707  HA  PRO   241      45.940  67.900  38.119  1.00  0.00           H  
ATOM   3708  C   PRO   241      46.170  65.994  37.214  1.00  0.00           C  
ATOM   3709  O   PRO   241      46.353  64.788  37.276  1.00  0.00           O  
ATOM   3710  N   LEU   242      45.969  66.663  36.077  1.00  0.00           N  
ATOM   3711  H   LEU   242      45.862  67.662  36.188  1.00  0.00           H  
ATOM   3712  CA  LEU   242      45.888  66.057  34.710  1.00  0.00           C  
ATOM   3713  HA  LEU   242      45.517  65.052  34.912  1.00  0.00           H  
ATOM   3714  CB  LEU   242      44.862  66.827  33.969  1.00  0.00           C  
ATOM   3715  HB2 LEU   242      43.904  66.655  34.461  1.00  0.00           H  
ATOM   3716  HB3 LEU   242      45.102  67.888  33.910  1.00  0.00           H  
ATOM   3717  CG  LEU   242      44.765  66.344  32.474  1.00  0.00           C  
ATOM   3718  HG  LEU   242      45.779  66.429  32.082  1.00  0.00           H  
ATOM   3719  CD1 LEU   242      44.335  64.888  32.253  1.00  0.00           C  
ATOM   3720 HD11 LEU   242      43.250  64.924  32.150  1.00  0.00           H  
ATOM   3721 HD12 LEU   242      44.657  64.577  31.259  1.00  0.00           H  
ATOM   3722 HD13 LEU   242      44.726  64.264  33.057  1.00  0.00           H  
ATOM   3723  CD2 LEU   242      43.779  67.182  31.735  1.00  0.00           C  
ATOM   3724 HD21 LEU   242      44.162  68.194  31.867  1.00  0.00           H  
ATOM   3725 HD22 LEU   242      43.737  67.028  30.657  1.00  0.00           H  
ATOM   3726 HD23 LEU   242      42.755  67.191  32.108  1.00  0.00           H  
ATOM   3727  C   LEU   242      47.243  65.896  34.114  1.00  0.00           C  
ATOM   3728  O   LEU   242      47.896  66.929  33.797  1.00  0.00           O  
ATOM   3729  N   THR   243      47.659  64.691  33.804  1.00  0.00           N  
ATOM   3730  H   THR   243      46.914  64.025  33.946  1.00  0.00           H  
ATOM   3731  CA  THR   243      49.023  64.258  33.391  1.00  0.00           C  
ATOM   3732  HA  THR   243      49.660  65.129  33.543  1.00  0.00           H  
ATOM   3733  CB  THR   243      49.503  63.158  34.287  1.00  0.00           C  
ATOM   3734  HB  THR   243      50.505  62.947  33.913  1.00  0.00           H  
ATOM   3735  CG2 THR   243      49.523  63.401  35.745  1.00  0.00           C  
ATOM   3736 HG21 THR   243      50.038  64.336  35.966  1.00  0.00           H  
ATOM   3737 HG22 THR   243      48.525  63.560  36.153  1.00  0.00           H  
ATOM   3738 HG23 THR   243      49.992  62.626  36.352  1.00  0.00           H  
ATOM   3739  OG1 THR   243      48.793  61.929  33.982  1.00  0.00           O  
ATOM   3740  HG1 THR   243      47.933  62.125  34.360  1.00  0.00           H  
ATOM   3741  C   THR   243      49.106  63.790  31.917  1.00  0.00           C  
ATOM   3742  O   THR   243      48.130  63.302  31.370  1.00  0.00           O  
ATOM   3743  N   GLN   244      50.283  63.774  31.177  1.00  0.00           N  
ATOM   3744  H   GLN   244      51.088  64.205  31.610  1.00  0.00           H  
ATOM   3745  CA  GLN   244      50.407  63.121  29.813  1.00  0.00           C  
ATOM   3746  HA  GLN   244      49.742  63.585  29.085  1.00  0.00           H  
ATOM   3747  CB  GLN   244      51.824  63.406  29.319  1.00  0.00           C  
ATOM   3748  HB2 GLN   244      51.823  63.357  28.230  1.00  0.00           H  
ATOM   3749  HB3 GLN   244      52.037  64.462  29.486  1.00  0.00           H  
ATOM   3750  CG  GLN   244      52.948  62.403  29.811  1.00  0.00           C  
ATOM   3751  HG2 GLN   244      52.720  61.373  29.537  1.00  0.00           H  
ATOM   3752  HG3 GLN   244      53.860  62.708  29.299  1.00  0.00           H  
ATOM   3753  CD  GLN   244      53.308  62.539  31.250  1.00  0.00           C  
ATOM   3754  OE1 GLN   244      53.605  63.604  31.759  1.00  0.00           O  
ATOM   3755  NE2 GLN   244      53.117  61.489  32.000  1.00  0.00           N  
ATOM   3756 HE21 GLN   244      52.870  60.607  31.574  1.00  0.00           H  
ATOM   3757 HE22 GLN   244      53.258  61.530  32.999  1.00  0.00           H  
ATOM   3758  C   GLN   244      50.052  61.628  29.716  1.00  0.00           C  
ATOM   3759  O   GLN   244      49.895  61.123  28.633  1.00  0.00           O  
ATOM   3760  N   ASP   245      49.883  60.955  30.832  1.00  0.00           N  
ATOM   3761  H   ASP   245      50.026  61.441  31.706  1.00  0.00           H  
ATOM   3762  CA  ASP   245      49.368  59.542  30.829  1.00  0.00           C  
ATOM   3763  HA  ASP   245      49.853  58.926  30.072  1.00  0.00           H  
ATOM   3764  CB  ASP   245      49.839  58.934  32.189  1.00  0.00           C  
ATOM   3765  HB2 ASP   245      49.737  59.597  33.048  1.00  0.00           H  
ATOM   3766  HB3 ASP   245      49.261  58.014  32.272  1.00  0.00           H  
ATOM   3767  CG  ASP   245      51.321  58.596  32.131  1.00  0.00           C  
ATOM   3768  OD1 ASP   245      52.011  59.065  31.163  1.00  0.00           O  
ATOM   3769  OD2 ASP   245      51.735  58.011  33.161  1.00  0.00           O  
ATOM   3770  C   ASP   245      47.832  59.413  30.661  1.00  0.00           C  
ATOM   3771  O   ASP   245      47.243  58.600  29.898  1.00  0.00           O  
ATOM   3772  N   HIE   246      47.107  60.193  31.535  1.00  0.00           N  
ATOM   3773  H   HIE   246      47.595  60.796  32.181  1.00  0.00           H  
ATOM   3774  CA  HIE   246      45.660  60.416  31.479  1.00  0.00           C  
ATOM   3775  HA  HIE   246      45.246  59.474  31.838  1.00  0.00           H  
ATOM   3776  CB  HIE   246      45.364  61.592  32.466  1.00  0.00           C  
ATOM   3777  HB2 HIE   246      45.922  62.424  32.034  1.00  0.00           H  
ATOM   3778  HB3 HIE   246      44.306  61.822  32.344  1.00  0.00           H  
ATOM   3779  CG  HIE   246      45.849  61.381  33.830  1.00  0.00           C  
ATOM   3780  ND1 HIE   246      46.056  62.453  34.726  1.00  0.00           N  
ATOM   3781  CE1 HIE   246      45.912  61.908  35.954  1.00  0.00           C  
ATOM   3782  HE1 HIE   246      45.845  62.389  36.919  1.00  0.00           H  
ATOM   3783  NE2 HIE   246      45.769  60.591  35.863  1.00  0.00           N  
ATOM   3784  HE2 HIE   246      45.712  59.948  36.640  1.00  0.00           H  
ATOM   3785  CD2 HIE   246      45.753  60.214  34.551  1.00  0.00           C  
ATOM   3786  HD2 HIE   246      45.532  59.239  34.143  1.00  0.00           H  
ATOM   3787  C   HIE   246      45.168  60.608  30.037  1.00  0.00           C  
ATOM   3788  O   HIE   246      44.257  59.907  29.637  1.00  0.00           O  
ATOM   3789  N   VAL   247      45.881  61.532  29.308  1.00  0.00           N  
ATOM   3790  H   VAL   247      46.551  62.133  29.765  1.00  0.00           H  
ATOM   3791  CA  VAL   247      45.612  61.839  27.919  1.00  0.00           C  
ATOM   3792  HA  VAL   247      44.617  62.283  27.871  1.00  0.00           H  
ATOM   3793  CB  VAL   247      46.521  63.001  27.352  1.00  0.00           C  
ATOM   3794  HB  VAL   247      47.495  62.690  27.730  1.00  0.00           H  
ATOM   3795  CG1 VAL   247      46.544  63.008  25.777  1.00  0.00           C  
ATOM   3796 HG11 VAL   247      47.271  63.749  25.445  1.00  0.00           H  
ATOM   3797 HG12 VAL   247      46.876  62.051  25.375  1.00  0.00           H  
ATOM   3798 HG13 VAL   247      45.527  63.197  25.434  1.00  0.00           H  
ATOM   3799  CG2 VAL   247      46.226  64.427  27.868  1.00  0.00           C  
ATOM   3800 HG21 VAL   247      45.214  64.736  27.604  1.00  0.00           H  
ATOM   3801 HG22 VAL   247      46.308  64.458  28.954  1.00  0.00           H  
ATOM   3802 HG23 VAL   247      47.045  65.033  27.479  1.00  0.00           H  
ATOM   3803  C   VAL   247      45.609  60.528  27.090  1.00  0.00           C  
ATOM   3804  O   VAL   247      44.731  60.332  26.298  1.00  0.00           O  
ATOM   3805  N   ASP   248      46.457  59.565  27.407  1.00  0.00           N  
ATOM   3806  H   ASP   248      47.197  59.833  28.040  1.00  0.00           H  
ATOM   3807  CA  ASP   248      46.671  58.240  26.659  1.00  0.00           C  
ATOM   3808  HA  ASP   248      46.598  58.423  25.587  1.00  0.00           H  
ATOM   3809  CB  ASP   248      48.015  57.637  26.956  1.00  0.00           C  
ATOM   3810  HB2 ASP   248      48.761  58.405  26.751  1.00  0.00           H  
ATOM   3811  HB3 ASP   248      48.158  57.219  27.953  1.00  0.00           H  
ATOM   3812  CG  ASP   248      48.378  56.422  26.113  1.00  0.00           C  
ATOM   3813  OD1 ASP   248      48.676  55.270  26.527  1.00  0.00           O  
ATOM   3814  OD2 ASP   248      48.234  56.620  24.887  1.00  0.00           O  
ATOM   3815  C   ASP   248      45.600  57.161  27.014  1.00  0.00           C  
ATOM   3816  O   ASP   248      45.144  56.366  26.222  1.00  0.00           O  
ATOM   3817  N   ILE   249      45.143  57.207  28.272  1.00  0.00           N  
ATOM   3818  H   ILE   249      45.788  57.682  28.888  1.00  0.00           H  
ATOM   3819  CA  ILE   249      44.043  56.397  28.771  1.00  0.00           C  
ATOM   3820  HA  ILE   249      44.139  55.384  28.380  1.00  0.00           H  
ATOM   3821  CB  ILE   249      44.090  56.476  30.383  1.00  0.00           C  
ATOM   3822  HB  ILE   249      44.001  57.459  30.844  1.00  0.00           H  
ATOM   3823  CG2 ILE   249      42.824  55.670  30.883  1.00  0.00           C  
ATOM   3824 HG21 ILE   249      41.954  56.225  30.531  1.00  0.00           H  
ATOM   3825 HG22 ILE   249      42.736  54.659  30.484  1.00  0.00           H  
ATOM   3826 HG23 ILE   249      42.754  55.699  31.970  1.00  0.00           H  
ATOM   3827  CG1 ILE   249      45.388  55.790  30.962  1.00  0.00           C  
ATOM   3828 HG12 ILE   249      45.470  54.797  30.522  1.00  0.00           H  
ATOM   3829 HG13 ILE   249      46.297  56.302  30.645  1.00  0.00           H  
ATOM   3830  CD1 ILE   249      45.458  55.706  32.431  1.00  0.00           C  
ATOM   3831 HD11 ILE   249      46.277  55.044  32.712  1.00  0.00           H  
ATOM   3832 HD12 ILE   249      45.639  56.727  32.766  1.00  0.00           H  
ATOM   3833 HD13 ILE   249      44.613  55.202  32.900  1.00  0.00           H  
ATOM   3834  C   ILE   249      42.686  56.808  28.164  1.00  0.00           C  
ATOM   3835  O   ILE   249      41.860  55.949  27.794  1.00  0.00           O  
ATOM   3836  N   LEU   250      42.423  58.123  27.972  1.00  0.00           N  
ATOM   3837  H   LEU   250      43.071  58.771  28.398  1.00  0.00           H  
ATOM   3838  CA  LEU   250      41.175  58.697  27.324  1.00  0.00           C  
ATOM   3839  HA  LEU   250      40.318  58.083  27.601  1.00  0.00           H  
ATOM   3840  CB  LEU   250      40.962  60.183  27.741  1.00  0.00           C  
ATOM   3841  HB2 LEU   250      41.939  60.641  27.587  1.00  0.00           H  
ATOM   3842  HB3 LEU   250      40.171  60.688  27.185  1.00  0.00           H  
ATOM   3843  CG  LEU   250      40.635  60.231  29.214  1.00  0.00           C  
ATOM   3844  HG  LEU   250      41.383  59.642  29.745  1.00  0.00           H  
ATOM   3845  CD1 LEU   250      40.992  61.618  29.666  1.00  0.00           C  
ATOM   3846 HD11 LEU   250      40.504  62.398  29.082  1.00  0.00           H  
ATOM   3847 HD12 LEU   250      40.864  61.633  30.749  1.00  0.00           H  
ATOM   3848 HD13 LEU   250      42.058  61.785  29.510  1.00  0.00           H  
ATOM   3849  CD2 LEU   250      39.314  59.505  29.529  1.00  0.00           C  
ATOM   3850 HD21 LEU   250      38.490  59.978  28.996  1.00  0.00           H  
ATOM   3851 HD22 LEU   250      39.340  58.430  29.352  1.00  0.00           H  
ATOM   3852 HD23 LEU   250      39.053  59.684  30.572  1.00  0.00           H  
ATOM   3853  C   LEU   250      41.233  58.555  25.813  1.00  0.00           C  
ATOM   3854  O   LEU   250      40.153  58.545  25.233  1.00  0.00           O  
ATOM   3855  N   GLY   251      42.425  58.336  25.235  1.00  0.00           N  
ATOM   3856  H   GLY   251      43.184  58.480  25.887  1.00  0.00           H  
ATOM   3857  CA  GLY   251      42.718  58.022  23.812  1.00  0.00           C  
ATOM   3858  HA2 GLY   251      42.899  58.969  23.304  1.00  0.00           H  
ATOM   3859  HA3 GLY   251      43.643  57.448  23.779  1.00  0.00           H  
ATOM   3860  C   GLY   251      41.636  57.265  22.990  1.00  0.00           C  
ATOM   3861  O   GLY   251      40.947  57.878  22.175  1.00  0.00           O  
ATOM   3862  N   PRO   252      41.375  55.964  23.274  1.00  0.00           N  
ATOM   3863  CD  PRO   252      42.118  55.228  24.253  1.00  0.00           C  
ATOM   3864  HD2 PRO   252      41.966  55.581  25.273  1.00  0.00           H  
ATOM   3865  HD3 PRO   252      43.175  55.264  23.990  1.00  0.00           H  
ATOM   3866  CG  PRO   252      41.559  53.808  24.153  1.00  0.00           C  
ATOM   3867  HG2 PRO   252      41.585  53.345  25.139  1.00  0.00           H  
ATOM   3868  HG3 PRO   252      42.048  53.309  23.316  1.00  0.00           H  
ATOM   3869  CB  PRO   252      40.087  53.975  23.760  1.00  0.00           C  
ATOM   3870  HB2 PRO   252      39.497  54.205  24.647  1.00  0.00           H  
ATOM   3871  HB3 PRO   252      39.693  53.078  23.282  1.00  0.00           H  
ATOM   3872  CA  PRO   252      40.206  55.138  22.842  1.00  0.00           C  
ATOM   3873  HA  PRO   252      40.458  54.689  21.881  1.00  0.00           H  
ATOM   3874  C   PRO   252      38.861  55.885  22.722  1.00  0.00           C  
ATOM   3875  O   PRO   252      38.358  56.026  21.626  1.00  0.00           O  
ATOM   3876  N   LEU   253      38.421  56.552  23.844  1.00  0.00           N  
ATOM   3877  H   LEU   253      39.107  56.743  24.561  1.00  0.00           H  
ATOM   3878  CA  LEU   253      37.169  57.380  23.771  1.00  0.00           C  
ATOM   3879  HA  LEU   253      36.413  56.693  23.390  1.00  0.00           H  
ATOM   3880  CB  LEU   253      36.689  57.748  25.156  1.00  0.00           C  
ATOM   3881  HB2 LEU   253      37.465  58.339  25.642  1.00  0.00           H  
ATOM   3882  HB3 LEU   253      35.814  58.361  24.941  1.00  0.00           H  
ATOM   3883  CG  LEU   253      36.060  56.633  26.006  1.00  0.00           C  
ATOM   3884  HG  LEU   253      36.754  55.793  26.003  1.00  0.00           H  
ATOM   3885  CD1 LEU   253      35.914  57.272  27.340  1.00  0.00           C  
ATOM   3886 HD11 LEU   253      36.864  57.502  27.822  1.00  0.00           H  
ATOM   3887 HD12 LEU   253      35.403  58.235  27.324  1.00  0.00           H  
ATOM   3888 HD13 LEU   253      35.482  56.482  27.955  1.00  0.00           H  
ATOM   3889  CD2 LEU   253      34.719  56.177  25.559  1.00  0.00           C  
ATOM   3890 HD21 LEU   253      34.911  55.541  24.695  1.00  0.00           H  
ATOM   3891 HD22 LEU   253      34.356  55.543  26.368  1.00  0.00           H  
ATOM   3892 HD23 LEU   253      34.072  57.036  25.379  1.00  0.00           H  
ATOM   3893  C   LEU   253      37.196  58.611  22.851  1.00  0.00           C  
ATOM   3894  O   LEU   253      36.193  58.803  22.081  1.00  0.00           O  
ATOM   3895  N   SER   254      38.335  59.261  22.938  1.00  0.00           N  
ATOM   3896  H   SER   254      38.966  58.987  23.678  1.00  0.00           H  
ATOM   3897  CA  SER   254      38.681  60.356  21.989  1.00  0.00           C  
ATOM   3898  HA  SER   254      37.960  61.161  22.129  1.00  0.00           H  
ATOM   3899  CB  SER   254      39.991  61.125  22.370  1.00  0.00           C  
ATOM   3900  HB2 SER   254      40.008  61.496  23.395  1.00  0.00           H  
ATOM   3901  HB3 SER   254      40.857  60.465  22.320  1.00  0.00           H  
ATOM   3902  OG  SER   254      40.221  62.049  21.410  1.00  0.00           O  
ATOM   3903  HG  SER   254      39.639  62.793  21.583  1.00  0.00           H  
ATOM   3904  C   SER   254      38.597  59.928  20.535  1.00  0.00           C  
ATOM   3905  O   SER   254      37.859  60.481  19.786  1.00  0.00           O  
ATOM   3906  N   ALA   255      39.467  58.960  20.143  1.00  0.00           N  
ATOM   3907  H   ALA   255      39.974  58.414  20.824  1.00  0.00           H  
ATOM   3908  CA  ALA   255      39.517  58.437  18.841  1.00  0.00           C  
ATOM   3909  HA  ALA   255      39.788  59.241  18.155  1.00  0.00           H  
ATOM   3910  CB  ALA   255      40.486  57.288  18.684  1.00  0.00           C  
ATOM   3911  HB1 ALA   255      41.400  57.721  19.091  1.00  0.00           H  
ATOM   3912  HB2 ALA   255      40.162  56.531  19.399  1.00  0.00           H  
ATOM   3913  HB3 ALA   255      40.621  56.935  17.662  1.00  0.00           H  
ATOM   3914  C   ALA   255      38.173  57.951  18.317  1.00  0.00           C  
ATOM   3915  O   ALA   255      37.720  58.224  17.213  1.00  0.00           O  
ATOM   3916  N   GLN   256      37.484  57.236  19.183  1.00  0.00           N  
ATOM   3917  H   GLN   256      37.958  56.867  19.995  1.00  0.00           H  
ATOM   3918  CA  GLN   256      36.152  56.703  18.861  1.00  0.00           C  
ATOM   3919  HA  GLN   256      36.189  56.139  17.929  1.00  0.00           H  
ATOM   3920  CB  GLN   256      35.706  55.828  20.025  1.00  0.00           C  
ATOM   3921  HB2 GLN   256      36.290  54.908  19.998  1.00  0.00           H  
ATOM   3922  HB3 GLN   256      35.815  56.369  20.965  1.00  0.00           H  
ATOM   3923  CG  GLN   256      34.248  55.468  19.921  1.00  0.00           C  
ATOM   3924  HG2 GLN   256      33.567  56.319  19.925  1.00  0.00           H  
ATOM   3925  HG3 GLN   256      34.158  55.032  18.926  1.00  0.00           H  
ATOM   3926  CD  GLN   256      33.951  54.346  20.898  1.00  0.00           C  
ATOM   3927  OE1 GLN   256      34.644  53.935  21.802  1.00  0.00           O  
ATOM   3928  NE2 GLN   256      32.703  53.911  20.864  1.00  0.00           N  
ATOM   3929 HE21 GLN   256      32.072  54.405  20.251  1.00  0.00           H  
ATOM   3930 HE22 GLN   256      32.429  53.155  21.476  1.00  0.00           H  
ATOM   3931  C   GLN   256      35.182  57.849  18.623  1.00  0.00           C  
ATOM   3932  O   GLN   256      34.432  57.862  17.623  1.00  0.00           O  
ATOM   3933  N   THR   257      35.000  58.826  19.521  1.00  0.00           N  
ATOM   3934  H   THR   257      35.662  58.864  20.283  1.00  0.00           H  
ATOM   3935  CA  THR   257      34.046  59.938  19.393  1.00  0.00           C  
ATOM   3936  HA  THR   257      33.092  59.447  19.199  1.00  0.00           H  
ATOM   3937  CB  THR   257      33.740  60.784  20.700  1.00  0.00           C  
ATOM   3938  HB  THR   257      33.137  61.639  20.394  1.00  0.00           H  
ATOM   3939  CG2 THR   257      32.856  60.006  21.608  1.00  0.00           C  
ATOM   3940 HG21 THR   257      33.370  59.285  22.243  1.00  0.00           H  
ATOM   3941 HG22 THR   257      32.366  60.709  22.282  1.00  0.00           H  
ATOM   3942 HG23 THR   257      32.018  59.540  21.089  1.00  0.00           H  
ATOM   3943  OG1 THR   257      34.961  61.187  21.288  1.00  0.00           O  
ATOM   3944  HG1 THR   257      35.315  60.371  21.650  1.00  0.00           H  
ATOM   3945  C   THR   257      34.382  61.004  18.357  1.00  0.00           C  
ATOM   3946  O   THR   257      33.491  61.589  17.692  1.00  0.00           O  
ATOM   3947  N   GLY   258      35.699  61.280  18.209  1.00  0.00           N  
ATOM   3948  H   GLY   258      36.318  60.769  18.822  1.00  0.00           H  
ATOM   3949  CA  GLY   258      36.268  62.377  17.416  1.00  0.00           C  
ATOM   3950  HA2 GLY   258      37.158  62.018  16.899  1.00  0.00           H  
ATOM   3951  HA3 GLY   258      35.618  62.719  16.610  1.00  0.00           H  
ATOM   3952  C   GLY   258      36.473  63.658  18.294  1.00  0.00           C  
ATOM   3953  O   GLY   258      36.915  64.701  17.780  1.00  0.00           O  
ATOM   3954  N   ILE   259      36.110  63.645  19.561  1.00  0.00           N  
ATOM   3955  H   ILE   259      35.808  62.780  19.987  1.00  0.00           H  
ATOM   3956  CA  ILE   259      36.318  64.827  20.456  1.00  0.00           C  
ATOM   3957  HA  ILE   259      36.286  65.752  19.880  1.00  0.00           H  
ATOM   3958  CB  ILE   259      35.112  65.089  21.376  1.00  0.00           C  
ATOM   3959  HB  ILE   259      34.977  64.167  21.940  1.00  0.00           H  
ATOM   3960  CG2 ILE   259      35.488  66.266  22.377  1.00  0.00           C  
ATOM   3961 HG21 ILE   259      36.389  66.103  22.969  1.00  0.00           H  
ATOM   3962 HG22 ILE   259      35.658  67.194  21.833  1.00  0.00           H  
ATOM   3963 HG23 ILE   259      34.645  66.497  23.028  1.00  0.00           H  
ATOM   3964  CG1 ILE   259      33.839  65.420  20.543  1.00  0.00           C  
ATOM   3965 HG12 ILE   259      33.712  64.682  19.751  1.00  0.00           H  
ATOM   3966 HG13 ILE   259      32.986  65.297  21.211  1.00  0.00           H  
ATOM   3967  CD1 ILE   259      33.717  66.744  19.771  1.00  0.00           C  
ATOM   3968 HD11 ILE   259      34.513  66.784  19.027  1.00  0.00           H  
ATOM   3969 HD12 ILE   259      32.678  66.774  19.443  1.00  0.00           H  
ATOM   3970 HD13 ILE   259      33.765  67.591  20.455  1.00  0.00           H  
ATOM   3971  C   ILE   259      37.730  64.625  21.100  1.00  0.00           C  
ATOM   3972  O   ILE   259      37.991  63.677  21.837  1.00  0.00           O  
ATOM   3973  N   ALA   260      38.654  65.494  20.731  1.00  0.00           N  
ATOM   3974  H   ALA   260      38.400  66.265  20.131  1.00  0.00           H  
ATOM   3975  CA  ALA   260      39.992  65.547  21.220  1.00  0.00           C  
ATOM   3976  HA  ALA   260      40.454  64.569  21.084  1.00  0.00           H  
ATOM   3977  CB  ALA   260      40.766  66.566  20.387  1.00  0.00           C  
ATOM   3978  HB1 ALA   260      40.235  67.517  20.349  1.00  0.00           H  
ATOM   3979  HB2 ALA   260      41.752  66.795  20.793  1.00  0.00           H  
ATOM   3980  HB3 ALA   260      40.865  66.291  19.337  1.00  0.00           H  
ATOM   3981  C   ALA   260      39.933  65.812  22.727  1.00  0.00           C  
ATOM   3982  O   ALA   260      39.009  66.342  23.352  1.00  0.00           O  
ATOM   3983  N   VAL   261      41.017  65.364  23.456  1.00  0.00           N  
ATOM   3984  H   VAL   261      41.805  64.926  23.001  1.00  0.00           H  
ATOM   3985  CA  VAL   261      41.025  65.281  24.912  1.00  0.00           C  
ATOM   3986  HA  VAL   261      40.037  65.089  25.330  1.00  0.00           H  
ATOM   3987  CB  VAL   261      42.118  64.326  25.380  1.00  0.00           C  
ATOM   3988  HB  VAL   261      43.070  64.683  24.988  1.00  0.00           H  
ATOM   3989  CG1 VAL   261      42.246  64.141  26.900  1.00  0.00           C  
ATOM   3990 HG11 VAL   261      41.317  63.683  27.242  1.00  0.00           H  
ATOM   3991 HG12 VAL   261      43.120  63.527  27.115  1.00  0.00           H  
ATOM   3992 HG13 VAL   261      42.359  65.105  27.395  1.00  0.00           H  
ATOM   3993  CG2 VAL   261      41.818  62.946  24.880  1.00  0.00           C  
ATOM   3994 HG21 VAL   261      40.824  62.627  25.192  1.00  0.00           H  
ATOM   3995 HG22 VAL   261      41.922  62.927  23.795  1.00  0.00           H  
ATOM   3996 HG23 VAL   261      42.487  62.176  25.264  1.00  0.00           H  
ATOM   3997  C   VAL   261      41.209  66.717  25.502  1.00  0.00           C  
ATOM   3998  O   VAL   261      40.473  67.004  26.425  1.00  0.00           O  
ATOM   3999  N   LEU   262      42.046  67.614  24.972  1.00  0.00           N  
ATOM   4000  H   LEU   262      42.722  67.270  24.306  1.00  0.00           H  
ATOM   4001  CA  LEU   262      42.113  68.985  25.449  1.00  0.00           C  
ATOM   4002  HA  LEU   262      42.245  69.012  26.531  1.00  0.00           H  
ATOM   4003  CB  LEU   262      43.381  69.788  24.879  1.00  0.00           C  
ATOM   4004  HB2 LEU   262      43.147  69.769  23.815  1.00  0.00           H  
ATOM   4005  HB3 LEU   262      43.331  70.800  25.280  1.00  0.00           H  
ATOM   4006  CG  LEU   262      44.775  69.210  25.231  1.00  0.00           C  
ATOM   4007  HG  LEU   262      44.559  68.417  25.947  1.00  0.00           H  
ATOM   4008  CD1 LEU   262      45.351  68.734  23.887  1.00  0.00           C  
ATOM   4009 HD11 LEU   262      45.574  69.635  23.315  1.00  0.00           H  
ATOM   4010 HD12 LEU   262      46.290  68.217  24.082  1.00  0.00           H  
ATOM   4011 HD13 LEU   262      44.570  68.129  23.426  1.00  0.00           H  
ATOM   4012  CD2 LEU   262      45.665  70.243  25.865  1.00  0.00           C  
ATOM   4013 HD21 LEU   262      45.637  71.205  25.353  1.00  0.00           H  
ATOM   4014 HD22 LEU   262      45.477  70.306  26.937  1.00  0.00           H  
ATOM   4015 HD23 LEU   262      46.694  69.886  25.818  1.00  0.00           H  
ATOM   4016  C   LEU   262      40.814  69.766  25.261  1.00  0.00           C  
ATOM   4017  O   LEU   262      40.404  70.475  26.195  1.00  0.00           O  
ATOM   4018  N   ASP   263      40.228  69.682  24.075  1.00  0.00           N  
ATOM   4019  H   ASP   263      40.714  69.368  23.247  1.00  0.00           H  
ATOM   4020  CA  ASP   263      38.880  70.240  23.799  1.00  0.00           C  
ATOM   4021  HA  ASP   263      38.894  71.316  23.627  1.00  0.00           H  
ATOM   4022  CB  ASP   263      38.447  69.596  22.405  1.00  0.00           C  
ATOM   4023  HB2 ASP   263      38.266  68.524  22.326  1.00  0.00           H  
ATOM   4024  HB3 ASP   263      37.467  70.001  22.150  1.00  0.00           H  
ATOM   4025  CG  ASP   263      39.473  70.023  21.268  1.00  0.00           C  
ATOM   4026  OD1 ASP   263      40.606  70.465  21.543  1.00  0.00           O  
ATOM   4027  OD2 ASP   263      39.054  69.838  20.103  1.00  0.00           O  
ATOM   4028  C   ASP   263      37.855  69.870  24.868  1.00  0.00           C  
ATOM   4029  O   ASP   263      37.166  70.734  25.397  1.00  0.00           O  
ATOM   4030  N   MET   264      37.754  68.546  25.139  1.00  0.00           N  
ATOM   4031  H   MET   264      38.258  67.821  24.649  1.00  0.00           H  
ATOM   4032  CA  MET   264      36.991  68.066  26.305  1.00  0.00           C  
ATOM   4033  HA  MET   264      35.975  68.398  26.089  1.00  0.00           H  
ATOM   4034  CB  MET   264      37.115  66.552  26.413  1.00  0.00           C  
ATOM   4035  HB2 MET   264      36.962  65.992  25.491  1.00  0.00           H  
ATOM   4036  HB3 MET   264      38.125  66.342  26.765  1.00  0.00           H  
ATOM   4037  CG  MET   264      36.016  65.908  27.267  1.00  0.00           C  
ATOM   4038  HG2 MET   264      36.319  64.886  27.496  1.00  0.00           H  
ATOM   4039  HG3 MET   264      36.075  66.378  28.248  1.00  0.00           H  
ATOM   4040  SD  MET   264      34.330  66.103  26.710  1.00  0.00           S  
ATOM   4041  CE  MET   264      34.318  64.572  25.750  1.00  0.00           C  
ATOM   4042  HE1 MET   264      33.356  64.331  25.297  1.00  0.00           H  
ATOM   4043  HE2 MET   264      34.971  64.770  24.900  1.00  0.00           H  
ATOM   4044  HE3 MET   264      34.639  63.746  26.385  1.00  0.00           H  
ATOM   4045  C   MET   264      37.391  68.706  27.602  1.00  0.00           C  
ATOM   4046  O   MET   264      36.473  69.144  28.360  1.00  0.00           O  
ATOM   4047  N   CYS   265      38.678  68.943  27.854  1.00  0.00           N  
ATOM   4048  H   CYS   265      39.384  68.810  27.143  1.00  0.00           H  
ATOM   4049  CA  CYS   265      39.154  69.692  29.081  1.00  0.00           C  
ATOM   4050  HA  CYS   265      38.818  69.201  29.996  1.00  0.00           H  
ATOM   4051  CB  CYS   265      40.652  69.511  29.258  1.00  0.00           C  
ATOM   4052  HB2 CYS   265      41.208  69.843  28.381  1.00  0.00           H  
ATOM   4053  HB3 CYS   265      40.960  70.053  30.153  1.00  0.00           H  
ATOM   4054  SG  CYS   265      41.042  67.709  29.631  1.00  0.00           S  
ATOM   4055  HG  CYS   265      40.789  67.154  28.443  1.00  0.00           H  
ATOM   4056  C   CYS   265      38.630  71.144  29.110  1.00  0.00           C  
ATOM   4057  O   CYS   265      38.010  71.621  30.009  1.00  0.00           O  
ATOM   4058  N   ALA   266      38.857  71.820  27.934  1.00  0.00           N  
ATOM   4059  H   ALA   266      39.463  71.468  27.206  1.00  0.00           H  
ATOM   4060  CA  ALA   266      38.267  73.153  27.798  1.00  0.00           C  
ATOM   4061  HA  ALA   266      38.754  73.766  28.556  1.00  0.00           H  
ATOM   4062  CB  ALA   266      38.519  73.726  26.433  1.00  0.00           C  
ATOM   4063  HB1 ALA   266      37.638  73.828  25.800  1.00  0.00           H  
ATOM   4064  HB2 ALA   266      38.803  74.753  26.660  1.00  0.00           H  
ATOM   4065  HB3 ALA   266      39.397  73.285  25.961  1.00  0.00           H  
ATOM   4066  C   ALA   266      36.717  73.178  28.041  1.00  0.00           C  
ATOM   4067  O   ALA   266      36.221  74.207  28.582  1.00  0.00           O  
ATOM   4068  N   SER   267      35.907  72.143  27.600  1.00  0.00           N  
ATOM   4069  H   SER   267      36.383  71.333  27.229  1.00  0.00           H  
ATOM   4070  CA  SER   267      34.471  71.928  27.778  1.00  0.00           C  
ATOM   4071  HA  SER   267      33.893  72.809  27.500  1.00  0.00           H  
ATOM   4072  CB  SER   267      33.930  70.801  26.939  1.00  0.00           C  
ATOM   4073  HB2 SER   267      34.251  69.827  27.308  1.00  0.00           H  
ATOM   4074  HB3 SER   267      32.844  70.879  26.998  1.00  0.00           H  
ATOM   4075  OG  SER   267      34.370  71.099  25.585  1.00  0.00           O  
ATOM   4076  HG  SER   267      35.325  70.999  25.563  1.00  0.00           H  
ATOM   4077  C   SER   267      34.178  71.750  29.340  1.00  0.00           C  
ATOM   4078  O   SER   267      33.302  72.559  29.748  1.00  0.00           O  
ATOM   4079  N   LEU   268      34.721  70.803  30.049  1.00  0.00           N  
ATOM   4080  H   LEU   268      35.324  70.103  29.640  1.00  0.00           H  
ATOM   4081  CA  LEU   268      34.606  70.653  31.491  1.00  0.00           C  
ATOM   4082  HA  LEU   268      33.543  70.507  31.683  1.00  0.00           H  
ATOM   4083  CB  LEU   268      35.377  69.448  32.043  1.00  0.00           C  
ATOM   4084  HB2 LEU   268      34.857  68.562  31.679  1.00  0.00           H  
ATOM   4085  HB3 LEU   268      36.374  69.466  31.603  1.00  0.00           H  
ATOM   4086  CG  LEU   268      35.406  69.282  33.602  1.00  0.00           C  
ATOM   4087  HG  LEU   268      35.853  70.177  34.035  1.00  0.00           H  
ATOM   4088  CD1 LEU   268      34.023  69.071  34.178  1.00  0.00           C  
ATOM   4089 HD11 LEU   268      34.037  68.838  35.243  1.00  0.00           H  
ATOM   4090 HD12 LEU   268      33.403  69.929  33.920  1.00  0.00           H  
ATOM   4091 HD13 LEU   268      33.478  68.247  33.717  1.00  0.00           H  
ATOM   4092  CD2 LEU   268      36.300  67.936  33.953  1.00  0.00           C  
ATOM   4093 HD21 LEU   268      35.782  67.047  33.595  1.00  0.00           H  
ATOM   4094 HD22 LEU   268      37.267  67.974  33.452  1.00  0.00           H  
ATOM   4095 HD23 LEU   268      36.409  67.995  35.036  1.00  0.00           H  
ATOM   4096  C   LEU   268      35.033  71.948  32.225  1.00  0.00           C  
ATOM   4097  O   LEU   268      34.297  72.511  33.047  1.00  0.00           O  
ATOM   4098  N   LYS   269      36.220  72.526  32.037  1.00  0.00           N  
ATOM   4099  H   LYS   269      36.844  72.004  31.439  1.00  0.00           H  
ATOM   4100  CA  LYS   269      36.638  73.886  32.417  1.00  0.00           C  
ATOM   4101  HA  LYS   269      36.893  73.874  33.477  1.00  0.00           H  
ATOM   4102  CB  LYS   269      37.852  74.340  31.676  1.00  0.00           C  
ATOM   4103  HB2 LYS   269      38.741  73.777  31.960  1.00  0.00           H  
ATOM   4104  HB3 LYS   269      37.877  74.285  30.588  1.00  0.00           H  
ATOM   4105  CG  LYS   269      38.336  75.813  32.120  1.00  0.00           C  
ATOM   4106  HG2 LYS   269      37.995  75.980  33.142  1.00  0.00           H  
ATOM   4107  HG3 LYS   269      39.422  75.830  32.215  1.00  0.00           H  
ATOM   4108  CD  LYS   269      37.894  76.935  31.266  1.00  0.00           C  
ATOM   4109  HD2 LYS   269      37.889  76.669  30.209  1.00  0.00           H  
ATOM   4110  HD3 LYS   269      36.825  77.066  31.437  1.00  0.00           H  
ATOM   4111  CE  LYS   269      38.589  78.283  31.540  1.00  0.00           C  
ATOM   4112  HE2 LYS   269      38.350  78.625  32.547  1.00  0.00           H  
ATOM   4113  HE3 LYS   269      39.666  78.135  31.458  1.00  0.00           H  
ATOM   4114  NZ  LYS   269      38.009  79.349  30.620  1.00  0.00           N  
ATOM   4115  HZ1 LYS   269      38.104  80.280  31.000  1.00  0.00           H  
ATOM   4116  HZ2 LYS   269      38.514  79.423  29.748  1.00  0.00           H  
ATOM   4117  HZ3 LYS   269      37.027  79.140  30.504  1.00  0.00           H  
ATOM   4118  C   LYS   269      35.531  74.912  32.342  1.00  0.00           C  
ATOM   4119  O   LYS   269      35.145  75.504  33.322  1.00  0.00           O  
ATOM   4120  N   GLU   270      34.872  75.201  31.203  1.00  0.00           N  
ATOM   4121  H   GLU   270      35.064  74.672  30.364  1.00  0.00           H  
ATOM   4122  CA  GLU   270      33.714  76.088  31.144  1.00  0.00           C  
ATOM   4123  HA  GLU   270      34.074  77.028  31.561  1.00  0.00           H  
ATOM   4124  CB  GLU   270      33.253  76.206  29.688  1.00  0.00           C  
ATOM   4125  HB2 GLU   270      33.318  75.247  29.175  1.00  0.00           H  
ATOM   4126  HB3 GLU   270      32.236  76.580  29.809  1.00  0.00           H  
ATOM   4127  CG  GLU   270      34.209  77.169  28.871  1.00  0.00           C  
ATOM   4128  HG2 GLU   270      35.216  76.754  28.864  1.00  0.00           H  
ATOM   4129  HG3 GLU   270      33.929  77.186  27.817  1.00  0.00           H  
ATOM   4130  CD  GLU   270      34.247  78.669  29.316  1.00  0.00           C  
ATOM   4131  OE1 GLU   270      35.405  79.070  29.609  1.00  0.00           O  
ATOM   4132  OE2 GLU   270      33.198  79.305  29.221  1.00  0.00           O  
ATOM   4133  C   GLU   270      32.501  75.549  31.924  1.00  0.00           C  
ATOM   4134  O   GLU   270      31.804  76.401  32.508  1.00  0.00           O  
ATOM   4135  N   LEU   271      32.168  74.298  31.954  1.00  0.00           N  
ATOM   4136  H   LEU   271      32.701  73.736  31.306  1.00  0.00           H  
ATOM   4137  CA  LEU   271      31.046  73.728  32.690  1.00  0.00           C  
ATOM   4138  HA  LEU   271      30.134  74.208  32.337  1.00  0.00           H  
ATOM   4139  CB  LEU   271      30.815  72.307  32.355  1.00  0.00           C  
ATOM   4140  HB2 LEU   271      31.015  72.104  31.303  1.00  0.00           H  
ATOM   4141  HB3 LEU   271      31.602  71.686  32.781  1.00  0.00           H  
ATOM   4142  CG  LEU   271      29.415  71.661  32.715  1.00  0.00           C  
ATOM   4143  HG  LEU   271      29.437  71.443  33.783  1.00  0.00           H  
ATOM   4144  CD1 LEU   271      28.118  72.452  32.385  1.00  0.00           C  
ATOM   4145 HD11 LEU   271      28.320  73.060  31.504  1.00  0.00           H  
ATOM   4146 HD12 LEU   271      27.178  71.919  32.246  1.00  0.00           H  
ATOM   4147 HD13 LEU   271      28.016  73.217  33.155  1.00  0.00           H  
ATOM   4148  CD2 LEU   271      29.335  70.340  32.003  1.00  0.00           C  
ATOM   4149 HD21 LEU   271      30.189  69.757  32.349  1.00  0.00           H  
ATOM   4150 HD22 LEU   271      28.452  69.778  32.308  1.00  0.00           H  
ATOM   4151 HD23 LEU   271      29.126  70.424  30.937  1.00  0.00           H  
ATOM   4152  C   LEU   271      31.145  73.890  34.193  1.00  0.00           C  
ATOM   4153  O   LEU   271      30.198  74.198  34.930  1.00  0.00           O  
ATOM   4154  N   LEU   272      32.393  73.855  34.732  1.00  0.00           N  
ATOM   4155  H   LEU   272      33.114  73.525  34.108  1.00  0.00           H  
ATOM   4156  CA  LEU   272      32.732  73.938  36.141  1.00  0.00           C  
ATOM   4157  HA  LEU   272      31.908  73.586  36.762  1.00  0.00           H  
ATOM   4158  CB  LEU   272      33.997  73.142  36.392  1.00  0.00           C  
ATOM   4159  HB2 LEU   272      33.880  72.129  36.005  1.00  0.00           H  
ATOM   4160  HB3 LEU   272      34.724  73.593  35.717  1.00  0.00           H  
ATOM   4161  CG  LEU   272      34.603  72.879  37.751  1.00  0.00           C  
ATOM   4162  HG  LEU   272      34.856  73.830  38.220  1.00  0.00           H  
ATOM   4163  CD1 LEU   272      33.676  72.197  38.779  1.00  0.00           C  
ATOM   4164 HD11 LEU   272      32.888  72.929  38.954  1.00  0.00           H  
ATOM   4165 HD12 LEU   272      33.247  71.261  38.420  1.00  0.00           H  
ATOM   4166 HD13 LEU   272      34.104  72.070  39.774  1.00  0.00           H  
ATOM   4167  CD2 LEU   272      35.897  72.023  37.671  1.00  0.00           C  
ATOM   4168 HD21 LEU   272      36.352  71.960  38.659  1.00  0.00           H  
ATOM   4169 HD22 LEU   272      35.704  70.965  37.497  1.00  0.00           H  
ATOM   4170 HD23 LEU   272      36.602  72.439  36.951  1.00  0.00           H  
ATOM   4171  C   LEU   272      32.992  75.411  36.590  1.00  0.00           C  
ATOM   4172  O   LEU   272      32.630  75.800  37.684  1.00  0.00           O  
ATOM   4173  N   GLN   273      33.637  76.260  35.771  1.00  0.00           N  
ATOM   4174  H   GLN   273      33.854  75.896  34.854  1.00  0.00           H  
ATOM   4175  CA  GLN   273      33.986  77.671  36.084  1.00  0.00           C  
ATOM   4176  HA  GLN   273      34.399  77.804  37.084  1.00  0.00           H  
ATOM   4177  CB  GLN   273      35.125  78.166  35.207  1.00  0.00           C  
ATOM   4178  HB2 GLN   273      35.889  77.399  35.077  1.00  0.00           H  
ATOM   4179  HB3 GLN   273      34.735  78.497  34.245  1.00  0.00           H  
ATOM   4180  CG  GLN   273      35.748  79.491  35.847  1.00  0.00           C  
ATOM   4181  HG2 GLN   273      34.896  80.152  36.009  1.00  0.00           H  
ATOM   4182  HG3 GLN   273      36.053  79.231  36.861  1.00  0.00           H  
ATOM   4183  CD  GLN   273      36.817  80.143  34.981  1.00  0.00           C  
ATOM   4184  OE1 GLN   273      38.010  80.010  35.204  1.00  0.00           O  
ATOM   4185  NE2 GLN   273      36.328  80.780  33.936  1.00  0.00           N  
ATOM   4186 HE21 GLN   273      35.321  80.736  33.866  1.00  0.00           H  
ATOM   4187 HE22 GLN   273      36.854  81.377  33.314  1.00  0.00           H  
ATOM   4188  C   GLN   273      32.736  78.526  35.829  1.00  0.00           C  
ATOM   4189  O   GLN   273      32.430  79.330  36.761  1.00  0.00           O  
ATOM   4190  N   ASN   274      32.069  78.379  34.646  1.00  0.00           N  
ATOM   4191  H   ASN   274      32.405  77.648  34.035  1.00  0.00           H  
ATOM   4192  CA  ASN   274      31.026  79.217  34.150  1.00  0.00           C  
ATOM   4193  HA  ASN   274      30.985  80.071  34.826  1.00  0.00           H  
ATOM   4194  CB  ASN   274      31.440  79.879  32.826  1.00  0.00           C  
ATOM   4195  HB2 ASN   274      31.405  79.159  32.008  1.00  0.00           H  
ATOM   4196  HB3 ASN   274      30.655  80.620  32.673  1.00  0.00           H  
ATOM   4197  CG  ASN   274      32.806  80.636  32.809  1.00  0.00           C  
ATOM   4198  OD1 ASN   274      33.050  81.333  33.770  1.00  0.00           O  
ATOM   4199  ND2 ASN   274      33.577  80.588  31.774  1.00  0.00           N  
ATOM   4200 HD21 ASN   274      33.301  80.100  30.934  1.00  0.00           H  
ATOM   4201 HD22 ASN   274      34.364  81.220  31.753  1.00  0.00           H  
ATOM   4202  C   ASN   274      29.624  78.685  34.038  1.00  0.00           C  
ATOM   4203  O   ASN   274      28.676  79.332  34.490  1.00  0.00           O  
ATOM   4204  N   GLY   275      29.441  77.427  33.703  1.00  0.00           N  
ATOM   4205  H   GLY   275      30.265  76.872  33.521  1.00  0.00           H  
ATOM   4206  CA  GLY   275      28.081  76.828  33.401  1.00  0.00           C  
ATOM   4207  HA2 GLY   275      27.373  77.512  32.933  1.00  0.00           H  
ATOM   4208  HA3 GLY   275      28.265  76.004  32.713  1.00  0.00           H  
ATOM   4209  C   GLY   275      27.340  76.312  34.646  1.00  0.00           C  
ATOM   4210  O   GLY   275      26.580  75.340  34.574  1.00  0.00           O  
ATOM   4211  N   MET   276      27.439  77.011  35.790  1.00  0.00           N  
ATOM   4212  H   MET   276      27.863  77.923  35.695  1.00  0.00           H  
ATOM   4213  CA  MET   276      26.788  76.764  37.051  1.00  0.00           C  
ATOM   4214  HA  MET   276      26.791  75.684  37.200  1.00  0.00           H  
ATOM   4215  CB  MET   276      27.644  77.359  38.136  1.00  0.00           C  
ATOM   4216  HB2 MET   276      28.631  76.904  38.055  1.00  0.00           H  
ATOM   4217  HB3 MET   276      27.684  78.444  38.042  1.00  0.00           H  
ATOM   4218  CG  MET   276      27.225  77.017  39.594  1.00  0.00           C  
ATOM   4219  HG2 MET   276      26.341  77.630  39.768  1.00  0.00           H  
ATOM   4220  HG3 MET   276      26.906  75.981  39.708  1.00  0.00           H  
ATOM   4221  SD  MET   276      28.454  77.434  40.860  1.00  0.00           S  
ATOM   4222  CE  MET   276      28.497  79.247  40.566  1.00  0.00           C  
ATOM   4223  HE1 MET   276      27.608  79.798  40.874  1.00  0.00           H  
ATOM   4224  HE2 MET   276      29.427  79.668  40.947  1.00  0.00           H  
ATOM   4225  HE3 MET   276      28.619  79.462  39.505  1.00  0.00           H  
ATOM   4226  C   MET   276      25.393  77.284  36.958  1.00  0.00           C  
ATOM   4227  O   MET   276      24.960  78.350  37.388  1.00  0.00           O  
ATOM   4228  N   ASN   277      24.573  76.483  36.272  1.00  0.00           N  
ATOM   4229  H   ASN   277      24.902  75.599  35.912  1.00  0.00           H  
ATOM   4230  CA  ASN   277      23.144  76.550  36.122  1.00  0.00           C  
ATOM   4231  HA  ASN   277      22.938  77.541  36.525  1.00  0.00           H  
ATOM   4232  CB  ASN   277      22.671  76.539  34.630  1.00  0.00           C  
ATOM   4233  HB2 ASN   277      23.240  77.346  34.168  1.00  0.00           H  
ATOM   4234  HB3 ASN   277      22.991  75.700  34.013  1.00  0.00           H  
ATOM   4235  CG  ASN   277      21.213  76.885  34.511  1.00  0.00           C  
ATOM   4236  OD1 ASN   277      20.367  76.242  35.081  1.00  0.00           O  
ATOM   4237  ND2 ASN   277      20.752  77.628  33.537  1.00  0.00           N  
ATOM   4238 HD21 ASN   277      21.364  78.072  32.868  1.00  0.00           H  
ATOM   4239 HD22 ASN   277      19.755  77.590  33.378  1.00  0.00           H  
ATOM   4240  C   ASN   277      22.450  75.457  36.931  1.00  0.00           C  
ATOM   4241  O   ASN   277      21.997  75.714  38.030  1.00  0.00           O  
ATOM   4242  N   GLY   278      22.334  74.228  36.392  1.00  0.00           N  
ATOM   4243  H   GLY   278      22.668  74.149  35.442  1.00  0.00           H  
ATOM   4244  CA  GLY   278      21.418  73.148  36.854  1.00  0.00           C  
ATOM   4245  HA2 GLY   278      22.021  72.303  37.187  1.00  0.00           H  
ATOM   4246  HA3 GLY   278      20.865  73.572  37.692  1.00  0.00           H  
ATOM   4247  C   GLY   278      20.527  72.698  35.743  1.00  0.00           C  
ATOM   4248  O   GLY   278      19.306  72.703  35.833  1.00  0.00           O  
ATOM   4249  N   ARG   279      21.154  72.308  34.659  1.00  0.00           N  
ATOM   4250  H   ARG   279      22.154  72.449  34.649  1.00  0.00           H  
ATOM   4251  CA  ARG   279      20.604  71.760  33.354  1.00  0.00           C  
ATOM   4252  HA  ARG   279      19.541  71.959  33.224  1.00  0.00           H  
ATOM   4253  CB  ARG   279      21.341  72.499  32.170  1.00  0.00           C  
ATOM   4254  HB2 ARG   279      22.412  72.637  32.324  1.00  0.00           H  
ATOM   4255  HB3 ARG   279      21.042  71.849  31.348  1.00  0.00           H  
ATOM   4256  CG  ARG   279      20.642  73.834  31.910  1.00  0.00           C  
ATOM   4257  HG2 ARG   279      19.636  73.562  31.591  1.00  0.00           H  
ATOM   4258  HG3 ARG   279      20.668  74.372  32.858  1.00  0.00           H  
ATOM   4259  CD  ARG   279      21.303  74.496  30.688  1.00  0.00           C  
ATOM   4260  HD2 ARG   279      20.973  75.514  30.480  1.00  0.00           H  
ATOM   4261  HD3 ARG   279      22.393  74.496  30.732  1.00  0.00           H  
ATOM   4262  NE  ARG   279      20.913  73.781  29.467  1.00  0.00           N  
ATOM   4263  HE  ARG   279      21.677  73.240  29.088  1.00  0.00           H  
ATOM   4264  CZ  ARG   279      19.964  74.125  28.666  1.00  0.00           C  
ATOM   4265  NH1 ARG   279      18.961  74.897  28.945  1.00  0.00           N  
ATOM   4266 HH11 ARG   279      18.962  75.519  29.741  1.00  0.00           H  
ATOM   4267 HH12 ARG   279      18.245  74.999  28.240  1.00  0.00           H  
ATOM   4268  NH2 ARG   279      20.039  73.646  27.481  1.00  0.00           N  
ATOM   4269 HH21 ARG   279      20.939  73.246  27.257  1.00  0.00           H  
ATOM   4270 HH22 ARG   279      19.328  73.782  26.777  1.00  0.00           H  
ATOM   4271  C   ARG   279      20.849  70.319  33.248  1.00  0.00           C  
ATOM   4272  O   ARG   279      21.950  69.840  33.595  1.00  0.00           O  
ATOM   4273  N   THR   280      19.914  69.543  32.726  1.00  0.00           N  
ATOM   4274  H   THR   280      18.997  69.906  32.506  1.00  0.00           H  
ATOM   4275  CA  THR   280      20.107  68.080  32.484  1.00  0.00           C  
ATOM   4276  HA  THR   280      20.531  67.762  33.436  1.00  0.00           H  
ATOM   4277  CB  THR   280      18.816  67.394  32.130  1.00  0.00           C  
ATOM   4278  HB  THR   280      18.317  67.899  31.303  1.00  0.00           H  
ATOM   4279  CG2 THR   280      18.969  65.881  31.845  1.00  0.00           C  
ATOM   4280 HG21 THR   280      19.860  65.476  32.325  1.00  0.00           H  
ATOM   4281 HG22 THR   280      17.997  65.460  32.100  1.00  0.00           H  
ATOM   4282 HG23 THR   280      19.146  65.804  30.773  1.00  0.00           H  
ATOM   4283  OG1 THR   280      18.073  67.540  33.241  1.00  0.00           O  
ATOM   4284  HG1 THR   280      18.097  68.462  33.508  1.00  0.00           H  
ATOM   4285  C   THR   280      21.166  67.871  31.392  1.00  0.00           C  
ATOM   4286  O   THR   280      21.034  68.490  30.361  1.00  0.00           O  
ATOM   4287  N   ILE   281      22.145  67.090  31.598  1.00  0.00           N  
ATOM   4288  H   ILE   281      22.137  66.630  32.497  1.00  0.00           H  
ATOM   4289  CA  ILE   281      23.026  66.499  30.609  1.00  0.00           C  
ATOM   4290  HA  ILE   281      22.762  66.636  29.560  1.00  0.00           H  
ATOM   4291  CB  ILE   281      24.517  67.071  30.775  1.00  0.00           C  
ATOM   4292  HB  ILE   281      24.899  66.845  31.771  1.00  0.00           H  
ATOM   4293  CG2 ILE   281      25.359  66.376  29.747  1.00  0.00           C  
ATOM   4294 HG21 ILE   281      25.342  65.317  30.006  1.00  0.00           H  
ATOM   4295 HG22 ILE   281      24.898  66.539  28.773  1.00  0.00           H  
ATOM   4296 HG23 ILE   281      26.410  66.664  29.793  1.00  0.00           H  
ATOM   4297  CG1 ILE   281      24.524  68.593  30.441  1.00  0.00           C  
ATOM   4298 HG12 ILE   281      24.191  68.878  29.443  1.00  0.00           H  
ATOM   4299 HG13 ILE   281      23.872  69.106  31.148  1.00  0.00           H  
ATOM   4300  CD1 ILE   281      25.929  69.249  30.727  1.00  0.00           C  
ATOM   4301 HD11 ILE   281      26.230  68.996  31.744  1.00  0.00           H  
ATOM   4302 HD12 ILE   281      26.692  68.947  30.009  1.00  0.00           H  
ATOM   4303 HD13 ILE   281      25.706  70.315  30.744  1.00  0.00           H  
ATOM   4304  C   ILE   281      22.971  64.935  30.777  1.00  0.00           C  
ATOM   4305  O   ILE   281      23.032  64.403  31.902  1.00  0.00           O  
ATOM   4306  N   LEU   282      22.784  64.253  29.609  1.00  0.00           N  
ATOM   4307  H   LEU   282      22.895  64.756  28.740  1.00  0.00           H  
ATOM   4308  CA  LEU   282      22.735  62.747  29.550  1.00  0.00           C  
ATOM   4309  HA  LEU   282      22.789  62.504  28.489  1.00  0.00           H  
ATOM   4310  CB  LEU   282      24.065  62.067  30.113  1.00  0.00           C  
ATOM   4311  HB2 LEU   282      24.911  62.636  29.729  1.00  0.00           H  
ATOM   4312  HB3 LEU   282      24.093  62.151  31.199  1.00  0.00           H  
ATOM   4313  CG  LEU   282      24.325  60.670  29.588  1.00  0.00           C  
ATOM   4314  HG  LEU   282      24.265  60.776  28.504  1.00  0.00           H  
ATOM   4315  CD1 LEU   282      25.685  60.121  29.931  1.00  0.00           C  
ATOM   4316 HD11 LEU   282      25.826  59.271  29.264  1.00  0.00           H  
ATOM   4317 HD12 LEU   282      26.434  60.909  29.842  1.00  0.00           H  
ATOM   4318 HD13 LEU   282      25.676  59.744  30.954  1.00  0.00           H  
ATOM   4319  CD2 LEU   282      23.426  59.649  30.231  1.00  0.00           C  
ATOM   4320 HD21 LEU   282      23.856  58.648  30.204  1.00  0.00           H  
ATOM   4321 HD22 LEU   282      23.216  59.963  31.254  1.00  0.00           H  
ATOM   4322 HD23 LEU   282      22.433  59.632  29.781  1.00  0.00           H  
ATOM   4323  C   LEU   282      21.432  62.268  30.108  1.00  0.00           C  
ATOM   4324  O   LEU   282      20.515  62.005  29.359  1.00  0.00           O  
ATOM   4325  N   GLY   283      21.341  62.304  31.456  1.00  0.00           N  
ATOM   4326  H   GLY   283      22.187  62.719  31.820  1.00  0.00           H  
ATOM   4327  CA  GLY   283      20.036  62.375  32.166  1.00  0.00           C  
ATOM   4328  HA2 GLY   283      19.519  63.167  31.625  1.00  0.00           H  
ATOM   4329  HA3 GLY   283      19.497  61.428  32.165  1.00  0.00           H  
ATOM   4330  C   GLY   283      20.062  62.840  33.639  1.00  0.00           C  
ATOM   4331  O   GLY   283      19.287  62.451  34.504  1.00  0.00           O  
ATOM   4332  N   SER   284      21.132  63.589  34.022  1.00  0.00           N  
ATOM   4333  H   SER   284      21.724  64.034  33.335  1.00  0.00           H  
ATOM   4334  CA  SER   284      21.509  64.030  35.317  1.00  0.00           C  
ATOM   4335  HA  SER   284      20.628  63.886  35.943  1.00  0.00           H  
ATOM   4336  CB  SER   284      22.597  63.127  35.830  1.00  0.00           C  
ATOM   4337  HB2 SER   284      22.276  62.086  35.879  1.00  0.00           H  
ATOM   4338  HB3 SER   284      23.380  63.122  35.071  1.00  0.00           H  
ATOM   4339  OG  SER   284      23.037  63.548  37.065  1.00  0.00           O  
ATOM   4340  HG  SER   284      23.931  63.265  37.270  1.00  0.00           H  
ATOM   4341  C   SER   284      22.004  65.442  35.323  1.00  0.00           C  
ATOM   4342  O   SER   284      22.864  65.770  34.476  1.00  0.00           O  
ATOM   4343  N   ALA   285      21.581  66.244  36.328  1.00  0.00           N  
ATOM   4344  H   ALA   285      20.981  65.825  37.024  1.00  0.00           H  
ATOM   4345  CA  ALA   285      21.974  67.659  36.425  1.00  0.00           C  
ATOM   4346  HA  ALA   285      22.143  68.087  35.436  1.00  0.00           H  
ATOM   4347  CB  ALA   285      20.821  68.374  37.144  1.00  0.00           C  
ATOM   4348  HB1 ALA   285      19.896  68.214  36.590  1.00  0.00           H  
ATOM   4349  HB2 ALA   285      20.716  68.102  38.194  1.00  0.00           H  
ATOM   4350  HB3 ALA   285      20.990  69.447  37.059  1.00  0.00           H  
ATOM   4351  C   ALA   285      23.378  67.912  37.065  1.00  0.00           C  
ATOM   4352  O   ALA   285      23.970  68.990  37.013  1.00  0.00           O  
ATOM   4353  N   LEU   286      23.897  66.894  37.715  1.00  0.00           N  
ATOM   4354  H   LEU   286      23.397  66.017  37.691  1.00  0.00           H  
ATOM   4355  CA  LEU   286      25.240  66.961  38.334  1.00  0.00           C  
ATOM   4356  HA  LEU   286      25.582  67.993  38.413  1.00  0.00           H  
ATOM   4357  CB  LEU   286      25.322  66.464  39.770  1.00  0.00           C  
ATOM   4358  HB2 LEU   286      25.237  65.378  39.733  1.00  0.00           H  
ATOM   4359  HB3 LEU   286      26.304  66.622  40.216  1.00  0.00           H  
ATOM   4360  CG  LEU   286      24.188  67.063  40.605  1.00  0.00           C  
ATOM   4361  HG  LEU   286      23.207  67.102  40.131  1.00  0.00           H  
ATOM   4362  CD1 LEU   286      24.062  66.263  41.917  1.00  0.00           C  
ATOM   4363 HD11 LEU   286      23.712  65.241  41.771  1.00  0.00           H  
ATOM   4364 HD12 LEU   286      24.967  66.255  42.524  1.00  0.00           H  
ATOM   4365 HD13 LEU   286      23.361  66.803  42.554  1.00  0.00           H  
ATOM   4366  CD2 LEU   286      24.607  68.480  40.939  1.00  0.00           C  
ATOM   4367 HD21 LEU   286      23.732  68.822  41.492  1.00  0.00           H  
ATOM   4368 HD22 LEU   286      25.581  68.513  41.427  1.00  0.00           H  
ATOM   4369 HD23 LEU   286      24.659  69.045  40.008  1.00  0.00           H  
ATOM   4370  C   LEU   286      26.315  66.138  37.556  1.00  0.00           C  
ATOM   4371  O   LEU   286      25.957  65.386  36.616  1.00  0.00           O  
ATOM   4372  N   LEU   287      27.580  66.423  37.876  1.00  0.00           N  
ATOM   4373  H   LEU   287      27.784  67.129  38.568  1.00  0.00           H  
ATOM   4374  CA  LEU   287      28.664  65.738  37.156  1.00  0.00           C  
ATOM   4375  HA  LEU   287      28.379  65.601  36.113  1.00  0.00           H  
ATOM   4376  CB  LEU   287      29.943  66.623  37.175  1.00  0.00           C  
ATOM   4377  HB2 LEU   287      30.146  66.850  38.222  1.00  0.00           H  
ATOM   4378  HB3 LEU   287      30.791  66.106  36.724  1.00  0.00           H  
ATOM   4379  CG  LEU   287      29.780  67.944  36.385  1.00  0.00           C  
ATOM   4380  HG  LEU   287      28.915  68.509  36.733  1.00  0.00           H  
ATOM   4381  CD1 LEU   287      31.093  68.784  36.739  1.00  0.00           C  
ATOM   4382 HD11 LEU   287      31.039  69.010  37.804  1.00  0.00           H  
ATOM   4383 HD12 LEU   287      32.008  68.193  36.695  1.00  0.00           H  
ATOM   4384 HD13 LEU   287      31.091  69.652  36.079  1.00  0.00           H  
ATOM   4385  CD2 LEU   287      29.537  67.697  34.904  1.00  0.00           C  
ATOM   4386 HD21 LEU   287      30.231  66.940  34.538  1.00  0.00           H  
ATOM   4387 HD22 LEU   287      28.472  67.539  34.732  1.00  0.00           H  
ATOM   4388 HD23 LEU   287      29.859  68.553  34.310  1.00  0.00           H  
ATOM   4389  C   LEU   287      28.914  64.328  37.749  1.00  0.00           C  
ATOM   4390  O   LEU   287      28.872  64.118  38.976  1.00  0.00           O  
ATOM   4391  N   GLU   288      29.019  63.265  36.939  1.00  0.00           N  
ATOM   4392  H   GLU   288      28.793  63.328  35.957  1.00  0.00           H  
ATOM   4393  CA  GLU   288      29.561  61.987  37.452  1.00  0.00           C  
ATOM   4394  HA  GLU   288      29.135  61.793  38.436  1.00  0.00           H  
ATOM   4395  CB  GLU   288      29.011  60.856  36.592  1.00  0.00           C  
ATOM   4396  HB2 GLU   288      27.984  61.160  36.390  1.00  0.00           H  
ATOM   4397  HB3 GLU   288      29.507  60.824  35.622  1.00  0.00           H  
ATOM   4398  CG  GLU   288      29.002  59.434  37.168  1.00  0.00           C  
ATOM   4399  HG2 GLU   288      28.494  58.870  36.386  1.00  0.00           H  
ATOM   4400  HG3 GLU   288      30.067  59.204  37.134  1.00  0.00           H  
ATOM   4401  CD  GLU   288      28.309  59.401  38.576  1.00  0.00           C  
ATOM   4402  OE1 GLU   288      27.272  60.078  38.768  1.00  0.00           O  
ATOM   4403  OE2 GLU   288      28.876  58.693  39.483  1.00  0.00           O  
ATOM   4404  C   GLU   288      31.090  61.894  37.540  1.00  0.00           C  
ATOM   4405  O   GLU   288      31.825  62.153  36.580  1.00  0.00           O  
ATOM   4406  N   ASP   289      31.663  61.433  38.691  1.00  0.00           N  
ATOM   4407  H   ASP   289      31.156  61.457  39.564  1.00  0.00           H  
ATOM   4408  CA  ASP   289      33.062  61.001  38.649  1.00  0.00           C  
ATOM   4409  HA  ASP   289      33.547  60.974  37.673  1.00  0.00           H  
ATOM   4410  CB  ASP   289      33.858  61.916  39.543  1.00  0.00           C  
ATOM   4411  HB2 ASP   289      34.915  61.814  39.297  1.00  0.00           H  
ATOM   4412  HB3 ASP   289      33.583  62.948  39.328  1.00  0.00           H  
ATOM   4413  CG  ASP   289      33.731  61.695  41.030  1.00  0.00           C  
ATOM   4414  OD1 ASP   289      32.719  61.191  41.487  1.00  0.00           O  
ATOM   4415  OD2 ASP   289      34.582  62.325  41.709  1.00  0.00           O  
ATOM   4416  C   ASP   289      33.167  59.530  39.112  1.00  0.00           C  
ATOM   4417  O   ASP   289      34.331  59.043  39.215  1.00  0.00           O  
ATOM   4418  N   GLU   290      32.084  58.744  39.232  1.00  0.00           N  
ATOM   4419  H   GLU   290      31.197  59.196  39.401  1.00  0.00           H  
ATOM   4420  CA  GLU   290      32.250  57.288  39.551  1.00  0.00           C  
ATOM   4421  HA  GLU   290      33.321  57.158  39.705  1.00  0.00           H  
ATOM   4422  CB  GLU   290      31.500  56.909  40.855  1.00  0.00           C  
ATOM   4423  HB2 GLU   290      30.411  56.948  40.882  1.00  0.00           H  
ATOM   4424  HB3 GLU   290      31.630  55.833  40.966  1.00  0.00           H  
ATOM   4425  CG  GLU   290      32.147  57.636  42.061  1.00  0.00           C  
ATOM   4426  HG2 GLU   290      33.225  57.736  41.932  1.00  0.00           H  
ATOM   4427  HG3 GLU   290      31.756  58.651  41.994  1.00  0.00           H  
ATOM   4428  CD  GLU   290      31.836  56.990  43.352  1.00  0.00           C  
ATOM   4429  OE1 GLU   290      31.213  55.889  43.328  1.00  0.00           O  
ATOM   4430  OE2 GLU   290      32.069  57.714  44.371  1.00  0.00           O  
ATOM   4431  C   GLU   290      31.970  56.421  38.284  1.00  0.00           C  
ATOM   4432  O   GLU   290      31.089  55.601  38.394  1.00  0.00           O  
ATOM   4433  N   PHE   291      32.607  56.763  37.080  1.00  0.00           N  
ATOM   4434  H   PHE   291      33.305  57.489  37.153  1.00  0.00           H  
ATOM   4435  CA  PHE   291      32.394  56.019  35.769  1.00  0.00           C  
ATOM   4436  HA  PHE   291      32.206  54.978  36.032  1.00  0.00           H  
ATOM   4437  CB  PHE   291      31.147  56.550  35.113  1.00  0.00           C  
ATOM   4438  HB2 PHE   291      30.405  56.837  35.858  1.00  0.00           H  
ATOM   4439  HB3 PHE   291      31.381  57.542  34.727  1.00  0.00           H  
ATOM   4440  CG  PHE   291      30.438  55.817  33.946  1.00  0.00           C  
ATOM   4441  CD1 PHE   291      30.427  56.420  32.685  1.00  0.00           C  
ATOM   4442  HD1 PHE   291      31.023  57.302  32.501  1.00  0.00           H  
ATOM   4443  CE1 PHE   291      29.662  55.855  31.651  1.00  0.00           C  
ATOM   4444  HE1 PHE   291      29.497  56.352  30.707  1.00  0.00           H  
ATOM   4445  CZ  PHE   291      28.942  54.732  31.886  1.00  0.00           C  
ATOM   4446  HZ  PHE   291      28.337  54.320  31.092  1.00  0.00           H  
ATOM   4447  CE2 PHE   291      28.961  54.016  33.073  1.00  0.00           C  
ATOM   4448  HE2 PHE   291      28.445  53.070  33.133  1.00  0.00           H  
ATOM   4449  CD2 PHE   291      29.752  54.572  34.153  1.00  0.00           C  
ATOM   4450  HD2 PHE   291      29.688  54.004  35.069  1.00  0.00           H  
ATOM   4451  C   PHE   291      33.627  55.978  34.889  1.00  0.00           C  
ATOM   4452  O   PHE   291      34.202  56.999  34.469  1.00  0.00           O  
ATOM   4453  N   THR   292      34.241  54.801  34.739  1.00  0.00           N  
ATOM   4454  H   THR   292      33.794  53.976  35.113  1.00  0.00           H  
ATOM   4455  CA  THR   292      35.546  54.639  34.061  1.00  0.00           C  
ATOM   4456  HA  THR   292      36.093  55.538  34.347  1.00  0.00           H  
ATOM   4457  CB  THR   292      36.399  53.521  34.582  1.00  0.00           C  
ATOM   4458  HB  THR   292      37.430  53.747  34.309  1.00  0.00           H  
ATOM   4459  CG2 THR   292      36.396  53.447  36.086  1.00  0.00           C  
ATOM   4460 HG21 THR   292      37.254  52.839  36.374  1.00  0.00           H  
ATOM   4461 HG22 THR   292      36.594  54.414  36.549  1.00  0.00           H  
ATOM   4462 HG23 THR   292      35.411  53.076  36.369  1.00  0.00           H  
ATOM   4463  OG1 THR   292      35.905  52.373  34.143  1.00  0.00           O  
ATOM   4464  HG1 THR   292      34.965  52.465  34.311  1.00  0.00           H  
ATOM   4465  C   THR   292      35.320  54.492  32.542  1.00  0.00           C  
ATOM   4466  O   THR   292      34.248  54.051  32.138  1.00  0.00           O  
ATOM   4467  N   PRO   293      36.273  54.727  31.650  1.00  0.00           N  
ATOM   4468  CD  PRO   293      37.495  55.392  31.998  1.00  0.00           C  
ATOM   4469  HD2 PRO   293      38.265  54.946  32.627  1.00  0.00           H  
ATOM   4470  HD3 PRO   293      37.234  56.369  32.404  1.00  0.00           H  
ATOM   4471  CG  PRO   293      38.217  55.647  30.566  1.00  0.00           C  
ATOM   4472  HG2 PRO   293      39.289  55.455  30.615  1.00  0.00           H  
ATOM   4473  HG3 PRO   293      38.095  56.676  30.226  1.00  0.00           H  
ATOM   4474  CB  PRO   293      37.575  54.664  29.539  1.00  0.00           C  
ATOM   4475  HB2 PRO   293      38.143  53.734  29.573  1.00  0.00           H  
ATOM   4476  HB3 PRO   293      37.429  55.070  28.538  1.00  0.00           H  
ATOM   4477  CA  PRO   293      36.175  54.394  30.234  1.00  0.00           C  
ATOM   4478  HA  PRO   293      35.470  55.095  29.788  1.00  0.00           H  
ATOM   4479  C   PRO   293      35.750  52.948  30.047  1.00  0.00           C  
ATOM   4480  O   PRO   293      34.897  52.645  29.192  1.00  0.00           O  
ATOM   4481  N   PHE   294      36.339  51.935  30.749  1.00  0.00           N  
ATOM   4482  H   PHE   294      37.192  52.169  31.238  1.00  0.00           H  
ATOM   4483  CA  PHE   294      35.735  50.598  30.779  1.00  0.00           C  
ATOM   4484  HA  PHE   294      35.811  50.259  29.746  1.00  0.00           H  
ATOM   4485  CB  PHE   294      36.481  49.612  31.723  1.00  0.00           C  
ATOM   4486  HB2 PHE   294      36.135  49.834  32.732  1.00  0.00           H  
ATOM   4487  HB3 PHE   294      36.145  48.618  31.427  1.00  0.00           H  
ATOM   4488  CG  PHE   294      37.977  49.529  31.586  1.00  0.00           C  
ATOM   4489  CD1 PHE   294      38.694  49.848  30.448  1.00  0.00           C  
ATOM   4490  HD1 PHE   294      38.193  50.124  29.532  1.00  0.00           H  
ATOM   4491  CE1 PHE   294      40.101  49.749  30.368  1.00  0.00           C  
ATOM   4492  HE1 PHE   294      40.594  49.869  29.415  1.00  0.00           H  
ATOM   4493  CZ  PHE   294      40.827  49.398  31.495  1.00  0.00           C  
ATOM   4494  HZ  PHE   294      41.904  49.384  31.419  1.00  0.00           H  
ATOM   4495  CE2 PHE   294      40.174  49.111  32.687  1.00  0.00           C  
ATOM   4496  HE2 PHE   294      40.776  48.700  33.484  1.00  0.00           H  
ATOM   4497  CD2 PHE   294      38.781  49.141  32.741  1.00  0.00           C  
ATOM   4498  HD2 PHE   294      38.391  48.674  33.633  1.00  0.00           H  
ATOM   4499  C   PHE   294      34.166  50.496  30.883  1.00  0.00           C  
ATOM   4500  O   PHE   294      33.581  49.646  30.191  1.00  0.00           O  
ATOM   4501  N   ASP   295      33.575  51.318  31.804  1.00  0.00           N  
ATOM   4502  H   ASP   295      34.251  51.848  32.334  1.00  0.00           H  
ATOM   4503  CA  ASP   295      32.188  51.381  32.050  1.00  0.00           C  
ATOM   4504  HA  ASP   295      31.727  50.394  32.087  1.00  0.00           H  
ATOM   4505  CB  ASP   295      31.894  52.083  33.408  1.00  0.00           C  
ATOM   4506  HB2 ASP   295      31.912  53.172  33.406  1.00  0.00           H  
ATOM   4507  HB3 ASP   295      30.822  51.967  33.571  1.00  0.00           H  
ATOM   4508  CG  ASP   295      32.647  51.558  34.613  1.00  0.00           C  
ATOM   4509  OD1 ASP   295      32.467  50.365  34.942  1.00  0.00           O  
ATOM   4510  OD2 ASP   295      33.209  52.365  35.304  1.00  0.00           O  
ATOM   4511  C   ASP   295      31.487  51.974  30.868  1.00  0.00           C  
ATOM   4512  O   ASP   295      30.502  51.465  30.458  1.00  0.00           O  
ATOM   4513  N   VAL   296      32.049  53.161  30.356  1.00  0.00           N  
ATOM   4514  H   VAL   296      32.843  53.612  30.787  1.00  0.00           H  
ATOM   4515  CA  VAL   296      31.432  53.837  29.139  1.00  0.00           C  
ATOM   4516  HA  VAL   296      30.458  54.270  29.369  1.00  0.00           H  
ATOM   4517  CB  VAL   296      32.337  54.893  28.619  1.00  0.00           C  
ATOM   4518  HB  VAL   296      33.341  54.606  28.305  1.00  0.00           H  
ATOM   4519  CG1 VAL   296      31.746  55.749  27.412  1.00  0.00           C  
ATOM   4520 HG11 VAL   296      30.941  56.399  27.752  1.00  0.00           H  
ATOM   4521 HG12 VAL   296      32.398  56.488  26.946  1.00  0.00           H  
ATOM   4522 HG13 VAL   296      31.322  55.078  26.665  1.00  0.00           H  
ATOM   4523  CG2 VAL   296      32.721  55.951  29.657  1.00  0.00           C  
ATOM   4524 HG21 VAL   296      31.881  56.508  30.072  1.00  0.00           H  
ATOM   4525 HG22 VAL   296      33.272  55.437  30.444  1.00  0.00           H  
ATOM   4526 HG23 VAL   296      33.539  56.527  29.225  1.00  0.00           H  
ATOM   4527  C   VAL   296      31.157  52.773  27.995  1.00  0.00           C  
ATOM   4528  O   VAL   296      29.943  52.675  27.554  1.00  0.00           O  
ATOM   4529  N   VAL   297      32.214  52.002  27.652  1.00  0.00           N  
ATOM   4530  H   VAL   297      33.036  52.145  28.221  1.00  0.00           H  
ATOM   4531  CA  VAL   297      32.248  51.000  26.549  1.00  0.00           C  
ATOM   4532  HA  VAL   297      31.931  51.486  25.626  1.00  0.00           H  
ATOM   4533  CB  VAL   297      33.620  50.415  26.335  1.00  0.00           C  
ATOM   4534  HB  VAL   297      33.971  49.935  27.249  1.00  0.00           H  
ATOM   4535  CG1 VAL   297      33.516  49.363  25.289  1.00  0.00           C  
ATOM   4536 HG11 VAL   297      34.477  49.098  24.848  1.00  0.00           H  
ATOM   4537 HG12 VAL   297      33.049  48.480  25.725  1.00  0.00           H  
ATOM   4538 HG13 VAL   297      32.900  49.792  24.498  1.00  0.00           H  
ATOM   4539  CG2 VAL   297      34.561  51.438  25.918  1.00  0.00           C  
ATOM   4540 HG21 VAL   297      34.611  52.195  26.701  1.00  0.00           H  
ATOM   4541 HG22 VAL   297      35.500  50.893  25.831  1.00  0.00           H  
ATOM   4542 HG23 VAL   297      34.249  51.897  24.980  1.00  0.00           H  
ATOM   4543  C   VAL   297      31.126  49.926  26.850  1.00  0.00           C  
ATOM   4544  O   VAL   297      30.336  49.720  25.957  1.00  0.00           O  
ATOM   4545  N   ARG   298      31.208  49.273  28.010  1.00  0.00           N  
ATOM   4546  H   ARG   298      32.008  49.502  28.583  1.00  0.00           H  
ATOM   4547  CA  ARG   298      30.113  48.412  28.422  1.00  0.00           C  
ATOM   4548  HA  ARG   298      30.067  47.543  27.764  1.00  0.00           H  
ATOM   4549  CB  ARG   298      30.333  47.915  29.831  1.00  0.00           C  
ATOM   4550  HB2 ARG   298      31.354  47.541  29.908  1.00  0.00           H  
ATOM   4551  HB3 ARG   298      30.194  48.745  30.523  1.00  0.00           H  
ATOM   4552  CG  ARG   298      29.372  46.859  30.414  1.00  0.00           C  
ATOM   4553  HG2 ARG   298      28.374  47.287  30.511  1.00  0.00           H  
ATOM   4554  HG3 ARG   298      29.381  46.041  29.693  1.00  0.00           H  
ATOM   4555  CD  ARG   298      29.944  46.279  31.756  1.00  0.00           C  
ATOM   4556  HD2 ARG   298      29.448  45.327  31.946  1.00  0.00           H  
ATOM   4557  HD3 ARG   298      31.014  46.120  31.623  1.00  0.00           H  
ATOM   4558  NE  ARG   298      29.714  47.144  32.887  1.00  0.00           N  
ATOM   4559  HE  ARG   298      28.860  47.042  33.416  1.00  0.00           H  
ATOM   4560  CZ  ARG   298      30.505  48.002  33.453  1.00  0.00           C  
ATOM   4561  NH1 ARG   298      31.761  48.113  33.098  1.00  0.00           N  
ATOM   4562 HH11 ARG   298      32.168  47.509  32.399  1.00  0.00           H  
ATOM   4563 HH12 ARG   298      32.477  48.532  33.674  1.00  0.00           H  
ATOM   4564  NH2 ARG   298      30.100  48.672  34.540  1.00  0.00           N  
ATOM   4565 HH21 ARG   298      29.135  48.531  34.804  1.00  0.00           H  
ATOM   4566 HH22 ARG   298      30.721  49.397  34.871  1.00  0.00           H  
ATOM   4567  C   ARG   298      28.670  49.067  28.296  1.00  0.00           C  
ATOM   4568  O   ARG   298      27.765  48.487  27.635  1.00  0.00           O  
ATOM   4569  N   GLN   299      28.493  50.292  28.862  1.00  0.00           N  
ATOM   4570  H   GLN   299      29.272  50.622  29.414  1.00  0.00           H  
ATOM   4571  CA  GLN   299      27.150  50.925  28.801  1.00  0.00           C  
ATOM   4572  HA  GLN   299      26.497  50.190  29.272  1.00  0.00           H  
ATOM   4573  CB  GLN   299      27.181  52.261  29.626  1.00  0.00           C  
ATOM   4574  HB2 GLN   299      27.822  52.385  30.498  1.00  0.00           H  
ATOM   4575  HB3 GLN   299      27.546  52.992  28.905  1.00  0.00           H  
ATOM   4576  CG  GLN   299      25.786  52.854  29.762  1.00  0.00           C  
ATOM   4577  HG2 GLN   299      25.611  53.718  29.120  1.00  0.00           H  
ATOM   4578  HG3 GLN   299      25.041  52.126  29.442  1.00  0.00           H  
ATOM   4579  CD  GLN   299      25.423  53.269  31.175  1.00  0.00           C  
ATOM   4580  OE1 GLN   299      26.094  52.880  32.116  1.00  0.00           O  
ATOM   4581  NE2 GLN   299      24.300  53.876  31.457  1.00  0.00           N  
ATOM   4582 HE21 GLN   299      23.755  54.249  30.693  1.00  0.00           H  
ATOM   4583 HE22 GLN   299      23.995  53.912  32.419  1.00  0.00           H  
ATOM   4584  C   GLN   299      26.644  51.123  27.412  1.00  0.00           C  
ATOM   4585  O   GLN   299      25.500  50.755  27.197  1.00  0.00           O  
ATOM   4586  N   CYS   300      27.526  51.564  26.499  1.00  0.00           N  
ATOM   4587  H   CYS   300      28.387  51.948  26.861  1.00  0.00           H  
ATOM   4588  CA  CYS   300      27.299  51.845  25.041  1.00  0.00           C  
ATOM   4589  HA  CYS   300      26.314  52.301  24.934  1.00  0.00           H  
ATOM   4590  CB  CYS   300      28.319  52.916  24.602  1.00  0.00           C  
ATOM   4591  HB2 CYS   300      29.389  52.709  24.606  1.00  0.00           H  
ATOM   4592  HB3 CYS   300      28.141  53.256  23.582  1.00  0.00           H  
ATOM   4593  SG  CYS   300      28.123  54.395  25.590  1.00  0.00           S  
ATOM   4594  HG  CYS   300      28.572  53.854  26.726  1.00  0.00           H  
ATOM   4595  C   CYS   300      27.095  50.627  24.097  1.00  0.00           C  
ATOM   4596  O   CYS   300      26.069  50.572  23.447  1.00  0.00           O  
ATOM   4597  N   SER   301      27.806  49.535  24.302  1.00  0.00           N  
ATOM   4598  H   SER   301      28.625  49.727  24.861  1.00  0.00           H  
ATOM   4599  CA  SER   301      27.590  48.157  23.888  1.00  0.00           C  
ATOM   4600  HA  SER   301      27.607  48.057  22.803  1.00  0.00           H  
ATOM   4601  CB  SER   301      28.811  47.349  24.333  1.00  0.00           C  
ATOM   4602  HB2 SER   301      29.063  47.355  25.393  1.00  0.00           H  
ATOM   4603  HB3 SER   301      28.609  46.323  24.026  1.00  0.00           H  
ATOM   4604  OG  SER   301      29.986  47.668  23.664  1.00  0.00           O  
ATOM   4605  HG  SER   301      30.717  47.386  24.217  1.00  0.00           H  
ATOM   4606  C   SER   301      26.295  47.486  24.294  1.00  0.00           C  
ATOM   4607  O   SER   301      25.640  46.880  23.455  1.00  0.00           O  
ATOM   4608  N   GLY   302      25.949  47.509  25.643  1.00  0.00           N  
ATOM   4609  H   GLY   302      26.701  47.745  26.274  1.00  0.00           H  
ATOM   4610  CA  GLY   302      24.814  46.710  26.156  1.00  0.00           C  
ATOM   4611  HA2 GLY   302      24.542  47.030  27.162  1.00  0.00           H  
ATOM   4612  HA3 GLY   302      23.975  46.824  25.470  1.00  0.00           H  
ATOM   4613  C   GLY   302      25.071  45.186  26.054  1.00  0.00           C  
ATOM   4614  O   GLY   302      24.452  44.544  25.224  1.00  0.00           O  
ATOM   4615  N   VAL   303      25.918  44.729  26.971  1.00  0.00           N  
ATOM   4616  H   VAL   303      26.315  45.404  27.609  1.00  0.00           H  
ATOM   4617  CA  VAL   303      26.607  43.436  26.871  1.00  0.00           C  
ATOM   4618  HA  VAL   303      26.669  43.135  25.826  1.00  0.00           H  
ATOM   4619  CB  VAL   303      28.141  43.228  27.256  1.00  0.00           C  
ATOM   4620  HB  VAL   303      28.260  43.698  28.232  1.00  0.00           H  
ATOM   4621  CG1 VAL   303      28.657  41.776  27.300  1.00  0.00           C  
ATOM   4622 HG11 VAL   303      29.698  41.856  27.611  1.00  0.00           H  
ATOM   4623 HG12 VAL   303      28.126  41.172  28.035  1.00  0.00           H  
ATOM   4624 HG13 VAL   303      28.726  41.296  26.324  1.00  0.00           H  
ATOM   4625  CG2 VAL   303      29.028  43.923  26.273  1.00  0.00           C  
ATOM   4626 HG21 VAL   303      30.078  43.911  26.566  1.00  0.00           H  
ATOM   4627 HG22 VAL   303      29.018  43.498  25.269  1.00  0.00           H  
ATOM   4628 HG23 VAL   303      28.683  44.956  26.235  1.00  0.00           H  
ATOM   4629  C   VAL   303      25.682  42.487  27.770  1.00  0.00           C  
ATOM   4630  O   VAL   303      25.534  42.682  28.960  1.00  0.00           O  
ATOM   4631  N   THR   304      25.081  41.448  27.300  1.00  0.00           N  
ATOM   4632  H   THR   304      25.386  41.149  26.385  1.00  0.00           H  
ATOM   4633  CA  THR   304      24.304  40.464  28.107  1.00  0.00           C  
ATOM   4634  HA  THR   304      23.877  40.965  28.976  1.00  0.00           H  
ATOM   4635  CB  THR   304      23.209  39.735  27.340  1.00  0.00           C  
ATOM   4636  HB  THR   304      23.714  39.146  26.575  1.00  0.00           H  
ATOM   4637  CG2 THR   304      22.381  38.777  28.235  1.00  0.00           C  
ATOM   4638 HG21 THR   304      21.555  38.449  27.603  1.00  0.00           H  
ATOM   4639 HG22 THR   304      22.966  37.882  28.444  1.00  0.00           H  
ATOM   4640 HG23 THR   304      22.018  39.224  29.161  1.00  0.00           H  
ATOM   4641  OG1 THR   304      22.382  40.742  26.756  1.00  0.00           O  
ATOM   4642  HG1 THR   304      22.861  41.190  26.055  1.00  0.00           H  
ATOM   4643  C   THR   304      25.270  39.398  28.644  1.00  0.00           C  
ATOM   4644  O   THR   304      25.787  38.578  27.896  1.00  0.00           O  
ATOM   4645  N   PHE   305      25.458  39.401  29.909  1.00  0.00           N  
ATOM   4646  H   PHE   305      24.938  40.085  30.440  1.00  0.00           H  
ATOM   4647  CA  PHE   305      26.291  38.371  30.611  1.00  0.00           C  
ATOM   4648  HA  PHE   305      27.088  38.058  29.937  1.00  0.00           H  
ATOM   4649  CB  PHE   305      26.949  38.943  31.865  1.00  0.00           C  
ATOM   4650  HB2 PHE   305      26.143  39.417  32.424  1.00  0.00           H  
ATOM   4651  HB3 PHE   305      27.475  38.142  32.386  1.00  0.00           H  
ATOM   4652  CG  PHE   305      27.988  40.010  31.562  1.00  0.00           C  
ATOM   4653  CD1 PHE   305      27.529  41.295  31.542  1.00  0.00           C  
ATOM   4654  HD1 PHE   305      26.542  41.397  31.969  1.00  0.00           H  
ATOM   4655  CE1 PHE   305      28.382  42.321  31.236  1.00  0.00           C  
ATOM   4656  HE1 PHE   305      27.990  43.317  31.379  1.00  0.00           H  
ATOM   4657  CZ  PHE   305      29.733  42.104  30.792  1.00  0.00           C  
ATOM   4658  HZ  PHE   305      30.287  42.986  30.506  1.00  0.00           H  
ATOM   4659  CE2 PHE   305      30.164  40.787  30.785  1.00  0.00           C  
ATOM   4660  HE2 PHE   305      31.219  40.653  30.596  1.00  0.00           H  
ATOM   4661  CD2 PHE   305      29.340  39.709  31.218  1.00  0.00           C  
ATOM   4662  HD2 PHE   305      29.806  38.736  31.189  1.00  0.00           H  
ATOM   4663  C   PHE   305      25.435  37.125  30.986  1.00  0.00           C  
ATOM   4664  O   PHE   305      24.340  37.149  31.428  1.00  0.00           O  
ATOM   4665  N   GLN   306      26.075  35.928  30.826  1.00  0.00           N  
ATOM   4666  H   GLN   306      27.068  35.883  30.646  1.00  0.00           H  
ATOM   4667  CA  GLN   306      25.478  34.607  30.995  1.00  0.00           C  
ATOM   4668  HA  GLN   306      24.435  34.710  30.694  1.00  0.00           H  
ATOM   4669  CB  GLN   306      26.378  33.703  30.077  1.00  0.00           C  
ATOM   4670  HB2 GLN   306      27.302  33.654  30.652  1.00  0.00           H  
ATOM   4671  HB3 GLN   306      25.916  32.716  30.104  1.00  0.00           H  
ATOM   4672  CG  GLN   306      26.700  34.022  28.536  1.00  0.00           C  
ATOM   4673  HG2 GLN   306      25.811  33.884  27.921  1.00  0.00           H  
ATOM   4674  HG3 GLN   306      27.043  35.057  28.543  1.00  0.00           H  
ATOM   4675  CD  GLN   306      27.863  33.216  27.899  1.00  0.00           C  
ATOM   4676  OE1 GLN   306      28.866  33.609  27.309  1.00  0.00           O  
ATOM   4677  NE2 GLN   306      27.868  31.954  28.107  1.00  0.00           N  
ATOM   4678 HE21 GLN   306      27.162  31.480  28.651  1.00  0.00           H  
ATOM   4679 HE22 GLN   306      28.539  31.384  27.613  1.00  0.00           H  
ATOM   4680  C   GLN   306      25.440  34.134  32.457  1.00  0.00           C  
ATOM   4681  O   GLN   306      26.389  34.346  33.212  1.00  0.00           O  
ATOM   4682  OXT GLN   306      24.546  33.347  32.830  1.00  0.00           O  
TER    4683      GLN   306 
ATOM   4683  C1  LIG   307      31.983  48.508  63.559  1.00  0.00           C  
ATOM   4684  C10 LIG   307      26.746  50.713  59.059  1.00  0.00           C  
ATOM   4685  C11 LIG   307      27.398  50.486  57.783  1.00  0.00           C  
ATOM   4686  C13 LIG   307      29.179  49.450  58.853  1.00  0.00           C  
ATOM   4687  C14 LIG   307      26.554  50.218  61.414  1.00  0.00           C  
ATOM   4688  C15 LIG   307      25.362  51.029  61.448  1.00  0.00           C  
ATOM   4689  C16 LIG   307      24.844  51.589  60.240  1.00  0.00           C  
ATOM   4690  C17 LIG   307      25.537  51.506  59.044  1.00  0.00           C  
ATOM   4691  C19 LIG   307      33.029  50.171  65.017  1.00  0.00           C  
ATOM   4692  C2  LIG   307      30.765  48.106  62.859  1.00  0.00           C  
ATOM   4693  C20 LIG   307      31.903  49.725  64.287  1.00  0.00           C  
ATOM   4694  C3  LIG   307      30.405  48.923  61.630  1.00  0.00           C  
ATOM   4695  C4  LIG   307      33.195  47.833  63.504  1.00  0.00           C  
ATOM   4696  C5  LIG   307      34.329  48.431  64.002  1.00  0.00           C  
ATOM   4697  C7  LIG   307      34.246  49.589  64.739  1.00  0.00           C  
ATOM   4698  C8  LIG   307      28.503  49.570  60.071  1.00  0.00           C  
ATOM   4699  C9  LIG   307      27.229  50.153  60.232  1.00  0.00           C  
ATOM   4700  N12 LIG   307      28.592  49.823  57.701  1.00  0.00           N  
ATOM   4701  N6  LIG   307      29.049  48.915  61.214  1.00  0.00           N  
ATOM   4702  O18 LIG   307      31.206  49.631  61.108  1.00  0.00           O  
ATOM   4703 Cl21 LIG   307      35.918  47.654  63.707  1.00  0.00          CL  
ATOM   4704 HC11 LIG   307      26.973  50.839  56.845  1.00  0.00           H  
ATOM   4705 HC13 LIG   307      29.970  48.704  58.797  1.00  0.00           H  
ATOM   4706 HC14 LIG   307      27.005  49.856  62.334  1.00  0.00           H  
ATOM   4707 HC15 LIG   307      24.840  51.084  62.398  1.00  0.00           H  
ATOM   4708 HC16 LIG   307      23.884  52.070  60.400  1.00  0.00           H  
ATOM   4709 HC17 LIG   307      25.089  51.774  58.092  1.00  0.00           H  
ATOM   4710 HC19 LIG   307      33.058  51.114  65.555  1.00  0.00           H  
ATOM   4711 H2_1 LIG   307      29.936  48.066  63.576  1.00  0.00           H  
ATOM   4712 H2_2 LIG   307      30.897  47.059  62.560  1.00  0.00           H  
ATOM   4713 HC20 LIG   307      30.910  50.165  64.298  1.00  0.00           H  
ATOM   4714  HC4 LIG   307      33.290  46.935  62.901  1.00  0.00           H  
ATOM   4715  HC7 LIG   307      35.131  49.968  65.241  1.00  0.00           H  
ATOM   4716  HN6 LIG   307      28.450  48.276  61.723  1.00  0.00           H  
TER    4717      LIG   307 
END   
