# Supplementary material for: FMOPhore for hotspot identification and efficient fragment-to-lead growth strategies
Source: Nat Commun. 2026 Apr 28;17:5813. doi: 10.1038/s41467-026-72384-x (PMC13328607; doi:10.1038/s41467-026-72384-x)
Supplement: Supplementary file 3 — Supplementary Dataset 1 [file 41467_2026_72384_MOESM3_ESM.zip › PI3K/MD_output.pdb]

CRYST1  176.396  166.309  165.599  83.08  47.35  78.56               1
ATOM      1  N   SER     1      58.395  27.464  25.410  1.00  0.00           N  
ATOM      2  H1  SER     1      58.544  26.474  25.545  1.00  0.00           H  
ATOM      3  H2  SER     1      58.541  27.801  26.351  1.00  0.00           H  
ATOM      4  H3  SER     1      58.955  27.888  24.685  1.00  0.00           H  
ATOM      5  CA  SER     1      57.017  27.703  25.143  1.00  0.00           C  
ATOM      6  HA  SER     1      56.773  27.019  24.331  1.00  0.00           H  
ATOM      7  CB  SER     1      56.138  27.215  26.269  1.00  0.00           C  
ATOM      8  HB2 SER     1      56.532  27.590  27.214  1.00  0.00           H  
ATOM      9  HB3 SER     1      55.092  27.476  26.109  1.00  0.00           H  
ATOM     10  OG  SER     1      56.202  25.749  26.401  1.00  0.00           O  
ATOM     11  HG  SER     1      55.566  25.363  25.795  1.00  0.00           H  
ATOM     12  C   SER     1      56.792  29.215  24.861  1.00  0.00           C  
ATOM     13  O   SER     1      56.542  29.972  25.775  1.00  0.00           O  
ATOM     14  N   GLN     2      56.926  29.672  23.631  1.00  0.00           N  
ATOM     15  H   GLN     2      57.270  28.990  22.970  1.00  0.00           H  
ATOM     16  CA  GLN     2      56.772  31.043  23.054  1.00  0.00           C  
ATOM     17  HA  GLN     2      57.713  31.582  23.165  1.00  0.00           H  
ATOM     18  CB  GLN     2      56.672  31.198  21.520  1.00  0.00           C  
ATOM     19  HB2 GLN     2      56.304  32.197  21.282  1.00  0.00           H  
ATOM     20  HB3 GLN     2      57.672  31.120  21.094  1.00  0.00           H  
ATOM     21  CG  GLN     2      55.752  30.079  20.915  1.00  0.00           C  
ATOM     22  HG2 GLN     2      56.028  29.992  19.864  1.00  0.00           H  
ATOM     23  HG3 GLN     2      55.910  29.123  21.415  1.00  0.00           H  
ATOM     24  CD  GLN     2      54.287  30.545  21.005  1.00  0.00           C  
ATOM     25  OE1 GLN     2      53.997  31.745  20.881  1.00  0.00           O  
ATOM     26  NE2 GLN     2      53.317  29.680  21.015  1.00  0.00           N  
ATOM     27 HE21 GLN     2      53.479  28.684  20.984  1.00  0.00           H  
ATOM     28 HE22 GLN     2      52.358  29.975  20.903  1.00  0.00           H  
ATOM     29  C   GLN     2      55.762  31.868  23.792  1.00  0.00           C  
ATOM     30  O   GLN     2      56.139  32.863  24.390  1.00  0.00           O  
ATOM     31  N   ALA     3      54.517  31.379  23.932  1.00  0.00           N  
ATOM     32  H   ALA     3      54.364  30.459  23.543  1.00  0.00           H  
ATOM     33  CA  ALA     3      53.357  32.014  24.598  1.00  0.00           C  
ATOM     34  HA  ALA     3      53.022  32.812  23.936  1.00  0.00           H  
ATOM     35  CB  ALA     3      52.115  31.064  24.707  1.00  0.00           C  
ATOM     36  HB1 ALA     3      51.257  31.588  25.129  1.00  0.00           H  
ATOM     37  HB2 ALA     3      51.828  30.715  23.715  1.00  0.00           H  
ATOM     38  HB3 ALA     3      52.238  30.177  25.329  1.00  0.00           H  
ATOM     39  C   ALA     3      53.785  32.623  25.970  1.00  0.00           C  
ATOM     40  O   ALA     3      53.820  33.814  26.160  1.00  0.00           O  
ATOM     41  N   PHE     4      54.231  31.799  26.857  1.00  0.00           N  
ATOM     42  H   PHE     4      54.208  30.863  26.478  1.00  0.00           H  
ATOM     43  CA  PHE     4      54.701  32.062  28.260  1.00  0.00           C  
ATOM     44  HA  PHE     4      53.883  32.629  28.705  1.00  0.00           H  
ATOM     45  CB  PHE     4      54.736  30.821  29.103  1.00  0.00           C  
ATOM     46  HB2 PHE     4      53.831  30.245  28.912  1.00  0.00           H  
ATOM     47  HB3 PHE     4      55.493  30.189  28.638  1.00  0.00           H  
ATOM     48  CG  PHE     4      55.035  31.074  30.654  1.00  0.00           C  
ATOM     49  CD1 PHE     4      54.435  32.123  31.382  1.00  0.00           C  
ATOM     50  HD1 PHE     4      53.712  32.766  30.901  1.00  0.00           H  
ATOM     51  CE1 PHE     4      54.663  32.306  32.734  1.00  0.00           C  
ATOM     52  HE1 PHE     4      54.158  33.080  33.293  1.00  0.00           H  
ATOM     53  CZ  PHE     4      55.587  31.512  33.371  1.00  0.00           C  
ATOM     54  HZ  PHE     4      55.787  31.704  34.415  1.00  0.00           H  
ATOM     55  CE2 PHE     4      56.293  30.516  32.635  1.00  0.00           C  
ATOM     56  HE2 PHE     4      57.012  29.885  33.136  1.00  0.00           H  
ATOM     57  CD2 PHE     4      55.999  30.274  31.294  1.00  0.00           C  
ATOM     58  HD2 PHE     4      56.537  29.570  30.676  1.00  0.00           H  
ATOM     59  C   PHE     4      55.976  32.968  28.237  1.00  0.00           C  
ATOM     60  O   PHE     4      55.989  33.876  29.082  1.00  0.00           O  
ATOM     61  N   GLN     5      56.899  32.801  27.296  1.00  0.00           N  
ATOM     62  H   GLN     5      56.779  32.155  26.529  1.00  0.00           H  
ATOM     63  CA  GLN     5      58.003  33.707  27.152  1.00  0.00           C  
ATOM     64  HA  GLN     5      58.643  33.720  28.034  1.00  0.00           H  
ATOM     65  CB  GLN     5      58.938  33.227  26.036  1.00  0.00           C  
ATOM     66  HB2 GLN     5      59.355  32.354  26.538  1.00  0.00           H  
ATOM     67  HB3 GLN     5      58.352  32.951  25.159  1.00  0.00           H  
ATOM     68  CG  GLN     5      60.008  34.293  25.727  1.00  0.00           C  
ATOM     69  HG2 GLN     5      59.623  35.115  25.123  1.00  0.00           H  
ATOM     70  HG3 GLN     5      60.449  34.752  26.612  1.00  0.00           H  
ATOM     71  CD  GLN     5      61.073  33.679  24.727  1.00  0.00           C  
ATOM     72  OE1 GLN     5      60.982  32.531  24.243  1.00  0.00           O  
ATOM     73  NE2 GLN     5      62.053  34.487  24.498  1.00  0.00           N  
ATOM     74 HE21 GLN     5      62.247  35.218  25.168  1.00  0.00           H  
ATOM     75 HE22 GLN     5      62.760  34.244  23.820  1.00  0.00           H  
ATOM     76  C   GLN     5      57.437  35.133  26.896  1.00  0.00           C  
ATOM     77  O   GLN     5      58.022  36.062  27.536  1.00  0.00           O  
ATOM     78  N   ARG     6      56.472  35.363  25.968  1.00  0.00           N  
ATOM     79  H   ARG     6      56.075  34.597  25.441  1.00  0.00           H  
ATOM     80  CA  ARG     6      55.862  36.655  25.774  1.00  0.00           C  
ATOM     81  HA  ARG     6      56.544  37.472  25.537  1.00  0.00           H  
ATOM     82  CB  ARG     6      54.831  36.619  24.598  1.00  0.00           C  
ATOM     83  HB2 ARG     6      54.052  35.871  24.743  1.00  0.00           H  
ATOM     84  HB3 ARG     6      54.304  37.572  24.574  1.00  0.00           H  
ATOM     85  CG  ARG     6      55.556  36.500  23.290  1.00  0.00           C  
ATOM     86  HG2 ARG     6      56.450  37.122  23.317  1.00  0.00           H  
ATOM     87  HG3 ARG     6      55.854  35.482  23.040  1.00  0.00           H  
ATOM     88  CD  ARG     6      54.737  37.014  22.124  1.00  0.00           C  
ATOM     89  HD2 ARG     6      54.236  37.913  22.482  1.00  0.00           H  
ATOM     90  HD3 ARG     6      55.312  37.344  21.259  1.00  0.00           H  
ATOM     91  NE  ARG     6      53.639  36.104  21.742  1.00  0.00           N  
ATOM     92  HE  ARG     6      52.708  36.464  21.892  1.00  0.00           H  
ATOM     93  CZ  ARG     6      53.687  34.881  21.130  1.00  0.00           C  
ATOM     94  NH1 ARG     6      54.781  34.427  20.653  1.00  0.00           N  
ATOM     95 HH11 ARG     6      55.649  34.930  20.770  1.00  0.00           H  
ATOM     96 HH12 ARG     6      54.828  33.457  20.374  1.00  0.00           H  
ATOM     97  NH2 ARG     6      52.617  34.114  21.176  1.00  0.00           N  
ATOM     98 HH21 ARG     6      51.824  34.253  21.785  1.00  0.00           H  
ATOM     99 HH22 ARG     6      52.766  33.186  20.808  1.00  0.00           H  
ATOM    100  C   ARG     6      55.229  37.137  27.041  1.00  0.00           C  
ATOM    101  O   ARG     6      55.625  38.235  27.467  1.00  0.00           O  
ATOM    102  N   GLN     7      54.365  36.360  27.620  1.00  0.00           N  
ATOM    103  H   GLN     7      54.193  35.441  27.238  1.00  0.00           H  
ATOM    104  CA  GLN     7      53.732  36.788  28.900  1.00  0.00           C  
ATOM    105  HA  GLN     7      53.026  37.593  28.693  1.00  0.00           H  
ATOM    106  CB  GLN     7      52.946  35.658  29.516  1.00  0.00           C  
ATOM    107  HB2 GLN     7      52.317  35.265  28.718  1.00  0.00           H  
ATOM    108  HB3 GLN     7      53.640  34.908  29.896  1.00  0.00           H  
ATOM    109  CG  GLN     7      52.125  35.916  30.855  1.00  0.00           C  
ATOM    110  HG2 GLN     7      52.824  35.980  31.689  1.00  0.00           H  
ATOM    111  HG3 GLN     7      51.656  36.874  30.633  1.00  0.00           H  
ATOM    112  CD  GLN     7      51.131  34.837  31.177  1.00  0.00           C  
ATOM    113  OE1 GLN     7      51.396  33.638  31.088  1.00  0.00           O  
ATOM    114  NE2 GLN     7      49.927  35.268  31.726  1.00  0.00           N  
ATOM    115 HE21 GLN     7      49.681  36.242  31.830  1.00  0.00           H  
ATOM    116 HE22 GLN     7      49.277  34.525  31.942  1.00  0.00           H  
ATOM    117  C   GLN     7      54.683  37.206  30.021  1.00  0.00           C  
ATOM    118  O   GLN     7      54.478  38.275  30.588  1.00  0.00           O  
ATOM    119  N   LEU     8      55.699  36.419  30.326  1.00  0.00           N  
ATOM    120  H   LEU     8      55.832  35.489  29.956  1.00  0.00           H  
ATOM    121  CA  LEU     8      56.863  36.771  31.146  1.00  0.00           C  
ATOM    122  HA  LEU     8      56.495  36.870  32.168  1.00  0.00           H  
ATOM    123  CB  LEU     8      57.785  35.536  31.336  1.00  0.00           C  
ATOM    124  HB2 LEU     8      58.117  35.111  30.389  1.00  0.00           H  
ATOM    125  HB3 LEU     8      58.667  35.932  31.839  1.00  0.00           H  
ATOM    126  CG  LEU     8      57.329  34.323  32.127  1.00  0.00           C  
ATOM    127  HG  LEU     8      56.440  33.835  31.727  1.00  0.00           H  
ATOM    128  CD1 LEU     8      58.503  33.381  31.998  1.00  0.00           C  
ATOM    129 HD11 LEU     8      59.430  33.886  32.268  1.00  0.00           H  
ATOM    130 HD12 LEU     8      58.316  32.471  32.569  1.00  0.00           H  
ATOM    131 HD13 LEU     8      58.542  33.014  30.972  1.00  0.00           H  
ATOM    132  CD2 LEU     8      57.180  34.609  33.612  1.00  0.00           C  
ATOM    133 HD21 LEU     8      57.250  33.657  34.138  1.00  0.00           H  
ATOM    134 HD22 LEU     8      58.112  35.063  33.946  1.00  0.00           H  
ATOM    135 HD23 LEU     8      56.319  35.232  33.854  1.00  0.00           H  
ATOM    136  C   LEU     8      57.587  38.064  30.745  1.00  0.00           C  
ATOM    137  O   LEU     8      57.845  38.924  31.651  1.00  0.00           O  
ATOM    138  N   THR     9      57.857  38.276  29.471  1.00  0.00           N  
ATOM    139  H   THR     9      57.593  37.519  28.857  1.00  0.00           H  
ATOM    140  CA  THR     9      58.417  39.513  28.895  1.00  0.00           C  
ATOM    141  HA  THR     9      59.349  39.653  29.442  1.00  0.00           H  
ATOM    142  CB  THR     9      58.694  39.384  27.449  1.00  0.00           C  
ATOM    143  HB  THR     9      57.748  39.197  26.941  1.00  0.00           H  
ATOM    144  CG2 THR     9      59.272  40.644  26.787  1.00  0.00           C  
ATOM    145 HG21 THR     9      59.969  40.462  25.969  1.00  0.00           H  
ATOM    146 HG22 THR     9      58.490  41.184  26.253  1.00  0.00           H  
ATOM    147 HG23 THR     9      59.791  41.296  27.490  1.00  0.00           H  
ATOM    148  OG1 THR     9      59.459  38.266  27.216  1.00  0.00           O  
ATOM    149  HG1 THR     9      58.845  37.531  27.285  1.00  0.00           H  
ATOM    150  C   THR     9      57.512  40.743  29.109  1.00  0.00           C  
ATOM    151  O   THR     9      57.997  41.805  29.485  1.00  0.00           O  
ATOM    152  N   ALA    10      56.165  40.599  28.860  1.00  0.00           N  
ATOM    153  H   ALA    10      55.850  39.823  28.295  1.00  0.00           H  
ATOM    154  CA  ALA    10      55.205  41.598  29.291  1.00  0.00           C  
ATOM    155  HA  ALA    10      55.491  42.473  28.708  1.00  0.00           H  
ATOM    156  CB  ALA    10      53.793  41.237  28.844  1.00  0.00           C  
ATOM    157  HB1 ALA    10      53.889  40.862  27.825  1.00  0.00           H  
ATOM    158  HB2 ALA    10      53.468  40.426  29.495  1.00  0.00           H  
ATOM    159  HB3 ALA    10      53.054  42.028  28.972  1.00  0.00           H  
ATOM    160  C   ALA    10      55.299  41.856  30.759  1.00  0.00           C  
ATOM    161  O   ALA    10      55.374  43.034  31.098  1.00  0.00           O  
ATOM    162  N   LEU    11      55.016  40.969  31.694  1.00  0.00           N  
ATOM    163  H   LEU    11      54.883  40.057  31.283  1.00  0.00           H  
ATOM    164  CA  LEU    11      54.834  41.072  33.147  1.00  0.00           C  
ATOM    165  HA  LEU    11      53.986  41.737  33.311  1.00  0.00           H  
ATOM    166  CB  LEU    11      54.509  39.685  33.740  1.00  0.00           C  
ATOM    167  HB2 LEU    11      55.340  39.125  33.309  1.00  0.00           H  
ATOM    168  HB3 LEU    11      54.571  39.662  34.828  1.00  0.00           H  
ATOM    169  CG  LEU    11      53.136  39.007  33.421  1.00  0.00           C  
ATOM    170  HG  LEU    11      52.914  38.894  32.360  1.00  0.00           H  
ATOM    171  CD1 LEU    11      53.078  37.580  34.007  1.00  0.00           C  
ATOM    172 HD11 LEU    11      53.032  37.624  35.095  1.00  0.00           H  
ATOM    173 HD12 LEU    11      52.173  37.047  33.716  1.00  0.00           H  
ATOM    174 HD13 LEU    11      53.936  36.973  33.717  1.00  0.00           H  
ATOM    175  CD2 LEU    11      51.997  39.826  33.956  1.00  0.00           C  
ATOM    176 HD21 LEU    11      52.311  40.375  34.845  1.00  0.00           H  
ATOM    177 HD22 LEU    11      51.794  40.594  33.210  1.00  0.00           H  
ATOM    178 HD23 LEU    11      51.112  39.197  34.051  1.00  0.00           H  
ATOM    179  C   LEU    11      56.062  41.637  33.785  1.00  0.00           C  
ATOM    180  O   LEU    11      55.932  42.426  34.659  1.00  0.00           O  
ATOM    181  N   ILE    12      57.251  41.124  33.399  1.00  0.00           N  
ATOM    182  H   ILE    12      57.224  40.339  32.764  1.00  0.00           H  
ATOM    183  CA  ILE    12      58.555  41.512  34.024  1.00  0.00           C  
ATOM    184  HA  ILE    12      58.435  41.787  35.073  1.00  0.00           H  
ATOM    185  CB  ILE    12      59.504  40.255  33.906  1.00  0.00           C  
ATOM    186  HB  ILE    12      59.581  39.992  32.851  1.00  0.00           H  
ATOM    187  CG2 ILE    12      60.993  40.622  34.289  1.00  0.00           C  
ATOM    188 HG21 ILE    12      60.881  40.900  35.337  1.00  0.00           H  
ATOM    189 HG22 ILE    12      61.706  39.801  34.217  1.00  0.00           H  
ATOM    190 HG23 ILE    12      61.254  41.506  33.707  1.00  0.00           H  
ATOM    191  CG1 ILE    12      59.031  39.011  34.706  1.00  0.00           C  
ATOM    192 HG12 ILE    12      59.074  39.101  35.792  1.00  0.00           H  
ATOM    193 HG13 ILE    12      58.000  38.811  34.414  1.00  0.00           H  
ATOM    194  CD1 ILE    12      59.801  37.773  34.349  1.00  0.00           C  
ATOM    195 HD11 ILE    12      59.721  37.565  33.283  1.00  0.00           H  
ATOM    196 HD12 ILE    12      60.875  37.735  34.533  1.00  0.00           H  
ATOM    197 HD13 ILE    12      59.420  36.994  35.010  1.00  0.00           H  
ATOM    198  C   ILE    12      59.141  42.727  33.402  1.00  0.00           C  
ATOM    199  O   ILE    12      59.393  43.750  34.057  1.00  0.00           O  
ATOM    200  N   GLY    13      59.341  42.697  32.073  1.00  0.00           N  
ATOM    201  H   GLY    13      58.975  41.927  31.533  1.00  0.00           H  
ATOM    202  CA  GLY    13      60.016  43.797  31.372  1.00  0.00           C  
ATOM    203  HA2 GLY    13      59.285  44.289  30.730  1.00  0.00           H  
ATOM    204  HA3 GLY    13      60.459  44.535  32.040  1.00  0.00           H  
ATOM    205  C   GLY    13      61.070  43.141  30.478  1.00  0.00           C  
ATOM    206  O   GLY    13      60.818  42.867  29.293  1.00  0.00           O  
ATOM    207  N   TYR    14      62.244  43.043  31.109  1.00  0.00           N  
ATOM    208  H   TYR    14      62.307  43.473  32.020  1.00  0.00           H  
ATOM    209  CA  TYR    14      63.291  42.228  30.605  1.00  0.00           C  
ATOM    210  HA  TYR    14      63.424  42.589  29.585  1.00  0.00           H  
ATOM    211  CB  TYR    14      64.649  42.496  31.291  1.00  0.00           C  
ATOM    212  HB2 TYR    14      64.909  43.513  30.997  1.00  0.00           H  
ATOM    213  HB3 TYR    14      64.496  42.598  32.366  1.00  0.00           H  
ATOM    214  CG  TYR    14      65.856  41.624  30.894  1.00  0.00           C  
ATOM    215  CD1 TYR    14      66.764  41.998  29.865  1.00  0.00           C  
ATOM    216  HD1 TYR    14      66.662  42.912  29.299  1.00  0.00           H  
ATOM    217  CE1 TYR    14      67.836  41.106  29.581  1.00  0.00           C  
ATOM    218  HE1 TYR    14      68.574  41.271  28.809  1.00  0.00           H  
ATOM    219  CZ  TYR    14      67.940  39.877  30.331  1.00  0.00           C  
ATOM    220  OH  TYR    14      69.032  39.080  30.124  1.00  0.00           O  
ATOM    221  HH  TYR    14      68.914  38.184  30.449  1.00  0.00           H  
ATOM    222  CE2 TYR    14      66.945  39.555  31.291  1.00  0.00           C  
ATOM    223  HE2 TYR    14      67.054  38.683  31.919  1.00  0.00           H  
ATOM    224  CD2 TYR    14      65.907  40.397  31.599  1.00  0.00           C  
ATOM    225  HD2 TYR    14      65.178  40.120  32.346  1.00  0.00           H  
ATOM    226  C   TYR    14      62.898  40.752  30.395  1.00  0.00           C  
ATOM    227  O   TYR    14      62.349  40.075  31.213  1.00  0.00           O  
ATOM    228  N   ASP    15      63.273  40.236  29.209  1.00  0.00           N  
ATOM    229  H   ASP    15      63.644  40.712  28.399  1.00  0.00           H  
ATOM    230  CA  ASP    15      63.180  38.841  28.850  1.00  0.00           C  
ATOM    231  HA  ASP    15      62.235  38.404  29.174  1.00  0.00           H  
ATOM    232  CB  ASP    15      63.157  38.675  27.365  1.00  0.00           C  
ATOM    233  HB2 ASP    15      62.568  39.474  26.915  1.00  0.00           H  
ATOM    234  HB3 ASP    15      64.158  38.726  26.937  1.00  0.00           H  
ATOM    235  CG  ASP    15      62.667  37.294  26.939  1.00  0.00           C  
ATOM    236  OD1 ASP    15      62.680  36.408  27.845  1.00  0.00           O  
ATOM    237  OD2 ASP    15      62.375  37.099  25.742  1.00  0.00           O  
ATOM    238  C   ASP    15      64.314  37.868  29.386  1.00  0.00           C  
ATOM    239  O   ASP    15      65.397  37.692  28.844  1.00  0.00           O  
ATOM    240  N   VAL    16      63.963  37.367  30.581  1.00  0.00           N  
ATOM    241  H   VAL    16      63.168  37.699  31.108  1.00  0.00           H  
ATOM    242  CA  VAL    16      64.873  36.405  31.296  1.00  0.00           C  
ATOM    243  HA  VAL    16      65.782  36.941  31.569  1.00  0.00           H  
ATOM    244  CB  VAL    16      64.140  36.063  32.582  1.00  0.00           C  
ATOM    245  HB  VAL    16      64.683  35.210  32.988  1.00  0.00           H  
ATOM    246  CG1 VAL    16      64.287  37.197  33.574  1.00  0.00           C  
ATOM    247 HG11 VAL    16      63.523  37.917  33.281  1.00  0.00           H  
ATOM    248 HG12 VAL    16      64.047  36.949  34.609  1.00  0.00           H  
ATOM    249 HG13 VAL    16      65.281  37.643  33.576  1.00  0.00           H  
ATOM    250  CG2 VAL    16      62.655  35.633  32.393  1.00  0.00           C  
ATOM    251 HG21 VAL    16      62.542  34.849  31.644  1.00  0.00           H  
ATOM    252 HG22 VAL    16      62.342  35.299  33.382  1.00  0.00           H  
ATOM    253 HG23 VAL    16      62.038  36.480  32.090  1.00  0.00           H  
ATOM    254  C   VAL    16      65.307  35.125  30.560  1.00  0.00           C  
ATOM    255  O   VAL    16      66.183  34.420  31.012  1.00  0.00           O  
ATOM    256  N   THR    17      64.707  34.814  29.373  1.00  0.00           N  
ATOM    257  H   THR    17      64.127  35.513  28.931  1.00  0.00           H  
ATOM    258  CA  THR    17      65.055  33.637  28.498  1.00  0.00           C  
ATOM    259  HA  THR    17      65.064  32.683  29.024  1.00  0.00           H  
ATOM    260  CB  THR    17      64.024  33.496  27.362  1.00  0.00           C  
ATOM    261  HB  THR    17      64.276  34.239  26.605  1.00  0.00           H  
ATOM    262  CG2 THR    17      64.020  32.119  26.652  1.00  0.00           C  
ATOM    263 HG21 THR    17      63.294  32.015  25.846  1.00  0.00           H  
ATOM    264 HG22 THR    17      64.932  32.005  26.066  1.00  0.00           H  
ATOM    265 HG23 THR    17      63.869  31.324  27.383  1.00  0.00           H  
ATOM    266  OG1 THR    17      62.752  33.777  27.851  1.00  0.00           O  
ATOM    267  HG1 THR    17      62.755  34.718  28.043  1.00  0.00           H  
ATOM    268  C   THR    17      66.425  33.857  27.887  1.00  0.00           C  
ATOM    269  O   THR    17      67.225  32.922  27.759  1.00  0.00           O  
ATOM    270  N   ASP    18      66.678  35.115  27.596  1.00  0.00           N  
ATOM    271  H   ASP    18      65.960  35.815  27.724  1.00  0.00           H  
ATOM    272  CA  ASP    18      67.763  35.561  26.745  1.00  0.00           C  
ATOM    273  HA  ASP    18      67.898  34.942  25.858  1.00  0.00           H  
ATOM    274  CB  ASP    18      67.273  36.948  26.226  1.00  0.00           C  
ATOM    275  HB2 ASP    18      66.380  36.932  25.601  1.00  0.00           H  
ATOM    276  HB3 ASP    18      67.118  37.592  27.092  1.00  0.00           H  
ATOM    277  CG  ASP    18      68.431  37.613  25.347  1.00  0.00           C  
ATOM    278  OD1 ASP    18      69.516  37.062  25.251  1.00  0.00           O  
ATOM    279  OD2 ASP    18      68.270  38.680  24.756  1.00  0.00           O  
ATOM    280  C   ASP    18      69.045  35.639  27.547  1.00  0.00           C  
ATOM    281  O   ASP    18      69.201  36.374  28.523  1.00  0.00           O  
ATOM    282  N   VAL    19      70.001  34.803  27.158  1.00  0.00           N  
ATOM    283  H   VAL    19      69.942  34.221  26.334  1.00  0.00           H  
ATOM    284  CA  VAL    19      71.338  34.746  27.801  1.00  0.00           C  
ATOM    285  HA  VAL    19      71.241  35.270  28.751  1.00  0.00           H  
ATOM    286  CB  VAL    19      71.794  33.255  28.022  1.00  0.00           C  
ATOM    287  HB  VAL    19      72.752  33.239  28.543  1.00  0.00           H  
ATOM    288  CG1 VAL    19      70.731  32.556  28.845  1.00  0.00           C  
ATOM    289 HG11 VAL    19      71.168  31.630  29.218  1.00  0.00           H  
ATOM    290 HG12 VAL    19      70.473  33.194  29.690  1.00  0.00           H  
ATOM    291 HG13 VAL    19      69.857  32.352  28.227  1.00  0.00           H  
ATOM    292  CG2 VAL    19      72.091  32.424  26.776  1.00  0.00           C  
ATOM    293 HG21 VAL    19      71.292  32.431  26.035  1.00  0.00           H  
ATOM    294 HG22 VAL    19      73.062  32.660  26.340  1.00  0.00           H  
ATOM    295 HG23 VAL    19      72.217  31.386  27.083  1.00  0.00           H  
ATOM    296  C   VAL    19      72.468  35.558  27.102  1.00  0.00           C  
ATOM    297  O   VAL    19      73.656  35.396  27.429  1.00  0.00           O  
ATOM    298  N   SER    20      72.121  36.476  26.238  1.00  0.00           N  
ATOM    299  H   SER    20      71.161  36.694  26.012  1.00  0.00           H  
ATOM    300  CA  SER    20      73.046  37.193  25.367  1.00  0.00           C  
ATOM    301  HA  SER    20      73.624  36.337  25.018  1.00  0.00           H  
ATOM    302  CB  SER    20      72.281  37.909  24.223  1.00  0.00           C  
ATOM    303  HB2 SER    20      73.033  38.356  23.572  1.00  0.00           H  
ATOM    304  HB3 SER    20      71.882  37.126  23.578  1.00  0.00           H  
ATOM    305  OG  SER    20      71.277  38.911  24.509  1.00  0.00           O  
ATOM    306  HG  SER    20      70.520  38.421  24.838  1.00  0.00           H  
ATOM    307  C   SER    20      73.950  38.182  26.166  1.00  0.00           C  
ATOM    308  O   SER    20      75.003  38.538  25.695  1.00  0.00           O  
ATOM    309  N   ASN    21      73.519  38.740  27.305  1.00  0.00           N  
ATOM    310  H   ASN    21      72.570  38.475  27.529  1.00  0.00           H  
ATOM    311  CA  ASN    21      74.255  39.718  28.169  1.00  0.00           C  
ATOM    312  HA  ASN    21      75.239  39.830  27.713  1.00  0.00           H  
ATOM    313  CB  ASN    21      73.555  40.993  28.227  1.00  0.00           C  
ATOM    314  HB2 ASN    21      73.248  41.367  27.250  1.00  0.00           H  
ATOM    315  HB3 ASN    21      72.600  40.904  28.743  1.00  0.00           H  
ATOM    316  CG  ASN    21      74.371  42.236  28.754  1.00  0.00           C  
ATOM    317  OD1 ASN    21      75.556  42.369  28.556  1.00  0.00           O  
ATOM    318  ND2 ASN    21      73.726  43.228  29.323  1.00  0.00           N  
ATOM    319 HD21 ASN    21      72.719  43.214  29.399  1.00  0.00           H  
ATOM    320 HD22 ASN    21      74.233  43.849  29.936  1.00  0.00           H  
ATOM    321  C   ASN    21      74.506  39.082  29.487  1.00  0.00           C  
ATOM    322  O   ASN    21      74.391  39.717  30.476  1.00  0.00           O  
ATOM    323  N   VAL    22      74.868  37.767  29.488  1.00  0.00           N  
ATOM    324  H   VAL    22      75.021  37.337  28.587  1.00  0.00           H  
ATOM    325  CA  VAL    22      75.090  36.977  30.722  1.00  0.00           C  
ATOM    326  HA  VAL    22      75.309  37.715  31.494  1.00  0.00           H  
ATOM    327  CB  VAL    22      73.854  36.136  31.104  1.00  0.00           C  
ATOM    328  HB  VAL    22      73.826  35.271  30.441  1.00  0.00           H  
ATOM    329  CG1 VAL    22      74.022  35.755  32.520  1.00  0.00           C  
ATOM    330 HG11 VAL    22      73.130  35.354  33.002  1.00  0.00           H  
ATOM    331 HG12 VAL    22      74.796  34.990  32.579  1.00  0.00           H  
ATOM    332 HG13 VAL    22      74.313  36.635  33.093  1.00  0.00           H  
ATOM    333  CG2 VAL    22      72.473  36.883  31.022  1.00  0.00           C  
ATOM    334 HG21 VAL    22      72.474  37.752  31.680  1.00  0.00           H  
ATOM    335 HG22 VAL    22      72.253  37.251  30.020  1.00  0.00           H  
ATOM    336 HG23 VAL    22      71.625  36.240  31.261  1.00  0.00           H  
ATOM    337  C   VAL    22      76.414  36.153  30.640  1.00  0.00           C  
ATOM    338  O   VAL    22      76.612  35.288  29.762  1.00  0.00           O  
ATOM    339  N   HIE    23      77.241  36.227  31.694  1.00  0.00           N  
ATOM    340  H   HIE    23      76.932  36.906  32.375  1.00  0.00           H  
ATOM    341  CA  HIE    23      78.508  35.630  32.017  1.00  0.00           C  
ATOM    342  HA  HIE    23      79.331  36.186  31.567  1.00  0.00           H  
ATOM    343  CB  HIE    23      78.837  35.834  33.560  1.00  0.00           C  
ATOM    344  HB2 HIE    23      78.073  35.323  34.146  1.00  0.00           H  
ATOM    345  HB3 HIE    23      79.778  35.350  33.820  1.00  0.00           H  
ATOM    346  CG  HIE    23      78.980  37.283  33.755  1.00  0.00           C  
ATOM    347  ND1 HIE    23      78.014  38.213  33.481  1.00  0.00           N  
ATOM    348  CE1 HIE    23      78.543  39.456  33.649  1.00  0.00           C  
ATOM    349  HE1 HIE    23      77.926  40.341  33.588  1.00  0.00           H  
ATOM    350  NE2 HIE    23      79.807  39.359  34.092  1.00  0.00           N  
ATOM    351  HE2 HIE    23      80.434  40.100  34.369  1.00  0.00           H  
ATOM    352  CD2 HIE    23      80.126  37.987  34.070  1.00  0.00           C  
ATOM    353  HD2 HIE    23      81.066  37.514  34.314  1.00  0.00           H  
ATOM    354  C   HIE    23      78.766  34.141  31.625  1.00  0.00           C  
ATOM    355  O   HIE    23      79.532  33.891  30.748  1.00  0.00           O  
ATOM    356  N   ASP    24      77.991  33.260  32.246  1.00  0.00           N  
ATOM    357  H   ASP    24      77.765  33.431  33.215  1.00  0.00           H  
ATOM    358  CA  ASP    24      78.143  31.782  31.893  1.00  0.00           C  
ATOM    359  HA  ASP    24      78.163  31.682  30.808  1.00  0.00           H  
ATOM    360  CB  ASP    24      79.352  30.985  32.622  1.00  0.00           C  
ATOM    361  HB2 ASP    24      79.128  29.919  32.600  1.00  0.00           H  
ATOM    362  HB3 ASP    24      80.260  31.177  32.049  1.00  0.00           H  
ATOM    363  CG  ASP    24      79.525  31.166  34.092  1.00  0.00           C  
ATOM    364  OD1 ASP    24      80.067  30.283  34.792  1.00  0.00           O  
ATOM    365  OD2 ASP    24      78.964  32.128  34.602  1.00  0.00           O  
ATOM    366  C   ASP    24      76.814  31.043  32.262  1.00  0.00           C  
ATOM    367  O   ASP    24      76.194  30.557  31.347  1.00  0.00           O  
ATOM    368  N   ASP    25      76.609  31.044  33.608  1.00  0.00           N  
ATOM    369  H   ASP    25      77.443  31.293  34.121  1.00  0.00           H  
ATOM    370  CA  ASP    25      75.393  30.613  34.369  1.00  0.00           C  
ATOM    371  HA  ASP    25      74.588  30.469  33.649  1.00  0.00           H  
ATOM    372  CB  ASP    25      75.618  29.258  35.103  1.00  0.00           C  
ATOM    373  HB2 ASP    25      74.684  29.088  35.639  1.00  0.00           H  
ATOM    374  HB3 ASP    25      75.661  28.493  34.327  1.00  0.00           H  
ATOM    375  CG  ASP    25      76.827  29.327  36.032  1.00  0.00           C  
ATOM    376  OD1 ASP    25      77.136  30.368  36.608  1.00  0.00           O  
ATOM    377  OD2 ASP    25      77.439  28.305  36.329  1.00  0.00           O  
ATOM    378  C   ASP    25      74.814  31.813  35.071  1.00  0.00           C  
ATOM    379  O   ASP    25      73.907  32.534  34.497  1.00  0.00           O  
ATOM    380  N   GLU    26      75.206  32.265  36.224  1.00  0.00           N  
ATOM    381  H   GLU    26      76.019  31.786  36.584  1.00  0.00           H  
ATOM    382  CA  GLU    26      74.901  33.627  36.792  1.00  0.00           C  
ATOM    383  HA  GLU    26      75.383  33.560  37.767  1.00  0.00           H  
ATOM    384  CB  GLU    26      75.658  34.682  36.070  1.00  0.00           C  
ATOM    385  HB2 GLU    26      76.685  34.319  36.106  1.00  0.00           H  
ATOM    386  HB3 GLU    26      75.313  34.652  35.037  1.00  0.00           H  
ATOM    387  CG  GLU    26      75.815  36.201  36.560  1.00  0.00           C  
ATOM    388  HG2 GLU    26      76.525  36.719  35.915  1.00  0.00           H  
ATOM    389  HG3 GLU    26      74.803  36.564  36.377  1.00  0.00           H  
ATOM    390  CD  GLU    26      76.276  36.352  38.014  1.00  0.00           C  
ATOM    391  OE1 GLU    26      77.046  37.274  38.300  1.00  0.00           O  
ATOM    392  OE2 GLU    26      75.886  35.572  38.973  1.00  0.00           O  
ATOM    393  C   GLU    26      73.467  33.950  37.115  1.00  0.00           C  
ATOM    394  O   GLU    26      72.974  33.602  38.160  1.00  0.00           O  
ATOM    395  N   LEU    27      72.741  34.638  36.201  1.00  0.00           N  
ATOM    396  H   LEU    27      73.166  34.913  35.327  1.00  0.00           H  
ATOM    397  CA  LEU    27      71.285  34.618  36.314  1.00  0.00           C  
ATOM    398  HA  LEU    27      71.101  35.031  37.305  1.00  0.00           H  
ATOM    399  CB  LEU    27      70.599  35.455  35.184  1.00  0.00           C  
ATOM    400  HB2 LEU    27      70.570  34.793  34.318  1.00  0.00           H  
ATOM    401  HB3 LEU    27      69.537  35.553  35.413  1.00  0.00           H  
ATOM    402  CG  LEU    27      71.092  36.811  34.820  1.00  0.00           C  
ATOM    403  HG  LEU    27      72.099  36.835  34.403  1.00  0.00           H  
ATOM    404  CD1 LEU    27      70.205  37.303  33.640  1.00  0.00           C  
ATOM    405 HD11 LEU    27      70.670  38.195  33.220  1.00  0.00           H  
ATOM    406 HD12 LEU    27      70.180  36.591  32.815  1.00  0.00           H  
ATOM    407 HD13 LEU    27      69.197  37.491  34.009  1.00  0.00           H  
ATOM    408  CD2 LEU    27      71.048  37.833  35.969  1.00  0.00           C  
ATOM    409 HD21 LEU    27      71.671  38.669  35.655  1.00  0.00           H  
ATOM    410 HD22 LEU    27      70.025  38.101  36.232  1.00  0.00           H  
ATOM    411 HD23 LEU    27      71.580  37.390  36.812  1.00  0.00           H  
ATOM    412  C   LEU    27      70.653  33.186  36.394  1.00  0.00           C  
ATOM    413  O   LEU    27      69.732  32.930  37.171  1.00  0.00           O  
ATOM    414  N   GLU    28      71.122  32.260  35.536  1.00  0.00           N  
ATOM    415  H   GLU    28      71.870  32.520  34.910  1.00  0.00           H  
ATOM    416  CA  GLU    28      70.658  30.884  35.610  1.00  0.00           C  
ATOM    417  HA  GLU    28      69.569  30.835  35.635  1.00  0.00           H  
ATOM    418  CB  GLU    28      71.107  30.105  34.342  1.00  0.00           C  
ATOM    419  HB2 GLU    28      70.522  30.487  33.505  1.00  0.00           H  
ATOM    420  HB3 GLU    28      72.155  30.392  34.256  1.00  0.00           H  
ATOM    421  CG  GLU    28      71.091  28.578  34.232  1.00  0.00           C  
ATOM    422  HG2 GLU    28      71.519  28.430  33.241  1.00  0.00           H  
ATOM    423  HG3 GLU    28      71.814  28.191  34.950  1.00  0.00           H  
ATOM    424  CD  GLU    28      69.667  27.979  34.235  1.00  0.00           C  
ATOM    425  OE1 GLU    28      69.546  26.790  34.496  1.00  0.00           O  
ATOM    426  OE2 GLU    28      68.655  28.660  33.888  1.00  0.00           O  
ATOM    427  C   GLU    28      71.059  30.111  36.879  1.00  0.00           C  
ATOM    428  O   GLU    28      70.318  29.286  37.313  1.00  0.00           O  
ATOM    429  N   PHE    29      72.204  30.376  37.476  1.00  0.00           N  
ATOM    430  H   PHE    29      72.729  31.142  37.079  1.00  0.00           H  
ATOM    431  CA  PHE    29      72.630  29.885  38.822  1.00  0.00           C  
ATOM    432  HA  PHE    29      72.421  28.815  38.806  1.00  0.00           H  
ATOM    433  CB  PHE    29      74.143  29.873  39.058  1.00  0.00           C  
ATOM    434  HB2 PHE    29      74.676  29.382  38.243  1.00  0.00           H  
ATOM    435  HB3 PHE    29      74.598  30.863  39.076  1.00  0.00           H  
ATOM    436  CG  PHE    29      74.464  28.870  40.127  1.00  0.00           C  
ATOM    437  CD1 PHE    29      74.512  27.496  39.879  1.00  0.00           C  
ATOM    438  HD1 PHE    29      74.398  27.107  38.878  1.00  0.00           H  
ATOM    439  CE1 PHE    29      74.402  26.653  40.984  1.00  0.00           C  
ATOM    440  HE1 PHE    29      74.238  25.603  40.792  1.00  0.00           H  
ATOM    441  CZ  PHE    29      74.152  27.146  42.282  1.00  0.00           C  
ATOM    442  HZ  PHE    29      73.930  26.486  43.108  1.00  0.00           H  
ATOM    443  CE2 PHE    29      74.166  28.489  42.573  1.00  0.00           C  
ATOM    444  HE2 PHE    29      74.079  28.744  43.619  1.00  0.00           H  
ATOM    445  CD2 PHE    29      74.332  29.396  41.481  1.00  0.00           C  
ATOM    446  HD2 PHE    29      74.299  30.470  41.596  1.00  0.00           H  
ATOM    447  C   PHE    29      71.735  30.468  39.977  1.00  0.00           C  
ATOM    448  O   PHE    29      71.391  29.786  40.953  1.00  0.00           O  
ATOM    449  N   THR    30      71.401  31.760  39.864  1.00  0.00           N  
ATOM    450  H   THR    30      71.734  32.187  39.011  1.00  0.00           H  
ATOM    451  CA  THR    30      70.423  32.408  40.719  1.00  0.00           C  
ATOM    452  HA  THR    30      70.856  32.198  41.697  1.00  0.00           H  
ATOM    453  CB  THR    30      70.383  33.950  40.431  1.00  0.00           C  
ATOM    454  HB  THR    30      70.017  33.898  39.405  1.00  0.00           H  
ATOM    455  CG2 THR    30      69.590  34.823  41.375  1.00  0.00           C  
ATOM    456 HG21 THR    30      68.559  34.471  41.399  1.00  0.00           H  
ATOM    457 HG22 THR    30      70.052  34.829  42.362  1.00  0.00           H  
ATOM    458 HG23 THR    30      69.547  35.846  41.002  1.00  0.00           H  
ATOM    459  OG1 THR    30      71.651  34.392  40.476  1.00  0.00           O  
ATOM    460  HG1 THR    30      72.134  34.098  39.700  1.00  0.00           H  
ATOM    461  C   THR    30      69.061  31.792  40.740  1.00  0.00           C  
ATOM    462  O   THR    30      68.517  31.475  41.772  1.00  0.00           O  
ATOM    463  N   ARG    31      68.563  31.529  39.513  1.00  0.00           N  
ATOM    464  H   ARG    31      69.025  31.971  38.731  1.00  0.00           H  
ATOM    465  CA  ARG    31      67.238  30.984  39.247  1.00  0.00           C  
ATOM    466  HA  ARG    31      66.603  31.681  39.795  1.00  0.00           H  
ATOM    467  CB  ARG    31      66.873  30.896  37.722  1.00  0.00           C  
ATOM    468  HB2 ARG    31      66.637  31.901  37.373  1.00  0.00           H  
ATOM    469  HB3 ARG    31      67.821  30.652  37.241  1.00  0.00           H  
ATOM    470  CG  ARG    31      65.746  29.999  37.279  1.00  0.00           C  
ATOM    471  HG2 ARG    31      65.827  28.982  37.661  1.00  0.00           H  
ATOM    472  HG3 ARG    31      64.828  30.512  37.567  1.00  0.00           H  
ATOM    473  CD  ARG    31      65.704  29.843  35.712  1.00  0.00           C  
ATOM    474  HD2 ARG    31      66.580  29.253  35.446  1.00  0.00           H  
ATOM    475  HD3 ARG    31      64.761  29.334  35.509  1.00  0.00           H  
ATOM    476  NE  ARG    31      65.565  31.115  35.114  1.00  0.00           N  
ATOM    477  HE  ARG    31      64.816  31.711  35.437  1.00  0.00           H  
ATOM    478  CZ  ARG    31      66.334  31.651  34.158  1.00  0.00           C  
ATOM    479  NH1 ARG    31      67.322  31.123  33.597  1.00  0.00           N  
ATOM    480 HH11 ARG    31      67.581  30.170  33.810  1.00  0.00           H  
ATOM    481 HH12 ARG    31      68.016  31.540  32.994  1.00  0.00           H  
ATOM    482  NH2 ARG    31      66.026  32.803  33.714  1.00  0.00           N  
ATOM    483 HH21 ARG    31      65.262  33.308  34.140  1.00  0.00           H  
ATOM    484 HH22 ARG    31      66.547  33.198  32.944  1.00  0.00           H  
ATOM    485  C   ARG    31      67.311  29.624  39.953  1.00  0.00           C  
ATOM    486  O   ARG    31      66.367  29.421  40.709  1.00  0.00           O  
ATOM    487  N   ARG    32      68.350  28.814  39.707  1.00  0.00           N  
ATOM    488  H   ARG    32      69.143  29.041  39.124  1.00  0.00           H  
ATOM    489  CA  ARG    32      68.607  27.546  40.464  1.00  0.00           C  
ATOM    490  HA  ARG    32      67.695  26.978  40.286  1.00  0.00           H  
ATOM    491  CB  ARG    32      69.796  26.642  40.076  1.00  0.00           C  
ATOM    492  HB2 ARG    32      70.737  27.183  40.178  1.00  0.00           H  
ATOM    493  HB3 ARG    32      69.760  25.715  40.647  1.00  0.00           H  
ATOM    494  CG  ARG    32      69.656  26.215  38.709  1.00  0.00           C  
ATOM    495  HG2 ARG    32      68.810  25.530  38.646  1.00  0.00           H  
ATOM    496  HG3 ARG    32      69.491  27.122  38.127  1.00  0.00           H  
ATOM    497  CD  ARG    32      70.920  25.526  38.131  1.00  0.00           C  
ATOM    498  HD2 ARG    32      71.717  26.269  38.090  1.00  0.00           H  
ATOM    499  HD3 ARG    32      71.136  24.624  38.703  1.00  0.00           H  
ATOM    500  NE  ARG    32      70.638  25.277  36.720  1.00  0.00           N  
ATOM    501  HE  ARG    32      70.308  26.068  36.185  1.00  0.00           H  
ATOM    502  CZ  ARG    32      70.672  24.118  36.040  1.00  0.00           C  
ATOM    503  NH1 ARG    32      71.068  22.910  36.515  1.00  0.00           N  
ATOM    504 HH11 ARG    32      71.260  22.880  37.506  1.00  0.00           H  
ATOM    505 HH12 ARG    32      71.058  22.067  35.959  1.00  0.00           H  
ATOM    506  NH2 ARG    32      70.268  24.171  34.800  1.00  0.00           N  
ATOM    507 HH21 ARG    32      69.918  25.073  34.509  1.00  0.00           H  
ATOM    508 HH22 ARG    32      70.242  23.345  34.220  1.00  0.00           H  
ATOM    509  C   ARG    32      68.694  27.707  42.024  1.00  0.00           C  
ATOM    510  O   ARG    32      68.092  26.961  42.730  1.00  0.00           O  
ATOM    511  N   GLY    33      69.485  28.679  42.493  1.00  0.00           N  
ATOM    512  H   GLY    33      69.983  29.282  41.854  1.00  0.00           H  
ATOM    513  CA  GLY    33      69.497  29.000  43.942  1.00  0.00           C  
ATOM    514  HA2 GLY    33      69.903  28.201  44.562  1.00  0.00           H  
ATOM    515  HA3 GLY    33      70.085  29.872  44.226  1.00  0.00           H  
ATOM    516  C   GLY    33      68.112  29.244  44.501  1.00  0.00           C  
ATOM    517  O   GLY    33      67.682  28.546  45.428  1.00  0.00           O  
ATOM    518  N   LEU    34      67.328  30.217  43.925  1.00  0.00           N  
ATOM    519  H   LEU    34      67.655  30.639  43.068  1.00  0.00           H  
ATOM    520  CA  LEU    34      65.958  30.682  44.389  1.00  0.00           C  
ATOM    521  HA  LEU    34      65.976  30.921  45.453  1.00  0.00           H  
ATOM    522  CB  LEU    34      65.545  31.932  43.506  1.00  0.00           C  
ATOM    523  HB2 LEU    34      65.606  31.806  42.425  1.00  0.00           H  
ATOM    524  HB3 LEU    34      64.485  32.049  43.731  1.00  0.00           H  
ATOM    525  CG  LEU    34      66.363  33.281  43.862  1.00  0.00           C  
ATOM    526  HG  LEU    34      67.392  33.042  43.595  1.00  0.00           H  
ATOM    527  CD1 LEU    34      65.854  34.486  42.988  1.00  0.00           C  
ATOM    528 HD11 LEU    34      66.512  35.324  43.217  1.00  0.00           H  
ATOM    529 HD12 LEU    34      65.856  34.224  41.930  1.00  0.00           H  
ATOM    530 HD13 LEU    34      64.822  34.691  43.274  1.00  0.00           H  
ATOM    531  CD2 LEU    34      66.463  33.751  45.296  1.00  0.00           C  
ATOM    532 HD21 LEU    34      65.460  34.026  45.624  1.00  0.00           H  
ATOM    533 HD22 LEU    34      66.895  32.900  45.823  1.00  0.00           H  
ATOM    534 HD23 LEU    34      66.984  34.700  45.418  1.00  0.00           H  
ATOM    535  C   LEU    34      64.872  29.591  44.371  1.00  0.00           C  
ATOM    536  O   LEU    34      63.828  29.819  44.948  1.00  0.00           O  
ATOM    537  N   VAL    35      65.147  28.362  43.840  1.00  0.00           N  
ATOM    538  H   VAL    35      66.089  28.216  43.505  1.00  0.00           H  
ATOM    539  CA  VAL    35      64.234  27.190  44.000  1.00  0.00           C  
ATOM    540  HA  VAL    35      63.235  27.573  43.795  1.00  0.00           H  
ATOM    541  CB  VAL    35      64.476  26.206  42.886  1.00  0.00           C  
ATOM    542  HB  VAL    35      65.526  25.913  42.893  1.00  0.00           H  
ATOM    543  CG1 VAL    35      63.717  24.831  42.978  1.00  0.00           C  
ATOM    544 HG11 VAL    35      64.059  24.180  42.173  1.00  0.00           H  
ATOM    545 HG12 VAL    35      63.898  24.455  43.985  1.00  0.00           H  
ATOM    546 HG13 VAL    35      62.683  25.116  42.785  1.00  0.00           H  
ATOM    547  CG2 VAL    35      64.231  26.925  41.507  1.00  0.00           C  
ATOM    548 HG21 VAL    35      63.150  26.997  41.392  1.00  0.00           H  
ATOM    549 HG22 VAL    35      64.920  27.767  41.425  1.00  0.00           H  
ATOM    550 HG23 VAL    35      64.534  26.231  40.723  1.00  0.00           H  
ATOM    551  C   VAL    35      64.328  26.547  45.419  1.00  0.00           C  
ATOM    552  O   VAL    35      63.253  26.196  45.898  1.00  0.00           O  
ATOM    553  N   THR    36      65.499  26.495  46.069  1.00  0.00           N  
ATOM    554  H   THR    36      66.311  26.873  45.602  1.00  0.00           H  
ATOM    555  CA  THR    36      65.707  26.127  47.479  1.00  0.00           C  
ATOM    556  HA  THR    36      65.384  25.086  47.498  1.00  0.00           H  
ATOM    557  CB  THR    36      67.202  26.147  47.738  1.00  0.00           C  
ATOM    558  HB  THR    36      67.570  27.169  47.836  1.00  0.00           H  
ATOM    559  CG2 THR    36      67.352  25.266  49.002  1.00  0.00           C  
ATOM    560 HG21 THR    36      66.797  25.615  49.872  1.00  0.00           H  
ATOM    561 HG22 THR    36      66.880  24.286  48.936  1.00  0.00           H  
ATOM    562 HG23 THR    36      68.416  25.184  49.227  1.00  0.00           H  
ATOM    563  OG1 THR    36      67.964  25.523  46.776  1.00  0.00           O  
ATOM    564  HG1 THR    36      68.671  26.083  46.448  1.00  0.00           H  
ATOM    565  C   THR    36      64.746  26.874  48.483  1.00  0.00           C  
ATOM    566  O   THR    36      64.021  26.141  49.095  1.00  0.00           O  
ATOM    567  N   PRO    37      64.784  28.277  48.650  1.00  0.00           N  
ATOM    568  CD  PRO    37      65.794  29.278  48.206  1.00  0.00           C  
ATOM    569  HD2 PRO    37      66.199  29.098  47.210  1.00  0.00           H  
ATOM    570  HD3 PRO    37      66.624  29.142  48.899  1.00  0.00           H  
ATOM    571  CG  PRO    37      65.226  30.666  48.471  1.00  0.00           C  
ATOM    572  HG2 PRO    37      64.879  31.123  47.544  1.00  0.00           H  
ATOM    573  HG3 PRO    37      65.996  31.320  48.881  1.00  0.00           H  
ATOM    574  CB  PRO    37      64.059  30.553  49.407  1.00  0.00           C  
ATOM    575  HB2 PRO    37      63.196  31.164  49.145  1.00  0.00           H  
ATOM    576  HB3 PRO    37      64.411  30.744  50.421  1.00  0.00           H  
ATOM    577  CA  PRO    37      63.761  29.022  49.403  1.00  0.00           C  
ATOM    578  HA  PRO    37      63.837  28.654  50.426  1.00  0.00           H  
ATOM    579  C   PRO    37      62.298  28.794  48.911  1.00  0.00           C  
ATOM    580  O   PRO    37      61.431  28.806  49.782  1.00  0.00           O  
ATOM    581  N   ARG    38      62.019  28.705  47.604  1.00  0.00           N  
ATOM    582  H   ARG    38      62.839  28.727  47.014  1.00  0.00           H  
ATOM    583  CA  ARG    38      60.689  28.480  46.977  1.00  0.00           C  
ATOM    584  HA  ARG    38      60.033  29.317  47.215  1.00  0.00           H  
ATOM    585  CB  ARG    38      60.796  28.400  45.415  1.00  0.00           C  
ATOM    586  HB2 ARG    38      61.271  29.326  45.092  1.00  0.00           H  
ATOM    587  HB3 ARG    38      61.326  27.493  45.126  1.00  0.00           H  
ATOM    588  CG  ARG    38      59.394  28.328  44.763  1.00  0.00           C  
ATOM    589  HG2 ARG    38      58.842  27.442  45.077  1.00  0.00           H  
ATOM    590  HG3 ARG    38      58.766  29.149  45.110  1.00  0.00           H  
ATOM    591  CD  ARG    38      59.400  28.270  43.177  1.00  0.00           C  
ATOM    592  HD2 ARG    38      59.372  29.268  42.741  1.00  0.00           H  
ATOM    593  HD3 ARG    38      60.364  27.904  42.824  1.00  0.00           H  
ATOM    594  NE  ARG    38      58.291  27.546  42.620  1.00  0.00           N  
ATOM    595  HE  ARG    38      57.503  27.349  43.220  1.00  0.00           H  
ATOM    596  CZ  ARG    38      58.109  27.066  41.409  1.00  0.00           C  
ATOM    597  NH1 ARG    38      58.882  27.270  40.402  1.00  0.00           N  
ATOM    598 HH11 ARG    38      59.690  27.869  40.498  1.00  0.00           H  
ATOM    599 HH12 ARG    38      58.705  26.859  39.496  1.00  0.00           H  
ATOM    600  NH2 ARG    38      57.111  26.347  41.095  1.00  0.00           N  
ATOM    601 HH21 ARG    38      56.448  25.978  41.761  1.00  0.00           H  
ATOM    602 HH22 ARG    38      56.886  26.096  40.143  1.00  0.00           H  
ATOM    603  C   ARG    38      60.005  27.275  47.641  1.00  0.00           C  
ATOM    604  O   ARG    38      59.061  27.480  48.389  1.00  0.00           O  
ATOM    605  N   MET    39      60.567  26.120  47.351  1.00  0.00           N  
ATOM    606  H   MET    39      61.380  26.141  46.752  1.00  0.00           H  
ATOM    607  CA  MET    39      60.357  24.895  48.042  1.00  0.00           C  
ATOM    608  HA  MET    39      59.397  24.514  47.692  1.00  0.00           H  
ATOM    609  CB  MET    39      61.417  23.887  47.712  1.00  0.00           C  
ATOM    610  HB2 MET    39      61.583  23.958  46.637  1.00  0.00           H  
ATOM    611  HB3 MET    39      62.338  24.078  48.264  1.00  0.00           H  
ATOM    612  CG  MET    39      61.059  22.485  48.162  1.00  0.00           C  
ATOM    613  HG2 MET    39      61.176  22.186  49.204  1.00  0.00           H  
ATOM    614  HG3 MET    39      59.982  22.330  48.105  1.00  0.00           H  
ATOM    615  SD  MET    39      61.883  21.282  47.227  1.00  0.00           S  
ATOM    616  CE  MET    39      63.654  21.829  47.197  1.00  0.00           C  
ATOM    617  HE1 MET    39      64.288  20.945  47.277  1.00  0.00           H  
ATOM    618  HE2 MET    39      63.918  22.243  46.224  1.00  0.00           H  
ATOM    619  HE3 MET    39      63.829  22.533  48.010  1.00  0.00           H  
ATOM    620  C   MET    39      60.291  25.021  49.561  1.00  0.00           C  
ATOM    621  O   MET    39      59.378  24.591  50.222  1.00  0.00           O  
ATOM    622  N   ALA    40      61.344  25.459  50.197  1.00  0.00           N  
ATOM    623  H   ALA    40      62.169  25.745  49.690  1.00  0.00           H  
ATOM    624  CA  ALA    40      61.282  25.585  51.694  1.00  0.00           C  
ATOM    625  HA  ALA    40      61.133  24.564  52.044  1.00  0.00           H  
ATOM    626  CB  ALA    40      62.722  26.117  51.998  1.00  0.00           C  
ATOM    627  HB1 ALA    40      63.488  25.445  51.611  1.00  0.00           H  
ATOM    628  HB2 ALA    40      62.767  27.075  51.479  1.00  0.00           H  
ATOM    629  HB3 ALA    40      62.886  26.091  53.075  1.00  0.00           H  
ATOM    630  C   ALA    40      60.146  26.408  52.311  1.00  0.00           C  
ATOM    631  O   ALA    40      59.600  26.039  53.306  1.00  0.00           O  
ATOM    632  N   GLU    41      59.758  27.506  51.606  1.00  0.00           N  
ATOM    633  H   GLU    41      60.241  27.840  50.784  1.00  0.00           H  
ATOM    634  CA  GLU    41      58.767  28.528  52.155  1.00  0.00           C  
ATOM    635  HA  GLU    41      59.016  28.619  53.212  1.00  0.00           H  
ATOM    636  CB  GLU    41      58.847  29.926  51.508  1.00  0.00           C  
ATOM    637  HB2 GLU    41      59.889  30.246  51.499  1.00  0.00           H  
ATOM    638  HB3 GLU    41      58.529  29.752  50.481  1.00  0.00           H  
ATOM    639  CG  GLU    41      57.939  30.971  52.215  1.00  0.00           C  
ATOM    640  HG2 GLU    41      57.911  31.848  51.568  1.00  0.00           H  
ATOM    641  HG3 GLU    41      56.919  30.587  52.209  1.00  0.00           H  
ATOM    642  CD  GLU    41      58.392  31.255  53.662  1.00  0.00           C  
ATOM    643  OE1 GLU    41      57.529  31.563  54.497  1.00  0.00           O  
ATOM    644  OE2 GLU    41      59.677  31.212  53.903  1.00  0.00           O  
ATOM    645  C   GLU    41      57.359  27.926  52.014  1.00  0.00           C  
ATOM    646  O   GLU    41      56.610  27.835  52.940  1.00  0.00           O  
ATOM    647  N   VAL    42      57.119  27.451  50.789  1.00  0.00           N  
ATOM    648  H   VAL    42      57.782  27.689  50.066  1.00  0.00           H  
ATOM    649  CA  VAL    42      55.959  26.743  50.316  1.00  0.00           C  
ATOM    650  HA  VAL    42      55.028  27.309  50.342  1.00  0.00           H  
ATOM    651  CB  VAL    42      56.071  26.616  48.824  1.00  0.00           C  
ATOM    652  HB  VAL    42      57.060  26.167  48.727  1.00  0.00           H  
ATOM    653  CG1 VAL    42      55.051  25.578  48.198  1.00  0.00           C  
ATOM    654 HG11 VAL    42      55.265  24.587  48.599  1.00  0.00           H  
ATOM    655 HG12 VAL    42      54.050  25.923  48.455  1.00  0.00           H  
ATOM    656 HG13 VAL    42      55.168  25.600  47.115  1.00  0.00           H  
ATOM    657  CG2 VAL    42      56.066  27.947  48.034  1.00  0.00           C  
ATOM    658 HG21 VAL    42      55.059  28.363  48.067  1.00  0.00           H  
ATOM    659 HG22 VAL    42      56.877  28.559  48.428  1.00  0.00           H  
ATOM    660 HG23 VAL    42      56.400  27.736  47.018  1.00  0.00           H  
ATOM    661  C   VAL    42      55.720  25.444  51.092  1.00  0.00           C  
ATOM    662  O   VAL    42      54.570  25.207  51.464  1.00  0.00           O  
ATOM    663  N   ALA    43      56.767  24.646  51.375  1.00  0.00           N  
ATOM    664  H   ALA    43      57.653  25.060  51.122  1.00  0.00           H  
ATOM    665  CA  ALA    43      56.693  23.499  52.244  1.00  0.00           C  
ATOM    666  HA  ALA    43      56.076  22.754  51.741  1.00  0.00           H  
ATOM    667  CB  ALA    43      58.120  22.846  52.409  1.00  0.00           C  
ATOM    668  HB1 ALA    43      58.073  22.075  53.178  1.00  0.00           H  
ATOM    669  HB2 ALA    43      58.290  22.353  51.452  1.00  0.00           H  
ATOM    670  HB3 ALA    43      58.924  23.557  52.601  1.00  0.00           H  
ATOM    671  C   ALA    43      55.956  23.832  53.575  1.00  0.00           C  
ATOM    672  O   ALA    43      54.948  23.238  53.938  1.00  0.00           O  
ATOM    673  N   SER    44      56.527  24.818  54.272  1.00  0.00           N  
ATOM    674  H   SER    44      57.388  25.168  53.876  1.00  0.00           H  
ATOM    675  CA  SER    44      56.148  25.200  55.613  1.00  0.00           C  
ATOM    676  HA  SER    44      56.054  24.254  56.145  1.00  0.00           H  
ATOM    677  CB  SER    44      57.287  25.982  56.285  1.00  0.00           C  
ATOM    678  HB2 SER    44      57.536  26.829  55.645  1.00  0.00           H  
ATOM    679  HB3 SER    44      56.958  26.196  57.302  1.00  0.00           H  
ATOM    680  OG  SER    44      58.376  25.092  56.461  1.00  0.00           O  
ATOM    681  HG  SER    44      58.228  24.494  57.197  1.00  0.00           H  
ATOM    682  C   SER    44      54.785  25.955  55.716  1.00  0.00           C  
ATOM    683  O   SER    44      54.033  25.738  56.652  1.00  0.00           O  
ATOM    684  N   ARG    45      54.567  26.807  54.714  1.00  0.00           N  
ATOM    685  H   ARG    45      55.224  26.859  53.949  1.00  0.00           H  
ATOM    686  CA  ARG    45      53.378  27.741  54.575  1.00  0.00           C  
ATOM    687  HA  ARG    45      53.361  28.322  55.497  1.00  0.00           H  
ATOM    688  CB  ARG    45      53.620  28.641  53.315  1.00  0.00           C  
ATOM    689  HB2 ARG    45      54.482  29.258  53.568  1.00  0.00           H  
ATOM    690  HB3 ARG    45      53.812  27.958  52.487  1.00  0.00           H  
ATOM    691  CG  ARG    45      52.468  29.562  52.833  1.00  0.00           C  
ATOM    692  HG2 ARG    45      51.543  28.987  52.783  1.00  0.00           H  
ATOM    693  HG3 ARG    45      52.345  30.386  53.536  1.00  0.00           H  
ATOM    694  CD  ARG    45      52.775  30.210  51.467  1.00  0.00           C  
ATOM    695  HD2 ARG    45      52.100  31.063  51.396  1.00  0.00           H  
ATOM    696  HD3 ARG    45      53.833  30.473  51.501  1.00  0.00           H  
ATOM    697  NE  ARG    45      52.582  29.302  50.368  1.00  0.00           N  
ATOM    698  HE  ARG    45      52.400  28.360  50.683  1.00  0.00           H  
ATOM    699  CZ  ARG    45      52.641  29.532  49.040  1.00  0.00           C  
ATOM    700  NH1 ARG    45      52.948  30.606  48.403  1.00  0.00           N  
ATOM    701 HH11 ARG    45      53.098  31.456  48.928  1.00  0.00           H  
ATOM    702 HH12 ARG    45      52.916  30.620  47.394  1.00  0.00           H  
ATOM    703  NH2 ARG    45      52.406  28.499  48.222  1.00  0.00           N  
ATOM    704 HH21 ARG    45      52.150  27.636  48.681  1.00  0.00           H  
ATOM    705 HH22 ARG    45      52.382  28.641  47.223  1.00  0.00           H  
ATOM    706  C   ARG    45      52.066  26.888  54.470  1.00  0.00           C  
ATOM    707  O   ARG    45      51.883  25.814  53.925  1.00  0.00           O  
ATOM    708  N   ASP    46      51.040  27.422  55.129  1.00  0.00           N  
ATOM    709  H   ASP    46      51.357  28.270  55.577  1.00  0.00           H  
ATOM    710  CA  ASP    46      49.642  26.950  55.054  1.00  0.00           C  
ATOM    711  HA  ASP    46      49.565  25.864  55.005  1.00  0.00           H  
ATOM    712  CB  ASP    46      48.735  27.484  56.206  1.00  0.00           C  
ATOM    713  HB2 ASP    46      49.115  27.233  57.197  1.00  0.00           H  
ATOM    714  HB3 ASP    46      48.792  28.569  56.293  1.00  0.00           H  
ATOM    715  CG  ASP    46      47.297  27.045  56.148  1.00  0.00           C  
ATOM    716  OD1 ASP    46      46.415  27.610  56.771  1.00  0.00           O  
ATOM    717  OD2 ASP    46      47.057  26.119  55.308  1.00  0.00           O  
ATOM    718  C   ASP    46      48.974  27.485  53.777  1.00  0.00           C  
ATOM    719  O   ASP    46      48.652  28.658  53.750  1.00  0.00           O  
ATOM    720  N   PRO    47      48.715  26.602  52.727  1.00  0.00           N  
ATOM    721  CD  PRO    47      48.785  25.103  52.623  1.00  0.00           C  
ATOM    722  HD2 PRO    47      48.549  24.614  53.569  1.00  0.00           H  
ATOM    723  HD3 PRO    47      49.768  24.786  52.272  1.00  0.00           H  
ATOM    724  CG  PRO    47      47.809  24.757  51.483  1.00  0.00           C  
ATOM    725  HG2 PRO    47      46.817  24.806  51.931  1.00  0.00           H  
ATOM    726  HG3 PRO    47      47.987  23.823  50.950  1.00  0.00           H  
ATOM    727  CB  PRO    47      47.897  25.967  50.543  1.00  0.00           C  
ATOM    728  HB2 PRO    47      47.014  26.052  49.910  1.00  0.00           H  
ATOM    729  HB3 PRO    47      48.767  25.945  49.887  1.00  0.00           H  
ATOM    730  CA  PRO    47      48.118  27.149  51.503  1.00  0.00           C  
ATOM    731  HA  PRO    47      48.836  27.757  50.952  1.00  0.00           H  
ATOM    732  C   PRO    47      46.828  27.909  51.702  1.00  0.00           C  
ATOM    733  O   PRO    47      46.639  28.841  50.991  1.00  0.00           O  
ATOM    734  N   LYS    48      45.988  27.521  52.747  1.00  0.00           N  
ATOM    735  H   LYS    48      46.280  26.744  53.322  1.00  0.00           H  
ATOM    736  CA  LYS    48      44.643  28.020  52.969  1.00  0.00           C  
ATOM    737  HA  LYS    48      44.267  28.102  51.950  1.00  0.00           H  
ATOM    738  CB  LYS    48      43.766  27.027  53.733  1.00  0.00           C  
ATOM    739  HB2 LYS    48      44.170  26.913  54.739  1.00  0.00           H  
ATOM    740  HB3 LYS    48      42.780  27.476  53.857  1.00  0.00           H  
ATOM    741  CG  LYS    48      43.542  25.673  52.947  1.00  0.00           C  
ATOM    742  HG2 LYS    48      43.096  25.904  51.979  1.00  0.00           H  
ATOM    743  HG3 LYS    48      44.512  25.279  52.644  1.00  0.00           H  
ATOM    744  CD  LYS    48      42.617  24.838  53.793  1.00  0.00           C  
ATOM    745  HD2 LYS    48      43.153  24.451  54.660  1.00  0.00           H  
ATOM    746  HD3 LYS    48      41.644  25.203  54.122  1.00  0.00           H  
ATOM    747  CE  LYS    48      42.437  23.630  52.891  1.00  0.00           C  
ATOM    748  HE2 LYS    48      42.511  23.909  51.840  1.00  0.00           H  
ATOM    749  HE3 LYS    48      43.273  22.973  53.131  1.00  0.00           H  
ATOM    750  NZ  LYS    48      41.146  22.960  53.101  1.00  0.00           N  
ATOM    751  HZ1 LYS    48      40.398  23.631  52.993  1.00  0.00           H  
ATOM    752  HZ2 LYS    48      41.045  22.330  52.317  1.00  0.00           H  
ATOM    753  HZ3 LYS    48      41.073  22.384  53.927  1.00  0.00           H  
ATOM    754  C   LYS    48      44.644  29.360  53.662  1.00  0.00           C  
ATOM    755  O   LYS    48      44.040  30.236  53.100  1.00  0.00           O  
ATOM    756  N   LEU    49      45.374  29.595  54.710  1.00  0.00           N  
ATOM    757  H   LEU    49      45.750  28.817  55.233  1.00  0.00           H  
ATOM    758  CA  LEU    49      45.673  30.916  55.245  1.00  0.00           C  
ATOM    759  HA  LEU    49      44.697  31.284  55.564  1.00  0.00           H  
ATOM    760  CB  LEU    49      46.488  30.659  56.525  1.00  0.00           C  
ATOM    761  HB2 LEU    49      45.936  29.983  57.180  1.00  0.00           H  
ATOM    762  HB3 LEU    49      47.446  30.194  56.295  1.00  0.00           H  
ATOM    763  CG  LEU    49      46.757  31.948  57.378  1.00  0.00           C  
ATOM    764  HG  LEU    49      46.036  32.720  57.112  1.00  0.00           H  
ATOM    765  CD1 LEU    49      46.329  31.632  58.815  1.00  0.00           C  
ATOM    766 HD11 LEU    49      46.477  32.517  59.434  1.00  0.00           H  
ATOM    767 HD12 LEU    49      45.273  31.366  58.759  1.00  0.00           H  
ATOM    768 HD13 LEU    49      46.822  30.746  59.214  1.00  0.00           H  
ATOM    769  CD2 LEU    49      48.197  32.547  57.201  1.00  0.00           C  
ATOM    770 HD21 LEU    49      48.846  31.932  57.824  1.00  0.00           H  
ATOM    771 HD22 LEU    49      48.593  32.526  56.186  1.00  0.00           H  
ATOM    772 HD23 LEU    49      48.231  33.599  57.482  1.00  0.00           H  
ATOM    773  C   LEU    49      46.354  31.881  54.287  1.00  0.00           C  
ATOM    774  O   LEU    49      45.904  33.051  54.168  1.00  0.00           O  
ATOM    775  N   TYR    50      47.308  31.354  53.524  1.00  0.00           N  
ATOM    776  H   TYR    50      47.624  30.402  53.648  1.00  0.00           H  
ATOM    777  CA  TYR    50      47.930  32.103  52.424  1.00  0.00           C  
ATOM    778  HA  TYR    50      48.476  32.945  52.849  1.00  0.00           H  
ATOM    779  CB  TYR    50      49.002  31.186  51.857  1.00  0.00           C  
ATOM    780  HB2 TYR    50      49.878  31.139  52.505  1.00  0.00           H  
ATOM    781  HB3 TYR    50      48.584  30.190  51.709  1.00  0.00           H  
ATOM    782  CG  TYR    50      49.578  31.678  50.522  1.00  0.00           C  
ATOM    783  CD1 TYR    50      50.349  32.854  50.523  1.00  0.00           C  
ATOM    784  HD1 TYR    50      50.658  33.282  51.465  1.00  0.00           H  
ATOM    785  CE1 TYR    50      50.817  33.425  49.316  1.00  0.00           C  
ATOM    786  HE1 TYR    50      51.496  34.263  49.364  1.00  0.00           H  
ATOM    787  CZ  TYR    50      50.586  32.688  48.118  1.00  0.00           C  
ATOM    788  OH  TYR    50      51.215  33.181  46.971  1.00  0.00           O  
ATOM    789  HH  TYR    50      50.863  32.733  46.198  1.00  0.00           H  
ATOM    790  CE2 TYR    50      49.651  31.638  48.089  1.00  0.00           C  
ATOM    791  HE2 TYR    50      49.502  31.196  47.115  1.00  0.00           H  
ATOM    792  CD2 TYR    50      49.186  31.127  49.335  1.00  0.00           C  
ATOM    793  HD2 TYR    50      48.479  30.310  49.335  1.00  0.00           H  
ATOM    794  C   TYR    50      46.962  32.556  51.349  1.00  0.00           C  
ATOM    795  O   TYR    50      46.929  33.772  51.099  1.00  0.00           O  
ATOM    796  N   ALA    51      46.082  31.658  50.848  1.00  0.00           N  
ATOM    797  H   ALA    51      46.161  30.703  51.166  1.00  0.00           H  
ATOM    798  CA  ALA    51      44.971  32.050  49.958  1.00  0.00           C  
ATOM    799  HA  ALA    51      45.378  32.434  49.022  1.00  0.00           H  
ATOM    800  CB  ALA    51      44.114  30.882  49.565  1.00  0.00           C  
ATOM    801  HB1 ALA    51      44.700  30.020  49.245  1.00  0.00           H  
ATOM    802  HB2 ALA    51      43.633  30.561  50.489  1.00  0.00           H  
ATOM    803  HB3 ALA    51      43.426  31.141  48.760  1.00  0.00           H  
ATOM    804  C   ALA    51      44.003  33.140  50.450  1.00  0.00           C  
ATOM    805  O   ALA    51      43.507  33.947  49.648  1.00  0.00           O  
ATOM    806  N   MET    52      43.720  33.172  51.749  1.00  0.00           N  
ATOM    807  H   MET    52      44.112  32.382  52.242  1.00  0.00           H  
ATOM    808  CA  MET    52      42.846  34.044  52.489  1.00  0.00           C  
ATOM    809  HA  MET    52      42.008  34.404  51.893  1.00  0.00           H  
ATOM    810  CB  MET    52      42.156  33.253  53.675  1.00  0.00           C  
ATOM    811  HB2 MET    52      42.969  33.065  54.377  1.00  0.00           H  
ATOM    812  HB3 MET    52      41.512  33.941  54.223  1.00  0.00           H  
ATOM    813  CG  MET    52      41.239  32.074  53.249  1.00  0.00           C  
ATOM    814  HG2 MET    52      40.566  32.650  52.615  1.00  0.00           H  
ATOM    815  HG3 MET    52      41.797  31.420  52.579  1.00  0.00           H  
ATOM    816  SD  MET    52      40.385  31.041  54.524  1.00  0.00           S  
ATOM    817  CE  MET    52      41.743  30.284  55.413  1.00  0.00           C  
ATOM    818  HE1 MET    52      42.195  29.605  54.690  1.00  0.00           H  
ATOM    819  HE2 MET    52      42.523  30.988  55.703  1.00  0.00           H  
ATOM    820  HE3 MET    52      41.366  29.824  56.326  1.00  0.00           H  
ATOM    821  C   MET    52      43.562  35.374  52.886  1.00  0.00           C  
ATOM    822  O   MET    52      42.804  36.363  53.186  1.00  0.00           O  
ATOM    823  N   HIE    53      44.921  35.391  53.070  1.00  0.00           N  
ATOM    824  H   HIE    53      45.463  34.569  52.845  1.00  0.00           H  
ATOM    825  CA  HIE    53      45.704  36.637  53.264  1.00  0.00           C  
ATOM    826  HA  HIE    53      46.746  36.372  53.444  1.00  0.00           H  
ATOM    827  CB  HIE    53      46.017  37.288  51.927  1.00  0.00           C  
ATOM    828  HB2 HIE    53      46.586  38.198  52.117  1.00  0.00           H  
ATOM    829  HB3 HIE    53      46.714  36.591  51.462  1.00  0.00           H  
ATOM    830  CG  HIE    53      44.825  37.673  51.022  1.00  0.00           C  
ATOM    831  ND1 HIE    53      44.568  36.857  49.967  1.00  0.00           N  
ATOM    832  CE1 HIE    53      43.410  37.350  49.449  1.00  0.00           C  
ATOM    833  HE1 HIE    53      43.068  37.027  48.476  1.00  0.00           H  
ATOM    834  NE2 HIE    53      42.959  38.417  50.155  1.00  0.00           N  
ATOM    835  HE2 HIE    53      42.233  39.021  49.797  1.00  0.00           H  
ATOM    836  CD2 HIE    53      43.887  38.663  51.130  1.00  0.00           C  
ATOM    837  HD2 HIE    53      43.913  39.456  51.864  1.00  0.00           H  
ATOM    838  C   HIE    53      45.283  37.583  54.365  1.00  0.00           C  
ATOM    839  O   HIE    53      45.210  38.780  54.042  1.00  0.00           O  
ATOM    840  N   PRO    54      45.050  37.186  55.628  1.00  0.00           N  
ATOM    841  CD  PRO    54      45.298  35.850  56.154  1.00  0.00           C  
ATOM    842  HD2 PRO    54      46.337  35.607  55.932  1.00  0.00           H  
ATOM    843  HD3 PRO    54      44.671  35.112  55.654  1.00  0.00           H  
ATOM    844  CG  PRO    54      45.107  35.882  57.661  1.00  0.00           C  
ATOM    845  HG2 PRO    54      46.083  35.858  58.146  1.00  0.00           H  
ATOM    846  HG3 PRO    54      44.569  34.987  57.972  1.00  0.00           H  
ATOM    847  CB  PRO    54      44.285  37.143  57.935  1.00  0.00           C  
ATOM    848  HB2 PRO    54      44.689  37.605  58.837  1.00  0.00           H  
ATOM    849  HB3 PRO    54      43.197  37.128  57.862  1.00  0.00           H  
ATOM    850  CA  PRO    54      44.667  38.108  56.746  1.00  0.00           C  
ATOM    851  HA  PRO    54      43.809  38.724  56.477  1.00  0.00           H  
ATOM    852  C   PRO    54      45.937  38.918  57.097  1.00  0.00           C  
ATOM    853  O   PRO    54      47.007  38.344  57.451  1.00  0.00           O  
ATOM    854  N   TRP    55      45.840  40.238  57.027  1.00  0.00           N  
ATOM    855  H   TRP    55      44.963  40.584  56.665  1.00  0.00           H  
ATOM    856  CA  TRP    55      46.772  41.122  57.711  1.00  0.00           C  
ATOM    857  HA  TRP    55      47.790  40.738  57.645  1.00  0.00           H  
ATOM    858  CB  TRP    55      46.750  42.503  56.925  1.00  0.00           C  
ATOM    859  HB2 TRP    55      46.937  42.191  55.897  1.00  0.00           H  
ATOM    860  HB3 TRP    55      45.767  42.969  56.864  1.00  0.00           H  
ATOM    861  CG  TRP    55      47.750  43.543  57.308  1.00  0.00           C  
ATOM    862  CD1 TRP    55      48.705  43.516  58.290  1.00  0.00           C  
ATOM    863  HD1 TRP    55      48.860  42.720  59.003  1.00  0.00           H  
ATOM    864  NE1 TRP    55      49.412  44.724  58.280  1.00  0.00           N  
ATOM    865  HE1 TRP    55      50.167  44.885  58.932  1.00  0.00           H  
ATOM    866  CE2 TRP    55      49.077  45.410  57.178  1.00  0.00           C  
ATOM    867  CZ2 TRP    55      49.620  46.633  56.596  1.00  0.00           C  
ATOM    868  HZ2 TRP    55      50.575  47.050  56.881  1.00  0.00           H  
ATOM    869  CH2 TRP    55      48.906  47.168  55.506  1.00  0.00           C  
ATOM    870  HH2 TRP    55      49.314  48.022  54.987  1.00  0.00           H  
ATOM    871  CZ3 TRP    55      47.643  46.752  55.166  1.00  0.00           C  
ATOM    872  HZ3 TRP    55      47.067  47.171  54.354  1.00  0.00           H  
ATOM    873  CE3 TRP    55      47.176  45.571  55.760  1.00  0.00           C  
ATOM    874  HE3 TRP    55      46.244  45.180  55.380  1.00  0.00           H  
ATOM    875  CD2 TRP    55      47.858  44.869  56.733  1.00  0.00           C  
ATOM    876  C   TRP    55      46.351  41.220  59.152  1.00  0.00           C  
ATOM    877  O   TRP    55      45.543  42.016  59.557  1.00  0.00           O  
ATOM    878  N   VAL    56      47.044  40.414  59.940  1.00  0.00           N  
ATOM    879  H   VAL    56      47.715  39.817  59.477  1.00  0.00           H  
ATOM    880  CA  VAL    56      47.149  40.286  61.372  1.00  0.00           C  
ATOM    881  HA  VAL    56      46.227  40.693  61.788  1.00  0.00           H  
ATOM    882  CB  VAL    56      47.205  38.789  61.808  1.00  0.00           C  
ATOM    883  HB  VAL    56      47.425  38.780  62.875  1.00  0.00           H  
ATOM    884  CG1 VAL    56      45.759  38.108  61.782  1.00  0.00           C  
ATOM    885 HG11 VAL    56      45.339  38.285  60.792  1.00  0.00           H  
ATOM    886 HG12 VAL    56      45.864  37.054  62.040  1.00  0.00           H  
ATOM    887 HG13 VAL    56      45.164  38.563  62.573  1.00  0.00           H  
ATOM    888  CG2 VAL    56      48.202  37.859  61.160  1.00  0.00           C  
ATOM    889 HG21 VAL    56      48.336  36.959  61.762  1.00  0.00           H  
ATOM    890 HG22 VAL    56      47.830  37.632  60.161  1.00  0.00           H  
ATOM    891 HG23 VAL    56      49.164  38.369  61.216  1.00  0.00           H  
ATOM    892  C   VAL    56      48.290  41.048  62.001  1.00  0.00           C  
ATOM    893  O   VAL    56      49.198  41.336  61.241  1.00  0.00           O  
ATOM    894  N   THR    57      48.218  41.488  63.253  1.00  0.00           N  
ATOM    895  H   THR    57      47.425  41.148  63.778  1.00  0.00           H  
ATOM    896  CA  THR    57      49.321  42.080  64.070  1.00  0.00           C  
ATOM    897  HA  THR    57      50.201  41.902  63.452  1.00  0.00           H  
ATOM    898  CB  THR    57      49.239  43.603  64.077  1.00  0.00           C  
ATOM    899  HB  THR    57      49.094  43.981  63.065  1.00  0.00           H  
ATOM    900  CG2 THR    57      48.203  44.116  65.091  1.00  0.00           C  
ATOM    901 HG21 THR    57      47.195  43.895  64.740  1.00  0.00           H  
ATOM    902 HG22 THR    57      48.256  43.732  66.110  1.00  0.00           H  
ATOM    903 HG23 THR    57      48.278  45.203  65.078  1.00  0.00           H  
ATOM    904  OG1 THR    57      50.539  44.062  64.383  1.00  0.00           O  
ATOM    905  HG1 THR    57      50.834  44.692  63.722  1.00  0.00           H  
ATOM    906  C   THR    57      49.537  41.306  65.368  1.00  0.00           C  
ATOM    907  O   THR    57      48.591  40.831  66.016  1.00  0.00           O  
ATOM    908  N   SER    58      50.788  41.301  65.838  1.00  0.00           N  
ATOM    909  H   SER    58      51.457  41.843  65.311  1.00  0.00           H  
ATOM    910  CA  SER    58      51.230  40.784  67.102  1.00  0.00           C  
ATOM    911  HA  SER    58      50.768  39.837  67.381  1.00  0.00           H  
ATOM    912  CB  SER    58      52.724  40.558  67.044  1.00  0.00           C  
ATOM    913  HB2 SER    58      53.163  41.515  66.765  1.00  0.00           H  
ATOM    914  HB3 SER    58      53.040  40.259  68.043  1.00  0.00           H  
ATOM    915  OG  SER    58      53.173  39.581  66.118  1.00  0.00           O  
ATOM    916  HG  SER    58      52.927  39.995  65.287  1.00  0.00           H  
ATOM    917  C   SER    58      51.050  41.851  68.185  1.00  0.00           C  
ATOM    918  O   SER    58      51.327  41.502  69.325  1.00  0.00           O  
ATOM    919  N   LYS    59      50.811  43.094  67.847  1.00  0.00           N  
ATOM    920  H   LYS    59      50.550  43.208  66.878  1.00  0.00           H  
ATOM    921  CA  LYS    59      50.692  44.225  68.769  1.00  0.00           C  
ATOM    922  HA  LYS    59      51.432  44.054  69.551  1.00  0.00           H  
ATOM    923  CB  LYS    59      50.693  45.549  68.001  1.00  0.00           C  
ATOM    924  HB2 LYS    59      49.734  45.654  67.493  1.00  0.00           H  
ATOM    925  HB3 LYS    59      50.769  46.378  68.705  1.00  0.00           H  
ATOM    926  CG  LYS    59      51.852  45.664  67.135  1.00  0.00           C  
ATOM    927  HG2 LYS    59      52.761  45.791  67.723  1.00  0.00           H  
ATOM    928  HG3 LYS    59      52.048  44.715  66.636  1.00  0.00           H  
ATOM    929  CD  LYS    59      51.639  46.792  66.108  1.00  0.00           C  
ATOM    930  HD2 LYS    59      50.826  46.511  65.438  1.00  0.00           H  
ATOM    931  HD3 LYS    59      51.329  47.741  66.547  1.00  0.00           H  
ATOM    932  CE  LYS    59      53.029  46.916  65.419  1.00  0.00           C  
ATOM    933  HE2 LYS    59      52.975  47.855  64.869  1.00  0.00           H  
ATOM    934  HE3 LYS    59      53.812  46.987  66.174  1.00  0.00           H  
ATOM    935  NZ  LYS    59      53.262  45.762  64.507  1.00  0.00           N  
ATOM    936  HZ1 LYS    59      54.070  46.014  63.955  1.00  0.00           H  
ATOM    937  HZ2 LYS    59      53.462  44.853  64.900  1.00  0.00           H  
ATOM    938  HZ3 LYS    59      52.623  45.739  63.725  1.00  0.00           H  
ATOM    939  C   LYS    59      49.330  44.283  69.518  1.00  0.00           C  
ATOM    940  O   LYS    59      48.270  43.943  68.926  1.00  0.00           O  
ATOM    941  N   PRO    60      49.304  44.613  70.820  1.00  0.00           N  
ATOM    942  CD  PRO    60      50.500  44.767  71.688  1.00  0.00           C  
ATOM    943  HD2 PRO    60      50.913  45.725  71.373  1.00  0.00           H  
ATOM    944  HD3 PRO    60      51.270  44.027  71.466  1.00  0.00           H  
ATOM    945  CG  PRO    60      50.030  44.935  73.128  1.00  0.00           C  
ATOM    946  HG2 PRO    60      50.630  45.611  73.738  1.00  0.00           H  
ATOM    947  HG3 PRO    60      49.852  43.947  73.554  1.00  0.00           H  
ATOM    948  CB  PRO    60      48.654  45.569  72.915  1.00  0.00           C  
ATOM    949  HB2 PRO    60      48.708  46.653  72.815  1.00  0.00           H  
ATOM    950  HB3 PRO    60      47.936  45.275  73.681  1.00  0.00           H  
ATOM    951  CA  PRO    60      48.121  44.949  71.625  1.00  0.00           C  
ATOM    952  HA  PRO    60      47.478  44.106  71.874  1.00  0.00           H  
ATOM    953  C   PRO    60      47.190  46.035  70.997  1.00  0.00           C  
ATOM    954  O   PRO    60      47.600  46.832  70.126  1.00  0.00           O  
ATOM    955  N   LEU    61      45.904  46.094  71.351  1.00  0.00           N  
ATOM    956  H   LEU    61      45.536  45.499  72.080  1.00  0.00           H  
ATOM    957  CA  LEU    61      45.008  47.126  70.821  1.00  0.00           C  
ATOM    958  HA  LEU    61      45.085  47.282  69.745  1.00  0.00           H  
ATOM    959  CB  LEU    61      43.608  46.868  71.270  1.00  0.00           C  
ATOM    960  HB2 LEU    61      43.628  46.604  72.327  1.00  0.00           H  
ATOM    961  HB3 LEU    61      43.018  47.776  71.147  1.00  0.00           H  
ATOM    962  CG  LEU    61      43.054  45.740  70.465  1.00  0.00           C  
ATOM    963  HG  LEU    61      43.809  44.984  70.250  1.00  0.00           H  
ATOM    964  CD1 LEU    61      41.898  44.936  71.088  1.00  0.00           C  
ATOM    965 HD11 LEU    61      41.380  44.323  70.349  1.00  0.00           H  
ATOM    966 HD12 LEU    61      42.350  44.243  71.798  1.00  0.00           H  
ATOM    967 HD13 LEU    61      41.186  45.596  71.583  1.00  0.00           H  
ATOM    968  CD2 LEU    61      42.511  46.305  69.128  1.00  0.00           C  
ATOM    969 HD21 LEU    61      43.318  46.893  68.690  1.00  0.00           H  
ATOM    970 HD22 LEU    61      42.376  45.447  68.471  1.00  0.00           H  
ATOM    971 HD23 LEU    61      41.627  46.942  69.164  1.00  0.00           H  
ATOM    972  C   LEU    61      45.432  48.479  71.416  1.00  0.00           C  
ATOM    973  O   LEU    61      45.323  48.568  72.637  1.00  0.00           O  
ATOM    974  N   PRO    62      45.791  49.543  70.612  1.00  0.00           N  
ATOM    975  CD  PRO    62      46.073  49.454  69.176  1.00  0.00           C  
ATOM    976  HD2 PRO    62      45.143  49.495  68.609  1.00  0.00           H  
ATOM    977  HD3 PRO    62      46.513  48.484  68.947  1.00  0.00           H  
ATOM    978  CG  PRO    62      46.947  50.584  68.736  1.00  0.00           C  
ATOM    979  HG2 PRO    62      46.625  51.013  67.788  1.00  0.00           H  
ATOM    980  HG3 PRO    62      47.981  50.246  68.661  1.00  0.00           H  
ATOM    981  CB  PRO    62      46.788  51.531  69.932  1.00  0.00           C  
ATOM    982  HB2 PRO    62      45.927  52.189  69.809  1.00  0.00           H  
ATOM    983  HB3 PRO    62      47.605  52.219  70.147  1.00  0.00           H  
ATOM    984  CA  PRO    62      46.444  50.703  71.145  1.00  0.00           C  
ATOM    985  HA  PRO    62      47.384  50.332  71.552  1.00  0.00           H  
ATOM    986  C   PRO    62      45.721  51.437  72.259  1.00  0.00           C  
ATOM    987  O   PRO    62      44.526  51.702  72.105  1.00  0.00           O  
ATOM    988  N   GLU    63      46.338  51.754  73.449  1.00  0.00           N  
ATOM    989  H   GLU    63      47.314  51.509  73.365  1.00  0.00           H  
ATOM    990  CA  GLU    63      45.667  52.068  74.740  1.00  0.00           C  
ATOM    991  HA  GLU    63      44.870  51.326  74.801  1.00  0.00           H  
ATOM    992  CB  GLU    63      46.417  52.047  76.057  1.00  0.00           C  
ATOM    993  HB2 GLU    63      45.675  52.196  76.842  1.00  0.00           H  
ATOM    994  HB3 GLU    63      46.789  51.043  76.264  1.00  0.00           H  
ATOM    995  CG  GLU    63      47.595  52.992  76.092  1.00  0.00           C  
ATOM    996  HG2 GLU    63      48.070  52.725  77.036  1.00  0.00           H  
ATOM    997  HG3 GLU    63      48.258  52.803  75.247  1.00  0.00           H  
ATOM    998  CD  GLU    63      47.254  54.490  76.041  1.00  0.00           C  
ATOM    999  OE1 GLU    63      46.231  54.941  76.520  1.00  0.00           O  
ATOM   1000  OE2 GLU    63      48.137  55.244  75.598  1.00  0.00           O  
ATOM   1001  C   GLU    63      44.760  53.368  74.481  1.00  0.00           C  
ATOM   1002  O   GLU    63      43.606  53.516  74.900  1.00  0.00           O  
ATOM   1003  N   TYR    64      45.320  54.382  73.758  1.00  0.00           N  
ATOM   1004  H   TYR    64      46.320  54.405  73.615  1.00  0.00           H  
ATOM   1005  CA  TYR    64      44.556  55.558  73.344  1.00  0.00           C  
ATOM   1006  HA  TYR    64      44.258  56.136  74.219  1.00  0.00           H  
ATOM   1007  CB  TYR    64      45.415  56.498  72.567  1.00  0.00           C  
ATOM   1008  HB2 TYR    64      45.188  57.541  72.787  1.00  0.00           H  
ATOM   1009  HB3 TYR    64      46.427  56.462  72.970  1.00  0.00           H  
ATOM   1010  CG  TYR    64      45.369  56.272  71.068  1.00  0.00           C  
ATOM   1011  CD1 TYR    64      46.419  55.573  70.463  1.00  0.00           C  
ATOM   1012  HD1 TYR    64      47.159  55.194  71.153  1.00  0.00           H  
ATOM   1013  CE1 TYR    64      46.510  55.370  69.071  1.00  0.00           C  
ATOM   1014  HE1 TYR    64      47.321  54.770  68.686  1.00  0.00           H  
ATOM   1015  CZ  TYR    64      45.466  55.886  68.212  1.00  0.00           C  
ATOM   1016  OH  TYR    64      45.408  55.675  66.866  1.00  0.00           O  
ATOM   1017  HH  TYR    64      45.975  54.913  66.723  1.00  0.00           H  
ATOM   1018  CE2 TYR    64      44.521  56.736  68.812  1.00  0.00           C  
ATOM   1019  HE2 TYR    64      43.855  57.159  68.075  1.00  0.00           H  
ATOM   1020  CD2 TYR    64      44.385  56.906  70.224  1.00  0.00           C  
ATOM   1021  HD2 TYR    64      43.583  57.492  70.649  1.00  0.00           H  
ATOM   1022  C   TYR    64      43.288  55.281  72.530  1.00  0.00           C  
ATOM   1023  O   TYR    64      42.174  55.794  72.689  1.00  0.00           O  
ATOM   1024  N   LEU    65      43.382  54.315  71.605  1.00  0.00           N  
ATOM   1025  H   LEU    65      44.245  53.793  71.547  1.00  0.00           H  
ATOM   1026  CA  LEU    65      42.210  53.957  70.914  1.00  0.00           C  
ATOM   1027  HA  LEU    65      41.878  54.874  70.427  1.00  0.00           H  
ATOM   1028  CB  LEU    65      42.578  53.112  69.777  1.00  0.00           C  
ATOM   1029  HB2 LEU    65      43.460  53.534  69.296  1.00  0.00           H  
ATOM   1030  HB3 LEU    65      42.926  52.180  70.222  1.00  0.00           H  
ATOM   1031  CG  LEU    65      41.478  52.742  68.805  1.00  0.00           C  
ATOM   1032  HG  LEU    65      40.869  52.049  69.386  1.00  0.00           H  
ATOM   1033  CD1 LEU    65      40.778  53.964  68.206  1.00  0.00           C  
ATOM   1034 HD11 LEU    65      40.343  54.484  69.059  1.00  0.00           H  
ATOM   1035 HD12 LEU    65      41.626  54.526  67.814  1.00  0.00           H  
ATOM   1036 HD13 LEU    65      40.035  53.569  67.513  1.00  0.00           H  
ATOM   1037  CD2 LEU    65      42.180  52.077  67.555  1.00  0.00           C  
ATOM   1038 HD21 LEU    65      42.990  52.705  67.184  1.00  0.00           H  
ATOM   1039 HD22 LEU    65      42.513  51.141  68.003  1.00  0.00           H  
ATOM   1040 HD23 LEU    65      41.420  51.777  66.833  1.00  0.00           H  
ATOM   1041  C   LEU    65      41.171  53.398  71.923  1.00  0.00           C  
ATOM   1042  O   LEU    65      40.079  53.954  71.924  1.00  0.00           O  
ATOM   1043  N   TRP    66      41.500  52.436  72.737  1.00  0.00           N  
ATOM   1044  H   TRP    66      42.494  52.261  72.756  1.00  0.00           H  
ATOM   1045  CA  TRP    66      40.676  51.822  73.790  1.00  0.00           C  
ATOM   1046  HA  TRP    66      39.936  51.152  73.352  1.00  0.00           H  
ATOM   1047  CB  TRP    66      41.578  50.986  74.721  1.00  0.00           C  
ATOM   1048  HB2 TRP    66      42.237  50.368  74.112  1.00  0.00           H  
ATOM   1049  HB3 TRP    66      42.153  51.601  75.414  1.00  0.00           H  
ATOM   1050  CG  TRP    66      40.759  50.150  75.623  1.00  0.00           C  
ATOM   1051  CD1 TRP    66      40.581  50.412  76.893  1.00  0.00           C  
ATOM   1052  HD1 TRP    66      41.018  51.275  77.374  1.00  0.00           H  
ATOM   1053  NE1 TRP    66      40.005  49.275  77.476  1.00  0.00           N  
ATOM   1054  HE1 TRP    66      40.013  49.063  78.463  1.00  0.00           H  
ATOM   1055  CE2 TRP    66      39.537  48.387  76.594  1.00  0.00           C  
ATOM   1056  CZ2 TRP    66      38.714  47.219  76.653  1.00  0.00           C  
ATOM   1057  HZ2 TRP    66      38.284  46.953  77.608  1.00  0.00           H  
ATOM   1058  CH2 TRP    66      38.617  46.457  75.473  1.00  0.00           C  
ATOM   1059  HH2 TRP    66      38.122  45.497  75.501  1.00  0.00           H  
ATOM   1060  CZ3 TRP    66      39.227  46.830  74.305  1.00  0.00           C  
ATOM   1061  HZ3 TRP    66      39.192  46.216  73.417  1.00  0.00           H  
ATOM   1062  CE3 TRP    66      40.021  48.021  74.223  1.00  0.00           C  
ATOM   1063  HE3 TRP    66      40.476  48.300  73.284  1.00  0.00           H  
ATOM   1064  CD2 TRP    66      40.065  48.896  75.350  1.00  0.00           C  
ATOM   1065  C   TRP    66      39.913  52.880  74.611  1.00  0.00           C  
ATOM   1066  O   TRP    66      38.686  52.690  74.834  1.00  0.00           O  
ATOM   1067  N   LYS    67      40.525  54.041  74.919  1.00  0.00           N  
ATOM   1068  H   LYS    67      41.455  54.260  74.592  1.00  0.00           H  
ATOM   1069  CA  LYS    67      39.959  55.053  75.827  1.00  0.00           C  
ATOM   1070  HA  LYS    67      39.377  54.562  76.607  1.00  0.00           H  
ATOM   1071  CB  LYS    67      41.200  55.767  76.487  1.00  0.00           C  
ATOM   1072  HB2 LYS    67      41.920  56.044  75.717  1.00  0.00           H  
ATOM   1073  HB3 LYS    67      40.795  56.667  76.951  1.00  0.00           H  
ATOM   1074  CG  LYS    67      42.038  55.038  77.542  1.00  0.00           C  
ATOM   1075  HG2 LYS    67      41.400  54.739  78.374  1.00  0.00           H  
ATOM   1076  HG3 LYS    67      42.508  54.106  77.227  1.00  0.00           H  
ATOM   1077  CD  LYS    67      43.068  55.965  78.125  1.00  0.00           C  
ATOM   1078  HD2 LYS    67      43.754  56.235  77.322  1.00  0.00           H  
ATOM   1079  HD3 LYS    67      42.551  56.855  78.481  1.00  0.00           H  
ATOM   1080  CE  LYS    67      43.897  55.283  79.226  1.00  0.00           C  
ATOM   1081  HE2 LYS    67      44.573  56.024  79.655  1.00  0.00           H  
ATOM   1082  HE3 LYS    67      43.207  54.990  80.017  1.00  0.00           H  
ATOM   1083  NZ  LYS    67      44.673  54.088  78.725  1.00  0.00           N  
ATOM   1084  HZ1 LYS    67      45.207  53.668  79.472  1.00  0.00           H  
ATOM   1085  HZ2 LYS    67      44.030  53.377  78.406  1.00  0.00           H  
ATOM   1086  HZ3 LYS    67      45.377  54.356  78.052  1.00  0.00           H  
ATOM   1087  C   LYS    67      39.101  56.068  75.063  1.00  0.00           C  
ATOM   1088  O   LYS    67      38.076  56.466  75.651  1.00  0.00           O  
ATOM   1089  N   LYS    68      39.498  56.507  73.863  1.00  0.00           N  
ATOM   1090  H   LYS    68      40.177  55.956  73.357  1.00  0.00           H  
ATOM   1091  CA  LYS    68      38.630  57.470  73.056  1.00  0.00           C  
ATOM   1092  HA  LYS    68      38.274  58.294  73.674  1.00  0.00           H  
ATOM   1093  CB  LYS    68      39.519  58.139  71.893  1.00  0.00           C  
ATOM   1094  HB2 LYS    68      39.010  59.013  71.487  1.00  0.00           H  
ATOM   1095  HB3 LYS    68      40.490  58.495  72.237  1.00  0.00           H  
ATOM   1096  CG  LYS    68      39.741  57.234  70.692  1.00  0.00           C  
ATOM   1097  HG2 LYS    68      40.254  56.348  71.066  1.00  0.00           H  
ATOM   1098  HG3 LYS    68      38.825  56.864  70.232  1.00  0.00           H  
ATOM   1099  CD  LYS    68      40.606  57.851  69.570  1.00  0.00           C  
ATOM   1100  HD2 LYS    68      41.477  58.328  70.020  1.00  0.00           H  
ATOM   1101  HD3 LYS    68      40.844  57.014  68.915  1.00  0.00           H  
ATOM   1102  CE  LYS    68      39.834  58.937  68.812  1.00  0.00           C  
ATOM   1103  HE2 LYS    68      38.815  58.631  68.578  1.00  0.00           H  
ATOM   1104  HE3 LYS    68      39.722  59.670  69.611  1.00  0.00           H  
ATOM   1105  NZ  LYS    68      40.533  59.522  67.590  1.00  0.00           N  
ATOM   1106  HZ1 LYS    68      39.930  60.199  67.143  1.00  0.00           H  
ATOM   1107  HZ2 LYS    68      41.374  59.958  67.941  1.00  0.00           H  
ATOM   1108  HZ3 LYS    68      40.671  58.836  66.862  1.00  0.00           H  
ATOM   1109  C   LYS    68      37.348  56.836  72.511  1.00  0.00           C  
ATOM   1110  O   LYS    68      36.419  57.559  72.243  1.00  0.00           O  
ATOM   1111  N   ILE    69      37.265  55.526  72.421  1.00  0.00           N  
ATOM   1112  H   ILE    69      38.093  55.001  72.665  1.00  0.00           H  
ATOM   1113  CA  ILE    69      36.112  54.770  72.059  1.00  0.00           C  
ATOM   1114  HA  ILE    69      35.700  55.108  71.108  1.00  0.00           H  
ATOM   1115  CB  ILE    69      36.531  53.279  71.836  1.00  0.00           C  
ATOM   1116  HB  ILE    69      37.283  52.913  72.535  1.00  0.00           H  
ATOM   1117  CG2 ILE    69      35.331  52.349  71.985  1.00  0.00           C  
ATOM   1118 HG21 ILE    69      34.521  52.640  71.316  1.00  0.00           H  
ATOM   1119 HG22 ILE    69      35.492  51.318  71.673  1.00  0.00           H  
ATOM   1120 HG23 ILE    69      34.940  52.454  72.997  1.00  0.00           H  
ATOM   1121  CG1 ILE    69      37.156  53.063  70.417  1.00  0.00           C  
ATOM   1122 HG12 ILE    69      36.447  53.123  69.592  1.00  0.00           H  
ATOM   1123 HG13 ILE    69      37.870  53.862  70.217  1.00  0.00           H  
ATOM   1124  CD1 ILE    69      37.920  51.719  70.310  1.00  0.00           C  
ATOM   1125 HD11 ILE    69      38.582  51.599  69.452  1.00  0.00           H  
ATOM   1126 HD12 ILE    69      38.510  51.567  71.213  1.00  0.00           H  
ATOM   1127 HD13 ILE    69      37.284  50.837  70.235  1.00  0.00           H  
ATOM   1128  C   ILE    69      34.975  54.873  73.122  1.00  0.00           C  
ATOM   1129  O   ILE    69      35.223  54.674  74.308  1.00  0.00           O  
ATOM   1130  N   ALA    70      33.723  55.162  72.742  1.00  0.00           N  
ATOM   1131  H   ALA    70      33.521  55.215  71.754  1.00  0.00           H  
ATOM   1132  CA  ALA    70      32.560  54.951  73.632  1.00  0.00           C  
ATOM   1133  HA  ALA    70      32.805  55.118  74.681  1.00  0.00           H  
ATOM   1134  CB  ALA    70      31.605  56.043  73.459  1.00  0.00           C  
ATOM   1135  HB1 ALA    70      32.177  56.971  73.450  1.00  0.00           H  
ATOM   1136  HB2 ALA    70      31.038  55.930  72.535  1.00  0.00           H  
ATOM   1137  HB3 ALA    70      30.849  56.008  74.244  1.00  0.00           H  
ATOM   1138  C   ALA    70      31.857  53.521  73.390  1.00  0.00           C  
ATOM   1139  O   ALA    70      31.222  53.243  72.311  1.00  0.00           O  
ATOM   1140  N   ASN    71      31.972  52.717  74.509  1.00  0.00           N  
ATOM   1141  H   ASN    71      32.393  53.171  75.307  1.00  0.00           H  
ATOM   1142  CA  ASN    71      31.526  51.320  74.717  1.00  0.00           C  
ATOM   1143  HA  ASN    71      31.494  51.286  75.806  1.00  0.00           H  
ATOM   1144  CB  ASN    71      30.117  51.092  74.218  1.00  0.00           C  
ATOM   1145  HB2 ASN    71      30.040  50.766  73.180  1.00  0.00           H  
ATOM   1146  HB3 ASN    71      29.822  50.162  74.704  1.00  0.00           H  
ATOM   1147  CG  ASN    71      29.068  52.159  74.503  1.00  0.00           C  
ATOM   1148  OD1 ASN    71      28.680  52.433  75.626  1.00  0.00           O  
ATOM   1149  ND2 ASN    71      28.606  52.860  73.522  1.00  0.00           N  
ATOM   1150 HD21 ASN    71      28.890  52.607  72.586  1.00  0.00           H  
ATOM   1151 HD22 ASN    71      27.895  53.569  73.636  1.00  0.00           H  
ATOM   1152  C   ASN    71      32.558  50.282  74.146  1.00  0.00           C  
ATOM   1153  O   ASN    71      32.677  50.223  72.930  1.00  0.00           O  
ATOM   1154  N   ASN    72      33.239  49.508  74.980  1.00  0.00           N  
ATOM   1155  H   ASN    72      32.878  49.481  75.923  1.00  0.00           H  
ATOM   1156  CA  ASN    72      34.224  48.495  74.553  1.00  0.00           C  
ATOM   1157  HA  ASN    72      34.908  48.923  73.821  1.00  0.00           H  
ATOM   1158  CB  ASN    72      35.063  48.073  75.787  1.00  0.00           C  
ATOM   1159  HB2 ASN    72      34.414  47.635  76.545  1.00  0.00           H  
ATOM   1160  HB3 ASN    72      35.776  47.330  75.430  1.00  0.00           H  
ATOM   1161  CG  ASN    72      35.715  49.306  76.438  1.00  0.00           C  
ATOM   1162  OD1 ASN    72      35.403  49.771  77.532  1.00  0.00           O  
ATOM   1163  ND2 ASN    72      36.515  50.056  75.748  1.00  0.00           N  
ATOM   1164 HD21 ASN    72      36.639  49.702  74.810  1.00  0.00           H  
ATOM   1165 HD22 ASN    72      36.665  50.954  76.185  1.00  0.00           H  
ATOM   1166  C   ASN    72      33.641  47.225  73.842  1.00  0.00           C  
ATOM   1167  O   ASN    72      33.861  46.058  74.215  1.00  0.00           O  
ATOM   1168  N   CYS    73      33.008  47.444  72.730  1.00  0.00           N  
ATOM   1169  H   CYS    73      32.761  48.397  72.506  1.00  0.00           H  
ATOM   1170  CA  CYS    73      32.591  46.389  71.749  1.00  0.00           C  
ATOM   1171  HA  CYS    73      33.116  45.460  71.970  1.00  0.00           H  
ATOM   1172  CB  CYS    73      31.114  46.016  71.965  1.00  0.00           C  
ATOM   1173  HB2 CYS    73      30.874  45.282  71.196  1.00  0.00           H  
ATOM   1174  HB3 CYS    73      30.980  45.559  72.945  1.00  0.00           H  
ATOM   1175  SG  CYS    73      30.222  47.608  71.769  1.00  0.00           S  
ATOM   1176  HG  CYS    73      30.093  47.779  70.450  1.00  0.00           H  
ATOM   1177  C   CYS    73      33.003  46.754  70.316  1.00  0.00           C  
ATOM   1178  O   CYS    73      33.351  47.927  70.060  1.00  0.00           O  
ATOM   1179  N   ILE    74      32.954  45.834  69.337  1.00  0.00           N  
ATOM   1180  H   ILE    74      32.621  44.943  69.675  1.00  0.00           H  
ATOM   1181  CA  ILE    74      33.125  45.976  67.930  1.00  0.00           C  
ATOM   1182  HA  ILE    74      33.258  47.031  67.690  1.00  0.00           H  
ATOM   1183  CB  ILE    74      34.366  45.184  67.444  1.00  0.00           C  
ATOM   1184  HB  ILE    74      34.107  44.125  67.435  1.00  0.00           H  
ATOM   1185  CG2 ILE    74      34.770  45.595  65.968  1.00  0.00           C  
ATOM   1186 HG21 ILE    74      33.958  45.362  65.279  1.00  0.00           H  
ATOM   1187 HG22 ILE    74      35.031  46.641  65.806  1.00  0.00           H  
ATOM   1188 HG23 ILE    74      35.608  45.000  65.606  1.00  0.00           H  
ATOM   1189  CG1 ILE    74      35.606  45.485  68.274  1.00  0.00           C  
ATOM   1190 HG12 ILE    74      36.531  45.422  67.700  1.00  0.00           H  
ATOM   1191 HG13 ILE    74      35.554  46.531  68.578  1.00  0.00           H  
ATOM   1192  CD1 ILE    74      35.890  44.626  69.476  1.00  0.00           C  
ATOM   1193 HD11 ILE    74      34.982  44.500  70.067  1.00  0.00           H  
ATOM   1194 HD12 ILE    74      36.201  43.640  69.130  1.00  0.00           H  
ATOM   1195 HD13 ILE    74      36.691  45.065  70.071  1.00  0.00           H  
ATOM   1196  C   ILE    74      31.788  45.607  67.317  1.00  0.00           C  
ATOM   1197  O   ILE    74      31.055  44.822  67.938  1.00  0.00           O  
ATOM   1198  N   PHE    75      31.433  46.212  66.172  1.00  0.00           N  
ATOM   1199  H   PHE    75      32.123  46.831  65.770  1.00  0.00           H  
ATOM   1200  CA  PHE    75      30.246  46.009  65.349  1.00  0.00           C  
ATOM   1201  HA  PHE    75      29.690  45.238  65.883  1.00  0.00           H  
ATOM   1202  CB  PHE    75      29.439  47.279  65.161  1.00  0.00           C  
ATOM   1203  HB2 PHE    75      30.094  47.969  64.629  1.00  0.00           H  
ATOM   1204  HB3 PHE    75      28.671  47.048  64.423  1.00  0.00           H  
ATOM   1205  CG  PHE    75      28.788  47.859  66.312  1.00  0.00           C  
ATOM   1206  CD1 PHE    75      27.421  47.672  66.570  1.00  0.00           C  
ATOM   1207  HD1 PHE    75      26.738  47.100  65.960  1.00  0.00           H  
ATOM   1208  CE1 PHE    75      26.808  48.316  67.716  1.00  0.00           C  
ATOM   1209  HE1 PHE    75      25.740  48.266  67.870  1.00  0.00           H  
ATOM   1210  CZ  PHE    75      27.647  49.044  68.593  1.00  0.00           C  
ATOM   1211  HZ  PHE    75      27.235  49.370  69.536  1.00  0.00           H  
ATOM   1212  CE2 PHE    75      29.001  49.240  68.330  1.00  0.00           C  
ATOM   1213  HE2 PHE    75      29.625  49.700  69.082  1.00  0.00           H  
ATOM   1214  CD2 PHE    75      29.540  48.764  67.098  1.00  0.00           C  
ATOM   1215  HD2 PHE    75      30.493  49.199  66.835  1.00  0.00           H  
ATOM   1216  C   PHE    75      30.586  45.402  64.045  1.00  0.00           C  
ATOM   1217  O   PHE    75      31.273  46.029  63.265  1.00  0.00           O  
ATOM   1218  N   ILE    76      30.074  44.225  63.751  1.00  0.00           N  
ATOM   1219  H   ILE    76      29.341  43.902  64.365  1.00  0.00           H  
ATOM   1220  CA  ILE    76      30.433  43.400  62.552  1.00  0.00           C  
ATOM   1221  HA  ILE    76      31.152  43.876  61.884  1.00  0.00           H  
ATOM   1222  CB  ILE    76      31.026  42.034  62.892  1.00  0.00           C  
ATOM   1223  HB  ILE    76      30.263  41.551  63.502  1.00  0.00           H  
ATOM   1224  CG2 ILE    76      31.323  41.198  61.580  1.00  0.00           C  
ATOM   1225 HG21 ILE    76      32.160  40.511  61.707  1.00  0.00           H  
ATOM   1226 HG22 ILE    76      30.471  40.584  61.288  1.00  0.00           H  
ATOM   1227 HG23 ILE    76      31.603  41.903  60.798  1.00  0.00           H  
ATOM   1228  CG1 ILE    76      32.234  42.240  63.832  1.00  0.00           C  
ATOM   1229 HG12 ILE    76      31.808  42.732  64.707  1.00  0.00           H  
ATOM   1230 HG13 ILE    76      32.626  41.295  64.209  1.00  0.00           H  
ATOM   1231  CD1 ILE    76      33.349  43.171  63.376  1.00  0.00           C  
ATOM   1232 HD11 ILE    76      34.050  43.407  64.176  1.00  0.00           H  
ATOM   1233 HD12 ILE    76      34.036  42.714  62.664  1.00  0.00           H  
ATOM   1234 HD13 ILE    76      32.999  44.077  62.882  1.00  0.00           H  
ATOM   1235  C   ILE    76      29.144  43.341  61.757  1.00  0.00           C  
ATOM   1236  O   ILE    76      28.086  42.949  62.272  1.00  0.00           O  
ATOM   1237  N   VAL    77      29.118  43.605  60.480  1.00  0.00           N  
ATOM   1238  H   VAL    77      29.965  43.858  59.992  1.00  0.00           H  
ATOM   1239  CA  VAL    77      27.865  43.554  59.694  1.00  0.00           C  
ATOM   1240  HA  VAL    77      27.087  43.357  60.431  1.00  0.00           H  
ATOM   1241  CB  VAL    77      27.481  44.900  58.957  1.00  0.00           C  
ATOM   1242  HB  VAL    77      28.074  45.049  58.054  1.00  0.00           H  
ATOM   1243  CG1 VAL    77      26.019  44.845  58.674  1.00  0.00           C  
ATOM   1244 HG11 VAL    77      25.820  44.005  58.009  1.00  0.00           H  
ATOM   1245 HG12 VAL    77      25.473  44.640  59.595  1.00  0.00           H  
ATOM   1246 HG13 VAL    77      25.730  45.742  58.128  1.00  0.00           H  
ATOM   1247  CG2 VAL    77      27.802  46.142  59.853  1.00  0.00           C  
ATOM   1248 HG21 VAL    77      27.508  47.044  59.317  1.00  0.00           H  
ATOM   1249 HG22 VAL    77      27.441  45.961  60.865  1.00  0.00           H  
ATOM   1250 HG23 VAL    77      28.883  46.233  59.964  1.00  0.00           H  
ATOM   1251  C   VAL    77      27.779  42.372  58.715  1.00  0.00           C  
ATOM   1252  O   VAL    77      28.433  42.422  57.702  1.00  0.00           O  
ATOM   1253  N   ILE    78      27.061  41.351  59.167  1.00  0.00           N  
ATOM   1254  H   ILE    78      26.685  41.365  60.105  1.00  0.00           H  
ATOM   1255  CA  ILE    78      27.019  40.051  58.436  1.00  0.00           C  
ATOM   1256  HA  ILE    78      27.999  39.875  57.992  1.00  0.00           H  
ATOM   1257  CB  ILE    78      26.615  38.911  59.337  1.00  0.00           C  
ATOM   1258  HB  ILE    78      25.582  39.065  59.650  1.00  0.00           H  
ATOM   1259  CG2 ILE    78      26.421  37.594  58.548  1.00  0.00           C  
ATOM   1260 HG21 ILE    78      26.372  36.706  59.179  1.00  0.00           H  
ATOM   1261 HG22 ILE    78      25.515  37.628  57.943  1.00  0.00           H  
ATOM   1262 HG23 ILE    78      27.288  37.519  57.892  1.00  0.00           H  
ATOM   1263  CG1 ILE    78      27.545  38.823  60.525  1.00  0.00           C  
ATOM   1264 HG12 ILE    78      27.478  39.738  61.114  1.00  0.00           H  
ATOM   1265 HG13 ILE    78      27.152  37.994  61.114  1.00  0.00           H  
ATOM   1266  CD1 ILE    78      29.019  38.380  60.278  1.00  0.00           C  
ATOM   1267 HD11 ILE    78      29.555  39.005  59.564  1.00  0.00           H  
ATOM   1268 HD12 ILE    78      29.490  38.351  61.261  1.00  0.00           H  
ATOM   1269 HD13 ILE    78      29.172  37.372  59.890  1.00  0.00           H  
ATOM   1270  C   ILE    78      25.969  40.196  57.372  1.00  0.00           C  
ATOM   1271  O   ILE    78      24.802  40.516  57.601  1.00  0.00           O  
ATOM   1272  N   HIE    79      26.392  39.879  56.167  1.00  0.00           N  
ATOM   1273  H   HIE    79      27.319  39.478  56.143  1.00  0.00           H  
ATOM   1274  CA  HIE    79      25.564  39.810  54.947  1.00  0.00           C  
ATOM   1275  HA  HIE    79      24.547  40.141  55.158  1.00  0.00           H  
ATOM   1276  CB  HIE    79      26.118  40.810  53.904  1.00  0.00           C  
ATOM   1277  HB2 HIE    79      27.200  40.713  53.810  1.00  0.00           H  
ATOM   1278  HB3 HIE    79      25.557  40.513  53.018  1.00  0.00           H  
ATOM   1279  CG  HIE    79      25.735  42.236  54.058  1.00  0.00           C  
ATOM   1280  ND1 HIE    79      24.858  43.059  53.327  1.00  0.00           N  
ATOM   1281  CE1 HIE    79      25.144  44.301  53.646  1.00  0.00           C  
ATOM   1282  HE1 HIE    79      24.648  45.182  53.267  1.00  0.00           H  
ATOM   1283  NE2 HIE    79      26.045  44.361  54.641  1.00  0.00           N  
ATOM   1284  HE2 HIE    79      26.384  45.209  55.071  1.00  0.00           H  
ATOM   1285  CD2 HIE    79      26.405  43.089  54.908  1.00  0.00           C  
ATOM   1286  HD2 HIE    79      27.125  42.749  55.638  1.00  0.00           H  
ATOM   1287  C   HIE    79      25.447  38.380  54.413  1.00  0.00           C  
ATOM   1288  O   HIE    79      26.491  37.677  54.428  1.00  0.00           O  
ATOM   1289  N   ARG    80      24.310  37.948  53.970  1.00  0.00           N  
ATOM   1290  H   ARG    80      23.462  38.489  53.880  1.00  0.00           H  
ATOM   1291  CA  ARG    80      24.180  36.550  53.446  1.00  0.00           C  
ATOM   1292  HA  ARG    80      25.156  36.306  53.029  1.00  0.00           H  
ATOM   1293  CB  ARG    80      23.771  35.623  54.617  1.00  0.00           C  
ATOM   1294  HB2 ARG    80      24.444  35.869  55.439  1.00  0.00           H  
ATOM   1295  HB3 ARG    80      22.813  35.882  55.068  1.00  0.00           H  
ATOM   1296  CG  ARG    80      23.780  34.072  54.510  1.00  0.00           C  
ATOM   1297  HG2 ARG    80      24.819  33.813  54.303  1.00  0.00           H  
ATOM   1298  HG3 ARG    80      23.536  33.666  55.491  1.00  0.00           H  
ATOM   1299  CD  ARG    80      22.878  33.336  53.484  1.00  0.00           C  
ATOM   1300  HD2 ARG    80      21.847  33.685  53.524  1.00  0.00           H  
ATOM   1301  HD3 ARG    80      23.221  33.634  52.493  1.00  0.00           H  
ATOM   1302  NE  ARG    80      22.943  31.882  53.607  1.00  0.00           N  
ATOM   1303  HE  ARG    80      22.097  31.389  53.856  1.00  0.00           H  
ATOM   1304  CZ  ARG    80      24.012  31.105  53.319  1.00  0.00           C  
ATOM   1305  NH1 ARG    80      24.940  31.573  52.589  1.00  0.00           N  
ATOM   1306 HH11 ARG    80      24.905  32.500  52.188  1.00  0.00           H  
ATOM   1307 HH12 ARG    80      25.827  31.092  52.567  1.00  0.00           H  
ATOM   1308  NH2 ARG    80      24.119  29.895  53.776  1.00  0.00           N  
ATOM   1309 HH21 ARG    80      23.495  29.519  54.475  1.00  0.00           H  
ATOM   1310 HH22 ARG    80      24.945  29.344  53.588  1.00  0.00           H  
ATOM   1311  C   ARG    80      23.202  36.552  52.246  1.00  0.00           C  
ATOM   1312  O   ARG    80      22.077  36.103  52.404  1.00  0.00           O  
ATOM   1313  N   SER    81      23.729  37.020  51.070  1.00  0.00           N  
ATOM   1314  H   SER    81      24.692  37.321  51.113  1.00  0.00           H  
ATOM   1315  CA  SER    81      23.104  37.182  49.730  1.00  0.00           C  
ATOM   1316  HA  SER    81      23.875  37.681  49.142  1.00  0.00           H  
ATOM   1317  CB  SER    81      22.751  35.796  49.130  1.00  0.00           C  
ATOM   1318  HB2 SER    81      23.630  35.191  48.905  1.00  0.00           H  
ATOM   1319  HB3 SER    81      22.219  35.234  49.897  1.00  0.00           H  
ATOM   1320  OG  SER    81      21.949  35.818  47.968  1.00  0.00           O  
ATOM   1321  HG  SER    81      22.542  36.139  47.285  1.00  0.00           H  
ATOM   1322  C   SER    81      21.917  38.129  49.831  1.00  0.00           C  
ATOM   1323  O   SER    81      21.998  39.240  49.355  1.00  0.00           O  
ATOM   1324  N   THR    82      20.757  37.783  50.483  1.00  0.00           N  
ATOM   1325  H   THR    82      20.521  36.813  50.636  1.00  0.00           H  
ATOM   1326  CA  THR    82      19.618  38.700  50.853  1.00  0.00           C  
ATOM   1327  HA  THR    82      19.740  39.596  50.244  1.00  0.00           H  
ATOM   1328  CB  THR    82      18.325  38.017  50.566  1.00  0.00           C  
ATOM   1329  HB  THR    82      18.296  37.120  51.185  1.00  0.00           H  
ATOM   1330  CG2 THR    82      17.106  39.012  50.815  1.00  0.00           C  
ATOM   1331 HG21 THR    82      16.222  38.487  50.451  1.00  0.00           H  
ATOM   1332 HG22 THR    82      16.886  39.295  51.844  1.00  0.00           H  
ATOM   1333 HG23 THR    82      17.185  39.897  50.183  1.00  0.00           H  
ATOM   1334  OG1 THR    82      18.210  37.511  49.280  1.00  0.00           O  
ATOM   1335  HG1 THR    82      18.661  36.668  49.372  1.00  0.00           H  
ATOM   1336  C   THR    82      19.735  39.246  52.368  1.00  0.00           C  
ATOM   1337  O   THR    82      19.745  40.457  52.598  1.00  0.00           O  
ATOM   1338  N   THR    83      19.941  38.441  53.369  1.00  0.00           N  
ATOM   1339  H   THR    83      19.968  37.462  53.121  1.00  0.00           H  
ATOM   1340  CA  THR    83      19.975  38.817  54.766  1.00  0.00           C  
ATOM   1341  HA  THR    83      19.055  39.348  55.012  1.00  0.00           H  
ATOM   1342  CB  THR    83      20.052  37.452  55.583  1.00  0.00           C  
ATOM   1343  HB  THR    83      20.524  36.735  54.911  1.00  0.00           H  
ATOM   1344  CG2 THR    83      20.762  37.598  56.876  1.00  0.00           C  
ATOM   1345 HG21 THR    83      20.549  38.566  57.329  1.00  0.00           H  
ATOM   1346 HG22 THR    83      20.375  36.829  57.545  1.00  0.00           H  
ATOM   1347 HG23 THR    83      21.847  37.521  56.821  1.00  0.00           H  
ATOM   1348  OG1 THR    83      18.747  37.068  55.937  1.00  0.00           O  
ATOM   1349  HG1 THR    83      18.337  36.583  55.217  1.00  0.00           H  
ATOM   1350  C   THR    83      21.176  39.781  55.027  1.00  0.00           C  
ATOM   1351  O   THR    83      22.296  39.498  54.631  1.00  0.00           O  
ATOM   1352  N   SER    84      20.925  40.808  55.878  1.00  0.00           N  
ATOM   1353  H   SER    84      19.963  40.844  56.182  1.00  0.00           H  
ATOM   1354  CA  SER    84      21.982  41.695  56.361  1.00  0.00           C  
ATOM   1355  HA  SER    84      22.885  41.085  56.349  1.00  0.00           H  
ATOM   1356  CB  SER    84      22.201  42.885  55.413  1.00  0.00           C  
ATOM   1357  HB2 SER    84      22.437  42.463  54.436  1.00  0.00           H  
ATOM   1358  HB3 SER    84      21.365  43.584  55.370  1.00  0.00           H  
ATOM   1359  OG  SER    84      23.344  43.661  55.879  1.00  0.00           O  
ATOM   1360  HG  SER    84      24.034  43.309  55.312  1.00  0.00           H  
ATOM   1361  C   SER    84      21.690  42.103  57.834  1.00  0.00           C  
ATOM   1362  O   SER    84      20.669  42.731  58.086  1.00  0.00           O  
ATOM   1363  N   GLN    85      22.551  41.686  58.770  1.00  0.00           N  
ATOM   1364  H   GLN    85      23.170  40.944  58.476  1.00  0.00           H  
ATOM   1365  CA  GLN    85      22.332  41.843  60.250  1.00  0.00           C  
ATOM   1366  HA  GLN    85      21.644  42.673  60.408  1.00  0.00           H  
ATOM   1367  CB  GLN    85      21.760  40.456  60.782  1.00  0.00           C  
ATOM   1368  HB2 GLN    85      20.843  40.116  60.301  1.00  0.00           H  
ATOM   1369  HB3 GLN    85      22.496  39.688  60.544  1.00  0.00           H  
ATOM   1370  CG  GLN    85      21.499  40.565  62.313  1.00  0.00           C  
ATOM   1371  HG2 GLN    85      22.412  40.261  62.826  1.00  0.00           H  
ATOM   1372  HG3 GLN    85      21.283  41.583  62.638  1.00  0.00           H  
ATOM   1373  CD  GLN    85      20.452  39.655  62.973  1.00  0.00           C  
ATOM   1374  OE1 GLN    85      20.023  38.669  62.390  1.00  0.00           O  
ATOM   1375  NE2 GLN    85      20.000  39.928  64.188  1.00  0.00           N  
ATOM   1376 HE21 GLN    85      20.188  40.853  64.549  1.00  0.00           H  
ATOM   1377 HE22 GLN    85      19.245  39.381  64.576  1.00  0.00           H  
ATOM   1378  C   GLN    85      23.594  42.424  61.026  1.00  0.00           C  
ATOM   1379  O   GLN    85      24.721  41.858  60.896  1.00  0.00           O  
ATOM   1380  N   THR    86      23.409  43.406  61.941  1.00  0.00           N  
ATOM   1381  H   THR    86      22.474  43.673  62.215  1.00  0.00           H  
ATOM   1382  CA  THR    86      24.602  43.970  62.661  1.00  0.00           C  
ATOM   1383  HA  THR    86      25.504  43.963  62.049  1.00  0.00           H  
ATOM   1384  CB  THR    86      24.319  45.455  62.902  1.00  0.00           C  
ATOM   1385  HB  THR    86      23.399  45.610  63.464  1.00  0.00           H  
ATOM   1386  CG2 THR    86      25.504  46.127  63.633  1.00  0.00           C  
ATOM   1387 HG21 THR    86      26.421  45.939  63.074  1.00  0.00           H  
ATOM   1388 HG22 THR    86      25.311  47.185  63.813  1.00  0.00           H  
ATOM   1389 HG23 THR    86      25.583  45.659  64.614  1.00  0.00           H  
ATOM   1390  OG1 THR    86      24.225  46.127  61.620  1.00  0.00           O  
ATOM   1391  HG1 THR    86      23.484  45.744  61.146  1.00  0.00           H  
ATOM   1392  C   THR    86      24.843  43.229  64.033  1.00  0.00           C  
ATOM   1393  O   THR    86      23.977  43.298  64.965  1.00  0.00           O  
ATOM   1394  N   ILE    87      25.969  42.479  64.085  1.00  0.00           N  
ATOM   1395  H   ILE    87      26.608  42.484  63.302  1.00  0.00           H  
ATOM   1396  CA  ILE    87      26.356  41.529  65.204  1.00  0.00           C  
ATOM   1397  HA  ILE    87      25.483  41.357  65.834  1.00  0.00           H  
ATOM   1398  CB  ILE    87      26.797  40.205  64.593  1.00  0.00           C  
ATOM   1399  HB  ILE    87      27.617  40.554  63.965  1.00  0.00           H  
ATOM   1400  CG2 ILE    87      27.214  39.156  65.703  1.00  0.00           C  
ATOM   1401 HG21 ILE    87      27.652  38.245  65.293  1.00  0.00           H  
ATOM   1402 HG22 ILE    87      27.836  39.478  66.538  1.00  0.00           H  
ATOM   1403 HG23 ILE    87      26.310  38.902  66.256  1.00  0.00           H  
ATOM   1404  CG1 ILE    87      25.817  39.506  63.655  1.00  0.00           C  
ATOM   1405 HG12 ILE    87      25.533  40.128  62.807  1.00  0.00           H  
ATOM   1406 HG13 ILE    87      26.271  38.603  63.247  1.00  0.00           H  
ATOM   1407  CD1 ILE    87      24.501  39.222  64.180  1.00  0.00           C  
ATOM   1408 HD11 ILE    87      24.092  40.173  64.523  1.00  0.00           H  
ATOM   1409 HD12 ILE    87      23.814  38.801  63.445  1.00  0.00           H  
ATOM   1410 HD13 ILE    87      24.574  38.509  65.002  1.00  0.00           H  
ATOM   1411  C   ILE    87      27.470  42.262  66.073  1.00  0.00           C  
ATOM   1412  O   ILE    87      28.591  42.376  65.658  1.00  0.00           O  
ATOM   1413  N   LYS    88      27.223  42.673  67.307  1.00  0.00           N  
ATOM   1414  H   LYS    88      26.303  42.575  67.713  1.00  0.00           H  
ATOM   1415  CA  LYS    88      28.135  43.225  68.279  1.00  0.00           C  
ATOM   1416  HA  LYS    88      28.799  43.974  67.846  1.00  0.00           H  
ATOM   1417  CB  LYS    88      27.219  43.915  69.227  1.00  0.00           C  
ATOM   1418  HB2 LYS    88      26.480  44.440  68.622  1.00  0.00           H  
ATOM   1419  HB3 LYS    88      26.641  43.130  69.714  1.00  0.00           H  
ATOM   1420  CG  LYS    88      27.845  44.831  70.339  1.00  0.00           C  
ATOM   1421  HG2 LYS    88      28.509  44.182  70.910  1.00  0.00           H  
ATOM   1422  HG3 LYS    88      28.340  45.629  69.785  1.00  0.00           H  
ATOM   1423  CD  LYS    88      26.763  45.323  71.292  1.00  0.00           C  
ATOM   1424  HD2 LYS    88      25.827  44.857  70.987  1.00  0.00           H  
ATOM   1425  HD3 LYS    88      27.008  44.959  72.290  1.00  0.00           H  
ATOM   1426  CE  LYS    88      26.672  46.869  71.195  1.00  0.00           C  
ATOM   1427  HE2 LYS    88      27.655  47.329  71.295  1.00  0.00           H  
ATOM   1428  HE3 LYS    88      26.239  47.095  70.221  1.00  0.00           H  
ATOM   1429  NZ  LYS    88      25.895  47.444  72.378  1.00  0.00           N  
ATOM   1430  HZ1 LYS    88      24.923  47.202  72.246  1.00  0.00           H  
ATOM   1431  HZ2 LYS    88      26.302  47.044  73.211  1.00  0.00           H  
ATOM   1432  HZ3 LYS    88      26.002  48.427  72.583  1.00  0.00           H  
ATOM   1433  C   LYS    88      28.953  42.079  69.031  1.00  0.00           C  
ATOM   1434  O   LYS    88      28.379  41.072  69.344  1.00  0.00           O  
ATOM   1435  N   VAL    89      30.280  42.250  69.082  1.00  0.00           N  
ATOM   1436  H   VAL    89      30.675  43.104  68.714  1.00  0.00           H  
ATOM   1437  CA  VAL    89      31.261  41.217  69.449  1.00  0.00           C  
ATOM   1438  HA  VAL    89      30.837  40.499  70.150  1.00  0.00           H  
ATOM   1439  CB  VAL    89      31.700  40.292  68.296  1.00  0.00           C  
ATOM   1440  HB  VAL    89      32.349  39.487  68.639  1.00  0.00           H  
ATOM   1441  CG1 VAL    89      30.552  39.538  67.590  1.00  0.00           C  
ATOM   1442 HG11 VAL    89      30.963  39.012  66.728  1.00  0.00           H  
ATOM   1443 HG12 VAL    89      30.075  38.845  68.283  1.00  0.00           H  
ATOM   1444 HG13 VAL    89      29.776  40.212  67.228  1.00  0.00           H  
ATOM   1445  CG2 VAL    89      32.477  41.097  67.149  1.00  0.00           C  
ATOM   1446 HG21 VAL    89      32.760  40.481  66.296  1.00  0.00           H  
ATOM   1447 HG22 VAL    89      31.987  42.034  66.883  1.00  0.00           H  
ATOM   1448 HG23 VAL    89      33.429  41.396  67.586  1.00  0.00           H  
ATOM   1449  C   VAL    89      32.396  41.855  70.221  1.00  0.00           C  
ATOM   1450  O   VAL    89      32.774  42.951  69.915  1.00  0.00           O  
ATOM   1451  N   SER    90      32.989  41.054  71.110  1.00  0.00           N  
ATOM   1452  H   SER    90      32.726  40.080  71.067  1.00  0.00           H  
ATOM   1453  CA  SER    90      34.122  41.427  71.964  1.00  0.00           C  
ATOM   1454  HA  SER    90      33.976  42.465  72.263  1.00  0.00           H  
ATOM   1455  CB  SER    90      33.975  40.636  73.264  1.00  0.00           C  
ATOM   1456  HB2 SER    90      34.703  41.064  73.952  1.00  0.00           H  
ATOM   1457  HB3 SER    90      33.037  40.887  73.760  1.00  0.00           H  
ATOM   1458  OG  SER    90      34.358  39.280  73.151  1.00  0.00           O  
ATOM   1459  HG  SER    90      33.893  38.791  72.468  1.00  0.00           H  
ATOM   1460  C   SER    90      35.497  41.206  71.294  1.00  0.00           C  
ATOM   1461  O   SER    90      35.542  40.416  70.417  1.00  0.00           O  
ATOM   1462  N   PRO    91      36.628  41.821  71.715  1.00  0.00           N  
ATOM   1463  CD  PRO    91      36.656  42.754  72.835  1.00  0.00           C  
ATOM   1464  HD2 PRO    91      36.569  42.186  73.762  1.00  0.00           H  
ATOM   1465  HD3 PRO    91      35.819  43.450  72.785  1.00  0.00           H  
ATOM   1466  CG  PRO    91      38.012  43.453  72.741  1.00  0.00           C  
ATOM   1467  HG2 PRO    91      38.432  43.554  73.741  1.00  0.00           H  
ATOM   1468  HG3 PRO    91      37.915  44.399  72.208  1.00  0.00           H  
ATOM   1469  CB  PRO    91      38.898  42.501  72.013  1.00  0.00           C  
ATOM   1470  HB2 PRO    91      39.478  41.806  72.620  1.00  0.00           H  
ATOM   1471  HB3 PRO    91      39.715  42.961  71.457  1.00  0.00           H  
ATOM   1472  CA  PRO    91      37.959  41.688  71.124  1.00  0.00           C  
ATOM   1473  HA  PRO    91      37.923  42.109  70.119  1.00  0.00           H  
ATOM   1474  C   PRO    91      38.516  40.214  70.995  1.00  0.00           C  
ATOM   1475  O   PRO    91      39.114  39.895  70.075  1.00  0.00           O  
ATOM   1476  N   ASP    92      38.112  39.429  72.014  1.00  0.00           N  
ATOM   1477  H   ASP    92      37.513  39.806  72.734  1.00  0.00           H  
ATOM   1478  CA  ASP    92      38.377  37.971  72.183  1.00  0.00           C  
ATOM   1479  HA  ASP    92      39.373  37.632  71.899  1.00  0.00           H  
ATOM   1480  CB  ASP    92      38.425  37.656  73.673  1.00  0.00           C  
ATOM   1481  HB2 ASP    92      37.454  37.773  74.154  1.00  0.00           H  
ATOM   1482  HB3 ASP    92      38.763  36.632  73.834  1.00  0.00           H  
ATOM   1483  CG  ASP    92      39.279  38.655  74.418  1.00  0.00           C  
ATOM   1484  OD1 ASP    92      38.842  39.221  75.479  1.00  0.00           O  
ATOM   1485  OD2 ASP    92      40.425  38.948  74.003  1.00  0.00           O  
ATOM   1486  C   ASP    92      37.357  37.093  71.371  1.00  0.00           C  
ATOM   1487  O   ASP    92      37.409  35.873  71.604  1.00  0.00           O  
ATOM   1488  N   ASP    93      36.287  37.605  70.710  1.00  0.00           N  
ATOM   1489  H   ASP    93      36.055  38.575  70.550  1.00  0.00           H  
ATOM   1490  CA  ASP    93      35.446  36.586  69.904  1.00  0.00           C  
ATOM   1491  HA  ASP    93      35.397  35.673  70.498  1.00  0.00           H  
ATOM   1492  CB  ASP    93      33.997  37.142  69.632  1.00  0.00           C  
ATOM   1493  HB2 ASP    93      34.095  38.117  69.155  1.00  0.00           H  
ATOM   1494  HB3 ASP    93      33.424  36.541  68.925  1.00  0.00           H  
ATOM   1495  CG  ASP    93      33.249  37.295  70.946  1.00  0.00           C  
ATOM   1496  OD1 ASP    93      33.256  36.373  71.787  1.00  0.00           O  
ATOM   1497  OD2 ASP    93      32.668  38.401  71.180  1.00  0.00           O  
ATOM   1498  C   ASP    93      36.141  36.259  68.564  1.00  0.00           C  
ATOM   1499  O   ASP    93      37.064  36.987  68.145  1.00  0.00           O  
ATOM   1500  N   THR    94      35.680  35.144  67.926  1.00  0.00           N  
ATOM   1501  H   THR    94      34.936  34.579  68.310  1.00  0.00           H  
ATOM   1502  CA  THR    94      36.264  34.697  66.630  1.00  0.00           C  
ATOM   1503  HA  THR    94      37.092  35.349  66.352  1.00  0.00           H  
ATOM   1504  CB  THR    94      36.893  33.302  66.813  1.00  0.00           C  
ATOM   1505  HB  THR    94      37.022  33.039  65.763  1.00  0.00           H  
ATOM   1506  CG2 THR    94      38.240  33.361  67.486  1.00  0.00           C  
ATOM   1507 HG21 THR    94      38.134  33.748  68.499  1.00  0.00           H  
ATOM   1508 HG22 THR    94      38.613  32.340  67.564  1.00  0.00           H  
ATOM   1509 HG23 THR    94      38.956  34.078  67.083  1.00  0.00           H  
ATOM   1510  OG1 THR    94      35.984  32.423  67.433  1.00  0.00           O  
ATOM   1511  HG1 THR    94      36.409  31.574  67.294  1.00  0.00           H  
ATOM   1512  C   THR    94      35.213  34.572  65.483  1.00  0.00           C  
ATOM   1513  O   THR    94      34.169  33.984  65.684  1.00  0.00           O  
ATOM   1514  N   PRO    95      35.628  34.877  64.269  1.00  0.00           N  
ATOM   1515  CD  PRO    95      36.749  35.707  63.811  1.00  0.00           C  
ATOM   1516  HD2 PRO    95      37.600  35.029  63.739  1.00  0.00           H  
ATOM   1517  HD3 PRO    95      36.977  36.563  64.446  1.00  0.00           H  
ATOM   1518  CG  PRO    95      36.403  36.310  62.504  1.00  0.00           C  
ATOM   1519  HG2 PRO    95      37.293  36.592  61.941  1.00  0.00           H  
ATOM   1520  HG3 PRO    95      35.847  37.224  62.715  1.00  0.00           H  
ATOM   1521  CB  PRO    95      35.417  35.198  61.836  1.00  0.00           C  
ATOM   1522  HB2 PRO    95      35.986  34.411  61.342  1.00  0.00           H  
ATOM   1523  HB3 PRO    95      34.722  35.708  61.168  1.00  0.00           H  
ATOM   1524  CA  PRO    95      34.694  34.728  63.122  1.00  0.00           C  
ATOM   1525  HA  PRO    95      33.897  35.469  63.196  1.00  0.00           H  
ATOM   1526  C   PRO    95      34.075  33.337  62.923  1.00  0.00           C  
ATOM   1527  O   PRO    95      32.839  33.222  62.542  1.00  0.00           O  
ATOM   1528  N   GLY    96      34.882  32.258  62.997  1.00  0.00           N  
ATOM   1529  H   GLY    96      35.832  32.482  63.258  1.00  0.00           H  
ATOM   1530  CA  GLY    96      34.423  30.890  63.111  1.00  0.00           C  
ATOM   1531  HA2 GLY    96      34.279  30.593  62.072  1.00  0.00           H  
ATOM   1532  HA3 GLY    96      35.268  30.397  63.592  1.00  0.00           H  
ATOM   1533  C   GLY    96      33.283  30.582  64.035  1.00  0.00           C  
ATOM   1534  O   GLY    96      32.333  29.886  63.694  1.00  0.00           O  
ATOM   1535  N   ALA    97      33.254  31.154  65.225  1.00  0.00           N  
ATOM   1536  H   ALA    97      33.939  31.851  65.483  1.00  0.00           H  
ATOM   1537  CA  ALA    97      32.194  31.066  66.251  1.00  0.00           C  
ATOM   1538  HA  ALA    97      31.770  30.064  66.318  1.00  0.00           H  
ATOM   1539  CB  ALA    97      32.742  31.458  67.661  1.00  0.00           C  
ATOM   1540  HB1 ALA    97      33.064  32.498  67.612  1.00  0.00           H  
ATOM   1541  HB2 ALA    97      31.931  31.507  68.387  1.00  0.00           H  
ATOM   1542  HB3 ALA    97      33.526  30.757  67.947  1.00  0.00           H  
ATOM   1543  C   ALA    97      30.987  31.898  65.749  1.00  0.00           C  
ATOM   1544  O   ALA    97      29.800  31.582  65.891  1.00  0.00           O  
ATOM   1545  N   ILE    98      31.208  33.018  65.032  1.00  0.00           N  
ATOM   1546  H   ILE    98      32.142  33.356  64.851  1.00  0.00           H  
ATOM   1547  CA  ILE    98      30.082  33.842  64.570  1.00  0.00           C  
ATOM   1548  HA  ILE    98      29.273  33.928  65.295  1.00  0.00           H  
ATOM   1549  CB  ILE    98      30.629  35.254  64.399  1.00  0.00           C  
ATOM   1550  HB  ILE    98      31.536  35.246  63.793  1.00  0.00           H  
ATOM   1551  CG2 ILE    98      29.519  36.102  63.808  1.00  0.00           C  
ATOM   1552 HG21 ILE    98      29.433  35.723  62.790  1.00  0.00           H  
ATOM   1553 HG22 ILE    98      28.611  35.947  64.391  1.00  0.00           H  
ATOM   1554 HG23 ILE    98      29.839  37.138  63.693  1.00  0.00           H  
ATOM   1555  CG1 ILE    98      31.196  35.936  65.723  1.00  0.00           C  
ATOM   1556 HG12 ILE    98      30.355  36.466  66.170  1.00  0.00           H  
ATOM   1557 HG13 ILE    98      31.652  35.217  66.403  1.00  0.00           H  
ATOM   1558  CD1 ILE    98      32.283  36.940  65.452  1.00  0.00           C  
ATOM   1559 HD11 ILE    98      33.112  36.460  64.932  1.00  0.00           H  
ATOM   1560 HD12 ILE    98      31.899  37.726  64.801  1.00  0.00           H  
ATOM   1561 HD13 ILE    98      32.595  37.419  66.379  1.00  0.00           H  
ATOM   1562  C   ILE    98      29.298  33.155  63.382  1.00  0.00           C  
ATOM   1563  O   ILE    98      28.083  33.114  63.444  1.00  0.00           O  
ATOM   1564  N   LEU    99      30.050  32.620  62.411  1.00  0.00           N  
ATOM   1565  H   LEU    99      31.042  32.771  62.530  1.00  0.00           H  
ATOM   1566  CA  LEU    99      29.712  31.572  61.472  1.00  0.00           C  
ATOM   1567  HA  LEU    99      28.994  32.028  60.790  1.00  0.00           H  
ATOM   1568  CB  LEU    99      30.948  31.128  60.664  1.00  0.00           C  
ATOM   1569  HB2 LEU    99      31.669  30.668  61.341  1.00  0.00           H  
ATOM   1570  HB3 LEU    99      30.529  30.289  60.110  1.00  0.00           H  
ATOM   1571  CG  LEU    99      31.646  32.034  59.621  1.00  0.00           C  
ATOM   1572  HG  LEU    99      32.181  32.750  60.244  1.00  0.00           H  
ATOM   1573  CD1 LEU    99      32.593  31.335  58.646  1.00  0.00           C  
ATOM   1574 HD11 LEU    99      32.951  32.001  57.861  1.00  0.00           H  
ATOM   1575 HD12 LEU    99      33.487  30.989  59.165  1.00  0.00           H  
ATOM   1576 HD13 LEU    99      32.180  30.406  58.254  1.00  0.00           H  
ATOM   1577  CD2 LEU    99      30.630  32.810  58.764  1.00  0.00           C  
ATOM   1578 HD21 LEU    99      31.115  33.095  57.830  1.00  0.00           H  
ATOM   1579 HD22 LEU    99      29.762  32.195  58.526  1.00  0.00           H  
ATOM   1580 HD23 LEU    99      30.252  33.742  59.183  1.00  0.00           H  
ATOM   1581  C   LEU    99      28.860  30.381  62.067  1.00  0.00           C  
ATOM   1582  O   LEU    99      27.828  30.023  61.423  1.00  0.00           O  
ATOM   1583  N   GLN   100      29.283  29.898  63.239  1.00  0.00           N  
ATOM   1584  H   GLN   100      30.131  30.331  63.577  1.00  0.00           H  
ATOM   1585  CA  GLN   100      28.705  28.758  63.904  1.00  0.00           C  
ATOM   1586  HA  GLN   100      29.410  28.599  64.720  1.00  0.00           H  
ATOM   1587  CB  GLN   100      27.410  29.101  64.586  1.00  0.00           C  
ATOM   1588  HB2 GLN   100      27.517  30.088  65.036  1.00  0.00           H  
ATOM   1589  HB3 GLN   100      26.522  29.197  63.962  1.00  0.00           H  
ATOM   1590  CG  GLN   100      27.058  28.128  65.678  1.00  0.00           C  
ATOM   1591  HG2 GLN   100      27.923  27.782  66.243  1.00  0.00           H  
ATOM   1592  HG3 GLN   100      26.337  28.633  66.321  1.00  0.00           H  
ATOM   1593  CD  GLN   100      26.379  26.826  65.221  1.00  0.00           C  
ATOM   1594  OE1 GLN   100      25.692  26.658  64.209  1.00  0.00           O  
ATOM   1595  NE2 GLN   100      26.496  25.769  65.999  1.00  0.00           N  
ATOM   1596 HE21 GLN   100      26.698  25.996  66.963  1.00  0.00           H  
ATOM   1597 HE22 GLN   100      26.448  24.810  65.685  1.00  0.00           H  
ATOM   1598  C   GLN   100      28.724  27.452  63.179  1.00  0.00           C  
ATOM   1599  O   GLN   100      29.327  26.521  63.737  1.00  0.00           O  
ATOM   1600  N   SER   101      28.057  27.282  62.022  1.00  0.00           N  
ATOM   1601  H   SER   101      27.509  28.074  61.717  1.00  0.00           H  
ATOM   1602  CA  SER   101      28.074  26.094  61.180  1.00  0.00           C  
ATOM   1603  HA  SER   101      29.118  25.786  61.243  1.00  0.00           H  
ATOM   1604  CB  SER   101      27.272  24.967  61.699  1.00  0.00           C  
ATOM   1605  HB2 SER   101      27.438  24.146  61.001  1.00  0.00           H  
ATOM   1606  HB3 SER   101      27.717  24.644  62.641  1.00  0.00           H  
ATOM   1607  OG  SER   101      25.935  25.399  61.834  1.00  0.00           O  
ATOM   1608  HG  SER   101      25.909  25.742  62.730  1.00  0.00           H  
ATOM   1609  C   SER   101      27.638  26.421  59.710  1.00  0.00           C  
ATOM   1610  O   SER   101      27.486  25.556  58.832  1.00  0.00           O  
ATOM   1611  N   PHE   102      27.171  27.655  59.463  1.00  0.00           N  
ATOM   1612  H   PHE   102      27.342  28.361  60.164  1.00  0.00           H  
ATOM   1613  CA  PHE   102      26.644  28.234  58.241  1.00  0.00           C  
ATOM   1614  HA  PHE   102      26.227  27.407  57.666  1.00  0.00           H  
ATOM   1615  CB  PHE   102      25.483  29.129  58.530  1.00  0.00           C  
ATOM   1616  HB2 PHE   102      25.849  29.744  59.352  1.00  0.00           H  
ATOM   1617  HB3 PHE   102      25.263  29.676  57.614  1.00  0.00           H  
ATOM   1618  CG  PHE   102      24.266  28.450  59.065  1.00  0.00           C  
ATOM   1619  CD1 PHE   102      23.439  27.762  58.106  1.00  0.00           C  
ATOM   1620  HD1 PHE   102      23.693  27.806  57.058  1.00  0.00           H  
ATOM   1621  CE1 PHE   102      22.424  26.934  58.601  1.00  0.00           C  
ATOM   1622  HE1 PHE   102      21.807  26.331  57.951  1.00  0.00           H  
ATOM   1623  CZ  PHE   102      22.153  26.821  59.974  1.00  0.00           C  
ATOM   1624  HZ  PHE   102      21.338  26.179  60.277  1.00  0.00           H  
ATOM   1625  CE2 PHE   102      22.926  27.513  60.896  1.00  0.00           C  
ATOM   1626  HE2 PHE   102      22.656  27.476  61.941  1.00  0.00           H  
ATOM   1627  CD2 PHE   102      24.010  28.318  60.406  1.00  0.00           C  
ATOM   1628  HD2 PHE   102      24.586  28.965  61.050  1.00  0.00           H  
ATOM   1629  C   PHE   102      27.727  28.901  57.489  1.00  0.00           C  
ATOM   1630  O   PHE   102      28.440  29.774  57.929  1.00  0.00           O  
ATOM   1631  N   ASP   103      27.939  28.394  56.304  1.00  0.00           N  
ATOM   1632  H   ASP   103      27.324  27.658  55.988  1.00  0.00           H  
ATOM   1633  CA  ASP   103      28.923  28.960  55.348  1.00  0.00           C  
ATOM   1634  HA  ASP   103      28.956  30.035  55.529  1.00  0.00           H  
ATOM   1635  CB  ASP   103      28.574  28.628  53.904  1.00  0.00           C  
ATOM   1636  HB2 ASP   103      29.458  28.839  53.302  1.00  0.00           H  
ATOM   1637  HB3 ASP   103      28.468  27.543  53.878  1.00  0.00           H  
ATOM   1638  CG  ASP   103      27.276  29.268  53.466  1.00  0.00           C  
ATOM   1639  OD1 ASP   103      27.256  30.504  53.510  1.00  0.00           O  
ATOM   1640  OD2 ASP   103      26.352  28.528  53.035  1.00  0.00           O  
ATOM   1641  C   ASP   103      30.391  28.371  55.620  1.00  0.00           C  
ATOM   1642  O   ASP   103      30.587  27.200  56.015  1.00  0.00           O  
ATOM   1643  N   PHE   104      31.409  29.177  55.293  1.00  0.00           N  
ATOM   1644  H   PHE   104      31.045  29.986  54.810  1.00  0.00           H  
ATOM   1645  CA  PHE   104      32.817  28.872  55.267  1.00  0.00           C  
ATOM   1646  HA  PHE   104      33.103  28.054  55.928  1.00  0.00           H  
ATOM   1647  CB  PHE   104      33.314  28.485  53.808  1.00  0.00           C  
ATOM   1648  HB2 PHE   104      32.755  29.227  53.238  1.00  0.00           H  
ATOM   1649  HB3 PHE   104      34.390  28.613  53.689  1.00  0.00           H  
ATOM   1650  CG  PHE   104      33.085  27.041  53.431  1.00  0.00           C  
ATOM   1651  CD1 PHE   104      34.151  26.170  53.237  1.00  0.00           C  
ATOM   1652  HD1 PHE   104      35.184  26.426  53.424  1.00  0.00           H  
ATOM   1653  CE1 PHE   104      33.946  24.803  52.925  1.00  0.00           C  
ATOM   1654  HE1 PHE   104      34.765  24.100  52.884  1.00  0.00           H  
ATOM   1655  CZ  PHE   104      32.604  24.346  52.796  1.00  0.00           C  
ATOM   1656  HZ  PHE   104      32.461  23.281  52.687  1.00  0.00           H  
ATOM   1657  CE2 PHE   104      31.510  25.253  52.790  1.00  0.00           C  
ATOM   1658  HE2 PHE   104      30.505  24.914  52.583  1.00  0.00           H  
ATOM   1659  CD2 PHE   104      31.724  26.558  53.200  1.00  0.00           C  
ATOM   1660  HD2 PHE   104      30.905  27.254  53.308  1.00  0.00           H  
ATOM   1661  C   PHE   104      33.695  30.082  55.663  1.00  0.00           C  
ATOM   1662  O   PHE   104      34.525  29.973  56.584  1.00  0.00           O  
ATOM   1663  N   VAL   105      33.556  31.267  55.040  1.00  0.00           N  
ATOM   1664  H   VAL   105      32.774  31.318  54.403  1.00  0.00           H  
ATOM   1665  CA  VAL   105      34.390  32.401  55.303  1.00  0.00           C  
ATOM   1666  HA  VAL   105      34.727  32.308  56.336  1.00  0.00           H  
ATOM   1667  CB  VAL   105      35.667  32.423  54.402  1.00  0.00           C  
ATOM   1668  HB  VAL   105      36.118  31.434  54.481  1.00  0.00           H  
ATOM   1669  CG1 VAL   105      35.224  32.518  52.941  1.00  0.00           C  
ATOM   1670 HG11 VAL   105      34.618  33.414  52.808  1.00  0.00           H  
ATOM   1671 HG12 VAL   105      36.094  32.527  52.284  1.00  0.00           H  
ATOM   1672 HG13 VAL   105      34.664  31.654  52.583  1.00  0.00           H  
ATOM   1673  CG2 VAL   105      36.548  33.679  54.700  1.00  0.00           C  
ATOM   1674 HG21 VAL   105      36.885  33.716  55.736  1.00  0.00           H  
ATOM   1675 HG22 VAL   105      37.366  33.569  53.988  1.00  0.00           H  
ATOM   1676 HG23 VAL   105      36.023  34.604  54.462  1.00  0.00           H  
ATOM   1677  C   VAL   105      33.607  33.692  55.163  1.00  0.00           C  
ATOM   1678  O   VAL   105      32.627  33.721  54.373  1.00  0.00           O  
ATOM   1679  N   LEU   106      33.945  34.758  55.944  1.00  0.00           N  
ATOM   1680  H   LEU   106      34.811  34.679  56.456  1.00  0.00           H  
ATOM   1681  CA  LEU   106      33.411  36.125  55.846  1.00  0.00           C  
ATOM   1682  HA  LEU   106      32.459  35.996  55.332  1.00  0.00           H  
ATOM   1683  CB  LEU   106      33.253  36.661  57.289  1.00  0.00           C  
ATOM   1684  HB2 LEU   106      34.149  36.416  57.859  1.00  0.00           H  
ATOM   1685  HB3 LEU   106      33.287  37.750  57.247  1.00  0.00           H  
ATOM   1686  CG  LEU   106      31.987  36.071  57.938  1.00  0.00           C  
ATOM   1687  HG  LEU   106      31.782  35.068  57.564  1.00  0.00           H  
ATOM   1688  CD1 LEU   106      32.311  36.043  59.408  1.00  0.00           C  
ATOM   1689 HD11 LEU   106      31.384  35.874  59.954  1.00  0.00           H  
ATOM   1690 HD12 LEU   106      32.913  35.153  59.590  1.00  0.00           H  
ATOM   1691 HD13 LEU   106      32.734  36.994  59.731  1.00  0.00           H  
ATOM   1692  CD2 LEU   106      30.823  36.953  57.527  1.00  0.00           C  
ATOM   1693 HD21 LEU   106      29.900  36.495  57.883  1.00  0.00           H  
ATOM   1694 HD22 LEU   106      30.780  37.921  58.024  1.00  0.00           H  
ATOM   1695 HD23 LEU   106      30.716  37.091  56.451  1.00  0.00           H  
ATOM   1696  C   LEU   106      34.248  37.019  54.815  1.00  0.00           C  
ATOM   1697  O   LEU   106      35.244  37.554  55.225  1.00  0.00           O  
ATOM   1698  N   ARG   107      33.890  37.095  53.541  1.00  0.00           N  
ATOM   1699  H   ARG   107      33.160  36.492  53.190  1.00  0.00           H  
ATOM   1700  CA  ARG   107      34.617  38.007  52.555  1.00  0.00           C  
ATOM   1701  HA  ARG   107      35.676  38.004  52.813  1.00  0.00           H  
ATOM   1702  CB  ARG   107      34.412  37.662  51.037  1.00  0.00           C  
ATOM   1703  HB2 ARG   107      34.780  36.655  50.840  1.00  0.00           H  
ATOM   1704  HB3 ARG   107      33.342  37.617  50.830  1.00  0.00           H  
ATOM   1705  CG  ARG   107      35.168  38.628  50.067  1.00  0.00           C  
ATOM   1706  HG2 ARG   107      34.674  39.599  50.101  1.00  0.00           H  
ATOM   1707  HG3 ARG   107      36.221  38.740  50.327  1.00  0.00           H  
ATOM   1708  CD  ARG   107      35.090  38.153  48.622  1.00  0.00           C  
ATOM   1709  HD2 ARG   107      35.719  38.773  47.983  1.00  0.00           H  
ATOM   1710  HD3 ARG   107      35.388  37.108  48.535  1.00  0.00           H  
ATOM   1711  NE  ARG   107      33.712  38.225  48.161  1.00  0.00           N  
ATOM   1712  HE  ARG   107      33.159  37.380  48.179  1.00  0.00           H  
ATOM   1713  CZ  ARG   107      33.066  39.334  47.821  1.00  0.00           C  
ATOM   1714  NH1 ARG   107      33.714  40.490  47.682  1.00  0.00           N  
ATOM   1715 HH11 ARG   107      34.703  40.629  47.836  1.00  0.00           H  
ATOM   1716 HH12 ARG   107      33.212  41.270  47.284  1.00  0.00           H  
ATOM   1717  NH2 ARG   107      31.825  39.296  47.454  1.00  0.00           N  
ATOM   1718 HH21 ARG   107      31.295  38.437  47.453  1.00  0.00           H  
ATOM   1719 HH22 ARG   107      31.412  40.118  47.037  1.00  0.00           H  
ATOM   1720  C   ARG   107      34.088  39.442  52.816  1.00  0.00           C  
ATOM   1721  O   ARG   107      32.911  39.758  52.700  1.00  0.00           O  
ATOM   1722  N   VAL   108      34.953  40.445  53.061  1.00  0.00           N  
ATOM   1723  H   VAL   108      35.925  40.177  53.008  1.00  0.00           H  
ATOM   1724  CA  VAL   108      34.672  41.921  53.053  1.00  0.00           C  
ATOM   1725  HA  VAL   108      33.993  42.226  53.849  1.00  0.00           H  
ATOM   1726  CB  VAL   108      36.068  42.637  53.269  1.00  0.00           C  
ATOM   1727  HB  VAL   108      36.804  42.452  52.487  1.00  0.00           H  
ATOM   1728  CG1 VAL   108      35.868  44.227  53.268  1.00  0.00           C  
ATOM   1729 HG11 VAL   108      36.814  44.680  53.564  1.00  0.00           H  
ATOM   1730 HG12 VAL   108      35.500  44.550  52.294  1.00  0.00           H  
ATOM   1731 HG13 VAL   108      35.160  44.452  54.066  1.00  0.00           H  
ATOM   1732  CG2 VAL   108      36.750  42.327  54.674  1.00  0.00           C  
ATOM   1733 HG21 VAL   108      36.111  42.663  55.491  1.00  0.00           H  
ATOM   1734 HG22 VAL   108      37.125  41.327  54.891  1.00  0.00           H  
ATOM   1735 HG23 VAL   108      37.568  43.046  54.726  1.00  0.00           H  
ATOM   1736  C   VAL   108      33.991  42.430  51.816  1.00  0.00           C  
ATOM   1737  O   VAL   108      34.564  42.368  50.762  1.00  0.00           O  
ATOM   1738  N   CYS   109      32.764  42.916  51.913  1.00  0.00           N  
ATOM   1739  H   CYS   109      32.303  42.956  52.811  1.00  0.00           H  
ATOM   1740  CA  CYS   109      31.888  43.223  50.789  1.00  0.00           C  
ATOM   1741  HA  CYS   109      31.555  42.352  50.224  1.00  0.00           H  
ATOM   1742  CB  CYS   109      30.537  43.847  51.356  1.00  0.00           C  
ATOM   1743  HB2 CYS   109      30.732  44.683  52.028  1.00  0.00           H  
ATOM   1744  HB3 CYS   109      29.979  44.245  50.508  1.00  0.00           H  
ATOM   1745  SG  CYS   109      29.481  42.581  52.114  1.00  0.00           S  
ATOM   1746  HG  CYS   109      29.633  41.768  51.065  1.00  0.00           H  
ATOM   1747  C   CYS   109      32.476  44.282  49.826  1.00  0.00           C  
ATOM   1748  O   CYS   109      32.535  45.475  50.153  1.00  0.00           O  
ATOM   1749  N   GLY   110      32.947  43.748  48.690  1.00  0.00           N  
ATOM   1750  H   GLY   110      32.910  42.755  48.507  1.00  0.00           H  
ATOM   1751  CA  GLY   110      33.574  44.546  47.635  1.00  0.00           C  
ATOM   1752  HA2 GLY   110      32.999  44.483  46.712  1.00  0.00           H  
ATOM   1753  HA3 GLY   110      33.462  45.593  47.916  1.00  0.00           H  
ATOM   1754  C   GLY   110      34.987  44.108  47.296  1.00  0.00           C  
ATOM   1755  O   GLY   110      35.353  43.886  46.148  1.00  0.00           O  
ATOM   1756  N   ARG   111      35.850  43.917  48.286  1.00  0.00           N  
ATOM   1757  H   ARG   111      35.407  43.773  49.182  1.00  0.00           H  
ATOM   1758  CA  ARG   111      37.243  43.468  48.220  1.00  0.00           C  
ATOM   1759  HA  ARG   111      37.711  43.916  47.343  1.00  0.00           H  
ATOM   1760  CB  ARG   111      37.992  43.805  49.471  1.00  0.00           C  
ATOM   1761  HB2 ARG   111      37.381  43.279  50.204  1.00  0.00           H  
ATOM   1762  HB3 ARG   111      39.006  43.405  49.495  1.00  0.00           H  
ATOM   1763  CG  ARG   111      38.093  45.324  49.830  1.00  0.00           C  
ATOM   1764  HG2 ARG   111      38.440  45.887  48.963  1.00  0.00           H  
ATOM   1765  HG3 ARG   111      37.083  45.606  50.126  1.00  0.00           H  
ATOM   1766  CD  ARG   111      39.104  45.621  51.025  1.00  0.00           C  
ATOM   1767  HD2 ARG   111      38.696  45.375  52.005  1.00  0.00           H  
ATOM   1768  HD3 ARG   111      39.930  44.922  50.892  1.00  0.00           H  
ATOM   1769  NE  ARG   111      39.596  47.044  50.949  1.00  0.00           N  
ATOM   1770  HE  ARG   111      38.933  47.799  51.053  1.00  0.00           H  
ATOM   1771  CZ  ARG   111      40.870  47.365  50.961  1.00  0.00           C  
ATOM   1772  NH1 ARG   111      41.925  46.571  51.159  1.00  0.00           N  
ATOM   1773 HH11 ARG   111      41.864  45.563  51.168  1.00  0.00           H  
ATOM   1774 HH12 ARG   111      42.843  46.969  51.298  1.00  0.00           H  
ATOM   1775  NH2 ARG   111      41.223  48.634  50.959  1.00  0.00           N  
ATOM   1776 HH21 ARG   111      40.564  49.399  50.956  1.00  0.00           H  
ATOM   1777 HH22 ARG   111      42.214  48.821  51.018  1.00  0.00           H  
ATOM   1778  C   ARG   111      37.423  41.958  47.995  1.00  0.00           C  
ATOM   1779  O   ARG   111      36.573  41.130  48.302  1.00  0.00           O  
ATOM   1780  N   ASP   112      38.643  41.616  47.561  1.00  0.00           N  
ATOM   1781  H   ASP   112      39.336  42.340  47.439  1.00  0.00           H  
ATOM   1782  CA  ASP   112      39.196  40.210  47.773  1.00  0.00           C  
ATOM   1783  HA  ASP   112      38.423  39.455  47.913  1.00  0.00           H  
ATOM   1784  CB  ASP   112      40.090  39.939  46.542  1.00  0.00           C  
ATOM   1785  HB2 ASP   112      39.452  40.026  45.662  1.00  0.00           H  
ATOM   1786  HB3 ASP   112      40.880  40.677  46.399  1.00  0.00           H  
ATOM   1787  CG  ASP   112      40.670  38.555  46.441  1.00  0.00           C  
ATOM   1788  OD1 ASP   112      41.734  38.379  45.842  1.00  0.00           O  
ATOM   1789  OD2 ASP   112      40.013  37.689  47.045  1.00  0.00           O  
ATOM   1790  C   ASP   112      40.020  40.225  49.057  1.00  0.00           C  
ATOM   1791  O   ASP   112      41.222  40.204  49.061  1.00  0.00           O  
ATOM   1792  N   GLU   113      39.383  40.412  50.196  1.00  0.00           N  
ATOM   1793  H   GLU   113      38.376  40.384  50.136  1.00  0.00           H  
ATOM   1794  CA  GLU   113      39.973  40.647  51.518  1.00  0.00           C  
ATOM   1795  HA  GLU   113      40.973  40.222  51.599  1.00  0.00           H  
ATOM   1796  CB  GLU   113      39.999  42.188  51.801  1.00  0.00           C  
ATOM   1797  HB2 GLU   113      40.423  42.702  50.939  1.00  0.00           H  
ATOM   1798  HB3 GLU   113      39.023  42.523  52.152  1.00  0.00           H  
ATOM   1799  CG  GLU   113      40.853  42.342  53.089  1.00  0.00           C  
ATOM   1800  HG2 GLU   113      40.347  43.106  53.680  1.00  0.00           H  
ATOM   1801  HG3 GLU   113      40.901  41.465  53.733  1.00  0.00           H  
ATOM   1802  CD  GLU   113      42.248  42.897  52.706  1.00  0.00           C  
ATOM   1803  OE1 GLU   113      43.233  42.217  52.988  1.00  0.00           O  
ATOM   1804  OE2 GLU   113      42.379  44.017  52.218  1.00  0.00           O  
ATOM   1805  C   GLU   113      39.048  39.942  52.474  1.00  0.00           C  
ATOM   1806  O   GLU   113      37.838  40.074  52.256  1.00  0.00           O  
ATOM   1807  N   TYR   114      39.540  39.107  53.427  1.00  0.00           N  
ATOM   1808  H   TYR   114      40.530  39.049  53.617  1.00  0.00           H  
ATOM   1809  CA  TYR   114      38.792  38.096  54.236  1.00  0.00           C  
ATOM   1810  HA  TYR   114      37.775  38.477  54.143  1.00  0.00           H  
ATOM   1811  CB  TYR   114      38.976  36.705  53.731  1.00  0.00           C  
ATOM   1812  HB2 TYR   114      40.041  36.498  53.837  1.00  0.00           H  
ATOM   1813  HB3 TYR   114      38.381  36.127  54.438  1.00  0.00           H  
ATOM   1814  CG  TYR   114      38.649  36.574  52.261  1.00  0.00           C  
ATOM   1815  CD1 TYR   114      39.731  36.932  51.418  1.00  0.00           C  
ATOM   1816  HD1 TYR   114      40.678  37.280  51.803  1.00  0.00           H  
ATOM   1817  CE1 TYR   114      39.647  36.771  50.035  1.00  0.00           C  
ATOM   1818  HE1 TYR   114      40.421  37.087  49.350  1.00  0.00           H  
ATOM   1819  CZ  TYR   114      38.436  36.254  49.550  1.00  0.00           C  
ATOM   1820  OH  TYR   114      38.283  36.083  48.249  1.00  0.00           O  
ATOM   1821  HH  TYR   114      38.986  36.459  47.713  1.00  0.00           H  
ATOM   1822  CE2 TYR   114      37.331  35.873  50.372  1.00  0.00           C  
ATOM   1823  HE2 TYR   114      36.382  35.554  49.967  1.00  0.00           H  
ATOM   1824  CD2 TYR   114      37.450  35.990  51.764  1.00  0.00           C  
ATOM   1825  HD2 TYR   114      36.676  35.701  52.460  1.00  0.00           H  
ATOM   1826  C   TYR   114      39.022  38.089  55.755  1.00  0.00           C  
ATOM   1827  O   TYR   114      40.168  38.034  56.241  1.00  0.00           O  
ATOM   1828  N   LEU   115      37.908  37.972  56.510  1.00  0.00           N  
ATOM   1829  H   LEU   115      36.989  37.998  56.091  1.00  0.00           H  
ATOM   1830  CA  LEU   115      37.939  37.702  57.915  1.00  0.00           C  
ATOM   1831  HA  LEU   115      38.873  38.103  58.309  1.00  0.00           H  
ATOM   1832  CB  LEU   115      36.874  38.666  58.479  1.00  0.00           C  
ATOM   1833  HB2 LEU   115      36.958  39.566  57.870  1.00  0.00           H  
ATOM   1834  HB3 LEU   115      35.835  38.343  58.402  1.00  0.00           H  
ATOM   1835  CG  LEU   115      36.934  38.915  59.979  1.00  0.00           C  
ATOM   1836  HG  LEU   115      37.327  38.022  60.466  1.00  0.00           H  
ATOM   1837  CD1 LEU   115      37.819  40.095  60.306  1.00  0.00           C  
ATOM   1838 HD11 LEU   115      37.711  40.232  61.382  1.00  0.00           H  
ATOM   1839 HD12 LEU   115      38.877  39.890  60.143  1.00  0.00           H  
ATOM   1840 HD13 LEU   115      37.618  41.050  59.821  1.00  0.00           H  
ATOM   1841  CD2 LEU   115      35.539  39.143  60.518  1.00  0.00           C  
ATOM   1842 HD21 LEU   115      35.140  40.030  60.026  1.00  0.00           H  
ATOM   1843 HD22 LEU   115      34.979  38.210  60.582  1.00  0.00           H  
ATOM   1844 HD23 LEU   115      35.549  39.507  61.545  1.00  0.00           H  
ATOM   1845  C   LEU   115      37.761  36.204  58.321  1.00  0.00           C  
ATOM   1846  O   LEU   115      36.731  35.617  58.178  1.00  0.00           O  
ATOM   1847  N   VAL   116      38.897  35.673  58.726  1.00  0.00           N  
ATOM   1848  H   VAL   116      39.647  36.318  58.931  1.00  0.00           H  
ATOM   1849  CA  VAL   116      39.290  34.304  58.687  1.00  0.00           C  
ATOM   1850  HA  VAL   116      38.729  33.866  57.860  1.00  0.00           H  
ATOM   1851  CB  VAL   116      40.785  33.969  58.395  1.00  0.00           C  
ATOM   1852  HB  VAL   116      40.972  32.895  58.403  1.00  0.00           H  
ATOM   1853  CG1 VAL   116      41.180  34.476  57.008  1.00  0.00           C  
ATOM   1854 HG11 VAL   116      40.544  34.129  56.193  1.00  0.00           H  
ATOM   1855 HG12 VAL   116      41.158  35.558  56.873  1.00  0.00           H  
ATOM   1856 HG13 VAL   116      42.222  34.252  56.778  1.00  0.00           H  
ATOM   1857  CG2 VAL   116      41.685  34.526  59.464  1.00  0.00           C  
ATOM   1858 HG21 VAL   116      41.622  33.952  60.388  1.00  0.00           H  
ATOM   1859 HG22 VAL   116      42.745  34.367  59.266  1.00  0.00           H  
ATOM   1860 HG23 VAL   116      41.614  35.610  59.560  1.00  0.00           H  
ATOM   1861  C   VAL   116      38.944  33.506  60.020  1.00  0.00           C  
ATOM   1862  O   VAL   116      39.048  34.093  61.126  1.00  0.00           O  
ATOM   1863  N   GLY   117      38.323  32.337  59.934  1.00  0.00           N  
ATOM   1864  H   GLY   117      38.212  31.922  59.020  1.00  0.00           H  
ATOM   1865  CA  GLY   117      37.519  31.736  60.993  1.00  0.00           C  
ATOM   1866  HA2 GLY   117      36.584  32.296  60.980  1.00  0.00           H  
ATOM   1867  HA3 GLY   117      37.015  30.815  60.697  1.00  0.00           H  
ATOM   1868  C   GLY   117      38.191  31.709  62.395  1.00  0.00           C  
ATOM   1869  O   GLY   117      37.703  32.398  63.304  1.00  0.00           O  
ATOM   1870  N   GLU   118      39.319  31.091  62.729  1.00  0.00           N  
ATOM   1871  H   GLU   118      39.763  30.520  62.024  1.00  0.00           H  
ATOM   1872  CA  GLU   118      39.809  30.887  64.076  1.00  0.00           C  
ATOM   1873  HA  GLU   118      39.022  30.672  64.798  1.00  0.00           H  
ATOM   1874  CB  GLU   118      40.739  29.600  64.065  1.00  0.00           C  
ATOM   1875  HB2 GLU   118      41.527  29.682  63.316  1.00  0.00           H  
ATOM   1876  HB3 GLU   118      41.173  29.608  65.066  1.00  0.00           H  
ATOM   1877  CG  GLU   118      40.128  28.212  64.237  1.00  0.00           C  
ATOM   1878  HG2 GLU   118      39.675  27.983  63.273  1.00  0.00           H  
ATOM   1879  HG3 GLU   118      40.955  27.518  64.381  1.00  0.00           H  
ATOM   1880  CD  GLU   118      39.108  28.124  65.387  1.00  0.00           C  
ATOM   1881  OE1 GLU   118      37.978  27.677  65.123  1.00  0.00           O  
ATOM   1882  OE2 GLU   118      39.484  28.299  66.560  1.00  0.00           O  
ATOM   1883  C   GLU   118      40.634  32.156  64.477  1.00  0.00           C  
ATOM   1884  O   GLU   118      41.394  32.026  65.493  1.00  0.00           O  
ATOM   1885  N   THR   119      40.483  33.400  63.926  1.00  0.00           N  
ATOM   1886  H   THR   119      39.943  33.473  63.075  1.00  0.00           H  
ATOM   1887  CA  THR   119      41.387  34.528  64.358  1.00  0.00           C  
ATOM   1888  HA  THR   119      42.231  34.109  64.905  1.00  0.00           H  
ATOM   1889  CB  THR   119      42.080  35.233  63.175  1.00  0.00           C  
ATOM   1890  HB  THR   119      41.407  35.350  62.325  1.00  0.00           H  
ATOM   1891  CG2 THR   119      42.781  36.561  63.541  1.00  0.00           C  
ATOM   1892 HG21 THR   119      43.813  36.396  63.851  1.00  0.00           H  
ATOM   1893 HG22 THR   119      42.793  37.224  62.676  1.00  0.00           H  
ATOM   1894 HG23 THR   119      42.174  37.130  64.245  1.00  0.00           H  
ATOM   1895  OG1 THR   119      43.061  34.385  62.612  1.00  0.00           O  
ATOM   1896  HG1 THR   119      42.656  33.567  62.316  1.00  0.00           H  
ATOM   1897  C   THR   119      40.609  35.507  65.249  1.00  0.00           C  
ATOM   1898  O   THR   119      39.554  35.966  64.845  1.00  0.00           O  
ATOM   1899  N   PRO   120      41.060  35.856  66.463  1.00  0.00           N  
ATOM   1900  CD  PRO   120      42.013  35.141  67.286  1.00  0.00           C  
ATOM   1901  HD2 PRO   120      42.999  35.603  67.237  1.00  0.00           H  
ATOM   1902  HD3 PRO   120      42.004  34.089  67.002  1.00  0.00           H  
ATOM   1903  CG  PRO   120      41.409  35.256  68.694  1.00  0.00           C  
ATOM   1904  HG2 PRO   120      42.164  35.123  69.469  1.00  0.00           H  
ATOM   1905  HG3 PRO   120      40.630  34.511  68.856  1.00  0.00           H  
ATOM   1906  CB  PRO   120      40.750  36.643  68.670  1.00  0.00           C  
ATOM   1907  HB2 PRO   120      41.417  37.496  68.791  1.00  0.00           H  
ATOM   1908  HB3 PRO   120      39.922  36.745  69.372  1.00  0.00           H  
ATOM   1909  CA  PRO   120      40.267  36.743  67.255  1.00  0.00           C  
ATOM   1910  HA  PRO   120      39.243  36.370  67.252  1.00  0.00           H  
ATOM   1911  C   PRO   120      40.153  38.148  66.732  1.00  0.00           C  
ATOM   1912  O   PRO   120      41.145  38.726  66.214  1.00  0.00           O  
ATOM   1913  N   ILE   121      38.926  38.698  66.760  1.00  0.00           N  
ATOM   1914  H   ILE   121      38.218  38.110  67.176  1.00  0.00           H  
ATOM   1915  CA  ILE   121      38.591  40.020  66.349  1.00  0.00           C  
ATOM   1916  HA  ILE   121      38.641  39.932  65.264  1.00  0.00           H  
ATOM   1917  CB  ILE   121      37.206  40.434  66.886  1.00  0.00           C  
ATOM   1918  HB  ILE   121      37.119  40.166  67.939  1.00  0.00           H  
ATOM   1919  CG2 ILE   121      36.924  42.016  66.827  1.00  0.00           C  
ATOM   1920 HG21 ILE   121      37.619  42.361  67.592  1.00  0.00           H  
ATOM   1921 HG22 ILE   121      37.188  42.540  65.909  1.00  0.00           H  
ATOM   1922 HG23 ILE   121      35.947  42.355  67.172  1.00  0.00           H  
ATOM   1923  CG1 ILE   121      36.049  39.571  66.204  1.00  0.00           C  
ATOM   1924 HG12 ILE   121      36.357  38.526  66.237  1.00  0.00           H  
ATOM   1925 HG13 ILE   121      35.060  39.670  66.651  1.00  0.00           H  
ATOM   1926  CD1 ILE   121      35.867  39.846  64.690  1.00  0.00           C  
ATOM   1927 HD11 ILE   121      36.740  39.707  64.052  1.00  0.00           H  
ATOM   1928 HD12 ILE   121      35.229  39.037  64.337  1.00  0.00           H  
ATOM   1929 HD13 ILE   121      35.468  40.846  64.517  1.00  0.00           H  
ATOM   1930  C   ILE   121      39.681  41.081  66.621  1.00  0.00           C  
ATOM   1931  O   ILE   121      39.956  41.883  65.710  1.00  0.00           O  
ATOM   1932  N   LYS   122      40.356  41.083  67.760  1.00  0.00           N  
ATOM   1933  H   LYS   122      39.998  40.537  68.531  1.00  0.00           H  
ATOM   1934  CA  LYS   122      41.403  42.019  68.128  1.00  0.00           C  
ATOM   1935  HA  LYS   122      40.902  42.973  67.966  1.00  0.00           H  
ATOM   1936  CB  LYS   122      41.806  41.810  69.582  1.00  0.00           C  
ATOM   1937  HB2 LYS   122      42.492  42.627  69.805  1.00  0.00           H  
ATOM   1938  HB3 LYS   122      40.890  41.788  70.172  1.00  0.00           H  
ATOM   1939  CG  LYS   122      42.630  40.567  70.071  1.00  0.00           C  
ATOM   1940  HG2 LYS   122      42.232  39.612  69.729  1.00  0.00           H  
ATOM   1941  HG3 LYS   122      43.654  40.637  69.703  1.00  0.00           H  
ATOM   1942  CD  LYS   122      42.507  40.577  71.584  1.00  0.00           C  
ATOM   1943  HD2 LYS   122      42.809  41.558  71.951  1.00  0.00           H  
ATOM   1944  HD3 LYS   122      41.430  40.559  71.753  1.00  0.00           H  
ATOM   1945  CE  LYS   122      43.320  39.443  72.251  1.00  0.00           C  
ATOM   1946  HE2 LYS   122      42.958  38.466  71.929  1.00  0.00           H  
ATOM   1947  HE3 LYS   122      44.351  39.566  71.917  1.00  0.00           H  
ATOM   1948  NZ  LYS   122      43.250  39.454  73.746  1.00  0.00           N  
ATOM   1949  HZ1 LYS   122      43.613  40.292  74.177  1.00  0.00           H  
ATOM   1950  HZ2 LYS   122      42.323  39.389  74.142  1.00  0.00           H  
ATOM   1951  HZ3 LYS   122      43.621  38.643  74.219  1.00  0.00           H  
ATOM   1952  C   LYS   122      42.698  41.897  67.233  1.00  0.00           C  
ATOM   1953  O   LYS   122      43.530  42.816  67.135  1.00  0.00           O  
ATOM   1954  N   ASN   123      42.923  40.839  66.526  1.00  0.00           N  
ATOM   1955  H   ASN   123      42.199  40.135  66.536  1.00  0.00           H  
ATOM   1956  CA  ASN   123      44.221  40.643  65.833  1.00  0.00           C  
ATOM   1957  HA  ASN   123      45.056  41.085  66.376  1.00  0.00           H  
ATOM   1958  CB  ASN   123      44.450  39.131  65.774  1.00  0.00           C  
ATOM   1959  HB2 ASN   123      43.546  38.585  65.506  1.00  0.00           H  
ATOM   1960  HB3 ASN   123      45.263  38.857  65.101  1.00  0.00           H  
ATOM   1961  CG  ASN   123      44.782  38.579  67.132  1.00  0.00           C  
ATOM   1962  OD1 ASN   123      45.927  38.649  67.552  1.00  0.00           O  
ATOM   1963  ND2 ASN   123      43.871  38.121  67.935  1.00  0.00           N  
ATOM   1964 HD21 ASN   123      42.993  37.895  67.490  1.00  0.00           H  
ATOM   1965 HD22 ASN   123      44.161  37.590  68.744  1.00  0.00           H  
ATOM   1966  C   ASN   123      44.288  41.266  64.444  1.00  0.00           C  
ATOM   1967  O   ASN   123      45.421  41.425  63.967  1.00  0.00           O  
ATOM   1968  N   PHE   124      43.174  41.640  63.763  1.00  0.00           N  
ATOM   1969  H   PHE   124      42.316  41.556  64.290  1.00  0.00           H  
ATOM   1970  CA  PHE   124      43.093  41.962  62.390  1.00  0.00           C  
ATOM   1971  HA  PHE   124      43.793  41.328  61.847  1.00  0.00           H  
ATOM   1972  CB  PHE   124      41.707  41.665  61.808  1.00  0.00           C  
ATOM   1973  HB2 PHE   124      40.936  42.232  62.330  1.00  0.00           H  
ATOM   1974  HB3 PHE   124      41.713  42.125  60.820  1.00  0.00           H  
ATOM   1975  CG  PHE   124      41.282  40.208  61.745  1.00  0.00           C  
ATOM   1976  CD1 PHE   124      40.598  39.576  62.842  1.00  0.00           C  
ATOM   1977  HD1 PHE   124      40.410  40.064  63.787  1.00  0.00           H  
ATOM   1978  CE1 PHE   124      40.102  38.307  62.631  1.00  0.00           C  
ATOM   1979  HE1 PHE   124      39.453  37.842  63.359  1.00  0.00           H  
ATOM   1980  CZ  PHE   124      40.298  37.617  61.378  1.00  0.00           C  
ATOM   1981  HZ  PHE   124      39.946  36.606  61.233  1.00  0.00           H  
ATOM   1982  CE2 PHE   124      41.068  38.185  60.347  1.00  0.00           C  
ATOM   1983  HE2 PHE   124      41.342  37.566  59.506  1.00  0.00           H  
ATOM   1984  CD2 PHE   124      41.607  39.464  60.593  1.00  0.00           C  
ATOM   1985  HD2 PHE   124      42.267  39.791  59.803  1.00  0.00           H  
ATOM   1986  C   PHE   124      43.314  43.429  62.200  1.00  0.00           C  
ATOM   1987  O   PHE   124      42.533  44.185  62.742  1.00  0.00           O  
ATOM   1988  N   GLN   125      44.258  43.826  61.372  1.00  0.00           N  
ATOM   1989  H   GLN   125      44.753  43.041  60.972  1.00  0.00           H  
ATOM   1990  CA  GLN   125      44.421  45.234  60.957  1.00  0.00           C  
ATOM   1991  HA  GLN   125      44.468  45.917  61.806  1.00  0.00           H  
ATOM   1992  CB  GLN   125      45.634  45.564  60.089  1.00  0.00           C  
ATOM   1993  HB2 GLN   125      45.670  44.900  59.226  1.00  0.00           H  
ATOM   1994  HB3 GLN   125      45.583  46.620  59.822  1.00  0.00           H  
ATOM   1995  CG  GLN   125      46.922  45.450  60.789  1.00  0.00           C  
ATOM   1996  HG2 GLN   125      46.992  44.463  61.244  1.00  0.00           H  
ATOM   1997  HG3 GLN   125      47.682  45.438  60.007  1.00  0.00           H  
ATOM   1998  CD  GLN   125      47.182  46.577  61.877  1.00  0.00           C  
ATOM   1999  OE1 GLN   125      46.304  47.152  62.435  1.00  0.00           O  
ATOM   2000  NE2 GLN   125      48.414  46.959  62.142  1.00  0.00           N  
ATOM   2001 HE21 GLN   125      49.190  46.487  61.700  1.00  0.00           H  
ATOM   2002 HE22 GLN   125      48.574  47.877  62.531  1.00  0.00           H  
ATOM   2003  C   GLN   125      43.191  45.834  60.288  1.00  0.00           C  
ATOM   2004  O   GLN   125      42.853  46.956  60.717  1.00  0.00           O  
ATOM   2005  N   TRP   126      42.412  45.085  59.482  1.00  0.00           N  
ATOM   2006  H   TRP   126      42.772  44.216  59.113  1.00  0.00           H  
ATOM   2007  CA  TRP   126      41.276  45.701  58.774  1.00  0.00           C  
ATOM   2008  HA  TRP   126      41.642  46.586  58.255  1.00  0.00           H  
ATOM   2009  CB  TRP   126      40.547  44.705  57.887  1.00  0.00           C  
ATOM   2010  HB2 TRP   126      41.143  44.398  57.028  1.00  0.00           H  
ATOM   2011  HB3 TRP   126      40.244  43.818  58.444  1.00  0.00           H  
ATOM   2012  CG  TRP   126      39.402  45.261  57.062  1.00  0.00           C  
ATOM   2013  CD1 TRP   126      38.073  44.978  57.342  1.00  0.00           C  
ATOM   2014  HD1 TRP   126      37.673  44.300  58.081  1.00  0.00           H  
ATOM   2015  NE1 TRP   126      37.313  45.812  56.527  1.00  0.00           N  
ATOM   2016  HE1 TRP   126      36.310  45.757  56.424  1.00  0.00           H  
ATOM   2017  CE2 TRP   126      38.122  46.550  55.655  1.00  0.00           C  
ATOM   2018  CZ2 TRP   126      37.763  47.619  54.812  1.00  0.00           C  
ATOM   2019  HZ2 TRP   126      36.727  47.924  54.791  1.00  0.00           H  
ATOM   2020  CH2 TRP   126      38.763  48.226  54.011  1.00  0.00           C  
ATOM   2021  HH2 TRP   126      38.569  49.008  53.292  1.00  0.00           H  
ATOM   2022  CZ3 TRP   126      40.034  47.739  54.142  1.00  0.00           C  
ATOM   2023  HZ3 TRP   126      40.787  48.219  53.534  1.00  0.00           H  
ATOM   2024  CE3 TRP   126      40.403  46.893  55.266  1.00  0.00           C  
ATOM   2025  HE3 TRP   126      41.434  46.698  55.521  1.00  0.00           H  
ATOM   2026  CD2 TRP   126      39.452  46.165  55.951  1.00  0.00           C  
ATOM   2027  C   TRP   126      40.266  46.291  59.786  1.00  0.00           C  
ATOM   2028  O   TRP   126      39.881  47.406  59.536  1.00  0.00           O  
ATOM   2029  N   VAL   127      39.942  45.521  60.816  1.00  0.00           N  
ATOM   2030  H   VAL   127      40.398  44.624  60.893  1.00  0.00           H  
ATOM   2031  CA  VAL   127      39.126  45.950  61.928  1.00  0.00           C  
ATOM   2032  HA  VAL   127      38.205  46.271  61.439  1.00  0.00           H  
ATOM   2033  CB  VAL   127      38.856  44.786  62.835  1.00  0.00           C  
ATOM   2034  HB  VAL   127      39.870  44.517  63.130  1.00  0.00           H  
ATOM   2035  CG1 VAL   127      38.055  45.277  64.103  1.00  0.00           C  
ATOM   2036 HG11 VAL   127      37.457  44.466  64.516  1.00  0.00           H  
ATOM   2037 HG12 VAL   127      38.774  45.675  64.819  1.00  0.00           H  
ATOM   2038 HG13 VAL   127      37.322  46.026  63.802  1.00  0.00           H  
ATOM   2039  CG2 VAL   127      38.216  43.506  62.274  1.00  0.00           C  
ATOM   2040 HG21 VAL   127      38.912  43.217  61.486  1.00  0.00           H  
ATOM   2041 HG22 VAL   127      38.158  42.699  63.004  1.00  0.00           H  
ATOM   2042 HG23 VAL   127      37.298  43.717  61.726  1.00  0.00           H  
ATOM   2043  C   VAL   127      39.626  47.106  62.694  1.00  0.00           C  
ATOM   2044  O   VAL   127      38.785  47.987  62.929  1.00  0.00           O  
ATOM   2045  N   ARG   128      40.890  47.078  63.177  1.00  0.00           N  
ATOM   2046  H   ARG   128      41.485  46.268  63.078  1.00  0.00           H  
ATOM   2047  CA  ARG   128      41.585  48.267  63.789  1.00  0.00           C  
ATOM   2048  HA  ARG   128      41.123  48.545  64.736  1.00  0.00           H  
ATOM   2049  CB  ARG   128      43.039  47.889  64.003  1.00  0.00           C  
ATOM   2050  HB2 ARG   128      43.439  47.468  63.080  1.00  0.00           H  
ATOM   2051  HB3 ARG   128      43.532  48.815  64.299  1.00  0.00           H  
ATOM   2052  CG  ARG   128      43.187  46.874  65.091  1.00  0.00           C  
ATOM   2053  HG2 ARG   128      42.753  47.255  66.016  1.00  0.00           H  
ATOM   2054  HG3 ARG   128      42.798  45.916  64.747  1.00  0.00           H  
ATOM   2055  CD  ARG   128      44.588  46.701  65.426  1.00  0.00           C  
ATOM   2056  HD2 ARG   128      45.157  46.408  64.544  1.00  0.00           H  
ATOM   2057  HD3 ARG   128      44.857  47.632  65.924  1.00  0.00           H  
ATOM   2058  NE  ARG   128      44.777  45.600  66.348  1.00  0.00           N  
ATOM   2059  HE  ARG   128      44.123  44.833  66.290  1.00  0.00           H  
ATOM   2060  CZ  ARG   128      45.797  45.288  67.163  1.00  0.00           C  
ATOM   2061  NH1 ARG   128      46.749  46.018  67.381  1.00  0.00           N  
ATOM   2062 HH11 ARG   128      46.669  46.934  66.963  1.00  0.00           H  
ATOM   2063 HH12 ARG   128      47.379  45.844  68.151  1.00  0.00           H  
ATOM   2064  NH2 ARG   128      45.790  44.114  67.629  1.00  0.00           N  
ATOM   2065 HH21 ARG   128      45.058  43.493  67.318  1.00  0.00           H  
ATOM   2066 HH22 ARG   128      46.460  43.808  68.320  1.00  0.00           H  
ATOM   2067  C   ARG   128      41.438  49.534  62.912  1.00  0.00           C  
ATOM   2068  O   ARG   128      40.946  50.551  63.437  1.00  0.00           O  
ATOM   2069  N   HIE   129      41.799  49.437  61.609  1.00  0.00           N  
ATOM   2070  H   HIE   129      42.148  48.552  61.271  1.00  0.00           H  
ATOM   2071  CA  HIE   129      41.598  50.503  60.690  1.00  0.00           C  
ATOM   2072  HA  HIE   129      42.216  51.359  60.962  1.00  0.00           H  
ATOM   2073  CB  HIE   129      42.086  50.198  59.254  1.00  0.00           C  
ATOM   2074  HB2 HIE   129      41.581  49.284  58.941  1.00  0.00           H  
ATOM   2075  HB3 HIE   129      41.861  50.990  58.539  1.00  0.00           H  
ATOM   2076  CG  HIE   129      43.603  50.120  59.031  1.00  0.00           C  
ATOM   2077  ND1 HIE   129      44.565  51.031  59.450  1.00  0.00           N  
ATOM   2078  CE1 HIE   129      45.756  50.450  59.179  1.00  0.00           C  
ATOM   2079  HE1 HIE   129      46.715  50.944  59.229  1.00  0.00           H  
ATOM   2080  NE2 HIE   129      45.571  49.237  58.622  1.00  0.00           N  
ATOM   2081  HE2 HIE   129      46.351  48.668  58.327  1.00  0.00           H  
ATOM   2082  CD2 HIE   129      44.220  48.964  58.638  1.00  0.00           C  
ATOM   2083  HD2 HIE   129      43.699  48.129  58.193  1.00  0.00           H  
ATOM   2084  C   HIE   129      40.137  51.044  60.749  1.00  0.00           C  
ATOM   2085  O   HIE   129      39.944  52.254  60.840  1.00  0.00           O  
ATOM   2086  N   CYS   130      39.151  50.145  60.667  1.00  0.00           N  
ATOM   2087  H   CYS   130      39.447  49.188  60.534  1.00  0.00           H  
ATOM   2088  CA  CYS   130      37.736  50.451  60.783  1.00  0.00           C  
ATOM   2089  HA  CYS   130      37.513  51.250  60.076  1.00  0.00           H  
ATOM   2090  CB  CYS   130      36.865  49.192  60.477  1.00  0.00           C  
ATOM   2091  HB2 CYS   130      37.109  48.409  61.195  1.00  0.00           H  
ATOM   2092  HB3 CYS   130      35.806  49.381  60.651  1.00  0.00           H  
ATOM   2093  SG  CYS   130      37.018  48.357  58.871  1.00  0.00           S  
ATOM   2094  HG  CYS   130      38.351  48.280  58.912  1.00  0.00           H  
ATOM   2095  C   CYS   130      37.434  51.183  62.078  1.00  0.00           C  
ATOM   2096  O   CYS   130      36.722  52.160  62.069  1.00  0.00           O  
ATOM   2097  N   LEU   131      37.843  50.700  63.251  1.00  0.00           N  
ATOM   2098  H   LEU   131      38.141  49.735  63.286  1.00  0.00           H  
ATOM   2099  CA  LEU   131      37.708  51.343  64.528  1.00  0.00           C  
ATOM   2100  HA  LEU   131      36.655  51.525  64.740  1.00  0.00           H  
ATOM   2101  CB  LEU   131      38.358  50.462  65.637  1.00  0.00           C  
ATOM   2102  HB2 LEU   131      39.245  50.054  65.154  1.00  0.00           H  
ATOM   2103  HB3 LEU   131      38.581  51.078  66.508  1.00  0.00           H  
ATOM   2104  CG  LEU   131      37.479  49.263  66.004  1.00  0.00           C  
ATOM   2105  HG  LEU   131      37.180  48.710  65.114  1.00  0.00           H  
ATOM   2106  CD1 LEU   131      38.351  48.246  66.769  1.00  0.00           C  
ATOM   2107 HD11 LEU   131      38.548  48.683  67.748  1.00  0.00           H  
ATOM   2108 HD12 LEU   131      37.773  47.358  67.024  1.00  0.00           H  
ATOM   2109 HD13 LEU   131      39.289  48.005  66.268  1.00  0.00           H  
ATOM   2110  CD2 LEU   131      36.329  49.572  66.854  1.00  0.00           C  
ATOM   2111 HD21 LEU   131      35.832  50.370  66.302  1.00  0.00           H  
ATOM   2112 HD22 LEU   131      35.646  48.723  66.866  1.00  0.00           H  
ATOM   2113 HD23 LEU   131      36.653  50.040  67.783  1.00  0.00           H  
ATOM   2114  C   LEU   131      38.215  52.761  64.610  1.00  0.00           C  
ATOM   2115  O   LEU   131      37.594  53.608  65.208  1.00  0.00           O  
ATOM   2116  N   LYS   132      39.441  52.939  64.074  1.00  0.00           N  
ATOM   2117  H   LYS   132      39.825  52.150  63.575  1.00  0.00           H  
ATOM   2118  CA  LYS   132      40.302  54.171  64.106  1.00  0.00           C  
ATOM   2119  HA  LYS   132      40.212  54.486  65.146  1.00  0.00           H  
ATOM   2120  CB  LYS   132      41.733  53.717  63.654  1.00  0.00           C  
ATOM   2121  HB2 LYS   132      41.963  52.846  64.268  1.00  0.00           H  
ATOM   2122  HB3 LYS   132      41.652  53.307  62.647  1.00  0.00           H  
ATOM   2123  CG  LYS   132      42.848  54.715  63.646  1.00  0.00           C  
ATOM   2124  HG2 LYS   132      42.638  55.675  63.176  1.00  0.00           H  
ATOM   2125  HG3 LYS   132      42.969  54.954  64.703  1.00  0.00           H  
ATOM   2126  CD  LYS   132      44.212  54.248  63.161  1.00  0.00           C  
ATOM   2127  HD2 LYS   132      44.529  53.297  63.589  1.00  0.00           H  
ATOM   2128  HD3 LYS   132      44.296  54.107  62.084  1.00  0.00           H  
ATOM   2129  CE  LYS   132      45.155  55.399  63.522  1.00  0.00           C  
ATOM   2130  HE2 LYS   132      45.001  56.226  62.829  1.00  0.00           H  
ATOM   2131  HE3 LYS   132      44.887  55.694  64.537  1.00  0.00           H  
ATOM   2132  NZ  LYS   132      46.581  55.001  63.334  1.00  0.00           N  
ATOM   2133  HZ1 LYS   132      46.889  54.365  64.056  1.00  0.00           H  
ATOM   2134  HZ2 LYS   132      46.907  54.658  62.442  1.00  0.00           H  
ATOM   2135  HZ3 LYS   132      47.147  55.801  63.576  1.00  0.00           H  
ATOM   2136  C   LYS   132      39.695  55.322  63.247  1.00  0.00           C  
ATOM   2137  O   LYS   132      39.575  56.513  63.679  1.00  0.00           O  
ATOM   2138  N   ASN   133      39.408  54.913  62.055  1.00  0.00           N  
ATOM   2139  H   ASN   133      39.674  54.005  61.703  1.00  0.00           H  
ATOM   2140  CA  ASN   133      38.689  55.808  61.153  1.00  0.00           C  
ATOM   2141  HA  ASN   133      39.062  56.829  61.225  1.00  0.00           H  
ATOM   2142  CB  ASN   133      38.795  55.370  59.738  1.00  0.00           C  
ATOM   2143  HB2 ASN   133      38.393  54.368  59.591  1.00  0.00           H  
ATOM   2144  HB3 ASN   133      38.199  55.956  59.038  1.00  0.00           H  
ATOM   2145  CG  ASN   133      40.259  55.374  59.191  1.00  0.00           C  
ATOM   2146  OD1 ASN   133      40.948  56.376  59.149  1.00  0.00           O  
ATOM   2147  ND2 ASN   133      40.667  54.338  58.568  1.00  0.00           N  
ATOM   2148 HD21 ASN   133      40.069  53.529  58.479  1.00  0.00           H  
ATOM   2149 HD22 ASN   133      41.362  54.499  57.853  1.00  0.00           H  
ATOM   2150  C   ASN   133      37.218  55.932  61.563  1.00  0.00           C  
ATOM   2151  O   ASN   133      36.700  57.003  61.854  1.00  0.00           O  
ATOM   2152  N   GLY   134      36.520  54.794  61.538  1.00  0.00           N  
ATOM   2153  H   GLY   134      36.988  53.933  61.292  1.00  0.00           H  
ATOM   2154  CA  GLY   134      35.037  54.801  61.498  1.00  0.00           C  
ATOM   2155  HA2 GLY   134      34.644  54.122  62.255  1.00  0.00           H  
ATOM   2156  HA3 GLY   134      34.562  55.776  61.604  1.00  0.00           H  
ATOM   2157  C   GLY   134      34.364  54.422  60.145  1.00  0.00           C  
ATOM   2158  O   GLY   134      33.650  55.283  59.592  1.00  0.00           O  
ATOM   2159  N   GLU   135      34.622  53.229  59.657  1.00  0.00           N  
ATOM   2160  H   GLU   135      35.191  52.598  60.204  1.00  0.00           H  
ATOM   2161  CA  GLU   135      34.154  52.697  58.461  1.00  0.00           C  
ATOM   2162  HA  GLU   135      33.503  53.389  57.927  1.00  0.00           H  
ATOM   2163  CB  GLU   135      35.426  52.437  57.600  1.00  0.00           C  
ATOM   2164  HB2 GLU   135      35.773  53.397  57.217  1.00  0.00           H  
ATOM   2165  HB3 GLU   135      36.185  51.979  58.233  1.00  0.00           H  
ATOM   2166  CG  GLU   135      35.192  51.507  56.380  1.00  0.00           C  
ATOM   2167  HG2 GLU   135      36.116  51.223  55.877  1.00  0.00           H  
ATOM   2168  HG3 GLU   135      34.843  50.551  56.770  1.00  0.00           H  
ATOM   2169  CD  GLU   135      34.213  52.015  55.302  1.00  0.00           C  
ATOM   2170  OE1 GLU   135      34.515  52.008  54.084  1.00  0.00           O  
ATOM   2171  OE2 GLU   135      33.117  52.501  55.673  1.00  0.00           O  
ATOM   2172  C   GLU   135      33.273  51.490  58.830  1.00  0.00           C  
ATOM   2173  O   GLU   135      33.700  50.634  59.572  1.00  0.00           O  
ATOM   2174  N   GLU   136      32.126  51.279  58.179  1.00  0.00           N  
ATOM   2175  H   GLU   136      31.725  51.969  57.560  1.00  0.00           H  
ATOM   2176  CA  GLU   136      31.303  50.110  58.452  1.00  0.00           C  
ATOM   2177  HA  GLU   136      31.155  50.016  59.528  1.00  0.00           H  
ATOM   2178  CB  GLU   136      29.890  50.149  57.835  1.00  0.00           C  
ATOM   2179  HB2 GLU   136      29.852  50.202  56.747  1.00  0.00           H  
ATOM   2180  HB3 GLU   136      29.502  49.186  58.166  1.00  0.00           H  
ATOM   2181  CG  GLU   136      28.932  51.221  58.450  1.00  0.00           C  
ATOM   2182  HG2 GLU   136      28.069  51.220  57.784  1.00  0.00           H  
ATOM   2183  HG3 GLU   136      28.617  50.891  59.439  1.00  0.00           H  
ATOM   2184  CD  GLU   136      29.419  52.679  58.636  1.00  0.00           C  
ATOM   2185  OE1 GLU   136      29.283  53.291  59.723  1.00  0.00           O  
ATOM   2186  OE2 GLU   136      29.860  53.234  57.629  1.00  0.00           O  
ATOM   2187  C   GLU   136      31.922  48.748  57.958  1.00  0.00           C  
ATOM   2188  O   GLU   136      32.261  48.659  56.751  1.00  0.00           O  
ATOM   2189  N   ILE   137      31.990  47.754  58.887  1.00  0.00           N  
ATOM   2190  H   ILE   137      31.668  48.015  59.808  1.00  0.00           H  
ATOM   2191  CA  ILE   137      32.555  46.404  58.602  1.00  0.00           C  
ATOM   2192  HA  ILE   137      33.383  46.569  57.912  1.00  0.00           H  
ATOM   2193  CB  ILE   137      33.194  45.765  59.863  1.00  0.00           C  
ATOM   2194  HB  ILE   137      32.394  45.646  60.595  1.00  0.00           H  
ATOM   2195  CG2 ILE   137      33.829  44.407  59.572  1.00  0.00           C  
ATOM   2196 HG21 ILE   137      33.082  43.712  59.190  1.00  0.00           H  
ATOM   2197 HG22 ILE   137      34.548  44.451  58.754  1.00  0.00           H  
ATOM   2198 HG23 ILE   137      34.225  44.061  60.527  1.00  0.00           H  
ATOM   2199  CG1 ILE   137      34.297  46.711  60.420  1.00  0.00           C  
ATOM   2200 HG12 ILE   137      35.159  46.496  59.787  1.00  0.00           H  
ATOM   2201 HG13 ILE   137      33.896  47.720  60.327  1.00  0.00           H  
ATOM   2202  CD1 ILE   137      34.700  46.606  61.894  1.00  0.00           C  
ATOM   2203 HD11 ILE   137      35.559  47.258  62.053  1.00  0.00           H  
ATOM   2204 HD12 ILE   137      33.949  47.005  62.575  1.00  0.00           H  
ATOM   2205 HD13 ILE   137      35.007  45.578  62.088  1.00  0.00           H  
ATOM   2206  C   ILE   137      31.487  45.531  57.927  1.00  0.00           C  
ATOM   2207  O   ILE   137      30.866  44.726  58.585  1.00  0.00           O  
ATOM   2208  N   HIE   138      31.297  45.647  56.570  1.00  0.00           N  
ATOM   2209  H   HIE   138      31.823  46.397  56.144  1.00  0.00           H  
ATOM   2210  CA  HIE   138      30.322  44.821  55.820  1.00  0.00           C  
ATOM   2211  HA  HIE   138      29.509  44.501  56.472  1.00  0.00           H  
ATOM   2212  CB  HIE   138      29.671  45.588  54.642  1.00  0.00           C  
ATOM   2213  HB2 HIE   138      30.465  45.907  53.967  1.00  0.00           H  
ATOM   2214  HB3 HIE   138      29.149  44.840  54.046  1.00  0.00           H  
ATOM   2215  CG  HIE   138      28.777  46.749  54.966  1.00  0.00           C  
ATOM   2216  ND1 HIE   138      27.640  46.703  55.701  1.00  0.00           N  
ATOM   2217  CE1 HIE   138      27.221  47.969  55.832  1.00  0.00           C  
ATOM   2218  HE1 HIE   138      26.417  48.316  56.464  1.00  0.00           H  
ATOM   2219  NE2 HIE   138      28.089  48.840  55.164  1.00  0.00           N  
ATOM   2220  HE2 HIE   138      28.132  49.846  55.240  1.00  0.00           H  
ATOM   2221  CD2 HIE   138      29.068  48.037  54.703  1.00  0.00           C  
ATOM   2222  HD2 HIE   138      29.990  48.402  54.275  1.00  0.00           H  
ATOM   2223  C   HIE   138      30.966  43.510  55.335  1.00  0.00           C  
ATOM   2224  O   HIE   138      32.029  43.676  54.770  1.00  0.00           O  
ATOM   2225  N   VAL   139      30.441  42.307  55.612  1.00  0.00           N  
ATOM   2226  H   VAL   139      29.524  42.336  56.035  1.00  0.00           H  
ATOM   2227  CA  VAL   139      31.174  41.018  55.442  1.00  0.00           C  
ATOM   2228  HA  VAL   139      31.855  41.243  54.621  1.00  0.00           H  
ATOM   2229  CB  VAL   139      32.050  40.606  56.706  1.00  0.00           C  
ATOM   2230  HB  VAL   139      32.026  39.518  56.658  1.00  0.00           H  
ATOM   2231  CG1 VAL   139      33.510  41.040  56.542  1.00  0.00           C  
ATOM   2232 HG11 VAL   139      33.543  42.035  56.098  1.00  0.00           H  
ATOM   2233 HG12 VAL   139      34.131  40.881  57.423  1.00  0.00           H  
ATOM   2234 HG13 VAL   139      34.061  40.278  55.991  1.00  0.00           H  
ATOM   2235  CG2 VAL   139      31.381  41.015  58.043  1.00  0.00           C  
ATOM   2236 HG21 VAL   139      30.440  40.466  58.052  1.00  0.00           H  
ATOM   2237 HG22 VAL   139      31.925  40.556  58.869  1.00  0.00           H  
ATOM   2238 HG23 VAL   139      31.210  42.088  58.134  1.00  0.00           H  
ATOM   2239  C   VAL   139      30.189  39.971  55.029  1.00  0.00           C  
ATOM   2240  O   VAL   139      29.338  39.513  55.823  1.00  0.00           O  
ATOM   2241  N   VAL   140      30.241  39.602  53.746  1.00  0.00           N  
ATOM   2242  H   VAL   140      30.960  39.960  53.133  1.00  0.00           H  
ATOM   2243  CA  VAL   140      29.378  38.563  53.184  1.00  0.00           C  
ATOM   2244  HA  VAL   140      28.414  38.540  53.693  1.00  0.00           H  
ATOM   2245  CB  VAL   140      29.026  38.885  51.680  1.00  0.00           C  
ATOM   2246  HB  VAL   140      28.304  39.702  51.657  1.00  0.00           H  
ATOM   2247  CG1 VAL   140      30.245  39.358  50.765  1.00  0.00           C  
ATOM   2248 HG11 VAL   140      30.668  40.282  51.157  1.00  0.00           H  
ATOM   2249 HG12 VAL   140      30.931  38.524  50.910  1.00  0.00           H  
ATOM   2250 HG13 VAL   140      29.982  39.421  49.709  1.00  0.00           H  
ATOM   2251  CG2 VAL   140      28.403  37.751  50.927  1.00  0.00           C  
ATOM   2252 HG21 VAL   140      29.155  36.975  50.784  1.00  0.00           H  
ATOM   2253 HG22 VAL   140      27.598  37.355  51.546  1.00  0.00           H  
ATOM   2254 HG23 VAL   140      27.953  38.067  49.986  1.00  0.00           H  
ATOM   2255  C   VAL   140      29.992  37.131  53.344  1.00  0.00           C  
ATOM   2256  O   VAL   140      31.172  36.887  53.095  1.00  0.00           O  
ATOM   2257  N   LEU   141      29.106  36.188  53.643  1.00  0.00           N  
ATOM   2258  H   LEU   141      28.172  36.520  53.836  1.00  0.00           H  
ATOM   2259  CA  LEU   141      29.284  34.722  53.570  1.00  0.00           C  
ATOM   2260  HA  LEU   141      30.195  34.483  54.119  1.00  0.00           H  
ATOM   2261  CB  LEU   141      27.972  34.032  54.130  1.00  0.00           C  
ATOM   2262  HB2 LEU   141      27.060  34.579  53.890  1.00  0.00           H  
ATOM   2263  HB3 LEU   141      27.840  33.049  53.677  1.00  0.00           H  
ATOM   2264  CG  LEU   141      28.066  33.822  55.691  1.00  0.00           C  
ATOM   2265  HG  LEU   141      29.021  33.354  55.931  1.00  0.00           H  
ATOM   2266  CD1 LEU   141      27.910  35.130  56.476  1.00  0.00           C  
ATOM   2267 HD11 LEU   141      27.079  35.757  56.152  1.00  0.00           H  
ATOM   2268 HD12 LEU   141      27.715  35.064  57.546  1.00  0.00           H  
ATOM   2269 HD13 LEU   141      28.743  35.772  56.188  1.00  0.00           H  
ATOM   2270  CD2 LEU   141      27.062  32.841  56.247  1.00  0.00           C  
ATOM   2271 HD21 LEU   141      27.171  31.861  55.784  1.00  0.00           H  
ATOM   2272 HD22 LEU   141      27.088  32.700  57.328  1.00  0.00           H  
ATOM   2273 HD23 LEU   141      26.126  33.357  56.035  1.00  0.00           H  
ATOM   2274  C   LEU   141      29.536  34.267  52.163  1.00  0.00           C  
ATOM   2275  O   LEU   141      28.595  34.192  51.404  1.00  0.00           O  
ATOM   2276  N   ASP   142      30.825  34.094  51.877  1.00  0.00           N  
ATOM   2277  H   ASP   142      31.505  34.106  52.624  1.00  0.00           H  
ATOM   2278  CA  ASP   142      31.290  33.794  50.542  1.00  0.00           C  
ATOM   2279  HA  ASP   142      30.443  33.554  49.899  1.00  0.00           H  
ATOM   2280  CB  ASP   142      31.924  35.116  50.071  1.00  0.00           C  
ATOM   2281  HB2 ASP   142      31.312  35.852  50.593  1.00  0.00           H  
ATOM   2282  HB3 ASP   142      32.962  35.341  50.313  1.00  0.00           H  
ATOM   2283  CG  ASP   142      31.646  35.298  48.539  1.00  0.00           C  
ATOM   2284  OD1 ASP   142      31.439  34.383  47.714  1.00  0.00           O  
ATOM   2285  OD2 ASP   142      31.578  36.502  48.145  1.00  0.00           O  
ATOM   2286  C   ASP   142      32.282  32.674  50.433  1.00  0.00           C  
ATOM   2287  O   ASP   142      32.603  31.921  51.344  1.00  0.00           O  
ATOM   2288  N   THR   143      32.656  32.403  49.181  1.00  0.00           N  
ATOM   2289  H   THR   143      32.164  32.859  48.426  1.00  0.00           H  
ATOM   2290  CA  THR   143      33.554  31.264  48.653  1.00  0.00           C  
ATOM   2291  HA  THR   143      33.085  30.281  48.678  1.00  0.00           H  
ATOM   2292  CB  THR   143      33.842  31.452  47.118  1.00  0.00           C  
ATOM   2293  HB  THR   143      34.790  31.950  46.917  1.00  0.00           H  
ATOM   2294  CG2 THR   143      33.899  30.143  46.458  1.00  0.00           C  
ATOM   2295 HG21 THR   143      34.803  29.634  46.792  1.00  0.00           H  
ATOM   2296 HG22 THR   143      33.050  29.507  46.706  1.00  0.00           H  
ATOM   2297 HG23 THR   143      33.980  30.400  45.401  1.00  0.00           H  
ATOM   2298  OG1 THR   143      32.790  32.160  46.425  1.00  0.00           O  
ATOM   2299  HG1 THR   143      32.558  32.957  46.907  1.00  0.00           H  
ATOM   2300  C   THR   143      34.927  31.251  49.384  1.00  0.00           C  
ATOM   2301  O   THR   143      35.494  32.339  49.442  1.00  0.00           O  
ATOM   2302  N   PRO   144      35.272  30.183  50.038  1.00  0.00           N  
ATOM   2303  CD  PRO   144      34.563  28.920  50.149  1.00  0.00           C  
ATOM   2304  HD2 PRO   144      33.935  28.713  49.282  1.00  0.00           H  
ATOM   2305  HD3 PRO   144      33.894  28.999  51.006  1.00  0.00           H  
ATOM   2306  CG  PRO   144      35.600  27.848  50.413  1.00  0.00           C  
ATOM   2307  HG2 PRO   144      35.775  27.498  49.396  1.00  0.00           H  
ATOM   2308  HG3 PRO   144      35.295  26.983  51.003  1.00  0.00           H  
ATOM   2309  CB  PRO   144      36.810  28.561  50.961  1.00  0.00           C  
ATOM   2310  HB2 PRO   144      37.746  28.077  50.682  1.00  0.00           H  
ATOM   2311  HB3 PRO   144      36.786  28.634  52.048  1.00  0.00           H  
ATOM   2312  CA  PRO   144      36.690  30.029  50.435  1.00  0.00           C  
ATOM   2313  HA  PRO   144      36.827  30.702  51.282  1.00  0.00           H  
ATOM   2314  C   PRO   144      37.622  30.144  49.230  1.00  0.00           C  
ATOM   2315  O   PRO   144      37.408  29.416  48.284  1.00  0.00           O  
ATOM   2316  N   PRO   145      38.711  30.910  49.310  1.00  0.00           N  
ATOM   2317  CD  PRO   145      39.065  31.749  50.505  1.00  0.00           C  
ATOM   2318  HD2 PRO   145      39.782  31.199  51.115  1.00  0.00           H  
ATOM   2319  HD3 PRO   145      38.230  32.136  51.089  1.00  0.00           H  
ATOM   2320  CG  PRO   145      39.804  32.933  49.886  1.00  0.00           C  
ATOM   2321  HG2 PRO   145      40.580  33.270  50.572  1.00  0.00           H  
ATOM   2322  HG3 PRO   145      39.187  33.819  49.735  1.00  0.00           H  
ATOM   2323  CB  PRO   145      40.374  32.393  48.594  1.00  0.00           C  
ATOM   2324  HB2 PRO   145      41.375  32.051  48.855  1.00  0.00           H  
ATOM   2325  HB3 PRO   145      40.263  33.191  47.859  1.00  0.00           H  
ATOM   2326  CA  PRO   145      39.580  31.167  48.159  1.00  0.00           C  
ATOM   2327  HA  PRO   145      39.061  31.477  47.253  1.00  0.00           H  
ATOM   2328  C   PRO   145      40.432  29.980  47.810  1.00  0.00           C  
ATOM   2329  O   PRO   145      40.922  29.408  48.813  1.00  0.00           O  
ATOM   2330  N   ASP   146      40.633  29.724  46.550  1.00  0.00           N  
ATOM   2331  H   ASP   146      40.208  30.326  45.860  1.00  0.00           H  
ATOM   2332  CA  ASP   146      41.203  28.408  46.024  1.00  0.00           C  
ATOM   2333  HA  ASP   146      40.631  27.560  46.399  1.00  0.00           H  
ATOM   2334  CB  ASP   146      41.142  28.456  44.500  1.00  0.00           C  
ATOM   2335  HB2 ASP   146      40.101  28.651  44.241  1.00  0.00           H  
ATOM   2336  HB3 ASP   146      41.707  29.295  44.092  1.00  0.00           H  
ATOM   2337  CG  ASP   146      41.339  27.064  43.872  1.00  0.00           C  
ATOM   2338  OD1 ASP   146      42.404  26.922  43.229  1.00  0.00           O  
ATOM   2339  OD2 ASP   146      40.560  26.139  44.226  1.00  0.00           O  
ATOM   2340  C   ASP   146      42.666  28.231  46.576  1.00  0.00           C  
ATOM   2341  O   ASP   146      43.497  29.082  46.280  1.00  0.00           O  
ATOM   2342  N   PRO   147      43.040  27.188  47.301  1.00  0.00           N  
ATOM   2343  CD  PRO   147      42.254  26.008  47.493  1.00  0.00           C  
ATOM   2344  HD2 PRO   147      41.629  25.724  46.646  1.00  0.00           H  
ATOM   2345  HD3 PRO   147      41.599  26.153  48.352  1.00  0.00           H  
ATOM   2346  CG  PRO   147      43.250  24.903  47.865  1.00  0.00           C  
ATOM   2347  HG2 PRO   147      43.691  24.615  46.911  1.00  0.00           H  
ATOM   2348  HG3 PRO   147      42.741  24.127  48.437  1.00  0.00           H  
ATOM   2349  CB  PRO   147      44.317  25.686  48.673  1.00  0.00           C  
ATOM   2350  HB2 PRO   147      45.242  25.118  48.764  1.00  0.00           H  
ATOM   2351  HB3 PRO   147      44.006  25.997  49.670  1.00  0.00           H  
ATOM   2352  CA  PRO   147      44.364  27.023  47.907  1.00  0.00           C  
ATOM   2353  HA  PRO   147      44.658  27.776  48.637  1.00  0.00           H  
ATOM   2354  C   PRO   147      45.497  26.882  46.767  1.00  0.00           C  
ATOM   2355  O   PRO   147      45.278  26.302  45.688  1.00  0.00           O  
ATOM   2356  N   ALA   148      46.763  27.185  47.198  1.00  0.00           N  
ATOM   2357  H   ALA   148      46.909  27.483  48.152  1.00  0.00           H  
ATOM   2358  CA  ALA   148      47.957  27.203  46.334  1.00  0.00           C  
ATOM   2359  HA  ALA   148      47.654  27.170  45.288  1.00  0.00           H  
ATOM   2360  CB  ALA   148      48.640  28.557  46.529  1.00  0.00           C  
ATOM   2361  HB1 ALA   148      49.051  28.639  47.535  1.00  0.00           H  
ATOM   2362  HB2 ALA   148      49.436  28.663  45.792  1.00  0.00           H  
ATOM   2363  HB3 ALA   148      47.937  29.351  46.279  1.00  0.00           H  
ATOM   2364  C   ALA   148      48.963  25.997  46.671  1.00  0.00           C  
ATOM   2365  O   ALA   148      49.940  26.070  47.414  1.00  0.00           O  
ATOM   2366  N   LEU   149      48.676  24.874  45.991  1.00  0.00           N  
ATOM   2367  H   LEU   149      48.054  24.833  45.196  1.00  0.00           H  
ATOM   2368  CA  LEU   149      49.434  23.641  46.103  1.00  0.00           C  
ATOM   2369  HA  LEU   149      49.908  23.546  47.080  1.00  0.00           H  
ATOM   2370  CB  LEU   149      48.337  22.560  46.052  1.00  0.00           C  
ATOM   2371  HB2 LEU   149      48.072  22.381  45.010  1.00  0.00           H  
ATOM   2372  HB3 LEU   149      48.770  21.641  46.449  1.00  0.00           H  
ATOM   2373  CG  LEU   149      46.994  22.618  46.848  1.00  0.00           C  
ATOM   2374  HG  LEU   149      46.379  23.374  46.359  1.00  0.00           H  
ATOM   2375  CD1 LEU   149      46.336  21.222  46.824  1.00  0.00           C  
ATOM   2376 HD11 LEU   149      45.386  21.281  47.356  1.00  0.00           H  
ATOM   2377 HD12 LEU   149      46.118  20.957  45.789  1.00  0.00           H  
ATOM   2378 HD13 LEU   149      47.041  20.538  47.295  1.00  0.00           H  
ATOM   2379  CD2 LEU   149      47.245  23.046  48.356  1.00  0.00           C  
ATOM   2380 HD21 LEU   149      47.464  24.113  48.317  1.00  0.00           H  
ATOM   2381 HD22 LEU   149      46.352  22.963  48.975  1.00  0.00           H  
ATOM   2382 HD23 LEU   149      48.107  22.543  48.794  1.00  0.00           H  
ATOM   2383  C   LEU   149      50.521  23.494  45.007  1.00  0.00           C  
ATOM   2384  O   LEU   149      50.321  22.828  44.006  1.00  0.00           O  
ATOM   2385  N   ASP   150      51.527  24.366  45.178  1.00  0.00           N  
ATOM   2386  H   ASP   150      51.460  24.979  45.977  1.00  0.00           H  
ATOM   2387  CA  ASP   150      52.373  24.919  44.102  1.00  0.00           C  
ATOM   2388  HA  ASP   150      51.736  25.067  43.230  1.00  0.00           H  
ATOM   2389  CB  ASP   150      52.970  26.289  44.463  1.00  0.00           C  
ATOM   2390  HB2 ASP   150      53.556  26.158  45.373  1.00  0.00           H  
ATOM   2391  HB3 ASP   150      53.616  26.624  43.651  1.00  0.00           H  
ATOM   2392  CG  ASP   150      51.971  27.357  44.742  1.00  0.00           C  
ATOM   2393  OD1 ASP   150      50.819  27.199  44.307  1.00  0.00           O  
ATOM   2394  OD2 ASP   150      52.369  28.345  45.484  1.00  0.00           O  
ATOM   2395  C   ASP   150      53.502  23.931  43.657  1.00  0.00           C  
ATOM   2396  O   ASP   150      54.586  23.838  44.270  1.00  0.00           O  
ATOM   2397  N   GLU   151      53.251  23.143  42.559  1.00  0.00           N  
ATOM   2398  H   GLU   151      52.388  23.301  42.060  1.00  0.00           H  
ATOM   2399  CA  GLU   151      54.279  22.194  41.935  1.00  0.00           C  
ATOM   2400  HA  GLU   151      54.198  21.206  42.389  1.00  0.00           H  
ATOM   2401  CB  GLU   151      53.844  21.844  40.491  1.00  0.00           C  
ATOM   2402  HB2 GLU   151      52.970  21.192  40.495  1.00  0.00           H  
ATOM   2403  HB3 GLU   151      53.588  22.791  40.015  1.00  0.00           H  
ATOM   2404  CG  GLU   151      54.970  21.342  39.511  1.00  0.00           C  
ATOM   2405  HG2 GLU   151      54.554  21.378  38.504  1.00  0.00           H  
ATOM   2406  HG3 GLU   151      55.746  22.107  39.543  1.00  0.00           H  
ATOM   2407  CD  GLU   151      55.643  20.012  39.776  1.00  0.00           C  
ATOM   2408  OE1 GLU   151      56.088  19.350  38.841  1.00  0.00           O  
ATOM   2409  OE2 GLU   151      55.704  19.615  40.978  1.00  0.00           O  
ATOM   2410  C   GLU   151      55.686  22.797  41.983  1.00  0.00           C  
ATOM   2411  O   GLU   151      55.774  23.922  41.425  1.00  0.00           O  
ATOM   2412  N   VAL   152      56.711  22.112  42.450  1.00  0.00           N  
ATOM   2413  H   VAL   152      56.564  21.136  42.663  1.00  0.00           H  
ATOM   2414  CA  VAL   152      58.152  22.478  42.325  1.00  0.00           C  
ATOM   2415  HA  VAL   152      58.409  22.914  41.360  1.00  0.00           H  
ATOM   2416  CB  VAL   152      58.555  23.508  43.403  1.00  0.00           C  
ATOM   2417  HB  VAL   152      57.831  24.323  43.384  1.00  0.00           H  
ATOM   2418  CG1 VAL   152      58.656  23.014  44.861  1.00  0.00           C  
ATOM   2419 HG11 VAL   152      58.640  23.890  45.510  1.00  0.00           H  
ATOM   2420 HG12 VAL   152      57.733  22.448  44.989  1.00  0.00           H  
ATOM   2421 HG13 VAL   152      59.577  22.438  44.943  1.00  0.00           H  
ATOM   2422  CG2 VAL   152      59.888  24.228  42.976  1.00  0.00           C  
ATOM   2423 HG21 VAL   152      59.758  24.912  42.137  1.00  0.00           H  
ATOM   2424 HG22 VAL   152      60.141  24.837  43.844  1.00  0.00           H  
ATOM   2425 HG23 VAL   152      60.686  23.493  42.874  1.00  0.00           H  
ATOM   2426  C   VAL   152      59.078  21.282  42.488  1.00  0.00           C  
ATOM   2427  O   VAL   152      58.761  20.330  43.256  1.00  0.00           O  
ATOM   2428  N   ARG   153      60.190  21.222  41.735  1.00  0.00           N  
ATOM   2429  H   ARG   153      60.269  22.066  41.186  1.00  0.00           H  
ATOM   2430  CA  ARG   153      61.272  20.232  41.644  1.00  0.00           C  
ATOM   2431  HA  ARG   153      60.903  19.357  42.180  1.00  0.00           H  
ATOM   2432  CB  ARG   153      61.541  19.870  40.092  1.00  0.00           C  
ATOM   2433  HB2 ARG   153      62.010  20.725  39.604  1.00  0.00           H  
ATOM   2434  HB3 ARG   153      62.260  19.063  39.952  1.00  0.00           H  
ATOM   2435  CG  ARG   153      60.365  19.467  39.304  1.00  0.00           C  
ATOM   2436  HG2 ARG   153      59.641  20.276  39.203  1.00  0.00           H  
ATOM   2437  HG3 ARG   153      60.650  19.228  38.279  1.00  0.00           H  
ATOM   2438  CD  ARG   153      59.711  18.190  39.858  1.00  0.00           C  
ATOM   2439  HD2 ARG   153      60.386  17.337  39.780  1.00  0.00           H  
ATOM   2440  HD3 ARG   153      59.585  18.438  40.912  1.00  0.00           H  
ATOM   2441  NE  ARG   153      58.431  17.936  39.283  1.00  0.00           N  
ATOM   2442  HE  ARG   153      57.745  18.677  39.255  1.00  0.00           H  
ATOM   2443  CZ  ARG   153      58.086  16.829  38.602  1.00  0.00           C  
ATOM   2444  NH1 ARG   153      58.778  15.780  38.514  1.00  0.00           N  
ATOM   2445 HH11 ARG   153      59.660  15.702  38.999  1.00  0.00           H  
ATOM   2446 HH12 ARG   153      58.528  14.934  38.023  1.00  0.00           H  
ATOM   2447  NH2 ARG   153      56.951  16.782  37.952  1.00  0.00           N  
ATOM   2448 HH21 ARG   153      56.326  17.562  38.093  1.00  0.00           H  
ATOM   2449 HH22 ARG   153      56.641  15.965  37.445  1.00  0.00           H  
ATOM   2450  C   ARG   153      62.541  20.712  42.348  1.00  0.00           C  
ATOM   2451  O   ARG   153      62.752  21.975  42.317  1.00  0.00           O  
ATOM   2452  N   LYS   154      63.324  19.768  42.902  1.00  0.00           N  
ATOM   2453  H   LYS   154      63.185  18.786  42.715  1.00  0.00           H  
ATOM   2454  CA  LYS   154      64.665  20.196  43.379  1.00  0.00           C  
ATOM   2455  HA  LYS   154      64.538  21.150  43.891  1.00  0.00           H  
ATOM   2456  CB  LYS   154      65.153  19.113  44.338  1.00  0.00           C  
ATOM   2457  HB2 LYS   154      66.131  19.375  44.740  1.00  0.00           H  
ATOM   2458  HB3 LYS   154      64.435  19.092  45.157  1.00  0.00           H  
ATOM   2459  CG  LYS   154      65.319  17.604  43.964  1.00  0.00           C  
ATOM   2460  HG2 LYS   154      65.995  17.173  44.703  1.00  0.00           H  
ATOM   2461  HG3 LYS   154      64.364  17.079  43.968  1.00  0.00           H  
ATOM   2462  CD  LYS   154      65.812  17.250  42.561  1.00  0.00           C  
ATOM   2463  HD2 LYS   154      64.996  17.387  41.851  1.00  0.00           H  
ATOM   2464  HD3 LYS   154      66.691  17.863  42.363  1.00  0.00           H  
ATOM   2465  CE  LYS   154      66.293  15.803  42.595  1.00  0.00           C  
ATOM   2466  HE2 LYS   154      67.126  15.767  43.296  1.00  0.00           H  
ATOM   2467  HE3 LYS   154      65.493  15.153  42.950  1.00  0.00           H  
ATOM   2468  NZ  LYS   154      66.598  15.283  41.212  1.00  0.00           N  
ATOM   2469  HZ1 LYS   154      67.193  14.467  41.241  1.00  0.00           H  
ATOM   2470  HZ2 LYS   154      65.706  15.029  40.814  1.00  0.00           H  
ATOM   2471  HZ3 LYS   154      67.065  15.988  40.659  1.00  0.00           H  
ATOM   2472  C   LYS   154      65.620  20.428  42.204  1.00  0.00           C  
ATOM   2473  O   LYS   154      65.390  20.006  41.084  1.00  0.00           O  
ATOM   2474  N   GLU   155      66.699  21.067  42.555  1.00  0.00           N  
ATOM   2475  H   GLU   155      66.780  21.128  43.560  1.00  0.00           H  
ATOM   2476  CA  GLU   155      67.882  21.307  41.749  1.00  0.00           C  
ATOM   2477  HA  GLU   155      67.800  20.799  40.788  1.00  0.00           H  
ATOM   2478  CB  GLU   155      68.028  22.800  41.622  1.00  0.00           C  
ATOM   2479  HB2 GLU   155      68.133  23.171  42.642  1.00  0.00           H  
ATOM   2480  HB3 GLU   155      69.010  23.063  41.228  1.00  0.00           H  
ATOM   2481  CG  GLU   155      66.955  23.635  40.843  1.00  0.00           C  
ATOM   2482  HG2 GLU   155      65.995  23.673  41.359  1.00  0.00           H  
ATOM   2483  HG3 GLU   155      67.317  24.658  40.747  1.00  0.00           H  
ATOM   2484  CD  GLU   155      66.585  23.165  39.415  1.00  0.00           C  
ATOM   2485  OE1 GLU   155      65.800  23.892  38.795  1.00  0.00           O  
ATOM   2486  OE2 GLU   155      67.146  22.247  38.831  1.00  0.00           O  
ATOM   2487  C   GLU   155      69.146  20.734  42.414  1.00  0.00           C  
ATOM   2488  O   GLU   155      69.323  20.757  43.616  1.00  0.00           O  
ATOM   2489  N   GLU   156      70.120  20.331  41.533  1.00  0.00           N  
ATOM   2490  H   GLU   156      70.013  20.504  40.544  1.00  0.00           H  
ATOM   2491  CA  GLU   156      71.260  19.476  41.977  1.00  0.00           C  
ATOM   2492  HA  GLU   156      70.844  18.813  42.735  1.00  0.00           H  
ATOM   2493  CB  GLU   156      71.874  18.659  40.802  1.00  0.00           C  
ATOM   2494  HB2 GLU   156      71.130  17.894  40.578  1.00  0.00           H  
ATOM   2495  HB3 GLU   156      71.972  19.226  39.876  1.00  0.00           H  
ATOM   2496  CG  GLU   156      73.121  17.898  41.044  1.00  0.00           C  
ATOM   2497  HG2 GLU   156      73.347  17.158  40.275  1.00  0.00           H  
ATOM   2498  HG3 GLU   156      73.903  18.656  41.079  1.00  0.00           H  
ATOM   2499  CD  GLU   156      73.166  17.131  42.368  1.00  0.00           C  
ATOM   2500  OE1 GLU   156      72.055  16.722  42.794  1.00  0.00           O  
ATOM   2501  OE2 GLU   156      74.304  16.970  42.975  1.00  0.00           O  
ATOM   2502  C   GLU   156      72.329  20.284  42.657  1.00  0.00           C  
ATOM   2503  O   GLU   156      72.731  21.303  42.117  1.00  0.00           O  
ATOM   2504  N   TRP   157      72.803  19.691  43.776  1.00  0.00           N  
ATOM   2505  H   TRP   157      72.505  18.745  43.967  1.00  0.00           H  
ATOM   2506  CA  TRP   157      73.884  20.162  44.698  1.00  0.00           C  
ATOM   2507  HA  TRP   157      73.420  21.053  45.122  1.00  0.00           H  
ATOM   2508  CB  TRP   157      74.136  19.070  45.726  1.00  0.00           C  
ATOM   2509  HB2 TRP   157      74.484  18.125  45.307  1.00  0.00           H  
ATOM   2510  HB3 TRP   157      74.939  19.458  46.352  1.00  0.00           H  
ATOM   2511  CG  TRP   157      72.946  18.751  46.624  1.00  0.00           C  
ATOM   2512  CD1 TRP   157      71.935  17.900  46.341  1.00  0.00           C  
ATOM   2513  HD1 TRP   157      71.886  17.236  45.491  1.00  0.00           H  
ATOM   2514  NE1 TRP   157      70.974  18.040  47.280  1.00  0.00           N  
ATOM   2515  HE1 TRP   157      70.139  17.475  47.334  1.00  0.00           H  
ATOM   2516  CE2 TRP   157      71.312  18.882  48.252  1.00  0.00           C  
ATOM   2517  CZ2 TRP   157      70.695  19.137  49.487  1.00  0.00           C  
ATOM   2518  HZ2 TRP   157      69.796  18.572  49.686  1.00  0.00           H  
ATOM   2519  CH2 TRP   157      71.294  20.120  50.329  1.00  0.00           C  
ATOM   2520  HH2 TRP   157      70.833  20.393  51.266  1.00  0.00           H  
ATOM   2521  CZ3 TRP   157      72.506  20.713  49.976  1.00  0.00           C  
ATOM   2522  HZ3 TRP   157      73.063  21.348  50.650  1.00  0.00           H  
ATOM   2523  CE3 TRP   157      73.002  20.452  48.711  1.00  0.00           C  
ATOM   2524  HE3 TRP   157      73.973  20.817  48.410  1.00  0.00           H  
ATOM   2525  CD2 TRP   157      72.472  19.451  47.848  1.00  0.00           C  
ATOM   2526  C   TRP   157      75.111  20.581  43.956  1.00  0.00           C  
ATOM   2527  O   TRP   157      75.523  21.682  44.087  1.00  0.00           O  
ATOM   2528  N   VAL   158      75.748  19.660  43.138  1.00  0.00           N  
ATOM   2529  H   VAL   158      75.302  18.757  43.211  1.00  0.00           H  
ATOM   2530  CA  VAL   158      76.947  19.777  42.356  1.00  0.00           C  
ATOM   2531  HA  VAL   158      77.036  18.857  41.779  1.00  0.00           H  
ATOM   2532  CB  VAL   158      77.142  20.927  41.277  1.00  0.00           C  
ATOM   2533  HB  VAL   158      77.362  21.802  41.887  1.00  0.00           H  
ATOM   2534  CG1 VAL   158      78.352  20.601  40.434  1.00  0.00           C  
ATOM   2535 HG11 VAL   158      78.638  21.508  39.900  1.00  0.00           H  
ATOM   2536 HG12 VAL   158      79.262  20.407  41.001  1.00  0.00           H  
ATOM   2537 HG13 VAL   158      78.185  19.718  39.818  1.00  0.00           H  
ATOM   2538  CG2 VAL   158      75.841  21.066  40.426  1.00  0.00           C  
ATOM   2539 HG21 VAL   158      75.018  21.409  41.053  1.00  0.00           H  
ATOM   2540 HG22 VAL   158      75.953  21.838  39.665  1.00  0.00           H  
ATOM   2541 HG23 VAL   158      75.538  20.191  39.852  1.00  0.00           H  
ATOM   2542  C   VAL   158      78.162  19.681  43.308  1.00  0.00           C  
ATOM   2543  O   VAL   158      78.554  20.651  43.966  1.00  0.00           O  
ATOM   2544  N   SER   159      78.885  18.563  43.426  1.00  0.00           N  
ATOM   2545  H   SER   159      78.466  17.756  42.988  1.00  0.00           H  
ATOM   2546  CA  SER   159      80.025  18.446  44.338  1.00  0.00           C  
ATOM   2547  HA  SER   159      79.727  19.005  45.225  1.00  0.00           H  
ATOM   2548  CB  SER   159      80.248  16.958  44.734  1.00  0.00           C  
ATOM   2549  HB2 SER   159      79.355  16.607  45.253  1.00  0.00           H  
ATOM   2550  HB3 SER   159      80.491  16.250  43.943  1.00  0.00           H  
ATOM   2551  OG  SER   159      81.235  16.961  45.702  1.00  0.00           O  
ATOM   2552  HG  SER   159      81.006  16.382  46.432  1.00  0.00           H  
ATOM   2553  C   SER   159      81.350  18.915  43.762  1.00  0.00           C  
ATOM   2554  O   SER   159      81.865  18.327  42.797  1.00  0.00           O  
ATOM   2555  N   LEU   160      81.897  20.035  44.306  1.00  0.00           N  
ATOM   2556  H   LEU   160      81.531  20.254  45.222  1.00  0.00           H  
ATOM   2557  CA  LEU   160      83.104  20.640  43.786  1.00  0.00           C  
ATOM   2558  HA  LEU   160      83.056  20.300  42.751  1.00  0.00           H  
ATOM   2559  CB  LEU   160      82.846  22.168  43.748  1.00  0.00           C  
ATOM   2560  HB2 LEU   160      83.119  22.438  44.768  1.00  0.00           H  
ATOM   2561  HB3 LEU   160      83.567  22.547  43.024  1.00  0.00           H  
ATOM   2562  CG  LEU   160      81.493  22.781  43.398  1.00  0.00           C  
ATOM   2563  HG  LEU   160      80.690  22.416  44.038  1.00  0.00           H  
ATOM   2564  CD1 LEU   160      81.477  24.283  43.577  1.00  0.00           C  
ATOM   2565 HD11 LEU   160      80.483  24.643  43.312  1.00  0.00           H  
ATOM   2566 HD12 LEU   160      81.521  24.528  44.638  1.00  0.00           H  
ATOM   2567 HD13 LEU   160      82.277  24.810  43.057  1.00  0.00           H  
ATOM   2568  CD2 LEU   160      81.065  22.465  41.932  1.00  0.00           C  
ATOM   2569 HD21 LEU   160      80.017  22.687  41.731  1.00  0.00           H  
ATOM   2570 HD22 LEU   160      81.577  23.127  41.233  1.00  0.00           H  
ATOM   2571 HD23 LEU   160      81.204  21.396  41.770  1.00  0.00           H  
ATOM   2572  C   LEU   160      84.509  20.259  44.322  1.00  0.00           C  
ATOM   2573  O   LEU   160      84.642  19.915  45.444  1.00  0.00           O  
ATOM   2574  N   TRP   161      85.594  20.607  43.598  1.00  0.00           N  
ATOM   2575  H   TRP   161      85.442  20.982  42.673  1.00  0.00           H  
ATOM   2576  CA  TRP   161      86.985  20.467  44.029  1.00  0.00           C  
ATOM   2577  HA  TRP   161      87.121  19.473  44.455  1.00  0.00           H  
ATOM   2578  CB  TRP   161      87.807  20.532  42.724  1.00  0.00           C  
ATOM   2579  HB2 TRP   161      87.892  21.554  42.355  1.00  0.00           H  
ATOM   2580  HB3 TRP   161      88.867  20.470  42.968  1.00  0.00           H  
ATOM   2581  CG  TRP   161      87.365  19.545  41.677  1.00  0.00           C  
ATOM   2582  CD1 TRP   161      87.204  18.277  41.955  1.00  0.00           C  
ATOM   2583  HD1 TRP   161      87.202  17.809  42.929  1.00  0.00           H  
ATOM   2584  NE1 TRP   161      86.716  17.610  40.812  1.00  0.00           N  
ATOM   2585  HE1 TRP   161      86.431  16.642  40.846  1.00  0.00           H  
ATOM   2586  CE2 TRP   161      86.734  18.432  39.696  1.00  0.00           C  
ATOM   2587  CZ2 TRP   161      86.302  18.184  38.415  1.00  0.00           C  
ATOM   2588  HZ2 TRP   161      86.095  17.173  38.097  1.00  0.00           H  
ATOM   2589  CH2 TRP   161      86.261  19.212  37.495  1.00  0.00           C  
ATOM   2590  HH2 TRP   161      86.030  19.017  36.458  1.00  0.00           H  
ATOM   2591  CZ3 TRP   161      86.741  20.479  37.903  1.00  0.00           C  
ATOM   2592  HZ3 TRP   161      86.856  21.257  37.162  1.00  0.00           H  
ATOM   2593  CE3 TRP   161      86.937  20.765  39.269  1.00  0.00           C  
ATOM   2594  HE3 TRP   161      87.225  21.749  39.610  1.00  0.00           H  
ATOM   2595  CD2 TRP   161      87.058  19.716  40.263  1.00  0.00           C  
ATOM   2596  C   TRP   161      87.377  21.460  45.117  1.00  0.00           C  
ATOM   2597  O   TRP   161      87.916  22.556  44.857  1.00  0.00           O  
ATOM   2598  N   ASP   162      87.011  21.128  46.320  1.00  0.00           N  
ATOM   2599  H   ASP   162      86.500  20.257  46.302  1.00  0.00           H  
ATOM   2600  CA  ASP   162      87.317  21.916  47.471  1.00  0.00           C  
ATOM   2601  HA  ASP   162      87.209  22.972  47.226  1.00  0.00           H  
ATOM   2602  CB  ASP   162      86.251  21.593  48.564  1.00  0.00           C  
ATOM   2603  HB2 ASP   162      86.597  22.153  49.433  1.00  0.00           H  
ATOM   2604  HB3 ASP   162      85.273  21.978  48.274  1.00  0.00           H  
ATOM   2605  CG  ASP   162      85.957  20.207  48.948  1.00  0.00           C  
ATOM   2606  OD1 ASP   162      86.646  19.277  48.489  1.00  0.00           O  
ATOM   2607  OD2 ASP   162      84.950  20.071  49.668  1.00  0.00           O  
ATOM   2608  C   ASP   162      88.760  21.760  47.924  1.00  0.00           C  
ATOM   2609  O   ASP   162      89.071  21.338  49.030  1.00  0.00           O  
ATOM   2610  N   CYS   163      89.693  22.164  47.048  1.00  0.00           N  
ATOM   2611  H   CYS   163      89.429  22.556  46.155  1.00  0.00           H  
ATOM   2612  CA  CYS   163      91.123  21.979  47.180  1.00  0.00           C  
ATOM   2613  HA  CYS   163      91.384  21.461  48.103  1.00  0.00           H  
ATOM   2614  CB  CYS   163      91.504  21.083  45.979  1.00  0.00           C  
ATOM   2615  HB2 CYS   163      90.830  20.228  46.021  1.00  0.00           H  
ATOM   2616  HB3 CYS   163      91.265  21.581  45.039  1.00  0.00           H  
ATOM   2617  SG  CYS   163      93.211  20.650  46.056  1.00  0.00           S  
ATOM   2618  HG  CYS   163      93.234  19.946  44.921  1.00  0.00           H  
ATOM   2619  C   CYS   163      91.956  23.281  47.201  1.00  0.00           C  
ATOM   2620  O   CYS   163      91.772  24.154  46.347  1.00  0.00           O  
ATOM   2621  N   ASP   164      92.924  23.399  48.138  1.00  0.00           N  
ATOM   2622  H   ASP   164      93.086  22.566  48.684  1.00  0.00           H  
ATOM   2623  CA  ASP   164      93.607  24.631  48.534  1.00  0.00           C  
ATOM   2624  HA  ASP   164      93.030  25.543  48.376  1.00  0.00           H  
ATOM   2625  CB  ASP   164      94.071  24.582  50.049  1.00  0.00           C  
ATOM   2626  HB2 ASP   164      93.138  24.686  50.604  1.00  0.00           H  
ATOM   2627  HB3 ASP   164      94.639  23.690  50.312  1.00  0.00           H  
ATOM   2628  CG  ASP   164      94.909  25.835  50.335  1.00  0.00           C  
ATOM   2629  OD1 ASP   164      94.947  26.848  49.571  1.00  0.00           O  
ATOM   2630  OD2 ASP   164      95.457  25.853  51.453  1.00  0.00           O  
ATOM   2631  C   ASP   164      94.852  24.746  47.702  1.00  0.00           C  
ATOM   2632  O   ASP   164      95.919  24.220  48.165  1.00  0.00           O  
ATOM   2633  N   ARG   165      94.793  25.405  46.580  1.00  0.00           N  
ATOM   2634  H   ARG   165      93.909  25.602  46.132  1.00  0.00           H  
ATOM   2635  CA  ARG   165      95.924  25.548  45.682  1.00  0.00           C  
ATOM   2636  HA  ARG   165      96.799  25.118  46.170  1.00  0.00           H  
ATOM   2637  CB  ARG   165      95.543  24.670  44.447  1.00  0.00           C  
ATOM   2638  HB2 ARG   165      94.574  25.007  44.079  1.00  0.00           H  
ATOM   2639  HB3 ARG   165      96.234  24.970  43.659  1.00  0.00           H  
ATOM   2640  CG  ARG   165      95.553  23.143  44.607  1.00  0.00           C  
ATOM   2641  HG2 ARG   165      96.588  22.805  44.665  1.00  0.00           H  
ATOM   2642  HG3 ARG   165      95.126  22.800  45.550  1.00  0.00           H  
ATOM   2643  CD  ARG   165      94.790  22.368  43.523  1.00  0.00           C  
ATOM   2644  HD2 ARG   165      94.814  21.335  43.871  1.00  0.00           H  
ATOM   2645  HD3 ARG   165      93.720  22.567  43.461  1.00  0.00           H  
ATOM   2646  NE  ARG   165      95.258  22.514  42.205  1.00  0.00           N  
ATOM   2647  HE  ARG   165      96.235  22.313  42.049  1.00  0.00           H  
ATOM   2648  CZ  ARG   165      94.517  22.602  41.107  1.00  0.00           C  
ATOM   2649  NH1 ARG   165      93.248  22.599  41.037  1.00  0.00           N  
ATOM   2650 HH11 ARG   165      92.710  22.370  41.860  1.00  0.00           H  
ATOM   2651 HH12 ARG   165      92.794  22.587  40.135  1.00  0.00           H  
ATOM   2652  NH2 ARG   165      95.181  22.683  40.007  1.00  0.00           N  
ATOM   2653 HH21 ARG   165      96.190  22.647  40.043  1.00  0.00           H  
ATOM   2654 HH22 ARG   165      94.712  22.758  39.116  1.00  0.00           H  
ATOM   2655  C   ARG   165      96.157  26.973  45.277  1.00  0.00           C  
ATOM   2656  O   ARG   165      95.162  27.787  45.222  1.00  0.00           O  
ATOM   2657  N   LYS   166      97.434  27.385  44.945  1.00  0.00           N  
ATOM   2658  H   LYS   166      98.097  26.630  44.838  1.00  0.00           H  
ATOM   2659  CA  LYS   166      97.666  28.793  44.593  1.00  0.00           C  
ATOM   2660  HA  LYS   166      97.063  29.534  45.118  1.00  0.00           H  
ATOM   2661  CB  LYS   166      99.187  29.116  44.597  1.00  0.00           C  
ATOM   2662  HB2 LYS   166      99.741  28.697  45.438  1.00  0.00           H  
ATOM   2663  HB3 LYS   166      99.495  28.611  43.681  1.00  0.00           H  
ATOM   2664  CG  LYS   166      99.503  30.603  44.500  1.00  0.00           C  
ATOM   2665  HG2 LYS   166      99.284  30.951  43.491  1.00  0.00           H  
ATOM   2666  HG3 LYS   166      99.000  31.157  45.293  1.00  0.00           H  
ATOM   2667  CD  LYS   166     100.995  30.771  44.783  1.00  0.00           C  
ATOM   2668  HD2 LYS   166     101.124  30.657  45.859  1.00  0.00           H  
ATOM   2669  HD3 LYS   166     101.569  30.016  44.244  1.00  0.00           H  
ATOM   2670  CE  LYS   166     101.405  32.100  44.271  1.00  0.00           C  
ATOM   2671  HE2 LYS   166     101.102  32.189  43.228  1.00  0.00           H  
ATOM   2672  HE3 LYS   166     100.861  32.873  44.815  1.00  0.00           H  
ATOM   2673  NZ  LYS   166     102.815  32.368  44.395  1.00  0.00           N  
ATOM   2674  HZ1 LYS   166     103.083  33.229  43.940  1.00  0.00           H  
ATOM   2675  HZ2 LYS   166     103.002  32.646  45.348  1.00  0.00           H  
ATOM   2676  HZ3 LYS   166     103.405  31.625  44.046  1.00  0.00           H  
ATOM   2677  C   LYS   166      97.098  28.941  43.152  1.00  0.00           C  
ATOM   2678  O   LYS   166      97.495  28.186  42.292  1.00  0.00           O  
ATOM   2679  N   PHE   167      96.157  29.831  42.827  1.00  0.00           N  
ATOM   2680  H   PHE   167      96.024  30.529  43.544  1.00  0.00           H  
ATOM   2681  CA  PHE   167      95.471  30.087  41.525  1.00  0.00           C  
ATOM   2682  HA  PHE   167      95.557  29.176  40.933  1.00  0.00           H  
ATOM   2683  CB  PHE   167      93.983  30.261  41.786  1.00  0.00           C  
ATOM   2684  HB2 PHE   167      93.513  30.349  40.807  1.00  0.00           H  
ATOM   2685  HB3 PHE   167      93.692  29.259  42.103  1.00  0.00           H  
ATOM   2686  CG  PHE   167      93.519  31.364  42.724  1.00  0.00           C  
ATOM   2687  CD1 PHE   167      93.435  32.706  42.223  1.00  0.00           C  
ATOM   2688  HD1 PHE   167      93.627  32.964  41.192  1.00  0.00           H  
ATOM   2689  CE1 PHE   167      92.913  33.692  43.069  1.00  0.00           C  
ATOM   2690  HE1 PHE   167      92.772  34.700  42.709  1.00  0.00           H  
ATOM   2691  CZ  PHE   167      92.482  33.367  44.372  1.00  0.00           C  
ATOM   2692  HZ  PHE   167      91.986  34.069  45.026  1.00  0.00           H  
ATOM   2693  CE2 PHE   167      92.543  32.042  44.783  1.00  0.00           C  
ATOM   2694  HE2 PHE   167      92.155  31.781  45.757  1.00  0.00           H  
ATOM   2695  CD2 PHE   167      93.170  31.028  44.026  1.00  0.00           C  
ATOM   2696  HD2 PHE   167      93.090  30.015  44.393  1.00  0.00           H  
ATOM   2697  C   PHE   167      96.137  31.265  40.722  1.00  0.00           C  
ATOM   2698  O   PHE   167      97.269  31.690  41.067  1.00  0.00           O  
ATOM   2699  N   ARG   168      95.537  31.700  39.610  1.00  0.00           N  
ATOM   2700  H   ARG   168      94.709  31.228  39.274  1.00  0.00           H  
ATOM   2701  CA  ARG   168      96.095  32.694  38.659  1.00  0.00           C  
ATOM   2702  HA  ARG   168      96.577  33.530  39.166  1.00  0.00           H  
ATOM   2703  CB  ARG   168      97.223  32.045  37.868  1.00  0.00           C  
ATOM   2704  HB2 ARG   168      97.641  32.796  37.197  1.00  0.00           H  
ATOM   2705  HB3 ARG   168      98.056  31.673  38.463  1.00  0.00           H  
ATOM   2706  CG  ARG   168      96.798  30.805  36.967  1.00  0.00           C  
ATOM   2707  HG2 ARG   168      96.281  30.151  37.669  1.00  0.00           H  
ATOM   2708  HG3 ARG   168      96.203  31.177  36.134  1.00  0.00           H  
ATOM   2709  CD  ARG   168      97.964  29.969  36.385  1.00  0.00           C  
ATOM   2710  HD2 ARG   168      98.692  30.713  36.063  1.00  0.00           H  
ATOM   2711  HD3 ARG   168      98.370  29.313  37.155  1.00  0.00           H  
ATOM   2712  NE  ARG   168      97.488  29.200  35.166  1.00  0.00           N  
ATOM   2713  HE  ARG   168      96.518  29.125  34.892  1.00  0.00           H  
ATOM   2714  CZ  ARG   168      98.224  28.599  34.302  1.00  0.00           C  
ATOM   2715  NH1 ARG   168      99.498  28.826  34.220  1.00  0.00           N  
ATOM   2716 HH11 ARG   168      99.910  29.524  34.822  1.00  0.00           H  
ATOM   2717 HH12 ARG   168     100.120  28.328  33.598  1.00  0.00           H  
ATOM   2718  NH2 ARG   168      97.712  27.667  33.589  1.00  0.00           N  
ATOM   2719 HH21 ARG   168      96.722  27.468  33.607  1.00  0.00           H  
ATOM   2720 HH22 ARG   168      98.376  27.038  33.159  1.00  0.00           H  
ATOM   2721  C   ARG   168      94.951  33.286  37.829  1.00  0.00           C  
ATOM   2722  O   ARG   168      93.925  32.596  37.606  1.00  0.00           O  
ATOM   2723  N   VAL   169      95.157  34.530  37.401  1.00  0.00           N  
ATOM   2724  H   VAL   169      95.996  34.992  37.724  1.00  0.00           H  
ATOM   2725  CA  VAL   169      94.274  35.254  36.517  1.00  0.00           C  
ATOM   2726  HA  VAL   169      93.429  34.646  36.194  1.00  0.00           H  
ATOM   2727  CB  VAL   169      93.584  36.356  37.280  1.00  0.00           C  
ATOM   2728  HB  VAL   169      94.282  37.105  37.656  1.00  0.00           H  
ATOM   2729  CG1 VAL   169      92.549  37.089  36.350  1.00  0.00           C  
ATOM   2730 HG11 VAL   169      92.985  37.434  35.413  1.00  0.00           H  
ATOM   2731 HG12 VAL   169      91.696  36.435  36.168  1.00  0.00           H  
ATOM   2732 HG13 VAL   169      92.166  37.976  36.854  1.00  0.00           H  
ATOM   2733  CG2 VAL   169      92.789  35.816  38.462  1.00  0.00           C  
ATOM   2734 HG21 VAL   169      92.039  36.496  38.865  1.00  0.00           H  
ATOM   2735 HG22 VAL   169      92.369  34.830  38.266  1.00  0.00           H  
ATOM   2736 HG23 VAL   169      93.449  35.629  39.310  1.00  0.00           H  
ATOM   2737  C   VAL   169      95.014  35.682  35.226  1.00  0.00           C  
ATOM   2738  O   VAL   169      96.073  36.233  35.431  1.00  0.00           O  
ATOM   2739  N   LYS   170      94.562  35.481  33.983  1.00  0.00           N  
ATOM   2740  H   LYS   170      93.828  34.792  33.909  1.00  0.00           H  
ATOM   2741  CA  LYS   170      95.215  36.030  32.779  1.00  0.00           C  
ATOM   2742  HA  LYS   170      96.199  36.415  33.046  1.00  0.00           H  
ATOM   2743  CB  LYS   170      95.467  34.936  31.670  1.00  0.00           C  
ATOM   2744  HB2 LYS   170      95.649  34.023  32.237  1.00  0.00           H  
ATOM   2745  HB3 LYS   170      94.517  34.692  31.195  1.00  0.00           H  
ATOM   2746  CG  LYS   170      96.649  35.269  30.736  1.00  0.00           C  
ATOM   2747  HG2 LYS   170      96.397  36.193  30.216  1.00  0.00           H  
ATOM   2748  HG3 LYS   170      97.508  35.491  31.368  1.00  0.00           H  
ATOM   2749  CD  LYS   170      97.232  34.045  29.899  1.00  0.00           C  
ATOM   2750  HD2 LYS   170      97.228  33.081  30.407  1.00  0.00           H  
ATOM   2751  HD3 LYS   170      96.772  33.946  28.916  1.00  0.00           H  
ATOM   2752  CE  LYS   170      98.667  34.306  29.529  1.00  0.00           C  
ATOM   2753  HE2 LYS   170      98.817  35.311  29.136  1.00  0.00           H  
ATOM   2754  HE3 LYS   170      99.244  34.118  30.434  1.00  0.00           H  
ATOM   2755  NZ  LYS   170      99.074  33.400  28.400  1.00  0.00           N  
ATOM   2756  HZ1 LYS   170      98.729  32.458  28.515  1.00  0.00           H  
ATOM   2757  HZ2 LYS   170      98.826  33.773  27.494  1.00  0.00           H  
ATOM   2758  HZ3 LYS   170     100.084  33.370  28.390  1.00  0.00           H  
ATOM   2759  C   LYS   170      94.523  37.300  32.241  1.00  0.00           C  
ATOM   2760  O   LYS   170      93.460  37.154  31.657  1.00  0.00           O  
ATOM   2761  N   ILE   171      95.138  38.454  32.356  1.00  0.00           N  
ATOM   2762  H   ILE   171      96.092  38.282  32.641  1.00  0.00           H  
ATOM   2763  CA  ILE   171      94.714  39.706  31.715  1.00  0.00           C  
ATOM   2764  HA  ILE   171      93.627  39.680  31.632  1.00  0.00           H  
ATOM   2765  CB  ILE   171      95.021  41.010  32.495  1.00  0.00           C  
ATOM   2766  HB  ILE   171      95.983  41.022  33.006  1.00  0.00           H  
ATOM   2767  CG2 ILE   171      94.986  42.362  31.635  1.00  0.00           C  
ATOM   2768 HG21 ILE   171      94.045  42.391  31.086  1.00  0.00           H  
ATOM   2769 HG22 ILE   171      95.027  43.260  32.251  1.00  0.00           H  
ATOM   2770 HG23 ILE   171      95.767  42.335  30.874  1.00  0.00           H  
ATOM   2771  CG1 ILE   171      93.969  41.069  33.635  1.00  0.00           C  
ATOM   2772 HG12 ILE   171      94.114  42.007  34.172  1.00  0.00           H  
ATOM   2773 HG13 ILE   171      92.920  41.128  33.346  1.00  0.00           H  
ATOM   2774  CD1 ILE   171      94.207  40.082  34.816  1.00  0.00           C  
ATOM   2775 HD11 ILE   171      94.060  39.031  34.567  1.00  0.00           H  
ATOM   2776 HD12 ILE   171      95.237  40.239  35.135  1.00  0.00           H  
ATOM   2777 HD13 ILE   171      93.568  40.272  35.677  1.00  0.00           H  
ATOM   2778  C   ILE   171      95.242  39.757  30.266  1.00  0.00           C  
ATOM   2779  O   ILE   171      96.436  40.009  30.119  1.00  0.00           O  
ATOM   2780  N   ARG   172      94.402  39.407  29.324  1.00  0.00           N  
ATOM   2781  H   ARG   172      93.505  39.040  29.611  1.00  0.00           H  
ATOM   2782  CA  ARG   172      94.786  39.423  27.921  1.00  0.00           C  
ATOM   2783  HA  ARG   172      95.785  38.996  27.827  1.00  0.00           H  
ATOM   2784  CB  ARG   172      93.823  38.535  27.052  1.00  0.00           C  
ATOM   2785  HB2 ARG   172      92.864  39.043  27.146  1.00  0.00           H  
ATOM   2786  HB3 ARG   172      94.120  38.543  26.003  1.00  0.00           H  
ATOM   2787  CG  ARG   172      93.608  37.121  27.695  1.00  0.00           C  
ATOM   2788  HG2 ARG   172      94.555  36.582  27.689  1.00  0.00           H  
ATOM   2789  HG3 ARG   172      93.065  37.155  28.640  1.00  0.00           H  
ATOM   2790  CD  ARG   172      92.656  36.455  26.704  1.00  0.00           C  
ATOM   2791  HD2 ARG   172      91.693  36.963  26.766  1.00  0.00           H  
ATOM   2792  HD3 ARG   172      93.104  36.561  25.716  1.00  0.00           H  
ATOM   2793  NE  ARG   172      92.508  35.021  27.057  1.00  0.00           N  
ATOM   2794  HE  ARG   172      91.548  34.844  27.318  1.00  0.00           H  
ATOM   2795  CZ  ARG   172      93.063  33.900  26.551  1.00  0.00           C  
ATOM   2796  NH1 ARG   172      92.471  32.741  26.568  1.00  0.00           N  
ATOM   2797 HH11 ARG   172      91.504  32.678  26.851  1.00  0.00           H  
ATOM   2798 HH12 ARG   172      93.002  31.918  26.318  1.00  0.00           H  
ATOM   2799  NH2 ARG   172      94.233  33.962  25.976  1.00  0.00           N  
ATOM   2800 HH21 ARG   172      94.684  34.864  25.927  1.00  0.00           H  
ATOM   2801 HH22 ARG   172      94.574  33.147  25.486  1.00  0.00           H  
ATOM   2802  C   ARG   172      94.875  40.873  27.353  1.00  0.00           C  
ATOM   2803  O   ARG   172      96.035  41.360  27.171  1.00  0.00           O  
ATOM   2804  N   GLY   173      93.731  41.547  27.197  1.00  0.00           N  
ATOM   2805  H   GLY   173      92.863  41.057  27.364  1.00  0.00           H  
ATOM   2806  CA  GLY   173      93.653  42.890  26.600  1.00  0.00           C  
ATOM   2807  HA2 GLY   173      94.039  43.645  27.286  1.00  0.00           H  
ATOM   2808  HA3 GLY   173      94.096  42.838  25.606  1.00  0.00           H  
ATOM   2809  C   GLY   173      92.217  43.280  26.216  1.00  0.00           C  
ATOM   2810  O   GLY   173      91.256  42.621  26.621  1.00  0.00           O  
ATOM   2811  N   ILE   174      92.139  44.302  25.299  1.00  0.00           N  
ATOM   2812  H   ILE   174      93.001  44.654  24.909  1.00  0.00           H  
ATOM   2813  CA  ILE   174      90.918  44.838  24.829  1.00  0.00           C  
ATOM   2814  HA  ILE   174      89.988  44.365  25.146  1.00  0.00           H  
ATOM   2815  CB  ILE   174      90.813  46.308  25.452  1.00  0.00           C  
ATOM   2816  HB  ILE   174      91.704  46.866  25.166  1.00  0.00           H  
ATOM   2817  CG2 ILE   174      89.592  47.061  24.927  1.00  0.00           C  
ATOM   2818 HG21 ILE   174      89.597  47.118  23.838  1.00  0.00           H  
ATOM   2819 HG22 ILE   174      88.773  46.389  25.186  1.00  0.00           H  
ATOM   2820 HG23 ILE   174      89.431  48.066  25.317  1.00  0.00           H  
ATOM   2821  CG1 ILE   174      90.737  46.188  27.011  1.00  0.00           C  
ATOM   2822 HG12 ILE   174      89.766  45.724  27.178  1.00  0.00           H  
ATOM   2823 HG13 ILE   174      91.358  45.440  27.506  1.00  0.00           H  
ATOM   2824  CD1 ILE   174      90.891  47.459  27.763  1.00  0.00           C  
ATOM   2825 HD11 ILE   174      90.297  47.375  28.672  1.00  0.00           H  
ATOM   2826 HD12 ILE   174      91.959  47.664  27.832  1.00  0.00           H  
ATOM   2827 HD13 ILE   174      90.463  48.321  27.250  1.00  0.00           H  
ATOM   2828  C   ILE   174      90.849  44.869  23.275  1.00  0.00           C  
ATOM   2829  O   ILE   174      91.700  45.405  22.599  1.00  0.00           O  
ATOM   2830  N   ASP   175      89.817  44.302  22.699  1.00  0.00           N  
ATOM   2831  H   ASP   175      89.166  43.801  23.286  1.00  0.00           H  
ATOM   2832  CA  ASP   175      89.873  44.017  21.287  1.00  0.00           C  
ATOM   2833  HA  ASP   175      90.834  43.521  21.150  1.00  0.00           H  
ATOM   2834  CB  ASP   175      88.795  42.931  20.963  1.00  0.00           C  
ATOM   2835  HB2 ASP   175      88.831  42.193  21.764  1.00  0.00           H  
ATOM   2836  HB3 ASP   175      87.825  43.420  20.871  1.00  0.00           H  
ATOM   2837  CG  ASP   175      89.065  42.139  19.658  1.00  0.00           C  
ATOM   2838  OD1 ASP   175      88.226  41.320  19.229  1.00  0.00           O  
ATOM   2839  OD2 ASP   175      90.199  42.270  19.087  1.00  0.00           O  
ATOM   2840  C   ASP   175      89.802  45.158  20.231  1.00  0.00           C  
ATOM   2841  O   ASP   175      90.703  45.294  19.477  1.00  0.00           O  
ATOM   2842  N   ILE   176      88.718  45.934  20.263  1.00  0.00           N  
ATOM   2843  H   ILE   176      88.058  45.624  20.962  1.00  0.00           H  
ATOM   2844  CA  ILE   176      88.526  47.212  19.541  1.00  0.00           C  
ATOM   2845  HA  ILE   176      88.374  47.040  18.475  1.00  0.00           H  
ATOM   2846  CB  ILE   176      87.138  47.922  19.955  1.00  0.00           C  
ATOM   2847  HB  ILE   176      87.078  48.167  21.015  1.00  0.00           H  
ATOM   2848  CG2 ILE   176      86.978  49.167  19.044  1.00  0.00           C  
ATOM   2849 HG21 ILE   176      86.000  49.640  19.136  1.00  0.00           H  
ATOM   2850 HG22 ILE   176      87.770  49.814  19.422  1.00  0.00           H  
ATOM   2851 HG23 ILE   176      87.189  48.865  18.018  1.00  0.00           H  
ATOM   2852  CG1 ILE   176      85.877  46.967  19.675  1.00  0.00           C  
ATOM   2853 HG12 ILE   176      85.622  46.864  18.620  1.00  0.00           H  
ATOM   2854 HG13 ILE   176      85.951  45.930  20.001  1.00  0.00           H  
ATOM   2855  CD1 ILE   176      84.658  47.481  20.411  1.00  0.00           C  
ATOM   2856 HD11 ILE   176      83.827  46.922  19.981  1.00  0.00           H  
ATOM   2857 HD12 ILE   176      84.835  47.350  21.479  1.00  0.00           H  
ATOM   2858 HD13 ILE   176      84.430  48.456  19.980  1.00  0.00           H  
ATOM   2859  C   ILE   176      89.718  48.266  19.725  1.00  0.00           C  
ATOM   2860  O   ILE   176      89.790  48.826  20.828  1.00  0.00           O  
ATOM   2861  N   PRO   177      90.491  48.560  18.682  1.00  0.00           N  
ATOM   2862  CD  PRO   177      90.555  47.895  17.387  1.00  0.00           C  
ATOM   2863  HD2 PRO   177      89.771  48.286  16.738  1.00  0.00           H  
ATOM   2864  HD3 PRO   177      90.380  46.823  17.470  1.00  0.00           H  
ATOM   2865  CG  PRO   177      91.986  48.193  16.809  1.00  0.00           C  
ATOM   2866  HG2 PRO   177      91.919  48.562  15.786  1.00  0.00           H  
ATOM   2867  HG3 PRO   177      92.538  47.257  16.725  1.00  0.00           H  
ATOM   2868  CB  PRO   177      92.690  49.076  17.867  1.00  0.00           C  
ATOM   2869  HB2 PRO   177      93.157  49.844  17.251  1.00  0.00           H  
ATOM   2870  HB3 PRO   177      93.406  48.440  18.388  1.00  0.00           H  
ATOM   2871  CA  PRO   177      91.609  49.577  18.813  1.00  0.00           C  
ATOM   2872  HA  PRO   177      91.984  49.611  19.836  1.00  0.00           H  
ATOM   2873  C   PRO   177      91.138  51.018  18.567  1.00  0.00           C  
ATOM   2874  O   PRO   177      90.956  51.479  17.419  1.00  0.00           O  
ATOM   2875  N   VAL   178      90.841  51.799  19.632  1.00  0.00           N  
ATOM   2876  H   VAL   178      90.991  51.441  20.564  1.00  0.00           H  
ATOM   2877  CA  VAL   178      90.544  53.251  19.497  1.00  0.00           C  
ATOM   2878  HA  VAL   178      89.700  53.337  18.813  1.00  0.00           H  
ATOM   2879  CB  VAL   178      90.024  53.869  20.790  1.00  0.00           C  
ATOM   2880  HB  VAL   178      90.739  53.860  21.613  1.00  0.00           H  
ATOM   2881  CG1 VAL   178      89.612  55.329  20.432  1.00  0.00           C  
ATOM   2882 HG11 VAL   178      90.533  55.898  20.302  1.00  0.00           H  
ATOM   2883 HG12 VAL   178      88.921  55.460  19.599  1.00  0.00           H  
ATOM   2884 HG13 VAL   178      89.179  55.751  21.340  1.00  0.00           H  
ATOM   2885  CG2 VAL   178      88.706  53.128  21.102  1.00  0.00           C  
ATOM   2886 HG21 VAL   178      88.279  53.609  21.982  1.00  0.00           H  
ATOM   2887 HG22 VAL   178      88.012  52.978  20.274  1.00  0.00           H  
ATOM   2888 HG23 VAL   178      88.777  52.063  21.318  1.00  0.00           H  
ATOM   2889  C   VAL   178      91.749  54.123  18.928  1.00  0.00           C  
ATOM   2890  O   VAL   178      92.787  54.313  19.597  1.00  0.00           O  
ATOM   2891  N   LEU   179      91.399  54.816  17.843  1.00  0.00           N  
ATOM   2892  H   LEU   179      90.449  54.808  17.501  1.00  0.00           H  
ATOM   2893  CA  LEU   179      92.298  55.812  17.283  1.00  0.00           C  
ATOM   2894  HA  LEU   179      93.289  55.371  17.385  1.00  0.00           H  
ATOM   2895  CB  LEU   179      91.924  55.919  15.808  1.00  0.00           C  
ATOM   2896  HB2 LEU   179      91.727  54.918  15.423  1.00  0.00           H  
ATOM   2897  HB3 LEU   179      90.955  56.414  15.745  1.00  0.00           H  
ATOM   2898  CG  LEU   179      92.974  56.644  14.955  1.00  0.00           C  
ATOM   2899  HG  LEU   179      93.295  57.508  15.536  1.00  0.00           H  
ATOM   2900  CD1 LEU   179      94.190  55.789  14.531  1.00  0.00           C  
ATOM   2901 HD11 LEU   179      94.614  55.314  15.416  1.00  0.00           H  
ATOM   2902 HD12 LEU   179      93.852  54.964  13.903  1.00  0.00           H  
ATOM   2903 HD13 LEU   179      94.894  56.417  13.984  1.00  0.00           H  
ATOM   2904  CD2 LEU   179      92.319  56.968  13.589  1.00  0.00           C  
ATOM   2905 HD21 LEU   179      91.450  57.544  13.908  1.00  0.00           H  
ATOM   2906 HD22 LEU   179      93.003  57.556  12.976  1.00  0.00           H  
ATOM   2907 HD23 LEU   179      91.969  56.063  13.093  1.00  0.00           H  
ATOM   2908  C   LEU   179      92.255  57.175  18.076  1.00  0.00           C  
ATOM   2909  O   LEU   179      91.212  57.825  18.257  1.00  0.00           O  
ATOM   2910  N   ASP   180      93.333  57.688  18.619  1.00  0.00           N  
ATOM   2911  H   ASP   180      93.240  58.495  19.220  1.00  0.00           H  
ATOM   2912  CA  ASP   180      94.732  57.150  18.720  1.00  0.00           C  
ATOM   2913  HA  ASP   180      94.689  56.083  18.505  1.00  0.00           H  
ATOM   2914  CB  ASP   180      95.681  57.808  17.722  1.00  0.00           C  
ATOM   2915  HB2 ASP   180      95.273  57.521  16.753  1.00  0.00           H  
ATOM   2916  HB3 ASP   180      95.746  58.887  17.865  1.00  0.00           H  
ATOM   2917  CG  ASP   180      97.122  57.333  17.797  1.00  0.00           C  
ATOM   2918  OD1 ASP   180      98.033  57.926  17.186  1.00  0.00           O  
ATOM   2919  OD2 ASP   180      97.360  56.336  18.544  1.00  0.00           O  
ATOM   2920  C   ASP   180      95.120  57.356  20.154  1.00  0.00           C  
ATOM   2921  O   ASP   180      95.801  58.302  20.492  1.00  0.00           O  
ATOM   2922  N   LEU   181      94.644  56.475  21.045  1.00  0.00           N  
ATOM   2923  H   LEU   181      94.117  55.687  20.697  1.00  0.00           H  
ATOM   2924  CA  LEU   181      94.948  56.437  22.489  1.00  0.00           C  
ATOM   2925  HA  LEU   181      95.409  57.389  22.755  1.00  0.00           H  
ATOM   2926  CB  LEU   181      93.731  56.311  23.343  1.00  0.00           C  
ATOM   2927  HB2 LEU   181      93.025  55.688  22.794  1.00  0.00           H  
ATOM   2928  HB3 LEU   181      93.860  55.774  24.282  1.00  0.00           H  
ATOM   2929  CG  LEU   181      93.116  57.724  23.696  1.00  0.00           C  
ATOM   2930  HG  LEU   181      93.097  58.442  22.877  1.00  0.00           H  
ATOM   2931  CD1 LEU   181      91.629  57.571  24.025  1.00  0.00           C  
ATOM   2932 HD11 LEU   181      91.002  57.321  23.169  1.00  0.00           H  
ATOM   2933 HD12 LEU   181      91.460  56.763  24.735  1.00  0.00           H  
ATOM   2934 HD13 LEU   181      91.347  58.569  24.361  1.00  0.00           H  
ATOM   2935  CD2 LEU   181      93.850  58.358  24.901  1.00  0.00           C  
ATOM   2936 HD21 LEU   181      93.326  59.174  25.398  1.00  0.00           H  
ATOM   2937 HD22 LEU   181      93.963  57.628  25.703  1.00  0.00           H  
ATOM   2938 HD23 LEU   181      94.834  58.737  24.626  1.00  0.00           H  
ATOM   2939  C   LEU   181      95.920  55.385  22.854  1.00  0.00           C  
ATOM   2940  O   LEU   181      96.071  54.359  22.186  1.00  0.00           O  
ATOM   2941  N   THR   182      96.651  55.684  23.854  1.00  0.00           N  
ATOM   2942  H   THR   182      96.468  56.620  24.184  1.00  0.00           H  
ATOM   2943  CA  THR   182      97.286  54.640  24.758  1.00  0.00           C  
ATOM   2944  HA  THR   182      97.259  53.717  24.180  1.00  0.00           H  
ATOM   2945  CB  THR   182      98.714  55.091  25.098  1.00  0.00           C  
ATOM   2946  HB  THR   182      98.639  56.142  25.377  1.00  0.00           H  
ATOM   2947  CG2 THR   182      99.552  54.348  26.143  1.00  0.00           C  
ATOM   2948 HG21 THR   182      99.515  53.313  25.803  1.00  0.00           H  
ATOM   2949 HG22 THR   182     100.573  54.716  26.245  1.00  0.00           H  
ATOM   2950 HG23 THR   182      99.007  54.358  27.087  1.00  0.00           H  
ATOM   2951  OG1 THR   182      99.488  54.993  23.906  1.00  0.00           O  
ATOM   2952  HG1 THR   182      99.153  55.549  23.199  1.00  0.00           H  
ATOM   2953  C   THR   182      96.465  54.374  26.033  1.00  0.00           C  
ATOM   2954  O   THR   182      95.607  55.199  26.390  1.00  0.00           O  
ATOM   2955  N   VAL   183      96.691  53.252  26.691  1.00  0.00           N  
ATOM   2956  H   VAL   183      97.382  52.607  26.336  1.00  0.00           H  
ATOM   2957  CA  VAL   183      95.887  52.677  27.875  1.00  0.00           C  
ATOM   2958  HA  VAL   183      95.383  53.426  28.486  1.00  0.00           H  
ATOM   2959  CB  VAL   183      94.706  51.969  27.266  1.00  0.00           C  
ATOM   2960  HB  VAL   183      94.000  52.694  26.863  1.00  0.00           H  
ATOM   2961  CG1 VAL   183      94.993  50.886  26.182  1.00  0.00           C  
ATOM   2962 HG11 VAL   183      95.522  51.434  25.403  1.00  0.00           H  
ATOM   2963 HG12 VAL   183      95.732  50.222  26.632  1.00  0.00           H  
ATOM   2964 HG13 VAL   183      94.093  50.359  25.863  1.00  0.00           H  
ATOM   2965  CG2 VAL   183      93.966  51.151  28.365  1.00  0.00           C  
ATOM   2966 HG21 VAL   183      94.525  50.310  28.776  1.00  0.00           H  
ATOM   2967 HG22 VAL   183      93.601  51.876  29.092  1.00  0.00           H  
ATOM   2968 HG23 VAL   183      93.064  50.727  27.924  1.00  0.00           H  
ATOM   2969  C   VAL   183      96.763  51.737  28.749  1.00  0.00           C  
ATOM   2970  O   VAL   183      97.518  51.021  28.199  1.00  0.00           O  
ATOM   2971  N   PHE   184      96.620  51.713  30.102  1.00  0.00           N  
ATOM   2972  H   PHE   184      95.958  52.318  30.567  1.00  0.00           H  
ATOM   2973  CA  PHE   184      96.958  50.579  30.958  1.00  0.00           C  
ATOM   2974  HA  PHE   184      97.391  49.816  30.311  1.00  0.00           H  
ATOM   2975  CB  PHE   184      98.115  50.979  31.908  1.00  0.00           C  
ATOM   2976  HB2 PHE   184      98.626  50.049  32.156  1.00  0.00           H  
ATOM   2977  HB3 PHE   184      98.904  51.444  31.317  1.00  0.00           H  
ATOM   2978  CG  PHE   184      97.919  51.845  33.126  1.00  0.00           C  
ATOM   2979  CD1 PHE   184      98.267  53.232  33.028  1.00  0.00           C  
ATOM   2980  HD1 PHE   184      98.806  53.555  32.150  1.00  0.00           H  
ATOM   2981  CE1 PHE   184      97.931  54.006  34.126  1.00  0.00           C  
ATOM   2982  HE1 PHE   184      98.112  55.068  34.052  1.00  0.00           H  
ATOM   2983  CZ  PHE   184      97.249  53.488  35.263  1.00  0.00           C  
ATOM   2984  HZ  PHE   184      96.966  54.165  36.055  1.00  0.00           H  
ATOM   2985  CE2 PHE   184      97.088  52.091  35.377  1.00  0.00           C  
ATOM   2986  HE2 PHE   184      96.629  51.519  36.169  1.00  0.00           H  
ATOM   2987  CD2 PHE   184      97.476  51.295  34.328  1.00  0.00           C  
ATOM   2988  HD2 PHE   184      97.354  50.225  34.398  1.00  0.00           H  
ATOM   2989  C   PHE   184      95.731  50.078  31.706  1.00  0.00           C  
ATOM   2990  O   PHE   184      94.721  50.735  31.836  1.00  0.00           O  
ATOM   2991  N   VAL   185      95.710  48.886  32.305  1.00  0.00           N  
ATOM   2992  H   VAL   185      96.559  48.347  32.209  1.00  0.00           H  
ATOM   2993  CA  VAL   185      94.619  48.296  33.012  1.00  0.00           C  
ATOM   2994  HA  VAL   185      93.733  48.932  33.008  1.00  0.00           H  
ATOM   2995  CB  VAL   185      94.289  46.882  32.455  1.00  0.00           C  
ATOM   2996  HB  VAL   185      95.190  46.279  32.338  1.00  0.00           H  
ATOM   2997  CG1 VAL   185      93.201  46.146  33.238  1.00  0.00           C  
ATOM   2998 HG11 VAL   185      92.955  45.213  32.732  1.00  0.00           H  
ATOM   2999 HG12 VAL   185      93.327  46.119  34.321  1.00  0.00           H  
ATOM   3000 HG13 VAL   185      92.294  46.729  33.079  1.00  0.00           H  
ATOM   3001  CG2 VAL   185      93.803  46.986  30.998  1.00  0.00           C  
ATOM   3002 HG21 VAL   185      94.548  47.440  30.345  1.00  0.00           H  
ATOM   3003 HG22 VAL   185      93.702  45.951  30.672  1.00  0.00           H  
ATOM   3004 HG23 VAL   185      92.789  47.372  30.888  1.00  0.00           H  
ATOM   3005  C   VAL   185      94.912  48.144  34.523  1.00  0.00           C  
ATOM   3006  O   VAL   185      95.955  47.622  34.795  1.00  0.00           O  
ATOM   3007  N   GLU   186      93.941  48.468  35.462  1.00  0.00           N  
ATOM   3008  H   GLU   186      93.126  48.899  35.050  1.00  0.00           H  
ATOM   3009  CA  GLU   186      94.148  48.244  36.857  1.00  0.00           C  
ATOM   3010  HA  GLU   186      95.119  47.792  37.060  1.00  0.00           H  
ATOM   3011  CB  GLU   186      93.916  49.610  37.500  1.00  0.00           C  
ATOM   3012  HB2 GLU   186      94.736  50.237  37.149  1.00  0.00           H  
ATOM   3013  HB3 GLU   186      92.948  50.042  37.245  1.00  0.00           H  
ATOM   3014  CG  GLU   186      93.907  49.575  38.991  1.00  0.00           C  
ATOM   3015  HG2 GLU   186      93.189  48.830  39.333  1.00  0.00           H  
ATOM   3016  HG3 GLU   186      94.889  49.232  39.318  1.00  0.00           H  
ATOM   3017  CD  GLU   186      93.491  50.929  39.598  1.00  0.00           C  
ATOM   3018  OE1 GLU   186      92.324  51.203  39.922  1.00  0.00           O  
ATOM   3019  OE2 GLU   186      94.400  51.770  39.613  1.00  0.00           O  
ATOM   3020  C   GLU   186      93.132  47.278  37.279  1.00  0.00           C  
ATOM   3021  O   GLU   186      91.955  47.502  37.029  1.00  0.00           O  
ATOM   3022  N   ALA   187      93.620  46.170  37.948  1.00  0.00           N  
ATOM   3023  H   ALA   187      94.623  46.081  38.023  1.00  0.00           H  
ATOM   3024  CA  ALA   187      92.876  45.109  38.625  1.00  0.00           C  
ATOM   3025  HA  ALA   187      91.842  45.230  38.304  1.00  0.00           H  
ATOM   3026  CB  ALA   187      93.481  43.765  38.007  1.00  0.00           C  
ATOM   3027  HB1 ALA   187      94.559  43.646  38.116  1.00  0.00           H  
ATOM   3028  HB2 ALA   187      92.937  42.911  38.410  1.00  0.00           H  
ATOM   3029  HB3 ALA   187      93.274  43.910  36.946  1.00  0.00           H  
ATOM   3030  C   ALA   187      92.961  45.159  40.145  1.00  0.00           C  
ATOM   3031  O   ALA   187      93.975  44.934  40.727  1.00  0.00           O  
ATOM   3032  N   ASN   188      91.785  45.402  40.740  1.00  0.00           N  
ATOM   3033  H   ASN   188      90.968  45.393  40.147  1.00  0.00           H  
ATOM   3034  CA  ASN   188      91.527  45.541  42.234  1.00  0.00           C  
ATOM   3035  HA  ASN   188      92.497  45.655  42.719  1.00  0.00           H  
ATOM   3036  CB  ASN   188      90.877  46.884  42.506  1.00  0.00           C  
ATOM   3037  HB2 ASN   188      89.895  46.885  42.032  1.00  0.00           H  
ATOM   3038  HB3 ASN   188      90.758  47.203  43.542  1.00  0.00           H  
ATOM   3039  CG  ASN   188      91.630  48.006  41.851  1.00  0.00           C  
ATOM   3040  OD1 ASN   188      92.747  48.295  42.208  1.00  0.00           O  
ATOM   3041  ND2 ASN   188      90.949  48.795  40.978  1.00  0.00           N  
ATOM   3042 HD21 ASN   188      89.999  48.544  40.747  1.00  0.00           H  
ATOM   3043 HD22 ASN   188      91.426  49.587  40.571  1.00  0.00           H  
ATOM   3044  C   ASN   188      90.806  44.347  42.782  1.00  0.00           C  
ATOM   3045  O   ASN   188      89.657  44.245  42.495  1.00  0.00           O  
ATOM   3046  N   ILE   189      91.383  43.530  43.617  1.00  0.00           N  
ATOM   3047  H   ILE   189      92.315  43.714  43.960  1.00  0.00           H  
ATOM   3048  CA  ILE   189      90.598  42.535  44.396  1.00  0.00           C  
ATOM   3049  HA  ILE   189      89.819  41.976  43.878  1.00  0.00           H  
ATOM   3050  CB  ILE   189      91.500  41.393  44.916  1.00  0.00           C  
ATOM   3051  HB  ILE   189      92.418  41.826  45.315  1.00  0.00           H  
ATOM   3052  CG2 ILE   189      90.687  40.466  45.940  1.00  0.00           C  
ATOM   3053 HG21 ILE   189      90.256  41.031  46.766  1.00  0.00           H  
ATOM   3054 HG22 ILE   189      89.932  39.850  45.451  1.00  0.00           H  
ATOM   3055 HG23 ILE   189      91.475  39.901  46.439  1.00  0.00           H  
ATOM   3056  CG1 ILE   189      91.862  40.492  43.672  1.00  0.00           C  
ATOM   3057 HG12 ILE   189      90.991  39.962  43.287  1.00  0.00           H  
ATOM   3058 HG13 ILE   189      92.194  41.177  42.892  1.00  0.00           H  
ATOM   3059  CD1 ILE   189      92.854  39.354  44.045  1.00  0.00           C  
ATOM   3060 HD11 ILE   189      92.399  38.678  44.768  1.00  0.00           H  
ATOM   3061 HD12 ILE   189      92.994  38.755  43.145  1.00  0.00           H  
ATOM   3062 HD13 ILE   189      93.810  39.775  44.357  1.00  0.00           H  
ATOM   3063  C   ILE   189      89.938  43.218  45.539  1.00  0.00           C  
ATOM   3064  O   ILE   189      90.617  43.748  46.417  1.00  0.00           O  
ATOM   3065  N   GLN   190      88.631  43.523  45.384  1.00  0.00           N  
ATOM   3066  H   GLN   190      88.177  42.950  44.687  1.00  0.00           H  
ATOM   3067  CA  GLN   190      87.817  44.498  46.223  1.00  0.00           C  
ATOM   3068  HA  GLN   190      88.483  44.902  46.985  1.00  0.00           H  
ATOM   3069  CB  GLN   190      87.249  45.576  45.274  1.00  0.00           C  
ATOM   3070  HB2 GLN   190      88.054  45.970  44.655  1.00  0.00           H  
ATOM   3071  HB3 GLN   190      86.712  45.056  44.482  1.00  0.00           H  
ATOM   3072  CG  GLN   190      86.361  46.681  45.921  1.00  0.00           C  
ATOM   3073  HG2 GLN   190      85.522  46.283  46.493  1.00  0.00           H  
ATOM   3074  HG3 GLN   190      87.039  47.171  46.619  1.00  0.00           H  
ATOM   3075  CD  GLN   190      85.914  47.589  44.809  1.00  0.00           C  
ATOM   3076  OE1 GLN   190      86.635  48.273  44.139  1.00  0.00           O  
ATOM   3077  NE2 GLN   190      84.672  47.483  44.458  1.00  0.00           N  
ATOM   3078 HE21 GLN   190      83.989  47.062  45.070  1.00  0.00           H  
ATOM   3079 HE22 GLN   190      84.387  48.211  43.818  1.00  0.00           H  
ATOM   3080  C   GLN   190      86.705  43.788  47.051  1.00  0.00           C  
ATOM   3081  O   GLN   190      85.890  43.039  46.523  1.00  0.00           O  
ATOM   3082  N   HIE   191      86.713  43.872  48.402  1.00  0.00           N  
ATOM   3083  H   HIE   191      87.388  44.477  48.847  1.00  0.00           H  
ATOM   3084  CA  HIE   191      85.740  43.228  49.329  1.00  0.00           C  
ATOM   3085  HA  HIE   191      85.304  42.311  48.935  1.00  0.00           H  
ATOM   3086  CB  HIE   191      86.245  42.976  50.805  1.00  0.00           C  
ATOM   3087  HB2 HIE   191      87.113  42.329  50.681  1.00  0.00           H  
ATOM   3088  HB3 HIE   191      86.327  43.958  51.271  1.00  0.00           H  
ATOM   3089  CG  HIE   191      85.257  42.094  51.600  1.00  0.00           C  
ATOM   3090  ND1 HIE   191      84.472  41.052  51.073  1.00  0.00           N  
ATOM   3091  CE1 HIE   191      83.497  40.813  52.004  1.00  0.00           C  
ATOM   3092  HE1 HIE   191      82.783  40.008  51.916  1.00  0.00           H  
ATOM   3093  NE2 HIE   191      83.666  41.665  53.042  1.00  0.00           N  
ATOM   3094  HE2 HIE   191      83.069  41.753  53.851  1.00  0.00           H  
ATOM   3095  CD2 HIE   191      84.730  42.484  52.802  1.00  0.00           C  
ATOM   3096  HD2 HIE   191      85.118  43.172  53.539  1.00  0.00           H  
ATOM   3097  C   HIE   191      84.464  44.142  49.402  1.00  0.00           C  
ATOM   3098  O   HIE   191      84.480  45.110  50.166  1.00  0.00           O  
ATOM   3099  N   GLY   192      83.446  43.896  48.529  1.00  0.00           N  
ATOM   3100  H   GLY   192      83.519  43.074  47.946  1.00  0.00           H  
ATOM   3101  CA  GLY   192      82.398  44.930  48.187  1.00  0.00           C  
ATOM   3102  HA2 GLY   192      81.712  44.441  47.495  1.00  0.00           H  
ATOM   3103  HA3 GLY   192      81.932  45.073  49.162  1.00  0.00           H  
ATOM   3104  C   GLY   192      82.861  46.260  47.573  1.00  0.00           C  
ATOM   3105  O   GLY   192      82.816  46.471  46.361  1.00  0.00           O  
ATOM   3106  N   GLN   193      83.355  47.144  48.442  1.00  0.00           N  
ATOM   3107  H   GLN   193      83.481  46.761  49.368  1.00  0.00           H  
ATOM   3108  CA  GLN   193      83.900  48.480  48.095  1.00  0.00           C  
ATOM   3109  HA  GLN   193      83.943  48.624  47.016  1.00  0.00           H  
ATOM   3110  CB  GLN   193      82.957  49.580  48.469  1.00  0.00           C  
ATOM   3111  HB2 GLN   193      83.199  50.428  47.828  1.00  0.00           H  
ATOM   3112  HB3 GLN   193      81.968  49.252  48.149  1.00  0.00           H  
ATOM   3113  CG  GLN   193      82.998  49.987  49.966  1.00  0.00           C  
ATOM   3114  HG2 GLN   193      83.998  50.311  50.253  1.00  0.00           H  
ATOM   3115  HG3 GLN   193      82.222  50.742  50.095  1.00  0.00           H  
ATOM   3116  CD  GLN   193      82.692  48.807  50.864  1.00  0.00           C  
ATOM   3117  OE1 GLN   193      83.517  48.471  51.693  1.00  0.00           O  
ATOM   3118  NE2 GLN   193      81.583  48.153  50.797  1.00  0.00           N  
ATOM   3119 HE21 GLN   193      80.971  48.267  50.002  1.00  0.00           H  
ATOM   3120 HE22 GLN   193      81.259  47.531  51.525  1.00  0.00           H  
ATOM   3121  C   GLN   193      85.390  48.529  48.507  1.00  0.00           C  
ATOM   3122  O   GLN   193      86.197  49.039  47.782  1.00  0.00           O  
ATOM   3123  N   GLN   194      85.755  48.013  49.646  1.00  0.00           N  
ATOM   3124  H   GLN   194      85.026  47.694  50.268  1.00  0.00           H  
ATOM   3125  CA  GLN   194      87.206  48.073  50.119  1.00  0.00           C  
ATOM   3126  HA  GLN   194      87.523  49.116  50.094  1.00  0.00           H  
ATOM   3127  CB  GLN   194      87.340  47.613  51.578  1.00  0.00           C  
ATOM   3128  HB2 GLN   194      86.615  48.124  52.212  1.00  0.00           H  
ATOM   3129  HB3 GLN   194      87.042  46.565  51.630  1.00  0.00           H  
ATOM   3130  CG  GLN   194      88.761  47.787  52.193  1.00  0.00           C  
ATOM   3131  HG2 GLN   194      89.550  47.321  51.604  1.00  0.00           H  
ATOM   3132  HG3 GLN   194      88.926  48.863  52.259  1.00  0.00           H  
ATOM   3133  CD  GLN   194      88.978  47.330  53.602  1.00  0.00           C  
ATOM   3134  OE1 GLN   194      90.051  47.035  54.050  1.00  0.00           O  
ATOM   3135  NE2 GLN   194      87.939  47.248  54.361  1.00  0.00           N  
ATOM   3136 HE21 GLN   194      87.001  47.414  54.025  1.00  0.00           H  
ATOM   3137 HE22 GLN   194      87.951  47.055  55.353  1.00  0.00           H  
ATOM   3138  C   GLN   194      88.164  47.302  49.242  1.00  0.00           C  
ATOM   3139  O   GLN   194      88.311  46.066  49.245  1.00  0.00           O  
ATOM   3140  N   VAL   195      89.029  47.954  48.495  1.00  0.00           N  
ATOM   3141  H   VAL   195      88.962  48.961  48.500  1.00  0.00           H  
ATOM   3142  CA  VAL   195      90.169  47.355  47.759  1.00  0.00           C  
ATOM   3143  HA  VAL   195      89.736  46.557  47.156  1.00  0.00           H  
ATOM   3144  CB  VAL   195      90.879  48.380  46.893  1.00  0.00           C  
ATOM   3145  HB  VAL   195      91.235  49.229  47.477  1.00  0.00           H  
ATOM   3146  CG1 VAL   195      92.053  47.684  46.209  1.00  0.00           C  
ATOM   3147 HG11 VAL   195      92.497  48.442  45.564  1.00  0.00           H  
ATOM   3148 HG12 VAL   195      92.903  47.393  46.826  1.00  0.00           H  
ATOM   3149 HG13 VAL   195      91.620  46.815  45.713  1.00  0.00           H  
ATOM   3150  CG2 VAL   195      89.959  48.880  45.783  1.00  0.00           C  
ATOM   3151 HG21 VAL   195      89.379  49.606  46.352  1.00  0.00           H  
ATOM   3152 HG22 VAL   195      90.450  49.251  44.883  1.00  0.00           H  
ATOM   3153 HG23 VAL   195      89.382  48.043  45.389  1.00  0.00           H  
ATOM   3154  C   VAL   195      91.212  46.672  48.695  1.00  0.00           C  
ATOM   3155  O   VAL   195      91.831  47.364  49.508  1.00  0.00           O  
ATOM   3156  N   LEU   196      91.446  45.397  48.531  1.00  0.00           N  
ATOM   3157  H   LEU   196      91.025  44.877  47.775  1.00  0.00           H  
ATOM   3158  CA  LEU   196      92.450  44.725  49.300  1.00  0.00           C  
ATOM   3159  HA  LEU   196      92.719  45.291  50.193  1.00  0.00           H  
ATOM   3160  CB  LEU   196      91.874  43.324  49.817  1.00  0.00           C  
ATOM   3161  HB2 LEU   196      91.707  42.834  48.858  1.00  0.00           H  
ATOM   3162  HB3 LEU   196      92.621  42.790  50.405  1.00  0.00           H  
ATOM   3163  CG  LEU   196      90.437  43.325  50.437  1.00  0.00           C  
ATOM   3164  HG  LEU   196      89.696  43.607  49.688  1.00  0.00           H  
ATOM   3165  CD1 LEU   196      90.201  41.915  50.923  1.00  0.00           C  
ATOM   3166 HD11 LEU   196      90.187  41.098  50.202  1.00  0.00           H  
ATOM   3167 HD12 LEU   196      91.064  41.589  51.504  1.00  0.00           H  
ATOM   3168 HD13 LEU   196      89.233  41.861  51.420  1.00  0.00           H  
ATOM   3169  CD2 LEU   196      90.489  44.141  51.715  1.00  0.00           C  
ATOM   3170 HD21 LEU   196      90.524  45.209  51.502  1.00  0.00           H  
ATOM   3171 HD22 LEU   196      89.678  43.813  52.365  1.00  0.00           H  
ATOM   3172 HD23 LEU   196      91.422  43.996  52.259  1.00  0.00           H  
ATOM   3173  C   LEU   196      93.768  44.614  48.594  1.00  0.00           C  
ATOM   3174  O   LEU   196      94.712  45.148  49.177  1.00  0.00           O  
ATOM   3175  N   CYS   197      93.784  44.119  47.260  1.00  0.00           N  
ATOM   3176  H   CYS   197      92.927  43.749  46.877  1.00  0.00           H  
ATOM   3177  CA  CYS   197      94.920  44.148  46.425  1.00  0.00           C  
ATOM   3178  HA  CYS   197      95.749  44.562  46.999  1.00  0.00           H  
ATOM   3179  CB  CYS   197      95.342  42.702  46.196  1.00  0.00           C  
ATOM   3180  HB2 CYS   197      95.560  42.260  47.168  1.00  0.00           H  
ATOM   3181  HB3 CYS   197      94.460  42.171  45.839  1.00  0.00           H  
ATOM   3182  SG  CYS   197      96.768  42.613  45.090  1.00  0.00           S  
ATOM   3183  HG  CYS   197      97.803  42.635  45.934  1.00  0.00           H  
ATOM   3184  C   CYS   197      94.663  45.076  45.245  1.00  0.00           C  
ATOM   3185  O   CYS   197      93.608  44.999  44.626  1.00  0.00           O  
ATOM   3186  N   GLN   198      95.619  45.967  44.911  1.00  0.00           N  
ATOM   3187  H   GLN   198      96.404  46.197  45.503  1.00  0.00           H  
ATOM   3188  CA  GLN   198      95.623  46.587  43.558  1.00  0.00           C  
ATOM   3189  HA  GLN   198      94.741  46.265  43.005  1.00  0.00           H  
ATOM   3190  CB  GLN   198      95.656  48.116  43.753  1.00  0.00           C  
ATOM   3191  HB2 GLN   198      94.663  48.328  44.151  1.00  0.00           H  
ATOM   3192  HB3 GLN   198      96.352  48.439  44.527  1.00  0.00           H  
ATOM   3193  CG  GLN   198      95.941  48.923  42.513  1.00  0.00           C  
ATOM   3194  HG2 GLN   198      97.030  48.943  42.473  1.00  0.00           H  
ATOM   3195  HG3 GLN   198      95.574  48.454  41.600  1.00  0.00           H  
ATOM   3196  CD  GLN   198      95.574  50.349  42.605  1.00  0.00           C  
ATOM   3197  OE1 GLN   198      96.396  51.252  42.713  1.00  0.00           O  
ATOM   3198  NE2 GLN   198      94.251  50.607  42.576  1.00  0.00           N  
ATOM   3199 HE21 GLN   198      93.677  49.801  42.374  1.00  0.00           H  
ATOM   3200 HE22 GLN   198      93.999  51.576  42.709  1.00  0.00           H  
ATOM   3201  C   GLN   198      96.880  46.095  42.754  1.00  0.00           C  
ATOM   3202  O   GLN   198      98.024  46.121  43.189  1.00  0.00           O  
ATOM   3203  N   ARG   199      96.663  45.700  41.451  1.00  0.00           N  
ATOM   3204  H   ARG   199      95.693  45.673  41.171  1.00  0.00           H  
ATOM   3205  CA  ARG   199      97.850  45.549  40.455  1.00  0.00           C  
ATOM   3206  HA  ARG   199      98.768  46.022  40.804  1.00  0.00           H  
ATOM   3207  CB  ARG   199      98.066  44.012  40.240  1.00  0.00           C  
ATOM   3208  HB2 ARG   199      97.128  43.622  39.847  1.00  0.00           H  
ATOM   3209  HB3 ARG   199      98.836  43.878  39.479  1.00  0.00           H  
ATOM   3210  CG  ARG   199      98.490  43.290  41.550  1.00  0.00           C  
ATOM   3211  HG2 ARG   199      97.936  43.500  42.465  1.00  0.00           H  
ATOM   3212  HG3 ARG   199      98.642  42.220  41.412  1.00  0.00           H  
ATOM   3213  CD  ARG   199      99.851  43.828  41.996  1.00  0.00           C  
ATOM   3214  HD2 ARG   199     100.531  43.905  41.148  1.00  0.00           H  
ATOM   3215  HD3 ARG   199      99.708  44.834  42.390  1.00  0.00           H  
ATOM   3216  NE  ARG   199     100.396  43.026  43.156  1.00  0.00           N  
ATOM   3217  HE  ARG   199     100.954  42.227  42.892  1.00  0.00           H  
ATOM   3218  CZ  ARG   199     100.480  43.465  44.407  1.00  0.00           C  
ATOM   3219  NH1 ARG   199     101.195  42.819  45.196  1.00  0.00           N  
ATOM   3220 HH11 ARG   199     101.645  41.973  44.878  1.00  0.00           H  
ATOM   3221 HH12 ARG   199     101.238  43.168  46.142  1.00  0.00           H  
ATOM   3222  NH2 ARG   199      99.828  44.527  44.885  1.00  0.00           N  
ATOM   3223 HH21 ARG   199      99.021  44.868  44.381  1.00  0.00           H  
ATOM   3224 HH22 ARG   199      99.858  44.541  45.894  1.00  0.00           H  
ATOM   3225  C   ARG   199      97.490  46.252  39.122  1.00  0.00           C  
ATOM   3226  O   ARG   199      96.310  46.452  38.903  1.00  0.00           O  
ATOM   3227  N   ARG   200      98.543  46.744  38.406  1.00  0.00           N  
ATOM   3228  H   ARG   200      99.448  46.793  38.851  1.00  0.00           H  
ATOM   3229  CA  ARG   200      98.464  47.472  37.066  1.00  0.00           C  
ATOM   3230  HA  ARG   200      97.436  47.680  36.769  1.00  0.00           H  
ATOM   3231  CB  ARG   200      99.009  48.963  37.330  1.00  0.00           C  
ATOM   3232  HB2 ARG   200     100.063  48.925  37.607  1.00  0.00           H  
ATOM   3233  HB3 ARG   200      99.007  49.552  36.412  1.00  0.00           H  
ATOM   3234  CG  ARG   200      98.047  49.721  38.222  1.00  0.00           C  
ATOM   3235  HG2 ARG   200      97.040  49.531  37.852  1.00  0.00           H  
ATOM   3236  HG3 ARG   200      98.174  49.295  39.217  1.00  0.00           H  
ATOM   3237  CD  ARG   200      98.351  51.239  38.495  1.00  0.00           C  
ATOM   3238  HD2 ARG   200      99.175  51.271  39.208  1.00  0.00           H  
ATOM   3239  HD3 ARG   200      98.699  51.686  37.564  1.00  0.00           H  
ATOM   3240  NE  ARG   200      97.250  51.971  39.110  1.00  0.00           N  
ATOM   3241  HE  ARG   200      96.378  51.504  39.310  1.00  0.00           H  
ATOM   3242  CZ  ARG   200      97.268  53.221  39.428  1.00  0.00           C  
ATOM   3243  NH1 ARG   200      98.346  53.990  39.338  1.00  0.00           N  
ATOM   3244 HH11 ARG   200      99.259  53.593  39.164  1.00  0.00           H  
ATOM   3245 HH12 ARG   200      98.186  54.968  39.531  1.00  0.00           H  
ATOM   3246  NH2 ARG   200      96.166  53.837  39.797  1.00  0.00           N  
ATOM   3247 HH21 ARG   200      95.323  53.288  39.885  1.00  0.00           H  
ATOM   3248 HH22 ARG   200      96.122  54.809  40.068  1.00  0.00           H  
ATOM   3249  C   ARG   200      99.177  46.825  35.836  1.00  0.00           C  
ATOM   3250  O   ARG   200     100.197  46.166  36.079  1.00  0.00           O  
ATOM   3251  N   THR   201      98.757  47.114  34.593  1.00  0.00           N  
ATOM   3252  H   THR   201      97.913  47.668  34.568  1.00  0.00           H  
ATOM   3253  CA  THR   201      99.562  46.847  33.356  1.00  0.00           C  
ATOM   3254  HA  THR   201     100.365  46.185  33.681  1.00  0.00           H  
ATOM   3255  CB  THR   201      98.756  46.149  32.231  1.00  0.00           C  
ATOM   3256  HB  THR   201      99.422  45.734  31.476  1.00  0.00           H  
ATOM   3257  CG2 THR   201      97.882  45.004  32.767  1.00  0.00           C  
ATOM   3258 HG21 THR   201      97.111  45.527  33.333  1.00  0.00           H  
ATOM   3259 HG22 THR   201      97.497  44.349  31.986  1.00  0.00           H  
ATOM   3260 HG23 THR   201      98.450  44.423  33.494  1.00  0.00           H  
ATOM   3261  OG1 THR   201      98.008  47.173  31.538  1.00  0.00           O  
ATOM   3262  HG1 THR   201      97.796  46.814  30.674  1.00  0.00           H  
ATOM   3263  C   THR   201     100.387  48.057  32.852  1.00  0.00           C  
ATOM   3264  O   THR   201     100.479  49.069  33.606  1.00  0.00           O  
ATOM   3265  N   SER   202     101.070  47.915  31.719  1.00  0.00           N  
ATOM   3266  H   SER   202     100.742  47.207  31.077  1.00  0.00           H  
ATOM   3267  CA  SER   202     101.874  49.024  31.278  1.00  0.00           C  
ATOM   3268  HA  SER   202     102.145  49.635  32.139  1.00  0.00           H  
ATOM   3269  CB  SER   202     103.236  48.423  30.888  1.00  0.00           C  
ATOM   3270  HB2 SER   202     103.760  48.096  31.786  1.00  0.00           H  
ATOM   3271  HB3 SER   202     103.030  47.762  30.046  1.00  0.00           H  
ATOM   3272  OG  SER   202     104.041  49.468  30.441  1.00  0.00           O  
ATOM   3273  HG  SER   202     104.580  49.807  31.160  1.00  0.00           H  
ATOM   3274  C   SER   202     101.259  49.827  30.079  1.00  0.00           C  
ATOM   3275  O   SER   202     100.685  49.282  29.148  1.00  0.00           O  
ATOM   3276  N   PRO   203     101.322  51.169  30.131  1.00  0.00           N  
ATOM   3277  CD  PRO   203     101.876  51.991  31.242  1.00  0.00           C  
ATOM   3278  HD2 PRO   203     102.920  51.746  31.434  1.00  0.00           H  
ATOM   3279  HD3 PRO   203     101.393  51.831  32.205  1.00  0.00           H  
ATOM   3280  CG  PRO   203     101.651  53.439  30.870  1.00  0.00           C  
ATOM   3281  HG2 PRO   203     102.353  54.168  31.275  1.00  0.00           H  
ATOM   3282  HG3 PRO   203     100.690  53.901  31.100  1.00  0.00           H  
ATOM   3283  CB  PRO   203     101.674  53.384  29.369  1.00  0.00           C  
ATOM   3284  HB2 PRO   203     102.649  53.468  28.887  1.00  0.00           H  
ATOM   3285  HB3 PRO   203     101.152  54.166  28.818  1.00  0.00           H  
ATOM   3286  CA  PRO   203     100.928  52.066  29.089  1.00  0.00           C  
ATOM   3287  HA  PRO   203      99.892  52.384  29.202  1.00  0.00           H  
ATOM   3288  C   PRO   203     101.265  51.533  27.637  1.00  0.00           C  
ATOM   3289  O   PRO   203     102.438  51.512  27.194  1.00  0.00           O  
ATOM   3290  N   LYS   204     100.230  51.085  26.806  1.00  0.00           N  
ATOM   3291  H   LYS   204      99.306  51.018  27.208  1.00  0.00           H  
ATOM   3292  CA  LYS   204     100.318  50.495  25.422  1.00  0.00           C  
ATOM   3293  HA  LYS   204     101.318  50.632  25.010  1.00  0.00           H  
ATOM   3294  CB  LYS   204     100.008  49.019  25.566  1.00  0.00           C  
ATOM   3295  HB2 LYS   204     100.705  48.611  26.298  1.00  0.00           H  
ATOM   3296  HB3 LYS   204      98.976  48.868  25.879  1.00  0.00           H  
ATOM   3297  CG  LYS   204     100.249  48.093  24.383  1.00  0.00           C  
ATOM   3298  HG2 LYS   204      99.457  48.253  23.651  1.00  0.00           H  
ATOM   3299  HG3 LYS   204     101.200  48.326  23.904  1.00  0.00           H  
ATOM   3300  CD  LYS   204     100.111  46.624  24.690  1.00  0.00           C  
ATOM   3301  HD2 LYS   204      99.401  46.432  25.494  1.00  0.00           H  
ATOM   3302  HD3 LYS   204      99.761  46.234  23.734  1.00  0.00           H  
ATOM   3303  CE  LYS   204     101.440  46.021  25.048  1.00  0.00           C  
ATOM   3304  HE2 LYS   204     102.059  46.689  25.646  1.00  0.00           H  
ATOM   3305  HE3 LYS   204     101.175  45.079  25.529  1.00  0.00           H  
ATOM   3306  NZ  LYS   204     102.242  45.658  23.841  1.00  0.00           N  
ATOM   3307  HZ1 LYS   204     101.606  45.075  23.315  1.00  0.00           H  
ATOM   3308  HZ2 LYS   204     102.535  46.497  23.362  1.00  0.00           H  
ATOM   3309  HZ3 LYS   204     103.099  45.162  24.041  1.00  0.00           H  
ATOM   3310  C   LYS   204      99.317  51.188  24.388  1.00  0.00           C  
ATOM   3311  O   LYS   204      98.159  51.452  24.784  1.00  0.00           O  
ATOM   3312  N   PRO   205      99.674  51.470  23.116  1.00  0.00           N  
ATOM   3313  CD  PRO   205     100.972  51.429  22.520  1.00  0.00           C  
ATOM   3314  HD2 PRO   205     101.111  50.510  21.951  1.00  0.00           H  
ATOM   3315  HD3 PRO   205     101.714  51.564  23.308  1.00  0.00           H  
ATOM   3316  CG  PRO   205     101.027  52.690  21.709  1.00  0.00           C  
ATOM   3317  HG2 PRO   205     101.914  52.724  21.076  1.00  0.00           H  
ATOM   3318  HG3 PRO   205     101.079  53.567  22.353  1.00  0.00           H  
ATOM   3319  CB  PRO   205      99.579  52.675  21.121  1.00  0.00           C  
ATOM   3320  HB2 PRO   205      99.539  52.216  20.133  1.00  0.00           H  
ATOM   3321  HB3 PRO   205      99.275  53.719  21.051  1.00  0.00           H  
ATOM   3322  CA  PRO   205      98.729  52.021  22.166  1.00  0.00           C  
ATOM   3323  HA  PRO   205      98.176  52.821  22.660  1.00  0.00           H  
ATOM   3324  C   PRO   205      97.841  51.003  21.495  1.00  0.00           C  
ATOM   3325  O   PRO   205      98.375  49.935  21.072  1.00  0.00           O  
ATOM   3326  N   PHE   206      96.609  51.393  21.290  1.00  0.00           N  
ATOM   3327  H   PHE   206      96.370  52.343  21.538  1.00  0.00           H  
ATOM   3328  CA  PHE   206      95.586  50.620  20.563  1.00  0.00           C  
ATOM   3329  HA  PHE   206      95.417  49.733  21.173  1.00  0.00           H  
ATOM   3330  CB  PHE   206      94.250  51.335  20.525  1.00  0.00           C  
ATOM   3331  HB2 PHE   206      94.406  52.369  20.219  1.00  0.00           H  
ATOM   3332  HB3 PHE   206      93.733  50.889  19.675  1.00  0.00           H  
ATOM   3333  CG  PHE   206      93.528  51.293  21.823  1.00  0.00           C  
ATOM   3334  CD1 PHE   206      93.041  50.074  22.291  1.00  0.00           C  
ATOM   3335  HD1 PHE   206      92.970  49.218  21.635  1.00  0.00           H  
ATOM   3336  CE1 PHE   206      92.374  50.010  23.539  1.00  0.00           C  
ATOM   3337  HE1 PHE   206      91.905  49.100  23.883  1.00  0.00           H  
ATOM   3338  CZ  PHE   206      92.224  51.145  24.386  1.00  0.00           C  
ATOM   3339  HZ  PHE   206      91.674  51.024  25.308  1.00  0.00           H  
ATOM   3340  CE2 PHE   206      92.709  52.418  23.896  1.00  0.00           C  
ATOM   3341  HE2 PHE   206      92.474  53.304  24.466  1.00  0.00           H  
ATOM   3342  CD2 PHE   206      93.293  52.480  22.580  1.00  0.00           C  
ATOM   3343  HD2 PHE   206      93.436  53.463  22.155  1.00  0.00           H  
ATOM   3344  C   PHE   206      96.011  50.168  19.155  1.00  0.00           C  
ATOM   3345  O   PHE   206      95.831  49.008  18.814  1.00  0.00           O  
ATOM   3346  N   THR   207      96.599  51.059  18.380  1.00  0.00           N  
ATOM   3347  H   THR   207      96.897  51.868  18.906  1.00  0.00           H  
ATOM   3348  CA  THR   207      97.389  50.680  17.125  1.00  0.00           C  
ATOM   3349  HA  THR   207      96.584  50.536  16.404  1.00  0.00           H  
ATOM   3350  CB  THR   207      98.298  51.777  16.676  1.00  0.00           C  
ATOM   3351  HB  THR   207      98.894  51.317  15.888  1.00  0.00           H  
ATOM   3352  CG2 THR   207      97.463  53.027  16.208  1.00  0.00           C  
ATOM   3353 HG21 THR   207      98.015  53.819  15.701  1.00  0.00           H  
ATOM   3354 HG22 THR   207      96.744  52.607  15.505  1.00  0.00           H  
ATOM   3355 HG23 THR   207      96.867  53.459  17.012  1.00  0.00           H  
ATOM   3356  OG1 THR   207      99.257  52.184  17.710  1.00  0.00           O  
ATOM   3357  HG1 THR   207     100.063  51.726  17.463  1.00  0.00           H  
ATOM   3358  C   THR   207      98.080  49.405  17.077  1.00  0.00           C  
ATOM   3359  O   THR   207      97.965  48.726  16.034  1.00  0.00           O  
ATOM   3360  N   GLU   208      98.787  48.942  18.081  1.00  0.00           N  
ATOM   3361  H   GLU   208      98.822  49.615  18.834  1.00  0.00           H  
ATOM   3362  CA  GLU   208      99.590  47.734  18.128  1.00  0.00           C  
ATOM   3363  HA  GLU   208      99.982  47.561  17.125  1.00  0.00           H  
ATOM   3364  CB  GLU   208     100.734  47.908  19.104  1.00  0.00           C  
ATOM   3365  HB2 GLU   208     100.179  47.940  20.041  1.00  0.00           H  
ATOM   3366  HB3 GLU   208     101.418  47.059  19.090  1.00  0.00           H  
ATOM   3367  CG  GLU   208     101.631  49.208  19.002  1.00  0.00           C  
ATOM   3368  HG2 GLU   208     101.008  50.026  19.362  1.00  0.00           H  
ATOM   3369  HG3 GLU   208     102.573  49.016  19.517  1.00  0.00           H  
ATOM   3370  CD  GLU   208     101.907  49.663  17.527  1.00  0.00           C  
ATOM   3371  OE1 GLU   208     102.809  49.044  16.852  1.00  0.00           O  
ATOM   3372  OE2 GLU   208     101.256  50.659  17.095  1.00  0.00           O  
ATOM   3373  C   GLU   208      98.739  46.467  18.332  1.00  0.00           C  
ATOM   3374  O   GLU   208      99.283  45.331  18.406  1.00  0.00           O  
ATOM   3375  N   GLU   209      97.456  46.652  18.564  1.00  0.00           N  
ATOM   3376  H   GLU   209      97.028  47.533  18.318  1.00  0.00           H  
ATOM   3377  CA  GLU   209      96.589  45.648  19.178  1.00  0.00           C  
ATOM   3378  HA  GLU   209      95.604  46.101  19.066  1.00  0.00           H  
ATOM   3379  CB  GLU   209      96.547  44.371  18.410  1.00  0.00           C  
ATOM   3380  HB2 GLU   209      96.412  44.571  17.347  1.00  0.00           H  
ATOM   3381  HB3 GLU   209      97.544  43.936  18.483  1.00  0.00           H  
ATOM   3382  CG  GLU   209      95.574  43.218  18.766  1.00  0.00           C  
ATOM   3383  HG2 GLU   209      95.933  42.346  18.219  1.00  0.00           H  
ATOM   3384  HG3 GLU   209      95.778  42.989  19.812  1.00  0.00           H  
ATOM   3385  CD  GLU   209      94.085  43.461  18.458  1.00  0.00           C  
ATOM   3386  OE1 GLU   209      93.340  42.501  18.172  1.00  0.00           O  
ATOM   3387  OE2 GLU   209      93.717  44.668  18.409  1.00  0.00           O  
ATOM   3388  C   GLU   209      96.890  45.579  20.723  1.00  0.00           C  
ATOM   3389  O   GLU   209      97.915  45.096  21.196  1.00  0.00           O  
ATOM   3390  N   VAL   210      95.905  45.954  21.571  1.00  0.00           N  
ATOM   3391  H   VAL   210      94.991  46.182  21.207  1.00  0.00           H  
ATOM   3392  CA  VAL   210      96.184  46.040  22.992  1.00  0.00           C  
ATOM   3393  HA  VAL   210      97.229  46.242  23.225  1.00  0.00           H  
ATOM   3394  CB  VAL   210      95.324  46.965  23.851  1.00  0.00           C  
ATOM   3395  HB  VAL   210      94.319  46.924  23.431  1.00  0.00           H  
ATOM   3396  CG1 VAL   210      95.307  46.622  25.332  1.00  0.00           C  
ATOM   3397 HG11 VAL   210      96.304  46.726  25.759  1.00  0.00           H  
ATOM   3398 HG12 VAL   210      94.740  47.376  25.878  1.00  0.00           H  
ATOM   3399 HG13 VAL   210      94.877  45.636  25.508  1.00  0.00           H  
ATOM   3400  CG2 VAL   210      95.899  48.359  23.758  1.00  0.00           C  
ATOM   3401 HG21 VAL   210      96.910  48.286  24.158  1.00  0.00           H  
ATOM   3402 HG22 VAL   210      95.781  48.625  22.708  1.00  0.00           H  
ATOM   3403 HG23 VAL   210      95.271  49.020  24.354  1.00  0.00           H  
ATOM   3404  C   VAL   210      96.093  44.571  23.545  1.00  0.00           C  
ATOM   3405  O   VAL   210      95.024  43.968  23.768  1.00  0.00           O  
ATOM   3406  N   LEU   211      97.285  43.957  23.746  1.00  0.00           N  
ATOM   3407  H   LEU   211      98.094  44.391  23.325  1.00  0.00           H  
ATOM   3408  CA  LEU   211      97.553  42.700  24.397  1.00  0.00           C  
ATOM   3409  HA  LEU   211      96.791  42.500  25.150  1.00  0.00           H  
ATOM   3410  CB  LEU   211      97.672  41.603  23.321  1.00  0.00           C  
ATOM   3411  HB2 LEU   211      98.348  41.966  22.547  1.00  0.00           H  
ATOM   3412  HB3 LEU   211      98.126  40.758  23.838  1.00  0.00           H  
ATOM   3413  CG  LEU   211      96.386  41.019  22.697  1.00  0.00           C  
ATOM   3414  HG  LEU   211      95.906  41.801  22.110  1.00  0.00           H  
ATOM   3415  CD1 LEU   211      96.725  39.858  21.875  1.00  0.00           C  
ATOM   3416 HD11 LEU   211      95.884  39.384  21.369  1.00  0.00           H  
ATOM   3417 HD12 LEU   211      97.488  40.088  21.131  1.00  0.00           H  
ATOM   3418 HD13 LEU   211      97.195  39.128  22.534  1.00  0.00           H  
ATOM   3419  CD2 LEU   211      95.311  40.473  23.709  1.00  0.00           C  
ATOM   3420 HD21 LEU   211      94.514  40.131  23.050  1.00  0.00           H  
ATOM   3421 HD22 LEU   211      95.660  39.560  24.191  1.00  0.00           H  
ATOM   3422 HD23 LEU   211      94.968  41.224  24.421  1.00  0.00           H  
ATOM   3423  C   LEU   211      98.826  42.972  25.236  1.00  0.00           C  
ATOM   3424  O   LEU   211      99.865  43.391  24.739  1.00  0.00           O  
ATOM   3425  N   TRP   212      98.664  42.569  26.533  1.00  0.00           N  
ATOM   3426  H   TRP   212      97.735  42.250  26.765  1.00  0.00           H  
ATOM   3427  CA  TRP   212      99.857  42.168  27.242  1.00  0.00           C  
ATOM   3428  HA  TRP   212     100.704  42.314  26.572  1.00  0.00           H  
ATOM   3429  CB  TRP   212     100.155  42.936  28.551  1.00  0.00           C  
ATOM   3430  HB2 TRP   212      99.561  42.527  29.368  1.00  0.00           H  
ATOM   3431  HB3 TRP   212     101.210  42.812  28.798  1.00  0.00           H  
ATOM   3432  CG  TRP   212      99.870  44.414  28.447  1.00  0.00           C  
ATOM   3433  CD1 TRP   212     100.791  45.417  28.506  1.00  0.00           C  
ATOM   3434  HD1 TRP   212     101.844  45.293  28.711  1.00  0.00           H  
ATOM   3435  NE1 TRP   212     100.190  46.612  28.397  1.00  0.00           N  
ATOM   3436  HE1 TRP   212     100.646  47.501  28.546  1.00  0.00           H  
ATOM   3437  CE2 TRP   212      98.812  46.526  28.388  1.00  0.00           C  
ATOM   3438  CZ2 TRP   212      97.815  47.510  28.497  1.00  0.00           C  
ATOM   3439  HZ2 TRP   212      98.124  48.544  28.483  1.00  0.00           H  
ATOM   3440  CH2 TRP   212      96.510  47.038  28.587  1.00  0.00           C  
ATOM   3441  HH2 TRP   212      95.748  47.803  28.602  1.00  0.00           H  
ATOM   3442  CZ3 TRP   212      96.171  45.646  28.512  1.00  0.00           C  
ATOM   3443  HZ3 TRP   212      95.161  45.269  28.442  1.00  0.00           H  
ATOM   3444  CE3 TRP   212      97.245  44.727  28.437  1.00  0.00           C  
ATOM   3445  HE3 TRP   212      97.061  43.665  28.506  1.00  0.00           H  
ATOM   3446  CD2 TRP   212      98.585  45.141  28.436  1.00  0.00           C  
ATOM   3447  C   TRP   212      99.934  40.657  27.539  1.00  0.00           C  
ATOM   3448  O   TRP   212     101.037  40.091  27.622  1.00  0.00           O  
ATOM   3449  N   ASN   213      98.795  39.956  27.655  1.00  0.00           N  
ATOM   3450  H   ASN   213      97.940  40.469  27.500  1.00  0.00           H  
ATOM   3451  CA  ASN   213      98.663  38.526  28.111  1.00  0.00           C  
ATOM   3452  HA  ASN   213      97.615  38.312  28.322  1.00  0.00           H  
ATOM   3453  CB  ASN   213      99.056  37.623  27.007  1.00  0.00           C  
ATOM   3454  HB2 ASN   213      99.956  37.990  26.514  1.00  0.00           H  
ATOM   3455  HB3 ASN   213      99.340  36.671  27.455  1.00  0.00           H  
ATOM   3456  CG  ASN   213      97.901  37.325  26.085  1.00  0.00           C  
ATOM   3457  OD1 ASN   213      96.873  36.953  26.569  1.00  0.00           O  
ATOM   3458  ND2 ASN   213      98.018  37.570  24.815  1.00  0.00           N  
ATOM   3459 HD21 ASN   213      98.898  37.947  24.494  1.00  0.00           H  
ATOM   3460 HD22 ASN   213      97.341  37.346  24.100  1.00  0.00           H  
ATOM   3461  C   ASN   213      99.432  38.181  29.398  1.00  0.00           C  
ATOM   3462  O   ASN   213     100.364  37.381  29.390  1.00  0.00           O  
ATOM   3463  N   VAL   214      99.059  38.773  30.520  1.00  0.00           N  
ATOM   3464  H   VAL   214      98.211  39.320  30.481  1.00  0.00           H  
ATOM   3465  CA  VAL   214      99.895  38.699  31.806  1.00  0.00           C  
ATOM   3466  HA  VAL   214     100.862  38.334  31.463  1.00  0.00           H  
ATOM   3467  CB  VAL   214     100.169  40.087  32.476  1.00  0.00           C  
ATOM   3468  HB  VAL   214     100.514  39.963  33.503  1.00  0.00           H  
ATOM   3469  CG1 VAL   214     101.323  40.805  31.854  1.00  0.00           C  
ATOM   3470 HG11 VAL   214     101.064  41.766  31.410  1.00  0.00           H  
ATOM   3471 HG12 VAL   214     102.120  41.063  32.551  1.00  0.00           H  
ATOM   3472 HG13 VAL   214     101.906  40.298  31.084  1.00  0.00           H  
ATOM   3473  CG2 VAL   214      98.943  40.972  32.511  1.00  0.00           C  
ATOM   3474 HG21 VAL   214      98.541  41.008  31.498  1.00  0.00           H  
ATOM   3475 HG22 VAL   214      98.120  40.583  33.111  1.00  0.00           H  
ATOM   3476 HG23 VAL   214      99.092  41.952  32.962  1.00  0.00           H  
ATOM   3477  C   VAL   214      99.217  37.774  32.847  1.00  0.00           C  
ATOM   3478  O   VAL   214      98.030  37.967  33.128  1.00  0.00           O  
ATOM   3479  N   TRP   215      99.979  36.907  33.470  1.00  0.00           N  
ATOM   3480  H   TRP   215     100.942  36.899  33.167  1.00  0.00           H  
ATOM   3481  CA  TRP   215      99.643  35.943  34.536  1.00  0.00           C  
ATOM   3482  HA  TRP   215      98.596  35.786  34.277  1.00  0.00           H  
ATOM   3483  CB  TRP   215     100.476  34.661  34.398  1.00  0.00           C  
ATOM   3484  HB2 TRP   215     101.502  34.977  34.211  1.00  0.00           H  
ATOM   3485  HB3 TRP   215     100.508  34.097  35.330  1.00  0.00           H  
ATOM   3486  CG  TRP   215      99.971  33.670  33.454  1.00  0.00           C  
ATOM   3487  CD1 TRP   215     100.631  33.063  32.426  1.00  0.00           C  
ATOM   3488  HD1 TRP   215     101.673  33.233  32.199  1.00  0.00           H  
ATOM   3489  NE1 TRP   215      99.800  32.126  31.871  1.00  0.00           N  
ATOM   3490  HE1 TRP   215     100.090  31.516  31.120  1.00  0.00           H  
ATOM   3491  CE2 TRP   215      98.621  31.987  32.562  1.00  0.00           C  
ATOM   3492  CZ2 TRP   215      97.552  31.164  32.308  1.00  0.00           C  
ATOM   3493  HZ2 TRP   215      97.624  30.305  31.657  1.00  0.00           H  
ATOM   3494  CH2 TRP   215      96.348  31.390  32.975  1.00  0.00           C  
ATOM   3495  HH2 TRP   215      95.437  30.831  32.822  1.00  0.00           H  
ATOM   3496  CZ3 TRP   215      96.206  32.396  33.891  1.00  0.00           C  
ATOM   3497  HZ3 TRP   215      95.284  32.616  34.408  1.00  0.00           H  
ATOM   3498  CE3 TRP   215      97.383  33.192  34.194  1.00  0.00           C  
ATOM   3499  HE3 TRP   215      97.234  33.978  34.919  1.00  0.00           H  
ATOM   3500  CD2 TRP   215      98.627  33.041  33.520  1.00  0.00           C  
ATOM   3501  C   TRP   215      99.731  36.601  35.897  1.00  0.00           C  
ATOM   3502  O   TRP   215     100.836  36.772  36.479  1.00  0.00           O  
ATOM   3503  N   LEU   216      98.574  36.984  36.444  1.00  0.00           N  
ATOM   3504  H   LEU   216      97.686  36.773  36.012  1.00  0.00           H  
ATOM   3505  CA  LEU   216      98.594  37.558  37.748  1.00  0.00           C  
ATOM   3506  HA  LEU   216      99.561  37.947  38.068  1.00  0.00           H  
ATOM   3507  CB  LEU   216      97.537  38.626  38.020  1.00  0.00           C  
ATOM   3508  HB2 LEU   216      96.659  38.244  37.499  1.00  0.00           H  
ATOM   3509  HB3 LEU   216      97.271  38.796  39.063  1.00  0.00           H  
ATOM   3510  CG  LEU   216      97.839  40.058  37.465  1.00  0.00           C  
ATOM   3511  HG  LEU   216      98.696  40.591  37.877  1.00  0.00           H  
ATOM   3512  CD1 LEU   216      98.181  40.009  35.937  1.00  0.00           C  
ATOM   3513 HD11 LEU   216      98.178  41.017  35.522  1.00  0.00           H  
ATOM   3514 HD12 LEU   216      99.071  39.438  35.672  1.00  0.00           H  
ATOM   3515 HD13 LEU   216      97.294  39.485  35.581  1.00  0.00           H  
ATOM   3516  CD2 LEU   216      96.606  40.817  37.761  1.00  0.00           C  
ATOM   3517 HD21 LEU   216      96.548  40.963  38.840  1.00  0.00           H  
ATOM   3518 HD22 LEU   216      96.577  41.828  37.354  1.00  0.00           H  
ATOM   3519 HD23 LEU   216      95.738  40.315  37.335  1.00  0.00           H  
ATOM   3520  C   LEU   216      98.397  36.373  38.770  1.00  0.00           C  
ATOM   3521  O   LEU   216      97.208  35.861  38.883  1.00  0.00           O  
ATOM   3522  N   GLU   217      99.413  36.006  39.521  1.00  0.00           N  
ATOM   3523  H   GLU   217     100.244  36.560  39.374  1.00  0.00           H  
ATOM   3524  CA  GLU   217      99.471  34.826  40.373  1.00  0.00           C  
ATOM   3525  HA  GLU   217      98.657  34.132  40.166  1.00  0.00           H  
ATOM   3526  CB  GLU   217     100.739  33.944  40.071  1.00  0.00           C  
ATOM   3527  HB2 GLU   217     101.640  34.532  40.247  1.00  0.00           H  
ATOM   3528  HB3 GLU   217     100.797  33.131  40.796  1.00  0.00           H  
ATOM   3529  CG  GLU   217     100.887  33.463  38.618  1.00  0.00           C  
ATOM   3530  HG2 GLU   217     100.311  32.543  38.516  1.00  0.00           H  
ATOM   3531  HG3 GLU   217     100.418  34.220  37.990  1.00  0.00           H  
ATOM   3532  CD  GLU   217     102.252  33.149  38.143  1.00  0.00           C  
ATOM   3533  OE1 GLU   217     103.259  33.684  38.641  1.00  0.00           O  
ATOM   3534  OE2 GLU   217     102.463  32.494  37.114  1.00  0.00           O  
ATOM   3535  C   GLU   217      99.392  35.293  41.816  1.00  0.00           C  
ATOM   3536  O   GLU   217     100.387  35.532  42.436  1.00  0.00           O  
ATOM   3537  N   PHE   218      98.134  35.561  42.242  1.00  0.00           N  
ATOM   3538  H   PHE   218      97.467  35.609  41.485  1.00  0.00           H  
ATOM   3539  CA  PHE   218      97.878  36.122  43.577  1.00  0.00           C  
ATOM   3540  HA  PHE   218      98.418  37.069  43.611  1.00  0.00           H  
ATOM   3541  CB  PHE   218      96.397  36.603  43.782  1.00  0.00           C  
ATOM   3542  HB2 PHE   218      95.671  35.792  43.840  1.00  0.00           H  
ATOM   3543  HB3 PHE   218      96.254  37.181  44.695  1.00  0.00           H  
ATOM   3544  CG  PHE   218      96.036  37.621  42.723  1.00  0.00           C  
ATOM   3545  CD1 PHE   218      95.155  37.166  41.709  1.00  0.00           C  
ATOM   3546  HD1 PHE   218      94.948  36.106  41.730  1.00  0.00           H  
ATOM   3547  CE1 PHE   218      94.635  38.126  40.768  1.00  0.00           C  
ATOM   3548  HE1 PHE   218      93.923  37.951  39.975  1.00  0.00           H  
ATOM   3549  CZ  PHE   218      95.189  39.428  40.877  1.00  0.00           C  
ATOM   3550  HZ  PHE   218      94.813  40.168  40.187  1.00  0.00           H  
ATOM   3551  CE2 PHE   218      96.017  39.856  41.855  1.00  0.00           C  
ATOM   3552  HE2 PHE   218      96.403  40.855  41.992  1.00  0.00           H  
ATOM   3553  CD2 PHE   218      96.367  38.976  42.877  1.00  0.00           C  
ATOM   3554  HD2 PHE   218      96.990  39.353  43.674  1.00  0.00           H  
ATOM   3555  C   PHE   218      98.340  35.226  44.691  1.00  0.00           C  
ATOM   3556  O   PHE   218      98.377  34.019  44.580  1.00  0.00           O  
ATOM   3557  N   SER   219      98.766  35.836  45.807  1.00  0.00           N  
ATOM   3558  H   SER   219      98.580  36.825  45.724  1.00  0.00           H  
ATOM   3559  CA  SER   219      99.140  35.260  47.124  1.00  0.00           C  
ATOM   3560  HA  SER   219      99.568  34.282  46.903  1.00  0.00           H  
ATOM   3561  CB  SER   219     100.119  35.966  47.904  1.00  0.00           C  
ATOM   3562  HB2 SER   219     100.061  35.525  48.899  1.00  0.00           H  
ATOM   3563  HB3 SER   219     101.080  35.859  47.401  1.00  0.00           H  
ATOM   3564  OG  SER   219      99.907  37.415  47.945  1.00  0.00           O  
ATOM   3565  HG  SER   219     100.253  37.697  48.794  1.00  0.00           H  
ATOM   3566  C   SER   219      97.904  35.098  48.026  1.00  0.00           C  
ATOM   3567  O   SER   219      97.954  34.141  48.729  1.00  0.00           O  
ATOM   3568  N   ILE   220      96.878  35.949  47.886  1.00  0.00           N  
ATOM   3569  H   ILE   220      96.983  36.788  47.333  1.00  0.00           H  
ATOM   3570  CA  ILE   220      95.525  35.860  48.409  1.00  0.00           C  
ATOM   3571  HA  ILE   220      95.610  35.866  49.495  1.00  0.00           H  
ATOM   3572  CB  ILE   220      94.766  37.174  48.066  1.00  0.00           C  
ATOM   3573  HB  ILE   220      94.812  37.273  46.981  1.00  0.00           H  
ATOM   3574  CG2 ILE   220      93.252  36.958  48.488  1.00  0.00           C  
ATOM   3575 HG21 ILE   220      92.741  36.098  48.056  1.00  0.00           H  
ATOM   3576 HG22 ILE   220      93.215  36.815  49.568  1.00  0.00           H  
ATOM   3577 HG23 ILE   220      92.710  37.849  48.172  1.00  0.00           H  
ATOM   3578  CG1 ILE   220      95.439  38.383  48.747  1.00  0.00           C  
ATOM   3579 HG12 ILE   220      95.218  38.321  49.812  1.00  0.00           H  
ATOM   3580 HG13 ILE   220      96.523  38.419  48.634  1.00  0.00           H  
ATOM   3581  CD1 ILE   220      94.947  39.750  48.324  1.00  0.00           C  
ATOM   3582 HD11 ILE   220      95.307  40.060  47.343  1.00  0.00           H  
ATOM   3583 HD12 ILE   220      93.859  39.720  48.267  1.00  0.00           H  
ATOM   3584 HD13 ILE   220      95.255  40.518  49.034  1.00  0.00           H  
ATOM   3585  C   ILE   220      94.861  34.555  47.800  1.00  0.00           C  
ATOM   3586  O   ILE   220      94.451  34.562  46.633  1.00  0.00           O  
ATOM   3587  N   LYS   221      94.771  33.510  48.541  1.00  0.00           N  
ATOM   3588  H   LYS   221      95.025  33.638  49.511  1.00  0.00           H  
ATOM   3589  CA  LYS   221      94.119  32.154  48.205  1.00  0.00           C  
ATOM   3590  HA  LYS   221      94.180  31.939  47.138  1.00  0.00           H  
ATOM   3591  CB  LYS   221      94.817  31.065  49.031  1.00  0.00           C  
ATOM   3592  HB2 LYS   221      94.806  31.356  50.081  1.00  0.00           H  
ATOM   3593  HB3 LYS   221      94.181  30.181  49.057  1.00  0.00           H  
ATOM   3594  CG  LYS   221      96.234  30.896  48.543  1.00  0.00           C  
ATOM   3595  HG2 LYS   221      96.350  31.023  47.467  1.00  0.00           H  
ATOM   3596  HG3 LYS   221      96.897  31.496  49.166  1.00  0.00           H  
ATOM   3597  CD  LYS   221      96.747  29.436  48.808  1.00  0.00           C  
ATOM   3598  HD2 LYS   221      96.146  28.612  48.425  1.00  0.00           H  
ATOM   3599  HD3 LYS   221      97.751  29.197  48.456  1.00  0.00           H  
ATOM   3600  CE  LYS   221      96.813  29.368  50.346  1.00  0.00           C  
ATOM   3601  HE2 LYS   221      97.468  30.156  50.720  1.00  0.00           H  
ATOM   3602  HE3 LYS   221      95.810  29.521  50.745  1.00  0.00           H  
ATOM   3603  NZ  LYS   221      97.358  28.053  50.728  1.00  0.00           N  
ATOM   3604  HZ1 LYS   221      98.050  27.734  50.064  1.00  0.00           H  
ATOM   3605  HZ2 LYS   221      97.811  28.067  51.630  1.00  0.00           H  
ATOM   3606  HZ3 LYS   221      96.627  27.364  50.838  1.00  0.00           H  
ATOM   3607  C   LYS   221      92.577  32.130  48.357  1.00  0.00           C  
ATOM   3608  O   LYS   221      92.141  33.058  49.055  1.00  0.00           O  
ATOM   3609  N   ILE   222      91.866  31.004  48.173  1.00  0.00           N  
ATOM   3610  H   ILE   222      92.322  30.203  47.758  1.00  0.00           H  
ATOM   3611  CA  ILE   222      90.343  30.950  48.424  1.00  0.00           C  
ATOM   3612  HA  ILE   222      89.912  31.876  48.044  1.00  0.00           H  
ATOM   3613  CB  ILE   222      89.658  29.810  47.797  1.00  0.00           C  
ATOM   3614  HB  ILE   222      90.306  28.940  47.686  1.00  0.00           H  
ATOM   3615  CG2 ILE   222      88.606  29.116  48.687  1.00  0.00           C  
ATOM   3616 HG21 ILE   222      89.135  28.559  49.460  1.00  0.00           H  
ATOM   3617 HG22 ILE   222      87.908  29.854  49.085  1.00  0.00           H  
ATOM   3618 HG23 ILE   222      87.961  28.425  48.145  1.00  0.00           H  
ATOM   3619  CG1 ILE   222      89.127  30.289  46.383  1.00  0.00           C  
ATOM   3620 HG12 ILE   222      89.866  30.791  45.759  1.00  0.00           H  
ATOM   3621 HG13 ILE   222      88.813  29.461  45.747  1.00  0.00           H  
ATOM   3622  CD1 ILE   222      87.838  31.156  46.441  1.00  0.00           C  
ATOM   3623 HD11 ILE   222      87.975  32.084  46.997  1.00  0.00           H  
ATOM   3624 HD12 ILE   222      87.636  31.366  45.391  1.00  0.00           H  
ATOM   3625 HD13 ILE   222      87.018  30.581  46.869  1.00  0.00           H  
ATOM   3626  C   ILE   222      90.025  31.236  49.879  1.00  0.00           C  
ATOM   3627  O   ILE   222      89.222  32.122  50.144  1.00  0.00           O  
ATOM   3628  N   LYS   223      90.636  30.514  50.821  1.00  0.00           N  
ATOM   3629  H   LYS   223      91.345  29.847  50.553  1.00  0.00           H  
ATOM   3630  CA  LYS   223      90.342  30.681  52.265  1.00  0.00           C  
ATOM   3631  HA  LYS   223      89.279  30.552  52.471  1.00  0.00           H  
ATOM   3632  CB  LYS   223      91.324  29.665  52.976  1.00  0.00           C  
ATOM   3633  HB2 LYS   223      92.302  29.705  52.495  1.00  0.00           H  
ATOM   3634  HB3 LYS   223      91.435  30.036  53.995  1.00  0.00           H  
ATOM   3635  CG  LYS   223      90.801  28.175  53.058  1.00  0.00           C  
ATOM   3636  HG2 LYS   223      89.883  28.235  53.642  1.00  0.00           H  
ATOM   3637  HG3 LYS   223      90.576  27.774  52.070  1.00  0.00           H  
ATOM   3638  CD  LYS   223      91.703  27.263  53.790  1.00  0.00           C  
ATOM   3639  HD2 LYS   223      91.926  27.779  54.724  1.00  0.00           H  
ATOM   3640  HD3 LYS   223      91.221  26.325  54.065  1.00  0.00           H  
ATOM   3641  CE  LYS   223      92.964  26.846  52.967  1.00  0.00           C  
ATOM   3642  HE2 LYS   223      92.808  26.730  51.894  1.00  0.00           H  
ATOM   3643  HE3 LYS   223      93.756  27.592  53.031  1.00  0.00           H  
ATOM   3644  NZ  LYS   223      93.479  25.538  53.460  1.00  0.00           N  
ATOM   3645  HZ1 LYS   223      94.478  25.521  53.312  1.00  0.00           H  
ATOM   3646  HZ2 LYS   223      93.352  25.531  54.462  1.00  0.00           H  
ATOM   3647  HZ3 LYS   223      92.999  24.731  53.088  1.00  0.00           H  
ATOM   3648  C   LYS   223      90.584  32.107  52.822  1.00  0.00           C  
ATOM   3649  O   LYS   223      89.936  32.499  53.729  1.00  0.00           O  
ATOM   3650  N   ASP   224      91.427  32.814  52.088  1.00  0.00           N  
ATOM   3651  H   ASP   224      92.018  32.380  51.394  1.00  0.00           H  
ATOM   3652  CA  ASP   224      91.691  34.232  52.251  1.00  0.00           C  
ATOM   3653  HA  ASP   224      91.805  34.433  53.316  1.00  0.00           H  
ATOM   3654  CB  ASP   224      93.052  34.783  51.653  1.00  0.00           C  
ATOM   3655  HB2 ASP   224      93.035  34.658  50.570  1.00  0.00           H  
ATOM   3656  HB3 ASP   224      93.183  35.830  51.926  1.00  0.00           H  
ATOM   3657  CG  ASP   224      94.332  34.137  52.104  1.00  0.00           C  
ATOM   3658  OD1 ASP   224      95.361  34.397  51.449  1.00  0.00           O  
ATOM   3659  OD2 ASP   224      94.324  33.438  53.191  1.00  0.00           O  
ATOM   3660  C   ASP   224      90.558  35.058  51.769  1.00  0.00           C  
ATOM   3661  O   ASP   224      90.359  36.100  52.381  1.00  0.00           O  
ATOM   3662  N   LEU   225      89.912  34.692  50.630  1.00  0.00           N  
ATOM   3663  H   LEU   225      90.167  33.781  50.274  1.00  0.00           H  
ATOM   3664  CA  LEU   225      88.801  35.461  49.948  1.00  0.00           C  
ATOM   3665  HA  LEU   225      89.185  36.480  49.905  1.00  0.00           H  
ATOM   3666  CB  LEU   225      88.681  35.050  48.472  1.00  0.00           C  
ATOM   3667  HB2 LEU   225      88.773  33.967  48.391  1.00  0.00           H  
ATOM   3668  HB3 LEU   225      87.759  35.466  48.065  1.00  0.00           H  
ATOM   3669  CG  LEU   225      89.860  35.678  47.601  1.00  0.00           C  
ATOM   3670  HG  LEU   225      90.793  35.432  48.109  1.00  0.00           H  
ATOM   3671  CD1 LEU   225      89.882  35.131  46.088  1.00  0.00           C  
ATOM   3672 HD11 LEU   225      88.901  35.338  45.660  1.00  0.00           H  
ATOM   3673 HD12 LEU   225      90.642  35.618  45.477  1.00  0.00           H  
ATOM   3674 HD13 LEU   225      90.067  34.061  45.993  1.00  0.00           H  
ATOM   3675  CD2 LEU   225      89.829  37.214  47.465  1.00  0.00           C  
ATOM   3676 HD21 LEU   225      89.855  37.817  48.372  1.00  0.00           H  
ATOM   3677 HD22 LEU   225      90.744  37.407  46.905  1.00  0.00           H  
ATOM   3678 HD23 LEU   225      88.992  37.427  46.799  1.00  0.00           H  
ATOM   3679  C   LEU   225      87.508  35.431  50.815  1.00  0.00           C  
ATOM   3680  O   LEU   225      87.060  34.311  51.081  1.00  0.00           O  
ATOM   3681  N   PRO   226      86.941  36.593  51.293  1.00  0.00           N  
ATOM   3682  CD  PRO   226      87.488  37.914  51.313  1.00  0.00           C  
ATOM   3683  HD2 PRO   226      87.218  38.401  50.376  1.00  0.00           H  
ATOM   3684  HD3 PRO   226      88.539  37.919  51.599  1.00  0.00           H  
ATOM   3685  CG  PRO   226      86.775  38.556  52.499  1.00  0.00           C  
ATOM   3686  HG2 PRO   226      86.742  39.645  52.484  1.00  0.00           H  
ATOM   3687  HG3 PRO   226      87.370  38.203  53.342  1.00  0.00           H  
ATOM   3688  CB  PRO   226      85.382  37.984  52.547  1.00  0.00           C  
ATOM   3689  HB2 PRO   226      84.683  38.507  51.895  1.00  0.00           H  
ATOM   3690  HB3 PRO   226      84.971  37.976  53.556  1.00  0.00           H  
ATOM   3691  CA  PRO   226      85.605  36.620  51.888  1.00  0.00           C  
ATOM   3692  HA  PRO   226      85.703  35.791  52.589  1.00  0.00           H  
ATOM   3693  C   PRO   226      84.493  36.282  50.926  1.00  0.00           C  
ATOM   3694  O   PRO   226      84.667  36.286  49.755  1.00  0.00           O  
ATOM   3695  N   LYS   227      83.234  36.151  51.358  1.00  0.00           N  
ATOM   3696  H   LYS   227      83.167  36.322  52.351  1.00  0.00           H  
ATOM   3697  CA  LYS   227      82.073  35.813  50.517  1.00  0.00           C  
ATOM   3698  HA  LYS   227      82.529  35.408  49.613  1.00  0.00           H  
ATOM   3699  CB  LYS   227      81.124  34.760  51.195  1.00  0.00           C  
ATOM   3700  HB2 LYS   227      81.757  33.895  51.393  1.00  0.00           H  
ATOM   3701  HB3 LYS   227      80.648  35.112  52.111  1.00  0.00           H  
ATOM   3702  CG  LYS   227      79.995  34.135  50.281  1.00  0.00           C  
ATOM   3703  HG2 LYS   227      79.434  33.405  50.864  1.00  0.00           H  
ATOM   3704  HG3 LYS   227      79.373  34.983  49.999  1.00  0.00           H  
ATOM   3705  CD  LYS   227      80.398  33.407  48.969  1.00  0.00           C  
ATOM   3706  HD2 LYS   227      80.953  34.235  48.527  1.00  0.00           H  
ATOM   3707  HD3 LYS   227      81.171  32.658  49.143  1.00  0.00           H  
ATOM   3708  CE  LYS   227      79.310  33.008  48.037  1.00  0.00           C  
ATOM   3709  HE2 LYS   227      78.912  33.963  47.693  1.00  0.00           H  
ATOM   3710  HE3 LYS   227      79.826  32.427  47.272  1.00  0.00           H  
ATOM   3711  NZ  LYS   227      78.221  32.107  48.623  1.00  0.00           N  
ATOM   3712  HZ1 LYS   227      77.679  31.827  47.818  1.00  0.00           H  
ATOM   3713  HZ2 LYS   227      78.485  31.368  49.259  1.00  0.00           H  
ATOM   3714  HZ3 LYS   227      77.528  32.658  49.109  1.00  0.00           H  
ATOM   3715  C   LYS   227      81.369  37.009  49.963  1.00  0.00           C  
ATOM   3716  O   LYS   227      80.304  37.329  50.395  1.00  0.00           O  
ATOM   3717  N   GLY   228      82.052  37.777  49.170  1.00  0.00           N  
ATOM   3718  H   GLY   228      82.892  37.351  48.805  1.00  0.00           H  
ATOM   3719  CA  GLY   228      81.713  39.063  48.636  1.00  0.00           C  
ATOM   3720  HA2 GLY   228      80.877  39.130  47.940  1.00  0.00           H  
ATOM   3721  HA3 GLY   228      81.466  39.728  49.464  1.00  0.00           H  
ATOM   3722  C   GLY   228      82.882  39.775  47.928  1.00  0.00           C  
ATOM   3723  O   GLY   228      82.742  40.958  47.674  1.00  0.00           O  
ATOM   3724  N   ALA   229      84.063  39.095  47.811  1.00  0.00           N  
ATOM   3725  H   ALA   229      84.246  38.151  48.120  1.00  0.00           H  
ATOM   3726  CA  ALA   229      85.191  39.662  47.029  1.00  0.00           C  
ATOM   3727  HA  ALA   229      85.506  40.676  47.274  1.00  0.00           H  
ATOM   3728  CB  ALA   229      86.407  38.767  47.376  1.00  0.00           C  
ATOM   3729  HB1 ALA   229      86.138  37.744  47.110  1.00  0.00           H  
ATOM   3730  HB2 ALA   229      87.239  39.180  46.806  1.00  0.00           H  
ATOM   3731  HB3 ALA   229      86.574  38.923  48.442  1.00  0.00           H  
ATOM   3732  C   ALA   229      84.957  39.589  45.555  1.00  0.00           C  
ATOM   3733  O   ALA   229      84.415  38.570  45.097  1.00  0.00           O  
ATOM   3734  N   LEU   230      85.065  40.767  44.846  1.00  0.00           N  
ATOM   3735  H   LEU   230      85.274  41.538  45.464  1.00  0.00           H  
ATOM   3736  CA  LEU   230      84.886  40.992  43.426  1.00  0.00           C  
ATOM   3737  HA  LEU   230      84.451  40.074  43.031  1.00  0.00           H  
ATOM   3738  CB  LEU   230      83.870  42.115  43.100  1.00  0.00           C  
ATOM   3739  HB2 LEU   230      84.349  43.055  43.374  1.00  0.00           H  
ATOM   3740  HB3 LEU   230      83.640  42.082  42.035  1.00  0.00           H  
ATOM   3741  CG  LEU   230      82.530  42.198  43.835  1.00  0.00           C  
ATOM   3742  HG  LEU   230      82.235  41.188  44.118  1.00  0.00           H  
ATOM   3743  CD1 LEU   230      82.641  43.031  45.087  1.00  0.00           C  
ATOM   3744 HD11 LEU   230      83.365  42.651  45.807  1.00  0.00           H  
ATOM   3745 HD12 LEU   230      83.027  44.032  44.897  1.00  0.00           H  
ATOM   3746 HD13 LEU   230      81.651  43.086  45.539  1.00  0.00           H  
ATOM   3747  CD2 LEU   230      81.369  42.693  42.885  1.00  0.00           C  
ATOM   3748 HD21 LEU   230      80.501  42.620  43.540  1.00  0.00           H  
ATOM   3749 HD22 LEU   230      81.459  43.707  42.496  1.00  0.00           H  
ATOM   3750 HD23 LEU   230      81.014  42.001  42.121  1.00  0.00           H  
ATOM   3751  C   LEU   230      86.284  41.202  42.854  1.00  0.00           C  
ATOM   3752  O   LEU   230      87.306  41.534  43.504  1.00  0.00           O  
ATOM   3753  N   LEU   231      86.355  41.076  41.486  1.00  0.00           N  
ATOM   3754  H   LEU   231      85.614  40.595  40.998  1.00  0.00           H  
ATOM   3755  CA  LEU   231      87.480  41.607  40.657  1.00  0.00           C  
ATOM   3756  HA  LEU   231      88.219  42.055  41.322  1.00  0.00           H  
ATOM   3757  CB  LEU   231      88.206  40.510  39.900  1.00  0.00           C  
ATOM   3758  HB2 LEU   231      88.600  39.754  40.579  1.00  0.00           H  
ATOM   3759  HB3 LEU   231      87.515  40.168  39.129  1.00  0.00           H  
ATOM   3760  CG  LEU   231      89.303  41.019  38.935  1.00  0.00           C  
ATOM   3761  HG  LEU   231      88.894  41.852  38.362  1.00  0.00           H  
ATOM   3762  CD1 LEU   231      90.621  41.278  39.687  1.00  0.00           C  
ATOM   3763 HD11 LEU   231      91.115  40.311  39.774  1.00  0.00           H  
ATOM   3764 HD12 LEU   231      91.157  41.933  39.000  1.00  0.00           H  
ATOM   3765 HD13 LEU   231      90.423  41.725  40.661  1.00  0.00           H  
ATOM   3766  CD2 LEU   231      89.632  39.966  37.856  1.00  0.00           C  
ATOM   3767 HD21 LEU   231      88.702  39.519  37.504  1.00  0.00           H  
ATOM   3768 HD22 LEU   231      90.185  40.367  37.007  1.00  0.00           H  
ATOM   3769 HD23 LEU   231      90.236  39.131  38.210  1.00  0.00           H  
ATOM   3770  C   LEU   231      87.008  42.748  39.782  1.00  0.00           C  
ATOM   3771  O   LEU   231      86.411  42.568  38.708  1.00  0.00           O  
ATOM   3772  N   ASN   232      87.350  43.916  40.312  1.00  0.00           N  
ATOM   3773  H   ASN   232      87.835  43.895  41.198  1.00  0.00           H  
ATOM   3774  CA  ASN   232      87.213  45.242  39.656  1.00  0.00           C  
ATOM   3775  HA  ASN   232      86.267  45.310  39.119  1.00  0.00           H  
ATOM   3776  CB  ASN   232      87.071  46.204  40.804  1.00  0.00           C  
ATOM   3777  HB2 ASN   232      86.198  46.013  41.428  1.00  0.00           H  
ATOM   3778  HB3 ASN   232      87.845  46.000  41.544  1.00  0.00           H  
ATOM   3779  CG  ASN   232      87.066  47.699  40.411  1.00  0.00           C  
ATOM   3780  OD1 ASN   232      88.091  48.267  40.629  1.00  0.00           O  
ATOM   3781  ND2 ASN   232      86.093  48.321  39.865  1.00  0.00           N  
ATOM   3782 HD21 ASN   232      85.242  47.790  39.739  1.00  0.00           H  
ATOM   3783 HD22 ASN   232      86.175  49.321  39.759  1.00  0.00           H  
ATOM   3784  C   ASN   232      88.293  45.607  38.637  1.00  0.00           C  
ATOM   3785  O   ASN   232      89.479  45.789  38.877  1.00  0.00           O  
ATOM   3786  N   LEU   233      87.869  45.761  37.393  1.00  0.00           N  
ATOM   3787  H   LEU   233      86.928  45.542  37.101  1.00  0.00           H  
ATOM   3788  CA  LEU   233      88.655  46.130  36.246  1.00  0.00           C  
ATOM   3789  HA  LEU   233      89.694  46.141  36.576  1.00  0.00           H  
ATOM   3790  CB  LEU   233      88.446  44.970  35.153  1.00  0.00           C  
ATOM   3791  HB2 LEU   233      87.381  44.914  34.931  1.00  0.00           H  
ATOM   3792  HB3 LEU   233      89.142  45.034  34.316  1.00  0.00           H  
ATOM   3793  CG  LEU   233      88.872  43.561  35.705  1.00  0.00           C  
ATOM   3794  HG  LEU   233      88.516  43.519  36.734  1.00  0.00           H  
ATOM   3795  CD1 LEU   233      88.247  42.392  34.937  1.00  0.00           C  
ATOM   3796 HD11 LEU   233      88.467  42.425  33.870  1.00  0.00           H  
ATOM   3797 HD12 LEU   233      88.609  41.461  35.374  1.00  0.00           H  
ATOM   3798 HD13 LEU   233      87.164  42.494  34.999  1.00  0.00           H  
ATOM   3799  CD2 LEU   233      90.439  43.345  35.712  1.00  0.00           C  
ATOM   3800 HD21 LEU   233      90.830  43.394  34.696  1.00  0.00           H  
ATOM   3801 HD22 LEU   233      90.891  44.079  36.379  1.00  0.00           H  
ATOM   3802 HD23 LEU   233      90.739  42.401  36.166  1.00  0.00           H  
ATOM   3803  C   LEU   233      88.355  47.548  35.774  1.00  0.00           C  
ATOM   3804  O   LEU   233      87.285  47.763  35.245  1.00  0.00           O  
ATOM   3805  N   GLN   234      89.200  48.533  35.999  1.00  0.00           N  
ATOM   3806  H   GLN   234      90.041  48.277  36.497  1.00  0.00           H  
ATOM   3807  CA  GLN   234      89.200  50.005  35.723  1.00  0.00           C  
ATOM   3808  HA  GLN   234      88.241  50.413  35.402  1.00  0.00           H  
ATOM   3809  CB  GLN   234      89.580  50.718  37.014  1.00  0.00           C  
ATOM   3810  HB2 GLN   234      90.595  50.390  37.234  1.00  0.00           H  
ATOM   3811  HB3 GLN   234      89.433  51.762  36.738  1.00  0.00           H  
ATOM   3812  CG  GLN   234      88.628  50.410  38.206  1.00  0.00           C  
ATOM   3813  HG2 GLN   234      87.630  50.415  37.768  1.00  0.00           H  
ATOM   3814  HG3 GLN   234      88.876  49.460  38.680  1.00  0.00           H  
ATOM   3815  CD  GLN   234      88.563  51.477  39.311  1.00  0.00           C  
ATOM   3816  OE1 GLN   234      87.539  51.911  39.821  1.00  0.00           O  
ATOM   3817  NE2 GLN   234      89.662  51.983  39.738  1.00  0.00           N  
ATOM   3818 HE21 GLN   234      90.591  51.663  39.508  1.00  0.00           H  
ATOM   3819 HE22 GLN   234      89.587  52.702  40.444  1.00  0.00           H  
ATOM   3820  C   GLN   234      90.251  50.427  34.540  1.00  0.00           C  
ATOM   3821  O   GLN   234      91.454  50.198  34.712  1.00  0.00           O  
ATOM   3822  N   ILE   235      89.762  51.268  33.616  1.00  0.00           N  
ATOM   3823  H   ILE   235      88.810  51.606  33.652  1.00  0.00           H  
ATOM   3824  CA  ILE   235      90.405  51.376  32.324  1.00  0.00           C  
ATOM   3825  HA  ILE   235      91.272  50.716  32.309  1.00  0.00           H  
ATOM   3826  CB  ILE   235      89.603  50.926  31.157  1.00  0.00           C  
ATOM   3827  HB  ILE   235      88.768  51.617  31.039  1.00  0.00           H  
ATOM   3828  CG2 ILE   235      90.411  50.974  29.832  1.00  0.00           C  
ATOM   3829 HG21 ILE   235      89.786  50.433  29.122  1.00  0.00           H  
ATOM   3830 HG22 ILE   235      90.515  52.015  29.526  1.00  0.00           H  
ATOM   3831 HG23 ILE   235      91.407  50.544  29.932  1.00  0.00           H  
ATOM   3832  CG1 ILE   235      89.011  49.505  31.404  1.00  0.00           C  
ATOM   3833 HG12 ILE   235      88.346  49.467  32.267  1.00  0.00           H  
ATOM   3834 HG13 ILE   235      88.485  49.235  30.488  1.00  0.00           H  
ATOM   3835  CD1 ILE   235      90.044  48.408  31.716  1.00  0.00           C  
ATOM   3836 HD11 ILE   235      90.695  48.180  30.872  1.00  0.00           H  
ATOM   3837 HD12 ILE   235      90.473  48.607  32.698  1.00  0.00           H  
ATOM   3838 HD13 ILE   235      89.435  47.525  31.913  1.00  0.00           H  
ATOM   3839  C   ILE   235      90.989  52.774  32.286  1.00  0.00           C  
ATOM   3840  O   ILE   235      90.255  53.762  32.178  1.00  0.00           O  
ATOM   3841  N   TYR   236      92.278  52.797  32.437  1.00  0.00           N  
ATOM   3842  H   TYR   236      92.827  51.954  32.524  1.00  0.00           H  
ATOM   3843  CA  TYR   236      93.011  53.968  32.595  1.00  0.00           C  
ATOM   3844  HA  TYR   236      92.408  54.824  32.898  1.00  0.00           H  
ATOM   3845  CB  TYR   236      94.057  53.803  33.700  1.00  0.00           C  
ATOM   3846  HB2 TYR   236      94.673  52.927  33.497  1.00  0.00           H  
ATOM   3847  HB3 TYR   236      94.828  54.569  33.616  1.00  0.00           H  
ATOM   3848  CG  TYR   236      93.614  53.912  35.195  1.00  0.00           C  
ATOM   3849  CD1 TYR   236      93.823  55.086  35.808  1.00  0.00           C  
ATOM   3850  HD1 TYR   236      94.478  55.801  35.331  1.00  0.00           H  
ATOM   3851  CE1 TYR   236      93.297  55.338  37.130  1.00  0.00           C  
ATOM   3852  HE1 TYR   236      93.472  56.296  37.597  1.00  0.00           H  
ATOM   3853  CZ  TYR   236      92.649  54.327  37.784  1.00  0.00           C  
ATOM   3854  OH  TYR   236      92.315  54.511  39.091  1.00  0.00           O  
ATOM   3855  HH  TYR   236      92.383  53.657  39.524  1.00  0.00           H  
ATOM   3856  CE2 TYR   236      92.391  53.130  37.100  1.00  0.00           C  
ATOM   3857  HE2 TYR   236      91.951  52.276  37.594  1.00  0.00           H  
ATOM   3858  CD2 TYR   236      92.831  52.907  35.801  1.00  0.00           C  
ATOM   3859  HD2 TYR   236      92.793  51.946  35.308  1.00  0.00           H  
ATOM   3860  C   TYR   236      93.740  54.431  31.329  1.00  0.00           C  
ATOM   3861  O   TYR   236      94.838  54.047  31.009  1.00  0.00           O  
ATOM   3862  N   CYS   237      93.042  55.333  30.616  1.00  0.00           N  
ATOM   3863  H   CYS   237      92.153  55.709  30.915  1.00  0.00           H  
ATOM   3864  CA  CYS   237      93.629  55.892  29.342  1.00  0.00           C  
ATOM   3865  HA  CYS   237      94.127  55.049  28.863  1.00  0.00           H  
ATOM   3866  CB  CYS   237      92.428  56.179  28.341  1.00  0.00           C  
ATOM   3867  HB2 CYS   237      91.799  57.004  28.673  1.00  0.00           H  
ATOM   3868  HB3 CYS   237      92.821  56.574  27.404  1.00  0.00           H  
ATOM   3869  SG  CYS   237      91.369  54.777  27.823  1.00  0.00           S  
ATOM   3870  HG  CYS   237      92.139  54.486  26.770  1.00  0.00           H  
ATOM   3871  C   CYS   237      94.543  57.162  29.344  1.00  0.00           C  
ATOM   3872  O   CYS   237      94.375  57.958  30.232  1.00  0.00           O  
ATOM   3873  N   GLY   238      95.464  57.290  28.320  1.00  0.00           N  
ATOM   3874  H   GLY   238      95.575  56.607  27.584  1.00  0.00           H  
ATOM   3875  CA  GLY   238      96.070  58.600  28.169  1.00  0.00           C  
ATOM   3876  HA2 GLY   238      96.396  58.647  27.130  1.00  0.00           H  
ATOM   3877  HA3 GLY   238      95.300  59.372  28.177  1.00  0.00           H  
ATOM   3878  C   GLY   238      97.294  58.895  29.080  1.00  0.00           C  
ATOM   3879  O   GLY   238      98.203  58.065  29.073  1.00  0.00           O  
ATOM   3880  N   LYS   239      97.383  59.926  29.929  1.00  0.00           N  
ATOM   3881  H   LYS   239      98.263  60.018  30.415  1.00  0.00           H  
ATOM   3882  CA  LYS   239      96.229  60.728  30.435  1.00  0.00           C  
ATOM   3883  HA  LYS   239      95.259  60.490  30.001  1.00  0.00           H  
ATOM   3884  CB  LYS   239      96.441  62.171  30.062  1.00  0.00           C  
ATOM   3885  HB2 LYS   239      95.575  62.769  30.347  1.00  0.00           H  
ATOM   3886  HB3 LYS   239      97.291  62.542  30.634  1.00  0.00           H  
ATOM   3887  CG  LYS   239      96.688  62.297  28.545  1.00  0.00           C  
ATOM   3888  HG2 LYS   239      97.505  61.685  28.162  1.00  0.00           H  
ATOM   3889  HG3 LYS   239      95.806  62.006  27.974  1.00  0.00           H  
ATOM   3890  CD  LYS   239      96.878  63.722  28.130  1.00  0.00           C  
ATOM   3891  HD2 LYS   239      97.697  64.159  28.701  1.00  0.00           H  
ATOM   3892  HD3 LYS   239      97.093  63.755  27.062  1.00  0.00           H  
ATOM   3893  CE  LYS   239      95.617  64.650  28.350  1.00  0.00           C  
ATOM   3894  HE2 LYS   239      94.750  64.149  27.920  1.00  0.00           H  
ATOM   3895  HE3 LYS   239      95.472  64.645  29.430  1.00  0.00           H  
ATOM   3896  NZ  LYS   239      95.804  66.039  27.769  1.00  0.00           N  
ATOM   3897  HZ1 LYS   239      95.073  66.659  28.089  1.00  0.00           H  
ATOM   3898  HZ2 LYS   239      96.702  66.354  28.107  1.00  0.00           H  
ATOM   3899  HZ3 LYS   239      95.861  65.975  26.763  1.00  0.00           H  
ATOM   3900  C   LYS   239      96.032  60.552  31.916  1.00  0.00           C  
ATOM   3901  O   LYS   239      95.635  61.529  32.536  1.00  0.00           O  
ATOM   3902  N   VAL   240      96.151  59.312  32.414  1.00  0.00           N  
ATOM   3903  H   VAL   240      96.282  58.549  31.765  1.00  0.00           H  
ATOM   3904  CA  VAL   240      95.653  58.857  33.695  1.00  0.00           C  
ATOM   3905  HA  VAL   240      95.745  57.771  33.691  1.00  0.00           H  
ATOM   3906  CB  VAL   240      96.565  59.029  34.880  1.00  0.00           C  
ATOM   3907  HB  VAL   240      96.444  60.006  35.346  1.00  0.00           H  
ATOM   3908  CG1 VAL   240      96.312  57.964  35.969  1.00  0.00           C  
ATOM   3909 HG11 VAL   240      96.648  56.982  35.636  1.00  0.00           H  
ATOM   3910 HG12 VAL   240      96.845  58.197  36.891  1.00  0.00           H  
ATOM   3911 HG13 VAL   240      95.246  57.990  36.194  1.00  0.00           H  
ATOM   3912  CG2 VAL   240      98.061  58.865  34.519  1.00  0.00           C  
ATOM   3913 HG21 VAL   240      98.311  59.742  33.921  1.00  0.00           H  
ATOM   3914 HG22 VAL   240      98.712  58.836  35.392  1.00  0.00           H  
ATOM   3915 HG23 VAL   240      98.127  57.984  33.880  1.00  0.00           H  
ATOM   3916  C   VAL   240      94.208  59.243  33.853  1.00  0.00           C  
ATOM   3917  O   VAL   240      93.734  59.753  34.877  1.00  0.00           O  
ATOM   3918  N   GLN   241      93.454  58.913  32.798  1.00  0.00           N  
ATOM   3919  H   GLN   241      93.862  58.538  31.954  1.00  0.00           H  
ATOM   3920  CA  GLN   241      92.034  59.152  32.666  1.00  0.00           C  
ATOM   3921  HA  GLN   241      91.665  59.837  33.430  1.00  0.00           H  
ATOM   3922  CB  GLN   241      91.604  59.749  31.292  1.00  0.00           C  
ATOM   3923  HB2 GLN   241      92.202  60.609  30.992  1.00  0.00           H  
ATOM   3924  HB3 GLN   241      91.842  58.977  30.561  1.00  0.00           H  
ATOM   3925  CG  GLN   241      90.072  60.092  31.188  1.00  0.00           C  
ATOM   3926  HG2 GLN   241      89.450  59.201  31.275  1.00  0.00           H  
ATOM   3927  HG3 GLN   241      89.799  60.757  32.007  1.00  0.00           H  
ATOM   3928  CD  GLN   241      89.747  60.761  29.848  1.00  0.00           C  
ATOM   3929  OE1 GLN   241      90.445  60.617  28.851  1.00  0.00           O  
ATOM   3930  NE2 GLN   241      88.783  61.583  29.790  1.00  0.00           N  
ATOM   3931 HE21 GLN   241      88.454  61.818  30.715  1.00  0.00           H  
ATOM   3932 HE22 GLN   241      88.618  62.010  28.890  1.00  0.00           H  
ATOM   3933  C   GLN   241      91.394  57.786  32.907  1.00  0.00           C  
ATOM   3934  O   GLN   241      91.358  56.916  31.987  1.00  0.00           O  
ATOM   3935  N   LEU   242      90.979  57.692  34.171  1.00  0.00           N  
ATOM   3936  H   LEU   242      91.223  58.442  34.802  1.00  0.00           H  
ATOM   3937  CA  LEU   242      90.061  56.611  34.708  1.00  0.00           C  
ATOM   3938  HA  LEU   242      90.384  55.605  34.441  1.00  0.00           H  
ATOM   3939  CB  LEU   242      89.880  56.810  36.237  1.00  0.00           C  
ATOM   3940  HB2 LEU   242      90.841  56.600  36.707  1.00  0.00           H  
ATOM   3941  HB3 LEU   242      89.573  57.828  36.475  1.00  0.00           H  
ATOM   3942  CG  LEU   242      88.774  55.927  36.905  1.00  0.00           C  
ATOM   3943  HG  LEU   242      87.856  56.292  36.446  1.00  0.00           H  
ATOM   3944  CD1 LEU   242      88.864  54.416  36.621  1.00  0.00           C  
ATOM   3945 HD11 LEU   242      88.757  54.226  35.554  1.00  0.00           H  
ATOM   3946 HD12 LEU   242      89.773  54.015  37.069  1.00  0.00           H  
ATOM   3947 HD13 LEU   242      88.011  53.901  37.064  1.00  0.00           H  
ATOM   3948  CD2 LEU   242      88.722  56.065  38.395  1.00  0.00           C  
ATOM   3949 HD21 LEU   242      88.808  57.140  38.553  1.00  0.00           H  
ATOM   3950 HD22 LEU   242      87.859  55.745  38.979  1.00  0.00           H  
ATOM   3951 HD23 LEU   242      89.660  55.657  38.771  1.00  0.00           H  
ATOM   3952  C   LEU   242      88.733  56.749  33.921  1.00  0.00           C  
ATOM   3953  O   LEU   242      88.073  57.774  34.157  1.00  0.00           O  
ATOM   3954  N   LEU   243      88.275  55.871  33.043  1.00  0.00           N  
ATOM   3955  H   LEU   243      88.733  54.974  33.116  1.00  0.00           H  
ATOM   3956  CA  LEU   243      87.279  56.031  32.006  1.00  0.00           C  
ATOM   3957  HA  LEU   243      86.699  56.944  32.139  1.00  0.00           H  
ATOM   3958  CB  LEU   243      88.003  56.251  30.644  1.00  0.00           C  
ATOM   3959  HB2 LEU   243      88.700  57.087  30.689  1.00  0.00           H  
ATOM   3960  HB3 LEU   243      88.637  55.368  30.566  1.00  0.00           H  
ATOM   3961  CG  LEU   243      87.146  56.276  29.420  1.00  0.00           C  
ATOM   3962  HG  LEU   243      86.588  55.341  29.377  1.00  0.00           H  
ATOM   3963  CD1 LEU   243      86.133  57.431  29.332  1.00  0.00           C  
ATOM   3964 HD11 LEU   243      85.515  57.435  30.230  1.00  0.00           H  
ATOM   3965 HD12 LEU   243      86.651  58.378  29.182  1.00  0.00           H  
ATOM   3966 HD13 LEU   243      85.636  57.375  28.364  1.00  0.00           H  
ATOM   3967  CD2 LEU   243      88.034  56.394  28.162  1.00  0.00           C  
ATOM   3968 HD21 LEU   243      87.474  56.100  27.274  1.00  0.00           H  
ATOM   3969 HD22 LEU   243      88.466  57.394  28.118  1.00  0.00           H  
ATOM   3970 HD23 LEU   243      88.830  55.652  28.097  1.00  0.00           H  
ATOM   3971  C   LEU   243      86.199  54.959  32.108  1.00  0.00           C  
ATOM   3972  O   LEU   243      85.003  55.350  32.362  1.00  0.00           O  
ATOM   3973  N   TYR   244      86.505  53.687  31.858  1.00  0.00           N  
ATOM   3974  H   TYR   244      87.416  53.401  31.530  1.00  0.00           H  
ATOM   3975  CA  TYR   244      85.575  52.525  31.854  1.00  0.00           C  
ATOM   3976  HA  TYR   244      84.585  52.967  31.961  1.00  0.00           H  
ATOM   3977  CB  TYR   244      85.674  51.587  30.629  1.00  0.00           C  
ATOM   3978  HB2 TYR   244      86.490  50.881  30.782  1.00  0.00           H  
ATOM   3979  HB3 TYR   244      84.790  50.951  30.575  1.00  0.00           H  
ATOM   3980  CG  TYR   244      85.828  52.276  29.317  1.00  0.00           C  
ATOM   3981  CD1 TYR   244      84.800  53.019  28.742  1.00  0.00           C  
ATOM   3982  HD1 TYR   244      83.976  53.203  29.415  1.00  0.00           H  
ATOM   3983  CE1 TYR   244      84.969  53.587  27.492  1.00  0.00           C  
ATOM   3984  HE1 TYR   244      84.197  54.241  27.112  1.00  0.00           H  
ATOM   3985  CZ  TYR   244      86.180  53.516  26.779  1.00  0.00           C  
ATOM   3986  OH  TYR   244      86.181  54.098  25.645  1.00  0.00           O  
ATOM   3987  HH  TYR   244      85.518  53.672  25.097  1.00  0.00           H  
ATOM   3988  CE2 TYR   244      87.294  52.891  27.463  1.00  0.00           C  
ATOM   3989  HE2 TYR   244      88.283  52.897  27.030  1.00  0.00           H  
ATOM   3990  CD2 TYR   244      87.079  52.241  28.658  1.00  0.00           C  
ATOM   3991  HD2 TYR   244      87.940  51.749  29.085  1.00  0.00           H  
ATOM   3992  C   TYR   244      85.727  51.762  33.195  1.00  0.00           C  
ATOM   3993  O   TYR   244      86.856  51.798  33.723  1.00  0.00           O  
ATOM   3994  N   TYR   245      84.727  51.069  33.689  1.00  0.00           N  
ATOM   3995  H   TYR   245      83.811  51.088  33.264  1.00  0.00           H  
ATOM   3996  CA  TYR   245      84.869  50.027  34.657  1.00  0.00           C  
ATOM   3997  HA  TYR   245      85.916  49.735  34.729  1.00  0.00           H  
ATOM   3998  CB  TYR   245      84.424  50.488  36.045  1.00  0.00           C  
ATOM   3999  HB2 TYR   245      84.728  49.733  36.770  1.00  0.00           H  
ATOM   4000  HB3 TYR   245      84.877  51.472  36.162  1.00  0.00           H  
ATOM   4001  CG  TYR   245      82.929  50.709  36.228  1.00  0.00           C  
ATOM   4002  CD1 TYR   245      82.049  49.730  36.764  1.00  0.00           C  
ATOM   4003  HD1 TYR   245      82.348  48.713  36.970  1.00  0.00           H  
ATOM   4004  CE1 TYR   245      80.685  50.066  36.900  1.00  0.00           C  
ATOM   4005  HE1 TYR   245      80.073  49.294  37.343  1.00  0.00           H  
ATOM   4006  CZ  TYR   245      80.254  51.382  36.628  1.00  0.00           C  
ATOM   4007  OH  TYR   245      78.925  51.735  36.787  1.00  0.00           O  
ATOM   4008  HH  TYR   245      78.352  50.965  36.754  1.00  0.00           H  
ATOM   4009  CE2 TYR   245      81.130  52.342  36.113  1.00  0.00           C  
ATOM   4010  HE2 TYR   245      80.827  53.316  35.758  1.00  0.00           H  
ATOM   4011  CD2 TYR   245      82.464  51.973  35.905  1.00  0.00           C  
ATOM   4012  HD2 TYR   245      83.133  52.713  35.492  1.00  0.00           H  
ATOM   4013  C   TYR   245      84.062  48.754  34.271  1.00  0.00           C  
ATOM   4014  O   TYR   245      83.133  48.791  33.512  1.00  0.00           O  
ATOM   4015  N   VAL   246      84.441  47.629  34.853  1.00  0.00           N  
ATOM   4016  H   VAL   246      85.333  47.561  35.321  1.00  0.00           H  
ATOM   4017  CA  VAL   246      83.617  46.421  34.879  1.00  0.00           C  
ATOM   4018  HA  VAL   246      82.541  46.571  34.967  1.00  0.00           H  
ATOM   4019  CB  VAL   246      83.724  45.739  33.488  1.00  0.00           C  
ATOM   4020  HB  VAL   246      83.630  46.432  32.652  1.00  0.00           H  
ATOM   4021  CG1 VAL   246      84.900  44.842  33.287  1.00  0.00           C  
ATOM   4022 HG11 VAL   246      85.893  45.282  33.376  1.00  0.00           H  
ATOM   4023 HG12 VAL   246      84.951  44.128  34.109  1.00  0.00           H  
ATOM   4024 HG13 VAL   246      84.831  44.345  32.319  1.00  0.00           H  
ATOM   4025  CG2 VAL   246      82.603  44.707  33.419  1.00  0.00           C  
ATOM   4026 HG21 VAL   246      82.554  44.325  32.399  1.00  0.00           H  
ATOM   4027 HG22 VAL   246      82.843  43.908  34.121  1.00  0.00           H  
ATOM   4028 HG23 VAL   246      81.612  45.151  33.511  1.00  0.00           H  
ATOM   4029  C   VAL   246      84.012  45.526  36.052  1.00  0.00           C  
ATOM   4030  O   VAL   246      85.178  45.270  36.318  1.00  0.00           O  
ATOM   4031  N   ASN   247      83.001  45.102  36.781  1.00  0.00           N  
ATOM   4032  H   ASN   247      82.118  45.589  36.731  1.00  0.00           H  
ATOM   4033  CA  ASN   247      83.220  44.320  38.060  1.00  0.00           C  
ATOM   4034  HA  ASN   247      84.283  44.261  38.292  1.00  0.00           H  
ATOM   4035  CB  ASN   247      82.487  44.965  39.219  1.00  0.00           C  
ATOM   4036  HB2 ASN   247      81.416  44.770  39.160  1.00  0.00           H  
ATOM   4037  HB3 ASN   247      83.011  44.571  40.089  1.00  0.00           H  
ATOM   4038  CG  ASN   247      82.645  46.439  39.338  1.00  0.00           C  
ATOM   4039  OD1 ASN   247      83.714  46.987  39.229  1.00  0.00           O  
ATOM   4040  ND2 ASN   247      81.581  47.144  39.501  1.00  0.00           N  
ATOM   4041 HD21 ASN   247      80.739  46.669  39.206  1.00  0.00           H  
ATOM   4042 HD22 ASN   247      81.670  48.121  39.740  1.00  0.00           H  
ATOM   4043  C   ASN   247      82.781  42.834  37.911  1.00  0.00           C  
ATOM   4044  O   ASN   247      81.663  42.466  38.186  1.00  0.00           O  
ATOM   4045  N   LEU   248      83.795  41.955  37.712  1.00  0.00           N  
ATOM   4046  H   LEU   248      84.739  42.307  37.633  1.00  0.00           H  
ATOM   4047  CA  LEU   248      83.598  40.556  37.766  1.00  0.00           C  
ATOM   4048  HA  LEU   248      82.752  40.266  37.144  1.00  0.00           H  
ATOM   4049  CB  LEU   248      84.790  39.855  37.038  1.00  0.00           C  
ATOM   4050  HB2 LEU   248      85.068  40.318  36.092  1.00  0.00           H  
ATOM   4051  HB3 LEU   248      85.681  40.038  37.640  1.00  0.00           H  
ATOM   4052  CG  LEU   248      84.707  38.317  36.950  1.00  0.00           C  
ATOM   4053  HG  LEU   248      84.792  37.879  37.945  1.00  0.00           H  
ATOM   4054  CD1 LEU   248      83.413  37.724  36.292  1.00  0.00           C  
ATOM   4055 HD11 LEU   248      83.514  36.639  36.259  1.00  0.00           H  
ATOM   4056 HD12 LEU   248      82.482  37.911  36.827  1.00  0.00           H  
ATOM   4057 HD13 LEU   248      83.207  38.151  35.310  1.00  0.00           H  
ATOM   4058  CD2 LEU   248      85.876  37.761  36.209  1.00  0.00           C  
ATOM   4059 HD21 LEU   248      86.786  38.019  36.752  1.00  0.00           H  
ATOM   4060 HD22 LEU   248      85.898  36.671  36.197  1.00  0.00           H  
ATOM   4061 HD23 LEU   248      85.885  38.005  35.147  1.00  0.00           H  
ATOM   4062  C   LEU   248      83.456  40.033  39.200  1.00  0.00           C  
ATOM   4063  O   LEU   248      84.328  40.187  40.086  1.00  0.00           O  
ATOM   4064  N   LEU   249      82.459  39.162  39.467  1.00  0.00           N  
ATOM   4065  H   LEU   249      81.889  38.867  38.688  1.00  0.00           H  
ATOM   4066  CA  LEU   249      82.461  38.323  40.689  1.00  0.00           C  
ATOM   4067  HA  LEU   249      82.607  39.078  41.461  1.00  0.00           H  
ATOM   4068  CB  LEU   249      81.087  37.724  41.031  1.00  0.00           C  
ATOM   4069  HB2 LEU   249      80.711  37.228  40.136  1.00  0.00           H  
ATOM   4070  HB3 LEU   249      81.152  36.899  41.741  1.00  0.00           H  
ATOM   4071  CG  LEU   249      80.102  38.853  41.540  1.00  0.00           C  
ATOM   4072  HG  LEU   249      80.162  39.811  41.024  1.00  0.00           H  
ATOM   4073  CD1 LEU   249      78.613  38.560  41.284  1.00  0.00           C  
ATOM   4074 HD11 LEU   249      78.382  37.548  41.616  1.00  0.00           H  
ATOM   4075 HD12 LEU   249      77.988  39.324  41.746  1.00  0.00           H  
ATOM   4076 HD13 LEU   249      78.405  38.605  40.215  1.00  0.00           H  
ATOM   4077  CD2 LEU   249      80.211  39.129  43.070  1.00  0.00           C  
ATOM   4078 HD21 LEU   249      81.191  39.540  43.311  1.00  0.00           H  
ATOM   4079 HD22 LEU   249      79.430  39.777  43.469  1.00  0.00           H  
ATOM   4080 HD23 LEU   249      80.013  38.213  43.627  1.00  0.00           H  
ATOM   4081  C   LEU   249      83.576  37.225  40.710  1.00  0.00           C  
ATOM   4082  O   LEU   249      83.564  36.331  39.829  1.00  0.00           O  
ATOM   4083  N   LEU   250      84.561  37.349  41.696  1.00  0.00           N  
ATOM   4084  H   LEU   250      84.360  38.099  42.342  1.00  0.00           H  
ATOM   4085  CA  LEU   250      85.801  36.637  41.752  1.00  0.00           C  
ATOM   4086  HA  LEU   250      86.109  36.477  40.719  1.00  0.00           H  
ATOM   4087  CB  LEU   250      86.852  37.578  42.481  1.00  0.00           C  
ATOM   4088  HB2 LEU   250      86.926  38.521  41.940  1.00  0.00           H  
ATOM   4089  HB3 LEU   250      86.539  37.788  43.504  1.00  0.00           H  
ATOM   4090  CG  LEU   250      88.263  36.901  42.598  1.00  0.00           C  
ATOM   4091  HG  LEU   250      88.163  35.969  43.154  1.00  0.00           H  
ATOM   4092  CD1 LEU   250      88.812  36.491  41.259  1.00  0.00           C  
ATOM   4093 HD11 LEU   250      88.617  37.290  40.543  1.00  0.00           H  
ATOM   4094 HD12 LEU   250      89.871  36.240  41.315  1.00  0.00           H  
ATOM   4095 HD13 LEU   250      88.305  35.620  40.843  1.00  0.00           H  
ATOM   4096  CD2 LEU   250      89.368  37.849  43.274  1.00  0.00           C  
ATOM   4097 HD21 LEU   250      88.902  38.128  44.219  1.00  0.00           H  
ATOM   4098 HD22 LEU   250      90.301  37.290  43.347  1.00  0.00           H  
ATOM   4099 HD23 LEU   250      89.481  38.718  42.627  1.00  0.00           H  
ATOM   4100  C   LEU   250      85.605  35.244  42.399  1.00  0.00           C  
ATOM   4101  O   LEU   250      86.103  34.271  41.838  1.00  0.00           O  
ATOM   4102  N   ILE   251      84.846  35.210  43.497  1.00  0.00           N  
ATOM   4103  H   ILE   251      84.446  36.091  43.786  1.00  0.00           H  
ATOM   4104  CA  ILE   251      84.208  33.963  44.143  1.00  0.00           C  
ATOM   4105  HA  ILE   251      84.537  33.072  43.608  1.00  0.00           H  
ATOM   4106  CB  ILE   251      84.703  33.847  45.646  1.00  0.00           C  
ATOM   4107  HB  ILE   251      85.778  33.963  45.511  1.00  0.00           H  
ATOM   4108  CG2 ILE   251      84.024  34.962  46.516  1.00  0.00           C  
ATOM   4109 HG21 ILE   251      83.111  34.562  46.956  1.00  0.00           H  
ATOM   4110 HG22 ILE   251      84.617  35.348  47.345  1.00  0.00           H  
ATOM   4111 HG23 ILE   251      83.749  35.794  45.867  1.00  0.00           H  
ATOM   4112  CG1 ILE   251      84.322  32.457  46.213  1.00  0.00           C  
ATOM   4113 HG12 ILE   251      83.262  32.250  46.065  1.00  0.00           H  
ATOM   4114 HG13 ILE   251      84.892  31.715  45.654  1.00  0.00           H  
ATOM   4115  CD1 ILE   251      84.666  32.292  47.661  1.00  0.00           C  
ATOM   4116 HD11 ILE   251      85.626  32.728  47.937  1.00  0.00           H  
ATOM   4117 HD12 ILE   251      83.829  32.585  48.295  1.00  0.00           H  
ATOM   4118 HD13 ILE   251      84.765  31.231  47.891  1.00  0.00           H  
ATOM   4119  C   ILE   251      82.692  33.968  43.980  1.00  0.00           C  
ATOM   4120  O   ILE   251      82.049  34.993  44.204  1.00  0.00           O  
ATOM   4121  N   ASP   252      82.094  32.812  43.498  1.00  0.00           N  
ATOM   4122  H   ASP   252      82.657  31.990  43.335  1.00  0.00           H  
ATOM   4123  CA  ASP   252      80.668  32.638  42.967  1.00  0.00           C  
ATOM   4124  HA  ASP   252      80.353  33.552  42.464  1.00  0.00           H  
ATOM   4125  CB  ASP   252      80.906  31.409  41.985  1.00  0.00           C  
ATOM   4126  HB2 ASP   252      81.539  31.701  41.147  1.00  0.00           H  
ATOM   4127  HB3 ASP   252      81.507  30.648  42.483  1.00  0.00           H  
ATOM   4128  CG  ASP   252      79.600  30.973  41.320  1.00  0.00           C  
ATOM   4129  OD1 ASP   252      79.333  31.333  40.163  1.00  0.00           O  
ATOM   4130  OD2 ASP   252      78.779  30.223  41.899  1.00  0.00           O  
ATOM   4131  C   ASP   252      79.657  32.243  44.037  1.00  0.00           C  
ATOM   4132  O   ASP   252      80.066  31.947  45.139  1.00  0.00           O  
ATOM   4133  N   HIE   253      78.371  32.254  43.732  1.00  0.00           N  
ATOM   4134  H   HIE   253      78.199  32.212  42.737  1.00  0.00           H  
ATOM   4135  CA  HIE   253      77.289  31.675  44.510  1.00  0.00           C  
ATOM   4136  HA  HIE   253      77.044  32.434  45.253  1.00  0.00           H  
ATOM   4137  CB  HIE   253      76.009  31.535  43.624  1.00  0.00           C  
ATOM   4138  HB2 HIE   253      76.273  30.722  42.948  1.00  0.00           H  
ATOM   4139  HB3 HIE   253      75.176  31.123  44.193  1.00  0.00           H  
ATOM   4140  CG  HIE   253      75.635  32.809  42.809  1.00  0.00           C  
ATOM   4141  ND1 HIE   253      75.161  34.040  43.326  1.00  0.00           N  
ATOM   4142  CE1 HIE   253      74.881  34.680  42.219  1.00  0.00           C  
ATOM   4143  HE1 HIE   253      74.403  35.648  42.254  1.00  0.00           H  
ATOM   4144  NE2 HIE   253      75.099  34.076  41.071  1.00  0.00           N  
ATOM   4145  HE2 HIE   253      74.932  34.418  40.136  1.00  0.00           H  
ATOM   4146  CD2 HIE   253      75.531  32.869  41.406  1.00  0.00           C  
ATOM   4147  HD2 HIE   253      75.706  32.047  40.727  1.00  0.00           H  
ATOM   4148  C   HIE   253      77.704  30.442  45.301  1.00  0.00           C  
ATOM   4149  O   HIE   253      77.427  30.315  46.527  1.00  0.00           O  
ATOM   4150  N   ARG   254      78.329  29.529  44.624  1.00  0.00           N  
ATOM   4151  H   ARG   254      78.283  29.761  43.642  1.00  0.00           H  
ATOM   4152  CA  ARG   254      78.909  28.252  44.967  1.00  0.00           C  
ATOM   4153  HA  ARG   254      78.182  27.620  45.479  1.00  0.00           H  
ATOM   4154  CB  ARG   254      79.186  27.472  43.653  1.00  0.00           C  
ATOM   4155  HB2 ARG   254      79.729  28.209  43.061  1.00  0.00           H  
ATOM   4156  HB3 ARG   254      79.822  26.617  43.883  1.00  0.00           H  
ATOM   4157  CG  ARG   254      77.856  26.982  43.000  1.00  0.00           C  
ATOM   4158  HG2 ARG   254      77.537  26.015  43.389  1.00  0.00           H  
ATOM   4159  HG3 ARG   254      77.112  27.773  43.098  1.00  0.00           H  
ATOM   4160  CD  ARG   254      78.141  26.641  41.515  1.00  0.00           C  
ATOM   4161  HD2 ARG   254      79.058  26.052  41.487  1.00  0.00           H  
ATOM   4162  HD3 ARG   254      77.300  26.052  41.149  1.00  0.00           H  
ATOM   4163  NE  ARG   254      78.303  27.822  40.707  1.00  0.00           N  
ATOM   4164  HE  ARG   254      78.485  28.652  41.253  1.00  0.00           H  
ATOM   4165  CZ  ARG   254      77.944  28.067  39.553  1.00  0.00           C  
ATOM   4166  NH1 ARG   254      78.086  29.223  39.020  1.00  0.00           N  
ATOM   4167 HH11 ARG   254      78.283  30.021  39.607  1.00  0.00           H  
ATOM   4168 HH12 ARG   254      77.606  29.384  38.146  1.00  0.00           H  
ATOM   4169  NH2 ARG   254      77.530  27.090  38.740  1.00  0.00           N  
ATOM   4170 HH21 ARG   254      77.301  26.179  39.113  1.00  0.00           H  
ATOM   4171 HH22 ARG   254      77.350  27.368  37.786  1.00  0.00           H  
ATOM   4172  C   ARG   254      80.018  28.295  46.004  1.00  0.00           C  
ATOM   4173  O   ARG   254      80.552  27.232  46.340  1.00  0.00           O  
ATOM   4174  N   PHE   255      80.556  29.450  46.366  1.00  0.00           N  
ATOM   4175  H   PHE   255      80.124  30.275  45.975  1.00  0.00           H  
ATOM   4176  CA  PHE   255      81.819  29.535  47.153  1.00  0.00           C  
ATOM   4177  HA  PHE   255      82.253  30.531  47.248  1.00  0.00           H  
ATOM   4178  CB  PHE   255      81.737  29.050  48.656  1.00  0.00           C  
ATOM   4179  HB2 PHE   255      81.767  27.963  48.738  1.00  0.00           H  
ATOM   4180  HB3 PHE   255      82.652  29.382  49.146  1.00  0.00           H  
ATOM   4181  CG  PHE   255      80.618  29.478  49.559  1.00  0.00           C  
ATOM   4182  CD1 PHE   255      79.377  28.840  49.508  1.00  0.00           C  
ATOM   4183  HD1 PHE   255      79.161  28.042  48.813  1.00  0.00           H  
ATOM   4184  CE1 PHE   255      78.355  29.159  50.411  1.00  0.00           C  
ATOM   4185  HE1 PHE   255      77.454  28.577  50.283  1.00  0.00           H  
ATOM   4186  CZ  PHE   255      78.534  30.173  51.402  1.00  0.00           C  
ATOM   4187  HZ  PHE   255      77.759  30.308  52.143  1.00  0.00           H  
ATOM   4188  CE2 PHE   255      79.820  30.740  51.469  1.00  0.00           C  
ATOM   4189  HE2 PHE   255      79.994  31.504  52.213  1.00  0.00           H  
ATOM   4190  CD2 PHE   255      80.860  30.426  50.597  1.00  0.00           C  
ATOM   4191  HD2 PHE   255      81.875  30.726  50.811  1.00  0.00           H  
ATOM   4192  C   PHE   255      82.953  28.899  46.368  1.00  0.00           C  
ATOM   4193  O   PHE   255      83.884  28.334  46.974  1.00  0.00           O  
ATOM   4194  N   LEU   256      82.952  29.089  45.044  1.00  0.00           N  
ATOM   4195  H   LEU   256      82.076  29.466  44.710  1.00  0.00           H  
ATOM   4196  CA  LEU   256      83.808  28.625  43.977  1.00  0.00           C  
ATOM   4197  HA  LEU   256      84.529  27.871  44.293  1.00  0.00           H  
ATOM   4198  CB  LEU   256      83.003  27.922  42.869  1.00  0.00           C  
ATOM   4199  HB2 LEU   256      82.659  26.941  43.195  1.00  0.00           H  
ATOM   4200  HB3 LEU   256      82.110  28.488  42.603  1.00  0.00           H  
ATOM   4201  CG  LEU   256      83.582  27.722  41.438  1.00  0.00           C  
ATOM   4202  HG  LEU   256      83.707  28.721  41.023  1.00  0.00           H  
ATOM   4203  CD1 LEU   256      84.871  26.894  41.376  1.00  0.00           C  
ATOM   4204 HD11 LEU   256      84.882  26.251  40.497  1.00  0.00           H  
ATOM   4205 HD12 LEU   256      85.722  27.544  41.175  1.00  0.00           H  
ATOM   4206 HD13 LEU   256      84.958  26.280  42.273  1.00  0.00           H  
ATOM   4207  CD2 LEU   256      82.411  27.030  40.612  1.00  0.00           C  
ATOM   4208 HD21 LEU   256      82.462  25.984  40.916  1.00  0.00           H  
ATOM   4209 HD22 LEU   256      81.434  27.496  40.736  1.00  0.00           H  
ATOM   4210 HD23 LEU   256      82.671  27.119  39.557  1.00  0.00           H  
ATOM   4211  C   LEU   256      84.555  29.811  43.426  1.00  0.00           C  
ATOM   4212  O   LEU   256      83.961  30.825  43.216  1.00  0.00           O  
ATOM   4213  N   LEU   257      85.911  29.680  43.224  1.00  0.00           N  
ATOM   4214  H   LEU   257      86.413  28.827  43.428  1.00  0.00           H  
ATOM   4215  CA  LEU   257      86.663  30.689  42.439  1.00  0.00           C  
ATOM   4216  HA  LEU   257      86.453  31.725  42.704  1.00  0.00           H  
ATOM   4217  CB  LEU   257      88.158  30.416  42.682  1.00  0.00           C  
ATOM   4218  HB2 LEU   257      88.400  30.259  43.733  1.00  0.00           H  
ATOM   4219  HB3 LEU   257      88.398  29.403  42.359  1.00  0.00           H  
ATOM   4220  CG  LEU   257      89.201  31.388  42.067  1.00  0.00           C  
ATOM   4221  HG  LEU   257      88.907  31.839  41.120  1.00  0.00           H  
ATOM   4222  CD1 LEU   257      89.370  32.594  43.050  1.00  0.00           C  
ATOM   4223 HD11 LEU   257      90.042  33.358  42.660  1.00  0.00           H  
ATOM   4224 HD12 LEU   257      88.388  33.066  43.078  1.00  0.00           H  
ATOM   4225 HD13 LEU   257      89.603  32.311  44.076  1.00  0.00           H  
ATOM   4226  CD2 LEU   257      90.518  30.696  42.021  1.00  0.00           C  
ATOM   4227 HD21 LEU   257      91.210  31.416  41.584  1.00  0.00           H  
ATOM   4228 HD22 LEU   257      90.787  30.311  43.004  1.00  0.00           H  
ATOM   4229 HD23 LEU   257      90.568  29.747  41.485  1.00  0.00           H  
ATOM   4230  C   LEU   257      86.240  30.667  40.987  1.00  0.00           C  
ATOM   4231  O   LEU   257      86.283  29.590  40.442  1.00  0.00           O  
ATOM   4232  N   ARG   258      85.750  31.777  40.349  1.00  0.00           N  
ATOM   4233  H   ARG   258      85.895  32.595  40.923  1.00  0.00           H  
ATOM   4234  CA  ARG   258      84.903  31.815  39.137  1.00  0.00           C  
ATOM   4235  HA  ARG   258      84.283  30.922  39.208  1.00  0.00           H  
ATOM   4236  CB  ARG   258      84.177  33.228  39.164  1.00  0.00           C  
ATOM   4237  HB2 ARG   258      84.088  33.568  40.196  1.00  0.00           H  
ATOM   4238  HB3 ARG   258      84.756  34.037  38.718  1.00  0.00           H  
ATOM   4239  CG  ARG   258      82.801  33.098  38.560  1.00  0.00           C  
ATOM   4240  HG2 ARG   258      82.869  32.988  37.478  1.00  0.00           H  
ATOM   4241  HG3 ARG   258      82.387  32.149  38.900  1.00  0.00           H  
ATOM   4242  CD  ARG   258      81.740  34.230  38.825  1.00  0.00           C  
ATOM   4243  HD2 ARG   258      81.912  34.753  39.766  1.00  0.00           H  
ATOM   4244  HD3 ARG   258      81.926  34.965  38.042  1.00  0.00           H  
ATOM   4245  NE  ARG   258      80.341  33.773  38.654  1.00  0.00           N  
ATOM   4246  HE  ARG   258      79.822  33.813  39.520  1.00  0.00           H  
ATOM   4247  CZ  ARG   258      79.895  33.287  37.518  1.00  0.00           C  
ATOM   4248  NH1 ARG   258      80.506  33.578  36.368  1.00  0.00           N  
ATOM   4249 HH11 ARG   258      81.329  34.163  36.405  1.00  0.00           H  
ATOM   4250 HH12 ARG   258      80.076  33.109  35.583  1.00  0.00           H  
ATOM   4251  NH2 ARG   258      78.987  32.359  37.618  1.00  0.00           N  
ATOM   4252 HH21 ARG   258      78.952  31.926  38.530  1.00  0.00           H  
ATOM   4253 HH22 ARG   258      78.519  31.850  36.883  1.00  0.00           H  
ATOM   4254  C   ARG   258      85.633  31.650  37.761  1.00  0.00           C  
ATOM   4255  O   ARG   258      85.352  32.420  36.827  1.00  0.00           O  
ATOM   4256  N   ARG   259      86.341  30.603  37.659  1.00  0.00           N  
ATOM   4257  H   ARG   259      86.573  30.133  38.522  1.00  0.00           H  
ATOM   4258  CA  ARG   259      86.620  29.773  36.442  1.00  0.00           C  
ATOM   4259  HA  ARG   259      87.685  29.686  36.227  1.00  0.00           H  
ATOM   4260  CB  ARG   259      86.382  28.351  36.939  1.00  0.00           C  
ATOM   4261  HB2 ARG   259      86.550  27.665  36.108  1.00  0.00           H  
ATOM   4262  HB3 ARG   259      87.072  28.269  37.780  1.00  0.00           H  
ATOM   4263  CG  ARG   259      84.979  27.964  37.473  1.00  0.00           C  
ATOM   4264  HG2 ARG   259      85.071  27.368  38.381  1.00  0.00           H  
ATOM   4265  HG3 ARG   259      84.467  28.860  37.824  1.00  0.00           H  
ATOM   4266  CD  ARG   259      84.232  27.175  36.398  1.00  0.00           C  
ATOM   4267  HD2 ARG   259      84.376  27.625  35.415  1.00  0.00           H  
ATOM   4268  HD3 ARG   259      84.663  26.179  36.304  1.00  0.00           H  
ATOM   4269  NE  ARG   259      82.821  27.034  36.624  1.00  0.00           N  
ATOM   4270  HE  ARG   259      82.506  26.095  36.821  1.00  0.00           H  
ATOM   4271  CZ  ARG   259      81.804  27.901  36.527  1.00  0.00           C  
ATOM   4272  NH1 ARG   259      82.141  29.206  36.497  1.00  0.00           N  
ATOM   4273 HH11 ARG   259      83.125  29.400  36.383  1.00  0.00           H  
ATOM   4274 HH12 ARG   259      81.514  29.816  35.991  1.00  0.00           H  
ATOM   4275  NH2 ARG   259      80.549  27.694  36.525  1.00  0.00           N  
ATOM   4276 HH21 ARG   259      80.176  26.770  36.686  1.00  0.00           H  
ATOM   4277 HH22 ARG   259      79.957  28.501  36.387  1.00  0.00           H  
ATOM   4278  C   ARG   259      85.891  30.199  35.191  1.00  0.00           C  
ATOM   4279  O   ARG   259      84.664  30.140  35.243  1.00  0.00           O  
ATOM   4280  N   GLY   260      86.485  30.391  34.009  1.00  0.00           N  
ATOM   4281  H   GLY   260      87.495  30.402  33.990  1.00  0.00           H  
ATOM   4282  CA  GLY   260      85.815  30.789  32.813  1.00  0.00           C  
ATOM   4283  HA2 GLY   260      85.639  29.903  32.204  1.00  0.00           H  
ATOM   4284  HA3 GLY   260      84.851  31.168  33.154  1.00  0.00           H  
ATOM   4285  C   GLY   260      86.624  31.756  32.023  1.00  0.00           C  
ATOM   4286  O   GLY   260      87.257  32.609  32.550  1.00  0.00           O  
ATOM   4287  N   GLU   261      86.493  31.553  30.713  1.00  0.00           N  
ATOM   4288  H   GLU   261      85.898  30.798  30.406  1.00  0.00           H  
ATOM   4289  CA  GLU   261      86.857  32.568  29.711  1.00  0.00           C  
ATOM   4290  HA  GLU   261      87.804  32.980  30.062  1.00  0.00           H  
ATOM   4291  CB  GLU   261      87.382  31.934  28.405  1.00  0.00           C  
ATOM   4292  HB2 GLU   261      88.106  31.174  28.698  1.00  0.00           H  
ATOM   4293  HB3 GLU   261      86.573  31.357  27.957  1.00  0.00           H  
ATOM   4294  CG  GLU   261      87.871  32.803  27.279  1.00  0.00           C  
ATOM   4295  HG2 GLU   261      87.324  32.519  26.380  1.00  0.00           H  
ATOM   4296  HG3 GLU   261      87.655  33.856  27.458  1.00  0.00           H  
ATOM   4297  CD  GLU   261      89.349  32.742  27.117  1.00  0.00           C  
ATOM   4298  OE1 GLU   261      90.042  33.756  27.388  1.00  0.00           O  
ATOM   4299  OE2 GLU   261      89.787  31.744  26.539  1.00  0.00           O  
ATOM   4300  C   GLU   261      85.855  33.622  29.532  1.00  0.00           C  
ATOM   4301  O   GLU   261      84.768  33.257  29.042  1.00  0.00           O  
ATOM   4302  N   TYR   262      86.209  34.888  29.816  1.00  0.00           N  
ATOM   4303  H   TYR   262      87.151  35.073  30.128  1.00  0.00           H  
ATOM   4304  CA  TYR   262      85.224  35.966  29.729  1.00  0.00           C  
ATOM   4305  HA  TYR   262      84.361  35.567  29.195  1.00  0.00           H  
ATOM   4306  CB  TYR   262      84.842  36.470  31.104  1.00  0.00           C  
ATOM   4307  HB2 TYR   262      85.665  36.990  31.593  1.00  0.00           H  
ATOM   4308  HB3 TYR   262      84.098  37.257  30.982  1.00  0.00           H  
ATOM   4309  CG  TYR   262      84.296  35.472  32.126  1.00  0.00           C  
ATOM   4310  CD1 TYR   262      85.119  35.213  33.239  1.00  0.00           C  
ATOM   4311  HD1 TYR   262      86.079  35.693  33.362  1.00  0.00           H  
ATOM   4312  CE1 TYR   262      84.709  34.291  34.211  1.00  0.00           C  
ATOM   4313  HE1 TYR   262      85.296  34.145  35.106  1.00  0.00           H  
ATOM   4314  CZ  TYR   262      83.447  33.646  34.122  1.00  0.00           C  
ATOM   4315  OH  TYR   262      83.184  32.616  34.904  1.00  0.00           O  
ATOM   4316  HH  TYR   262      83.952  32.303  35.387  1.00  0.00           H  
ATOM   4317  CE2 TYR   262      82.643  33.930  32.983  1.00  0.00           C  
ATOM   4318  HE2 TYR   262      81.803  33.270  32.823  1.00  0.00           H  
ATOM   4319  CD2 TYR   262      83.069  34.858  32.016  1.00  0.00           C  
ATOM   4320  HD2 TYR   262      82.507  34.957  31.100  1.00  0.00           H  
ATOM   4321  C   TYR   262      85.637  37.167  28.890  1.00  0.00           C  
ATOM   4322  O   TYR   262      86.705  37.808  29.077  1.00  0.00           O  
ATOM   4323  N   VAL   263      84.697  37.626  28.036  1.00  0.00           N  
ATOM   4324  H   VAL   263      83.946  36.966  27.897  1.00  0.00           H  
ATOM   4325  CA  VAL   263      84.553  38.971  27.553  1.00  0.00           C  
ATOM   4326  HA  VAL   263      85.533  39.445  27.612  1.00  0.00           H  
ATOM   4327  CB  VAL   263      84.058  39.104  26.101  1.00  0.00           C  
ATOM   4328  HB  VAL   263      83.785  40.146  25.935  1.00  0.00           H  
ATOM   4329  CG1 VAL   263      85.209  38.708  25.176  1.00  0.00           C  
ATOM   4330 HG11 VAL   263      85.086  37.682  24.830  1.00  0.00           H  
ATOM   4331 HG12 VAL   263      85.070  39.334  24.294  1.00  0.00           H  
ATOM   4332 HG13 VAL   263      86.179  38.842  25.655  1.00  0.00           H  
ATOM   4333  CG2 VAL   263      82.836  38.265  25.703  1.00  0.00           C  
ATOM   4334 HG21 VAL   263      81.986  38.687  26.238  1.00  0.00           H  
ATOM   4335 HG22 VAL   263      82.656  38.274  24.628  1.00  0.00           H  
ATOM   4336 HG23 VAL   263      82.952  37.190  25.847  1.00  0.00           H  
ATOM   4337  C   VAL   263      83.593  39.731  28.489  1.00  0.00           C  
ATOM   4338  O   VAL   263      82.465  39.370  28.587  1.00  0.00           O  
ATOM   4339  N   LEU   264      84.119  40.700  29.218  1.00  0.00           N  
ATOM   4340  H   LEU   264      85.101  40.906  29.107  1.00  0.00           H  
ATOM   4341  CA  LEU   264      83.376  41.522  30.122  1.00  0.00           C  
ATOM   4342  HA  LEU   264      82.363  41.145  30.261  1.00  0.00           H  
ATOM   4343  CB  LEU   264      84.199  41.537  31.432  1.00  0.00           C  
ATOM   4344  HB2 LEU   264      85.133  42.092  31.349  1.00  0.00           H  
ATOM   4345  HB3 LEU   264      83.545  42.046  32.139  1.00  0.00           H  
ATOM   4346  CG  LEU   264      84.476  40.250  32.133  1.00  0.00           C  
ATOM   4347  HG  LEU   264      85.020  39.613  31.435  1.00  0.00           H  
ATOM   4348  CD1 LEU   264      85.415  40.599  33.274  1.00  0.00           C  
ATOM   4349 HD11 LEU   264      85.142  41.395  33.967  1.00  0.00           H  
ATOM   4350 HD12 LEU   264      85.754  39.708  33.803  1.00  0.00           H  
ATOM   4351 HD13 LEU   264      86.348  40.903  32.801  1.00  0.00           H  
ATOM   4352  CD2 LEU   264      83.271  39.605  32.705  1.00  0.00           C  
ATOM   4353 HD21 LEU   264      82.629  40.349  33.175  1.00  0.00           H  
ATOM   4354 HD22 LEU   264      82.738  38.995  31.975  1.00  0.00           H  
ATOM   4355 HD23 LEU   264      83.541  38.892  33.484  1.00  0.00           H  
ATOM   4356  C   LEU   264      83.170  42.957  29.560  1.00  0.00           C  
ATOM   4357  O   LEU   264      84.030  43.842  29.531  1.00  0.00           O  
ATOM   4358  N   HIE   265      81.912  43.223  29.213  1.00  0.00           N  
ATOM   4359  H   HIE   265      81.240  42.565  29.580  1.00  0.00           H  
ATOM   4360  CA  HIE   265      81.370  44.479  28.684  1.00  0.00           C  
ATOM   4361  HA  HIE   265      82.021  44.684  27.834  1.00  0.00           H  
ATOM   4362  CB  HIE   265      80.055  44.183  27.934  1.00  0.00           C  
ATOM   4363  HB2 HIE   265      79.178  44.055  28.569  1.00  0.00           H  
ATOM   4364  HB3 HIE   265      79.708  45.094  27.446  1.00  0.00           H  
ATOM   4365  CG  HIE   265      80.049  42.934  27.196  1.00  0.00           C  
ATOM   4366  ND1 HIE   265      81.056  42.502  26.318  1.00  0.00           N  
ATOM   4367  CE1 HIE   265      80.725  41.281  25.990  1.00  0.00           C  
ATOM   4368  HE1 HIE   265      81.300  40.789  25.220  1.00  0.00           H  
ATOM   4369  NE2 HIE   265      79.672  40.876  26.653  1.00  0.00           N  
ATOM   4370  HE2 HIE   265      79.227  39.983  26.498  1.00  0.00           H  
ATOM   4371  CD2 HIE   265      79.197  41.906  27.414  1.00  0.00           C  
ATOM   4372  HD2 HIE   265      78.316  41.874  28.038  1.00  0.00           H  
ATOM   4373  C   HIE   265      81.366  45.617  29.740  1.00  0.00           C  
ATOM   4374  O   HIE   265      80.700  45.582  30.775  1.00  0.00           O  
ATOM   4375  N   MET   266      82.030  46.654  29.392  1.00  0.00           N  
ATOM   4376  H   MET   266      82.378  46.648  28.444  1.00  0.00           H  
ATOM   4377  CA  MET   266      82.450  47.761  30.193  1.00  0.00           C  
ATOM   4378  HA  MET   266      82.376  47.285  31.171  1.00  0.00           H  
ATOM   4379  CB  MET   266      83.924  48.089  30.084  1.00  0.00           C  
ATOM   4380  HB2 MET   266      84.218  48.566  29.149  1.00  0.00           H  
ATOM   4381  HB3 MET   266      84.157  48.739  30.927  1.00  0.00           H  
ATOM   4382  CG  MET   266      84.787  46.853  30.087  1.00  0.00           C  
ATOM   4383  HG2 MET   266      84.581  46.240  30.965  1.00  0.00           H  
ATOM   4384  HG3 MET   266      84.405  46.141  29.354  1.00  0.00           H  
ATOM   4385  SD  MET   266      86.630  47.232  29.947  1.00  0.00           S  
ATOM   4386  CE  MET   266      86.901  47.223  28.131  1.00  0.00           C  
ATOM   4387  HE1 MET   266      87.875  46.816  27.858  1.00  0.00           H  
ATOM   4388  HE2 MET   266      86.074  46.698  27.653  1.00  0.00           H  
ATOM   4389  HE3 MET   266      86.789  48.263  27.824  1.00  0.00           H  
ATOM   4390  C   MET   266      81.521  49.023  30.235  1.00  0.00           C  
ATOM   4391  O   MET   266      81.097  49.494  29.156  1.00  0.00           O  
ATOM   4392  N   TRP   267      81.096  49.492  31.450  1.00  0.00           N  
ATOM   4393  H   TRP   267      81.571  49.042  32.219  1.00  0.00           H  
ATOM   4394  CA  TRP   267      80.386  50.798  31.748  1.00  0.00           C  
ATOM   4395  HA  TRP   267      79.683  51.018  30.945  1.00  0.00           H  
ATOM   4396  CB  TRP   267      79.662  50.729  33.070  1.00  0.00           C  
ATOM   4397  HB2 TRP   267      80.408  50.825  33.859  1.00  0.00           H  
ATOM   4398  HB3 TRP   267      79.021  51.610  33.074  1.00  0.00           H  
ATOM   4399  CG  TRP   267      78.871  49.498  33.466  1.00  0.00           C  
ATOM   4400  CD1 TRP   267      79.369  48.392  34.097  1.00  0.00           C  
ATOM   4401  HD1 TRP   267      80.434  48.310  34.258  1.00  0.00           H  
ATOM   4402  NE1 TRP   267      78.385  47.373  34.074  1.00  0.00           N  
ATOM   4403  HE1 TRP   267      78.511  46.555  34.654  1.00  0.00           H  
ATOM   4404  CE2 TRP   267      77.169  47.864  33.709  1.00  0.00           C  
ATOM   4405  CZ2 TRP   267      75.880  47.289  33.604  1.00  0.00           C  
ATOM   4406  HZ2 TRP   267      75.651  46.330  34.045  1.00  0.00           H  
ATOM   4407  CH2 TRP   267      74.769  48.074  33.133  1.00  0.00           C  
ATOM   4408  HH2 TRP   267      73.740  47.751  33.188  1.00  0.00           H  
ATOM   4409  CZ3 TRP   267      75.120  49.320  32.558  1.00  0.00           C  
ATOM   4410  HZ3 TRP   267      74.367  49.786  31.940  1.00  0.00           H  
ATOM   4411  CE3 TRP   267      76.430  49.857  32.642  1.00  0.00           C  
ATOM   4412  HE3 TRP   267      76.746  50.794  32.209  1.00  0.00           H  
ATOM   4413  CD2 TRP   267      77.475  49.189  33.299  1.00  0.00           C  
ATOM   4414  C   TRP   267      81.390  52.031  31.833  1.00  0.00           C  
ATOM   4415  O   TRP   267      82.526  51.907  32.264  1.00  0.00           O  
ATOM   4416  N   GLN   268      80.864  53.249  31.566  1.00  0.00           N  
ATOM   4417  H   GLN   268      79.878  53.446  31.469  1.00  0.00           H  
ATOM   4418  CA  GLN   268      81.639  54.480  31.734  1.00  0.00           C  
ATOM   4419  HA  GLN   268      82.696  54.257  31.587  1.00  0.00           H  
ATOM   4420  CB  GLN   268      81.138  55.482  30.609  1.00  0.00           C  
ATOM   4421  HB2 GLN   268      81.171  55.021  29.622  1.00  0.00           H  
ATOM   4422  HB3 GLN   268      80.105  55.651  30.914  1.00  0.00           H  
ATOM   4423  CG  GLN   268      81.772  56.862  30.589  1.00  0.00           C  
ATOM   4424  HG2 GLN   268      81.747  57.391  31.542  1.00  0.00           H  
ATOM   4425  HG3 GLN   268      82.831  56.690  30.395  1.00  0.00           H  
ATOM   4426  CD  GLN   268      81.159  57.782  29.541  1.00  0.00           C  
ATOM   4427  OE1 GLN   268      80.313  57.371  28.721  1.00  0.00           O  
ATOM   4428  NE2 GLN   268      81.670  58.959  29.483  1.00  0.00           N  
ATOM   4429 HE21 GLN   268      82.263  59.286  30.232  1.00  0.00           H  
ATOM   4430 HE22 GLN   268      81.368  59.555  28.725  1.00  0.00           H  
ATOM   4431  C   GLN   268      81.558  54.974  33.210  1.00  0.00           C  
ATOM   4432  O   GLN   268      80.452  55.007  33.728  1.00  0.00           O  
ATOM   4433  N   ILE   269      82.728  55.475  33.816  1.00  0.00           N  
ATOM   4434  H   ILE   269      83.542  55.591  33.229  1.00  0.00           H  
ATOM   4435  CA  ILE   269      82.798  56.179  35.098  1.00  0.00           C  
ATOM   4436  HA  ILE   269      82.353  55.670  35.953  1.00  0.00           H  
ATOM   4437  CB  ILE   269      84.321  56.301  35.341  1.00  0.00           C  
ATOM   4438  HB  ILE   269      84.815  56.712  34.461  1.00  0.00           H  
ATOM   4439  CG2 ILE   269      84.591  57.284  36.431  1.00  0.00           C  
ATOM   4440 HG21 ILE   269      85.665  57.392  36.588  1.00  0.00           H  
ATOM   4441 HG22 ILE   269      84.107  58.237  36.217  1.00  0.00           H  
ATOM   4442 HG23 ILE   269      84.086  56.917  37.324  1.00  0.00           H  
ATOM   4443  CG1 ILE   269      85.029  54.962  35.720  1.00  0.00           C  
ATOM   4444 HG12 ILE   269      84.684  54.236  34.984  1.00  0.00           H  
ATOM   4445 HG13 ILE   269      86.093  55.096  35.524  1.00  0.00           H  
ATOM   4446  CD1 ILE   269      84.856  54.394  37.135  1.00  0.00           C  
ATOM   4447 HD11 ILE   269      85.173  55.089  37.913  1.00  0.00           H  
ATOM   4448 HD12 ILE   269      83.791  54.254  37.318  1.00  0.00           H  
ATOM   4449 HD13 ILE   269      85.191  53.368  37.286  1.00  0.00           H  
ATOM   4450  C   ILE   269      82.052  57.521  34.974  1.00  0.00           C  
ATOM   4451  O   ILE   269      82.491  58.510  34.381  1.00  0.00           O  
ATOM   4452  N   SER   270      80.849  57.580  35.593  1.00  0.00           N  
ATOM   4453  H   SER   270      80.554  56.713  36.018  1.00  0.00           H  
ATOM   4454  CA  SER   270      79.892  58.692  35.635  1.00  0.00           C  
ATOM   4455  HA  SER   270      79.983  59.231  34.692  1.00  0.00           H  
ATOM   4456  CB  SER   270      80.179  59.711  36.818  1.00  0.00           C  
ATOM   4457  HB2 SER   270      80.319  59.190  37.765  1.00  0.00           H  
ATOM   4458  HB3 SER   270      81.069  60.278  36.542  1.00  0.00           H  
ATOM   4459  OG  SER   270      78.982  60.491  36.829  1.00  0.00           O  
ATOM   4460  HG  SER   270      78.827  60.876  37.695  1.00  0.00           H  
ATOM   4461  C   SER   270      78.377  58.219  35.654  1.00  0.00           C  
ATOM   4462  O   SER   270      77.578  58.492  34.778  1.00  0.00           O  
ATOM   4463  N   SER   271      78.009  57.671  36.799  1.00  0.00           N  
ATOM   4464  H   SER   271      78.696  57.331  37.457  1.00  0.00           H  
ATOM   4465  CA  SER   271      76.676  57.719  37.347  1.00  0.00           C  
ATOM   4466  HA  SER   271      76.129  58.542  36.886  1.00  0.00           H  
ATOM   4467  CB  SER   271      75.930  56.423  37.045  1.00  0.00           C  
ATOM   4468  HB2 SER   271      76.010  56.258  35.970  1.00  0.00           H  
ATOM   4469  HB3 SER   271      76.368  55.676  37.707  1.00  0.00           H  
ATOM   4470  OG  SER   271      74.534  56.580  37.298  1.00  0.00           O  
ATOM   4471  HG  SER   271      74.088  55.750  37.478  1.00  0.00           H  
ATOM   4472  C   SER   271      76.660  58.100  38.875  1.00  0.00           C  
ATOM   4473  O   SER   271      77.504  57.588  39.674  1.00  0.00           O  
ATOM   4474  N   PHE   272      75.643  58.882  39.276  1.00  0.00           N  
ATOM   4475  H   PHE   272      74.953  59.100  38.571  1.00  0.00           H  
ATOM   4476  CA  PHE   272      75.313  59.475  40.588  1.00  0.00           C  
ATOM   4477  HA  PHE   272      76.306  59.683  40.987  1.00  0.00           H  
ATOM   4478  CB  PHE   272      74.561  60.841  40.336  1.00  0.00           C  
ATOM   4479  HB2 PHE   272      73.631  60.668  39.793  1.00  0.00           H  
ATOM   4480  HB3 PHE   272      74.265  61.423  41.209  1.00  0.00           H  
ATOM   4481  CG  PHE   272      75.346  61.818  39.567  1.00  0.00           C  
ATOM   4482  CD1 PHE   272      75.373  61.675  38.136  1.00  0.00           C  
ATOM   4483  HD1 PHE   272      74.883  60.860  37.624  1.00  0.00           H  
ATOM   4484  CE1 PHE   272      76.115  62.583  37.391  1.00  0.00           C  
ATOM   4485  HE1 PHE   272      76.051  62.552  36.313  1.00  0.00           H  
ATOM   4486  CZ  PHE   272      76.801  63.629  38.060  1.00  0.00           C  
ATOM   4487  HZ  PHE   272      77.385  64.346  37.500  1.00  0.00           H  
ATOM   4488  CE2 PHE   272      76.742  63.806  39.413  1.00  0.00           C  
ATOM   4489  HE2 PHE   272      77.358  64.577  39.853  1.00  0.00           H  
ATOM   4490  CD2 PHE   272      75.976  62.945  40.157  1.00  0.00           C  
ATOM   4491  HD2 PHE   272      75.900  63.000  41.233  1.00  0.00           H  
ATOM   4492  C   PHE   272      74.566  58.510  41.439  1.00  0.00           C  
ATOM   4493  O   PHE   272      73.521  58.942  41.993  1.00  0.00           O  
ATOM   4494  N   ASN   273      74.986  57.265  41.673  1.00  0.00           N  
ATOM   4495  H   ASN   273      75.804  56.930  41.186  1.00  0.00           H  
ATOM   4496  CA  ASN   273      74.244  56.282  42.496  1.00  0.00           C  
ATOM   4497  HA  ASN   273      73.879  56.689  43.440  1.00  0.00           H  
ATOM   4498  CB  ASN   273      72.972  55.927  41.688  1.00  0.00           C  
ATOM   4499  HB2 ASN   273      72.419  56.844  41.485  1.00  0.00           H  
ATOM   4500  HB3 ASN   273      73.269  55.439  40.761  1.00  0.00           H  
ATOM   4501  CG  ASN   273      71.982  55.084  42.541  1.00  0.00           C  
ATOM   4502  OD1 ASN   273      71.748  55.354  43.679  1.00  0.00           O  
ATOM   4503  ND2 ASN   273      71.400  54.056  41.985  1.00  0.00           N  
ATOM   4504 HD21 ASN   273      71.689  53.650  41.107  1.00  0.00           H  
ATOM   4505 HD22 ASN   273      70.691  53.631  42.566  1.00  0.00           H  
ATOM   4506  C   ASN   273      75.141  55.032  42.866  1.00  0.00           C  
ATOM   4507  O   ASN   273      76.350  54.930  42.509  1.00  0.00           O  
ATOM   4508  N   ALA   274      74.553  54.097  43.685  1.00  0.00           N  
ATOM   4509  H   ALA   274      73.670  54.319  44.121  1.00  0.00           H  
ATOM   4510  CA  ALA   274      75.033  52.686  43.825  1.00  0.00           C  
ATOM   4511  HA  ALA   274      75.708  52.557  44.670  1.00  0.00           H  
ATOM   4512  CB  ALA   274      73.662  51.976  44.050  1.00  0.00           C  
ATOM   4513  HB1 ALA   274      73.093  52.453  44.847  1.00  0.00           H  
ATOM   4514  HB2 ALA   274      73.149  52.062  43.092  1.00  0.00           H  
ATOM   4515  HB3 ALA   274      73.832  50.937  44.331  1.00  0.00           H  
ATOM   4516  C   ALA   274      75.763  52.050  42.649  1.00  0.00           C  
ATOM   4517  O   ALA   274      76.772  51.396  42.822  1.00  0.00           O  
ATOM   4518  N   ASP   275      75.176  52.371  41.505  1.00  0.00           N  
ATOM   4519  H   ASP   275      74.436  53.032  41.695  1.00  0.00           H  
ATOM   4520  CA  ASP   275      75.413  51.894  40.169  1.00  0.00           C  
ATOM   4521  HA  ASP   275      74.781  51.078  39.820  1.00  0.00           H  
ATOM   4522  CB  ASP   275      75.270  53.078  39.283  1.00  0.00           C  
ATOM   4523  HB2 ASP   275      75.887  53.920  39.598  1.00  0.00           H  
ATOM   4524  HB3 ASP   275      75.712  52.819  38.321  1.00  0.00           H  
ATOM   4525  CG  ASP   275      73.797  53.519  39.066  1.00  0.00           C  
ATOM   4526  OD1 ASP   275      72.869  53.237  39.875  1.00  0.00           O  
ATOM   4527  OD2 ASP   275      73.557  54.208  38.044  1.00  0.00           O  
ATOM   4528  C   ASP   275      76.831  51.302  39.974  1.00  0.00           C  
ATOM   4529  O   ASP   275      77.051  50.218  39.362  1.00  0.00           O  
ATOM   4530  N   LYS   276      77.881  52.033  40.407  1.00  0.00           N  
ATOM   4531  H   LYS   276      77.637  52.837  40.967  1.00  0.00           H  
ATOM   4532  CA  LYS   276      79.306  51.700  40.283  1.00  0.00           C  
ATOM   4533  HA  LYS   276      79.596  51.796  39.237  1.00  0.00           H  
ATOM   4534  CB  LYS   276      80.159  52.758  40.929  1.00  0.00           C  
ATOM   4535  HB2 LYS   276      81.202  52.593  40.662  1.00  0.00           H  
ATOM   4536  HB3 LYS   276      79.768  53.678  40.493  1.00  0.00           H  
ATOM   4537  CG  LYS   276      80.092  52.846  42.502  1.00  0.00           C  
ATOM   4538  HG2 LYS   276      79.042  53.011  42.743  1.00  0.00           H  
ATOM   4539  HG3 LYS   276      80.356  51.871  42.912  1.00  0.00           H  
ATOM   4540  CD  LYS   276      80.902  54.013  43.026  1.00  0.00           C  
ATOM   4541  HD2 LYS   276      81.796  53.937  42.408  1.00  0.00           H  
ATOM   4542  HD3 LYS   276      80.346  54.942  42.905  1.00  0.00           H  
ATOM   4543  CE  LYS   276      81.253  53.908  44.425  1.00  0.00           C  
ATOM   4544  HE2 LYS   276      80.439  53.693  45.118  1.00  0.00           H  
ATOM   4545  HE3 LYS   276      81.908  53.038  44.478  1.00  0.00           H  
ATOM   4546  NZ  LYS   276      82.070  55.043  44.942  1.00  0.00           N  
ATOM   4547  HZ1 LYS   276      82.450  54.868  45.861  1.00  0.00           H  
ATOM   4548  HZ2 LYS   276      82.889  55.247  44.387  1.00  0.00           H  
ATOM   4549  HZ3 LYS   276      81.465  55.847  45.028  1.00  0.00           H  
ATOM   4550  C   LYS   276      79.700  50.289  40.783  1.00  0.00           C  
ATOM   4551  O   LYS   276      80.604  49.713  40.247  1.00  0.00           O  
ATOM   4552  N   LEU   277      78.888  49.829  41.778  1.00  0.00           N  
ATOM   4553  H   LEU   277      78.054  50.390  41.881  1.00  0.00           H  
ATOM   4554  CA  LEU   277      79.120  48.556  42.432  1.00  0.00           C  
ATOM   4555  HA  LEU   277      80.170  48.300  42.291  1.00  0.00           H  
ATOM   4556  CB  LEU   277      78.838  48.674  43.952  1.00  0.00           C  
ATOM   4557  HB2 LEU   277      77.765  48.839  44.057  1.00  0.00           H  
ATOM   4558  HB3 LEU   277      79.038  47.684  44.360  1.00  0.00           H  
ATOM   4559  CG  LEU   277      79.569  49.712  44.774  1.00  0.00           C  
ATOM   4560  HG  LEU   277      79.354  50.722  44.426  1.00  0.00           H  
ATOM   4561  CD1 LEU   277      79.025  49.594  46.231  1.00  0.00           C  
ATOM   4562 HD11 LEU   277      79.622  48.920  46.845  1.00  0.00           H  
ATOM   4563 HD12 LEU   277      79.263  50.512  46.767  1.00  0.00           H  
ATOM   4564 HD13 LEU   277      77.987  49.263  46.264  1.00  0.00           H  
ATOM   4565  CD2 LEU   277      81.077  49.554  44.713  1.00  0.00           C  
ATOM   4566 HD21 LEU   277      81.280  48.636  45.264  1.00  0.00           H  
ATOM   4567 HD22 LEU   277      81.521  49.613  43.719  1.00  0.00           H  
ATOM   4568 HD23 LEU   277      81.560  50.376  45.242  1.00  0.00           H  
ATOM   4569  C   LEU   277      78.357  47.262  41.862  1.00  0.00           C  
ATOM   4570  O   LEU   277      78.242  46.272  42.518  1.00  0.00           O  
ATOM   4571  N   THR   278      77.887  47.339  40.640  1.00  0.00           N  
ATOM   4572  H   THR   278      77.736  48.230  40.188  1.00  0.00           H  
ATOM   4573  CA  THR   278      77.109  46.321  39.998  1.00  0.00           C  
ATOM   4574  HA  THR   278      76.395  45.918  40.716  1.00  0.00           H  
ATOM   4575  CB  THR   278      76.292  46.987  38.886  1.00  0.00           C  
ATOM   4576  HB  THR   278      75.657  47.790  39.262  1.00  0.00           H  
ATOM   4577  CG2 THR   278      77.090  47.418  37.606  1.00  0.00           C  
ATOM   4578 HG21 THR   278      77.795  48.234  37.764  1.00  0.00           H  
ATOM   4579 HG22 THR   278      77.616  46.545  37.221  1.00  0.00           H  
ATOM   4580 HG23 THR   278      76.303  47.735  36.921  1.00  0.00           H  
ATOM   4581  OG1 THR   278      75.408  45.932  38.527  1.00  0.00           O  
ATOM   4582  HG1 THR   278      74.673  46.260  38.004  1.00  0.00           H  
ATOM   4583  C   THR   278      78.014  45.179  39.510  1.00  0.00           C  
ATOM   4584  O   THR   278      79.065  45.415  38.936  1.00  0.00           O  
ATOM   4585  N   SER   279      77.617  43.952  39.746  1.00  0.00           N  
ATOM   4586  H   SER   279      76.775  43.767  40.273  1.00  0.00           H  
ATOM   4587  CA  SER   279      78.190  42.761  39.135  1.00  0.00           C  
ATOM   4588  HA  SER   279      79.247  42.781  39.399  1.00  0.00           H  
ATOM   4589  CB  SER   279      77.641  41.502  39.736  1.00  0.00           C  
ATOM   4590  HB2 SER   279      77.968  40.572  39.272  1.00  0.00           H  
ATOM   4591  HB3 SER   279      77.948  41.510  40.782  1.00  0.00           H  
ATOM   4592  OG  SER   279      76.216  41.476  39.628  1.00  0.00           O  
ATOM   4593  HG  SER   279      76.096  41.176  38.724  1.00  0.00           H  
ATOM   4594  C   SER   279      78.124  42.667  37.559  1.00  0.00           C  
ATOM   4595  O   SER   279      78.984  42.137  36.889  1.00  0.00           O  
ATOM   4596  N   ALA   280      77.020  43.198  37.069  1.00  0.00           N  
ATOM   4597  H   ALA   280      76.308  43.483  37.725  1.00  0.00           H  
ATOM   4598  CA  ALA   280      76.562  42.958  35.694  1.00  0.00           C  
ATOM   4599  HA  ALA   280      76.558  41.880  35.529  1.00  0.00           H  
ATOM   4600  CB  ALA   280      75.118  43.546  35.752  1.00  0.00           C  
ATOM   4601  HB1 ALA   280      74.483  42.974  36.429  1.00  0.00           H  
ATOM   4602  HB2 ALA   280      75.210  44.604  35.999  1.00  0.00           H  
ATOM   4603  HB3 ALA   280      74.675  43.563  34.756  1.00  0.00           H  
ATOM   4604  C   ALA   280      77.375  43.713  34.628  1.00  0.00           C  
ATOM   4605  O   ALA   280      77.982  44.743  34.835  1.00  0.00           O  
ATOM   4606  N   THR   281      77.429  43.207  33.392  1.00  0.00           N  
ATOM   4607  H   THR   281      76.767  42.495  33.121  1.00  0.00           H  
ATOM   4608  CA  THR   281      78.028  43.833  32.240  1.00  0.00           C  
ATOM   4609  HA  THR   281      78.879  44.417  32.591  1.00  0.00           H  
ATOM   4610  CB  THR   281      78.588  42.738  31.288  1.00  0.00           C  
ATOM   4611  HB  THR   281      78.983  43.179  30.372  1.00  0.00           H  
ATOM   4612  CG2 THR   281      79.868  42.048  31.868  1.00  0.00           C  
ATOM   4613 HG21 THR   281      79.849  41.012  31.531  1.00  0.00           H  
ATOM   4614 HG22 THR   281      80.779  42.569  31.573  1.00  0.00           H  
ATOM   4615 HG23 THR   281      79.806  42.023  32.956  1.00  0.00           H  
ATOM   4616  OG1 THR   281      77.656  41.746  30.950  1.00  0.00           O  
ATOM   4617  HG1 THR   281      76.903  42.160  30.522  1.00  0.00           H  
ATOM   4618  C   THR   281      77.176  44.887  31.575  1.00  0.00           C  
ATOM   4619  O   THR   281      75.946  44.830  31.553  1.00  0.00           O  
ATOM   4620  N   ASN   282      77.827  45.859  30.865  1.00  0.00           N  
ATOM   4621  H   ASN   282      78.831  45.785  30.782  1.00  0.00           H  
ATOM   4622  CA  ASN   282      77.150  47.006  30.163  1.00  0.00           C  
ATOM   4623  HA  ASN   282      76.506  47.566  30.842  1.00  0.00           H  
ATOM   4624  CB  ASN   282      78.152  48.085  29.702  1.00  0.00           C  
ATOM   4625  HB2 ASN   282      78.700  48.349  30.606  1.00  0.00           H  
ATOM   4626  HB3 ASN   282      78.799  47.647  28.943  1.00  0.00           H  
ATOM   4627  CG  ASN   282      77.555  49.333  29.084  1.00  0.00           C  
ATOM   4628  OD1 ASN   282      76.391  49.419  28.788  1.00  0.00           O  
ATOM   4629  ND2 ASN   282      78.377  50.356  28.900  1.00  0.00           N  
ATOM   4630 HD21 ASN   282      79.364  50.187  29.028  1.00  0.00           H  
ATOM   4631 HD22 ASN   282      77.961  51.189  28.510  1.00  0.00           H  
ATOM   4632  C   ASN   282      76.358  46.531  28.923  1.00  0.00           C  
ATOM   4633  O   ASN   282      76.929  46.091  27.958  1.00  0.00           O  
ATOM   4634  N   PRO   283      75.031  46.589  28.887  1.00  0.00           N  
ATOM   4635  CD  PRO   283      74.171  47.109  29.951  1.00  0.00           C  
ATOM   4636  HD2 PRO   283      74.127  48.198  29.939  1.00  0.00           H  
ATOM   4637  HD3 PRO   283      74.372  46.694  30.939  1.00  0.00           H  
ATOM   4638  CG  PRO   283      72.868  46.520  29.717  1.00  0.00           C  
ATOM   4639  HG2 PRO   283      72.129  47.171  30.184  1.00  0.00           H  
ATOM   4640  HG3 PRO   283      72.779  45.546  30.198  1.00  0.00           H  
ATOM   4641  CB  PRO   283      72.780  46.240  28.157  1.00  0.00           C  
ATOM   4642  HB2 PRO   283      72.305  47.098  27.683  1.00  0.00           H  
ATOM   4643  HB3 PRO   283      72.179  45.371  27.890  1.00  0.00           H  
ATOM   4644  CA  PRO   283      74.263  46.115  27.778  1.00  0.00           C  
ATOM   4645  HA  PRO   283      74.400  45.035  27.831  1.00  0.00           H  
ATOM   4646  C   PRO   283      74.341  46.783  26.406  1.00  0.00           C  
ATOM   4647  O   PRO   283      73.777  46.258  25.502  1.00  0.00           O  
ATOM   4648  N   ASP   284      75.122  47.862  26.238  1.00  0.00           N  
ATOM   4649  H   ASP   284      75.734  48.167  26.981  1.00  0.00           H  
ATOM   4650  CA  ASP   284      75.169  48.622  25.000  1.00  0.00           C  
ATOM   4651  HA  ASP   284      74.213  48.582  24.479  1.00  0.00           H  
ATOM   4652  CB  ASP   284      75.501  50.040  25.394  1.00  0.00           C  
ATOM   4653  HB2 ASP   284      76.455  50.030  25.920  1.00  0.00           H  
ATOM   4654  HB3 ASP   284      75.756  50.574  24.478  1.00  0.00           H  
ATOM   4655  CG  ASP   284      74.371  50.765  26.078  1.00  0.00           C  
ATOM   4656  OD1 ASP   284      73.200  50.693  25.618  1.00  0.00           O  
ATOM   4657  OD2 ASP   284      74.581  51.534  26.995  1.00  0.00           O  
ATOM   4658  C   ASP   284      76.266  48.024  24.137  1.00  0.00           C  
ATOM   4659  O   ASP   284      77.410  48.383  24.324  1.00  0.00           O  
ATOM   4660  N   LYS   285      76.024  47.095  23.225  1.00  0.00           N  
ATOM   4661  H   LYS   285      75.080  46.937  22.901  1.00  0.00           H  
ATOM   4662  CA  LYS   285      77.104  46.529  22.424  1.00  0.00           C  
ATOM   4663  HA  LYS   285      78.034  46.435  22.985  1.00  0.00           H  
ATOM   4664  CB  LYS   285      76.711  45.092  21.917  1.00  0.00           C  
ATOM   4665  HB2 LYS   285      76.154  44.653  22.745  1.00  0.00           H  
ATOM   4666  HB3 LYS   285      75.944  45.041  21.144  1.00  0.00           H  
ATOM   4667  CG  LYS   285      77.871  44.179  21.444  1.00  0.00           C  
ATOM   4668  HG2 LYS   285      77.439  43.200  21.242  1.00  0.00           H  
ATOM   4669  HG3 LYS   285      78.341  44.615  20.561  1.00  0.00           H  
ATOM   4670  CD  LYS   285      78.974  43.950  22.442  1.00  0.00           C  
ATOM   4671  HD2 LYS   285      79.852  43.580  21.914  1.00  0.00           H  
ATOM   4672  HD3 LYS   285      79.234  44.913  22.881  1.00  0.00           H  
ATOM   4673  CE  LYS   285      78.488  43.093  23.597  1.00  0.00           C  
ATOM   4674  HE2 LYS   285      79.208  43.002  24.411  1.00  0.00           H  
ATOM   4675  HE3 LYS   285      77.616  43.518  24.093  1.00  0.00           H  
ATOM   4676  NZ  LYS   285      78.320  41.723  23.048  1.00  0.00           N  
ATOM   4677  HZ1 LYS   285      77.624  41.694  22.317  1.00  0.00           H  
ATOM   4678  HZ2 LYS   285      79.162  41.365  22.619  1.00  0.00           H  
ATOM   4679  HZ3 LYS   285      77.931  41.134  23.770  1.00  0.00           H  
ATOM   4680  C   LYS   285      77.411  47.444  21.250  1.00  0.00           C  
ATOM   4681  O   LYS   285      78.538  47.325  20.686  1.00  0.00           O  
ATOM   4682  N   GLU   286      76.559  48.420  20.914  1.00  0.00           N  
ATOM   4683  H   GLU   286      75.686  48.549  21.405  1.00  0.00           H  
ATOM   4684  CA  GLU   286      76.941  49.554  20.016  1.00  0.00           C  
ATOM   4685  HA  GLU   286      77.493  49.097  19.195  1.00  0.00           H  
ATOM   4686  CB  GLU   286      75.631  50.214  19.360  1.00  0.00           C  
ATOM   4687  HB2 GLU   286      75.970  50.754  18.476  1.00  0.00           H  
ATOM   4688  HB3 GLU   286      74.857  49.490  19.107  1.00  0.00           H  
ATOM   4689  CG  GLU   286      74.947  51.305  20.197  1.00  0.00           C  
ATOM   4690  HG2 GLU   286      75.647  51.927  20.755  1.00  0.00           H  
ATOM   4691  HG3 GLU   286      74.345  51.931  19.538  1.00  0.00           H  
ATOM   4692  CD  GLU   286      74.019  50.716  21.238  1.00  0.00           C  
ATOM   4693  OE1 GLU   286      74.409  49.860  22.023  1.00  0.00           O  
ATOM   4694  OE2 GLU   286      72.788  51.057  21.207  1.00  0.00           O  
ATOM   4695  C   GLU   286      77.908  50.599  20.610  1.00  0.00           C  
ATOM   4696  O   GLU   286      78.445  51.359  19.814  1.00  0.00           O  
ATOM   4697  N   ASN   287      77.968  50.749  21.955  1.00  0.00           N  
ATOM   4698  H   ASN   287      77.481  50.090  22.546  1.00  0.00           H  
ATOM   4699  CA  ASN   287      78.764  51.843  22.603  1.00  0.00           C  
ATOM   4700  HA  ASN   287      79.249  52.465  21.851  1.00  0.00           H  
ATOM   4701  CB  ASN   287      77.846  52.707  23.414  1.00  0.00           C  
ATOM   4702  HB2 ASN   287      76.987  52.856  22.760  1.00  0.00           H  
ATOM   4703  HB3 ASN   287      77.466  52.208  24.305  1.00  0.00           H  
ATOM   4704  CG  ASN   287      78.424  54.081  23.827  1.00  0.00           C  
ATOM   4705  OD1 ASN   287      78.628  54.387  25.004  1.00  0.00           O  
ATOM   4706  ND2 ASN   287      78.606  54.990  22.888  1.00  0.00           N  
ATOM   4707 HD21 ASN   287      78.299  54.798  21.945  1.00  0.00           H  
ATOM   4708 HD22 ASN   287      78.574  55.962  23.160  1.00  0.00           H  
ATOM   4709  C   ASN   287      79.922  51.274  23.410  1.00  0.00           C  
ATOM   4710  O   ASN   287      81.046  51.670  23.241  1.00  0.00           O  
ATOM   4711  N   SER   288      79.637  50.189  24.184  1.00  0.00           N  
ATOM   4712  H   SER   288      78.665  49.915  24.172  1.00  0.00           H  
ATOM   4713  CA  SER   288      80.579  49.549  25.079  1.00  0.00           C  
ATOM   4714  HA  SER   288      80.953  50.357  25.708  1.00  0.00           H  
ATOM   4715  CB  SER   288      79.843  48.493  25.910  1.00  0.00           C  
ATOM   4716  HB2 SER   288      79.128  49.044  26.522  1.00  0.00           H  
ATOM   4717  HB3 SER   288      79.472  47.707  25.253  1.00  0.00           H  
ATOM   4718  OG  SER   288      80.753  47.831  26.797  1.00  0.00           O  
ATOM   4719  HG  SER   288      80.732  48.323  27.621  1.00  0.00           H  
ATOM   4720  C   SER   288      81.757  48.851  24.313  1.00  0.00           C  
ATOM   4721  O   SER   288      81.622  48.328  23.205  1.00  0.00           O  
ATOM   4722  N   MET   289      82.830  48.765  25.105  1.00  0.00           N  
ATOM   4723  H   MET   289      82.659  49.137  26.028  1.00  0.00           H  
ATOM   4724  CA  MET   289      83.985  47.920  24.815  1.00  0.00           C  
ATOM   4725  HA  MET   289      83.869  47.557  23.794  1.00  0.00           H  
ATOM   4726  CB  MET   289      85.224  48.788  24.836  1.00  0.00           C  
ATOM   4727  HB2 MET   289      85.312  49.204  25.840  1.00  0.00           H  
ATOM   4728  HB3 MET   289      86.099  48.210  24.539  1.00  0.00           H  
ATOM   4729  CG  MET   289      85.129  49.953  23.778  1.00  0.00           C  
ATOM   4730  HG2 MET   289      85.167  49.394  22.843  1.00  0.00           H  
ATOM   4731  HG3 MET   289      84.211  50.540  23.791  1.00  0.00           H  
ATOM   4732  SD  MET   289      86.473  51.156  23.878  1.00  0.00           S  
ATOM   4733  CE  MET   289      87.900  50.241  23.175  1.00  0.00           C  
ATOM   4734  HE1 MET   289      88.086  49.363  23.794  1.00  0.00           H  
ATOM   4735  HE2 MET   289      87.736  49.922  22.145  1.00  0.00           H  
ATOM   4736  HE3 MET   289      88.757  50.900  23.037  1.00  0.00           H  
ATOM   4737  C   MET   289      84.090  46.710  25.823  1.00  0.00           C  
ATOM   4738  O   MET   289      83.390  46.689  26.823  1.00  0.00           O  
ATOM   4739  N   SER   290      84.989  45.780  25.499  1.00  0.00           N  
ATOM   4740  H   SER   290      85.217  45.756  24.516  1.00  0.00           H  
ATOM   4741  CA  SER   290      85.142  44.544  26.242  1.00  0.00           C  
ATOM   4742  HA  SER   290      84.582  44.537  27.178  1.00  0.00           H  
ATOM   4743  CB  SER   290      84.473  43.428  25.463  1.00  0.00           C  
ATOM   4744  HB2 SER   290      84.594  42.443  25.913  1.00  0.00           H  
ATOM   4745  HB3 SER   290      83.412  43.653  25.353  1.00  0.00           H  
ATOM   4746  OG  SER   290      84.949  43.411  24.128  1.00  0.00           O  
ATOM   4747  HG  SER   290      84.437  42.835  23.555  1.00  0.00           H  
ATOM   4748  C   SER   290      86.662  44.158  26.590  1.00  0.00           C  
ATOM   4749  O   SER   290      87.589  44.032  25.798  1.00  0.00           O  
ATOM   4750  N   ILE   291      86.941  43.956  27.933  1.00  0.00           N  
ATOM   4751  H   ILE   291      86.080  43.811  28.442  1.00  0.00           H  
ATOM   4752  CA  ILE   291      88.242  43.485  28.531  1.00  0.00           C  
ATOM   4753  HA  ILE   291      89.088  43.739  27.892  1.00  0.00           H  
ATOM   4754  CB  ILE   291      88.544  43.967  29.990  1.00  0.00           C  
ATOM   4755  HB  ILE   291      88.763  45.029  29.873  1.00  0.00           H  
ATOM   4756  CG2 ILE   291      87.404  43.739  31.051  1.00  0.00           C  
ATOM   4757 HG21 ILE   291      87.203  42.675  31.176  1.00  0.00           H  
ATOM   4758 HG22 ILE   291      87.774  44.129  31.999  1.00  0.00           H  
ATOM   4759 HG23 ILE   291      86.531  44.366  30.874  1.00  0.00           H  
ATOM   4760  CG1 ILE   291      89.952  43.447  30.387  1.00  0.00           C  
ATOM   4761 HG12 ILE   291      89.892  42.384  30.623  1.00  0.00           H  
ATOM   4762 HG13 ILE   291      90.557  43.593  29.492  1.00  0.00           H  
ATOM   4763  CD1 ILE   291      90.640  44.357  31.448  1.00  0.00           C  
ATOM   4764 HD11 ILE   291      90.148  44.290  32.419  1.00  0.00           H  
ATOM   4765 HD12 ILE   291      91.672  44.006  31.434  1.00  0.00           H  
ATOM   4766 HD13 ILE   291      90.499  45.400  31.163  1.00  0.00           H  
ATOM   4767  C   ILE   291      88.112  42.017  28.361  1.00  0.00           C  
ATOM   4768  O   ILE   291      87.132  41.421  28.811  1.00  0.00           O  
ATOM   4769  N   SER   292      89.151  41.328  27.893  1.00  0.00           N  
ATOM   4770  H   SER   292      90.014  41.796  27.656  1.00  0.00           H  
ATOM   4771  CA  SER   292      89.198  39.856  27.746  1.00  0.00           C  
ATOM   4772  HA  SER   292      88.242  39.395  27.995  1.00  0.00           H  
ATOM   4773  CB  SER   292      89.606  39.470  26.326  1.00  0.00           C  
ATOM   4774  HB2 SER   292      89.806  38.400  26.278  1.00  0.00           H  
ATOM   4775  HB3 SER   292      88.730  39.707  25.722  1.00  0.00           H  
ATOM   4776  OG  SER   292      90.819  40.049  25.906  1.00  0.00           O  
ATOM   4777  HG  SER   292      90.791  41.008  25.941  1.00  0.00           H  
ATOM   4778  C   SER   292      90.164  39.219  28.791  1.00  0.00           C  
ATOM   4779  O   SER   292      91.262  39.697  28.990  1.00  0.00           O  
ATOM   4780  N   ILE   293      89.632  38.238  29.512  1.00  0.00           N  
ATOM   4781  H   ILE   293      88.688  37.950  29.297  1.00  0.00           H  
ATOM   4782  CA  ILE   293      90.194  37.662  30.729  1.00  0.00           C  
ATOM   4783  HA  ILE   293      91.274  37.722  30.597  1.00  0.00           H  
ATOM   4784  CB  ILE   293      89.744  38.523  32.004  1.00  0.00           C  
ATOM   4785  HB  ILE   293      89.825  39.559  31.674  1.00  0.00           H  
ATOM   4786  CG2 ILE   293      88.334  38.256  32.439  1.00  0.00           C  
ATOM   4787 HG21 ILE   293      88.064  38.986  33.202  1.00  0.00           H  
ATOM   4788 HG22 ILE   293      87.624  38.505  31.651  1.00  0.00           H  
ATOM   4789 HG23 ILE   293      88.274  37.265  32.888  1.00  0.00           H  
ATOM   4790  CG1 ILE   293      90.743  38.350  33.211  1.00  0.00           C  
ATOM   4791 HG12 ILE   293      90.633  37.392  33.720  1.00  0.00           H  
ATOM   4792 HG13 ILE   293      91.712  38.359  32.712  1.00  0.00           H  
ATOM   4793  CD1 ILE   293      90.548  39.514  34.222  1.00  0.00           C  
ATOM   4794 HD11 ILE   293      90.627  40.475  33.714  1.00  0.00           H  
ATOM   4795 HD12 ILE   293      89.601  39.523  34.762  1.00  0.00           H  
ATOM   4796 HD13 ILE   293      91.330  39.469  34.981  1.00  0.00           H  
ATOM   4797  C   ILE   293      89.868  36.135  30.921  1.00  0.00           C  
ATOM   4798  O   ILE   293      88.766  35.758  30.557  1.00  0.00           O  
ATOM   4799  N   LEU   294      90.737  35.328  31.631  1.00  0.00           N  
ATOM   4800  H   LEU   294      91.581  35.792  31.937  1.00  0.00           H  
ATOM   4801  CA  LEU   294      90.544  33.878  31.893  1.00  0.00           C  
ATOM   4802  HA  LEU   294      89.536  33.575  31.609  1.00  0.00           H  
ATOM   4803  CB  LEU   294      91.372  33.108  30.954  1.00  0.00           C  
ATOM   4804  HB2 LEU   294      91.124  33.418  29.939  1.00  0.00           H  
ATOM   4805  HB3 LEU   294      92.375  33.416  31.250  1.00  0.00           H  
ATOM   4806  CG  LEU   294      91.408  31.566  31.097  1.00  0.00           C  
ATOM   4807  HG  LEU   294      92.175  31.243  31.801  1.00  0.00           H  
ATOM   4808  CD1 LEU   294      90.046  30.865  31.432  1.00  0.00           C  
ATOM   4809 HD11 LEU   294      89.718  30.954  32.467  1.00  0.00           H  
ATOM   4810 HD12 LEU   294      89.213  31.210  30.819  1.00  0.00           H  
ATOM   4811 HD13 LEU   294      90.083  29.796  31.225  1.00  0.00           H  
ATOM   4812  CD2 LEU   294      91.970  30.906  29.755  1.00  0.00           C  
ATOM   4813 HD21 LEU   294      93.057  30.980  29.750  1.00  0.00           H  
ATOM   4814 HD22 LEU   294      91.714  29.846  29.765  1.00  0.00           H  
ATOM   4815 HD23 LEU   294      91.593  31.347  28.832  1.00  0.00           H  
ATOM   4816  C   LEU   294      90.858  33.540  33.371  1.00  0.00           C  
ATOM   4817  O   LEU   294      92.045  33.552  33.781  1.00  0.00           O  
ATOM   4818  N   LEU   295      89.826  33.119  34.057  1.00  0.00           N  
ATOM   4819  H   LEU   295      88.870  33.171  33.734  1.00  0.00           H  
ATOM   4820  CA  LEU   295      89.819  32.627  35.424  1.00  0.00           C  
ATOM   4821  HA  LEU   295      90.661  33.126  35.902  1.00  0.00           H  
ATOM   4822  CB  LEU   295      88.468  33.011  36.179  1.00  0.00           C  
ATOM   4823  HB2 LEU   295      87.695  32.732  35.463  1.00  0.00           H  
ATOM   4824  HB3 LEU   295      88.451  32.387  37.073  1.00  0.00           H  
ATOM   4825  CG  LEU   295      88.301  34.474  36.601  1.00  0.00           C  
ATOM   4826  HG  LEU   295      87.257  34.531  36.909  1.00  0.00           H  
ATOM   4827  CD1 LEU   295      89.241  34.776  37.775  1.00  0.00           C  
ATOM   4828 HD11 LEU   295      89.370  35.839  37.977  1.00  0.00           H  
ATOM   4829 HD12 LEU   295      88.993  34.231  38.686  1.00  0.00           H  
ATOM   4830 HD13 LEU   295      90.220  34.509  37.377  1.00  0.00           H  
ATOM   4831  CD2 LEU   295      88.408  35.547  35.467  1.00  0.00           C  
ATOM   4832 HD21 LEU   295      88.152  36.574  35.729  1.00  0.00           H  
ATOM   4833 HD22 LEU   295      89.369  35.585  34.954  1.00  0.00           H  
ATOM   4834 HD23 LEU   295      87.782  35.178  34.654  1.00  0.00           H  
ATOM   4835  C   LEU   295      90.196  31.158  35.344  1.00  0.00           C  
ATOM   4836  O   LEU   295      89.441  30.321  34.926  1.00  0.00           O  
ATOM   4837  N   ASP   296      91.475  30.820  35.648  1.00  0.00           N  
ATOM   4838  H   ASP   296      92.116  31.502  36.026  1.00  0.00           H  
ATOM   4839  CA  ASP   296      92.107  29.456  35.587  1.00  0.00           C  
ATOM   4840  HA  ASP   296      91.472  28.790  35.004  1.00  0.00           H  
ATOM   4841  CB  ASP   296      93.442  29.494  34.686  1.00  0.00           C  
ATOM   4842  HB2 ASP   296      93.276  30.081  33.783  1.00  0.00           H  
ATOM   4843  HB3 ASP   296      94.314  29.978  35.127  1.00  0.00           H  
ATOM   4844  CG  ASP   296      93.946  28.056  34.338  1.00  0.00           C  
ATOM   4845  OD1 ASP   296      93.289  27.013  34.470  1.00  0.00           O  
ATOM   4846  OD2 ASP   296      95.039  27.958  33.709  1.00  0.00           O  
ATOM   4847  C   ASP   296      92.409  28.820  36.959  1.00  0.00           C  
ATOM   4848  O   ASP   296      93.105  29.425  37.861  1.00  0.00           O  
ATOM   4849  N   ASN   297      92.068  27.516  37.151  1.00  0.00           N  
ATOM   4850  H   ASN   297      91.531  27.088  36.409  1.00  0.00           H  
ATOM   4851  CA  ASN   297      92.007  26.712  38.401  1.00  0.00           C  
ATOM   4852  HA  ASN   297      91.971  25.693  38.015  1.00  0.00           H  
ATOM   4853  CB  ASN   297      93.144  26.816  39.486  1.00  0.00           C  
ATOM   4854  HB2 ASN   297      93.191  27.830  39.883  1.00  0.00           H  
ATOM   4855  HB3 ASN   297      92.996  26.103  40.297  1.00  0.00           H  
ATOM   4856  CG  ASN   297      94.418  26.429  38.765  1.00  0.00           C  
ATOM   4857  OD1 ASN   297      94.813  25.276  38.640  1.00  0.00           O  
ATOM   4858  ND2 ASN   297      95.150  27.449  38.315  1.00  0.00           N  
ATOM   4859 HD21 ASN   297      94.568  28.264  38.186  1.00  0.00           H  
ATOM   4860 HD22 ASN   297      95.914  27.111  37.748  1.00  0.00           H  
ATOM   4861  C   ASN   297      90.561  26.907  39.000  1.00  0.00           C  
ATOM   4862  O   ASN   297      90.340  27.898  39.691  1.00  0.00           O  
ATOM   4863  N   PRO   298      89.638  25.942  38.813  1.00  0.00           N  
ATOM   4864  CD  PRO   298      89.790  24.910  37.843  1.00  0.00           C  
ATOM   4865  HD2 PRO   298      90.651  24.350  38.210  1.00  0.00           H  
ATOM   4866  HD3 PRO   298      90.030  25.369  36.884  1.00  0.00           H  
ATOM   4867  CG  PRO   298      88.476  24.137  37.737  1.00  0.00           C  
ATOM   4868  HG2 PRO   298      88.491  23.185  38.269  1.00  0.00           H  
ATOM   4869  HG3 PRO   298      88.324  24.002  36.666  1.00  0.00           H  
ATOM   4870  CB  PRO   298      87.486  25.095  38.401  1.00  0.00           C  
ATOM   4871  HB2 PRO   298      86.635  24.683  38.943  1.00  0.00           H  
ATOM   4872  HB3 PRO   298      87.025  25.749  37.662  1.00  0.00           H  
ATOM   4873  CA  PRO   298      88.324  25.811  39.406  1.00  0.00           C  
ATOM   4874  HA  PRO   298      87.957  26.830  39.533  1.00  0.00           H  
ATOM   4875  C   PRO   298      88.394  25.169  40.774  1.00  0.00           C  
ATOM   4876  O   PRO   298      88.205  23.976  40.887  1.00  0.00           O  
ATOM   4877  N   ILE   299      88.532  25.976  41.793  1.00  0.00           N  
ATOM   4878  H   ILE   299      88.478  26.984  41.813  1.00  0.00           H  
ATOM   4879  CA  ILE   299      88.543  25.437  43.201  1.00  0.00           C  
ATOM   4880  HA  ILE   299      88.166  24.415  43.237  1.00  0.00           H  
ATOM   4881  CB  ILE   299      89.955  25.527  43.788  1.00  0.00           C  
ATOM   4882  HB  ILE   299      89.940  25.216  44.832  1.00  0.00           H  
ATOM   4883  CG2 ILE   299      90.861  24.444  43.097  1.00  0.00           C  
ATOM   4884 HG21 ILE   299      91.906  24.584  43.371  1.00  0.00           H  
ATOM   4885 HG22 ILE   299      90.522  23.449  43.386  1.00  0.00           H  
ATOM   4886 HG23 ILE   299      90.939  24.589  42.020  1.00  0.00           H  
ATOM   4887  CG1 ILE   299      90.611  26.894  43.707  1.00  0.00           C  
ATOM   4888 HG12 ILE   299      90.865  27.032  42.656  1.00  0.00           H  
ATOM   4889 HG13 ILE   299      89.835  27.596  44.013  1.00  0.00           H  
ATOM   4890  CD1 ILE   299      91.825  26.999  44.627  1.00  0.00           C  
ATOM   4891 HD11 ILE   299      92.310  27.970  44.528  1.00  0.00           H  
ATOM   4892 HD12 ILE   299      91.536  26.866  45.670  1.00  0.00           H  
ATOM   4893 HD13 ILE   299      92.642  26.299  44.454  1.00  0.00           H  
ATOM   4894  C   ILE   299      87.502  26.055  44.089  1.00  0.00           C  
ATOM   4895  O   ILE   299      87.200  27.237  43.907  1.00  0.00           O  
ATOM   4896  N   ALA   300      86.942  25.238  45.012  1.00  0.00           N  
ATOM   4897  H   ALA   300      87.108  24.244  45.087  1.00  0.00           H  
ATOM   4898  CA  ALA   300      85.920  25.721  45.926  1.00  0.00           C  
ATOM   4899  HA  ALA   300      85.457  26.657  45.612  1.00  0.00           H  
ATOM   4900  CB  ALA   300      84.694  24.813  45.800  1.00  0.00           C  
ATOM   4901  HB1 ALA   300      83.837  25.160  46.376  1.00  0.00           H  
ATOM   4902  HB2 ALA   300      84.175  24.833  44.841  1.00  0.00           H  
ATOM   4903  HB3 ALA   300      84.847  23.742  45.936  1.00  0.00           H  
ATOM   4904  C   ALA   300      86.442  25.810  47.346  1.00  0.00           C  
ATOM   4905  O   ALA   300      87.601  25.460  47.558  1.00  0.00           O  
ATOM   4906  N   LEU   301      85.653  26.228  48.327  1.00  0.00           N  
ATOM   4907  H   LEU   301      84.670  26.400  48.169  1.00  0.00           H  
ATOM   4908  CA  LEU   301      86.088  26.458  49.762  1.00  0.00           C  
ATOM   4909  HA  LEU   301      87.127  26.786  49.717  1.00  0.00           H  
ATOM   4910  CB  LEU   301      85.216  27.582  50.460  1.00  0.00           C  
ATOM   4911  HB2 LEU   301      85.276  28.521  49.909  1.00  0.00           H  
ATOM   4912  HB3 LEU   301      84.163  27.301  50.422  1.00  0.00           H  
ATOM   4913  CG  LEU   301      85.456  27.917  51.951  1.00  0.00           C  
ATOM   4914  HG  LEU   301      85.022  27.099  52.527  1.00  0.00           H  
ATOM   4915  CD1 LEU   301      86.914  28.187  52.401  1.00  0.00           C  
ATOM   4916 HD11 LEU   301      87.516  28.540  51.564  1.00  0.00           H  
ATOM   4917 HD12 LEU   301      87.006  28.916  53.206  1.00  0.00           H  
ATOM   4918 HD13 LEU   301      87.363  27.331  52.907  1.00  0.00           H  
ATOM   4919  CD2 LEU   301      84.606  29.171  52.275  1.00  0.00           C  
ATOM   4920 HD21 LEU   301      84.808  29.947  51.537  1.00  0.00           H  
ATOM   4921 HD22 LEU   301      83.556  28.910  52.142  1.00  0.00           H  
ATOM   4922 HD23 LEU   301      84.869  29.479  53.287  1.00  0.00           H  
ATOM   4923  C   LEU   301      86.018  25.144  50.617  1.00  0.00           C  
ATOM   4924  O   LEU   301      84.943  24.519  50.647  1.00  0.00           O  
ATOM   4925  N   PRO   302      87.145  24.621  51.264  1.00  0.00           N  
ATOM   4926  CD  PRO   302      88.480  25.093  51.160  1.00  0.00           C  
ATOM   4927  HD2 PRO   302      88.401  26.177  51.245  1.00  0.00           H  
ATOM   4928  HD3 PRO   302      89.004  24.845  50.237  1.00  0.00           H  
ATOM   4929  CG  PRO   302      89.363  24.641  52.193  1.00  0.00           C  
ATOM   4930  HG2 PRO   302      89.282  25.259  53.087  1.00  0.00           H  
ATOM   4931  HG3 PRO   302      90.400  24.494  51.892  1.00  0.00           H  
ATOM   4932  CB  PRO   302      88.599  23.322  52.515  1.00  0.00           C  
ATOM   4933  HB2 PRO   302      88.735  22.939  53.526  1.00  0.00           H  
ATOM   4934  HB3 PRO   302      88.894  22.596  51.758  1.00  0.00           H  
ATOM   4935  CA  PRO   302      87.148  23.598  52.305  1.00  0.00           C  
ATOM   4936  HA  PRO   302      86.781  22.697  51.814  1.00  0.00           H  
ATOM   4937  C   PRO   302      86.453  24.092  53.605  1.00  0.00           C
[truncated: 700,606 more chars]
