# Supplementary material for: FMOPhore for hotspot identification and efficient fragment-to-lead growth strategies
Source: Nat Commun. 2026 Apr 28;17:5813. doi: 10.1038/s41467-026-72384-x (PMC13328607; doi:10.1038/s41467-026-72384-x)
Supplement: Supplementary file 3 — Supplementary Dataset 1 [file 41467_2026_72384_MOESM3_ESM.zip › PI3K/Initial_pose.pdb]

ATOM      1  N   SER     1      -9.662 -25.727 -25.225  1.00  0.00
ATOM      2  H1  SER     1     -10.136 -25.163 -24.534  1.00  0.00
ATOM      3  H2  SER     1     -10.279 -26.473 -25.514  1.00  0.00
ATOM      4  H3  SER     1      -9.556 -24.846 -26.049  1.00  0.00
ATOM      5  CA  SER     1      -8.524 -26.395 -24.569  1.00  0.00
ATOM      6  HA  SER     1      -8.921 -27.093 -23.830  1.00  0.00
ATOM      7  CB  SER     1      -7.693 -27.219 -25.579  1.00  0.00
ATOM      8  HB2 SER     1      -8.328 -27.962 -26.065  1.00  0.00
ATOM      9  HB3 SER     1      -7.295 -26.582 -26.370  1.00  0.00
ATOM     10  OG  SER     1      -6.617 -27.901 -24.965  1.00  0.00
ATOM     11  HG  SER     1      -6.008 -27.265 -24.622  1.00  0.00
ATOM     12  C   SER     1      -7.667 -25.372 -23.809  1.00  0.00
ATOM     13  O   SER     1      -7.480 -25.497 -22.599  1.00  0.00
ATOM     14  N   GLN     2      -7.148 -24.372 -24.540  1.00  0.00
ATOM     15  H   GLN     2      -7.375 -24.362 -25.524  1.00  0.00
ATOM     16  CA  GLN     2      -6.225 -23.334 -24.070  1.00  0.00
ATOM     17  HA  GLN     2      -5.935 -23.519 -23.033  1.00  0.00
ATOM     18  CB  GLN     2      -4.957 -23.379 -24.949  1.00  0.00
ATOM     19  HB2 GLN     2      -5.257 -23.303 -25.996  1.00  0.00
ATOM     20  HB3 GLN     2      -4.331 -22.505 -24.767  1.00  0.00
ATOM     21  CG  GLN     2      -4.082 -24.628 -24.697  1.00  0.00
ATOM     22  HG2 GLN     2      -3.310 -24.398 -23.961  1.00  0.00
ATOM     23  HG3 GLN     2      -4.674 -25.434 -24.264  1.00  0.00
ATOM     24  CD  GLN     2      -3.463 -25.187 -25.979  1.00  0.00
ATOM     25  OE1 GLN     2      -4.166 -25.437 -26.955  1.00  0.00
ATOM     26  NE2 GLN     2      -2.146 -25.400 -25.978  1.00  0.00
ATOM     27 HE21 GLN     2      -1.597 -25.192 -25.157  1.00  0.00
ATOM     28 HE22 GLN     2      -1.704 -25.776 -26.804  1.00  0.00
ATOM     29  C   GLN     2      -6.865 -21.932 -24.096  1.00  0.00
ATOM     30  O   GLN     2      -6.161 -20.936 -23.926  1.00  0.00
ATOM     31  N   ALA     3      -8.196 -21.844 -24.270  1.00  0.00
ATOM     32  H   ALA     3      -8.709 -22.705 -24.399  1.00  0.00
ATOM     33  CA  ALA     3      -8.975 -20.601 -24.249  1.00  0.00
ATOM     34  HA  ALA     3      -8.526 -19.895 -24.947  1.00  0.00
ATOM     35  CB  ALA     3     -10.411 -20.920 -24.693  1.00  0.00
ATOM     36  HB1 ALA     3     -11.024 -20.019 -24.732  1.00  0.00
ATOM     37  HB2 ALA     3     -10.424 -21.364 -25.689  1.00  0.00
ATOM     38  HB3 ALA     3     -10.896 -21.623 -24.014  1.00  0.00
ATOM     39  C   ALA     3      -9.012 -19.927 -22.867  1.00  0.00
ATOM     40  O   ALA     3      -9.246 -18.722 -22.785  1.00  0.00
ATOM     41  N   PHE     4      -8.730 -20.691 -21.797  1.00  0.00
ATOM     42  H   PHE     4      -8.542 -21.670 -21.960  1.00  0.00
ATOM     43  CA  PHE     4      -8.612 -20.215 -20.425  1.00  0.00
ATOM     44  HA  PHE     4      -9.489 -19.604 -20.210  1.00  0.00
ATOM     45  CB  PHE     4      -8.596 -21.439 -19.482  1.00  0.00
ATOM     46  HB2 PHE     4      -9.468 -22.061 -19.688  1.00  0.00
ATOM     47  HB3 PHE     4      -7.729 -22.064 -19.705  1.00  0.00
ATOM     48  CG  PHE     4      -8.621 -21.132 -17.991  1.00  0.00
ATOM     49  CD1 PHE     4      -9.608 -20.275 -17.457  1.00  0.00
ATOM     50  HD1 PHE     4     -10.351 -19.826 -18.098  1.00  0.00
ATOM     51  CE1 PHE     4      -9.630 -19.990 -16.078  1.00  0.00
ATOM     52  HE1 PHE     4     -10.380 -19.323 -15.681  1.00  0.00
ATOM     53  CZ  PHE     4      -8.679 -20.575 -15.221  1.00  0.00
ATOM     54  HZ  PHE     4      -8.700 -20.358 -14.163  1.00  0.00
ATOM     55  CE2 PHE     4      -7.702 -21.442 -15.746  1.00  0.00
ATOM     56  HE2 PHE     4      -6.973 -21.894 -15.090  1.00  0.00
ATOM     57  CD2 PHE     4      -7.668 -21.715 -17.128  1.00  0.00
ATOM     58  HD2 PHE     4      -6.910 -22.377 -17.519  1.00  0.00
ATOM     59  C   PHE     4      -7.348 -19.359 -20.217  1.00  0.00
ATOM     60  O   PHE     4      -7.405 -18.409 -19.444  1.00  0.00
ATOM     61  N   GLN     5      -6.236 -19.636 -20.925  1.00  0.00
ATOM     62  H   GLN     5      -6.253 -20.409 -21.575  1.00  0.00
ATOM     63  CA  GLN     5      -4.993 -18.860 -20.828  1.00  0.00
ATOM     64  HA  GLN     5      -4.768 -18.716 -19.770  1.00  0.00
ATOM     65  CB  GLN     5      -3.840 -19.655 -21.487  1.00  0.00
ATOM     66  HB2 GLN     5      -3.828 -20.669 -21.082  1.00  0.00
ATOM     67  HB3 GLN     5      -4.044 -19.777 -22.551  1.00  0.00
ATOM     68  CG  GLN     5      -2.429 -19.035 -21.324  1.00  0.00
ATOM     69  HG2 GLN     5      -1.713 -19.633 -21.887  1.00  0.00
ATOM     70  HG3 GLN     5      -2.387 -18.037 -21.763  1.00  0.00
ATOM     71  CD  GLN     5      -1.946 -18.994 -19.869  1.00  0.00
ATOM     72  OE1 GLN     5      -2.114 -19.959 -19.131  1.00  0.00
ATOM     73  NE2 GLN     5      -1.345 -17.881 -19.444  1.00  0.00
ATOM     74 HE21 GLN     5      -1.219 -17.100 -20.073  1.00  0.00
ATOM     75 HE22 GLN     5      -1.018 -17.826 -18.489  1.00  0.00
ATOM     76  C   GLN     5      -5.122 -17.475 -21.492  1.00  0.00
ATOM     77  O   GLN     5      -4.536 -16.514 -20.997  1.00  0.00
ATOM     78  N   ARG     6      -5.916 -17.362 -22.573  1.00  0.00
ATOM     79  H   ARG     6      -6.372 -18.194 -22.919  1.00  0.00
ATOM     80  CA  ARG     6      -6.199 -16.100 -23.261  1.00  0.00
ATOM     81  HA  ARG     6      -5.280 -15.517 -23.348  1.00  0.00
ATOM     82  CB  ARG     6      -6.745 -16.398 -24.671  1.00  0.00
ATOM     83  HB2 ARG     6      -7.668 -16.977 -24.607  1.00  0.00
ATOM     84  HB3 ARG     6      -7.009 -15.455 -25.153  1.00  0.00
ATOM     85  CG  ARG     6      -5.729 -17.138 -25.561  1.00  0.00
ATOM     86  HG2 ARG     6      -4.761 -16.641 -25.488  1.00  0.00
ATOM     87  HG3 ARG     6      -5.574 -18.151 -25.187  1.00  0.00
ATOM     88  CD  ARG     6      -6.131 -17.186 -27.041  1.00  0.00
ATOM     89  HD2 ARG     6      -6.283 -16.175 -27.419  1.00  0.00
ATOM     90  HD3 ARG     6      -5.328 -17.618 -27.639  1.00  0.00
ATOM     91  NE  ARG     6      -7.365 -17.956 -27.254  1.00  0.00
ATOM     92  HE  ARG     6      -8.208 -17.407 -27.351  1.00  0.00
ATOM     93  CZ  ARG     6      -7.458 -19.294 -27.346  1.00  0.00
ATOM     94  NH1 ARG     6      -6.389 -20.084 -27.173  1.00  0.00
ATOM     95 HH11 ARG     6      -5.490 -19.674 -26.961  1.00  0.00
ATOM     96 HH12 ARG     6      -6.466 -21.086 -27.260  1.00  0.00
ATOM     97  NH2 ARG     6      -8.645 -19.848 -27.622  1.00  0.00
ATOM     98 HH21 ARG     6      -9.458 -19.267 -27.768  1.00  0.00
ATOM     99 HH22 ARG     6      -8.734 -20.849 -27.714  1.00  0.00
ATOM    100  C   ARG     6      -7.239 -15.260 -22.496  1.00  0.00
ATOM    101  O   ARG     6      -7.180 -14.032 -22.550  1.00  0.00
ATOM    102  N   GLN     7      -8.143 -15.914 -21.745  1.00  0.00
ATOM    103  H   GLN     7      -8.134 -16.924 -21.775  1.00  0.00
ATOM    104  CA  GLN     7      -9.076 -15.296 -20.802  1.00  0.00
ATOM    105  HA  GLN     7      -9.595 -14.477 -21.304  1.00  0.00
ATOM    106  CB  GLN     7     -10.114 -16.363 -20.383  1.00  0.00
ATOM    107  HB2 GLN     7     -10.677 -16.651 -21.273  1.00  0.00
ATOM    108  HB3 GLN     7      -9.589 -17.259 -20.058  1.00  0.00
ATOM    109  CG  GLN     7     -11.102 -15.950 -19.266  1.00  0.00
ATOM    110  HG2 GLN     7     -10.564 -15.689 -18.354  1.00  0.00
ATOM    111  HG3 GLN     7     -11.648 -15.056 -19.570  1.00  0.00
ATOM    112  CD  GLN     7     -12.125 -17.029 -18.882  1.00  0.00
ATOM    113  OE1 GLN     7     -12.891 -16.832 -17.941  1.00  0.00
ATOM    114  NE2 GLN     7     -12.154 -18.170 -19.576  1.00  0.00
ATOM    115 HE21 GLN     7     -11.522 -18.307 -20.351  1.00  0.00
ATOM    116 HE22 GLN     7     -12.827 -18.882 -19.331  1.00  0.00
ATOM    117  C   GLN     7      -8.330 -14.724 -19.581  1.00  0.00
ATOM    118  O   GLN     7      -8.636 -13.609 -19.159  1.00  0.00
ATOM    119  N   LEU     8      -7.330 -15.456 -19.051  1.00  0.00
ATOM    120  H   LEU     8      -7.154 -16.373 -19.440  1.00  0.00
ATOM    121  CA  LEU     8      -6.474 -15.031 -17.941  1.00  0.00
ATOM    122  HA  LEU     8      -7.112 -14.702 -17.120  1.00  0.00
ATOM    123  CB  LEU     8      -5.570 -16.198 -17.470  1.00  0.00
ATOM    124  HB2 LEU     8      -5.106 -16.657 -18.343  1.00  0.00
ATOM    125  HB3 LEU     8      -4.739 -15.806 -16.880  1.00  0.00
ATOM    126  CG  LEU     8      -6.257 -17.295 -16.626  1.00  0.00
ATOM    127  HG  LEU     8      -7.148 -17.645 -17.143  1.00  0.00
ATOM    128  CD1 LEU     8      -5.312 -18.495 -16.444  1.00  0.00
ATOM    129 HD11 LEU     8      -5.779 -19.279 -15.849  1.00  0.00
ATOM    130 HD12 LEU     8      -5.039 -18.935 -17.403  1.00  0.00
ATOM    131 HD13 LEU     8      -4.391 -18.203 -15.937  1.00  0.00
ATOM    132  CD2 LEU     8      -6.721 -16.783 -15.256  1.00  0.00
ATOM    133 HD21 LEU     8      -7.149 -17.589 -14.660  1.00  0.00
ATOM    134 HD22 LEU     8      -5.885 -16.364 -14.697  1.00  0.00
ATOM    135 HD23 LEU     8      -7.486 -16.013 -15.345  1.00  0.00
ATOM    136  C   LEU     8      -5.579 -13.840 -18.321  1.00  0.00
ATOM    137  O   LEU     8      -5.435 -12.928 -17.513  1.00  0.00
ATOM    138  N   THR     9      -5.010 -13.820 -19.541  1.00  0.00
ATOM    139  H   THR     9      -5.181 -14.603 -20.156  1.00  0.00
ATOM    140  CA  THR     9      -4.119 -12.760 -20.036  1.00  0.00
ATOM    141  HA  THR     9      -3.305 -12.636 -19.318  1.00  0.00
ATOM    142  CB  THR     9      -3.519 -13.196 -21.400  1.00  0.00
ATOM    143  HB  THR     9      -4.310 -13.545 -22.065  1.00  0.00
ATOM    144  CG2 THR     9      -2.701 -12.114 -22.129  1.00  0.00
ATOM    145 HG21 THR     9      -2.193 -12.526 -23.001  1.00  0.00
ATOM    146 HG22 THR     9      -3.332 -11.300 -22.485  1.00  0.00
ATOM    147 HG23 THR     9      -1.943 -11.683 -21.477  1.00  0.00
ATOM    148  OG1 THR     9      -2.628 -14.270 -21.169  1.00  0.00
ATOM    149  HG1 THR     9      -3.130 -15.019 -20.882  1.00  0.00
ATOM    150  C   THR     9      -4.837 -11.397 -20.146  1.00  0.00
ATOM    151  O   THR     9      -4.225 -10.369 -19.857  1.00  0.00
ATOM    152  N   ALA    10      -6.132 -11.395 -20.510  1.00  0.00
ATOM    153  H   ALA    10      -6.567 -12.283 -20.722  1.00  0.00
ATOM    154  CA  ALA    10      -6.975 -10.202 -20.615  1.00  0.00
ATOM    155  HA  ALA    10      -6.439  -9.435 -21.178  1.00  0.00
ATOM    156  CB  ALA    10      -8.252 -10.587 -21.378  1.00  0.00
ATOM    157  HB1 ALA    10      -8.908  -9.726 -21.512  1.00  0.00
ATOM    158  HB2 ALA    10      -8.014 -10.972 -22.370  1.00  0.00
ATOM    159  HB3 ALA    10      -8.819 -11.358 -20.854  1.00  0.00
ATOM    160  C   ALA    10      -7.370  -9.624 -19.241  1.00  0.00
ATOM    161  O   ALA    10      -7.600  -8.419 -19.136  1.00  0.00
ATOM    162  N   LEU    11      -7.410 -10.463 -18.189  1.00  0.00
ATOM    163  H   LEU    11      -7.214 -11.440 -18.355  1.00  0.00
ATOM    164  CA  LEU    11      -7.678 -10.062 -16.807  1.00  0.00
ATOM    165  HA  LEU    11      -8.414  -9.258 -16.782  1.00  0.00
ATOM    166  CB  LEU    11      -8.191 -11.286 -16.015  1.00  0.00
ATOM    167  HB2 LEU    11      -7.502 -12.120 -16.152  1.00  0.00
ATOM    168  HB3 LEU    11      -8.173 -11.073 -14.945  1.00  0.00
ATOM    169  CG  LEU    11      -9.616 -11.744 -16.381  1.00  0.00
ATOM    170  HG  LEU    11      -9.679 -11.878 -17.460  1.00  0.00
ATOM    171  CD1 LEU    11      -9.927 -13.103 -15.735  1.00  0.00
ATOM    172 HD11 LEU    11     -10.921 -13.455 -16.014  1.00  0.00
ATOM    173 HD12 LEU    11      -9.214 -13.864 -16.051  1.00  0.00
ATOM    174 HD13 LEU    11      -9.890 -13.043 -14.646  1.00  0.00
ATOM    175  CD2 LEU    11     -10.669 -10.704 -15.974  1.00  0.00
ATOM    176 HD21 LEU    11     -11.669 -11.113 -16.083  1.00  0.00
ATOM    177 HD22 LEU    11     -10.551 -10.402 -14.933  1.00  0.00
ATOM    178 HD23 LEU    11     -10.617  -9.809 -16.593  1.00  0.00
ATOM    179  C   LEU    11      -6.405  -9.565 -16.100  1.00  0.00
ATOM    180  O   LEU    11      -6.500  -8.658 -15.274  1.00  0.00
ATOM    181  N   ILE    12      -5.229 -10.135 -16.417  1.00  0.00
ATOM    182  H   ILE    12      -5.237 -10.895 -17.085  1.00  0.00
ATOM    183  CA  ILE    12      -3.932  -9.772 -15.836  1.00  0.00
ATOM    184  HA  ILE    12      -4.055  -9.610 -14.766  1.00  0.00
ATOM    185  CB  ILE    12      -2.925 -10.948 -16.067  1.00  0.00
ATOM    186  HB  ILE    12      -2.969 -11.209 -17.126  1.00  0.00
ATOM    187  CG2 ILE    12      -1.452 -10.605 -15.746  1.00  0.00
ATOM    188 HG21 ILE    12      -0.787 -11.430 -15.999  1.00  0.00
ATOM    189 HG22 ILE    12      -1.085  -9.748 -16.305  1.00  0.00
ATOM    190 HG23 ILE    12      -1.318 -10.395 -14.688  1.00  0.00
ATOM    191  CG1 ILE    12      -3.330 -12.197 -15.246  1.00  0.00
ATOM    192 HG12 ILE    12      -3.096 -12.039 -14.194  1.00  0.00
ATOM    193 HG13 ILE    12      -4.408 -12.342 -15.277  1.00  0.00
ATOM    194  CD1 ILE    12      -2.664 -13.497 -15.721  1.00  0.00
ATOM    195 HD11 ILE    12      -3.080 -14.355 -15.192  1.00  0.00
ATOM    196 HD12 ILE    12      -2.823 -13.660 -16.787  1.00  0.00
ATOM    197 HD13 ILE    12      -1.591 -13.490 -15.539  1.00  0.00
ATOM    198  C   ILE    12      -3.407  -8.465 -16.463  1.00  0.00
ATOM    199  O   ILE    12      -2.840  -7.637 -15.750  1.00  0.00
ATOM    200  N   GLY    13      -3.586  -8.290 -17.783  1.00  0.00
ATOM    201  H   GLY    13      -4.073  -9.012 -18.299  1.00  0.00
ATOM    202  CA  GLY    13      -3.013  -7.196 -18.564  1.00  0.00
ATOM    203  HA2 GLY    13      -3.628  -7.056 -19.454  1.00  0.00
ATOM    204  HA3 GLY    13      -3.058  -6.261 -18.003  1.00  0.00
ATOM    205  C   GLY    13      -1.565  -7.458 -19.011  1.00  0.00
ATOM    206  O   GLY    13      -0.875  -6.517 -19.400  1.00  0.00
ATOM    207  N   TYR    14      -1.101  -8.717 -18.937  1.00  0.00
ATOM    208  H   TYR    14      -1.737  -9.432 -18.612  1.00  0.00
ATOM    209  CA  TYR    14       0.240  -9.169 -19.301  1.00  0.00
ATOM    210  HA  TYR    14       0.546  -8.611 -20.188  1.00  0.00
ATOM    211  CB  TYR    14       1.240  -8.852 -18.165  1.00  0.00
ATOM    212  HB2 TYR    14       1.160  -7.800 -17.889  1.00  0.00
ATOM    213  HB3 TYR    14       0.982  -9.414 -17.267  1.00  0.00
ATOM    214  CG  TYR    14       2.694  -9.130 -18.501  1.00  0.00
ATOM    215  CD1 TYR    14       3.491  -8.116 -19.073  1.00  0.00
ATOM    216  HD1 TYR    14       3.079  -7.132 -19.247  1.00  0.00
ATOM    217  CE1 TYR    14       4.822  -8.388 -19.444  1.00  0.00
ATOM    218  HE1 TYR    14       5.423  -7.614 -19.898  1.00  0.00
ATOM    219  CZ  TYR    14       5.357  -9.677 -19.254  1.00  0.00
ATOM    220  OH  TYR    14       6.626  -9.954 -19.669  1.00  0.00
ATOM    221  HH  TYR    14       6.819 -10.879 -19.663  1.00  0.00
ATOM    222  CE2 TYR    14       4.575 -10.682 -18.652  1.00  0.00
ATOM    223  HE2 TYR    14       4.980 -11.672 -18.500  1.00  0.00
ATOM    224  CD2 TYR    14       3.248 -10.407 -18.270  1.00  0.00
ATOM    225  HD2 TYR    14       2.648 -11.190 -17.830  1.00  0.00
ATOM    226  C   TYR    14       0.191 -10.653 -19.687  1.00  0.00
ATOM    227  O   TYR    14      -0.465 -11.443 -19.005  1.00  0.00
ATOM    228  N   ASP    15       0.909 -11.030 -20.760  1.00  0.00
ATOM    229  H   ASP    15       1.439 -10.329 -21.257  1.00  0.00
ATOM    230  CA  ASP    15       1.035 -12.410 -21.224  1.00  0.00
ATOM    231  HA  ASP    15       0.106 -12.948 -21.022  1.00  0.00
ATOM    232  CB  ASP    15       1.283 -12.407 -22.754  1.00  0.00
ATOM    233  HB2 ASP    15       0.503 -11.822 -23.243  1.00  0.00
ATOM    234  HB3 ASP    15       2.227 -11.913 -22.992  1.00  0.00
ATOM    235  CG  ASP    15       1.282 -13.796 -23.411  1.00  0.00
ATOM    236  OD1 ASP    15       1.000 -14.787 -22.701  1.00  0.00
ATOM    237  OD2 ASP    15       1.545 -13.837 -24.632  1.00  0.00
ATOM    238  C   ASP    15       2.201 -13.084 -20.479  1.00  0.00
ATOM    239  O   ASP    15       3.371 -12.802 -20.736  1.00  0.00
ATOM    240  N   VAL    16       1.845 -13.981 -19.549  1.00  0.00
ATOM    241  H   VAL    16       0.856 -14.141 -19.423  1.00  0.00
ATOM    242  CA  VAL    16       2.744 -14.728 -18.673  1.00  0.00
ATOM    243  HA  VAL    16       3.431 -14.020 -18.203  1.00  0.00
ATOM    244  CB  VAL    16       1.870 -15.390 -17.567  1.00  0.00
ATOM    245  HB  VAL    16       1.034 -15.901 -18.050  1.00  0.00
ATOM    246  CG1 VAL    16       2.599 -16.449 -16.730  1.00  0.00
ATOM    247 HG11 VAL    16       1.980 -16.803 -15.907  1.00  0.00
ATOM    248 HG12 VAL    16       2.850 -17.315 -17.339  1.00  0.00
ATOM    249 HG13 VAL    16       3.520 -16.051 -16.302  1.00  0.00
ATOM    250  CG2 VAL    16       1.278 -14.333 -16.619  1.00  0.00
ATOM    251 HG21 VAL    16       0.629 -14.793 -15.875  1.00  0.00
ATOM    252 HG22 VAL    16       2.068 -13.805 -16.085  1.00  0.00
ATOM    253 HG23 VAL    16       0.682 -13.591 -17.151  1.00  0.00
ATOM    254  C   VAL    16       3.606 -15.761 -19.433  1.00  0.00
ATOM    255  O   VAL    16       4.718 -16.047 -18.989  1.00  0.00
ATOM    256  N   THR    17       3.121 -16.309 -20.563  1.00  0.00
ATOM    257  H   THR    17       2.223 -15.999 -20.913  1.00  0.00
ATOM    258  CA  THR    17       3.821 -17.340 -21.341  1.00  0.00
ATOM    259  HA  THR    17       4.301 -18.033 -20.648  1.00  0.00
ATOM    260  CB  THR    17       2.803 -18.145 -22.197  1.00  0.00
ATOM    261  HB  THR    17       3.342 -18.970 -22.665  1.00  0.00
ATOM    262  CG2 THR    17       1.660 -18.762 -21.376  1.00  0.00
ATOM    263 HG21 THR    17       1.034 -19.405 -21.996  1.00  0.00
ATOM    264 HG22 THR    17       2.045 -19.368 -20.557  1.00  0.00
ATOM    265 HG23 THR    17       1.017 -17.993 -20.949  1.00  0.00
ATOM    266  OG1 THR    17       2.241 -17.393 -23.255  1.00  0.00
ATOM    267  HG1 THR    17       2.936 -17.032 -23.785  1.00  0.00
ATOM    268  C   THR    17       4.920 -16.759 -22.256  1.00  0.00
ATOM    269  O   THR    17       5.716 -17.530 -22.791  1.00  0.00
ATOM    270  N   ASP    18       4.977 -15.425 -22.432  1.00  0.00
ATOM    271  H   ASP    18       4.293 -14.855 -21.954  1.00  0.00
ATOM    272  CA  ASP    18       5.979 -14.724 -23.234  1.00  0.00
ATOM    273  HA  ASP    18       6.029 -15.213 -24.210  1.00  0.00
ATOM    274  CB  ASP    18       5.519 -13.261 -23.440  1.00  0.00
ATOM    275  HB2 ASP    18       4.528 -13.243 -23.898  1.00  0.00
ATOM    276  HB3 ASP    18       5.418 -12.757 -22.477  1.00  0.00
ATOM    277  CG  ASP    18       6.469 -12.447 -24.323  1.00  0.00
ATOM    278  OD1 ASP    18       6.407 -12.638 -25.556  1.00  0.00
ATOM    279  OD2 ASP    18       7.277 -11.685 -23.747  1.00  0.00
ATOM    280  C   ASP    18       7.369 -14.789 -22.567  1.00  0.00
ATOM    281  O   ASP    18       7.486 -14.645 -21.349  1.00  0.00
ATOM    282  N   VAL    19       8.408 -14.997 -23.390  1.00  0.00
ATOM    283  H   VAL    19       8.206 -15.080 -24.376  1.00  0.00
ATOM    284  CA  VAL    19       9.807 -15.177 -22.995  1.00  0.00
ATOM    285  HA  VAL    19       9.921 -14.826 -21.968  1.00  0.00
ATOM    286  CB  VAL    19      10.202 -16.683 -22.995  1.00  0.00
ATOM    287  HB  VAL    19      11.252 -16.747 -22.707  1.00  0.00
ATOM    288  CG1 VAL    19       9.432 -17.498 -21.941  1.00  0.00
ATOM    289 HG11 VAL    19       9.817 -18.516 -21.876  1.00  0.00
ATOM    290 HG12 VAL    19       9.524 -17.049 -20.951  1.00  0.00
ATOM    291 HG13 VAL    19       8.371 -17.565 -22.178  1.00  0.00
ATOM    292  CG2 VAL    19      10.082 -17.343 -24.383  1.00  0.00
ATOM    293 HG21 VAL    19      10.433 -18.375 -24.354  1.00  0.00
ATOM    294 HG22 VAL    19       9.049 -17.358 -24.730  1.00  0.00
ATOM    295 HG23 VAL    19      10.677 -16.820 -25.131  1.00  0.00
ATOM    296  C   VAL    19      10.752 -14.254 -23.789  1.00  0.00
ATOM    297  O   VAL    19      11.921 -14.587 -23.980  1.00  0.00
ATOM    298  N   SER    20      10.260 -13.084 -24.237  1.00  0.00
ATOM    299  H   SER    20       9.279 -12.907 -24.077  1.00  0.00
ATOM    300  CA  SER    20      11.033 -12.089 -24.989  1.00  0.00
ATOM    301  HA  SER    20      11.665 -12.614 -25.708  1.00  0.00
ATOM    302  CB  SER    20      10.048 -11.198 -25.784  1.00  0.00
ATOM    303  HB2 SER    20      10.601 -10.624 -26.529  1.00  0.00
ATOM    304  HB3 SER    20       9.333 -11.808 -26.338  1.00  0.00
ATOM    305  OG  SER    20       9.338 -10.272 -24.982  1.00  0.00
ATOM    306  HG  SER    20       8.662 -10.740 -24.500  1.00  0.00
ATOM    307  C   SER    20      11.950 -11.211 -24.103  1.00  0.00
ATOM    308  O   SER    20      12.750 -10.448 -24.646  1.00  0.00
ATOM    309  N   ASN    21      11.853 -11.321 -22.765  1.00  0.00
ATOM    310  H   ASN    21      11.185 -11.985 -22.402  1.00  0.00
ATOM    311  CA  ASN    21      12.579 -10.511 -21.785  1.00  0.00
ATOM    312  HA  ASN    21      13.511 -10.181 -22.248  1.00  0.00
ATOM    313  CB  ASN    21      11.755  -9.245 -21.443  1.00  0.00
ATOM    314  HB2 ASN    21      11.431  -8.756 -22.363  1.00  0.00
ATOM    315  HB3 ASN    21      10.842  -9.520 -20.911  1.00  0.00
ATOM    316  CG  ASN    21      12.543  -8.203 -20.642  1.00  0.00
ATOM    317  OD1 ASN    21      13.581  -7.724 -21.092  1.00  0.00
ATOM    318  ND2 ASN    21      12.074  -7.873 -19.438  1.00  0.00
ATOM    319 HD21 ASN    21      11.240  -8.312 -19.072  1.00  0.00
ATOM    320 HD22 ASN    21      12.567  -7.183 -18.885  1.00  0.00
ATOM    321  C   ASN    21      13.024 -11.371 -20.589  1.00  0.00
ATOM    322  O   ASN    21      12.706 -11.061 -19.442  1.00  0.00
ATOM    323  N   VAL    22      13.769 -12.451 -20.866  1.00  0.00
ATOM    324  H   VAL    22      13.983 -12.644 -21.834  1.00  0.00
ATOM    325  CA  VAL    22      14.373 -13.352 -19.881  1.00  0.00
ATOM    326  HA  VAL    22      14.569 -12.770 -18.978  1.00  0.00
ATOM    327  CB  VAL    22      13.424 -14.518 -19.484  1.00  0.00
ATOM    328  HB  VAL    22      13.993 -15.187 -18.838  1.00  0.00
ATOM    329  CG1 VAL    22      12.219 -14.076 -18.641  1.00  0.00
ATOM    330 HG11 VAL    22      11.688 -14.949 -18.261  1.00  0.00
ATOM    331 HG12 VAL    22      12.529 -13.479 -17.783  1.00  0.00
ATOM    332 HG13 VAL    22      11.507 -13.491 -19.223  1.00  0.00
ATOM    333  CG2 VAL    22      12.958 -15.358 -20.685  1.00  0.00
ATOM    334 HG21 VAL    22      12.369 -16.215 -20.358  1.00  0.00
ATOM    335 HG22 VAL    22      12.336 -14.766 -21.352  1.00  0.00
ATOM    336 HG23 VAL    22      13.799 -15.741 -21.262  1.00  0.00
ATOM    337  C   VAL    22      15.763 -13.823 -20.340  1.00  0.00
ATOM    338  O   VAL    22      16.111 -13.724 -21.517  1.00  0.00
ATOM    339  N   HIE    23      16.534 -14.364 -19.386  1.00  0.00
ATOM    340  H   HIE    23      16.167 -14.366 -18.445  1.00  0.00
ATOM    341  CA  HIE    23      17.845 -14.998 -19.564  1.00  0.00
ATOM    342  HA  HIE    23      17.903 -15.363 -20.591  1.00  0.00
ATOM    343  CB  HIE    23      18.984 -13.968 -19.397  1.00  0.00
ATOM    344  HB2 HIE    23      19.960 -14.451 -19.471  1.00  0.00
ATOM    345  HB3 HIE    23      18.942 -13.259 -20.225  1.00  0.00
ATOM    346  CG  HIE    23      18.930 -13.175 -18.114  1.00  0.00
ATOM    347  ND1 HIE    23      19.274 -13.718 -16.872  1.00  0.00
ATOM    348  CE1 HIE    23      19.026 -12.750 -16.000  1.00  0.00
ATOM    349  HE1 HIE    23      19.156 -12.861 -14.934  1.00  0.00
ATOM    350  NE2 HIE    23      18.598 -11.625 -16.573  1.00  0.00
ATOM    351  HE2 HIE    23      18.341 -10.771 -16.096  1.00  0.00
ATOM    352  CD2 HIE    23      18.526 -11.868 -17.932  1.00  0.00
ATOM    353  HD2 HIE    23      18.177 -11.125 -18.635  1.00  0.00
ATOM    354  C   HIE    23      17.992 -16.278 -18.717  1.00  0.00
ATOM    355  O   HIE    23      19.070 -16.870 -18.671  1.00  0.00
ATOM    356  N   ASP    24      16.897 -16.707 -18.070  1.00  0.00
ATOM    357  H   ASP    24      16.051 -16.170 -18.191  1.00  0.00
ATOM    358  CA  ASP    24      16.736 -17.929 -17.286  1.00  0.00
ATOM    359  HA  ASP    24      17.248 -18.733 -17.816  1.00  0.00
ATOM    360  CB  ASP    24      17.396 -17.781 -15.886  1.00  0.00
ATOM    361  HB2 ASP    24      17.331 -18.726 -15.347  1.00  0.00
ATOM    362  HB3 ASP    24      18.464 -17.590 -16.004  1.00  0.00
ATOM    363  CG  ASP    24      16.799 -16.688 -14.990  1.00  0.00
ATOM    364  OD1 ASP    24      17.560 -15.768 -14.622  1.00  0.00
ATOM    365  OD2 ASP    24      15.597 -16.797 -14.670  1.00  0.00
ATOM    366  C   ASP    24      15.239 -18.304 -17.285  1.00  0.00
ATOM    367  O   ASP    24      14.422 -17.638 -17.925  1.00  0.00
ATOM    368  N   ASP    25      14.883 -19.374 -16.560  1.00  0.00
ATOM    369  H   ASP    25      15.600 -19.877 -16.055  1.00  0.00
ATOM    370  CA  ASP    25      13.525 -19.912 -16.463  1.00  0.00
ATOM    371  HA  ASP    25      12.869 -19.427 -17.188  1.00  0.00
ATOM    372  CB  ASP    25      13.556 -21.430 -16.809  1.00  0.00
ATOM    373  HB2 ASP    25      12.534 -21.783 -16.958  1.00  0.00
ATOM    374  HB3 ASP    25      14.056 -21.578 -17.767  1.00  0.00
ATOM    375  CG  ASP    25      14.233 -22.341 -15.775  1.00  0.00
ATOM    376  OD1 ASP    25      13.627 -23.385 -15.438  1.00  0.00
ATOM    377  OD2 ASP    25      15.343 -21.978 -15.325  1.00  0.00
ATOM    378  C   ASP    25      12.906 -19.659 -15.072  1.00  0.00
ATOM    379  O   ASP    25      11.979 -20.384 -14.715  1.00  0.00
ATOM    380  N   GLU    26      13.374 -18.665 -14.285  1.00  0.00
ATOM    381  H   GLU    26      14.141 -18.092 -14.621  1.00  0.00
ATOM    382  CA  GLU    26      12.879 -18.389 -12.928  1.00  0.00
ATOM    383  HA  GLU    26      13.064 -19.299 -12.354  1.00  0.00
ATOM    384  CB  GLU    26      13.667 -17.253 -12.238  1.00  0.00
ATOM    385  HB2 GLU    26      14.735 -17.458 -12.296  1.00  0.00
ATOM    386  HB3 GLU    26      13.511 -16.316 -12.776  1.00  0.00
ATOM    387  CG  GLU    26      13.273 -17.087 -10.750  1.00  0.00
ATOM    388  HG2 GLU    26      12.212 -16.876 -10.645  1.00  0.00
ATOM    389  HG3 GLU    26      13.448 -18.027 -10.227  1.00  0.00
ATOM    390  CD  GLU    26      13.992 -15.973  -9.997  1.00  0.00
ATOM    391  OE1 GLU    26      14.479 -15.022 -10.644  1.00  0.00
ATOM    392  OE2 GLU    26      13.986 -16.074  -8.753  1.00  0.00
ATOM    393  C   GLU    26      11.368 -18.108 -12.858  1.00  0.00
ATOM    394  O   GLU    26      10.712 -18.619 -11.954  1.00  0.00
ATOM    395  N   LEU    27      10.811 -17.339 -13.812  1.00  0.00
ATOM    396  H   LEU    27      11.412 -16.962 -14.532  1.00  0.00
ATOM    397  CA  LEU    27       9.378 -17.039 -13.895  1.00  0.00
ATOM    398  HA  LEU    27       9.059 -16.630 -12.936  1.00  0.00
ATOM    399  CB  LEU    27       9.105 -16.013 -15.019  1.00  0.00
ATOM    400  HB2 LEU    27       9.563 -16.378 -15.940  1.00  0.00
ATOM    401  HB3 LEU    27       8.034 -15.965 -15.228  1.00  0.00
ATOM    402  CG  LEU    27       9.604 -14.582 -14.732  1.00  0.00
ATOM    403  HG  LEU    27      10.646 -14.641 -14.418  1.00  0.00
ATOM    404  CD1 LEU    27       9.561 -13.729 -16.008  1.00  0.00
ATOM    405 HD11 LEU    27      10.066 -12.775 -15.857  1.00  0.00
ATOM    406 HD12 LEU    27      10.059 -14.230 -16.835  1.00  0.00
ATOM    407 HD13 LEU    27       8.535 -13.525 -16.319  1.00  0.00
ATOM    408  CD2 LEU    27       8.795 -13.890 -13.622  1.00  0.00
ATOM    409 HD21 LEU    27       9.174 -12.887 -13.425  1.00  0.00
ATOM    410 HD22 LEU    27       7.749 -13.795 -13.908  1.00  0.00
ATOM    411 HD23 LEU    27       8.828 -14.435 -12.680  1.00  0.00
ATOM    412  C   LEU    27       8.539 -18.301 -14.147  1.00  0.00
ATOM    413  O   LEU    27       7.523 -18.488 -13.483  1.00  0.00
ATOM    414  N   GLU    28       8.990 -19.183 -15.055  1.00  0.00
ATOM    415  H   GLU    28       9.852 -18.972 -15.536  1.00  0.00
ATOM    416  CA  GLU    28       8.319 -20.435 -15.409  1.00  0.00
ATOM    417  HA  GLU    28       7.256 -20.223 -15.521  1.00  0.00
ATOM    418  CB  GLU    28       8.907 -20.925 -16.753  1.00  0.00
ATOM    419  HB2 GLU    28       8.935 -20.091 -17.457  1.00  0.00
ATOM    420  HB3 GLU    28       9.951 -21.213 -16.614  1.00  0.00
ATOM    421  CG  GLU    28       8.152 -22.099 -17.418  1.00  0.00
ATOM    422  HG2 GLU    28       8.657 -22.372 -18.345  1.00  0.00
ATOM    423  HG3 GLU    28       8.185 -22.985 -16.784  1.00  0.00
ATOM    424  CD  GLU    28       6.694 -21.775 -17.762  1.00  0.00
ATOM    425  OE1 GLU    28       6.422 -20.617 -18.151  1.00  0.00
ATOM    426  OE2 GLU    28       5.858 -22.691 -17.616  1.00  0.00
ATOM    427  C   GLU    28       8.489 -21.520 -14.324  1.00  0.00
ATOM    428  O   GLU    28       7.611 -22.365 -14.157  1.00  0.00
ATOM    429  N   PHE    29       9.590 -21.466 -13.558  1.00  0.00
ATOM    430  H   PHE    29      10.283 -20.763 -13.785  1.00  0.00
ATOM    431  CA  PHE    29       9.862 -22.293 -12.385  1.00  0.00
ATOM    432  HA  PHE    29       9.653 -23.337 -12.626  1.00  0.00
ATOM    433  CB  PHE    29      11.357 -22.139 -12.025  1.00  0.00
ATOM    434  HB2 PHE    29      11.964 -22.369 -12.902  1.00  0.00
ATOM    435  HB3 PHE    29      11.584 -21.102 -11.781  1.00  0.00
ATOM    436  CG  PHE    29      11.855 -23.017 -10.891  1.00  0.00
ATOM    437  CD1 PHE    29      12.261 -24.341 -11.154  1.00  0.00
ATOM    438  HD1 PHE    29      12.211 -24.733 -12.159  1.00  0.00
ATOM    439  CE1 PHE    29      12.730 -25.157 -10.106  1.00  0.00
ATOM    440  HE1 PHE    29      13.037 -26.173 -10.306  1.00  0.00
ATOM    441  CZ  PHE    29      12.795 -24.651  -8.793  1.00  0.00
ATOM    442  HZ  PHE    29      13.154 -25.276  -7.989  1.00  0.00
ATOM    443  CE2 PHE    29      12.390 -23.329  -8.528  1.00  0.00
ATOM    444  HE2 PHE    29      12.441 -22.939  -7.522  1.00  0.00
ATOM    445  CD2 PHE    29      11.923 -22.512  -9.575  1.00  0.00
ATOM    446  HD2 PHE    29      11.616 -21.497  -9.365  1.00  0.00
ATOM    447  C   PHE    29       8.981 -21.864 -11.195  1.00  0.00
ATOM    448  O   PHE    29       8.558 -22.724 -10.424  1.00  0.00
ATOM    449  N   THR    30       8.672 -20.559 -11.071  1.00  0.00
ATOM    450  H   THR    30       9.071 -19.912 -11.737  1.00  0.00
ATOM    451  CA  THR    30       7.799 -19.997 -10.037  1.00  0.00
ATOM    452  HA  THR    30       8.042 -20.456  -9.076  1.00  0.00
ATOM    453  CB  THR    30       8.021 -18.462  -9.935  1.00  0.00
ATOM    454  HB  THR    30       7.868 -17.987 -10.904  1.00  0.00
ATOM    455  CG2 THR    30       7.138 -17.759  -8.885  1.00  0.00
ATOM    456 HG21 THR    30       7.400 -16.705  -8.793  1.00  0.00
ATOM    457 HG22 THR    30       6.084 -17.800  -9.151  1.00  0.00
ATOM    458 HG23 THR    30       7.240 -18.215  -7.901  1.00  0.00
ATOM    459  OG1 THR    30       9.353 -18.210  -9.536  1.00  0.00
ATOM    460  HG1 THR    30       9.933 -18.499 -10.228  1.00  0.00
ATOM    461  C   THR    30       6.321 -20.297 -10.358  1.00  0.00
ATOM    462  O   THR    30       5.551 -20.508  -9.427  1.00  0.00
ATOM    463  N   ARG    31       5.921 -20.389 -11.642  1.00  0.00
ATOM    464  H   ARG    31       6.593 -20.189 -12.371  1.00  0.00
ATOM    465  CA  ARG    31       4.572 -20.798 -12.056  1.00  0.00
ATOM    466  HA  ARG    31       3.844 -20.129 -11.592  1.00  0.00
ATOM    467  CB  ARG    31       4.428 -20.720 -13.584  1.00  0.00
ATOM    468  HB2 ARG    31       5.273 -21.218 -14.060  1.00  0.00
ATOM    469  HB3 ARG    31       3.546 -21.281 -13.891  1.00  0.00
ATOM    470  CG  ARG    31       4.281 -19.303 -14.141  1.00  0.00
ATOM    471  HG2 ARG    31       3.391 -18.831 -13.723  1.00  0.00
ATOM    472  HG3 ARG    31       5.114 -18.678 -13.836  1.00  0.00
ATOM    473  CD  ARG    31       4.193 -19.333 -15.669  1.00  0.00
ATOM    474  HD2 ARG    31       4.487 -18.367 -16.076  1.00  0.00
ATOM    475  HD3 ARG    31       4.900 -20.058 -16.067  1.00  0.00
ATOM    476  NE  ARG    31       2.823 -19.641 -16.108  1.00  0.00
ATOM    477  HE  ARG    31       2.080 -19.248 -15.537  1.00  0.00
ATOM    478  CZ  ARG    31       2.474 -20.313 -17.219  1.00  0.00
ATOM    479  NH1 ARG    31       3.385 -20.835 -18.052  1.00  0.00
ATOM    480 HH11 ARG    31       4.379 -20.751 -17.857  1.00  0.00
ATOM    481 HH12 ARG    31       3.101 -21.348 -18.871  1.00  0.00
ATOM    482  NH2 ARG    31       1.176 -20.458 -17.506  1.00  0.00
ATOM    483 HH21 ARG    31       0.475 -20.010 -16.916  1.00  0.00
ATOM    484 HH22 ARG    31       0.879 -20.961 -18.329  1.00  0.00
ATOM    485  C   ARG    31       4.251 -22.234 -11.618  1.00  0.00
ATOM    486  O   ARG    31       3.195 -22.460 -11.031  1.00  0.00
ATOM    487  N   ARG    32       5.188 -23.168 -11.862  1.00  0.00
ATOM    488  H   ARG    32       6.022 -22.874 -12.350  1.00  0.00
ATOM    489  CA  ARG    32       5.126 -24.572 -11.453  1.00  0.00
ATOM    490  HA  ARG    32       4.166 -24.993 -11.757  1.00  0.00
ATOM    491  CB  ARG    32       6.264 -25.345 -12.154  1.00  0.00
ATOM    492  HB2 ARG    32       7.220 -24.859 -11.948  1.00  0.00
ATOM    493  HB3 ARG    32       6.340 -26.347 -11.730  1.00  0.00
ATOM    494  CG  ARG    32       6.076 -25.482 -13.675  1.00  0.00
ATOM    495  HG2 ARG    32       5.148 -26.019 -13.869  1.00  0.00
ATOM    496  HG3 ARG    32       5.951 -24.501 -14.135  1.00  0.00
ATOM    497  CD  ARG    32       7.233 -26.233 -14.353  1.00  0.00
ATOM    498  HD2 ARG    32       7.553 -27.076 -13.740  1.00  0.00
ATOM    499  HD3 ARG    32       6.895 -26.642 -15.306  1.00  0.00
ATOM    500  NE  ARG    32       8.365 -25.338 -14.636  1.00  0.00
ATOM    501  HE  ARG    32       8.147 -24.349 -14.635  1.00  0.00
ATOM    502  CZ  ARG    32       9.619 -25.718 -14.943  1.00  0.00
ATOM    503  NH1 ARG    32       9.966 -27.012 -14.992  1.00  0.00
ATOM    504 HH11 ARG    32       9.277 -27.725 -14.800  1.00  0.00
ATOM    505 HH12 ARG    32      10.907 -27.284 -15.237  1.00  0.00
ATOM    506  NH2 ARG    32      10.538 -24.778 -15.205  1.00  0.00
ATOM    507 HH21 ARG    32      10.288 -23.800 -15.173  1.00  0.00
ATOM    508 HH22 ARG    32      11.489 -25.024 -15.443  1.00  0.00
ATOM    509  C   ARG    32       5.283 -24.743  -9.929  1.00  0.00
ATOM    510  O   ARG    32       4.721 -25.681  -9.364  1.00  0.00
ATOM    511  N   GLY    33       6.011 -23.828  -9.266  1.00  0.00
ATOM    512  H   GLY    33       6.454 -23.095  -9.804  1.00  0.00
ATOM    513  CA  GLY    33       6.262 -23.830  -7.828  1.00  0.00
ATOM    514  HA2 GLY    33       6.571 -24.826  -7.507  1.00  0.00
ATOM    515  HA3 GLY    33       7.103 -23.164  -7.631  1.00  0.00
ATOM    516  C   GLY    33       5.070 -23.359  -6.986  1.00  0.00
ATOM    517  O   GLY    33       4.878 -23.868  -5.883  1.00  0.00
ATOM    518  N   LEU    34       4.258 -22.421  -7.509  1.00  0.00
ATOM    519  H   LEU    34       4.496 -22.041  -8.416  1.00  0.00
ATOM    520  CA  LEU    34       3.076 -21.864  -6.844  1.00  0.00
ATOM    521  HA  LEU    34       3.244 -21.827  -5.771  1.00  0.00
ATOM    522  CB  LEU    34       2.813 -20.431  -7.374  1.00  0.00
ATOM    523  HB2 LEU    34       2.751 -20.464  -8.464  1.00  0.00
ATOM    524  HB3 LEU    34       1.836 -20.081  -7.038  1.00  0.00
ATOM    525  CG  LEU    34       3.847 -19.358  -6.954  1.00  0.00
ATOM    526  HG  LEU    34       4.836 -19.665  -7.286  1.00  0.00
ATOM    527  CD1 LEU    34       3.522 -18.020  -7.636  1.00  0.00
ATOM    528 HD11 LEU    34       4.272 -17.263  -7.404  1.00  0.00
ATOM    529 HD12 LEU    34       3.491 -18.129  -8.721  1.00  0.00
ATOM    530 HD13 LEU    34       2.553 -17.636  -7.314  1.00  0.00
ATOM    531  CD2 LEU    34       3.960 -19.177  -5.433  1.00  0.00
ATOM    532 HD21 LEU    34       4.647 -18.367  -5.186  1.00  0.00
ATOM    533 HD22 LEU    34       2.998 -18.945  -4.980  1.00  0.00
ATOM    534 HD23 LEU    34       4.354 -20.074  -4.955  1.00  0.00
ATOM    535  C   LEU    34       1.802 -22.713  -7.054  1.00  0.00
ATOM    536  O   LEU    34       0.747 -22.337  -6.541  1.00  0.00
ATOM    537  N   VAL    35       1.888 -23.868  -7.745  1.00  0.00
ATOM    538  H   VAL    35       2.785 -24.122  -8.136  1.00  0.00
ATOM    539  CA  VAL    35       0.780 -24.813  -7.934  1.00  0.00
ATOM    540  HA  VAL    35      -0.084 -24.249  -8.288  1.00  0.00
ATOM    541  CB  VAL    35       1.135 -25.889  -9.001  1.00  0.00
ATOM    542  HB  VAL    35       1.992 -26.461  -8.642  1.00  0.00
ATOM    543  CG1 VAL    35      -0.014 -26.884  -9.257  1.00  0.00
ATOM    544 HG11 VAL    35       0.242 -27.584 -10.053  1.00  0.00
ATOM    545 HG12 VAL    35      -0.237 -27.485  -8.376  1.00  0.00
ATOM    546 HG13 VAL    35      -0.928 -26.367  -9.554  1.00  0.00
ATOM    547  CG2 VAL    35       1.545 -25.261 -10.338  1.00  0.00
ATOM    548 HG21 VAL    35       1.823 -26.025 -11.064  1.00  0.00
ATOM    549 HG22 VAL    35       0.744 -24.662 -10.766  1.00  0.00
ATOM    550 HG23 VAL    35       2.408 -24.619 -10.210  1.00  0.00
ATOM    551  C   VAL    35       0.397 -25.476  -6.600  1.00  0.00
ATOM    552  O   VAL    35      -0.777 -25.447  -6.244  1.00  0.00
ATOM    553  N   THR    36       1.369 -26.043  -5.860  1.00  0.00
ATOM    554  H   THR    36       2.311 -26.037  -6.226  1.00  0.00
ATOM    555  CA  THR    36       1.174 -26.678  -4.550  1.00  0.00
ATOM    556  HA  THR    36       0.444 -27.474  -4.710  1.00  0.00
ATOM    557  CB  THR    36       2.486 -27.363  -4.078  1.00  0.00
ATOM    558  HB  THR    36       3.337 -26.691  -4.166  1.00  0.00
ATOM    559  CG2 THR    36       2.423 -27.939  -2.650  1.00  0.00
ATOM    560 HG21 THR    36       3.334 -28.487  -2.407  1.00  0.00
ATOM    561 HG22 THR    36       2.318 -27.153  -1.902  1.00  0.00
ATOM    562 HG23 THR    36       1.582 -28.623  -2.534  1.00  0.00
ATOM    563  OG1 THR    36       2.748 -28.457  -4.934  1.00  0.00
ATOM    564  HG1 THR    36       3.549 -28.875  -4.655  1.00  0.00
ATOM    565  C   THR    36       0.530 -25.731  -3.500  1.00  0.00
ATOM    566  O   THR    36      -0.506 -26.117  -2.959  1.00  0.00
ATOM    567  N   PRO    37       1.057 -24.505  -3.237  1.00  0.00
ATOM    568  CD  PRO    37       2.409 -24.068  -3.603  1.00  0.00
ATOM    569  HD2 PRO    37       2.492 -23.969  -4.682  1.00  0.00
ATOM    570  HD3 PRO    37       3.173 -24.762  -3.260  1.00  0.00
ATOM    571  CG  PRO    37       2.632 -22.716  -2.927  1.00  0.00
ATOM    572  HG2 PRO    37       3.259 -22.040  -3.507  1.00  0.00
ATOM    573  HG3 PRO    37       3.121 -22.868  -1.964  1.00  0.00
ATOM    574  CB  PRO    37       1.237 -22.184  -2.688  1.00  0.00
ATOM    575  HB2 PRO    37       0.907 -21.662  -3.588  1.00  0.00
ATOM    576  HB3 PRO    37       1.193 -21.479  -1.857  1.00  0.00
ATOM    577  CA  PRO    37       0.397 -23.445  -2.446  1.00  0.00
ATOM    578  HA  PRO    37       0.480 -23.736  -1.397  1.00  0.00
ATOM    579  C   PRO    37      -1.085 -23.166  -2.763  1.00  0.00
ATOM    580  O   PRO    37      -1.884 -23.055  -1.834  1.00  0.00
ATOM    581  N   ARG    38      -1.451 -23.085  -4.058  1.00  0.00
ATOM    582  H   ARG    38      -0.735 -23.181  -4.765  1.00  0.00
ATOM    583  CA  ARG    38      -2.832 -22.941  -4.525  1.00  0.00
ATOM    584  HA  ARG    38      -3.274 -22.097  -3.995  1.00  0.00
ATOM    585  CB  ARG    38      -2.860 -22.624  -6.042  1.00  0.00
ATOM    586  HB2 ARG    38      -2.577 -21.577  -6.164  1.00  0.00
ATOM    587  HB3 ARG    38      -2.095 -23.204  -6.557  1.00  0.00
ATOM    588  CG  ARG    38      -4.217 -22.871  -6.748  1.00  0.00
ATOM    589  HG2 ARG    38      -4.428 -23.940  -6.801  1.00  0.00
ATOM    590  HG3 ARG    38      -5.015 -22.432  -6.148  1.00  0.00
ATOM    591  CD  ARG    38      -4.329 -22.301  -8.165  1.00  0.00
ATOM    592  HD2 ARG    38      -5.327 -22.527  -8.533  1.00  0.00
ATOM    593  HD3 ARG    38      -4.246 -21.220  -8.170  1.00  0.00
ATOM    594  NE  ARG    38      -3.387 -22.908  -9.117  1.00  0.00
ATOM    595  HE  ARG    38      -3.741 -23.706  -9.637  1.00  0.00
ATOM    596  CZ  ARG    38      -2.142 -22.478  -9.387  1.00  0.00
ATOM    597  NH1 ARG    38      -1.578 -21.465  -8.719  1.00  0.00
ATOM    598 HH11 ARG    38      -2.109 -20.972  -8.015  1.00  0.00
ATOM    599 HH12 ARG    38      -0.630 -21.182  -8.915  1.00  0.00
ATOM    600  NH2 ARG    38      -1.445 -23.074 -10.357  1.00  0.00
ATOM    601 HH21 ARG    38      -1.916 -23.756 -10.945  1.00  0.00
ATOM    602 HH22 ARG    38      -0.501 -22.792 -10.577  1.00  0.00
ATOM    603  C   ARG    38      -3.677 -24.179  -4.197  1.00  0.00
ATOM    604  O   ARG    38      -4.705 -24.044  -3.541  1.00  0.00
ATOM    605  N   MET    39      -3.239 -25.363  -4.659  1.00  0.00
ATOM    606  H   MET    39      -2.364 -25.366  -5.170  1.00  0.00
ATOM    607  CA  MET    39      -3.938 -26.648  -4.566  1.00  0.00
ATOM    608  HA  MET    39      -4.870 -26.568  -5.129  1.00  0.00
ATOM    609  CB  MET    39      -3.061 -27.747  -5.198  1.00  0.00
ATOM    610  HB2 MET    39      -2.065 -27.691  -4.757  1.00  0.00
ATOM    611  HB3 MET    39      -3.436 -28.738  -4.937  1.00  0.00
ATOM    612  CG  MET    39      -2.920 -27.668  -6.727  1.00  0.00
ATOM    613  HG2 MET    39      -2.839 -26.638  -7.071  1.00  0.00
ATOM    614  HG3 MET    39      -1.987 -28.161  -6.997  1.00  0.00
ATOM    615  SD  MET    39      -4.228 -28.474  -7.682  1.00  0.00
ATOM    616  CE  MET    39      -3.416 -28.491  -9.302  1.00  0.00
ATOM    617  HE1 MET    39      -4.053 -28.986 -10.034  1.00  0.00
ATOM    618  HE2 MET    39      -3.214 -27.476  -9.641  1.00  0.00
ATOM    619  HE3 MET    39      -2.472 -29.033  -9.252  1.00  0.00
ATOM    620  C   MET    39      -4.294 -27.035  -3.123  1.00  0.00
ATOM    621  O   MET    39      -5.390 -27.536  -2.881  1.00  0.00
ATOM    622  N   ALA    40      -3.385 -26.751  -2.175  1.00  0.00
ATOM    623  H   ALA    40      -2.514 -26.332  -2.472  1.00  0.00
ATOM    624  CA  ALA    40      -3.538 -27.005  -0.747  1.00  0.00
ATOM    625  HA  ALA    40      -3.840 -28.044  -0.604  1.00  0.00
ATOM    626  CB  ALA    40      -2.177 -26.777  -0.071  1.00  0.00
ATOM    627  HB1 ALA    40      -2.233 -26.954   1.004  1.00  0.00
ATOM    628  HB2 ALA    40      -1.423 -27.456  -0.473  1.00  0.00
ATOM    629  HB3 ALA    40      -1.815 -25.758  -0.222  1.00  0.00
ATOM    630  C   ALA    40      -4.583 -26.087  -0.094  1.00  0.00
ATOM    631  O   ALA    40      -5.369 -26.565   0.722  1.00  0.00
ATOM    632  N   GLU    41      -4.617 -24.794  -0.461  1.00  0.00
ATOM    633  H   GLU    41      -3.952 -24.465  -1.148  1.00  0.00
ATOM    634  CA  GLU    41      -5.551 -23.817   0.100  1.00  0.00
ATOM    635  HA  GLU    41      -5.625 -23.994   1.174  1.00  0.00
ATOM    636  CB  GLU    41      -4.996 -22.396  -0.128  1.00  0.00
ATOM    637  HB2 GLU    41      -3.989 -22.335   0.287  1.00  0.00
ATOM    638  HB3 GLU    41      -4.878 -22.214  -1.198  1.00  0.00
ATOM    639  CG  GLU    41      -5.854 -21.264   0.475  1.00  0.00
ATOM    640  HG2 GLU    41      -5.367 -20.322   0.253  1.00  0.00
ATOM    641  HG3 GLU    41      -6.833 -21.209  -0.004  1.00  0.00
ATOM    642  CD  GLU    41      -6.029 -21.361   1.995  1.00  0.00
ATOM    643  OE1 GLU    41      -4.999 -21.510   2.688  1.00  0.00
ATOM    644  OE2 GLU    41      -7.191 -21.269   2.447  1.00  0.00
ATOM    645  C   GLU    41      -6.958 -23.940  -0.514  1.00  0.00
ATOM    646  O   GLU    41      -7.943 -23.786   0.206  1.00  0.00
ATOM    647  N   VAL    42      -7.059 -24.260  -1.816  1.00  0.00
ATOM    648  H   VAL    42      -6.203 -24.350  -2.350  1.00  0.00
ATOM    649  CA  VAL    42      -8.313 -24.552  -2.520  1.00  0.00
ATOM    650  HA  VAL    42      -9.009 -23.731  -2.336  1.00  0.00
ATOM    651  CB  VAL    42      -8.040 -24.638  -4.051  1.00  0.00
ATOM    652  HB  VAL    42      -7.193 -25.308  -4.207  1.00  0.00
ATOM    653  CG1 VAL    42      -9.219 -25.200  -4.874  1.00  0.00
ATOM    654 HG11 VAL    42      -9.004 -25.159  -5.942  1.00  0.00
ATOM    655 HG12 VAL    42      -9.424 -26.245  -4.640  1.00  0.00
ATOM    656 HG13 VAL    42     -10.132 -24.630  -4.695  1.00  0.00
ATOM    657  CG2 VAL    42      -7.660 -23.261  -4.629  1.00  0.00
ATOM    658 HG21 VAL    42      -7.354 -23.343  -5.673  1.00  0.00
ATOM    659 HG22 VAL    42      -8.506 -22.576  -4.588  1.00  0.00
ATOM    660 HG23 VAL    42      -6.843 -22.789  -4.086  1.00  0.00
ATOM    661  C   VAL    42      -8.965 -25.840  -1.975  1.00  0.00
ATOM    662  O   VAL    42     -10.188 -25.892  -1.859  1.00  0.00
ATOM    663  N   ALA    43      -8.156 -26.848  -1.603  1.00  0.00
ATOM    664  H   ALA    43      -7.160 -26.739  -1.739  1.00  0.00
ATOM    665  CA  ALA    43      -8.616 -28.105  -1.018  1.00  0.00
ATOM    666  HA  ALA    43      -9.430 -28.504  -1.627  1.00  0.00
ATOM    667  CB  ALA    43      -7.452 -29.111  -1.021  1.00  0.00
ATOM    668  HB1 ALA    43      -7.741 -30.052  -0.551  1.00  0.00
ATOM    669  HB2 ALA    43      -7.146 -29.345  -2.040  1.00  0.00
ATOM    670  HB3 ALA    43      -6.580 -28.728  -0.490  1.00  0.00
ATOM    671  C   ALA    43      -9.114 -27.931   0.427  1.00  0.00
ATOM    672  O   ALA    43     -10.144 -28.504   0.776  1.00  0.00
ATOM    673  N   SER    44      -8.393 -27.157   1.257  1.00  0.00
ATOM    674  H   SER    44      -7.609 -26.654   0.866  1.00  0.00
ATOM    675  CA  SER    44      -8.639 -27.050   2.697  1.00  0.00
ATOM    676  HA  SER    44      -9.002 -28.013   3.061  1.00  0.00
ATOM    677  CB  SER    44      -7.294 -26.763   3.405  1.00  0.00
ATOM    678  HB2 SER    44      -7.416 -26.882   4.482  1.00  0.00
ATOM    679  HB3 SER    44      -6.539 -27.489   3.103  1.00  0.00
ATOM    680  OG  SER    44      -6.798 -25.458   3.175  1.00  0.00
ATOM    681  HG  SER    44      -6.545 -25.387   2.267  1.00  0.00
ATOM    682  C   SER    44      -9.673 -25.978   3.098  1.00  0.00
ATOM    683  O   SER    44     -10.173 -26.054   4.221  1.00  0.00
ATOM    684  N   ARG    45     -10.008 -25.000   2.232  1.00  0.00
ATOM    685  H   ARG    45      -9.562 -24.977   1.325  1.00  0.00
ATOM    686  CA  ARG    45     -10.962 -23.929   2.556  1.00  0.00
ATOM    687  HA  ARG    45     -10.695 -23.533   3.538  1.00  0.00
ATOM    688  CB  ARG    45     -10.851 -22.766   1.536  1.00  0.00
ATOM    689  HB2 ARG    45     -11.379 -21.904   1.947  1.00  0.00
ATOM    690  HB3 ARG    45      -9.808 -22.451   1.480  1.00  0.00
ATOM    691  CG  ARG    45     -11.389 -23.011   0.110  1.00  0.00
ATOM    692  HG2 ARG    45     -10.942 -23.918  -0.294  1.00  0.00
ATOM    693  HG3 ARG    45     -12.467 -23.177   0.135  1.00  0.00
ATOM    694  CD  ARG    45     -11.090 -21.835  -0.830  1.00  0.00
ATOM    695  HD2 ARG    45     -11.433 -20.899  -0.390  1.00  0.00
ATOM    696  HD3 ARG    45     -10.011 -21.753  -0.965  1.00  0.00
ATOM    697  NE  ARG    45     -11.743 -22.004  -2.138  1.00  0.00
ATOM    698  HE  ARG    45     -12.548 -22.614  -2.150  1.00  0.00
ATOM    699  CZ  ARG    45     -11.380 -21.400  -3.284  1.00  0.00
ATOM    700  NH1 ARG    45     -10.354 -20.541  -3.328  1.00  0.00
ATOM    701 HH11 ARG    45      -9.891 -20.258  -2.471  1.00  0.00
ATOM    702 HH12 ARG    45     -10.066 -20.139  -4.209  1.00  0.00
ATOM    703  NH2 ARG    45     -12.052 -21.660  -4.412  1.00  0.00
ATOM    704 HH21 ARG    45     -12.840 -22.292  -4.410  1.00  0.00
ATOM    705 HH22 ARG    45     -11.762 -21.233  -5.280  1.00  0.00
ATOM    706  C   ARG    45     -12.398 -24.481   2.615  1.00  0.00
ATOM    707  O   ARG    45     -12.797 -25.270   1.756  1.00  0.00
ATOM    708  N   ASP    46     -13.170 -24.054   3.631  1.00  0.00
ATOM    709  H   ASP    46     -12.773 -23.411   4.301  1.00  0.00
ATOM    710  CA  ASP    46     -14.576 -24.422   3.808  1.00  0.00
ATOM    711  HA  ASP    46     -14.644 -25.508   3.742  1.00  0.00
ATOM    712  CB  ASP    46     -15.055 -24.005   5.223  1.00  0.00
ATOM    713  HB2 ASP    46     -14.511 -24.571   5.981  1.00  0.00
ATOM    714  HB3 ASP    46     -14.823 -22.953   5.404  1.00  0.00
ATOM    715  CG  ASP    46     -16.559 -24.219   5.448  1.00  0.00
ATOM    716  OD1 ASP    46     -16.989 -25.388   5.358  1.00  0.00
ATOM    717  OD2 ASP    46     -17.264 -23.211   5.664  1.00  0.00
ATOM    718  C   ASP    46     -15.408 -23.719   2.713  1.00  0.00
ATOM    719  O   ASP    46     -15.367 -22.490   2.648  1.00  0.00
ATOM    720  N   PRO    47     -16.147 -24.455   1.856  1.00  0.00
ATOM    721  CD  PRO    47     -16.340 -25.907   1.908  1.00  0.00
ATOM    722  HD2 PRO    47     -16.730 -26.239   2.870  1.00  0.00
ATOM    723  HD3 PRO    47     -15.386 -26.406   1.733  1.00  0.00
ATOM    724  CG  PRO    47     -17.314 -26.240   0.779  1.00  0.00
ATOM    725  HG2 PRO    47     -18.333 -26.255   1.166  1.00  0.00
ATOM    726  HG3 PRO    47     -17.117 -27.210   0.320  1.00  0.00
ATOM    727  CB  PRO    47     -17.159 -25.082  -0.193  1.00  0.00
ATOM    728  HB2 PRO    47     -18.042 -24.941  -0.812  1.00  0.00
ATOM    729  HB3 PRO    47     -16.323 -25.282  -0.864  1.00  0.00
ATOM    730  CA  PRO    47     -16.823 -23.872   0.690  1.00  0.00
ATOM    731  HA  PRO    47     -16.135 -23.220   0.150  1.00  0.00
ATOM    732  C   PRO    47     -18.083 -23.058   1.038  1.00  0.00
ATOM    733  O   PRO    47     -18.459 -22.176   0.267  1.00  0.00
ATOM    734  N   LYS    48     -18.709 -23.323   2.198  1.00  0.00
ATOM    735  H   LYS    48     -18.320 -24.039   2.797  1.00  0.00
ATOM    736  CA  LYS    48     -19.930 -22.666   2.656  1.00  0.00
ATOM    737  HA  LYS    48     -20.622 -22.598   1.814  1.00  0.00
ATOM    738  CB  LYS    48     -20.556 -23.551   3.755  1.00  0.00
ATOM    739  HB2 LYS    48     -20.517 -24.583   3.409  1.00  0.00
ATOM    740  HB3 LYS    48     -19.955 -23.526   4.666  1.00  0.00
ATOM    741  CG  LYS    48     -22.020 -23.199   4.080  1.00  0.00
ATOM    742  HG2 LYS    48     -22.039 -22.237   4.589  1.00  0.00
ATOM    743  HG3 LYS    48     -22.590 -23.070   3.159  1.00  0.00
ATOM    744  CD  LYS    48     -22.727 -24.233   4.975  1.00  0.00
ATOM    745  HD2 LYS    48     -22.133 -24.403   5.874  1.00  0.00
ATOM    746  HD3 LYS    48     -23.670 -23.801   5.313  1.00  0.00
ATOM    747  CE  LYS    48     -23.019 -25.570   4.271  1.00  0.00
ATOM    748  HE2 LYS    48     -23.597 -25.402   3.362  1.00  0.00
ATOM    749  HE3 LYS    48     -22.096 -26.068   3.979  1.00  0.00
ATOM    750  NZ  LYS    48     -23.773 -26.483   5.147  1.00  0.00
ATOM    751  HZ1 LYS    48     -24.656 -26.060   5.397  1.00  0.00
ATOM    752  HZ2 LYS    48     -23.944 -27.352   4.661  1.00  0.00
ATOM    753  HZ3 LYS    48     -23.239 -26.667   5.984  1.00  0.00
ATOM    754  C   LYS    48     -19.629 -21.246   3.176  1.00  0.00
ATOM    755  O   LYS    48     -20.294 -20.300   2.753  1.00  0.00
ATOM    756  N   LEU    49     -18.590 -21.079   4.017  1.00  0.00
ATOM    757  H   LEU    49     -18.093 -21.899   4.347  1.00  0.00
ATOM    758  CA  LEU    49     -18.112 -19.775   4.492  1.00  0.00
ATOM    759  HA  LEU    49     -18.968 -19.143   4.730  1.00  0.00
ATOM    760  CB  LEU    49     -17.229 -19.960   5.750  1.00  0.00
ATOM    761  HB2 LEU    49     -16.474 -20.719   5.540  1.00  0.00
ATOM    762  HB3 LEU    49     -16.664 -19.048   5.955  1.00  0.00
ATOM    763  CG  LEU    49     -18.004 -20.327   7.035  1.00  0.00
ATOM    764  HG  LEU    49     -18.696 -21.138   6.804  1.00  0.00
ATOM    765  CD1 LEU    49     -17.043 -20.838   8.120  1.00  0.00
ATOM    766 HD11 LEU    49     -17.587 -21.143   9.015  1.00  0.00
ATOM    767 HD12 LEU    49     -16.477 -21.703   7.775  1.00  0.00
ATOM    768 HD13 LEU    49     -16.328 -20.068   8.411  1.00  0.00
ATOM    769  CD2 LEU    49     -18.819 -19.141   7.580  1.00  0.00
ATOM    770 HD21 LEU    49     -19.363 -19.422   8.482  1.00  0.00
ATOM    771 HD22 LEU    49     -18.166 -18.307   7.838  1.00  0.00
ATOM    772 HD23 LEU    49     -19.555 -18.782   6.861  1.00  0.00
ATOM    773  C   LEU    49     -17.278 -19.023   3.438  1.00  0.00
ATOM    774  O   LEU    49     -17.114 -17.813   3.580  1.00  0.00
ATOM    775  N   TYR    50     -16.786 -19.693   2.377  1.00  0.00
ATOM    776  H   TYR    50     -16.931 -20.692   2.326  1.00  0.00
ATOM    777  CA  TYR    50     -16.085 -19.045   1.265  1.00  0.00
ATOM    778  HA  TYR    50     -15.354 -18.344   1.672  1.00  0.00
ATOM    779  CB  TYR    50     -15.345 -20.101   0.413  1.00  0.00
ATOM    780  HB2 TYR    50     -14.657 -20.662   1.045  1.00  0.00
ATOM    781  HB3 TYR    50     -16.048 -20.828   0.005  1.00  0.00
ATOM    782  CG  TYR    50     -14.517 -19.509  -0.715  1.00  0.00
ATOM    783  CD1 TYR    50     -13.359 -18.768  -0.405  1.00  0.00
ATOM    784  HD1 TYR    50     -13.047 -18.655   0.623  1.00  0.00
ATOM    785  CE1 TYR    50     -12.617 -18.151  -1.428  1.00  0.00
ATOM    786  HE1 TYR    50     -11.739 -17.572  -1.181  1.00  0.00
ATOM    787  CZ  TYR    50     -13.028 -18.277  -2.767  1.00  0.00
ATOM    788  OH  TYR    50     -12.308 -17.663  -3.749  1.00  0.00
ATOM    789  HH  TYR    50     -12.666 -17.795  -4.617  1.00  0.00
ATOM    790  CE2 TYR    50     -14.177 -19.029  -3.086  1.00  0.00
ATOM    791  HE2 TYR    50     -14.495 -19.124  -4.114  1.00  0.00
ATOM    792  CD2 TYR    50     -14.922 -19.646  -2.061  1.00  0.00
ATOM    793  HD2 TYR    50     -15.815 -20.201  -2.309  1.00  0.00
ATOM    794  C   TYR    50     -17.069 -18.274   0.367  1.00  0.00
ATOM    795  O   TYR    50     -16.759 -17.158  -0.049  1.00  0.00
ATOM    796  N   ALA    51     -18.252 -18.855   0.101  1.00  0.00
ATOM    797  H   ALA    51     -18.426 -19.776   0.480  1.00  0.00
ATOM    798  CA  ALA    51     -19.299 -18.281  -0.742  1.00  0.00
ATOM    799  HA  ALA    51     -18.860 -17.994  -1.698  1.00  0.00
ATOM    800  CB  ALA    51     -20.376 -19.354  -0.973  1.00  0.00
ATOM    801  HB1 ALA    51     -21.134 -19.008  -1.676  1.00  0.00
ATOM    802  HB2 ALA    51     -19.943 -20.264  -1.390  1.00  0.00
ATOM    803  HB3 ALA    51     -20.880 -19.633  -0.046  1.00  0.00
ATOM    804  C   ALA    51     -19.952 -17.043  -0.105  1.00  0.00
ATOM    805  O   ALA    51     -20.260 -16.086  -0.816  1.00  0.00
ATOM    806  N   MET    52     -20.135 -17.061   1.226  1.00  0.00
ATOM    807  H   MET    52     -19.846 -17.888   1.729  1.00  0.00
ATOM    808  CA  MET    52     -20.791 -16.005   1.996  1.00  0.00
ATOM    809  HA  MET    52     -21.493 -15.460   1.363  1.00  0.00
ATOM    810  CB  MET    52     -21.557 -16.664   3.157  1.00  0.00
ATOM    811  HB2 MET    52     -20.896 -17.317   3.728  1.00  0.00
ATOM    812  HB3 MET    52     -21.907 -15.896   3.849  1.00  0.00
ATOM    813  CG  MET    52     -22.784 -17.437   2.655  1.00  0.00
ATOM    814  HG2 MET    52     -23.389 -16.763   2.049  1.00  0.00
ATOM    815  HG3 MET    52     -22.482 -18.258   2.003  1.00  0.00
ATOM    816  SD  MET    52     -23.874 -18.097   3.937  1.00  0.00
ATOM    817  CE  MET    52     -22.843 -19.419   4.617  1.00  0.00
ATOM    818  HE1 MET    52     -23.353 -19.899   5.451  1.00  0.00
ATOM    819  HE2 MET    52     -22.665 -20.166   3.846  1.00  0.00
ATOM    820  HE3 MET    52     -21.886 -19.038   4.970  1.00  0.00
ATOM    821  C   MET    52     -19.805 -14.984   2.583  1.00  0.00
ATOM    822  O   MET    52     -20.247 -13.900   2.960  1.00  0.00
ATOM    823  N   HIE    53     -18.493 -15.298   2.619  1.00  0.00
ATOM    824  H   HIE    53     -18.251 -16.224   2.297  1.00  0.00
ATOM    825  CA  HIE    53     -17.341 -14.449   2.980  1.00  0.00
ATOM    826  HA  HIE    53     -16.543 -15.116   3.304  1.00  0.00
ATOM    827  CB  HIE    53     -16.844 -13.707   1.703  1.00  0.00
ATOM    828  HB2 HIE    53     -15.979 -13.088   1.948  1.00  0.00
ATOM    829  HB3 HIE    53     -16.472 -14.442   0.989  1.00  0.00
ATOM    830  CG  HIE    53     -17.851 -12.835   0.978  1.00  0.00
ATOM    831  ND1 HIE    53     -18.737 -13.331   0.033  1.00  0.00
ATOM    832  CE1 HIE    53     -19.533 -12.323  -0.331  1.00  0.00
ATOM    833  HE1 HIE    53     -20.334 -12.424  -1.049  1.00  0.00
ATOM    834  NE2 HIE    53     -19.246 -11.181   0.280  1.00  0.00
ATOM    835  HE2 HIE    53     -19.651 -10.261   0.184  1.00  0.00
ATOM    836  CD2 HIE    53     -18.160 -11.496   1.098  1.00  0.00
ATOM    837  HD2 HIE    53     -17.716 -10.746   1.735  1.00  0.00
ATOM    838  C   HIE    53     -17.597 -13.462   4.155  1.00  0.00
ATOM    839  O   HIE    53     -17.461 -12.253   3.966  1.00  0.00
ATOM    840  N   PRO    54     -17.991 -13.930   5.365  1.00  0.00
ATOM    841  CD  PRO    54     -18.046 -15.337   5.775  1.00  0.00
ATOM    842  HD2 PRO    54     -17.101 -15.851   5.597  1.00  0.00
ATOM    843  HD3 PRO    54     -18.828 -15.856   5.222  1.00  0.00
ATOM    844  CG  PRO    54     -18.401 -15.325   7.263  1.00  0.00
ATOM    845  HG2 PRO    54     -17.487 -15.378   7.855  1.00  0.00
ATOM    846  HG3 PRO    54     -19.031 -16.162   7.560  1.00  0.00
ATOM    847  CB  PRO    54     -19.070 -13.979   7.490  1.00  0.00
ATOM    848  HB2 PRO    54     -18.969 -13.632   8.519  1.00  0.00
ATOM    849  HB3 PRO    54     -20.138 -14.062   7.283  1.00  0.00
ATOM    850  CA  PRO    54     -18.425 -13.044   6.456  1.00  0.00
ATOM    851  HA  PRO    54     -19.183 -12.350   6.087  1.00  0.00
ATOM    852  C   PRO    54     -17.248 -12.247   7.043  1.00  0.00
ATOM    853  O   PRO    54     -16.298 -12.829   7.569  1.00  0.00
ATOM    854  N   TRP    55     -17.316 -10.911   6.916  1.00  0.00
ATOM    855  H   TRP    55     -18.121 -10.514   6.450  1.00  0.00
ATOM    856  CA  TRP    55     -16.288  -9.981   7.369  1.00  0.00
ATOM    857  HA  TRP    55     -15.303 -10.432   7.233  1.00  0.00
ATOM    858  CB  TRP    55     -16.380  -8.696   6.516  1.00  0.00
ATOM    859  HB2 TRP    55     -16.372  -8.970   5.460  1.00  0.00
ATOM    860  HB3 TRP    55     -17.341  -8.205   6.678  1.00  0.00
ATOM    861  CG  TRP    55     -15.300  -7.662   6.692  1.00  0.00
ATOM    862  CD1 TRP    55     -14.124  -7.817   7.351  1.00  0.00
ATOM    863  HD1 TRP    55     -13.802  -8.722   7.844  1.00  0.00
ATOM    864  NE1 TRP    55     -13.411  -6.637   7.315  1.00  0.00
ATOM    865  HE1 TRP    55     -12.527  -6.510   7.800  1.00  0.00
ATOM    866  CE2 TRP    55     -14.090  -5.654   6.629  1.00  0.00
ATOM    867  CZ2 TRP    55     -13.801  -4.310   6.337  1.00  0.00
ATOM    868  HZ2 TRP    55     -12.878  -3.864   6.676  1.00  0.00
ATOM    869  CH2 TRP    55     -14.732  -3.554   5.601  1.00  0.00
ATOM    870  HH2 TRP    55     -14.526  -2.519   5.371  1.00  0.00
ATOM    871  CZ3 TRP    55     -15.932  -4.149   5.165  1.00  0.00
ATOM    872  HZ3 TRP    55     -16.645  -3.568   4.597  1.00  0.00
ATOM    873  CE3 TRP    55     -16.211  -5.498   5.463  1.00  0.00
ATOM    874  HE3 TRP    55     -17.137  -5.938   5.122  1.00  0.00
ATOM    875  CD2 TRP    55     -15.301  -6.285   6.208  1.00  0.00
ATOM    876  C   TRP    55     -16.545  -9.664   8.851  1.00  0.00
ATOM    877  O   TRP    55     -17.505  -8.975   9.205  1.00  0.00
ATOM    878  N   VAL    56     -15.671 -10.215   9.703  1.00  0.00
ATOM    879  H   VAL    56     -14.909 -10.747   9.305  1.00  0.00
ATOM    880  CA  VAL    56     -15.738 -10.206  11.162  1.00  0.00
ATOM    881  HA  VAL    56     -16.423  -9.413  11.461  1.00  0.00
ATOM    882  CB  VAL    56     -16.297 -11.557  11.694  1.00  0.00
ATOM    883  HB  VAL    56     -16.268 -11.522  12.784  1.00  0.00
ATOM    884  CG1 VAL    56     -17.771 -11.768  11.319  1.00  0.00
ATOM    885 HG11 VAL    56     -18.138 -12.726  11.682  1.00  0.00
ATOM    886 HG12 VAL    56     -18.394 -10.990  11.757  1.00  0.00
ATOM    887 HG13 VAL    56     -17.927 -11.762  10.241  1.00  0.00
ATOM    888  CG2 VAL    56     -15.457 -12.777  11.269  1.00  0.00
ATOM    889 HG21 VAL    56     -15.850 -13.694  11.708  1.00  0.00
ATOM    890 HG22 VAL    56     -15.457 -12.910  10.187  1.00  0.00
ATOM    891 HG23 VAL    56     -14.420 -12.683  11.592  1.00  0.00
ATOM    892  C   VAL    56     -14.379  -9.811  11.759  1.00  0.00
ATOM    893  O   VAL    56     -13.367  -9.778  11.057  1.00  0.00
ATOM    894  N   THR    57     -14.369  -9.513  13.067  1.00  0.00
ATOM    895  H   THR    57     -15.247  -9.546  13.567  1.00  0.00
ATOM    896  CA  THR    57     -13.203  -9.084  13.835  1.00  0.00
ATOM    897  HA  THR    57     -12.322  -9.519  13.357  1.00  0.00
ATOM    898  CB  THR    57     -13.043  -7.543  13.755  1.00  0.00
ATOM    899  HB  THR    57     -12.954  -7.248  12.709  1.00  0.00
ATOM    900  CG2 THR    57     -14.191  -6.739  14.397  1.00  0.00
ATOM    901 HG21 THR    57     -14.010  -5.668  14.307  1.00  0.00
ATOM    902 HG22 THR    57     -15.141  -6.943  13.905  1.00  0.00
ATOM    903 HG23 THR    57     -14.306  -6.963  15.458  1.00  0.00
ATOM    904  OG1 THR    57     -11.842  -7.165  14.394  1.00  0.00
ATOM    905  HG1 THR    57     -11.123  -7.607  13.960  1.00  0.00
ATOM    906  C   THR    57     -13.234  -9.676  15.252  1.00  0.00
ATOM    907  O   THR    57     -14.286  -9.704  15.887  1.00  0.00
ATOM    908  N   SER    58     -12.070 -10.113  15.759  1.00  0.00
ATOM    909  H   SER    58     -11.261 -10.052  15.157  1.00  0.00
ATOM    910  CA  SER    58     -11.885 -10.620  17.124  1.00  0.00
ATOM    911  HA  SER    58     -12.784 -11.134  17.470  1.00  0.00
ATOM    912  CB  SER    58     -10.691 -11.595  17.138  1.00  0.00
ATOM    913  HB2 SER    58      -9.761 -11.103  16.848  1.00  0.00
ATOM    914  HB3 SER    58     -10.537 -11.996  18.141  1.00  0.00
ATOM    915  OG  SER    58     -10.930 -12.690  16.279  1.00  0.00
ATOM    916  HG  SER    58     -10.853 -12.376  15.387  1.00  0.00
ATOM    917  C   SER    58     -11.543  -9.487  18.112  1.00  0.00
ATOM    918  O   SER    58     -11.437  -9.741  19.312  1.00  0.00
ATOM    919  N   LYS    59     -11.384  -8.244  17.622  1.00  0.00
ATOM    920  H   LYS    59     -11.505  -8.118  16.627  1.00  0.00
ATOM    921  CA  LYS    59     -11.094  -7.042  18.403  1.00  0.00
ATOM    922  HA  LYS    59     -10.215  -7.239  19.017  1.00  0.00
ATOM    923  CB  LYS    59     -10.806  -5.885  17.421  1.00  0.00
ATOM    924  HB2 LYS    59     -11.666  -5.744  16.764  1.00  0.00
ATOM    925  HB3 LYS    59     -10.699  -4.947  17.966  1.00  0.00
ATOM    926  CG  LYS    59      -9.541  -6.103  16.571  1.00  0.00
ATOM    927  HG2 LYS    59      -8.669  -6.181  17.222  1.00  0.00
ATOM    928  HG3 LYS    59      -9.609  -7.052  16.040  1.00  0.00
ATOM    929  CD  LYS    59      -9.327  -4.976  15.550  1.00  0.00
ATOM    930  HD2 LYS    59     -10.243  -4.790  14.987  1.00  0.00
ATOM    931  HD3 LYS    59      -9.122  -4.055  16.097  1.00  0.00
ATOM    932  CE  LYS    59      -8.168  -5.243  14.580  1.00  0.00
ATOM    933  HE2 LYS    59      -7.842  -4.301  14.137  1.00  0.00
ATOM    934  HE3 LYS    59      -7.306  -5.660  15.100  1.00  0.00
ATOM    935  NZ  LYS    59      -8.555  -6.130  13.470  1.00  0.00
ATOM    936  HZ1 LYS    59      -7.748  -6.235  12.867  1.00  0.00
ATOM    937  HZ2 LYS    59      -8.825  -7.046  13.813  1.00  0.00
ATOM    938  HZ3 LYS    59      -9.321  -5.737  12.934  1.00  0.00
ATOM    939  C   LYS    59     -12.300  -6.671  19.289  1.00  0.00
ATOM    940  O   LYS    59     -13.435  -6.983  18.919  1.00  0.00
ATOM    941  N   PRO    60     -12.094  -5.983  20.432  1.00  0.00
ATOM    942  CD  PRO    60     -10.797  -5.545  20.956  1.00  0.00
ATOM    943  HD2 PRO    60     -10.212  -4.991  20.222  1.00  0.00
ATOM    944  HD3 PRO    60     -10.222  -6.422  21.260  1.00  0.00
ATOM    945  CG  PRO    60     -11.109  -4.673  22.174  1.00  0.00
ATOM    946  HG2 PRO    60     -11.139  -3.625  21.876  1.00  0.00
ATOM    947  HG3 PRO    60     -10.369  -4.772  22.968  1.00  0.00
ATOM    948  CB  PRO    60     -12.499  -5.114  22.603  1.00  0.00
ATOM    949  HB2 PRO    60     -13.040  -4.341  23.152  1.00  0.00
ATOM    950  HB3 PRO    60     -12.411  -5.978  23.263  1.00  0.00
ATOM    951  CA  PRO    60     -13.191  -5.542  21.301  1.00  0.00
ATOM    952  HA  PRO    60     -13.878  -6.367  21.500  1.00  0.00
ATOM    953  C   PRO    60     -13.959  -4.380  20.654  1.00  0.00
ATOM    954  O   PRO    60     -13.398  -3.637  19.844  1.00  0.00
ATOM    955  N   LEU    61     -15.243  -4.223  21.012  1.00  0.00
ATOM    956  H   LEU    61     -15.643  -4.858  21.694  1.00  0.00
ATOM    957  CA  LEU    61     -16.054  -3.081  20.592  1.00  0.00
ATOM    958  HA  LEU    61     -15.953  -2.985  19.512  1.00  0.00
ATOM    959  CB  LEU    61     -17.537  -3.347  20.943  1.00  0.00
ATOM    960  HB2 LEU    61     -17.806  -4.368  20.666  1.00  0.00
ATOM    961  HB3 LEU    61     -17.659  -3.313  22.024  1.00  0.00
ATOM    962  CG  LEU    61     -18.527  -2.366  20.269  1.00  0.00
ATOM    963  HG  LEU    61     -18.090  -1.369  20.271  1.00  0.00
ATOM    964  CD1 LEU    61     -18.810  -2.762  18.813  1.00  0.00
ATOM    965 HD11 LEU    61     -19.483  -2.048  18.335  1.00  0.00
ATOM    966 HD12 LEU    61     -17.894  -2.787  18.224  1.00  0.00
ATOM    967 HD13 LEU    61     -19.273  -3.747  18.752  1.00  0.00
ATOM    968  CD2 LEU    61     -19.840  -2.245  21.048  1.00  0.00
ATOM    969 HD21 LEU    61     -20.531  -1.567  20.548  1.00  0.00
ATOM    970 HD22 LEU    61     -20.334  -3.211  21.162  1.00  0.00
ATOM    971 HD23 LEU    61     -19.660  -1.838  22.038  1.00  0.00
ATOM    972  C   LEU    61     -15.525  -1.844  21.353  1.00  0.00
ATOM    973  O   LEU    61     -15.389  -1.915  22.576  1.00  0.00
ATOM    974  N   PRO    62     -15.189  -0.727  20.670  1.00  0.00
ATOM    975  CD  PRO    62     -15.332  -0.517  19.227  1.00  0.00
ATOM    976  HD2 PRO    62     -16.345  -0.708  18.877  1.00  0.00
ATOM    977  HD3 PRO    62     -14.654  -1.189  18.698  1.00  0.00
ATOM    978  CG  PRO    62     -14.925   0.935  18.978  1.00  0.00
ATOM    979  HG2 PRO    62     -15.810   1.567  19.002  1.00  0.00
ATOM    980  HG3 PRO    62     -14.432   1.083  18.016  1.00  0.00
ATOM    981  CB  PRO    62     -14.045   1.292  20.163  1.00  0.00
ATOM    982  HB2 PRO    62     -14.045   2.359  20.380  1.00  0.00
ATOM    983  HB3 PRO    62     -13.014   1.003  19.951  1.00  0.00
ATOM    984  CA  PRO    62     -14.587   0.444  21.320  1.00  0.00
ATOM    985  HA  PRO    62     -13.756   0.129  21.954  1.00  0.00
ATOM    986  C   PRO    62     -15.601   1.210  22.188  1.00  0.00
ATOM    987  O   PRO    62     -16.812   1.086  21.994  1.00  0.00
ATOM    988  N   GLU    63     -15.084   1.986  23.159  1.00  0.00
ATOM    989  H   GLU    63     -14.078   2.022  23.237  1.00  0.00
ATOM    990  CA  GLU    63     -15.839   2.712  24.189  1.00  0.00
ATOM    991  HA  GLU    63     -16.338   1.972  24.819  1.00  0.00
ATOM    992  CB  GLU    63     -14.869   3.538  25.058  1.00  0.00
ATOM    993  HB2 GLU    63     -14.248   4.158  24.409  1.00  0.00
ATOM    994  HB3 GLU    63     -15.442   4.234  25.674  1.00  0.00
ATOM    995  CG  GLU    63     -13.980   2.701  25.998  1.00  0.00
ATOM    996  HG2 GLU    63     -14.607   2.112  26.668  1.00  0.00
ATOM    997  HG3 GLU    63     -13.387   1.989  25.424  1.00  0.00
ATOM    998  CD  GLU    63     -13.028   3.549  26.853  1.00  0.00
ATOM    999  OE1 GLU    63     -12.976   4.782  26.646  1.00  0.00
ATOM   1000  OE2 GLU    63     -12.344   2.935  27.700  1.00  0.00
ATOM   1001  C   GLU    63     -16.923   3.646  23.625  1.00  0.00
ATOM   1002  O   GLU    63     -18.017   3.720  24.182  1.00  0.00
ATOM   1003  N   TYR    64     -16.619   4.339  22.517  1.00  0.00
ATOM   1004  H   TYR    64     -15.702   4.209  22.114  1.00  0.00
ATOM   1005  CA  TYR    64     -17.511   5.281  21.845  1.00  0.00
ATOM   1006  HA  TYR    64     -17.977   5.910  22.606  1.00  0.00
ATOM   1007  CB  TYR    64     -16.669   6.203  20.930  1.00  0.00
ATOM   1008  HB2 TYR    64     -17.327   6.847  20.346  1.00  0.00
ATOM   1009  HB3 TYR    64     -16.100   6.887  21.562  1.00  0.00
ATOM   1010  CG  TYR    64     -15.691   5.530  19.976  1.00  0.00
ATOM   1011  CD1 TYR    64     -14.329   5.416  20.331  1.00  0.00
ATOM   1012  HD1 TYR    64     -13.980   5.789  21.283  1.00  0.00
ATOM   1013  CE1 TYR    64     -13.415   4.819  19.443  1.00  0.00
ATOM   1014  HE1 TYR    64     -12.375   4.731  19.715  1.00  0.00
ATOM   1015  CZ  TYR    64     -13.853   4.331  18.198  1.00  0.00
ATOM   1016  OH  TYR    64     -12.959   3.779  17.330  1.00  0.00
ATOM   1017  HH  TYR    64     -12.062   3.882  17.608  1.00  0.00
ATOM   1018  CE2 TYR    64     -15.212   4.436  17.844  1.00  0.00
ATOM   1019  HE2 TYR    64     -15.551   4.072  16.885  1.00  0.00
ATOM   1020  CD2 TYR    64     -16.127   5.042  18.728  1.00  0.00
ATOM   1021  HD2 TYR    64     -17.163   5.135  18.438  1.00  0.00
ATOM   1022  C   TYR    64     -18.660   4.612  21.061  1.00  0.00
ATOM   1023  O   TYR    64     -19.687   5.263  20.870  1.00  0.00
ATOM   1024  N   LEU    65     -18.535   3.332  20.654  1.00  0.00
ATOM   1025  H   LEU    65     -17.675   2.840  20.852  1.00  0.00
ATOM   1026  CA  LEU    65     -19.628   2.570  20.034  1.00  0.00
ATOM   1027  HA  LEU    65     -20.336   3.241  19.546  1.00  0.00
ATOM   1028  CB  LEU    65     -19.081   1.565  18.993  1.00  0.00
ATOM   1029  HB2 LEU    65     -18.351   0.906  19.466  1.00  0.00
ATOM   1030  HB3 LEU    65     -19.898   0.914  18.673  1.00  0.00
ATOM   1031  CG  LEU    65     -18.455   2.184  17.721  1.00  0.00
ATOM   1032  HG  LEU    65     -17.491   2.607  17.995  1.00  0.00
ATOM   1033  CD1 LEU    65     -18.210   1.096  16.662  1.00  0.00
ATOM   1034 HD11 LEU    65     -17.696   1.503  15.790  1.00  0.00
ATOM   1035 HD12 LEU    65     -17.590   0.291  17.058  1.00  0.00
ATOM   1036 HD13 LEU    65     -19.146   0.655  16.318  1.00  0.00
ATOM   1037  CD2 LEU    65     -19.279   3.327  17.109  1.00  0.00
ATOM   1038 HD21 LEU    65     -18.810   3.688  16.194  1.00  0.00
ATOM   1039 HD22 LEU    65     -20.290   2.999  16.864  1.00  0.00
ATOM   1040 HD23 LEU    65     -19.351   4.185  17.776  1.00  0.00
ATOM   1041  C   LEU    65     -20.453   1.785  21.070  1.00  0.00
ATOM   1042  O   LEU    65     -21.603   1.459  20.775  1.00  0.00
ATOM   1043  N   TRP    66     -19.925   1.537  22.285  1.00  0.00
ATOM   1044  H   TRP    66     -18.965   1.804  22.455  1.00  0.00
ATOM   1045  CA  TRP    66     -20.685   0.991  23.417  1.00  0.00
ATOM   1046  HA  TRP    66     -21.241   0.116  23.079  1.00  0.00
ATOM   1047  CB  TRP    66     -19.730   0.588  24.565  1.00  0.00
ATOM   1048  HB2 TRP    66     -18.835   1.210  24.556  1.00  0.00
ATOM   1049  HB3 TRP    66     -20.193   0.766  25.537  1.00  0.00
ATOM   1050  CG  TRP    66     -19.324  -0.853  24.594  1.00  0.00
ATOM   1051  CD1 TRP    66     -18.055  -1.313  24.512  1.00  0.00
ATOM   1052  HD1 TRP    66     -17.180  -0.687  24.413  1.00  0.00
ATOM   1053  NE1 TRP    66     -18.064  -2.691  24.558  1.00  0.00
ATOM   1054  HE1 TRP    66     -17.224  -3.263  24.463  1.00  0.00
ATOM   1055  CE2 TRP    66     -19.342  -3.197  24.648  1.00  0.00
ATOM   1056  CZ2 TRP    66     -19.860  -4.503  24.679  1.00  0.00
ATOM   1057  HZ2 TRP    66     -19.197  -5.354  24.630  1.00  0.00
ATOM   1058  CH2 TRP    66     -21.251  -4.688  24.772  1.00  0.00
ATOM   1059  HH2 TRP    66     -21.664  -5.686  24.795  1.00  0.00
ATOM   1060  CZ3 TRP    66     -22.103  -3.568  24.840  1.00  0.00
ATOM   1061  HZ3 TRP    66     -23.171  -3.709  24.915  1.00  0.00
ATOM   1062  CE3 TRP    66     -21.570  -2.262  24.807  1.00  0.00
ATOM   1063  HE3 TRP    66     -22.241  -1.416  24.849  1.00  0.00
ATOM   1064  CD2 TRP    66     -20.176  -2.039  24.699  1.00  0.00
ATOM   1065  C   TRP    66     -21.708   2.002  23.961  1.00  0.00
ATOM   1066  O   TRP    66     -22.800   1.603  24.365  1.00  0.00
ATOM   1067  N   LYS    67     -21.366   3.303  23.937  1.00  0.00
ATOM   1068  H   LYS    67     -20.445   3.535  23.593  1.00  0.00
ATOM   1069  CA  LYS    67     -22.206   4.417  24.384  1.00  0.00
ATOM   1070  HA  LYS    67     -22.577   4.191  25.386  1.00  0.00
ATOM   1071  CB  LYS    67     -21.343   5.696  24.436  1.00  0.00
ATOM   1072  HB2 LYS    67     -20.752   5.786  23.523  1.00  0.00
ATOM   1073  HB3 LYS    67     -21.984   6.579  24.464  1.00  0.00
ATOM   1074  CG  LYS    67     -20.425   5.749  25.668  1.00  0.00
ATOM   1075  HG2 LYS    67     -21.034   5.695  26.572  1.00  0.00
ATOM   1076  HG3 LYS    67     -19.779   4.872  25.688  1.00  0.00
ATOM   1077  CD  LYS    67     -19.568   7.021  25.710  1.00  0.00
ATOM   1078  HD2 LYS    67     -18.963   7.080  24.804  1.00  0.00
ATOM   1079  HD3 LYS    67     -20.220   7.895  25.706  1.00  0.00
ATOM   1080  CE  LYS    67     -18.652   7.070  26.941  1.00  0.00
ATOM   1081  HE2 LYS    67     -19.240   6.992  27.856  1.00  0.00
ATOM   1082  HE3 LYS    67     -17.960   6.226  26.930  1.00  0.00
ATOM   1083  NZ  LYS    67     -17.876   8.321  26.985  1.00  0.00
ATOM   1084  HZ1 LYS    67     -17.305   8.394  26.156  1.00  0.00
ATOM   1085  HZ2 LYS    67     -18.506   9.109  27.032  1.00  0.00
ATOM   1086  HZ3 LYS    67     -17.280   8.319  27.801  1.00  0.00
ATOM   1087  C   LYS    67     -23.440   4.665  23.493  1.00  0.00
ATOM   1088  O   LYS    67     -24.374   5.329  23.940  1.00  0.00
ATOM   1089  N   LYS    68     -23.466   4.112  22.268  1.00  0.00
ATOM   1090  H   LYS    68     -22.664   3.569  21.981  1.00  0.00
ATOM   1091  CA  LYS    68     -24.594   4.166  21.337  1.00  0.00
ATOM   1092  HA  LYS    68     -25.246   5.009  21.574  1.00  0.00
ATOM   1093  CB  LYS    68     -24.040   4.360  19.906  1.00  0.00
ATOM   1094  HB2 LYS    68     -23.297   3.597  19.669  1.00  0.00
ATOM   1095  HB3 LYS    68     -24.844   4.234  19.179  1.00  0.00
ATOM   1096  CG  LYS    68     -23.442   5.765  19.702  1.00  0.00
ATOM   1097  HG2 LYS    68     -24.122   6.504  20.128  1.00  0.00
ATOM   1098  HG3 LYS    68     -22.506   5.856  20.254  1.00  0.00
ATOM   1099  CD  LYS    68     -23.215   6.111  18.224  1.00  0.00
ATOM   1100  HD2 LYS    68     -22.469   5.435  17.805  1.00  0.00
ATOM   1101  HD3 LYS    68     -24.139   5.939  17.670  1.00  0.00
ATOM   1102  CE  LYS    68     -22.769   7.566  18.020  1.00  0.00
ATOM   1103  HE2 LYS    68     -23.462   8.250  18.511  1.00  0.00
ATOM   1104  HE3 LYS    68     -21.786   7.726  18.464  1.00  0.00
ATOM   1105  NZ  LYS    68     -22.715   7.910  16.588  1.00  0.00
ATOM   1106  HZ1 LYS    68     -22.075   7.292  16.109  1.00  0.00
ATOM   1107  HZ2 LYS    68     -23.634   7.809  16.182  1.00  0.00
ATOM   1108  HZ3 LYS    68     -22.403   8.864  16.481  1.00  0.00
ATOM   1109  C   LYS    68     -25.480   2.900  21.416  1.00  0.00
ATOM   1110  O   LYS    68     -26.303   2.678  20.528  1.00  0.00
ATOM   1111  N   ILE    69     -25.346   2.094  22.486  1.00  0.00
ATOM   1112  H   ILE    69     -24.647   2.339  23.175  1.00  0.00
ATOM   1113  CA  ILE    69     -26.174   0.925  22.795  1.00  0.00
ATOM   1114  HA  ILE    69     -26.972   0.823  22.057  1.00  0.00
ATOM   1115  CB  ILE    69     -25.323  -0.382  22.775  1.00  0.00
ATOM   1116  HB  ILE    69     -24.589  -0.317  23.580  1.00  0.00
ATOM   1117  CG2 ILE    69     -26.201  -1.626  23.047  1.00  0.00
ATOM   1118 HG21 ILE    69     -25.607  -2.537  23.108  1.00  0.00
ATOM   1119 HG22 ILE    69     -26.739  -1.556  23.993  1.00  0.00
ATOM   1120 HG23 ILE    69     -26.939  -1.764  22.258  1.00  0.00
ATOM   1121  CG1 ILE    69     -24.536  -0.558  21.452  1.00  0.00
ATOM   1122 HG12 ILE    69     -25.231  -0.701  20.624  1.00  0.00
ATOM   1123 HG13 ILE    69     -23.982   0.350  21.221  1.00  0.00
ATOM   1124  CD1 ILE    69     -23.511  -1.700  21.469  1.00  0.00
ATOM   1125 HD11 ILE    69     -22.943  -1.711  20.539  1.00  0.00
ATOM   1126 HD12 ILE    69     -22.801  -1.583  22.287  1.00  0.00
ATOM   1127 HD13 ILE    69     -23.983  -2.677  21.565  1.00  0.00
ATOM   1128  C   ILE    69     -26.816   1.175  24.171  1.00  0.00
ATOM   1129  O   ILE    69     -26.106   1.429  25.145  1.00  0.00
ATOM   1130  N   ALA    70     -28.153   1.081  24.244  1.00  0.00
ATOM   1131  H   ALA    70     -28.662   0.852  23.402  1.00  0.00
ATOM   1132  CA  ALA    70     -28.940   1.228  25.467  1.00  0.00
ATOM   1133  HA  ALA    70     -28.348   1.669  26.271  1.00  0.00
ATOM   1134  CB  ALA    70     -30.130   2.156  25.165  1.00  0.00
ATOM   1135  HB1 ALA    70     -30.763   2.284  26.044  1.00  0.00
ATOM   1136  HB2 ALA    70     -29.783   3.147  24.869  1.00  0.00
ATOM   1137  HB3 ALA    70     -30.755   1.773  24.357  1.00  0.00
ATOM   1138  C   ALA    70     -29.474  -0.143  25.903  1.00  0.00
ATOM   1139  O   ALA    70     -30.218  -0.784  25.160  1.00  0.00
ATOM   1140  N   ASN    71     -29.103  -0.574  27.123  1.00  0.00
ATOM   1141  H   ASN    71     -28.457   0.010  27.635  1.00  0.00
ATOM   1142  CA  ASN    71     -29.675  -1.705  27.873  1.00  0.00
ATOM   1143  HA  ASN    71     -29.155  -1.698  28.831  1.00  0.00
ATOM   1144  CB  ASN    71     -31.189  -1.507  28.175  1.00  0.00
ATOM   1145  HB2 ASN    71     -31.764  -1.415  27.253  1.00  0.00
ATOM   1146  HB3 ASN    71     -31.593  -2.381  28.687  1.00  0.00
ATOM   1147  CG  ASN    71     -31.468  -0.316  29.094  1.00  0.00
ATOM   1148  OD1 ASN    71     -31.135  -0.352  30.276  1.00  0.00
ATOM   1149  ND2 ASN    71     -32.071   0.746  28.556  1.00  0.00
ATOM   1150 HD21 ASN    71     -32.333   0.740  27.581  1.00  0.00
ATOM   1151 HD22 ASN    71     -32.267   1.552  29.132  1.00  0.00
ATOM   1152  C   ASN    71     -29.346  -3.095  27.290  1.00  0.00
ATOM   1153  O   ASN    71     -30.158  -4.011  27.413  1.00  0.00
ATOM   1154  N   ASN    72     -28.183  -3.242  26.622  1.00  0.00
ATOM   1155  H   ASN    72     -27.582  -2.433  26.568  1.00  0.00
ATOM   1156  CA  ASN    72     -27.717  -4.446  25.909  1.00  0.00
ATOM   1157  HA  ASN    72     -26.859  -4.137  25.308  1.00  0.00
ATOM   1158  CB  ASN    72     -27.264  -5.578  26.871  1.00  0.00
ATOM   1159  HB2 ASN    72     -28.048  -5.806  27.595  1.00  0.00
ATOM   1160  HB3 ASN    72     -27.089  -6.500  26.316  1.00  0.00
ATOM   1161  CG  ASN    72     -25.948  -5.270  27.588  1.00  0.00
ATOM   1162  OD1 ASN    72     -24.962  -4.904  26.952  1.00  0.00
ATOM   1163  ND2 ASN    72     -25.926  -5.402  28.916  1.00  0.00
ATOM   1164 HD21 ASN    72     -26.755  -5.702  29.409  1.00  0.00
ATOM   1165 HD22 ASN    72     -25.074  -5.208  29.420  1.00  0.00
ATOM   1166  C   ASN    72     -28.760  -4.936  24.889  1.00  0.00
ATOM   1167  O   ASN    72     -29.210  -6.082  24.935  1.00  0.00
ATOM   1168  N   CYS    73     -29.175  -4.019  24.005  1.00  0.00
ATOM   1169  H   CYS    73     -28.768  -3.096  24.052  1.00  0.00
ATOM   1170  CA  CYS    73     -30.212  -4.216  23.007  1.00  0.00
ATOM   1171  HA  CYS    73     -30.253  -5.277  22.771  1.00  0.00
ATOM   1172  CB  CYS    73     -31.587  -3.832  23.590  1.00  0.00
ATOM   1173  HB2 CYS    73     -31.772  -4.373  24.519  1.00  0.00
ATOM   1174  HB3 CYS    73     -31.626  -2.768  23.827  1.00  0.00
ATOM   1175  SG  CYS    73     -32.925  -4.229  22.426  1.00  0.00
ATOM   1176  HG  CYS    73     -32.499  -3.431  21.443  1.00  0.00
ATOM   1177  C   CYS    73     -29.830  -3.460  21.733  1.00  0.00
ATOM   1178  O   CYS    73     -29.545  -2.264  21.784  1.00  0.00
ATOM   1179  N   ILE    74     -29.874  -4.165  20.595  1.00  0.00
ATOM   1180  H   ILE    74     -30.084  -5.154  20.667  1.00  0.00
ATOM   1181  CA  ILE    74     -29.730  -3.643  19.241  1.00  0.00
ATOM   1182  HA  ILE    74     -29.907  -2.566  19.277  1.00  0.00
ATOM   1183  CB  ILE    74     -28.293  -3.848  18.683  1.00  0.00
ATOM   1184  HB  ILE    74     -28.270  -3.324  17.725  1.00  0.00
ATOM   1185  CG2 ILE    74     -27.216  -3.154  19.537  1.00  0.00
ATOM   1186 HG21 ILE    74     -26.246  -3.178  19.040  1.00  0.00
ATOM   1187 HG22 ILE    74     -27.466  -2.106  19.712  1.00  0.00
ATOM   1188 HG23 ILE    74     -27.098  -3.636  20.508  1.00  0.00
ATOM   1189  CG1 ILE    74     -27.918  -5.324  18.413  1.00  0.00
ATOM   1190 HG12 ILE    74     -26.954  -5.554  18.867  1.00  0.00
ATOM   1191 HG13 ILE    74     -28.622  -6.002  18.893  1.00  0.00
ATOM   1192  CD1 ILE    74     -27.840  -5.646  16.917  1.00  0.00
ATOM   1193 HD11 ILE    74     -27.726  -6.717  16.762  1.00  0.00
ATOM   1194 HD12 ILE    74     -28.746  -5.333  16.401  1.00  0.00
ATOM   1195 HD13 ILE    74     -26.996  -5.141  16.447  1.00  0.00
ATOM   1196  C   ILE    74     -30.857  -4.229  18.379  1.00  0.00
ATOM   1197  O   ILE    74     -31.191  -5.410  18.497  1.00  0.00
ATOM   1198  N   PHE    75     -31.460  -3.385  17.532  1.00  0.00
ATOM   1199  H   PHE    75     -31.120  -2.436  17.476  1.00  0.00
ATOM   1200  CA  PHE    75     -32.613  -3.726  16.706  1.00  0.00
ATOM   1201  HA  PHE    75     -33.189  -4.522  17.175  1.00  0.00
ATOM   1202  CB  PHE    75     -33.506  -2.478  16.573  1.00  0.00
ATOM   1203  HB2 PHE    75     -32.920  -1.614  16.253  1.00  0.00
ATOM   1204  HB3 PHE    75     -34.251  -2.636  15.792  1.00  0.00
ATOM   1205  CG  PHE    75     -34.252  -2.133  17.853  1.00  0.00
ATOM   1206  CD1 PHE    75     -35.532  -2.674  18.089  1.00  0.00
ATOM   1207  HD1 PHE    75     -35.966  -3.360  17.379  1.00  0.00
ATOM   1208  CE1 PHE    75     -36.240  -2.344  19.260  1.00  0.00
ATOM   1209  HE1 PHE    75     -37.222  -2.760  19.433  1.00  0.00
ATOM   1210  CZ  PHE    75     -35.655  -1.498  20.220  1.00  0.00
ATOM   1211  HZ  PHE    75     -36.190  -1.253  21.126  1.00  0.00
ATOM   1212  CE2 PHE    75     -34.364  -0.977  20.004  1.00  0.00
ATOM   1213  HE2 PHE    75     -33.912  -0.331  20.742  1.00  0.00
ATOM   1214  CD2 PHE    75     -33.667  -1.287  18.820  1.00  0.00
ATOM   1215  HD2 PHE    75     -32.681  -0.876  18.658  1.00  0.00
ATOM   1216  C   PHE    75     -32.144  -4.166  15.310  1.00  0.00
ATOM   1217  O   PHE    75     -31.287  -3.521  14.705  1.00  0.00
ATOM   1218  N   ILE    76     -32.729  -5.268  14.813  1.00  0.00
ATOM   1219  H   ILE    76     -33.423  -5.729  15.389  1.00  0.00
ATOM   1220  CA  ILE    76     -32.467  -5.879  13.510  1.00  0.00
ATOM   1221  HA  ILE    76     -31.883  -5.187  12.901  1.00  0.00
ATOM   1222  CB  ILE    76     -31.629  -7.184  13.668  1.00  0.00
ATOM   1223  HB  ILE    76     -32.155  -7.840  14.364  1.00  0.00
ATOM   1224  CG2 ILE    76     -31.496  -7.951  12.337  1.00  0.00
ATOM   1225 HG21 ILE    76     -31.002  -8.913  12.468  1.00  0.00
ATOM   1226 HG22 ILE    76     -32.459  -8.178  11.881  1.00  0.00
ATOM   1227 HG23 ILE    76     -30.913  -7.367  11.627  1.00  0.00
ATOM   1228  CG1 ILE    76     -30.231  -6.884  14.264  1.00  0.00
ATOM   1229 HG12 ILE    76     -29.732  -6.117  13.671  1.00  0.00
ATOM   1230 HG13 ILE    76     -30.357  -6.464  15.260  1.00  0.00
ATOM   1231  CD1 ILE    76     -29.296  -8.098  14.389  1.00  0.00
ATOM   1232 HD11 ILE    76     -28.375  -7.830  14.904  1.00  0.00
ATOM   1233 HD12 ILE    76     -29.766  -8.904  14.951  1.00  0.00
ATOM   1234 HD13 ILE    76     -29.001  -8.489  13.415  1.00  0.00
ATOM   1235  C   ILE    76     -33.816  -6.071  12.802  1.00  0.00
ATOM   1236  O   ILE    76     -34.706  -6.734  13.336  1.00  0.00
ATOM   1237  N   VAL    77     -33.950  -5.487  11.599  1.00  0.00
ATOM   1238  H   VAL    77     -33.154  -4.991  11.218  1.00  0.00
ATOM   1239  CA  VAL    77     -35.190  -5.427  10.828  1.00  0.00
ATOM   1240  HA  VAL    77     -36.022  -5.654  11.486  1.00  0.00
ATOM   1241  CB  VAL    77     -35.389  -3.987  10.263  1.00  0.00
ATOM   1242  HB  VAL    77     -34.685  -3.816   9.448  1.00  0.00
ATOM   1243  CG1 VAL    77     -36.808  -3.800   9.691  1.00  0.00
ATOM   1244 HG11 VAL    77     -36.912  -2.827   9.210  1.00  0.00
ATOM   1245 HG12 VAL    77     -37.050  -4.556   8.946  1.00  0.00
ATOM   1246 HG13 VAL    77     -37.561  -3.863  10.476  1.00  0.00
ATOM   1247  CG2 VAL    77     -35.106  -2.879  11.297  1.00  0.00
ATOM   1248 HG21 VAL    77     -35.337  -1.895  10.889  1.00  0.00
ATOM   1249 HG22 VAL    77     -35.702  -3.016  12.197  1.00  0.00
ATOM   1250 HG23 VAL    77     -34.055  -2.856  11.588  1.00  0.00
ATOM   1251  C   VAL    77     -35.113  -6.464   9.689  1.00  0.00
ATOM   1252  O   VAL    77     -34.509  -6.200   8.648  1.00  0.00
ATOM   1253  N   ILE    78     -35.729  -7.644   9.887  1.00  0.00
ATOM   1254  H   ILE    78     -36.224  -7.780  10.756  1.00  0.00
ATOM   1255  CA  ILE    78     -35.776  -8.739   8.909  1.00  0.00
ATOM   1256  HA  ILE    78     -34.864  -8.746   8.313  1.00  0.00
ATOM   1257  CB  ILE    78     -35.885 -10.112   9.640  1.00  0.00
ATOM   1258  HB  ILE    78     -36.754 -10.082  10.300  1.00  0.00
ATOM   1259  CG2 ILE    78     -36.082 -11.291   8.652  1.00  0.00
ATOM   1260 HG21 ILE    78     -36.142 -12.249   9.165  1.00  0.00
ATOM   1261 HG22 ILE    78     -37.007 -11.208   8.080  1.00  0.00
ATOM   1262 HG23 ILE    78     -35.257 -11.349   7.941  1.00  0.00
ATOM   1263  CG1 ILE    78     -34.630 -10.360  10.514  1.00  0.00
ATOM   1264 HG12 ILE    78     -33.751 -10.460   9.876  1.00  0.00
ATOM   1265 HG13 ILE    78     -34.438  -9.491  11.144  1.00  0.00
ATOM   1266  CD1 ILE    78     -34.720 -11.574  11.449  1.00  0.00
ATOM   1267 HD11 ILE    78     -33.832 -11.635  12.080  1.00  0.00
ATOM   1268 HD12 ILE    78     -35.582 -11.496  12.109  1.00  0.00
ATOM   1269 HD13 ILE    78     -34.789 -12.515  10.905  1.00  0.00
ATOM   1270  C   ILE    78     -36.993  -8.523   7.992  1.00  0.00
ATOM   1271  O   ILE    78     -38.107  -8.328   8.474  1.00  0.00
ATOM   1272  N   HIE    79     -36.754  -8.586   6.674  1.00  0.00
ATOM   1273  H   HIE    79     -35.797  -8.739   6.382  1.00  0.00
ATOM   1274  CA  HIE    79     -37.736  -8.433   5.602  1.00  0.00
ATOM   1275  HA  HIE    79     -38.660  -7.996   5.983  1.00  0.00
ATOM   1276  CB  HIE    79     -37.149  -7.510   4.511  1.00  0.00
ATOM   1277  HB2 HIE    79     -36.165  -7.854   4.192  1.00  0.00
ATOM   1278  HB3 HIE    79     -37.782  -7.538   3.623  1.00  0.00
ATOM   1279  CG  HIE    79     -37.040  -6.064   4.926  1.00  0.00
ATOM   1280  ND1 HIE    79     -36.255  -5.638   5.984  1.00  0.00
ATOM   1281  CE1 HIE    79     -36.443  -4.326   6.112  1.00  0.00
ATOM   1282  HE1 HIE    79     -35.972  -3.738   6.884  1.00  0.00
ATOM   1283  NE2 HIE    79     -37.269  -3.823   5.203  1.00  0.00
ATOM   1284  HE2 HIE    79     -37.568  -2.873   5.035  1.00  0.00
ATOM   1285  CD2 HIE    79     -37.645  -4.928   4.437  1.00  0.00
ATOM   1286  HD2 HIE    79     -38.340  -4.824   3.617  1.00  0.00
ATOM   1287  C   HIE    79     -38.035  -9.798   4.973  1.00  0.00
ATOM   1288  O   HIE    79     -37.120 -10.582   4.711  1.00  0.00
ATOM   1289  N   ARG    80     -39.326 -10.056   4.712  1.00  0.00
ATOM   1290  H   ARG    80     -40.008  -9.351   4.963  1.00  0.00
ATOM   1291  CA  ARG    80     -39.826 -11.254   4.043  1.00  0.00
ATOM   1292  HA  ARG    80     -39.157 -12.099   4.223  1.00  0.00
ATOM   1293  CB  ARG    80     -41.222 -11.587   4.620  1.00  0.00
ATOM   1294  HB2 ARG    80     -41.111 -11.801   5.684  1.00  0.00
ATOM   1295  HB3 ARG    80     -41.871 -10.714   4.559  1.00  0.00
ATOM   1296  CG  ARG    80     -41.918 -12.781   3.941  1.00  0.00
ATOM   1297  HG2 ARG    80     -42.201 -12.524   2.919  1.00  0.00
ATOM   1298  HG3 ARG    80     -41.207 -13.605   3.861  1.00  0.00
ATOM   1299  CD  ARG    80     -43.164 -13.267   4.690  1.00  0.00
ATOM   1300  HD2 ARG    80     -42.921 -13.556   5.713  1.00  0.00
ATOM   1301  HD3 ARG    80     -43.895 -12.461   4.755  1.00  0.00
ATOM   1302  NE  ARG    80     -43.780 -14.396   3.980  1.00  0.00
ATOM   1303  HE  ARG    80     -44.555 -14.163   3.374  1.00  0.00
ATOM   1304  CZ  ARG    80     -43.372 -15.676   4.033  1.00  0.00
ATOM   1305  NH1 ARG    80     -42.329 -16.050   4.790  1.00  0.00
ATOM   1306 HH11 ARG    80     -41.834 -15.363   5.340  1.00  0.00
ATOM   1307 HH12 ARG    80     -42.030 -17.014   4.818  1.00  0.00
ATOM   1308  NH2 ARG    80     -44.016 -16.599   3.308  1.00  0.00
ATOM   1309 HH21 ARG    80     -44.802 -16.337   2.731  1.00  0.00
ATOM   1310 HH22 ARG    80     -43.724 -17.565   3.331  1.00  0.00
ATOM   1311  C   ARG    80     -39.933 -11.012   2.528  1.00  0.00
ATOM   1312  O   ARG    80     -39.348 -11.763   1.750  1.00  0.00
ATOM   1313  N   SER    81     -40.703  -9.989   2.121  1.00  0.00
ATOM   1314  H   SER    81     -41.181  -9.486   2.855  1.00  0.00
ATOM   1315  CA  SER    81     -40.991  -9.629   0.733  1.00  0.00
ATOM   1316  HA  SER    81     -40.051  -9.631   0.177  1.00  0.00
ATOM   1317  CB  SER    81     -41.957 -10.646   0.076  1.00  0.00
ATOM   1318  HB2 SER    81     -42.679 -11.031   0.797  1.00  0.00
ATOM   1319  HB3 SER    81     -42.532 -10.175  -0.723  1.00  0.00
ATOM   1320  OG  SER    81     -41.247 -11.717  -0.509  1.00  0.00
ATOM   1321  HG  SER    81     -40.680 -12.094   0.149  1.00  0.00
ATOM   1322  C   SER    81     -41.505  -8.188   0.676  1.00  0.00
ATOM   1323  O   SER    81     -40.820  -7.305   0.161  1.00  0.00
ATOM   1324  N   THR    82     -42.701  -7.965   1.245  1.00  0.00
ATOM   1325  H   THR    82     -43.208  -8.762   1.600  1.00  0.00
ATOM   1326  CA  THR    82     -43.357  -6.664   1.409  1.00  0.00
ATOM   1327  HA  THR    82     -42.721  -5.876   1.002  1.00  0.00
ATOM   1328  CB  THR    82     -44.695  -6.647   0.625  1.00  0.00
ATOM   1329  HB  THR    82     -45.143  -5.660   0.746  1.00  0.00
ATOM   1330  CG2 THR    82     -44.536  -6.897  -0.884  1.00  0.00
ATOM   1331 HG21 THR    82     -45.487  -6.782  -1.403  1.00  0.00
ATOM   1332 HG22 THR    82     -43.834  -6.188  -1.324  1.00  0.00
ATOM   1333 HG23 THR    82     -44.166  -7.902  -1.091  1.00  0.00
ATOM   1334  OG1 THR    82     -45.622  -7.577   1.158  1.00  0.00
ATOM   1335  HG1 THR    82     -46.446  -7.472   0.706  1.00  0.00
ATOM   1336  C   THR    82     -43.566  -6.325   2.898  1.00  0.00
ATOM   1337  O   THR    82     -43.761  -5.156   3.228  1.00  0.00
ATOM   1338  N   THR    83     -43.511  -7.332   3.787  1.00  0.00
ATOM   1339  H   THR    83     -43.354  -8.265   3.438  1.00  0.00
ATOM   1340  CA  THR    83     -43.631  -7.210   5.239  1.00  0.00
ATOM   1341  HA  THR    83     -44.063  -6.243   5.504  1.00  0.00
ATOM   1342  CB  THR    83     -44.567  -8.332   5.762  1.00  0.00
ATOM   1343  HB  THR    83     -44.609  -8.260   6.850  1.00  0.00
ATOM   1344  CG2 THR    83     -46.007  -8.207   5.243  1.00  0.00
ATOM   1345 HG21 THR    83     -46.656  -8.956   5.697  1.00  0.00
ATOM   1346 HG22 THR    83     -46.422  -7.227   5.478  1.00  0.00
ATOM   1347 HG23 THR    83     -46.058  -8.337   4.161  1.00  0.00
ATOM   1348  OG1 THR    83     -44.081  -9.628   5.463  1.00  0.00
ATOM   1349  HG1 THR    83     -44.658 -10.261   5.864  1.00  0.00
ATOM   1350  C   THR    83     -42.242  -7.315   5.893  1.00  0.00
ATOM   1351  O   THR    83     -41.312  -7.891   5.323  1.00  0.00
ATOM   1352  N   SER    84     -42.120  -6.742   7.102  1.00  0.00
ATOM   1353  H   SER    84     -42.912  -6.195   7.408  1.00  0.00
ATOM   1354  CA  SER    84     -40.903  -6.707   7.906  1.00  0.00
ATOM   1355  HA  SER    84     -40.404  -7.662   7.738  1.00  0.00
ATOM   1356  CB  SER    84     -39.958  -5.591   7.404  1.00  0.00
ATOM   1357  HB2 SER    84     -38.986  -5.678   7.891  1.00  0.00
ATOM   1358  HB3 SER    84     -39.775  -5.688   6.333  1.00  0.00
ATOM   1359  OG  SER    84     -40.473  -4.299   7.668  1.00  0.00
ATOM   1360  HG  SER    84     -40.586  -4.203   8.602  1.00  0.00
ATOM   1361  C   SER    84     -41.220  -6.644   9.408  1.00  0.00
ATOM   1362  O   SER    84     -42.085  -5.872   9.825  1.00  0.00
ATOM   1363  N   GLN    85     -40.485  -7.428  10.213  1.00  0.00
ATOM   1364  H   GLN    85     -39.780  -8.009   9.779  1.00  0.00
ATOM   1365  CA  GLN    85     -40.469  -7.376  11.679  1.00  0.00
ATOM   1366  HA  GLN    85     -41.332  -6.829  12.064  1.00  0.00
ATOM   1367  CB  GLN    85     -40.468  -8.815  12.236  1.00  0.00
ATOM   1368  HB2 GLN    85     -39.697  -9.418  11.753  1.00  0.00
ATOM   1369  HB3 GLN    85     -40.195  -8.787  13.293  1.00  0.00
ATOM   1370  CG  GLN    85     -41.843  -9.497  12.094  1.00  0.00
ATOM   1371  HG2 GLN    85     -42.632  -8.745  12.054  1.00  0.00
ATOM   1372  HG3 GLN    85     -41.895 -10.043  11.152  1.00  0.00
ATOM   1373  CD  GLN    85     -42.142 -10.451  13.253  1.00  0.00
ATOM   1374  OE1 GLN    85     -41.306 -11.274  13.619  1.00  0.00
ATOM   1375  NE2 GLN    85     -43.333 -10.337  13.843  1.00  0.00
ATOM   1376 HE21 GLN    85     -43.997  -9.648  13.520  1.00  0.00
ATOM   1377 HE22 GLN    85     -43.565 -10.947  14.614  1.00  0.00
ATOM   1378  C   GLN    85     -39.205  -6.649  12.164  1.00  0.00
ATOM   1379  O   GLN    85     -38.308  -6.371  11.372  1.00  0.00
ATOM   1380  N   THR    86     -39.160  -6.325  13.469  1.00  0.00
ATOM   1381  H   THR    86     -39.938  -6.605  14.048  1.00  0.00
ATOM   1382  CA  THR    86     -38.144  -5.489  14.114  1.00  0.00
ATOM   1383  HA  THR    86     -37.239  -5.469  13.505  1.00  0.00
ATOM   1384  CB  THR    86     -38.683  -4.032  14.226  1.00  0.00
ATOM   1385  HB  THR    86     -39.578  -4.020  14.850  1.00  0.00
ATOM   1386  CG2 THR    86     -37.669  -3.029  14.793  1.00  0.00
ATOM   1387 HG21 THR    86     -38.067  -2.014  14.771  1.00  0.00
ATOM   1388 HG22 THR    86     -37.439  -3.255  15.830  1.00  0.00
ATOM   1389 HG23 THR    86     -36.734  -3.036  14.233  1.00  0.00
ATOM   1390  OG1 THR    86     -39.058  -3.535  12.955  1.00  0.00
ATOM   1391  HG1 THR    86     -38.297  -3.526  12.395  1.00  0.00
ATOM   1392  C   THR    86     -37.756  -6.140  15.457  1.00  0.00
ATOM   1393  O   THR    86     -38.240  -5.723  16.510  1.00  0.00
ATOM   1394  N   ILE    87     -36.910  -7.186  15.419  1.00  0.00
ATOM   1395  H   ILE    87     -36.521  -7.452  14.525  1.00  0.00
ATOM   1396  CA  ILE    87     -36.490  -7.973  16.588  1.00  0.00
ATOM   1397  HA  ILE    87     -37.360  -8.130  17.229  1.00  0.00
ATOM   1398  CB  ILE    87     -35.959  -9.366  16.114  1.00  0.00
ATOM   1399  HB  ILE    87     -35.227  -9.206  15.321  1.00  0.00
ATOM   1400  CG2 ILE    87     -35.246 -10.183  17.221  1.00  0.00
ATOM   1401 HG21 ILE    87     -34.815 -11.106  16.834  1.00  0.00
ATOM   1402 HG22 ILE    87     -34.406  -9.649  17.651  1.00  0.00
ATOM   1403 HG23 ILE    87     -35.928 -10.439  18.032  1.00  0.00
ATOM   1404  CG1 ILE    87     -37.139 -10.179  15.530  1.00  0.00
ATOM   1405 HG12 ILE    87     -37.979 -10.140  16.225  1.00  0.00
ATOM   1406 HG13 ILE    87     -37.492  -9.705  14.613  1.00  0.00
ATOM   1407  CD1 ILE    87     -36.860 -11.657  15.237  1.00  0.00
ATOM   1408 HD11 ILE    87     -37.775 -12.113  14.869  1.00  0.00
ATOM   1409 HD12 ILE    87     -36.074 -11.783  14.492  1.00  0.00
ATOM   1410 HD13 ILE    87     -36.589 -12.222  16.128  1.00  0.00
ATOM   1411  C   ILE    87     -35.429  -7.219  17.413  1.00  0.00
ATOM   1412  O   ILE    87     -34.557  -6.549  16.864  1.00  0.00
ATOM   1413  N   LYS    88     -35.512  -7.393  18.742  1.00  0.00
ATOM   1414  H   LYS    88     -36.266  -7.975  19.076  1.00  0.00
ATOM   1415  CA  LYS    88     -34.562  -6.949  19.760  1.00  0.00
ATOM   1416  HA  LYS    88     -34.027  -6.050  19.447  1.00  0.00
ATOM   1417  CB  LYS    88     -35.371  -6.688  21.046  1.00  0.00
ATOM   1418  HB2 LYS    88     -36.003  -7.553  21.259  1.00  0.00
ATOM   1419  HB3 LYS    88     -34.698  -6.597  21.899  1.00  0.00
ATOM   1420  CG  LYS    88     -36.244  -5.421  20.971  1.00  0.00
ATOM   1421  HG2 LYS    88     -35.617  -4.536  21.074  1.00  0.00
ATOM   1422  HG3 LYS    88     -36.701  -5.347  19.984  1.00  0.00
ATOM   1423  CD  LYS    88     -37.375  -5.398  22.009  1.00  0.00
ATOM   1424  HD2 LYS    88     -37.980  -4.505  21.845  1.00  0.00
ATOM   1425  HD3 LYS    88     -38.036  -6.247  21.833  1.00  0.00
ATOM   1426  CE  LYS    88     -36.886  -5.416  23.465  1.00  0.00
ATOM   1427  HE2 LYS    88     -36.275  -6.298  23.659  1.00  0.00
ATOM   1428  HE3 LYS    88     -36.266  -4.543  23.669  1.00  0.00
ATOM   1429  NZ  LYS    88     -38.021  -5.434  24.403  1.00  0.00
ATOM   1430  HZ1 LYS    88     -38.581  -6.259  24.241  1.00  0.00
ATOM   1431  HZ2 LYS    88     -37.675  -5.445  25.352  1.00  0.00
ATOM   1432  HZ3 LYS    88     -38.588  -4.610  24.262  1.00  0.00
ATOM   1433  C   LYS    88     -33.579  -8.097  20.058  1.00  0.00
ATOM   1434  O   LYS    88     -34.001  -9.236  20.260  1.00  0.00
ATOM   1435  N   VAL    89     -32.273  -7.789  20.067  1.00  0.00
ATOM   1436  H   VAL    89     -32.015  -6.827  19.890  1.00  0.00
ATOM   1437  CA  VAL    89     -31.158  -8.741  20.137  1.00  0.00
ATOM   1438  HA  VAL    89     -31.511  -9.693  20.538  1.00  0.00
ATOM   1439  CB  VAL    89     -30.598  -8.974  18.704  1.00  0.00
ATOM   1440  HB  VAL    89     -30.174  -8.031  18.353  1.00  0.00
ATOM   1441  CG1 VAL    89     -29.465  -9.999  18.676  1.00  0.00
ATOM   1442 HG11 VAL    89     -29.096 -10.116  17.662  1.00  0.00
ATOM   1443 HG12 VAL    89     -28.613  -9.680  19.263  1.00  0.00
ATOM   1444 HG13 VAL    89     -29.797 -10.965  19.047  1.00  0.00
ATOM   1445  CG2 VAL    89     -31.657  -9.384  17.667  1.00  0.00
ATOM   1446 HG21 VAL    89     -31.202  -9.611  16.703  1.00  0.00
ATOM   1447 HG22 VAL    89     -32.198 -10.273  17.990  1.00  0.00
ATOM   1448 HG23 VAL    89     -32.372  -8.582  17.486  1.00  0.00
ATOM   1449  C   VAL    89     -30.083  -8.202  21.097  1.00  0.00
ATOM   1450  O   VAL    89     -29.827  -7.001  21.083  1.00  0.00
ATOM   1451  N   SER    90     -29.405  -9.069  21.875  1.00  0.00
ATOM   1452  H   SER    90     -29.733 -10.022  21.934  1.00  0.00
ATOM   1453  CA  SER    90     -28.249  -8.677  22.697  1.00  0.00
ATOM   1454  HA  SER    90     -28.462  -7.685  23.088  1.00  0.00
ATOM   1455  CB  SER    90     -28.113  -9.641  23.910  1.00  0.00
ATOM   1456  HB2 SER    90     -27.777  -9.060  24.769  1.00  0.00
ATOM   1457  HB3 SER    90     -29.082 -10.053  24.194  1.00  0.00
ATOM   1458  OG  SER    90     -27.185 -10.703  23.769  1.00  0.00
ATOM   1459  HG  SER    90     -27.547 -11.369  23.194  1.00  0.00
ATOM   1460  C   SER    90     -26.956  -8.661  21.841  1.00  0.00
ATOM   1461  O   SER    90     -26.865  -9.441  20.892  1.00  0.00
ATOM   1462  N   PRO    91     -25.941  -7.824  22.171  1.00  0.00
ATOM   1463  CD  PRO    91     -26.013  -6.810  23.225  1.00  0.00
ATOM   1464  HD2 PRO    91     -26.096  -7.298  24.197  1.00  0.00
ATOM   1465  HD3 PRO    91     -26.869  -6.150  23.090  1.00  0.00
ATOM   1466  CG  PRO    91     -24.721  -6.000  23.143  1.00  0.00
ATOM   1467  HG2 PRO    91     -24.356  -5.695  24.124  1.00  0.00
ATOM   1468  HG3 PRO    91     -24.897  -5.095  22.559  1.00  0.00
ATOM   1469  CB  PRO    91     -23.746  -6.892  22.400  1.00  0.00
ATOM   1470  HB2 PRO    91     -23.199  -7.495  23.129  1.00  0.00
ATOM   1471  HB3 PRO    91     -23.010  -6.316  21.840  1.00  0.00
ATOM   1472  CA  PRO    91     -24.628  -7.769  21.497  1.00  0.00
ATOM   1473  HA  PRO    91     -24.774  -7.253  20.550  1.00  0.00
ATOM   1474  C   PRO    91     -23.946  -9.129  21.245  1.00  0.00
ATOM   1475  O   PRO    91     -23.406  -9.359  20.165  1.00  0.00
ATOM   1476  N   ASP    92     -24.001 -10.024  22.245  1.00  0.00
ATOM   1477  H   ASP    92     -24.505  -9.764  23.081  1.00  0.00
ATOM   1478  CA  ASP    92     -23.283 -11.298  22.293  1.00  0.00
ATOM   1479  HA  ASP    92     -22.338 -11.190  21.767  1.00  0.00
ATOM   1480  CB  ASP    92     -22.957 -11.635  23.769  1.00  0.00
ATOM   1481  HB2 ASP    92     -23.882 -11.791  24.328  1.00  0.00
ATOM   1482  HB3 ASP    92     -22.397 -12.569  23.834  1.00  0.00
ATOM   1483  CG  ASP    92     -22.125 -10.557  24.477  1.00  0.00
ATOM   1484  OD1 ASP    92     -21.159 -10.063  23.851  1.00  0.00
ATOM   1485  OD2 ASP    92     -22.468 -10.246  25.638  1.00  0.00
ATOM   1486  C   ASP    92     -24.046 -12.477  21.653  1.00  0.00
ATOM   1487  O   ASP    92     -23.522 -13.592  21.663  1.00  0.00
ATOM   1488  N   ASP    93     -25.234 -12.258  21.056  1.00  0.00
ATOM   1489  H   ASP    93     -25.619 -11.323  21.069  1.00  0.00
ATOM   1490  CA  ASP    93     -25.980 -13.290  20.323  1.00  0.00
ATOM   1491  HA  ASP    93     -25.974 -14.218  20.900  1.00  0.00
ATOM   1492  CB  ASP    93     -27.449 -12.860  20.074  1.00  0.00
ATOM   1493  HB2 ASP    93     -27.471 -11.893  19.572  1.00  0.00
ATOM   1494  HB3 ASP    93     -27.930 -13.567  19.397  1.00  0.00
ATOM   1495  CG  ASP    93     -28.339 -12.777  21.320  1.00  0.00
ATOM   1496  OD1 ASP    93     -27.857 -13.114  22.422  1.00  0.00
ATOM   1497  OD2 ASP    93     -29.511 -12.380  21.148  1.00  0.00
ATOM   1498  C   ASP    93     -25.333 -13.547  18.954  1.00  0.00
ATOM   1499  O   ASP    93     -25.066 -12.615  18.196  1.00  0.00
ATOM   1500  N   THR    94     -25.124 -14.833  18.638  1.00  0.00
ATOM   1501  H   THR    94     -25.366 -15.526  19.331  1.00  0.00
ATOM   1502  CA  THR    94     -24.701 -15.336  17.331  1.00  0.00
ATOM   1503  HA  THR    94     -23.869 -14.720  16.996  1.00  0.00
ATOM   1504  CB  THR    94     -24.199 -16.802  17.515  1.00  0.00
ATOM   1505  HB  THR    94     -23.326 -16.776  18.169  1.00  0.00
ATOM   1506  CG2 THR    94     -25.217 -17.788  18.116  1.00  0.00
ATOM   1507 HG21 THR    94     -24.759 -18.764  18.281  1.00  0.00
ATOM   1508 HG22 THR    94     -25.595 -17.445  19.079  1.00  0.00
ATOM   1509 HG23 THR    94     -26.067 -17.941  17.455  1.00  0.00
ATOM   1510  OG1 THR    94     -23.767 -17.360  16.288  1.00  0.00
ATOM   1511  HG1 THR    94     -23.399 -18.218  16.450  1.00  0.00
ATOM   1512  C   THR    94     -25.881 -15.255  16.330  1.00  0.00
ATOM   1513  O   THR    94     -27.027 -15.406  16.758  1.00  0.00
ATOM   1514  N   PRO    95     -25.639 -15.052  15.011  1.00  0.00
ATOM   1515  CD  PRO    95     -24.355 -14.615  14.457  1.00  0.00
ATOM   1516  HD2 PRO    95     -23.611 -15.401  14.577  1.00  0.00
ATOM   1517  HD3 PRO    95     -23.989 -13.714  14.952  1.00  0.00
ATOM   1518  CG  PRO    95     -24.590 -14.345  12.972  1.00  0.00
ATOM   1519  HG2 PRO    95     -23.734 -14.616  12.353  1.00  0.00
ATOM   1520  HG3 PRO    95     -24.788 -13.283  12.819  1.00  0.00
ATOM   1521  CB  PRO    95     -25.832 -15.144  12.631  1.00  0.00
ATOM   1522  HB2 PRO    95     -25.534 -16.151  12.332  1.00  0.00
ATOM   1523  HB3 PRO    95     -26.396 -14.706  11.807  1.00  0.00
ATOM   1524  CA  PRO    95     -26.640 -15.171  13.932  1.00  0.00
ATOM   1525  HA  PRO    95     -27.265 -14.280  13.971  1.00  0.00
ATOM   1526  C   PRO    95     -27.566 -16.404  13.964  1.00  0.00
ATOM   1527  O   PRO    95     -28.704 -16.300  13.515  1.00  0.00
ATOM   1528  N   GLY    96     -27.110 -17.540  14.523  1.00  0.00
ATOM   1529  H   GLY    96     -26.159 -17.555  14.866  1.00  0.00
ATOM   1530  CA  GLY    96     -27.904 -18.754  14.704  1.00  0.00
ATOM   1531  HA2 GLY    96     -28.364 -19.036  13.755  1.00  0.00
ATOM   1532  HA3 GLY    96     -27.231 -19.567  14.978  1.00  0.00
ATOM   1533  C   GLY    96     -28.985 -18.630  15.788  1.00  0.00
ATOM   1534  O   GLY    96     -30.091 -19.134  15.598  1.00  0.00
ATOM   1535  N   ALA    97     -28.689 -17.920  16.891  1.00  0.00
ATOM   1536  H   ALA    97     -27.773 -17.497  16.947  1.00  0.00
ATOM   1537  CA  ALA    97     -29.609 -17.649  17.998  1.00  0.00
ATOM   1538  HA  ALA    97     -30.110 -18.575  18.285  1.00  0.00
ATOM   1539  CB  ALA    97     -28.793 -17.120  19.192  1.00  0.00
ATOM   1540  HB1 ALA    97     -29.434 -16.929  20.053  1.00  0.00
ATOM   1541  HB2 ALA    97     -28.043 -17.847  19.504  1.00  0.00
ATOM   1542  HB3 ALA    97     -28.276 -16.190  18.956  1.00  0.00
ATOM   1543  C   ALA    97     -30.671 -16.598  17.626  1.00  0.00
ATOM   1544  O   ALA    97     -31.779 -16.643  18.159  1.00  0.00
ATOM   1545  N   ILE    98     -30.346 -15.687  16.692  1.00  0.00
ATOM   1546  H   ILE    98     -29.410 -15.722  16.312  1.00  0.00
ATOM   1547  CA  ILE    98     -31.232 -14.638  16.180  1.00  0.00
ATOM   1548  HA  ILE    98     -31.835 -14.236  16.997  1.00  0.00
ATOM   1549  CB  ILE    98     -30.378 -13.497  15.557  1.00  0.00
ATOM   1550  HB  ILE    98     -29.764 -13.928  14.763  1.00  0.00
ATOM   1551  CG2 ILE    98     -31.243 -12.376  14.927  1.00  0.00
ATOM   1552 HG21 ILE    98     -30.633 -11.571  14.521  1.00  0.00
ATOM   1553 HG22 ILE    98     -31.848 -12.735  14.095  1.00  0.00
ATOM   1554 HG23 ILE    98     -31.917 -11.940  15.664  1.00  0.00
ATOM   1555  CG1 ILE    98     -29.428 -12.895  16.611  1.00  0.00
ATOM   1556 HG12 ILE    98     -30.017 -12.340  17.337  1.00  0.00
ATOM   1557 HG13 ILE    98     -28.930 -13.676  17.182  1.00  0.00
ATOM   1558  CD1 ILE    98     -28.324 -12.015  16.024  1.00  0.00
ATOM   1559 HD11 ILE    98     -27.622 -11.724  16.805  1.00  0.00
ATOM   1560 HD12 ILE    98     -27.758 -12.546  15.262  1.00  0.00
ATOM   1561 HD13 ILE    98     -28.718 -11.104  15.575  1.00  0.00
ATOM   1562  C   ILE    98     -32.168 -15.219  15.108  1.00  0.00
ATOM   1563  O   ILE    98     -33.344 -14.863  15.080  1.00  0.00
ATOM   1564  N   LEU    99     -31.663 -16.115  14.239  1.00  0.00
ATOM   1565  H   LEU    99     -30.681 -16.347  14.300  1.00  0.00
ATOM   1566  CA  LEU    99     -32.447 -16.787  13.200  1.00  0.00
ATOM   1567  HA  LEU    99     -33.005 -16.025  12.653  1.00  0.00
ATOM   1568  CB  LEU    99     -31.481 -17.514  12.238  1.00  0.00
ATOM   1569  HB2 LEU    99     -30.652 -16.853  11.985  1.00  0.00
ATOM   1570  HB3 LEU    99     -31.030 -18.360  12.761  1.00  0.00
ATOM   1571  CG  LEU    99     -32.117 -17.989  10.912  1.00  0.00
ATOM   1572  HG  LEU    99     -33.092 -18.431  11.118  1.00  0.00
ATOM   1573  CD1 LEU    99     -32.321 -16.826   9.927  1.00  0.00
ATOM   1574 HD11 LEU    99     -32.780 -17.178   9.005  1.00  0.00
ATOM   1575 HD12 LEU    99     -32.966 -16.050  10.338  1.00  0.00
ATOM   1576 HD13 LEU    99     -31.370 -16.368   9.659  1.00  0.00
ATOM   1577  CD2 LEU    99     -31.270 -19.090  10.259  1.00  0.00
ATOM   1578 HD21 LEU    99     -31.747 -19.463   9.352  1.00  0.00
ATOM   1579 HD22 LEU    99     -30.279 -18.724   9.990  1.00  0.00
ATOM   1580 HD23 LEU    99     -31.142 -19.940  10.930  1.00  0.00
ATOM   1581  C   LEU    99     -33.445 -17.784  13.823  1.00  0.00
ATOM   1582  O   LEU    99     -34.557 -17.924  13.314  1.00  0.00
ATOM   1583  N   GLN   100     -33.084 -18.399  14.966  1.00  0.00
ATOM   1584  H   GLN   100     -32.150 -18.230  15.313  1.00  0.00
ATOM   1585  CA  GLN   100     -33.956 -19.214  15.813  1.00  0.00
ATOM   1586  HA  GLN   100     -34.693 -19.708  15.181  1.00  0.00
ATOM   1587  CB  GLN   100     -33.076 -20.269  16.536  1.00  0.00
ATOM   1588  HB2 GLN   100     -32.453 -20.770  15.792  1.00  0.00
ATOM   1589  HB3 GLN   100     -32.373 -19.755  17.193  1.00  0.00
ATOM   1590  CG  GLN   100     -33.805 -21.363  17.359  1.00  0.00
ATOM   1591  HG2 GLN   100     -33.048 -21.934  17.897  1.00  0.00
ATOM   1592  HG3 GLN   100     -34.444 -20.931  18.127  1.00  0.00
ATOM   1593  CD  GLN   100     -34.642 -22.359  16.546  1.00  0.00
ATOM   1594  OE1 GLN   100     -34.962 -22.144  15.379  1.00  0.00
ATOM   1595  NE2 GLN   100     -35.000 -23.481  17.172  1.00  0.00
ATOM   1596 HE21 GLN   100     -34.723 -23.637  18.130  1.00  0.00
ATOM   1597 HE22 GLN   100     -35.547 -24.172  16.680  1.00  0.00
ATOM   1598  C   GLN   100     -34.722 -18.301  16.800  1.00  0.00
ATOM   1599  O   GLN   100     -34.669 -18.466  18.017  1.00  0.00
ATOM   1600  N   SER   101     -35.445 -17.324  16.234  1.00  0.00
ATOM   1601  H   SER   101     -35.202 -17.156  15.268  1.00  0.00
ATOM   1602  CA  SER   101     -36.412 -16.430  16.871  1.00  0.00
ATOM   1603  HA  SER   101     -36.897 -16.971  17.686  1.00  0.00
ATOM   1604  CB  SER   101     -35.725 -15.177  17.467  1.00  0.00
ATOM   1605  HB2 SER   101     -35.192 -14.615  16.703  1.00  0.00
ATOM   1606  HB3 SER   101     -36.473 -14.496  17.876  1.00  0.00
ATOM   1607  OG  SER   101     -34.847 -15.496  18.526  1.00  0.00
ATOM   1608  HG  SER   101     -34.179 -16.085  18.201  1.00  0.00
ATOM   1609  C   SER   101     -37.536 -16.100  15.868  1.00  0.00
ATOM   1610  O   SER   101     -38.120 -15.018  15.930  1.00  0.00
ATOM   1611  N   PHE   102     -37.793 -17.008  14.908  1.00  0.00
ATOM   1612  H   PHE   102     -37.303 -17.890  14.957  1.00  0.00
ATOM   1613  CA  PHE   102     -38.582 -16.776  13.699  1.00  0.00
ATOM   1614  HA  PHE   102     -39.300 -15.983  13.915  1.00  0.00
ATOM   1615  CB  PHE   102     -37.652 -16.294  12.555  1.00  0.00
ATOM   1616  HB2 PHE   102     -36.631 -16.169  12.919  1.00  0.00
ATOM   1617  HB3 PHE   102     -37.570 -17.048  11.770  1.00  0.00
ATOM   1618  CG  PHE   102     -38.052 -14.970  11.931  1.00  0.00
ATOM   1619  CD1 PHE   102     -37.826 -13.776  12.642  1.00  0.00
ATOM   1620  HD1 PHE   102     -37.357 -13.827  13.612  1.00  0.00
ATOM   1621  CE1 PHE   102     -38.205 -12.536  12.092  1.00  0.00
ATOM   1622  HE1 PHE   102     -38.039 -11.619  12.636  1.00  0.00
ATOM   1623  CZ  PHE   102     -38.792 -12.484  10.816  1.00  0.00
ATOM   1624  HZ  PHE   102     -39.074 -11.534  10.388  1.00  0.00
ATOM   1625  CE2 PHE   102     -39.002 -13.674  10.092  1.00  0.00
ATOM   1626  HE2 PHE   102     -39.447 -13.635   9.109  1.00  0.00
ATOM   1627  CD2 PHE   102     -38.638 -14.917  10.650  1.00  0.00
ATOM   1628  HD2 PHE   102     -38.810 -15.825  10.091  1.00  0.00
ATOM   1629  C   PHE   102     -39.420 -18.005  13.329  1.00  0.00
ATOM   1630  O   PHE   102     -39.855 -18.819  14.141  1.00  0.00
ATOM   1631  N   ASP   103     -32.080 -24.501   5.024  1.00  0.00
ATOM   1632  H   ASP   103     -32.356 -25.360   5.478  1.00  0.00
ATOM   1633  CA  ASP   103     -32.218 -23.354   5.926  1.00  0.00
ATOM   1634  HA  ASP   103     -33.282 -23.265   6.157  1.00  0.00
ATOM   1635  CB  ASP   103     -31.441 -23.560   7.250  1.00  0.00
ATOM   1636  HB2 ASP   103     -30.406 -23.830   7.036  1.00  0.00
ATOM   1637  HB3 ASP   103     -31.397 -22.635   7.827  1.00  0.00
ATOM   1638  CG  ASP   103     -32.065 -24.614   8.167  1.00  0.00
ATOM   1639  OD1 ASP   103     -33.268 -24.458   8.471  1.00  0.00
ATOM   1640  OD2 ASP   103     -31.326 -25.538   8.570  1.00  0.00
ATOM   1641  C   ASP   103     -31.834 -22.023   5.271  1.00  0.00
ATOM   1642  O   ASP   103     -31.194 -21.973   4.219  1.00  0.00
ATOM   1643  N   PHE   104     -32.279 -20.940   5.923  1.00  0.00
ATOM   1644  H   PHE   104     -32.781 -21.101   6.784  1.00  0.00
ATOM   1645  CA  PHE   104     -32.149 -19.549   5.507  1.00  0.00
ATOM   1646  HA  PHE   104     -32.125 -19.477   4.418  1.00  0.00
ATOM   1647  CB  PHE   104     -33.361 -18.780   6.075  1.00  0.00
ATOM   1648  HB2 PHE   104     -33.315 -18.747   7.166  1.00  0.00
ATOM   1649  HB3 PHE   104     -33.325 -17.742   5.744  1.00  0.00
ATOM   1650  CG  PHE   104     -34.707 -19.352   5.672  1.00  0.00
ATOM   1651  CD1 PHE   104     -35.268 -19.035   4.418  1.00  0.00
ATOM   1652  HD1 PHE   104     -34.749 -18.370   3.743  1.00  0.00
ATOM   1653  CE1 PHE   104     -36.504 -19.595   4.040  1.00  0.00
ATOM   1654  HE1 PHE   104     -36.932 -19.354   3.078  1.00  0.00
ATOM   1655  CZ  PHE   104     -37.178 -20.473   4.911  1.00  0.00
ATOM   1656  HZ  PHE   104     -38.124 -20.904   4.617  1.00  0.00
ATOM   1657  CE2 PHE   104     -36.620 -20.789   6.165  1.00  0.00
ATOM   1658  HE2 PHE   104     -37.136 -21.463   6.832  1.00  0.00
ATOM   1659  CD2 PHE   104     -35.388 -20.226   6.546  1.00  0.00
ATOM   1660  HD2 PHE   104     -34.963 -20.477   7.507  1.00  0.00
ATOM   1661  C   PHE   104     -30.891 -18.912   6.116  1.00  0.00
ATOM   1662  O   PHE   104     -30.278 -19.452   7.037  1.00  0.00
ATOM   1663  N   VAL   105     -30.543 -17.729   5.594  1.00  0.00
ATOM   1664  H   VAL   105     -31.105 -17.379   4.827  1.00  0.00
ATOM   1665  CA  VAL   105     -29.420 -16.885   5.979  1.00  0.00
ATOM   1666  HA  VAL   105     -29.214 -17.070   7.035  1.00  0.00
ATOM   1667  CB  VAL   105     -28.154 -17.292   5.164  1.00  0.00
ATOM   1668  HB  VAL   105     -28.485 -17.683   4.200  1.00  0.00
ATOM   1669  CG1 VAL   105     -27.217 -16.125   4.817  1.00  0.00
ATOM   1670 HG11 VAL   105     -26.330 -16.471   4.289  1.00  0.00
ATOM   1671 HG12 VAL   105     -27.720 -15.419   4.157  1.00  0.00
ATOM   1672 HG13 VAL   105     -26.894 -15.584   5.705  1.00  0.00
ATOM   1673  CG2 VAL   105     -27.372 -18.425   5.855  1.00  0.00
ATOM   1674 HG21 VAL   105     -26.465 -18.672   5.305  1.00  0.00
ATOM   1675 HG22 VAL   105     -27.084 -18.154   6.870  1.00  0.00
ATOM   1676 HG23 VAL   105     -27.959 -19.340   5.908  1.00  0.00
ATOM   1677  C   VAL   105     -29.846 -15.407   5.915  1.00  0.00
ATOM   1678  O   VAL   105     -30.633 -15.012   5.054  1.00  0.00
ATOM   1679  N   LEU   106     -29.295 -14.593   6.827  1.00  0.00
ATOM   1680  H   LEU   106     -28.647 -14.996   7.488  1.00  0.00
ATOM   1681  CA  LEU   106     -29.521 -13.156   6.934  1.00  0.00
ATOM   1682  HA  LEU   106     -30.521 -12.882   6.597  1.00  0.00
ATOM   1683  CB  LEU   106     -29.319 -12.778   8.425  1.00  0.00
ATOM   1684  HB2 LEU   106     -28.371 -13.192   8.774  1.00  0.00
ATOM   1685  HB3 LEU   106     -29.178 -11.707   8.527  1.00  0.00
ATOM   1686  CG  LEU   106     -30.430 -13.256   9.396  1.00  0.00
ATOM   1687  HG  LEU   106     -30.320 -14.335   9.499  1.00  0.00
ATOM   1688  CD1 LEU   106     -30.224 -12.646  10.792  1.00  0.00
ATOM   1689 HD11 LEU   106     -30.939 -13.051  11.510  1.00  0.00
ATOM   1690 HD12 LEU   106     -29.224 -12.861  11.171  1.00  0.00
ATOM   1691 HD13 LEU   106     -30.347 -11.563  10.773  1.00  0.00
ATOM   1692  CD2 LEU   106     -31.874 -12.997   8.919  1.00  0.00
ATOM   1693 HD21 LEU   106     -32.593 -13.346   9.661  1.00  0.00
ATOM   1694 HD22 LEU   106     -32.063 -11.937   8.761  1.00  0.00
ATOM   1695 HD23 LEU   106     -32.102 -13.528   7.996  1.00  0.00
ATOM   1696  C   LEU   106     -28.499 -12.401   6.059  1.00  0.00
ATOM   1697  O   LEU   106     -27.343 -12.229   6.449  1.00  0.00
ATOM   1698  N   ARG   107     -28.946 -11.947   4.874  1.00  0.00
ATOM   1699  H   ARG   107     -29.911 -12.128   4.630  1.00  0.00
ATOM   1700  CA  ARG   107     -28.185 -11.112   3.940  1.00  0.00
ATOM   1701  HA  ARG   107     -27.114 -11.226   4.107  1.00  0.00
ATOM   1702  CB  ARG   107     -28.531 -11.541   2.493  1.00  0.00
ATOM   1703  HB2 ARG   107     -28.368 -12.614   2.399  1.00  0.00
ATOM   1704  HB3 ARG   107     -29.594 -11.390   2.297  1.00  0.00
ATOM   1705  CG  ARG   107     -27.698 -10.810   1.416  1.00  0.00
ATOM   1706  HG2 ARG   107     -27.875  -9.735   1.458  1.00  0.00
ATOM   1707  HG3 ARG   107     -26.638 -10.943   1.637  1.00  0.00
ATOM   1708  CD  ARG   107     -27.956 -11.292  -0.017  1.00  0.00
ATOM   1709  HD2 ARG   107     -27.133 -10.994  -0.666  1.00  0.00
ATOM   1710  HD3 ARG   107     -27.993 -12.381  -0.049  1.00  0.00
ATOM   1711  NE  ARG   107     -29.212 -10.761  -0.564  1.00  0.00
ATOM   1712  HE  ARG   107     -30.009 -11.388  -0.481  1.00  0.00
ATOM   1713  CZ  ARG   107     -29.376  -9.609  -1.239  1.00  0.00
ATOM   1714  NH1 ARG   107     -28.372  -8.748  -1.448  1.00  0.00
ATOM   1715 HH11 ARG   107     -27.457  -8.911  -1.052  1.00  0.00
ATOM   1716 HH12 ARG   107     -28.543  -7.881  -1.953  1.00  0.00
ATOM   1717  NH2 ARG   107     -30.585  -9.308  -1.724  1.00  0.00
ATOM   1718 HH21 ARG   107     -31.358  -9.945  -1.594  1.00  0.00
ATOM   1719 HH22 ARG   107     -30.727  -8.445  -2.233  1.00  0.00
ATOM   1720  C   ARG   107     -28.607  -9.645   4.127  1.00  0.00
ATOM   1721  O   ARG   107     -29.798  -9.349   4.184  1.00  0.00
ATOM   1722  N   VAL   108     -27.632  -8.725   4.171  1.00  0.00
ATOM   1723  H   VAL   108     -26.678  -9.051   4.079  1.00  0.00
ATOM   1724  CA  VAL   108     -27.813  -7.271   4.270  1.00  0.00
ATOM   1725  HA  VAL   108     -28.402  -7.061   5.165  1.00  0.00
ATOM   1726  CB  VAL   108     -26.413  -6.614   4.422  1.00  0.00
ATOM   1727  HB  VAL   108     -25.798  -6.956   3.588  1.00  0.00
ATOM   1728  CG1 VAL   108     -26.431  -5.075   4.348  1.00  0.00
ATOM   1729 HG11 VAL   108     -25.426  -4.675   4.483  1.00  0.00
ATOM   1730 HG12 VAL   108     -26.774  -4.709   3.380  1.00  0.00
ATOM   1731 HG13 VAL   108     -27.076  -4.648   5.116  1.00  0.00
ATOM   1732  CG2 VAL   108     -25.712  -7.062   5.721  1.00  0.00
ATOM   1733 HG21 VAL   108     -24.716  -6.625   5.798  1.00  0.00
ATOM   1734 HG22 VAL   108     -26.279  -6.756   6.600  1.00  0.00
ATOM   1735 HG23 VAL   108     -25.586  -8.144   5.767  1.00  0.00
ATOM   1736  C   VAL   108     -28.568  -6.722   3.042  1.00  0.00
ATOM   1737  O   VAL   108     -28.283  -7.112   1.911  1.00  0.00
ATOM   1738  N   CYS   109     -29.517  -5.800   3.276  1.00  0.00
ATOM   1739  H   CYS   109     -29.675  -5.510   4.232  1.00  0.00
ATOM   1740  CA  CYS   109     -30.332  -5.158   2.243  1.00  0.00
ATOM   1741  HA  CYS   109     -30.771  -5.926   1.602  1.00  0.00
ATOM   1742  CB  CYS   109     -31.456  -4.347   2.922  1.00  0.00
ATOM   1743  HB2 CYS   109     -31.102  -3.838   3.819  1.00  0.00
ATOM   1744  HB3 CYS   109     -31.844  -3.578   2.252  1.00  0.00
ATOM   1745  SG  CYS   109     -32.843  -5.440   3.332  1.00  0.00
ATOM   1746  HG  CYS   109     -32.148  -6.253   4.131  1.00  0.00
ATOM   1747  C   CYS   109     -29.484  -4.218   1.369  1.00  0.00
ATOM   1748  O   CYS   109     -28.871  -3.277   1.876  1.00  0.00
ATOM   1749  N   GLY   110     -29.465  -4.488   0.055  1.00  0.00
ATOM   1750  H   GLY   110     -29.990  -5.288  -0.272  1.00  0.00
ATOM   1751  CA  GLY   110     -28.776  -3.705  -0.968  1.00  0.00
ATOM   1752  HA2 GLY   110     -29.348  -3.807  -1.888  1.00  0.00
ATOM   1753  HA3 GLY   110     -28.791  -2.645  -0.710  1.00  0.00
ATOM   1754  C   GLY   110     -27.330  -4.123  -1.267  1.00  0.00
ATOM   1755  O   GLY   110     -26.737  -3.576  -2.197  1.00  0.00
ATOM   1756  N   ARG   111     -26.766  -5.073  -0.502  1.00  0.00
ATOM   1757  H   ARG   111     -27.336  -5.504   0.214  1.00  0.00
ATOM   1758  CA  ARG   111     -25.381  -5.530  -0.600  1.00  0.00
ATOM   1759  HA  ARG   111     -24.942  -5.178  -1.534  1.00  0.00
ATOM   1760  CB  ARG   111     -24.553  -4.972   0.573  1.00  0.00
ATOM   1761  HB2 ARG   111     -25.030  -5.250   1.515  1.00  0.00
ATOM   1762  HB3 ARG   111     -23.571  -5.448   0.584  1.00  0.00
ATOM   1763  CG  ARG   111     -24.343  -3.456   0.533  1.00  0.00
ATOM   1764  HG2 ARG   111     -23.778  -3.191  -0.362  1.00  0.00
ATOM   1765  HG3 ARG   111     -25.301  -2.941   0.459  1.00  0.00
ATOM   1766  CD  ARG   111     -23.622  -2.968   1.792  1.00  0.00
ATOM   1767  HD2 ARG   111     -24.322  -2.941   2.627  1.00  0.00
ATOM   1768  HD3 ARG   111     -22.825  -3.652   2.083  1.00  0.00
ATOM   1769  NE  ARG   111     -23.063  -1.630   1.581  1.00  0.00
ATOM   1770  HE  ARG   111     -23.663  -0.855   1.822  1.00  0.00
ATOM   1771  CZ  ARG   111     -21.855  -1.369   1.057  1.00  0.00
ATOM   1772  NH1 ARG   111     -21.029  -2.353   0.673  1.00  0.00
ATOM   1773 HH11 ARG   111     -21.295  -3.319   0.791  1.00  0.00
ATOM   1774 HH12 ARG   111     -20.117  -2.129   0.273  1.00  0.00
ATOM   1775  NH2 ARG   111     -21.476  -0.098   0.900  1.00  0.00
ATOM   1776 HH21 ARG   111     -22.069   0.666   1.189  1.00  0.00
ATOM   1777 HH22 ARG   111     -20.617   0.102   0.389  1.00  0.00
ATOM   1778  C   ARG   111     -25.293  -7.054  -0.609  1.00  0.00
ATOM   1779  O   ARG   111     -26.058  -7.734   0.074  1.00  0.00
ATOM   1780  N   ASP   112     -24.274  -7.577  -1.305  1.00  0.00
ATOM   1781  H   ASP   112     -23.694  -6.946  -1.843  1.00  0.00
ATOM   1782  CA  ASP   112     -23.831  -8.968  -1.227  1.00  0.00
ATOM   1783  HA  ASP   112     -24.681  -9.638  -1.079  1.00  0.00
ATOM   1784  CB  ASP   112     -23.094  -9.362  -2.533  1.00  0.00
ATOM   1785  HB2 ASP   112     -22.243  -8.698  -2.693  1.00  0.00
ATOM   1786  HB3 ASP   112     -22.685 -10.368  -2.433  1.00  0.00
ATOM   1787  CG  ASP   112     -23.947  -9.333  -3.811  1.00  0.00
ATOM   1788  OD1 ASP   112     -23.376  -9.698  -4.860  1.00  0.00
ATOM   1789  OD2 ASP   112     -25.140  -8.967  -3.743  1.00  0.00
ATOM   1790  C   ASP   112     -22.889  -9.073  -0.013  1.00  0.00
ATOM   1791  O   ASP   112     -21.666  -9.062  -0.145  1.00  0.00
ATOM   1792  N   GLU   113     -23.498  -9.112   1.181  1.00  0.00
ATOM   1793  H   GLU   113     -24.508  -9.091   1.188  1.00  0.00
ATOM   1794  CA  GLU   113     -22.853  -9.123   2.488  1.00  0.00
ATOM   1795  HA  GLU   113     -21.901  -9.648   2.386  1.00  0.00
ATOM   1796  CB  GLU   113     -22.573  -7.672   2.948  1.00  0.00
ATOM   1797  HB2 GLU   113     -22.091  -7.121   2.139  1.00  0.00
ATOM   1798  HB3 GLU   113     -23.520  -7.159   3.114  1.00  0.00
ATOM   1799  CG  GLU   113     -21.712  -7.545   4.221  1.00  0.00
ATOM   1800  HG2 GLU   113     -21.760  -6.518   4.585  1.00  0.00
ATOM   1801  HG3 GLU   113     -22.102  -8.169   5.026  1.00  0.00
ATOM   1802  CD  GLU   113     -20.240  -7.876   3.960  1.00  0.00
ATOM   1803  OE1 GLU   113     -19.792  -8.931   4.461  1.00  0.00
ATOM   1804  OE2 GLU   113     -19.591  -7.063   3.266  1.00  0.00
ATOM   1805  C   GLU   113     -23.734  -9.939   3.439  1.00  0.00
ATOM   1806  O   GLU   113     -24.945  -9.720   3.488  1.00  0.00
ATOM   1807  N   TYR   114     -23.132 -10.893   4.164  1.00  0.00
ATOM   1808  H   TYR   114     -22.126 -10.976   4.101  1.00  0.00
ATOM   1809  CA  TYR   114     -23.833 -11.920   4.932  1.00  0.00
ATOM   1810  HA  TYR   114     -24.912 -11.765   4.886  1.00  0.00
ATOM   1811  CB  TYR   114     -23.527 -13.297   4.317  1.00  0.00
ATOM   1812  HB2 TYR   114     -22.450 -13.453   4.264  1.00  0.00
ATOM   1813  HB3 TYR   114     -23.904 -14.086   4.968  1.00  0.00
ATOM   1814  CG  TYR   114     -24.140 -13.515   2.945  1.00  0.00
ATOM   1815  CD1 TYR   114     -23.377 -13.340   1.772  1.00  0.00
ATOM   1816  HD1 TYR   114     -22.348 -13.021   1.832  1.00  0.00
ATOM   1817  CE1 TYR   114     -23.957 -13.575   0.510  1.00  0.00
ATOM   1818  HE1 TYR   114     -23.365 -13.444  -0.384  1.00  0.00
ATOM   1819  CZ  TYR   114     -25.302 -13.984   0.417  1.00  0.00
ATOM   1820  OH  TYR   114     -25.860 -14.223  -0.805  1.00  0.00
ATOM   1821  HH  TYR   114     -26.759 -14.510  -0.757  1.00  0.00
ATOM   1822  CE2 TYR   114     -26.071 -14.142   1.586  1.00  0.00
ATOM   1823  HE2 TYR   114     -27.105 -14.448   1.522  1.00  0.00
ATOM   1824  CD2 TYR   114     -25.493 -13.890   2.844  1.00  0.00
ATOM   1825  HD2 TYR   114     -26.086 -13.978   3.740  1.00  0.00
ATOM   1826  C   TYR   114     -23.433 -11.883   6.409  1.00  0.00
ATOM   1827  O   TYR   114     -22.257 -11.728   6.740  1.00  0.00
ATOM   1828  N   LEU   115     -24.432 -12.069   7.285  1.00  0.00
ATOM   1829  H   LEU   115     -25.369 -12.187   6.921  1.00  0.00
ATOM   1830  CA  LEU   115     -24.289 -12.159   8.734  1.00  0.00
ATOM   1831  HA  LEU   115     -23.309 -11.816   9.051  1.00  0.00
ATOM   1832  CB  LEU   115     -25.373 -11.278   9.404  1.00  0.00
ATOM   1833  HB2 LEU   115     -26.363 -11.662   9.152  1.00  0.00
ATOM   1834  HB3 LEU   115     -25.285 -11.370  10.488  1.00  0.00
ATOM   1835  CG  LEU   115     -25.332  -9.779   9.020  1.00  0.00
ATOM   1836  HG  LEU   115     -25.479  -9.695   7.942  1.00  0.00
ATOM   1837  CD1 LEU   115     -26.493  -9.021   9.682  1.00  0.00
ATOM   1838 HD11 LEU   115     -26.508  -7.975   9.374  1.00  0.00
ATOM   1839 HD12 LEU   115     -27.455  -9.456   9.406  1.00  0.00
ATOM   1840 HD13 LEU   115     -26.415  -9.047  10.769  1.00  0.00
ATOM   1841  CD2 LEU   115     -23.991  -9.105   9.358  1.00  0.00
ATOM   1842 HD21 LEU   115     -24.017  -8.041   9.120  1.00  0.00
ATOM   1843 HD22 LEU   115     -23.755  -9.202  10.418  1.00  0.00
ATOM   1844 HD23 LEU   115     -23.169  -9.536   8.787  1.00  0.00
ATOM   1845  C   LEU   115     -24.449 -13.639   9.120  1.00  0.00
ATOM   1846  O   LEU   115     -25.558 -14.102   9.386  1.00  0.00
ATOM   1847  N   VAL   116     -23.331 -14.386   9.085  1.00  0.00
ATOM   1848  H   VAL   116     -22.463 -13.920   8.859  1.00  0.00
ATOM   1849  CA  VAL   116     -23.250 -15.840   9.259  1.00  0.00
ATOM   1850  HA  VAL   116     -24.086 -16.146   9.892  1.00  0.00
ATOM   1851  CB  VAL   116     -23.384 -16.581   7.901  1.00  0.00
ATOM   1852  HB  VAL   116     -23.302 -17.650   8.106  1.00  0.00
ATOM   1853  CG1 VAL   116     -24.757 -16.386   7.251  1.00  0.00
ATOM   1854 HG11 VAL   116     -24.881 -17.058   6.406  1.00  0.00
ATOM   1855 HG12 VAL   116     -25.563 -16.592   7.955  1.00  0.00
ATOM   1856 HG13 VAL   116     -24.883 -15.369   6.881  1.00  0.00
ATOM   1857  CG2 VAL   116     -22.258 -16.233   6.909  1.00  0.00
ATOM   1858 HG21 VAL   116     -22.357 -16.810   5.994  1.00  0.00
ATOM   1859 HG22 VAL   116     -22.272 -15.178   6.635  1.00  0.00
ATOM   1860 HG23 VAL   116     -21.276 -16.463   7.316  1.00  0.00
ATOM   1861  C   VAL   116     -21.987 -16.259  10.024  1.00  0.00
ATOM   1862  O   VAL   116     -20.979 -15.552  10.010  1.00  0.00
ATOM   1863  N   GLY   117     -22.037 -17.452  10.635  1.00  0.00
ATOM   1864  H   GLY   117     -22.903 -17.970  10.596  1.00  0.00
ATOM   1865  CA  GLY   117     -20.935 -18.071  11.364  1.00  0.00
ATOM   1866  HA2 GLY   117     -20.984 -19.147  11.197  1.00  0.00
ATOM   1867  HA3 GLY   117     -19.970 -17.739  10.976  1.00  0.00
ATOM   1868  C   GLY   117     -20.997 -17.802  12.869  1.00  0.00
ATOM   1869  O   GLY   117     -21.825 -17.022  13.344  1.00  0.00
ATOM   1870  N   GLU   118     -20.108 -18.476  13.615  1.00  0.00
ATOM   1871  H   GLU   118     -19.456 -19.086  13.143  1.00  0.00
ATOM   1872  CA  GLU   118     -20.068 -18.485  15.077  1.00  0.00
ATOM   1873  HA  GLU   118     -21.073 -18.328  15.472  1.00  0.00
ATOM   1874  CB  GLU   118     -19.540 -19.859  15.566  1.00  0.00
ATOM   1875  HB2 GLU   118     -18.481 -19.958  15.323  1.00  0.00
ATOM   1876  HB3 GLU   118     -19.599 -19.898  16.655  1.00  0.00
ATOM   1877  CG  GLU   118     -20.263 -21.095  14.983  1.00  0.00
ATOM   1878  HG2 GLU   118     -20.007 -21.203  13.928  1.00  0.00
ATOM   1879  HG3 GLU   118     -19.893 -21.995  15.474  1.00  0.00
ATOM   1880  CD  GLU   118     -21.791 -21.081  15.111  1.00  0.00
ATOM   1881  OE1 GLU   118     -22.299 -20.496  16.095  1.00  0.00
ATOM   1882  OE2 GLU   118     -22.428 -21.663  14.207  1.00  0.00
ATOM   1883  C   GLU   118     -19.192 -17.340  15.610  1.00  0.00
ATOM   1884  O   GLU   118     -18.129 -17.548  16.197  1.00  0.00
ATOM   1885  N   THR   119     -19.693 -16.114  15.423  1.00  0.00
ATOM   1886  H   THR   119     -20.558 -16.048  14.901  1.00  0.00
ATOM   1887  CA  THR   119     -19.231 -14.874  16.034  1.00  0.00
ATOM   1888  HA  THR   119     -18.647 -15.143  16.914  1.00  0.00
ATOM   1889  CB  THR   119     -18.314 -14.065  15.080  1.00  0.00
ATOM   1890  HB  THR   119     -18.043 -13.132  15.576  1.00  0.00
ATOM   1891  CG2 THR   119     -17.004 -14.771  14.702  1.00  0.00
ATOM   1892 HG21 THR   119     -16.360 -14.111  14.121  1.00  0.00
ATOM   1893 HG22 THR   119     -16.451 -15.072  15.592  1.00  0.00
ATOM   1894 HG23 THR   119     -17.187 -15.664  14.104  1.00  0.00
ATOM   1895  OG1 THR   119     -18.998 -13.696  13.902  1.00  0.00
ATOM   1896  HG1 THR   119     -19.756 -13.180  14.135  1.00  0.00
ATOM   1897  C   THR   119     -20.473 -14.100  16.507  1.00  0.00
ATOM   1898  O   THR   119     -21.513 -14.183  15.852  1.00  0.00
ATOM   1899  N   PRO   120     -20.388 -13.315  17.601  1.00  0.00
ATOM   1900  CD  PRO   120     -19.204 -13.146  18.449  1.00  0.00
ATOM   1901  HD2 PRO   120     -18.317 -12.872  17.878  1.00  0.00
ATOM   1902  HD3 PRO   120     -19.002 -14.082  18.972  1.00  0.00
ATOM   1903  CG  PRO   120     -19.565 -12.054  19.455  1.00  0.00
ATOM   1904  HG2 PRO   120     -19.223 -11.087  19.087  1.00  0.00
ATOM   1905  HG3 PRO   120     -19.120 -12.215  20.437  1.00  0.00
ATOM   1906  CB  PRO   120     -21.082 -12.066  19.479  1.00  0.00
ATOM   1907  HB2 PRO   120     -21.500 -11.108  19.770  1.00  0.00
ATOM   1908  HB3 PRO   120     -21.421 -12.814  20.195  1.00  0.00
ATOM   1909  CA  PRO   120     -21.505 -12.487  18.071  1.00  0.00
ATOM   1910  HA  PRO   120     -22.423 -13.073  18.119  1.00  0.00
ATOM   1911  C   PRO   120     -21.707 -11.278  17.141  1.00  0.00
ATOM   1912  O   PRO   120     -20.741 -10.809  16.540  1.00  0.00
ATOM   1913  N   ILE   121     -22.955 -10.798  16.987  1.00  0.00
ATOM   1914  H   ILE   121     -23.708 -11.238  17.500  1.00  0.00
ATOM   1915  CA  ILE   121     -23.312  -9.702  16.070  1.00  0.00
ATOM   1916  HA  ILE   121     -23.002 -10.050  15.091  1.00  0.00
ATOM   1917  CB  ILE   121     -24.843  -9.496  15.947  1.00  0.00
ATOM   1918  HB  ILE   121     -25.006  -8.602  15.342  1.00  0.00
ATOM   1919  CG2 ILE   121     -25.458 -10.642  15.125  1.00  0.00
ATOM   1920 HG21 ILE   121     -26.494 -10.419  14.875  1.00  0.00
ATOM   1921 HG22 ILE   121     -24.936 -10.785  14.178  1.00  0.00
ATOM   1922 HG23 ILE   121     -25.426 -11.589  15.665  1.00  0.00
ATOM   1923  CG1 ILE   121     -25.612  -9.288  17.271  1.00  0.00
ATOM   1924 HG12 ILE   121     -26.679  -9.392  17.070  1.00  0.00
ATOM   1925 HG13 ILE   121     -25.375 -10.064  17.998  1.00  0.00
ATOM   1926  CD1 ILE   121     -25.411  -7.910  17.905  1.00  0.00
ATOM   1927 HD11 ILE   121     -26.151  -7.748  18.688  1.00  0.00
ATOM   1928 HD12 ILE   121     -24.432  -7.812  18.361  1.00  0.00
ATOM   1929 HD13 ILE   121     -25.505  -7.113  17.171  1.00  0.00
ATOM   1930  C   ILE   121     -22.534  -8.385  16.269  1.00  0.00
ATOM   1931  O   ILE   121     -22.338  -7.658  15.297  1.00  0.00
ATOM   1932  N   LYS   122     -22.018  -8.122  17.484  1.00  0.00
ATOM   1933  H   LYS   122     -22.224  -8.772  18.230  1.00  0.00
ATOM   1934  CA  LYS   122     -21.148  -6.990  17.816  1.00  0.00
ATOM   1935  HA  LYS   122     -21.661  -6.075  17.515  1.00  0.00
ATOM   1936  CB  LYS   122     -20.924  -6.947  19.348  1.00  0.00
ATOM   1937  HB2 LYS   122     -20.342  -6.055  19.584  1.00  0.00
ATOM   1938  HB3 LYS   122     -21.881  -6.808  19.851  1.00  0.00
ATOM   1939  CG  LYS   122     -20.213  -8.185  19.940  1.00  0.00
ATOM   1940  HG2 LYS   122     -20.919  -9.004  20.028  1.00  0.00
ATOM   1941  HG3 LYS   122     -19.441  -8.543  19.266  1.00  0.00
ATOM   1942  CD  LYS   122     -19.550  -7.935  21.298  1.00  0.00
ATOM   1943  HD2 LYS   122     -18.898  -7.062  21.231  1.00  0.00
ATOM   1944  HD3 LYS   122     -20.313  -7.701  22.043  1.00  0.00
ATOM   1945  CE  LYS   122     -18.722  -9.148  21.747  1.00  0.00
ATOM   1946  HE2 LYS   122     -19.358 -10.029  21.841  1.00  0.00
ATOM   1947  HE3 LYS   122     -17.956  -9.382  21.008  1.00  0.00
ATOM   1948  NZ  LYS   122     -18.061  -8.898  23.036  1.00  0.00
ATOM   1949  HZ1 LYS   122     -18.757  -8.720  23.746  1.00  0.00
ATOM   1950  HZ2 LYS   122     -17.506  -9.697  23.304  1.00  0.00
ATOM   1951  HZ3 LYS   122     -17.456  -8.083  22.959  1.00  0.00
ATOM   1952  C   LYS   122     -19.780  -7.019  17.099  1.00  0.00
ATOM   1953  O   LYS   122     -19.121  -5.986  17.024  1.00  0.00
ATOM   1954  N   ASN   123     -19.355  -8.192  16.600  1.00  0.00
ATOM   1955  H   ASN   123     -19.971  -8.989  16.701  1.00  0.00
ATOM   1956  CA  ASN   123     -18.062  -8.454  15.968  1.00  0.00
ATOM   1957  HA  ASN   123     -17.359  -7.649  16.190  1.00  0.00
ATOM   1958  CB  ASN   123     -17.495  -9.791  16.516  1.00  0.00
ATOM   1959  HB2 ASN   123     -18.265 -10.559  16.537  1.00  0.00
ATOM   1960  HB3 ASN   123     -16.726 -10.188  15.855  1.00  0.00
ATOM   1961  CG  ASN   123     -16.877  -9.681  17.917  1.00  0.00
ATOM   1962  OD1 ASN   123     -16.926  -8.635  18.562  1.00  0.00
ATOM   1963  ND2 ASN   123     -16.268 -10.769  18.390  1.00  0.00
ATOM   1964 HD21 ASN   123     -16.213 -11.604  17.826  1.00  0.00
ATOM   1965 HD22 ASN   123     -15.826 -10.736  19.297  1.00  0.00
ATOM   1966  C   ASN   123     -18.139  -8.508  14.434  1.00  0.00
ATOM   1967  O   ASN   123     -17.105  -8.715  13.804  1.00  0.00
ATOM   1968  N   PHE   124     -19.310  -8.272  13.818  1.00  0.00
ATOM   1969  H   PHE   124     -20.127  -8.092  14.386  1.00  0.00
ATOM   1970  CA  PHE   124     -19.436  -8.071  12.371  1.00  0.00
ATOM   1971  HA  PHE   124     -18.708  -8.672  11.823  1.00  0.00
ATOM   1972  CB  PHE   124     -20.853  -8.442  11.898  1.00  0.00
ATOM   1973  HB2 PHE   124     -21.607  -8.018  12.563  1.00  0.00
ATOM   1974  HB3 PHE   124     -21.052  -8.014  10.914  1.00  0.00
ATOM   1975  CG  PHE   124     -21.065  -9.938  11.795  1.00  0.00
ATOM   1976  CD1 PHE   124     -21.330 -10.677  12.962  1.00  0.00
ATOM   1977  HD1 PHE   124     -21.337 -10.175  13.913  1.00  0.00
ATOM   1978  CE1 PHE   124     -21.555 -12.062  12.894  1.00  0.00
ATOM   1979  HE1 PHE   124     -21.783 -12.618  13.790  1.00  0.00
ATOM   1980  CZ  PHE   124     -21.453 -12.723  11.658  1.00  0.00
ATOM   1981  HZ  PHE   124     -21.607 -13.788  11.621  1.00  0.00
ATOM   1982  CE2 PHE   124     -21.134 -11.999  10.493  1.00  0.00
ATOM   1983  HE2 PHE   124     -21.038 -12.513   9.547  1.00  0.00
ATOM   1984  CD2 PHE   124     -20.961 -10.603  10.555  1.00  0.00
ATOM   1985  HD2 PHE   124     -20.731 -10.051   9.655  1.00  0.00
ATOM   1986  C   PHE   124     -19.204  -6.591  12.065  1.00  0.00
ATOM   1987  O   PHE   124     -19.737  -5.715  12.747  1.00  0.00
ATOM   1988  N   GLN   125     -18.404  -6.327  11.022  1.00  0.00
ATOM   1989  H   GLN   125     -18.015  -7.105  10.506  1.00  0.00
ATOM   1990  CA  GLN   125     -17.982  -4.988  10.620  1.00  0.00
ATOM   1991  HA  GLN   125     -17.666  -4.454  11.514  1.00  0.00
ATOM   1992  CB  GLN   125     -16.807  -5.116   9.624  1.00  0.00
ATOM   1993  HB2 GLN   125     -17.073  -5.826   8.839  1.00  0.00
ATOM   1994  HB3 GLN   125     -16.640  -4.169   9.108  1.00  0.00
ATOM   1995  CG  GLN   125     -15.473  -5.560  10.267  1.00  0.00
ATOM   1996  HG2 GLN   125     -15.629  -6.401  10.944  1.00  0.00
ATOM   1997  HG3 GLN   125     -14.811  -5.928   9.485  1.00  0.00
ATOM   1998  CD  GLN   125     -14.750  -4.437  11.023  1.00  0.00
ATOM   1999  OE1 GLN   125     -15.338  -3.743  11.847  1.00  0.00
ATOM   2000  NE2 GLN   125     -13.460  -4.246  10.755  1.00  0.00
ATOM   2001 HE21 GLN   125     -12.961  -4.846  10.105  1.00  0.00
ATOM   2002 HE22 GLN   125     -12.952  -3.526  11.248  1.00  0.00
ATOM   2003  C   GLN   125     -19.111  -4.150   9.993  1.00  0.00
ATOM   2004  O   GLN   125     -19.026  -2.924  10.039  1.00  0.00
ATOM   2005  N   TRP   126     -20.185  -4.780   9.477  1.00  0.00
ATOM   2006  H   TRP   126     -20.194  -5.789   9.466  1.00  0.00
ATOM   2007  CA  TRP   126     -21.380  -4.079   9.002  1.00  0.00
ATOM   2008  HA  TRP   126     -21.067  -3.230   8.392  1.00  0.00
ATOM   2009  CB  TRP   126     -22.248  -5.015   8.135  1.00  0.00
ATOM   2010  HB2 TRP   126     -21.659  -5.415   7.309  1.00  0.00
ATOM   2011  HB3 TRP   126     -22.578  -5.877   8.719  1.00  0.00
ATOM   2012  CG  TRP   126     -23.449  -4.324   7.553  1.00  0.00
ATOM   2013  CD1 TRP   126     -24.731  -4.505   7.944  1.00  0.00
ATOM   2014  HD1 TRP   126     -25.048  -5.211   8.698  1.00  0.00
ATOM   2015  NE1 TRP   126     -25.545  -3.612   7.279  1.00  0.00
ATOM   2016  HE1 TRP   126     -26.541  -3.559   7.438  1.00  0.00
ATOM   2017  CE2 TRP   126     -24.825  -2.799   6.428  1.00  0.00
ATOM   2018  CZ2 TRP   126     -25.179  -1.742   5.571  1.00  0.00
ATOM   2019  HZ2 TRP   126     -26.208  -1.420   5.497  1.00  0.00
ATOM   2020  CH2 TRP   126     -24.178  -1.105   4.816  1.00  0.00
ATOM   2021  HH2 TRP   126     -24.434  -0.287   4.161  1.00  0.00
ATOM   2022  CZ3 TRP   126     -22.841  -1.538   4.917  1.00  0.00
ATOM   2023  HZ3 TRP   126     -22.072  -1.049   4.338  1.00  0.00
ATOM   2024  CE3 TRP   126     -22.498  -2.600   5.777  1.00  0.00
ATOM   2025  HE3 TRP   126     -21.466  -2.911   5.850  1.00  0.00
ATOM   2026  CD2 TRP   126     -23.478  -3.255   6.560  1.00  0.00
ATOM   2027  C   TRP   126     -22.237  -3.561  10.173  1.00  0.00
ATOM   2028  O   TRP   126     -22.823  -2.485  10.058  1.00  0.00
ATOM   2029  N   VAL   127     -22.301  -4.299  11.295  1.00  0.00
ATOM   2030  H   VAL   127     -21.787  -5.167  11.331  1.00  0.00
ATOM   2031  CA  VAL   127     -23.018  -3.893  12.505  1.00  0.00
ATOM   2032  HA  VAL   127     -24.005  -3.522  12.218  1.00  0.00
ATOM   2033  CB  VAL   127     -23.211  -5.120  13.438  1.00  0.00
ATOM   2034  HB  VAL   127     -22.232  -5.556  13.639  1.00  0.00
ATOM   2035  CG1 VAL   127     -23.833  -4.760  14.804  1.00  0.00
ATOM   2036 HG11 VAL   127     -24.085  -5.653  15.377  1.00  0.00
ATOM   2037 HG12 VAL   127     -23.149  -4.176  15.419  1.00  0.00
ATOM   2038 HG13 VAL   127     -24.749  -4.184  14.682  1.00  0.00
ATOM   2039  CG2 VAL   127     -24.066  -6.206  12.754  1.00  0.00
ATOM   2040 HG21 VAL   127     -24.205  -7.070  13.403  1.00  0.00
ATOM   2041 HG22 VAL   127     -25.055  -5.825  12.497  1.00  0.00
ATOM   2042 HG23 VAL   127     -23.605  -6.570  11.836  1.00  0.00
ATOM   2043  C   VAL   127     -22.266  -2.743  13.205  1.00  0.00
ATOM   2044  O   VAL   127     -22.912  -1.801  13.658  1.00  0.00
ATOM   2045  N   ARG   128     -20.920  -2.774  13.228  1.00  0.00
ATOM   2046  H   ARG   128     -20.453  -3.581  12.837  1.00  0.00
ATOM   2047  CA  ARG   128     -20.076  -1.688  13.740  1.00  0.00
ATOM   2048  HA  ARG   128     -20.436  -1.410  14.733  1.00  0.00
ATOM   2049  CB  ARG   128     -18.613  -2.164  13.857  1.00  0.00
ATOM   2050  HB2 ARG   128     -18.261  -2.548  12.899  1.00  0.00
ATOM   2051  HB3 ARG   128     -17.976  -1.310  14.092  1.00  0.00
ATOM   2052  CG  ARG   128     -18.410  -3.224  14.950  1.00  0.00
ATOM   2053  HG2 ARG   128     -18.854  -2.866  15.880  1.00  0.00
ATOM   2054  HG3 ARG   128     -18.950  -4.135  14.691  1.00  0.00
ATOM   2055  CD  ARG   128     -16.932  -3.554  15.199  1.00  0.00
ATOM   2056  HD2 ARG   128     -16.463  -3.937  14.293  1.00  0.00
ATOM   2057  HD3 ARG   128     -16.396  -2.650  15.491  1.00  0.00
ATOM   2058  NE  ARG   128     -16.811  -4.563  16.256  1.00  0.00
ATOM   2059  HE  ARG   128     -17.620  -5.165  16.370  1.00  0.00
ATOM   2060  CZ  ARG   128     -15.774  -4.768  17.082  1.00  0.00
ATOM   2061  NH1 ARG   128     -14.665  -4.015  17.032  1.00  0.00
ATOM   2062 HH11 ARG   128     -14.578  -3.272  16.353  1.00  0.00
ATOM   2063 HH12 ARG   128     -13.922  -4.154  17.704  1.00  0.00
ATOM   2064  NH2 ARG   128     -15.863  -5.758  17.977  1.00  0.00
ATOM   2065 HH21 ARG   128     -16.694  -6.331  18.037  1.00  0.00
ATOM   2066 HH22 ARG   128     -15.071  -5.992  18.565  1.00  0.00
ATOM   2067  C   ARG   128     -20.130  -0.427  12.857  1.00  0.00
ATOM   2068  O   ARG   128     -20.035   0.676  13.394  1.00  0.00
ATOM   2069  N   HIE   129     -20.334  -0.576  11.535  1.00  0.00
ATOM   2070  H   HIE   129     -20.374  -1.515  11.164  1.00  0.00
ATOM   2071  CA  HIE   129     -20.555   0.519  10.586  1.00  0.00
ATOM   2072  HA  HIE   129     -19.775   1.271  10.721  1.00  0.00
ATOM   2073  CB  HIE   129     -20.471  -0.030   9.141  1.00  0.00
ATOM   2074  HB2 HIE   129     -19.446  -0.330   8.916  1.00  0.00
ATOM   2075  HB3 HIE   129     -21.071  -0.933   9.052  1.00  0.00
ATOM   2076  CG  HIE   129     -20.942   0.915   8.061  1.00  0.00
ATOM   2077  ND1 HIE   129     -20.161   1.974   7.589  1.00  0.00
ATOM   2078  CE1 HIE   129     -20.931   2.595   6.705  1.00  0.00
ATOM   2079  HE1 HIE   129     -20.622   3.475   6.162  1.00  0.00
ATOM   2080  NE2 HIE   129     -22.131   2.030   6.567  1.00  0.00
ATOM   2081  HE2 HIE   129     -22.883   2.352   5.974  1.00  0.00
ATOM   2082  CD2 HIE   129     -22.164   0.940   7.417  1.00  0.00
ATOM   2083  HD2 HIE   129     -23.034   0.307   7.515  1.00  0.00
ATOM   2084  C   HIE   129     -21.919   1.194  10.820  1.00  0.00
ATOM   2085  O   HIE   129     -21.987   2.421  10.845  1.00  0.00
ATOM   2086  N   CYS   130     -22.985   0.396  11.006  1.00  0.00
ATOM   2087  H   CYS   130     -22.843  -0.604  10.950  1.00  0.00
ATOM   2088  CA  CYS   130     -24.352   0.858  11.256  1.00  0.00
ATOM   2089  HA  CYS   130     -24.641   1.544  10.457  1.00  0.00
ATOM   2090  CB  CYS   130     -25.313  -0.350  11.266  1.00  0.00
ATOM   2091  HB2 CYS   130     -24.891  -1.196  11.809  1.00  0.00
ATOM   2092  HB3 CYS   130     -26.254  -0.103  11.757  1.00  0.00
ATOM   2093  SG  CYS   130     -25.717  -0.852   9.572  1.00  0.00
ATOM   2094  HG  CYS   130     -24.478  -1.226   9.238  1.00  0.00
ATOM   2095  C   CYS   130     -24.468   1.628  12.582  1.00  0.00
ATOM   2096  O   CYS   130     -25.097   2.682  12.617  1.00  0.00
ATOM   2097  N   LEU   131     -23.812   1.137  13.648  1.00  0.00
ATOM   2098  H   LEU   131     -23.314   0.263  13.540  1.00  0.00
ATOM   2099  CA  LEU   131     -23.781   1.761  14.972  1.00  0.00
ATOM   2100  HA  LEU   131     -24.798   2.041  15.252  1.00  0.00
ATOM   2101  CB  LEU   131     -23.215   0.751  15.997  1.00  0.00
ATOM   2102  HB2 LEU   131     -22.263   0.372  15.621  1.00  0.00
ATOM   2103  HB3 LEU   131     -22.975   1.261  16.932  1.00  0.00
ATOM   2104  CG  LEU   131     -24.150  -0.439  16.320  1.00  0.00
ATOM   2105  HG  LEU   131     -24.524  -0.859  15.387  1.00  0.00
ATOM   2106  CD1 LEU   131     -23.373  -1.551  17.043  1.00  0.00
ATOM   2107 HD11 LEU   131     -24.011  -2.412  17.242  1.00  0.00
ATOM   2108 HD12 LEU   131     -22.530  -1.898  16.445  1.00  0.00
ATOM   2109 HD13 LEU   131     -22.979  -1.200  17.997  1.00  0.00
ATOM   2110  CD2 LEU   131     -25.375  -0.019  17.150  1.00  0.00
ATOM   2111 HD21 LEU   131     -26.000  -0.881  17.387  1.00  0.00
ATOM   2112 HD22 LEU   131     -25.077   0.442  18.093  1.00  0.00
ATOM   2113 HD23 LEU   131     -26.002   0.692  16.615  1.00  0.00
ATOM   2114  C   LEU   131     -22.925   3.042  15.005  1.00  0.00
ATOM   2115  O   LEU   131     -23.282   3.970  15.729  1.00  0.00
ATOM   2116  N   LYS   132     -21.839   3.122  14.212  1.00  0.00
ATOM   2117  H   LYS   132     -21.597   2.321  13.645  1.00  0.00
ATOM   2118  CA  LYS   132     -20.988   4.313  14.088  1.00  0.00
ATOM   2119  HA  LYS   132     -20.726   4.663  15.087  1.00  0.00
ATOM   2120  CB  LYS   132     -19.690   3.948  13.323  1.00  0.00
ATOM   2121  HB2 LYS   132     -19.189   3.131  13.843  1.00  0.00
ATOM   2122  HB3 LYS   132     -19.942   3.562  12.333  1.00  0.00
ATOM   2123  CG  LYS   132     -18.688   5.114  13.175  1.00  0.00
ATOM   2124  HG2 LYS   132     -19.167   5.951  12.666  1.00  0.00
ATOM   2125  HG3 LYS   132     -18.404   5.481  14.163  1.00  0.00
ATOM   2126  CD  LYS   132     -17.425   4.748  12.381  1.00  0.00
ATOM   2127  HD2 LYS   132     -16.855   3.997  12.929  1.00  0.00
ATOM   2128  HD3 LYS   132     -17.716   4.289  11.434  1.00  0.00
ATOM   2129  CE  LYS   132     -16.546   5.979  12.098  1.00  0.00
ATOM   2130  HE2 LYS   132     -17.108   6.725  11.533  1.00  0.00
ATOM   2131  HE3 LYS   132     -16.244   6.451  13.031  1.00  0.00
ATOM   2132  NZ  LYS   132     -15.334   5.631  11.336  1.00  0.00
ATOM   2133  HZ1 LYS   132     -15.590   5.235  10.444  1.00  0.00
ATOM   2134  HZ2 LYS   132     -14.774   6.459  11.185  1.00  0.00
ATOM   2135  HZ3 LYS   132     -14.788   4.960  11.858  1.00  0.00
ATOM   2136  C   LYS   132     -21.726   5.452  13.362  1.00  0.00
ATOM   2137  O   LYS   132     -21.682   6.594  13.820  1.00  0.00
ATOM   2138  N   ASN   133     -22.406   5.131  12.249  1.00  0.00
ATOM   2139  H   ASN   133     -22.380   4.168  11.939  1.00  0.00
ATOM   2140  CA  ASN   133     -23.105   6.082  11.382  1.00  0.00
ATOM   2141  HA  ASN   133     -22.539   7.014  11.324  1.00  0.00
ATOM   2142  CB  ASN   133     -23.225   5.466   9.966  1.00  0.00
ATOM   2143  HB2 ASN   133     -23.609   4.446  10.016  1.00  0.00
ATOM   2144  HB3 ASN   133     -23.954   6.031   9.382  1.00  0.00
ATOM   2145  CG  ASN   133     -21.910   5.471   9.172  1.00  0.00
ATOM   2146  OD1 ASN   133     -20.820   5.335   9.726  1.00  0.00
ATOM   2147  ND2 ASN   133     -22.009   5.679   7.858  1.00  0.00
ATOM   2148 HD21 ASN   133     -22.921   5.788   7.435  1.00  0.00
ATOM   2149 HD22 ASN   133     -21.175   5.713   7.291  1.00  0.00
ATOM   2150  C   ASN   133     -24.519   6.436  11.887  1.00  0.00
ATOM   2151  O   ASN   133     -25.114   7.382  11.373  1.00  0.00
ATOM   2152  N   GLY   134     -25.046   5.719  12.896  1.00  0.00
ATOM   2153  H   GLY   134     -24.508   4.945  13.260  1.00  0.00
ATOM   2154  CA  GLY   134     -26.359   5.962  13.496  1.00  0.00
ATOM   2155  HA2 GLY   134     -26.396   5.440  14.452  1.00  0.00
ATOM   2156  HA3 GLY   134     -26.476   7.024  13.715  1.00  0.00
ATOM   2157  C   GLY   134     -27.538   5.479  12.638  1.00  0.00
ATOM   2158  O   GLY   134     -28.613   6.075  12.691  1.00  0.00
ATOM   2159  N   GLU   135     -27.318   4.431  11.832  1.00  0.00
ATOM   2160  H   GLU   135     -26.408   3.993  11.883  1.00  0.00
ATOM   2161  CA  GLU   135     -28.270   3.818  10.908  1.00  0.00
ATOM   2162  HA  GLU   135     -29.140   4.458  10.751  1.00  0.00
ATOM   2163  CB  GLU   135     -27.533   3.597   9.571  1.00  0.00
ATOM   2164  HB2 GLU   135     -26.605   3.055   9.766  1.00  0.00
ATOM   2165  HB3 GLU   135     -28.123   2.953   8.915  1.00  0.00
ATOM   2166  CG  GLU   135     -27.253   4.926   8.828  1.00  0.00
ATOM   2167  HG2 GLU   135     -28.166   5.282   8.351  1.00  0.00
ATOM   2168  HG3 GLU   135     -26.960   5.700   9.539  1.00  0.00
ATOM   2169  CD  GLU   135     -26.133   4.868   7.784  1.00  0.00
ATOM   2170  OE1 GLU   135     -25.538   3.784   7.596  1.00  0.00
ATOM   2171  OE2 GLU   135     -25.868   5.940   7.196  1.00  0.00
ATOM   2172  C   GLU   135     -28.730   2.462  11.473  1.00  0.00
ATOM   2173  O   GLU   135     -27.990   1.793  12.195  1.00  0.00
ATOM   2174  N   GLU   136     -29.967   2.063  11.140  1.00  0.00
ATOM   2175  H   GLU   136     -30.510   2.657  10.531  1.00  0.00
ATOM   2176  CA  GLU   136     -30.608   0.824  11.589  1.00  0.00
ATOM   2177  HA  GLU   136     -30.244   0.560  12.584  1.00  0.00
ATOM   2178  CB  GLU   136     -32.143   1.024  11.669  1.00  0.00
ATOM   2179  HB2 GLU   136     -32.652   0.058  11.665  1.00  0.00
ATOM   2180  HB3 GLU   136     -32.346   1.441  12.656  1.00  0.00
ATOM   2181  CG  GLU   136     -32.789   1.955  10.614  1.00  0.00
ATOM   2182  HG2 GLU   136     -32.305   2.931  10.598  1.00  0.00
ATOM   2183  HG3 GLU   136     -32.674   1.531   9.616  1.00  0.00
ATOM   2184  CD  GLU   136     -34.267   2.223  10.903  1.00  0.00
ATOM   2185  OE1 GLU   136     -35.072   2.048   9.963  1.00  0.00
ATOM   2186  OE2 GLU   136     -34.569   2.606  12.055  1.00  0.00
ATOM   2187  C   GLU   136     -30.271  -0.333  10.629  1.00  0.00
ATOM   2188  O   GLU   136     -30.127  -0.136   9.421  1.00  0.00
ATOM   2189  N   ILE   137     -30.123  -1.541  11.198  1.00  0.00
ATOM   2190  H   ILE   137     -30.290  -1.616  12.191  1.00  0.00
ATOM   2191  CA  ILE   137     -29.614  -2.743  10.535  1.00  0.00
ATOM   2192  HA  ILE   137     -28.844  -2.469   9.810  1.00  0.00
ATOM   2193  CB  ILE   137     -28.985  -3.682  11.615  1.00  0.00
ATOM   2194  HB  ILE   137     -29.763  -3.925  12.340  1.00  0.00
ATOM   2195  CG2 ILE   137     -28.472  -5.013  11.014  1.00  0.00
ATOM   2196 HG21 ILE   137     -28.027  -5.654  11.774  1.00  0.00
ATOM   2197 HG22 ILE   137     -29.268  -5.597  10.553  1.00  0.00
ATOM   2198 HG23 ILE   137     -27.712  -4.832  10.253  1.00  0.00
ATOM   2199  CG1 ILE   137     -27.836  -2.987  12.393  1.00  0.00
ATOM   2200 HG12 ILE   137     -26.945  -2.932  11.767  1.00  0.00
ATOM   2201 HG13 ILE   137     -28.092  -1.955  12.627  1.00  0.00
ATOM   2202  CD1 ILE   137     -27.492  -3.664  13.726  1.00  0.00
ATOM   2203 HD11 ILE   137     -26.755  -3.074  14.271  1.00  0.00
ATOM   2204 HD12 ILE   137     -28.373  -3.752  14.363  1.00  0.00
ATOM   2205 HD13 ILE   137     -27.077  -4.661  13.587  1.00  0.00
ATOM   2206  C   ILE   137     -30.786  -3.436   9.814  1.00  0.00
ATOM   2207  O   ILE   137     -31.563  -4.166  10.431  1.00  0.00
ATOM   2208  N   HIE   138     -30.896  -3.199   8.497  1.00  0.00
ATOM   2209  H   HIE   138     -30.227  -2.575   8.068  1.00  0.00
ATOM   2210  CA  HIE   138     -31.875  -3.832   7.616  1.00  0.00
ATOM   2211  HA  HIE   138     -32.731  -4.188   8.190  1.00  0.00
ATOM   2212  CB  HIE   138     -32.378  -2.822   6.567  1.00  0.00
ATOM   2213  HB2 HIE   138     -31.552  -2.259   6.130  1.00  0.00
ATOM   2214  HB3 HIE   138     -32.849  -3.357   5.740  1.00  0.00
ATOM   2215  CG  HIE   138     -33.412  -1.857   7.098  1.00  0.00
ATOM   2216  ND1 HIE   138     -34.603  -1.595   6.415  1.00  0.00
ATOM   2217  CE1 HIE   138     -35.258  -0.732   7.180  1.00  0.00
ATOM   2218  HE1 HIE   138     -36.226  -0.324   6.925  1.00  0.00
ATOM   2219  NE2 HIE   138     -34.583  -0.394   8.278  1.00  0.00
ATOM   2220  HE2 HIE   138     -34.872   0.284   8.976  1.00  0.00
ATOM   2221  CD2 HIE   138     -33.395  -1.102   8.254  1.00  0.00
ATOM   2222  HD2 HIE   138     -32.664  -1.017   9.042  1.00  0.00
ATOM   2223  C   HIE   138     -31.231  -5.029   6.906  1.00  0.00
ATOM   2224  O   HIE   138     -30.067  -4.998   6.502  1.00  0.00
ATOM   2225  N   VAL   139     -32.027  -6.097   6.794  1.00  0.00
ATOM   2226  H   VAL   139     -32.970  -6.010   7.149  1.00  0.00
ATOM   2227  CA  VAL   139     -31.647  -7.435   6.364  1.00  0.00
ATOM   2228  HA  VAL   139     -30.895  -7.330   5.581  1.00  0.00
ATOM   2229  CB  VAL   139     -30.992  -8.216   7.545  1.00  0.00
ATOM   2230  HB  VAL   139     -29.960  -7.871   7.618  1.00  0.00
ATOM   2231  CG1 VAL   139     -31.633  -7.944   8.918  1.00  0.00
ATOM   2232 HG11 VAL   139     -31.144  -8.542   9.686  1.00  0.00
ATOM   2233 HG12 VAL   139     -31.545  -6.902   9.226  1.00  0.00
ATOM   2234 HG13 VAL   139     -32.688  -8.213   8.923  1.00  0.00
ATOM   2235  CG2 VAL   139     -30.939  -9.736   7.348  1.00  0.00
ATOM   2236 HG21 VAL   139     -30.527 -10.188   8.242  1.00  0.00
ATOM   2237 HG22 VAL   139     -31.926 -10.177   7.206  1.00  0.00
ATOM   2238 HG23 VAL   139     -30.311 -10.024   6.513  1.00  0.00
ATOM   2239  C   VAL   139     -32.853  -8.108   5.697  1.00  0.00
ATOM   2240  O   VAL   139     -33.992  -7.884   6.102  1.00  0.00
ATOM   2241  N   VAL   140     -32.589  -8.949   4.690  1.00  0.00
ATOM   2242  H   VAL   140     -31.618  -9.087   4.433  1.00  0.00
ATOM   2243  CA  VAL   140     -33.561  -9.781   3.993  1.00  0.00
ATOM   2244  HA  VAL   140     -34.558  -9.597   4.396  1.00  0.00
ATOM   2245  CB  VAL   140     -33.599  -9.411   2.482  1.00  0.00
ATOM   2246  HB  VAL   140     -33.916  -8.368   2.433  1.00  0.00
ATOM   2247  CG1 VAL   140     -32.240  -9.481   1.754  1.00  0.00
ATOM   2248 HG11 VAL   140     -32.339  -9.153   0.720  1.00  0.00
ATOM   2249 HG12 VAL   140     -31.498  -8.832   2.217  1.00  0.00
ATOM   2250 HG13 VAL   140     -31.840 -10.495   1.735  1.00  0.00
ATOM   2251  CG2 VAL   140     -34.660 -10.216   1.709  1.00  0.00
ATOM   2252 HG21 VAL   140     -34.778  -9.832   0.695  1.00  0.00
ATOM   2253 HG22 VAL   140     -34.390 -11.269   1.630  1.00  0.00
ATOM   2254 HG23 VAL   140     -35.634 -10.156   2.196  1.00  0.00
ATOM   2255  C   VAL   140     -33.221 -11.251   4.273  1.00  0.00
ATOM   2256  O   VAL   140     -32.066 -11.668   4.152  1.00  0.00
ATOM   2257  N   LEU   141     -34.252 -12.033   4.637  1.00  0.00
ATOM   2258  H   LEU   141     -35.169 -11.612   4.702  1.00  0.00
ATOM   2259  CA  LEU   141     -34.180 -13.481   4.817  1.00  0.00
ATOM   2260  HA  LEU   141     -33.303 -13.726   5.420  1.00  0.00
ATOM   2261  CB  LEU   141     -35.468 -13.958   5.526  1.00  0.00
ATOM   2262  HB2 LEU   141     -35.674 -13.319   6.385  1.00  0.00
ATOM   2263  HB3 LEU   141     -36.320 -13.810   4.858  1.00  0.00
ATOM   2264  CG  LEU   141     -35.426 -15.430   5.995  1.00  0.00
ATOM   2265  HG  LEU   141     -34.928 -16.032   5.235  1.00  0.00
ATOM   2266  CD1 LEU   141     -34.642 -15.582   7.309  1.00  0.00
ATOM   2267 HD11 LEU   141     -34.667 -16.613   7.658  1.00  0.00
ATOM   2268 HD12 LEU   141     -33.595 -15.305   7.183  1.00  0.00
ATOM   2269 HD13 LEU   141     -35.061 -14.958   8.100  1.00  0.00
ATOM   2270  CD2 LEU   141     -36.839 -16.011   6.143  1.00  0.00
ATOM   2271 HD21 LEU   141     -36.804 -17.057   6.449  1.00  0.00
ATOM   2272 HD22 LEU   141     -37.416 -15.464   6.889  1.00  0.00
ATOM   2273 HD23 LEU   141     -37.383 -15.967   5.199  1.00  0.00
ATOM   2274  C   LEU   141     -34.080 -14.107   3.418  1.00  0.00
ATOM   2275  O   LEU   141     -34.958 -13.902   2.579  1.00  0.00
ATOM   2276  N   ASP   142     -32.973 -14.817   3.172  1.00  0.00
ATOM   2277  H   ASP   142     -32.307 -14.939   3.923  1.00  0.00
ATOM   2278  CA  ASP   142     -32.540 -15.263   1.854  1.00  0.00
ATOM   2279  HA  ASP   142     -33.426 -15.308   1.218  1.00  0.00
ATOM   2280  CB  ASP   142     -31.548 -14.219   1.270  1.00  0.00
ATOM   2281  HB2 ASP   142     -31.751 -13.237   1.702  1.00  0.00
ATOM   2282  HB3 ASP   142     -30.525 -14.459   1.563  1.00  0.00
ATOM   2283  CG  ASP   142     -31.595 -14.029  -0.252  1.00  0.00
ATOM   2284  OD1 ASP   142     -32.151 -14.906  -0.950  1.00  0.00
ATOM   2285  OD2 ASP   142     -31.059 -12.988  -0.693  1.00  0.00
ATOM   2286  C   ASP   142     -32.000 -16.694   1.912  1.00  0.00
ATOM   2287  O   ASP   142     -31.639 -17.193   2.977  1.00  0.00
ATOM   2288  N   THR   143     -31.925 -17.342   0.744  1.00  0.00
ATOM   2289  H   THR   143     -32.220 -16.842  -0.086  1.00  0.00
ATOM   2290  CA  THR   143     -31.304 -18.649   0.545  1.00  0.00
ATOM   2291  HA  THR   143     -31.607 -19.319   1.351  1.00  0.00
ATOM   2292  CB  THR   143     -31.784 -19.199  -0.827  1.00  0.00
ATOM   2293  HB  THR   143     -31.519 -18.497  -1.620  1.00  0.00
ATOM   2294  CG2 THR   143     -31.242 -20.592  -1.193  1.00  0.00
ATOM   2295 HG21 THR   143     -31.631 -20.920  -2.158  1.00  0.00
ATOM   2296 HG22 THR   143     -30.157 -20.599  -1.272  1.00  0.00
ATOM   2297 HG23 THR   143     -31.530 -21.339  -0.453  1.00  0.00
ATOM   2298  OG1 THR   143     -33.194 -19.320  -0.812  1.00  0.00
ATOM   2299  HG1 THR   143     -33.482 -19.586  -1.672  1.00  0.00
ATOM   2300  C   THR   143     -29.775 -18.422   0.508  1.00  0.00
ATOM   2301  O   THR   143     -29.336 -17.434  -0.089  1.00  0.00
ATOM   2302  N   PRO   144     -28.945 -19.311   1.101  1.00  0.00
ATOM   2303  CD  PRO   144     -29.344 -20.491   1.867  1.00  0.00
ATOM   2304  HD2 PRO   144     -30.050 -21.128   1.334  1.00  0.00
ATOM   2305  HD3 PRO   144     -29.817 -20.157   2.792  1.00  0.00
ATOM   2306  CG  PRO   144     -28.053 -21.249   2.179  1.00  0.00
ATOM   2307  HG2 PRO   144     -27.903 -22.029   1.431  1.00  0.00
ATOM   2308  HG3 PRO   144     -28.072 -21.728   3.159  1.00  0.00
ATOM   2309  CB  PRO   144     -26.950 -20.211   2.046  1.00  0.00
ATOM   2310  HB2 PRO   144     -25.993 -20.651   1.760  1.00  0.00
ATOM   2311  HB3 PRO   144     -26.802 -19.716   3.007  1.00  0.00
ATOM   2312  CA  PRO   144     -27.484 -19.191   1.031  1.00  0.00
ATOM   2313  HA  PRO   144     -27.216 -18.189   1.367  1.00  0.00
ATOM   2314  C   PRO   144     -26.971 -19.448  -0.406  1.00  0.00
ATOM   2315  O   PRO   144     -27.541 -20.291  -1.103  1.00  0.00
ATOM   2316  N   PRO   145     -25.921 -18.730  -0.866  1.00  0.00
ATOM   2317  CD  PRO   145     -25.132 -17.786  -0.077  1.00  0.00
ATOM   2318  HD2 PRO   145     -24.775 -18.247   0.843  1.00  0.00
ATOM   2319  HD3 PRO   145     -25.749 -16.925   0.183  1.00  0.00
ATOM   2320  CG  PRO   145     -23.973 -17.346  -0.973  1.00  0.00
ATOM   2321  HG2 PRO   145     -23.100 -17.961  -0.757  1.00  0.00
ATOM   2322  HG3 PRO   145     -23.686 -16.305  -0.819  1.00  0.00
ATOM   2323  CB  PRO   145     -24.457 -17.628  -2.387  1.00  0.00
ATOM   2324  HB2 PRO   145     -23.633 -17.812  -3.079  1.00  0.00
ATOM   2325  HB3 PRO   145     -25.007 -16.762  -2.758  1.00  0.00
ATOM   2326  CA  PRO   145     -25.417 -18.818  -2.242  1.00  0.00
ATOM   2327  HA  PRO   145     -26.243 -18.705  -2.947  1.00  0.00
ATOM   2328  C   PRO   145     -24.719 -20.164  -2.478  1.00  0.00
ATOM   2329  O   PRO   145     -23.906 -20.595  -1.659  1.00  0.00
ATOM   2330  N   ASP   146     -25.092 -20.831  -3.581  1.00  0.00
ATOM   2331  H   ASP   146     -25.761 -20.390  -4.194  1.00  0.00
ATOM   2332  CA  ASP   146     -24.699 -22.196  -3.923  1.00  0.00
ATOM   2333  HA  ASP   146     -25.033 -22.825  -3.099  1.00  0.00
ATOM   2334  CB  ASP   146     -25.497 -22.622  -5.180  1.00  0.00
ATOM   2335  HB2 ASP   146     -26.565 -22.596  -4.962  1.00  0.00
ATOM   2336  HB3 ASP   146     -25.335 -21.898  -5.981  1.00  0.00
ATOM   2337  CG  ASP   146     -25.171 -24.018  -5.721  1.00  0.00
ATOM   2338  OD1 ASP   146     -24.962 -24.930  -4.892  1.00  0.00
ATOM   2339  OD2 ASP   146     -25.149 -24.149  -6.963  1.00  0.00
ATOM   2340  C   ASP   146     -23.168 -22.299  -4.126  1.00  0.00
ATOM   2341  O   ASP   146     -22.643 -21.612  -5.002  1.00  0.00
ATOM   2342  N   PRO   147     -22.437 -23.128  -3.347  1.00  0.00
ATOM   2343  CD  PRO   147     -22.952 -23.969  -2.262  1.00  0.00
ATOM   2344  HD2 PRO   147     -23.733 -24.650  -2.602  1.00  0.00
ATOM   2345  HD3 PRO   147     -23.367 -23.334  -1.479  1.00  0.00
ATOM   2346  CG  PRO   147     -21.755 -24.750  -1.724  1.00  0.00
ATOM   2347  HG2 PRO   147     -21.717 -25.729  -2.204  1.00  0.00
ATOM   2348  HG3 PRO   147     -21.799 -24.908  -0.646  1.00  0.00
ATOM   2349  CB  PRO   147     -20.546 -23.937  -2.153  1.00  0.00
ATOM   2350  HB2 PRO   147     -19.655 -24.553  -2.271  1.00  0.00
ATOM   2351  HB3 PRO   147     -20.329 -23.186  -1.393  1.00  0.00
ATOM   2352  CA  PRO   147     -20.975 -23.236  -3.447  1.00  0.00
ATOM   2353  HA  PRO   147     -20.536 -22.236  -3.463  1.00  0.00
ATOM   2354  C   PRO   147     -20.460 -23.977  -4.699  1.00  0.00
ATOM   2355  O   PRO   147     -19.256 -23.944  -4.950  1.00  0.00
ATOM   2356  N   ALA   148     -21.348 -24.572  -5.519  1.00  0.00
ATOM   2357  H   ALA   148     -22.324 -24.574  -5.256  1.00  0.00
ATOM   2358  CA  ALA   148     -21.015 -25.121  -6.838  1.00  0.00
ATOM   2359  HA  ALA   148     -20.114 -25.730  -6.752  1.00  0.00
ATOM   2360  CB  ALA   148     -22.171 -26.012  -7.316  1.00  0.00
ATOM   2361  HB1 ALA   148     -21.913 -26.526  -8.243  1.00  0.00
ATOM   2362  HB2 ALA   148     -22.410 -26.777  -6.576  1.00  0.00
ATOM   2363  HB3 ALA   148     -23.074 -25.437  -7.504  1.00  0.00
ATOM   2364  C   ALA   148     -20.763 -24.018  -7.890  1.00  0.00
ATOM   2365  O   ALA   148     -20.167 -24.304  -8.927  1.00  0.00
ATOM   2366  N   LEU   149     -21.148 -22.759  -7.602  1.00  0.00
ATOM   2367  H   LEU   149     -21.644 -22.606  -6.735  1.00  0.00
ATOM   2368  CA  LEU   149     -20.836 -21.568  -8.399  1.00  0.00
ATOM   2369  HA  LEU   149     -21.033 -21.772  -9.452  1.00  0.00
ATOM   2370  CB  LEU   149     -21.709 -20.383  -7.911  1.00  0.00
ATOM   2371  HB2 LEU   149     -21.463 -20.176  -6.869  1.00  0.00
ATOM   2372  HB3 LEU   149     -21.432 -19.479  -8.455  1.00  0.00
ATOM   2373  CG  LEU   149     -23.239 -20.576  -8.036  1.00  0.00
ATOM   2374  HG  LEU   149     -23.510 -21.539  -7.604  1.00  0.00
ATOM   2375  CD1 LEU   149     -23.995 -19.499  -7.239  1.00  0.00
ATOM   2376 HD11 LEU   149     -25.072 -19.661  -7.284  1.00  0.00
ATOM   2377 HD12 LEU   149     -23.710 -19.503  -6.187  1.00  0.00
ATOM   2378 HD13 LEU   149     -23.792 -18.502  -7.631  1.00  0.00
ATOM   2379  CD2 LEU   149     -23.704 -20.574  -9.501  1.00  0.00
ATOM   2380 HD21 LEU   149     -24.785 -20.697  -9.567  1.00  0.00
ATOM   2381 HD22 LEU   149     -23.444 -19.640  -9.999  1.00  0.00
ATOM   2382 HD23 LEU   149     -23.253 -21.390 -10.064  1.00  0.00
ATOM   2383  C   LEU   149     -19.355 -21.158  -8.245  1.00  0.00
ATOM   2384  O   LEU   149     -18.776 -20.608  -9.181  1.00  0.00
ATOM   2385  N   ASP   150     -18.742 -21.447  -7.083  1.00  0.00
ATOM   2386  H   ASP   150     -19.286 -21.923  -6.377  1.00  0.00
ATOM   2387  CA  ASP   150     -17.350 -21.135  -6.732  1.00  0.00
ATOM   2388  HA  ASP   150     -17.009 -20.264  -7.295  1.00  0.00
ATOM   2389  CB  ASP   150     -17.262 -20.830  -5.214  1.00  0.00
ATOM   2390  HB2 ASP   150     -17.569 -21.704  -4.636  1.00  0.00
ATOM   2391  HB3 ASP   150     -16.234 -20.614  -4.922  1.00  0.00
ATOM   2392  CG  ASP   150     -18.095 -19.629  -4.772  1.00  0.00
ATOM   2393  OD1 ASP   150     -18.095 -18.621  -5.511  1.00  0.00
ATOM   2394  OD2 ASP   150     -18.689 -19.715  -3.679  1.00  0.00
ATOM   2395  C   ASP   150     -16.384 -22.292  -7.054  1.00  0.00
ATOM   2396  O   ASP   150     -15.264 -22.311  -6.537  1.00  0.00
ATOM   2397  N   GLU   151     -16.786 -23.241  -7.919  1.00  0.00
ATOM   2398  H   GLU   151     -17.717 -23.168  -8.305  1.00  0.00
ATOM   2399  CA  GLU   151     -15.959 -24.355  -8.380  1.00  0.00
ATOM   2400  HA  GLU   151     -15.588 -24.880  -7.497  1.00  0.00
ATOM   2401  CB  GLU   151     -16.831 -25.338  -9.192  1.00  0.00
ATOM   2402  HB2 GLU   151     -17.643 -25.693  -8.555  1.00  0.00
ATOM   2403  HB3 GLU   151     -17.309 -24.804 -10.016  1.00  0.00
ATOM   2404  CG  GLU   151     -16.059 -26.555  -9.751  1.00  0.00
ATOM   2405  HG2 GLU   151     -15.347 -26.243 -10.515  1.00  0.00
ATOM   2406  HG3 GLU   151     -15.480 -27.023  -8.953  1.00  0.00
ATOM   2407  CD  GLU   151     -16.969 -27.606 -10.384  1.00  0.00
ATOM   2408  OE1 GLU   151     -16.769 -28.798 -10.063  1.00  0.00
ATOM   2409  OE2 GLU   151     -17.833 -27.206 -11.193  1.00  0.00
ATOM   2410  C   GLU   151     -14.757 -23.858  -9.203  1.00  0.00
ATOM   2411  O   GLU   151     -14.894 -22.967 -10.044  1.00  0.00
ATOM   2412  N   VAL   152     -13.584 -24.449  -8.942  1.00  0.00
ATOM   2413  H   VAL   152     -13.572 -25.181  -8.247  1.00  0.00
ATOM   2414  CA  VAL   152     -12.330 -24.197  -9.646  1.00  0.00
ATOM   2415  HA  VAL   152     -12.325 -23.191 -10.072  1.00  0.00
ATOM   2416  CB  VAL   152     -11.163 -24.332  -8.626  1.00  0.00
ATOM   2417  HB  VAL   152     -11.187 -25.333  -8.191  1.00  0.00
ATOM   2418  CG1 VAL   152      -9.776 -24.146  -9.266  1.00  0.00
ATOM   2419 HG11 VAL   152      -8.986 -24.149  -8.514  1.00  0.00
ATOM   2420 HG12 VAL   152      -9.538 -24.942  -9.969  1.00  0.00
ATOM   2421 HG13 VAL   152      -9.725 -23.199  -9.802  1.00  0.00
ATOM   2422  CG2 VAL   152     -11.314 -23.325  -7.470  1.00  0.00
ATOM   2423 HG21 VAL   152     -10.470 -23.376  -6.783  1.00  0.00
ATOM   2424 HG22 VAL   152     -11.364 -22.303  -7.846  1.00  0.00
ATOM   2425 HG23 VAL   152     -12.215 -23.506  -6.883  1.00  0.00
ATOM   2426  C   VAL   152     -12.203 -25.240 -10.771  1.00  0.00
ATOM   2427  O   VAL   152     -12.551 -26.408 -10.588  1.00  0.00
ATOM   2428  N   ARG   153     -11.680 -24.806 -11.931  1.00  0.00
ATOM   2429  H   ARG   153     -11.413 -23.834 -11.984  1.00  0.00
ATOM   2430  CA  ARG   153     -11.421 -25.619 -13.122  1.00  0.00
ATOM   2431  HA  ARG   153     -12.352 -26.101 -13.425  1.00  0.00
ATOM   2432  CB  ARG   153     -10.928 -24.673 -14.243  1.00  0.00
ATOM   2433  HB2 ARG   153     -11.604 -23.820 -14.327  1.00  0.00
ATOM   2434  HB3 ARG   153      -9.963 -24.252 -13.952  1.00  0.00
ATOM   2435  CG  ARG   153     -10.796 -25.322 -15.636  1.00  0.00
ATOM   2436  HG2 ARG   153     -10.340 -26.308 -15.562  1.00  0.00
ATOM   2437  HG3 ARG   153     -11.789 -25.483 -16.057  1.00  0.00
ATOM   2438  CD  ARG   153      -9.933 -24.489 -16.592  1.00  0.00
ATOM   2439  HD2 ARG   153     -10.251 -23.446 -16.557  1.00  0.00
ATOM   2440  HD3 ARG   153      -8.885 -24.505 -16.290  1.00  0.00
ATOM   2441  NE  ARG   153     -10.068 -24.941 -17.984  1.00  0.00
ATOM   2442  HE  ARG   153     -10.706 -24.402 -18.551  1.00  0.00
ATOM   2443  CZ  ARG   153      -9.444 -25.989 -18.552  1.00  0.00
ATOM   2444  NH1 ARG   153      -8.636 -26.799 -17.852  1.00  0.00
ATOM   2445 HH11 ARG   153      -8.511 -26.669 -16.858  1.00  0.00
ATOM   2446 HH12 ARG   153      -8.167 -27.580 -18.293  1.00  0.00
ATOM   2447  NH2 ARG   153      -9.637 -26.231 -19.855  1.00  0.00
ATOM   2448 HH21 ARG   153     -10.243 -25.640 -20.404  1.00  0.00
ATOM   2449 HH22 ARG   153      -9.165 -27.005 -20.302  1.00  0.00
ATOM   2450  C   ARG   153     -10.347 -26.684 -12.829  1.00  0.00
ATOM   2451  O   ARG   153      -9.380 -26.400 -12.120  1.00  0.00
ATOM   2452  N   LYS   154     -10.499 -27.894 -13.398  1.00  0.00
ATOM   2453  H   LYS   154     -11.312 -28.067 -13.971  1.00  0.00
ATOM   2454  CA  LYS   154      -9.519 -28.973 -13.266  1.00  0.00
ATOM   2455  HA  LYS   154      -9.291 -29.057 -12.202  1.00  0.00
ATOM   2456  CB  LYS   154     -10.112 -30.312 -13.768  1.00  0.00
ATOM   2457  HB2 LYS   154     -11.198 -30.232 -13.845  1.00  0.00
ATOM   2458  HB3 LYS   154      -9.773 -30.542 -14.780  1.00  0.00
ATOM   2459  CG  LYS   154      -9.803 -31.502 -12.836  1.00  0.00
ATOM   2460  HG2 LYS   154     -10.316 -31.349 -11.886  1.00  0.00
ATOM   2461  HG3 LYS   154     -10.236 -32.405 -13.268  1.00  0.00
ATOM   2462  CD  LYS   154      -8.306 -31.737 -12.568  1.00  0.00
ATOM   2463  HD2 LYS   154      -7.777 -31.860 -13.515  1.00  0.00
ATOM   2464  HD3 LYS   154      -7.877 -30.863 -12.082  1.00  0.00
ATOM   2465  CE  LYS   154      -8.042 -32.944 -11.661  1.00  0.00
ATOM   2466  HE2 LYS   154      -8.592 -32.845 -10.725  1.00  0.00
ATOM   2467  HE3 LYS   154      -8.382 -33.862 -12.142  1.00  0.00
ATOM   2468  NZ  LYS   154      -6.606 -33.065 -11.354  1.00  0.00
ATOM   2469  HZ1 LYS   154      -6.291 -32.235 -10.871  1.00  0.00
ATOM   2470  HZ2 LYS   154      -6.451 -33.874 -10.769  1.00  0.00
ATOM   2471  HZ3 LYS   154      -6.086 -33.166 -12.214  1.00  0.00
ATOM   2472  C   LYS   154      -8.246 -28.609 -14.053  1.00  0.00
ATOM   2473  O   LYS   154      -8.313 -28.245 -15.227  1.00  0.00
ATOM   2474  N   GLU   155      -7.106 -28.654 -13.355  1.00  0.00
ATOM   2475  H   GLU   155      -7.154 -28.982 -12.402  1.00  0.00
ATOM   2476  CA  GLU   155      -5.836 -28.075 -13.766  1.00  0.00
ATOM   2477  HA  GLU   155      -5.979 -27.443 -14.645  1.00  0.00
ATOM   2478  CB  GLU   155      -5.375 -27.201 -12.582  1.00  0.00
ATOM   2479  HB2 GLU   155      -6.234 -26.640 -12.207  1.00  0.00
ATOM   2480  HB3 GLU   155      -5.048 -27.829 -11.754  1.00  0.00
ATOM   2481  CG  GLU   155      -4.280 -26.192 -12.946  1.00  0.00
ATOM   2482  HG2 GLU   155      -3.367 -26.719 -13.213  1.00  0.00
ATOM   2483  HG3 GLU   155      -4.584 -25.633 -13.831  1.00  0.00
ATOM   2484  CD  GLU   155      -3.976 -25.175 -11.842  1.00  0.00
ATOM   2485  OE1 GLU   155      -3.255 -24.213 -12.180  1.00  0.00
ATOM   2486  OE2 GLU   155      -4.423 -25.356 -10.688  1.00  0.00
ATOM   2487  C   GLU   155      -4.819 -29.182 -14.095  1.00  0.00
ATOM   2488  O   GLU   155      -4.800 -30.227 -13.440  1.00  0.00
ATOM   2489  N   GLU   156      -3.982 -28.937 -15.117  1.00  0.00
ATOM   2490  H   GLU   156      -4.074 -28.056 -15.601  1.00  0.00
ATOM   2491  CA  GLU   156      -2.932 -29.833 -15.607  1.00  0.00
ATOM   2492  HA  GLU   156      -2.885 -30.740 -15.002  1.00  0.00
ATOM   2493  CB  GLU   156      -3.207 -30.230 -17.079  1.00  0.00
ATOM   2494  HB2 GLU   156      -3.337 -29.338 -17.693  1.00  0.00
ATOM   2495  HB3 GLU   156      -2.315 -30.718 -17.476  1.00  0.00
ATOM   2496  CG  GLU   156      -4.383 -31.211 -17.298  1.00  0.00
ATOM   2497  HG2 GLU   156      -4.280 -31.673 -18.280  1.00  0.00
ATOM   2498  HG3 GLU   156      -4.333 -32.024 -16.573  1.00  0.00
ATOM   2499  CD  GLU   156      -5.775 -30.569 -17.262  1.00  0.00
ATOM   2500  OE1 GLU   156      -5.945 -29.508 -17.903  1.00  0.00
ATOM   2501  OE2 GLU   156      -6.653 -31.159 -16.594  1.00  0.00
ATOM   2502  C   GLU   156      -1.577 -29.115 -15.509  1.00  0.00
ATOM   2503  O   GLU   156      -1.456 -27.959 -15.919  1.00  0.00
ATOM   2504  N   TRP   157      -0.558 -29.822 -14.994  1.00  0.00
ATOM   2505  H   TRP   157      -0.754 -30.764 -14.687  1.00  0.00
ATOM   2506  CA  TRP   157       0.832 -29.381 -14.863  1.00  0.00
ATOM   2507  HA  TRP   157       1.047 -28.685 -15.675  1.00  0.00
ATOM   2508  CB  TRP   157       1.076 -28.628 -13.536  1.00  0.00
ATOM   2509  HB2 TRP   157       0.667 -29.209 -12.708  1.00  0.00
ATOM   2510  HB3 TRP   157       2.147 -28.552 -13.341  1.00  0.00
ATOM   2511  CG  TRP   157       0.528 -27.235 -13.460  1.00  0.00
ATOM   2512  CD1 TRP   157      -0.636 -26.886 -12.870  1.00  0.00
ATOM   2513  HD1 TRP   157      -1.308 -27.581 -12.387  1.00  0.00
ATOM   2514  NE1 TRP   157      -0.841 -25.531 -13.018  1.00  0.00
ATOM   2515  HE1 TRP   157      -1.685 -25.067 -12.694  1.00  0.00
ATOM   2516  CE2 TRP   157       0.201 -24.923 -13.681  1.00  0.00
ATOM   2517  CZ2 TRP   157       0.458 -23.593 -14.055  1.00  0.00
ATOM   2518  HZ2 TRP   157      -0.252 -22.812 -13.825  1.00  0.00
ATOM   2519  CH2 TRP   157       1.651 -23.293 -14.737  1.00  0.00
ATOM   2520  HH2 TRP   157       1.855 -22.277 -15.042  1.00  0.00
ATOM   2521  CZ3 TRP   157       2.570 -24.319 -15.030  1.00  0.00
ATOM   2522  HZ3 TRP   157       3.487 -24.085 -15.552  1.00  0.00
ATOM   2523  CE3 TRP   157       2.295 -25.652 -14.656  1.00  0.00
ATOM   2524  HE3 TRP   157       3.004 -26.429 -14.899  1.00  0.00
ATOM   2525  CD2 TRP   157       1.103 -25.992 -13.973  1.00  0.00
ATOM   2526  C   TRP   157       1.774 -30.567 -15.073  1.00  0.00
ATOM   2527  O   TRP   157       2.113 -31.341 -14.180  1.00  0.00
ATOM   2528  N   VAL   158      30.431 -29.899  -7.900  1.00  0.00
ATOM   2529  H   VAL   158      30.892 -30.490  -8.576  1.00  0.00
ATOM   2530  CA  VAL   158      31.386 -29.061  -7.174  1.00  0.00
ATOM   2531  HA  VAL   158      32.032 -29.728  -6.600  1.00  0.00
ATOM   2532  CB  VAL   158      32.276 -28.248  -8.158  1.00  0.00
ATOM   2533  HB  VAL   158      31.627 -27.585  -8.735  1.00  0.00
ATOM   2534  CG1 VAL   158      33.312 -27.362  -7.436  1.00  0.00
ATOM   2535 HG11 VAL   158      33.960 -26.852  -8.150  1.00  0.00
ATOM   2536 HG12 VAL   158      32.836 -26.585  -6.840  1.00  0.00
ATOM   2537 HG13 VAL   158      33.948 -27.950  -6.774  1.00  0.00
ATOM   2538  CG2 VAL   158      33.006 -29.155  -9.168  1.00  0.00
ATOM   2539 HG21 VAL   158      33.632 -28.568  -9.841  1.00  0.00
ATOM   2540 HG22 VAL   158      33.649 -29.875  -8.661  1.00  0.00
ATOM   2541 HG23 VAL   158      32.308 -29.710  -9.794  1.00  0.00
ATOM   2542  C   VAL   158      30.627 -28.155  -6.189  1.00  0.00
ATOM   2543  O   VAL   158      29.689 -27.461  -6.576  1.00  0.00
ATOM   2544  N   SER   159      31.039 -28.160  -4.912  1.00  0.00
ATOM   2545  H   SER   159      31.776 -28.806  -4.668  1.00  0.00
ATOM   2546  CA  SER   159      30.511 -27.282  -3.867  1.00  0.00
ATOM   2547  HA  SER   159      29.423 -27.239  -3.932  1.00  0.00
ATOM   2548  CB  SER   159      30.923 -27.872  -2.503  1.00  0.00
ATOM   2549  HB2 SER   159      30.521 -28.879  -2.384  1.00  0.00
ATOM   2550  HB3 SER   159      32.007 -27.956  -2.455  1.00  0.00
ATOM   2551  OG  SER   159      30.488 -27.085  -1.409  1.00  0.00
ATOM   2552  HG  SER   159      30.846 -27.460  -0.618  1.00  0.00
ATOM   2553  C   SER   159      31.117 -25.874  -4.013  1.00  0.00
ATOM   2554  O   SER   159      32.295 -25.733  -4.350  1.00  0.00
ATOM   2555  N   LEU   160      30.314 -24.837  -3.720  1.00  0.00
ATOM   2556  H   LEU   160      29.352 -25.040  -3.486  1.00  0.00
ATOM   2557  CA  LEU   160      30.716 -23.427  -3.721  1.00  0.00
ATOM   2558  HA  LEU   160      31.166 -23.190  -4.680  1.00  0.00
ATOM   2559  CB  LEU   160      29.463 -22.546  -3.497  1.00  0.00
ATOM   2560  HB2 LEU   160      28.635 -22.934  -4.087  1.00  0.00
ATOM   2561  HB3 LEU   160      29.148 -22.646  -2.456  1.00  0.00
ATOM   2562  CG  LEU   160      29.641 -21.050  -3.848  1.00  0.00
ATOM   2563  HG  LEU   160      30.647 -20.732  -3.583  1.00  0.00
ATOM   2564  CD1 LEU   160      29.441 -20.786  -5.345  1.00  0.00
ATOM   2565 HD11 LEU   160      29.479 -19.718  -5.555  1.00  0.00
ATOM   2566 HD12 LEU   160      30.218 -21.258  -5.940  1.00  0.00
ATOM   2567 HD13 LEU   160      28.475 -21.154  -5.692  1.00  0.00
ATOM   2568  CD2 LEU   160      28.684 -20.162  -3.048  1.00  0.00
ATOM   2569 HD21 LEU   160      28.831 -19.106  -3.281  1.00  0.00
ATOM   2570 HD22 LEU   160      27.650 -20.408  -3.283  1.00  0.00
ATOM   2571 HD23 LEU   160      28.843 -20.278  -1.976  1.00  0.00
ATOM   2572  C   LEU   160      31.766 -23.134  -2.641  1.00  0.00
ATOM   2573  O   LEU   160      32.656 -22.316  -2.868  1.00  0.00
ATOM   2574  N   TRP   161      31.681 -23.829  -1.495  1.00  0.00
ATOM   2575  H   TRP   161      30.947 -24.519  -1.415  1.00  0.00
ATOM   2576  CA  TRP   161      32.536 -23.635  -0.325  1.00  0.00
ATOM   2577  HA  TRP   161      32.770 -22.585  -0.244  1.00  0.00
ATOM   2578  CB  TRP   161      31.745 -24.035   0.938  1.00  0.00
ATOM   2579  HB2 TRP   161      31.479 -25.091   0.875  1.00  0.00
ATOM   2580  HB3 TRP   161      32.371 -23.932   1.825  1.00  0.00
ATOM   2581  CG  TRP   161      30.478 -23.260   1.205  1.00  0.00
ATOM   2582  CD1 TRP   161      30.103 -22.099   0.612  1.00  0.00
ATOM   2583  HD1 TRP   161      30.679 -21.567  -0.130  1.00  0.00
ATOM   2584  NE1 TRP   161      28.872 -21.706   1.086  1.00  0.00
ATOM   2585  HE1 TRP   161      28.417 -20.857   0.778  1.00  0.00
ATOM   2586  CE2 TRP   161      28.372 -22.600   2.006  1.00  0.00
ATOM   2587  CZ2 TRP   161      27.174 -22.659   2.740  1.00  0.00
ATOM   2588  HZ2 TRP   161      26.420 -21.896   2.618  1.00  0.00
ATOM   2589  CH2 TRP   161      26.974 -23.719   3.642  1.00  0.00
ATOM   2590  HH2 TRP   161      26.060 -23.778   4.213  1.00  0.00
ATOM   2591  CZ3 TRP   161      27.972 -24.701   3.802  1.00  0.00
ATOM   2592  HZ3 TRP   161      27.819 -25.512   4.498  1.00  0.00
ATOM   2593  CE3 TRP   161      29.165 -24.636   3.054  1.00  0.00
ATOM   2594  HE3 TRP   161      29.915 -25.402   3.183  1.00  0.00
ATOM   2595  CD2 TRP   161      29.395 -23.592   2.127  1.00  0.00
ATOM   2596  C   TRP   161      33.891 -24.367  -0.413  1.00  0.00
ATOM   2597  O   TRP   161      34.668 -24.315   0.539  1.00  0.00
ATOM   2598  N   ASP   162      34.203 -24.969  -1.575  1.00  0.00
ATOM   2599  H   ASP   162      33.498 -24.958  -2.299  1.00  0.00
ATOM   2600  CA  ASP   162      35.484 -25.585  -1.934  1.00  0.00
ATOM   2601  HA  ASP   162      36.197 -25.456  -1.117  1.00  0.00
ATOM   2602  CB  ASP   162      35.302 -27.107  -2.177  1.00  0.00
ATOM   2603  HB2 ASP   162      34.576 -27.273  -2.974  1.00  0.00
ATOM   2604  HB3 ASP   162      36.238 -27.554  -2.514  1.00  0.00
ATOM   2605  CG  ASP   162      34.873 -27.888  -0.930  1.00  0.00
ATOM   2606  OD1 ASP   162      35.537 -27.708   0.113  1.00  0.00
ATOM   2607  OD2 ASP   162      33.909 -28.676  -1.045  1.00  0.00
ATOM   2608  C   ASP   162      36.129 -24.859  -3.132  1.00  0.00
ATOM   2609  O   ASP   162      36.803 -25.486  -3.949  1.00  0.00
ATOM   2610  N   CYS   163      35.928 -23.531  -3.231  1.00  0.00
ATOM   2611  H   CYS   163      35.358 -23.094  -2.521  1.00  0.00
ATOM   2612  CA  CYS   163      36.447 -22.656  -4.285  1.00  0.00
ATOM   2613  HA  CYS   163      37.250 -23.157  -4.828  1.00  0.00
ATOM   2614  CB  CYS   163      35.327 -22.319  -5.299  1.00  0.00
ATOM   2615  HB2 CYS   163      34.473 -21.866  -4.795  1.00  0.00
ATOM   2616  HB3 CYS   163      35.682 -21.592  -6.031  1.00  0.00
ATOM   2617  SG  CYS   163      34.745 -23.783  -6.205  1.00  0.00
ATOM   2618  HG  CYS   163      34.339 -24.466  -5.130  1.00  0.00
ATOM   2619  C   CYS   163      37.059 -21.395  -3.649  1.00  0.00
ATOM   2620  O   CYS   163      36.348 -20.415  -3.419  1.00  0.00
ATOM   2621  N   ASP   164      38.380 -21.412  -3.380  1.00  0.00
ATOM   2622  H   ASP   164      38.891 -22.263  -3.565  1.00  0.00
ATOM   2623  CA  ASP   164      39.146 -20.290  -2.804  1.00  0.00
ATOM   2624  HA  ASP   164      38.513 -19.761  -2.091  1.00  0.00
ATOM   2625  CB  ASP   164      40.413 -20.822  -2.084  1.00  0.00
ATOM   2626  HB2 ASP   164      40.985 -21.462  -2.758  1.00  0.00
ATOM   2627  HB3 ASP   164      41.080 -20.006  -1.802  1.00  0.00
ATOM   2628  CG  ASP   164      40.135 -21.586  -0.789  1.00  0.00
ATOM   2629  OD1 ASP   164      39.152 -21.232  -0.101  1.00  0.00
ATOM   2630  OD2 ASP   164      40.957 -22.470  -0.470  1.00  0.00
ATOM   2631  C   ASP   164      39.598 -19.243  -3.842  1.00  0.00
ATOM   2632  O   ASP   164      40.293 -18.292  -3.478  1.00  0.00
ATOM   2633  N   ARG   165      39.173 -19.370  -5.109  1.00  0.00
ATOM   2634  H   ARG   165      38.587 -20.163  -5.324  1.00  0.00
ATOM   2635  CA  ARG   165      39.365 -18.380  -6.170  1.00  0.00
ATOM   2636  HA  ARG   165      40.429 -18.154  -6.263  1.00  0.00
ATOM   2637  CB  ARG   165      38.837 -18.969  -7.495  1.00  0.00
ATOM   2638  HB2 ARG   165      37.839 -19.376  -7.331  1.00  0.00
ATOM   2639  HB3 ARG   165      38.727 -18.187  -8.249  1.00  0.00
ATOM   2640  CG  ARG   165      39.742 -20.071  -8.061  1.00  0.00
ATOM   2641  HG2 ARG   165      40.648 -19.622  -8.470  1.00  0.00
ATOM   2642  HG3 ARG   165      40.071 -20.722  -7.252  1.00  0.00
ATOM   2643  CD  ARG   165      39.045 -20.926  -9.128  1.00  0.00
ATOM   2644  HD2 ARG   165      38.145 -21.395  -8.729  1.00  0.00
ATOM   2645  HD3 ARG   165      38.732 -20.299  -9.964  1.00  0.00
ATOM   2646  NE  ARG   165      39.957 -21.960  -9.634  1.00  0.00
ATOM   2647  HE  ARG   165      40.383 -21.767 -10.530  1.00  0.00
ATOM   2648  CZ  ARG   165      40.302 -23.090  -8.991  1.00  0.00
ATOM   2649  NH1 ARG   165      39.801 -23.395  -7.784  1.00  0.00
ATOM   2650 HH11 ARG   165      39.134 -22.779  -7.345  1.00  0.00
ATOM   2651 HH12 ARG   165      40.069 -24.249  -7.316  1.00  0.00
ATOM   2652  NH2 ARG   165      41.171 -23.928  -9.567  1.00  0.00
ATOM   2653 HH21 ARG   165      41.560 -23.718 -10.475  1.00  0.00
ATOM   2654 HH22 ARG   165      41.445 -24.782  -9.102  1.00  0.00
ATOM   2655  C   ARG   165      38.601 -17.088  -5.848  1.00  0.00
ATOM   2656  O   ARG   165      37.521 -17.136  -5.260  1.00  0.00
ATOM   2657  N   LYS   166      39.164 -15.945  -6.267  1.00  0.00
ATOM   2658  H   LYS   166      40.055 -15.997  -6.738  1.00  0.00
ATOM   2659  CA  LYS   166      38.518 -14.636  -6.235  1.00  0.00
ATOM   2660  HA  LYS   166      38.024 -14.473  -5.279  1.00  0.00
ATOM   2661  CB  LYS   166      39.584 -13.546  -6.444  1.00  0.00
ATOM   2662  HB2 LYS   166      40.316 -13.866  -7.188  1.00  0.00
ATOM   2663  HB3 LYS   166      39.126 -12.648  -6.860  1.00  0.00
ATOM   2664  CG  LYS   166      40.286 -13.161  -5.135  1.00  0.00
ATOM   2665  HG2 LYS   166      39.548 -12.793  -4.418  1.00  0.00
ATOM   2666  HG3 LYS   166      40.738 -14.048  -4.689  1.00  0.00
ATOM   2667  CD  LYS   166      41.361 -12.091  -5.355  1.00  0.00
ATOM   2668  HD2 LYS   166      42.079 -12.454  -6.092  1.00  0.00
ATOM   2669  HD3 LYS   166      40.904 -11.198  -5.783  1.00  0.00
ATOM   2670  CE  LYS   166      42.101 -11.719  -4.066  1.00  0.00
ATOM   2671  HE2 LYS   166      41.407 -11.306  -3.333  1.00  0.00
ATOM   2672  HE3 LYS   166      42.554 -12.605  -3.619  1.00  0.00
ATOM   2673  NZ  LYS   166      43.160 -10.734  -4.340  1.00  0.00
ATOM   2674  HZ1 LYS   166      42.750  -9.900  -4.737  1.00  0.00
ATOM   2675  HZ2 LYS   166      43.640 -10.501  -3.482  1.00  0.00
ATOM   2676  HZ3 LYS   166      43.818 -11.124  -5.000  1.00  0.00
ATOM   2677  C   LYS   166      37.491 -14.550  -7.367  1.00  0.00
ATOM   2678  O   LYS   166      37.765 -14.991  -8.485  1.00  0.00
ATOM   2679  N   PHE   167      36.311 -13.977  -7.072  1.00  0.00
ATOM   2680  H   PHE   167      36.167 -13.619  -6.136  1.00  0.00
ATOM   2681  CA  PHE   167      35.256 -13.744  -8.055  1.00  0.00
ATOM   2682  HA  PHE   167      35.064 -14.671  -8.594  1.00  0.00
ATOM   2683  CB  PHE   167      33.951 -13.310  -7.350  1.00  0.00
ATOM   2684  HB2 PHE   167      33.637 -14.087  -6.652  1.00  0.00
ATOM   2685  HB3 PHE   167      34.131 -12.419  -6.745  1.00  0.00
ATOM   2686  CG  PHE   167      32.802 -13.040  -8.313  1.00  0.00
ATOM   2687  CD1 PHE   167      32.106 -14.109  -8.918  1.00  0.00
ATOM   2688  HD1 PHE   167      32.347 -15.129  -8.659  1.00  0.00
ATOM   2689  CE1 PHE   167      31.108 -13.849  -9.878  1.00  0.00
ATOM   2690  HE1 PHE   167      30.578 -14.669 -10.341  1.00  0.00
ATOM   2691  CZ  PHE   167      30.814 -12.523 -10.247  1.00  0.00
ATOM   2692  HZ  PHE   167      30.060 -12.321 -10.990  1.00  0.00
ATOM   2693  CE2 PHE   167      31.500 -11.454  -9.643  1.00  0.00
ATOM   2694  HE2 PHE   167      31.271 -10.438  -9.930  1.00  0.00
ATOM   2695  CD2 PHE   167      32.479 -11.713  -8.666  1.00  0.00
ATOM   2696  HD2 PHE   167      33.002 -10.892  -8.202  1.00  0.00
ATOM   2697  C   PHE   167      35.720 -12.682  -9.061  1.00  0.00
ATOM   2698  O   PHE   167      36.394 -11.719  -8.695  1.00  0.00
ATOM   2699  N   ARG   168      35.352 -12.887 -10.330  1.00  0.00
ATOM   2700  H   ARG   168      34.781 -13.693 -10.541  1.00  0.00
ATOM   2701  CA  ARG   168      35.659 -12.005 -11.442  1.00  0.00
ATOM   2702  HA  ARG   168      35.700 -10.996 -11.039  1.00  0.00
ATOM   2703  CB  ARG   168      37.047 -12.331 -12.042  1.00  0.00
ATOM   2704  HB2 ARG   168      37.316 -11.539 -12.743  1.00  0.00
ATOM   2705  HB3 ARG   168      37.805 -12.300 -11.258  1.00  0.00
ATOM   2706  CG  ARG   168      37.123 -13.688 -12.768  1.00  0.00
ATOM   2707  HG2 ARG   168      36.912 -14.490 -12.060  1.00  0.00
ATOM   2708  HG3 ARG   168      36.345 -13.746 -13.530  1.00  0.00
ATOM   2709  CD  ARG   168      38.482 -13.946 -13.431  1.00  0.00
ATOM   2710  HD2 ARG   168      38.802 -13.051 -13.964  1.00  0.00
ATOM   2711  HD3 ARG   168      39.245 -14.170 -12.686  1.00  0.00
ATOM   2712  NE  ARG   168      38.378 -15.050 -14.397  1.00  0.00
ATOM   2713  HE  ARG   168      37.585 -15.665 -14.277  1.00  0.00
ATOM   2714  CZ  ARG   168      39.224 -15.306 -15.409  1.00  0.00
ATOM   2715  NH1 ARG   168      40.318 -14.559 -15.617  1.00  0.00
ATOM   2716 HH11 ARG   168      40.521 -13.781 -15.008  1.00  0.00
ATOM   2717 HH12 ARG   168      40.925 -14.741 -16.404  1.00  0.00
ATOM   2718  NH2 ARG   168      38.962 -16.333 -16.227  1.00  0.00
ATOM   2719 HH21 ARG   168      38.131 -16.893 -16.094  1.00  0.00
ATOM   2720 HH22 ARG   168      39.578 -16.539 -17.001  1.00  0.00
ATOM   2721  C   ARG   168      34.510 -11.999 -12.453  1.00  0.00
ATOM   2722  O   ARG   168      33.796 -12.993 -12.603  1.00  0.00
ATOM   2723  N   VAL   169      34.388 -10.883 -13.180  1.00  0.00
ATOM   2724  H   VAL   169      35.014 -10.116 -12.976  1.00  0.00
ATOM   2725  CA  VAL   169      33.524 -10.717 -14.343  1.00  0.00
ATOM   2726  HA  VAL   169      33.302 -11.710 -14.741  1.00  0.00
ATOM   2727  CB  VAL   169      32.175 -10.046 -13.964  1.00  0.00
ATOM   2728  HB  VAL   169      31.786 -10.572 -13.090  1.00  0.00
ATOM   2729  CG1 VAL   169      32.306  -8.554 -13.592  1.00  0.00
ATOM   2730 HG11 VAL   169      31.402  -8.191 -13.101  1.00  0.00
ATOM   2731 HG12 VAL   169      33.145  -8.376 -12.925  1.00  0.00
ATOM   2732 HG13 VAL   169      32.468  -7.934 -14.474  1.00  0.00
ATOM   2733  CG2 VAL   169      31.135 -10.205 -15.087  1.00  0.00
ATOM   2734 HG21 VAL   169      30.156  -9.845 -14.775  1.00  0.00
ATOM   2735 HG22 VAL   169      31.420  -9.643 -15.977  1.00  0.00
ATOM   2736 HG23 VAL   169      31.020 -11.247 -15.384  1.00  0.00
ATOM   2737  C   VAL   169      34.320  -9.981 -15.419  1.00  0.00
ATOM   2738  O   VAL   169      35.035  -9.025 -15.114  1.00  0.00
ATOM   2739  N   LYS   170      34.174 -10.416 -16.678  1.00  0.00
ATOM   2740  H   LYS   170      33.575 -11.213 -16.856  1.00  0.00
ATOM   2741  CA  LYS   170      34.718  -9.716 -17.830  1.00  0.00
ATOM   2742  HA  LYS   170      35.624  -9.191 -17.545  1.00  0.00
ATOM   2743  CB  LYS   170      35.041 -10.728 -18.948  1.00  0.00
ATOM   2744  HB2 LYS   170      35.443 -11.636 -18.504  1.00  0.00
ATOM   2745  HB3 LYS   170      34.141 -11.033 -19.477  1.00  0.00
ATOM   2746  CG  LYS   170      36.079 -10.183 -19.942  1.00  0.00
ATOM   2747  HG2 LYS   170      35.673  -9.334 -20.494  1.00  0.00
ATOM   2748  HG3 LYS   170      36.925  -9.798 -19.371  1.00  0.00
ATOM   2749  CD  LYS   170      36.607 -11.246 -20.917  1.00  0.00
ATOM   2750  HD2 LYS   170      36.849 -12.155 -20.368  1.00  0.00
ATOM   2751  HD3 LYS   170      35.829 -11.514 -21.633  1.00  0.00
ATOM   2752  CE  LYS   170      37.866 -10.755 -21.643  1.00  0.00
ATOM   2753  HE2 LYS   170      37.623  -9.889 -22.256  1.00  0.00
ATOM   2754  HE3 LYS   170      38.622 -10.440 -20.922  1.00  0.00
ATOM   2755  NZ  LYS   170      38.467 -11.791 -22.498  1.00  0.00
ATOM   2756  HZ1 LYS   170      39.281 -11.401 -22.954  1.00  0.00
ATOM   2757  HZ2 LYS   170      38.789 -12.570 -21.935  1.00  0.00
ATOM   2758  HZ3 LYS   170      37.808 -12.116 -23.187  1.00  0.00
ATOM   2759  C   LYS   170      33.646  -8.743 -18.323  1.00  0.00
ATOM   2760  O   LYS   170      32.515  -9.154 -18.569  1.00  0.00
ATOM   2761  N   ILE   171      34.012  -7.463 -18.473  1.00  0.00
ATOM   2762  H   ILE   171      34.963  -7.208 -18.240  1.00  0.00
ATOM   2763  CA  ILE   171      33.193  -6.446 -19.124  1.00  0.00
ATOM   2764  HA  ILE   171      32.137  -6.719 -19.127  1.00  0.00
ATOM   2765  CB  ILE   171      33.372  -5.074 -18.408  1.00  0.00
ATOM   2766  HB  ILE   171      34.422  -4.786 -18.478  1.00  0.00
ATOM   2767  CG2 ILE   171      32.564  -3.945 -19.086  1.00  0.00
ATOM   2768 HG21 ILE   171      32.675  -3.005 -18.545  1.00  0.00
ATOM   2769 HG22 ILE   171      32.898  -3.760 -20.107  1.00  0.00
ATOM   2770 HG23 ILE   171      31.500  -4.180 -19.127  1.00  0.00
ATOM   2771  CG1 ILE   171      33.059  -5.130 -16.891  1.00  0.00
ATOM   2772 HG12 ILE   171      33.804  -5.748 -16.388  1.00  0.00
ATOM   2773 HG13 ILE   171      33.183  -4.133 -16.467  1.00  0.00
ATOM   2774  CD1 ILE   171      31.662  -5.654 -16.520  1.00  0.00
ATOM   2775 HD11 ILE   171      31.499  -5.574 -15.445  1.00  0.00
ATOM   2776 HD12 ILE   171      30.871  -5.092 -17.015  1.00  0.00
ATOM   2777 HD13 ILE   171      31.550  -6.705 -16.784  1.00  0.00
ATOM   2778  C   ILE   171      33.710  -6.386 -20.567  1.00  0.00
ATOM   2779  O   ILE   171      34.807  -5.883 -20.818  1.00  0.00
ATOM   2780  N   ARG   172      32.919  -6.924 -21.509  1.00  0.00
ATOM   2781  H   ARG   172      32.027  -7.309 -21.229  1.00  0.00
ATOM   2782  CA  ARG   172      33.246  -6.945 -22.932  1.00  0.00
ATOM   2783  HA  ARG   172      34.281  -7.268 -23.064  1.00  0.00
ATOM   2784  CB  ARG   172      32.313  -7.919 -23.679  1.00  0.00
ATOM   2785  HB2 ARG   172      31.273  -7.607 -23.595  1.00  0.00
ATOM   2786  HB3 ARG   172      32.554  -7.866 -24.742  1.00  0.00
ATOM   2787  CG  ARG   172      32.442  -9.378 -23.215  1.00  0.00
ATOM   2788  HG2 ARG   172      33.497  -9.627 -23.092  1.00  0.00
ATOM   2789  HG3 ARG   172      31.991  -9.496 -22.228  1.00  0.00
ATOM   2790  CD  ARG   172      31.780 -10.348 -24.203  1.00  0.00
ATOM   2791  HD2 ARG   172      30.699 -10.354 -24.056  1.00  0.00
ATOM   2792  HD3 ARG   172      31.952 -10.039 -25.235  1.00  0.00
ATOM   2793  NE  ARG   172      32.290 -11.715 -24.060  1.00  0.00
ATOM   2794  HE  ARG   172      31.614 -12.392 -23.707  1.00  0.00
ATOM   2795  CZ  ARG   172      33.498 -12.159 -24.448  1.00  0.00
ATOM   2796  NH1 ARG   172      33.776 -13.461 -24.335  1.00  0.00
ATOM   2797 HH11 ARG   172      33.032 -14.096 -24.046  1.00  0.00
ATOM   2798 HH12 ARG   172      34.667 -13.839 -24.617  1.00  0.00
ATOM   2799  NH2 ARG   172      34.425 -11.337 -24.961  1.00  0.00
ATOM   2800 HH21 ARG   172      34.214 -10.356 -25.072  1.00  0.00
ATOM   2801 HH22 ARG   172      35.309 -11.701 -25.284  1.00  0.00
ATOM   2802  C   ARG   172      33.079  -5.543 -23.529  1.00  0.00
ATOM   2803  O   ARG   172      34.005  -5.039 -24.162  1.00  0.00
ATOM   2804  N   GLY   173      31.927  -4.907 -23.272  1.00  0.00
ATOM   2805  H   GLY   173      31.220  -5.378 -22.725  1.00  0.00
ATOM   2806  CA  GLY   173      31.615  -3.568 -23.737  1.00  0.00
ATOM   2807  HA2 GLY   173      32.276  -2.857 -23.242  1.00  0.00
ATOM   2808  HA3 GLY   173      31.789  -3.504 -24.812  1.00  0.00
ATOM   2809  C   GLY   173      30.164  -3.183 -23.472  1.00  0.00
ATOM   2810  O   GLY   173      29.369  -3.987 -22.985  1.00  0.00
ATOM   2811  N   ILE   174      29.839  -1.934 -23.828  1.00  0.00
ATOM   2812  H   ILE   174      30.572  -1.358 -24.224  1.00  0.00
ATOM   2813  CA  ILE   174      28.505  -1.339 -23.799  1.00  0.00
ATOM   2814  HA  ILE   174      27.790  -2.110 -23.519  1.00  0.00
ATOM   2815  CB  ILE   174      28.425  -0.195 -22.745  1.00  0.00
ATOM   2816  HB  ILE   174      27.393   0.157 -22.744  1.00  0.00
ATOM   2817  CG2 ILE   174      28.695  -0.739 -21.329  1.00  0.00
ATOM   2818 HG21 ILE   174      28.559   0.022 -20.564  1.00  0.00
ATOM   2819 HG22 ILE   174      28.003  -1.547 -21.097  1.00  0.00
ATOM   2820 HG23 ILE   174      29.707  -1.129 -21.223  1.00  0.00
ATOM   2821  CG1 ILE   174      29.310   1.029 -23.091  1.00  0.00
ATOM   2822 HG12 ILE   174      30.349   0.717 -23.151  1.00  0.00
ATOM   2823 HG13 ILE   174      29.058   1.402 -24.084  1.00  0.00
ATOM   2824  CD1 ILE   174      29.184   2.218 -22.129  1.00  0.00
ATOM   2825 HD11 ILE   174      29.775   3.060 -22.489  1.00  0.00
ATOM   2826 HD12 ILE   174      28.150   2.552 -22.049  1.00  0.00
ATOM   2827 HD13 ILE   174      29.545   1.977 -21.129  1.00  0.00
ATOM   2828  C   ILE   174      28.139  -0.887 -25.219  1.00  0.00
ATOM   2829  O   ILE   174      29.018  -0.531 -26.004  1.00  0.00
ATOM   2830  N   ASP   175      26.836  -0.895 -25.530  1.00  0.00
ATOM   2831  H   ASP   175      26.179  -1.200 -24.823  1.00  0.00
ATOM   2832  CA  ASP   175      26.268  -0.493 -26.813  1.00  0.00
ATOM   2833  HA  ASP   175      26.931   0.260 -27.243  1.00  0.00
ATOM   2834  CB  ASP   175      26.253  -1.688 -27.798  1.00  0.00
ATOM   2835  HB2 ASP   175      27.268  -2.052 -27.957  1.00  0.00
ATOM   2836  HB3 ASP   175      25.701  -2.519 -27.356  1.00  0.00
ATOM   2837  CG  ASP   175      25.628  -1.373 -29.161  1.00  0.00
ATOM   2838  OD1 ASP   175      26.401  -0.987 -30.063  1.00  0.00
ATOM   2839  OD2 ASP   175      24.390  -1.512 -29.275  1.00  0.00
ATOM   2840  C   ASP   175      24.927   0.217 -26.595  1.00  0.00
ATOM   2841  O   ASP   175      24.121  -0.219 -25.773  1.00  0.00
ATOM   2842  N   ILE   176      24.693   1.292 -27.361  1.00  0.00
ATOM   2843  H   ILE   176      25.411   1.558 -28.024  1.00  0.00
ATOM   2844  CA  ILE   176      23.480   2.101 -27.376  1.00  0.00
ATOM   2845  HA  ILE   176      22.692   1.490 -26.944  1.00  0.00
ATOM   2846  CB  ILE   176      23.608   3.322 -26.419  1.00  0.00
ATOM   2847  HB  ILE   176      23.740   2.920 -25.417  1.00  0.00
ATOM   2848  CG2 ILE   176      24.847   4.195 -26.695  1.00  0.00
ATOM   2849 HG21 ILE   176      24.964   4.951 -25.919  1.00  0.00
ATOM   2850 HG22 ILE   176      25.767   3.613 -26.704  1.00  0.00
ATOM   2851 HG23 ILE   176      24.765   4.718 -27.648  1.00  0.00
ATOM   2852  CG1 ILE   176      22.345   4.212 -26.382  1.00  0.00
ATOM   2853 HG12 ILE   176      22.596   5.187 -25.962  1.00  0.00
ATOM   2854 HG13 ILE   176      21.994   4.413 -27.391  1.00  0.00
ATOM   2855  CD1 ILE   176      21.192   3.646 -25.550  1.00  0.00
ATOM   2856 HD11 ILE   176      20.310   4.282 -25.629  1.00  0.00
ATOM   2857 HD12 ILE   176      20.911   2.648 -25.876  1.00  0.00
ATOM   2858 HD13 ILE   176      21.465   3.595 -24.499  1.00  0.00
ATOM   2859  C   ILE   176      23.137   2.440 -28.843  1.00  0.00
ATOM   2860  O   ILE   176      23.973   3.048 -29.511  1.00  0.00
ATOM   2861  N   PRO   177      21.932   2.083 -29.352  1.00  0.00
ATOM   2862  CD  PRO   177      20.991   1.179 -28.688  1.00  0.00
ATOM   2863  HD2 PRO   177      20.552   1.678 -27.826  1.00  0.00
ATOM   2864  HD3 PRO   177      21.468   0.256 -28.352  1.00  0.00
ATOM   2865  CG  PRO   177      19.897   0.874 -29.697  1.00  0.00
ATOM   2866  HG2 PRO   177      18.937   0.753 -29.203  1.00  0.00
ATOM   2867  HG3 PRO   177      20.127  -0.056 -30.219  1.00  0.00
ATOM   2868  CB  PRO   177      19.945   2.030 -30.678  1.00  0.00
ATOM   2869  HB2 PRO   177      19.302   2.831 -30.309  1.00  0.00
ATOM   2870  HB3 PRO   177      19.585   1.748 -31.668  1.00  0.00
ATOM   2871  CA  PRO   177      21.424   2.454 -30.687  1.00  0.00
ATOM   2872  HA  PRO   177      21.966   1.844 -31.412  1.00  0.00
ATOM   2873  C   PRO   177      21.560   3.938 -31.092  1.00  0.00
ATOM   2874  O   PRO   177      22.003   4.217 -32.205  1.00  0.00
ATOM   2875  N   VAL   178      21.186   4.873 -30.199  1.00  0.00
ATOM   2876  H   VAL   178      20.853   4.560 -29.299  1.00  0.00
ATOM   2877  CA  VAL   178      21.195   6.324 -30.417  1.00  0.00
ATOM   2878  HA  VAL   178      21.907   6.549 -31.215  1.00  0.00
ATOM   2879  CB  VAL   178      19.796   6.835 -30.878  1.00  0.00
ATOM   2880  HB  VAL   178      19.067   6.528 -30.127  1.00  0.00
ATOM   2881  CG1 VAL   178      19.713   8.374 -30.974  1.00  0.00
ATOM   2882 HG11 VAL   178      18.739   8.692 -31.345  1.00  0.00
ATOM   2883 HG12 VAL   178      19.849   8.855 -30.006  1.00  0.00
ATOM   2884 HG13 VAL   178      20.470   8.767 -31.654  1.00  0.00
ATOM   2885  CG2 VAL   178      19.346   6.224 -32.218  1.00  0.00
ATOM   2886 HG21 VAL   178      18.387   6.633 -32.536  1.00  0.00
ATOM   2887 HG22 VAL   178      20.071   6.424 -33.008  1.00  0.00
ATOM   2888 HG23 VAL   178      19.216   5.144 -32.148  1.00  0.00
ATOM   2889  C   VAL   178      21.718   7.030 -29.160  1.00  0.00
ATOM   2890  O   VAL   178      21.251   6.750 -28.057  1.00  0.00
ATOM   2891  N   LEU   179      22.648   7.980 -29.346  1.00  0.00
ATOM   2892  H   LEU   179      22.982   8.139 -30.286  1.00  0.00
ATOM   2893  CA  LEU   179      23.208   8.822 -28.293  1.00  0.00
ATOM   2894  HA  LEU   179      22.996   8.396 -27.313  1.00  0.00
ATOM   2895  CB  LEU   179      24.732   8.926 -28.523  1.00  0.00
ATOM   2896  HB2 LEU   179      25.077   8.027 -29.025  1.00  0.00
ATOM   2897  HB3 LEU   179      24.962   9.736 -29.218  1.00  0.00
ATOM   2898  CG  LEU   179      25.567   9.075 -27.238  1.00  0.00
ATOM   2899  HG  LEU   179      25.135   9.869 -26.626  1.00  0.00
ATOM   2900  CD1 LEU   179      25.572   7.773 -26.424  1.00  0.00
ATOM   2901 HD11 LEU   179      26.252   7.858 -25.582  1.00  0.00
ATOM   2902 HD12 LEU   179      24.589   7.520 -26.028  1.00  0.00
ATOM   2903 HD13 LEU   179      25.920   6.935 -27.028  1.00  0.00
ATOM   2904  CD2 LEU   179      27.013   9.475 -27.567  1.00  0.00
ATOM   2905 HD21 LEU   179      27.596   9.620 -26.658  1.00  0.00
ATOM   2906 HD22 LEU   179      27.513   8.709 -28.162  1.00  0.00
ATOM   2907 HD23 LEU   179      27.048  10.408 -28.129  1.00  0.00
ATOM   2908  C   LEU   179      22.573  10.215 -28.389  1.00  0.00
ATOM   2909  O   LEU   179      21.822  10.686 -27.538  1.00  0.00
ATOM   2910  N   ASP   180      29.902  15.424 -25.841  1.00  0.00
ATOM   2911  H   ASP   180      29.633  15.557 -26.806  1.00  0.00
ATOM   2912  CA  ASP   180      31.290  14.969 -25.736  1.00  0.00
ATOM   2913  HA  ASP   180      31.324  13.952 -26.132  1.00  0.00
ATOM   2914  CB  ASP   180      32.250  15.828 -26.590  1.00  0.00
ATOM   2915  HB2 ASP   180      32.114  16.888 -26.370  1.00  0.00
ATOM   2916  HB3 ASP   180      33.287  15.596 -26.342  1.00  0.00
ATOM   2917  CG  ASP   180      32.079  15.589 -28.091  1.00  0.00
ATOM   2918  OD1 ASP   180      32.437  14.472 -28.524  1.00  0.00
ATOM   2919  OD2 ASP   180      31.605  16.520 -28.779  1.00  0.00
ATOM   2920  C   ASP   180      31.742  14.887 -24.275  1.00  0.00
ATOM   2921  O   ASP   180      32.207  15.866 -23.690  1.00  0.00
ATOM   2922  N   LEU   181      31.600  13.684 -23.707  1.00  0.00
ATOM   2923  H   LEU   181      31.215  12.948 -24.282  1.00  0.00
ATOM   2924  CA  LEU   181      32.011  13.280 -22.366  1.00  0.00
ATOM   2925  HA  LEU   181      32.889  13.875 -22.105  1.00  0.00
ATOM   2926  CB  LEU   181      30.930  13.594 -21.294  1.00  0.00
ATOM   2927  HB2 LEU   181      31.068  12.939 -20.434  1.00  0.00
ATOM   2928  HB3 LEU   181      31.127  14.601 -20.922  1.00  0.00
ATOM   2929  CG  LEU   181      29.443  13.539 -21.720  1.00  0.00
ATOM   2930  HG  LEU   181      29.283  14.257 -22.525  1.00  0.00
ATOM   2931  CD1 LEU   181      29.021  12.157 -22.231  1.00  0.00
ATOM   2932 HD11 LEU   181      27.960  12.138 -22.481  1.00  0.00
ATOM   2933 HD12 LEU   181      29.568  11.876 -23.130  1.00  0.00
ATOM   2934 HD13 LEU   181      29.201  11.387 -21.480  1.00  0.00
ATOM   2935  CD2 LEU   181      28.538  13.973 -20.556  1.00  0.00
ATOM   2936 HD21 LEU   181      27.488  13.969 -20.850  1.00  0.00
ATOM   2937 HD22 LEU   181      28.647  13.306 -19.700  1.00  0.00
ATOM   2938 HD23 LEU   181      28.781  14.982 -20.223  1.00  0.00
ATOM   2939  C   LEU   181      32.541  11.837 -22.386  1.00  0.00
ATOM   2940  O   LEU   181      32.298  11.101 -23.341  1.00  0.00
ATOM   2941  N   THR   182      33.286  11.440 -21.344  1.00  0.00
ATOM   2942  H   THR   182      33.456  12.098 -20.596  1.00  0.00
ATOM   2943  CA  THR   182      33.804  10.081 -21.147  1.00  0.00
ATOM   2944  HA  THR   182      33.887   9.564 -22.104  1.00  0.00
ATOM   2945  CB  THR   182      35.210  10.162 -20.497  1.00  0.00
ATOM   2946  HB  THR   182      35.559   9.146 -20.306  1.00  0.00
ATOM   2947  CG2 THR   182      36.258  10.834 -21.397  1.00  0.00
ATOM   2948 HG21 THR   182      37.243  10.817 -20.930  1.00  0.00
ATOM   2949 HG22 THR   182      36.343  10.318 -22.352  1.00  0.00
ATOM   2950 HG23 THR   182      36.008  11.876 -21.602  1.00  0.00
ATOM   2951  OG1 THR   182      35.180  10.819 -19.243  1.00  0.00
ATOM   2952  HG1 THR   182      36.047  10.793 -18.868  1.00  0.00
ATOM   2953  C   THR   182      32.847   9.278 -20.246  1.00  0.00
ATOM   2954  O   THR   182      31.999   9.855 -19.567  1.00  0.00
ATOM   2955  N   VAL   183      32.994   7.942 -20.262  1.00  0.00
ATOM   2956  H   VAL   183      33.722   7.561 -20.854  1.00  0.00
ATOM   2957  CA  VAL   183      32.185   6.956 -19.544  1.00  0.00
ATOM   2958  HA  VAL   183      31.792   7.456 -18.660  1.00  0.00
ATOM   2959  CB  VAL   183      30.972   6.503 -20.422  1.00  0.00
ATOM   2960  HB  VAL   183      31.296   6.501 -21.464  1.00  0.00
ATOM   2961  CG1 VAL   183      30.456   5.079 -20.147  1.00  0.00
ATOM   2962 HG11 VAL   183      29.566   4.857 -20.737  1.00  0.00
ATOM   2963 HG12 VAL   183      31.201   4.329 -20.407  1.00  0.00
ATOM   2964 HG13 VAL   183      30.201   4.951 -19.096  1.00  0.00
ATOM   2965  CG2 VAL   183      29.786   7.474 -20.310  1.00  0.00
ATOM   2966 HG21 VAL   183      28.946   7.148 -20.921  1.00  0.00
ATOM   2967 HG22 VAL   183      29.420   7.520 -19.288  1.00  0.00
ATOM   2968 HG23 VAL   183      30.043   8.484 -20.626  1.00  0.00
ATOM   2969  C   VAL   183      33.063   5.825 -18.975  1.00  0.00
ATOM   2970  O   VAL   183      34.084   5.469 -19.562  1.00  0.00
ATOM   2971  N   PHE   184      32.610   5.231 -17.858  1.00  0.00
ATOM   2972  H   PHE   184      31.759   5.597 -17.451  1.00  0.00
ATOM   2973  CA  PHE   184      33.131   4.010 -17.243  1.00  0.00
ATOM   2974  HA  PHE   184      33.608   3.427 -18.030  1.00  0.00
ATOM   2975  CB  PHE   184      34.221   4.320 -16.192  1.00  0.00
ATOM   2976  HB2 PHE   184      34.721   3.393 -15.911  1.00  0.00
ATOM   2977  HB3 PHE   184      35.000   4.940 -16.636  1.00  0.00
ATOM   2978  CG  PHE   184      33.733   4.989 -14.916  1.00  0.00
ATOM   2979  CD1 PHE   184      33.716   6.395 -14.818  1.00  0.00
ATOM   2980  HD1 PHE   184      34.052   7.001 -15.647  1.00  0.00
ATOM   2981  CE1 PHE   184      33.255   7.017 -13.641  1.00  0.00
ATOM   2982  HE1 PHE   184      33.240   8.095 -13.572  1.00  0.00
ATOM   2983  CZ  PHE   184      32.798   6.235 -12.563  1.00  0.00
ATOM   2984  HZ  PHE   184      32.426   6.715 -11.670  1.00  0.00
ATOM   2985  CE2 PHE   184      32.802   4.831 -12.662  1.00  0.00
ATOM   2986  HE2 PHE   184      32.440   4.232 -11.839  1.00  0.00
ATOM   2987  CD2 PHE   184      33.285   4.208 -13.828  1.00  0.00
ATOM   2988  HD2 PHE   184      33.296   3.131 -13.890  1.00  0.00
ATOM   2989  C   PHE   184      31.986   3.132 -16.717  1.00  0.00
ATOM   2990  O   PHE   184      30.903   3.635 -16.410  1.00  0.00
ATOM   2991  N   VAL   185      32.257   1.825 -16.576  1.00  0.00
ATOM   2992  H   VAL   185      33.177   1.496 -16.841  1.00  0.00
ATOM   2993  CA  VAL   185      31.384   0.847 -15.929  1.00  0.00
ATOM   2994  HA  VAL   185      30.360   1.214 -15.897  1.00  0.00
ATOM   2995  CB  VAL   185      31.415  -0.485 -16.733  1.00  0.00
ATOM   2996  HB  VAL   185      32.457  -0.774 -16.876  1.00  0.00
ATOM   2997  CG1 VAL   185      30.713  -1.663 -16.021  1.00  0.00
ATOM   2998 HG11 VAL   185      30.764  -2.565 -16.628  1.00  0.00
ATOM   2999 HG12 VAL   185      31.179  -1.916 -15.068  1.00  0.00
ATOM   3000 HG13 VAL   185      29.661  -1.443 -15.831  1.00  0.00
ATOM   3001  CG2 VAL   185      30.798  -0.303 -18.132  1.00  0.00
ATOM   3002 HG21 VAL   185      30.879  -1.217 -18.721  1.00  0.00
ATOM   3003 HG22 VAL   185      29.740  -0.049 -18.065  1.00  0.00
ATOM   3004 HG23 VAL   185      31.293   0.487 -18.695  1.00  0.00
ATOM   3005  C   VAL   185      31.914   0.622 -14.501  1.00  0.00
ATOM   3006  O   VAL   185      33.096   0.332 -14.312  1.00  0.00
ATOM   3007  N   GLU   186      31.014   0.716 -13.513  1.00  0.00
ATOM   3008  H   GLU   186      30.063   0.958 -13.769  1.00  0.00
ATOM   3009  CA  GLU   186      31.222   0.306 -12.130  1.00  0.00
ATOM   3010  HA  GLU   186      32.283   0.161 -11.917  1.00  0.00
ATOM   3011  CB  GLU   186      30.665   1.400 -11.199  1.00  0.00
ATOM   3012  HB2 GLU   186      31.135   2.350 -11.456  1.00  0.00
ATOM   3013  HB3 GLU   186      29.599   1.536 -11.391  1.00  0.00
ATOM   3014  CG  GLU   186      30.886   1.125  -9.698  1.00  0.00
ATOM   3015  HG2 GLU   186      30.397   0.201  -9.388  1.00  0.00
ATOM   3016  HG3 GLU   186      31.949   0.999  -9.490  1.00  0.00
ATOM   3017  CD  GLU   186      30.349   2.270  -8.844  1.00  0.00
ATOM   3018  OE1 GLU   186      29.165   2.181  -8.452  1.00  0.00
ATOM   3019  OE2 GLU   186      31.121   3.230  -8.630  1.00  0.00
ATOM   3020  C   GLU   186      30.456  -1.006 -11.910  1.00  0.00
ATOM   3021  O   GLU   186      29.286  -1.111 -12.277  1.00  0.00
ATOM   3022  N   ALA   187      31.124  -1.991 -11.301  1.00  0.00
ATOM   3023  H   ALA   187      32.083  -1.817 -11.026  1.00  0.00
ATOM   3024  CA  ALA   187      30.581  -3.295 -10.952  1.00  0.00
ATOM   3025  HA  ALA   187      29.546  -3.389 -11.281  1.00  0.00
ATOM   3026  CB  ALA   187      31.414  -4.364 -11.671  1.00  0.00
ATOM   3027  HB1 ALA   187      30.981  -5.351 -11.526  1.00  0.00
ATOM   3028  HB2 ALA   187      31.435  -4.183 -12.747  1.00  0.00
ATOM   3029  HB3 ALA   187      32.447  -4.381 -11.321  1.00  0.00
ATOM   3030  C   ALA   187      30.647  -3.446  -9.428  1.00  0.00
ATOM   3031  O   ALA   187      31.711  -3.266  -8.836  1.00  0.00
ATOM   3032  N   ASN   188      29.500  -3.748  -8.804  1.00  0.00
ATOM   3033  H   ASN   188      28.670  -3.858  -9.375  1.00  0.00
ATOM   3034  CA  ASN   188      29.311  -3.877  -7.358  1.00  0.00
ATOM   3035  HA  ASN   188      30.262  -3.758  -6.840  1.00  0.00
ATOM   3036  CB  ASN   188      28.321  -2.801  -6.845  1.00  0.00
ATOM   3037  HB2 ASN   188      27.343  -2.946  -7.297  1.00  0.00
ATOM   3038  HB3 ASN   188      28.173  -2.916  -5.771  1.00  0.00
ATOM   3039  CG  ASN   188      28.761  -1.358  -7.102  1.00  0.00
ATOM   3040  OD1 ASN   188      29.764  -0.913  -6.553  1.00  0.00
ATOM   3041  ND2 ASN   188      28.021  -0.626  -7.940  1.00  0.00
ATOM   3042 HD21 ASN   188      27.193  -1.012  -8.373  1.00  0.00
ATOM   3043 HD22 ASN   188      28.293   0.333  -8.131  1.00  0.00
ATOM   3044  C   ASN   188      28.744  -5.264  -7.043  1.00  0.00
ATOM   3045  O   ASN   188      27.774  -5.683  -7.671  1.00  0.00
ATOM   3046  N   ILE   189      29.298  -5.940  -6.026  1.00  0.00
ATOM   3047  H   ILE   189      30.085  -5.517  -5.550  1.00  0.00
ATOM   3048  CA  ILE   189      28.706  -7.124  -5.399  1.00  0.00
ATOM   3049  HA  ILE   189      28.050  -7.653  -6.092  1.00  0.00
ATOM   3050  CB  ILE   189      29.822  -8.084  -4.890  1.00  0.00
ATOM   3051  HB  ILE   189      30.368  -7.582  -4.089  1.00  0.00
ATOM   3052  CG2 ILE   189      29.245  -9.381  -4.283  1.00  0.00
ATOM   3053 HG21 ILE   189      30.041 -10.050  -3.954  1.00  0.00
ATOM   3054 HG22 ILE   189      28.621  -9.178  -3.414  1.00  0.00
ATOM   3055 HG23 ILE   189      28.633  -9.924  -5.005  1.00  0.00
ATOM   3056  CG1 ILE   189      30.882  -8.410  -5.968  1.00  0.00
ATOM   3057 HG12 ILE   189      31.392  -7.494  -6.262  1.00  0.00
ATOM   3058 HG13 ILE   189      31.661  -9.039  -5.536  1.00  0.00
ATOM   3059  CD1 ILE   189      30.341  -9.097  -7.227  1.00  0.00
ATOM   3060 HD11 ILE   189      31.130  -9.170  -7.973  1.00  0.00
ATOM   3061 HD12 ILE   189      29.996 -10.105  -7.006  1.00  0.00
ATOM   3062 HD13 ILE   189      29.520  -8.541  -7.680  1.00  0.00
ATOM   3063  C   ILE   189      27.902  -6.588  -4.205  1.00  0.00
ATOM   3064  O   ILE   189      28.465  -5.903  -3.351  1.00  0.00
ATOM   3065  N   GLN   190      26.595  -6.881  -4.165  1.00  0.00
ATOM   3066  H   GLN   190      26.209  -7.448  -4.910  1.00  0.00
ATOM   3067  CA  GLN   190      25.655  -6.395  -3.157  1.00  0.00
ATOM   3068  HA  GLN   190      26.203  -5.852  -2.392  1.00  0.00
ATOM   3069  CB  GLN   190      24.618  -5.450  -3.801  1.00  0.00
ATOM   3070  HB2 GLN   190      24.233  -5.887  -4.723  1.00  0.00
ATOM   3071  HB3 GLN   190      23.759  -5.362  -3.133  1.00  0.00
ATOM   3072  CG  GLN   190      25.161  -4.037  -4.075  1.00  0.00
ATOM   3073  HG2 GLN   190      25.613  -3.641  -3.168  1.00  0.00
ATOM   3074  HG3 GLN   190      25.946  -4.079  -4.831  1.00  0.00
ATOM   3075  CD  GLN   190      24.068  -3.052  -4.503  1.00  0.00
ATOM   3076  OE1 GLN   190      22.919  -3.147  -4.075  1.00  0.00
ATOM   3077  NE2 GLN   190      24.425  -2.089  -5.355  1.00  0.00
ATOM   3078 HE21 GLN   190      25.375  -2.032  -5.690  1.00  0.00
ATOM   3079 HE22 GLN   190      23.736  -1.419  -5.663  1.00  0.00
ATOM   3080  C   GLN   190      24.940  -7.542  -2.444  1.00  0.00
ATOM   3081  O   GLN   190      24.770  -8.619  -3.008  1.00  0.00
ATOM   3082  N   HIE   191      24.467  -7.260  -1.222  1.00  0.00
ATOM   3083  H   HIE   191      24.679  -6.345  -0.842  1.00  0.00
ATOM   3084  CA  HIE   191      23.529  -8.068  -0.454  1.00  0.00
ATOM   3085  HA  HIE   191      22.921  -8.644  -1.156  1.00  0.00
ATOM   3086  CB  HIE   191      24.280  -9.077   0.435  1.00  0.00
ATOM   3087  HB2 HIE   191      24.966  -9.652  -0.187  1.00  0.00
ATOM   3088  HB3 HIE   191      24.894  -8.568   1.179  1.00  0.00
ATOM   3089  CG  HIE   191      23.380 -10.072   1.123  1.00  0.00
ATOM   3090  ND1 HIE   191      22.871  -9.870   2.409  1.00  0.00
ATOM   3091  CE1 HIE   191      22.139 -10.947   2.658  1.00  0.00
ATOM   3092  HE1 HIE   191      21.613 -11.100   3.588  1.00  0.00
ATOM   3093  NE2 HIE   191      22.123 -11.815   1.646  1.00  0.00
ATOM   3094  HE2 HIE   191      21.635 -12.701   1.619  1.00  0.00
ATOM   3095  CD2 HIE   191      22.900 -11.272   0.639  1.00  0.00
ATOM   3096  HD2 HIE   191      23.045 -11.771  -0.308  1.00  0.00
ATOM   3097  C   HIE   191      22.586  -7.108   0.278  1.00  0.00
ATOM   3098  O   HIE   191      22.952  -6.533   1.303  1.00  0.00
ATOM   3099  N   GLY   192      21.389  -6.897  -0.290  1.00  0.00
ATOM   3100  H   GLY   192      21.156  -7.412  -1.127  1.00  0.00
ATOM   3101  CA  GLY   192      20.447  -5.862   0.123  1.00  0.00
ATOM   3102  HA2 GLY   192      19.468  -6.076  -0.306  1.00  0.00
ATOM   3103  HA3 GLY   192      20.325  -5.862   1.208  1.00  0.00
ATOM   3104  C   GLY   192      20.921  -4.498  -0.386  1.00  0.00
ATOM   3105  O   GLY   192      21.190  -4.342  -1.577  1.00  0.00
ATOM   3106  N   GLN   193      21.038  -3.528   0.531  1.00  0.00
ATOM   3107  H   GLN   193      20.767  -3.739   1.481  1.00  0.00
ATOM   3108  CA  GLN   193      21.601  -2.200   0.277  1.00  0.00
ATOM   3109  HA  GLN   193      21.371  -1.877  -0.739  1.00  0.00
ATOM   3110  CB  GLN   193      20.988  -1.221   1.308  1.00  0.00
ATOM   3111  HB2 GLN   193      21.110  -1.631   2.312  1.00  0.00
ATOM   3112  HB3 GLN   193      21.537  -0.277   1.322  1.00  0.00
ATOM   3113  CG  GLN   193      19.485  -0.938   1.077  1.00  0.00
ATOM   3114  HG2 GLN   193      18.931  -1.873   1.007  1.00  0.00
ATOM   3115  HG3 GLN   193      19.086  -0.424   1.952  1.00  0.00
ATOM   3116  CD  GLN   193      19.146  -0.073  -0.147  1.00  0.00
ATOM   3117  OE1 GLN   193      18.009  -0.085  -0.610  1.00  0.00
ATOM   3118  NE2 GLN   193      20.109   0.668  -0.698  1.00  0.00
ATOM   3119 HE21 GLN   193      21.041   0.657  -0.311  1.00  0.00
ATOM   3120 HE22 GLN   193      19.901   1.227  -1.512  1.00  0.00
ATOM   3121  C   GLN   193      23.133  -2.176   0.458  1.00  0.00
ATOM   3122  O   GLN   193      23.779  -1.275  -0.077  1.00  0.00
ATOM   3123  N   GLN   194      23.715  -3.147   1.189  1.00  0.00
ATOM   3124  H   GLN   194      23.126  -3.881   1.557  1.00  0.00
ATOM   3125  CA  GLN   194      25.145  -3.228   1.497  1.00  0.00
ATOM   3126  HA  GLN   194      25.496  -2.257   1.852  1.00  0.00
ATOM   3127  CB  GLN   194      25.384  -4.316   2.574  1.00  0.00
ATOM   3128  HB2 GLN   194      24.926  -5.253   2.262  1.00  0.00
ATOM   3129  HB3 GLN   194      26.451  -4.541   2.641  1.00  0.00
ATOM   3130  CG  GLN   194      24.873  -3.960   3.983  1.00  0.00
ATOM   3131  HG2 GLN   194      23.809  -3.724   3.945  1.00  0.00
ATOM   3132  HG3 GLN   194      24.970  -4.833   4.630  1.00  0.00
ATOM   3133  CD  GLN   194      25.644  -2.810   4.638  1.00  0.00
ATOM   3134  OE1 GLN   194      26.848  -2.656   4.438  1.00  0.00
ATOM   3135  NE2 GLN   194      24.947  -1.982   5.417  1.00  0.00
ATOM   3136 HE21 GLN   194      23.957  -2.130   5.552  1.00  0.00
ATOM   3137 HE22 GLN   194      25.407  -1.185   5.831  1.00  0.00
ATOM   3138  C   GLN   194      25.940  -3.630   0.250  1.00  0.00
ATOM   3139  O   GLN   194      25.614  -4.631  -0.383  1.00  0.00
ATOM   3140  N   VAL   195      26.996  -2.864  -0.065  1.00  0.00
ATOM   3141  H   VAL   195      27.188  -2.058   0.513  1.00  0.00
ATOM   3142  CA  VAL   195      27.974  -3.170  -1.107  1.00  0.00
ATOM   3143  HA  VAL   195      27.540  -3.815  -1.872  1.00  0.00
ATOM   3144  CB  VAL   195      28.463  -1.851  -1.772  1.00  0.00
ATOM   3145  HB  VAL   195      28.915  -1.217  -1.008  1.00  0.00
ATOM   3146  CG1 VAL   195      29.530  -2.101  -2.859  1.00  0.00
ATOM   3147 HG11 VAL   195      29.806  -1.175  -3.364  1.00  0.00
ATOM   3148 HG12 VAL   195      30.447  -2.521  -2.444  1.00  0.00
ATOM   3149 HG13 VAL   195      29.166  -2.795  -3.616  1.00  0.00
ATOM   3150  CG2 VAL   195      27.298  -1.049  -2.385  1.00  0.00
ATOM   3151 HG21 VAL   195      27.654  -0.114  -2.819  1.00  0.00
ATOM   3152 HG22 VAL   195      26.807  -1.610  -3.180  1.00  0.00
ATOM   3153 HG23 VAL   195      26.542  -0.789  -1.644  1.00  0.00
ATOM   3154  C   VAL   195      29.135  -3.892  -0.404  1.00  0.00
ATOM   3155  O   VAL   195      29.861  -3.292   0.390  1.00  0.00
ATOM   3156  N   LEU   196      29.289  -5.189  -0.703  1.00  0.00
ATOM   3157  H   LEU   196      28.665  -5.591  -1.390  1.00  0.00
ATOM   3158  CA  LEU   196      30.304  -6.076  -0.139  1.00  0.00
ATOM   3159  HA  LEU   196      30.435  -5.868   0.924  1.00  0.00
ATOM   3160  CB  LEU   196      29.856  -7.544  -0.349  1.00  0.00
ATOM   3161  HB2 LEU   196      29.787  -7.747  -1.420  1.00  0.00
ATOM   3162  HB3 LEU   196      30.633  -8.214   0.025  1.00  0.00
ATOM   3163  CG  LEU   196      28.512  -7.940   0.307  1.00  0.00
ATOM   3164  HG  LEU   196      27.724  -7.295  -0.084  1.00  0.00
ATOM   3165  CD1 LEU   196      28.138  -9.382  -0.072  1.00  0.00
ATOM   3166 HD11 LEU   196      27.228  -9.702   0.435  1.00  0.00
ATOM   3167 HD12 LEU   196      27.964  -9.474  -1.144  1.00  0.00
ATOM   3168 HD13 LEU   196      28.927 -10.084   0.197  1.00  0.00
ATOM   3169  CD2 LEU   196      28.529  -7.774   1.836  1.00  0.00
ATOM   3170 HD21 LEU   196      27.593  -8.117   2.277  1.00  0.00
ATOM   3171 HD22 LEU   196      29.339  -8.345   2.290  1.00  0.00
ATOM   3172 HD23 LEU   196      28.651  -6.730   2.124  1.00  0.00
ATOM   3173  C   LEU   196      31.661  -5.902  -0.844  1.00  0.00
ATOM   3174  O   LEU   196      32.698  -6.073  -0.203  1.00  0.00
ATOM   3175  N   CYS   197      31.661  -5.570  -2.148  1.00  0.00
ATOM   3176  H   CYS   197      30.770  -5.428  -2.604  1.00  0.00
ATOM   3177  CA  CYS   197      32.856  -5.394  -2.973  1.00  0.00
ATOM   3178  HA  CYS   197      33.581  -4.858  -2.357  1.00  0.00
ATOM   3179  CB  CYS   197      33.442  -6.775  -3.347  1.00  0.00
ATOM   3180  HB2 CYS   197      33.336  -7.492  -2.532  1.00  0.00
ATOM   3181  HB3 CYS   197      32.931  -7.202  -4.209  1.00  0.00
ATOM   3182  SG  CYS   197      35.213  -6.633  -3.701  1.00  0.00
ATOM   3183  HG  CYS   197      35.571  -6.233  -2.477  1.00  0.00
ATOM   3184  C   CYS   197      32.549  -4.491  -4.180  1.00  0.00
ATOM   3185  O   CYS   197      31.401  -4.424  -4.617  1.00  0.00
ATOM   3186  N   GLN   198      33.571  -3.798  -4.713  1.00  0.00
ATOM   3187  H   GLN   198      34.493  -3.927  -4.321  1.00  0.00
ATOM   3188  CA  GLN   198      33.457  -2.824  -5.802  1.00  0.00
ATOM   3189  HA  GLN   198      32.653  -3.160  -6.456  1.00  0.00
ATOM   3190  CB  GLN   198      33.028  -1.455  -5.228  1.00  0.00
ATOM   3191  HB2 GLN   198      32.021  -1.555  -4.819  1.00  0.00
ATOM   3192  HB3 GLN   198      33.678  -1.215  -4.385  1.00  0.00
ATOM   3193  CG  GLN   198      33.059  -0.274  -6.228  1.00  0.00
ATOM   3194  HG2 GLN   198      34.060  -0.147  -6.640  1.00  0.00
ATOM   3195  HG3 GLN   198      32.400  -0.485  -7.072  1.00  0.00
ATOM   3196  CD  GLN   198      32.660   1.080  -5.631  1.00  0.00
ATOM   3197  OE1 GLN   198      32.812   2.100  -6.292  1.00  0.00
ATOM   3198  NE2 GLN   198      32.184   1.126  -4.385  1.00  0.00
ATOM   3199 HE21 GLN   198      32.065   0.273  -3.857  1.00  0.00
ATOM   3200 HE22 GLN   198      31.917   2.014  -3.987  1.00  0.00
ATOM   3201  C   GLN   198      34.721  -2.790  -6.677  1.00  0.00
ATOM   3202  O   GLN   198      35.836  -2.819  -6.156  1.00  0.00
ATOM   3203  N   ARG   199      34.527  -2.681  -8.004  1.00  0.00
ATOM   3204  H   ARG   199      33.569  -2.668  -8.333  1.00  0.00
ATOM   3205  CA  ARG   199      35.554  -2.538  -9.039  1.00  0.00
ATOM   3206  HA  ARG   199      36.419  -2.041  -8.597  1.00  0.00
ATOM   3207  CB  ARG   199      35.985  -3.920  -9.587  1.00  0.00
ATOM   3208  HB2 ARG   199      35.097  -4.439  -9.952  1.00  0.00
ATOM   3209  HB3 ARG   199      36.618  -3.781 -10.464  1.00  0.00
ATOM   3210  CG  ARG   199      36.719  -4.853  -8.603  1.00  0.00
ATOM   3211  HG2 ARG   199      36.138  -4.996  -7.694  1.00  0.00
ATOM   3212  HG3 ARG   199      36.774  -5.845  -9.054  1.00  0.00
ATOM   3213  CD  ARG   199      38.141  -4.387  -8.252  1.00  0.00
ATOM   3214  HD2 ARG   199      38.185  -3.328  -8.004  1.00  0.00
ATOM   3215  HD3 ARG   199      38.465  -4.916  -7.355  1.00  0.00
ATOM   3216  NE  ARG   199      39.087  -4.750  -9.317  1.00  0.00
ATOM   3217  HE  ARG   199      39.325  -5.735  -9.342  1.00  0.00
ATOM   3218  CZ  ARG   199      39.635  -3.932 -10.232  1.00  0.00
ATOM   3219  NH1 ARG   199      40.448  -4.448 -11.163  1.00  0.00
ATOM   3220 HH11 ARG   199      40.667  -5.434 -11.159  1.00  0.00
ATOM   3221 HH12 ARG   199      40.865  -3.854 -11.864  1.00  0.00
ATOM   3222  NH2 ARG   199      39.381  -2.616 -10.241  1.00  0.00
ATOM   3223 HH21 ARG   199      38.786  -2.218  -9.530  1.00  0.00
ATOM   3224 HH22 ARG   199      39.774  -2.017 -10.953  1.00  0.00
ATOM   3225  C   ARG   199      35.051  -1.619 -10.164  1.00  0.00
ATOM   3226  O   ARG   199      33.920  -1.776 -10.621  1.00  0.00
ATOM   3227  N   ARG   200      35.906  -0.698 -10.641  1.00  0.00
ATOM   3228  H   ARG   200      36.819  -0.638 -10.217  1.00  0.00
ATOM   3229  CA  ARG   200      35.686   0.137 -11.827  1.00  0.00
ATOM   3230  HA  ARG   200      34.641   0.127 -12.137  1.00  0.00
ATOM   3231  CB  ARG   200      36.130   1.585 -11.520  1.00  0.00
ATOM   3232  HB2 ARG   200      37.111   1.579 -11.041  1.00  0.00
ATOM   3233  HB3 ARG   200      36.260   2.139 -12.452  1.00  0.00
ATOM   3234  CG  ARG   200      35.140   2.385 -10.664  1.00  0.00
ATOM   3235  HG2 ARG   200      34.179   2.442 -11.177  1.00  0.00
ATOM   3236  HG3 ARG   200      34.954   1.859  -9.727  1.00  0.00
ATOM   3237  CD  ARG   200      35.673   3.797 -10.363  1.00  0.00
ATOM   3238  HD2 ARG   200      36.428   3.777  -9.577  1.00  0.00
ATOM   3239  HD3 ARG   200      36.159   4.205 -11.250  1.00  0.00
ATOM   3240  NE  ARG   200      34.590   4.727 -10.022  1.00  0.00
ATOM   3241  HE  ARG   200      34.250   5.298 -10.783  1.00  0.00
ATOM   3242  CZ  ARG   200      33.975   4.822  -8.833  1.00  0.00
ATOM   3243  NH1 ARG   200      34.344   4.051  -7.803  1.00  0.00
ATOM   3244 HH11 ARG   200      35.097   3.390  -7.912  1.00  0.00
ATOM   3245 HH12 ARG   200      33.797   4.035  -6.952  1.00  0.00
ATOM   3246  NH2 ARG   200      32.967   5.689  -8.679  1.00  0.00
ATOM   3247 HH21 ARG   200      32.656   6.260  -9.450  1.00  0.00
ATOM   3248 HH22 ARG   200      32.443   5.703  -7.815  1.00  0.00
ATOM   3249  C   ARG   200      36.562  -0.346 -12.995  1.00  0.00
ATOM   3250  O   ARG   200      37.637  -0.911 -12.784  1.00  0.00
ATOM   3251  N   THR   201      36.129  -0.024 -14.225  1.00  0.00
ATOM   3252  H   THR   201      35.215   0.402 -14.308  1.00  0.00
ATOM   3253  CA  THR   201      36.953  -0.019 -15.437  1.00  0.00
ATOM   3254  HA  THR   201      37.721  -0.792 -15.375  1.00  0.00
ATOM   3255  CB  THR   201      36.053  -0.287 -16.680  1.00  0.00
ATOM   3256  HB  THR   201      36.708  -0.360 -17.549  1.00  0.00
ATOM   3257  CG2 THR   201      35.265  -1.603 -16.609  1.00  0.00
ATOM   3258 HG21 THR   201      34.736  -1.791 -17.544  1.00  0.00
ATOM   3259 HG22 THR   201      35.927  -2.450 -16.434  1.00  0.00
ATOM   3260 HG23 THR   201      34.524  -1.587 -15.810  1.00  0.00
ATOM   3261  OG1 THR   201      35.153   0.774 -16.960  1.00  0.00
ATOM   3262  HG1 THR   201      35.661   1.542 -17.179  1.00  0.00
ATOM   3263  C   THR   201      37.622   1.366 -15.583  1.00  0.00
ATOM   3264  O   THR   201      37.152   2.357 -15.019  1.00  0.00
ATOM   3265  N   SER   202      38.691   1.442 -16.393  1.00  0.00
ATOM   3266  H   SER   202      39.103   0.569 -16.691  1.00  0.00
ATOM   3267  CA  SER   202      39.322   2.693 -16.828  1.00  0.00
ATOM   3268  HA  SER   202      39.572   3.259 -15.929  1.00  0.00
ATOM   3269  CB  SER   202      40.630   2.341 -17.573  1.00  0.00
ATOM   3270  HB2 SER   202      41.200   3.248 -17.778  1.00  0.00
ATOM   3271  HB3 SER   202      41.265   1.714 -16.946  1.00  0.00
ATOM   3272  OG  SER   202      40.407   1.676 -18.804  1.00  0.00
ATOM   3273  HG  SER   202      39.936   2.259 -19.381  1.00  0.00
ATOM   3274  C   SER   202      38.359   3.507 -17.728  1.00  0.00
ATOM   3275  O   SER   202      37.575   2.899 -18.455  1.00  0.00
ATOM   3276  N   PRO   203      38.387   4.856 -17.712  1.00  0.00
ATOM   3277  CD  PRO   203      39.257   5.693 -16.886  1.00  0.00
ATOM   3278  HD2 PRO   203      40.311   5.448 -17.023  1.00  0.00
ATOM   3279  HD3 PRO   203      39.003   5.547 -15.835  1.00  0.00
ATOM   3280  CG  PRO   203      38.963   7.136 -17.303  1.00  0.00
ATOM   3281  HG2 PRO   203      39.688   7.451 -18.055  1.00  0.00
ATOM   3282  HG3 PRO   203      39.024   7.838 -16.471  1.00  0.00
ATOM   3283  CB  PRO   203      37.579   7.082 -17.932  1.00  0.00
ATOM   3284  HB2 PRO   203      37.417   7.879 -18.659  1.00  0.00
ATOM   3285  HB3 PRO   203      36.822   7.195 -17.154  1.00  0.00
ATOM   3286  CA  PRO   203      37.482   5.673 -18.530  1.00  0.00
ATOM   3287  HA  PRO   203      36.460   5.309 -18.418  1.00  0.00
ATOM   3288  C   PRO   203      37.861   5.650 -20.022  1.00  0.00
ATOM   3289  O   PRO   203      39.039   5.673 -20.380  1.00  0.00
ATOM   3290  N   LYS   204      36.829   5.590 -20.873  1.00  0.00
ATOM   3291  H   LYS   204      35.899   5.568 -20.473  1.00  0.00
ATOM   3292  CA  LYS   204      36.885   5.628 -22.333  1.00  0.00
ATOM   3293  HA  LYS   204      37.913   5.760 -22.668  1.00  0.00
ATOM   3294  CB  LYS   204      36.326   4.301 -22.883  1.00  0.00
ATOM   3295  HB2 LYS   204      35.373   4.114 -22.385  1.00  0.00
ATOM   3296  HB3 LYS   204      36.087   4.401 -23.943  1.00  0.00
ATOM   3297  CG  LYS   204      37.214   3.060 -22.687  1.00  0.00
ATOM   3298  HG2 LYS   204      37.719   3.093 -21.722  1.00  0.00
ATOM   3299  HG3 LYS   204      36.551   2.196 -22.655  1.00  0.00
ATOM   3300  CD  LYS   204      38.219   2.809 -23.818  1.00  0.00
ATOM   3301  HD2 LYS   204      37.685   2.799 -24.770  1.00  0.00
ATOM   3302  HD3 LYS   204      38.936   3.630 -23.871  1.00  0.00
ATOM   3303  CE  LYS   204      38.953   1.471 -23.636  1.00  0.00
ATOM   3304  HE2 LYS   204      39.602   1.510 -22.761  1.00  0.00
ATOM   3305  HE3 LYS   204      38.238   0.666 -23.464  1.00  0.00
ATOM   3306  NZ  LYS   204      39.755   1.125 -24.822  1.00  0.00
ATOM   3307  HZ1 LYS   204      40.439   1.849 -24.993  1.00  0.00
ATOM   3308  HZ2 LYS   204      40.226   0.245 -24.665  1.00  0.00
ATOM   3309  HZ3 LYS   204      39.146   1.038 -25.623  1.00  0.00
ATOM   3310  C   LYS   204      35.985   6.779 -22.829  1.00  0.00
ATOM   3311  O   LYS   204      34.954   7.024 -22.201  1.00  0.00
ATOM   3312  N   PRO   205      36.298   7.448 -23.966  1.00  0.00
ATOM   3313  CD  PRO   205      37.608   7.403 -24.615  1.00  0.00
ATOM   3314  HD2 PRO   205      37.758   6.413 -25.050  1.00  0.00
ATOM   3315  HD3 PRO   205      38.420   7.600 -23.914  1.00  0.00
ATOM   3316  CG  PRO   205      37.574   8.463 -25.715  1.00  0.00
ATOM   3317  HG2 PRO   205      38.137   8.170 -26.602  1.00  0.00
ATOM   3318  HG3 PRO   205      38.014   9.386 -25.336  1.00  0.00
ATOM   3319  CB  PRO   205      36.102   8.699 -26.000  1.00  0.00
ATOM   3320  HB2 PRO   205      35.797   8.040 -26.815  1.00  0.00
ATOM   3321  HB3 PRO   205      35.904   9.722 -26.321  1.00  0.00
ATOM   3322  CA  PRO   205      35.376   8.350 -24.689  1.00  0.00
ATOM   3323  HA  PRO   205      35.229   9.252 -24.094  1.00  0.00
ATOM   3324  C   PRO   205      34.019   7.685 -24.998  1.00  0.00
ATOM   3325  O   PRO   205      33.995   6.546 -25.471  1.00  0.00
ATOM   3326  N   PHE   206      32.902   8.377 -24.710  1.00  0.00
ATOM   3327  H   PHE   206      32.982   9.315 -24.343  1.00  0.00
ATOM   3328  CA  PHE   206      31.555   7.815 -24.824  1.00  0.00
ATOM   3329  HA  PHE   206      31.611   6.752 -24.592  1.00  0.00
ATOM   3330  CB  PHE   206      30.622   8.505 -23.803  1.00  0.00
ATOM   3331  HB2 PHE   206      31.103   8.502 -22.825  1.00  0.00
ATOM   3332  HB3 PHE   206      30.497   9.556 -24.065  1.00  0.00
ATOM   3333  CG  PHE   206      29.231   7.907 -23.618  1.00  0.00
ATOM   3334  CD1 PHE   206      29.001   6.516 -23.722  1.00  0.00
ATOM   3335  HD1 PHE   206      29.794   5.829 -23.972  1.00  0.00
ATOM   3336  CE1 PHE   206      27.720   5.988 -23.475  1.00  0.00
ATOM   3337  HE1 PHE   206      27.563   4.923 -23.552  1.00  0.00
ATOM   3338  CZ  PHE   206      26.662   6.840 -23.106  1.00  0.00
ATOM   3339  HZ  PHE   206      25.681   6.434 -22.908  1.00  0.00
ATOM   3340  CE2 PHE   206      26.882   8.227 -23.006  1.00  0.00
ATOM   3341  HE2 PHE   206      26.071   8.884 -22.731  1.00  0.00
ATOM   3342  CD2 PHE   206      28.158   8.755 -23.275  1.00  0.00
ATOM   3343  HD2 PHE   206      28.313   9.818 -23.198  1.00  0.00
ATOM   3344  C   PHE   206      31.013   8.010 -26.248  1.00  0.00
ATOM   3345  O   PHE   206      30.347   8.998 -26.558  1.00  0.00
ATOM   3346  N   THR   207      31.288   7.014 -27.097  1.00  0.00
ATOM   3347  H   THR   207      31.885   6.269 -26.766  1.00  0.00
ATOM   3348  CA  THR   207      30.666   6.802 -28.401  1.00  0.00
ATOM   3349  HA  THR   207      30.241   7.731 -28.785  1.00  0.00
ATOM   3350  CB  THR   207      31.759   6.296 -29.380  1.00  0.00
ATOM   3351  HB  THR   207      31.297   6.067 -30.341  1.00  0.00
ATOM   3352  CG2 THR   207      32.855   7.342 -29.639  1.00  0.00
ATOM   3353 HG21 THR   207      33.567   6.988 -30.385  1.00  0.00
ATOM   3354 HG22 THR   207      32.426   8.273 -30.010  1.00  0.00
ATOM   3355 HG23 THR   207      33.417   7.573 -28.732  1.00  0.00
ATOM   3356  OG1 THR   207      32.387   5.111 -28.929  1.00  0.00
ATOM   3357  HG1 THR   207      31.764   4.400 -28.918  1.00  0.00
ATOM   3358  C   THR   207      29.518   5.782 -28.237  1.00  0.00
ATOM   3359  O   THR   207      29.281   5.262 -27.144  1.00  0.00
ATOM   3360  N   GLU   208      28.783   5.512 -29.328  1.00  0.00
ATOM   3361  H   GLU   208      29.016   5.981 -30.191  1.00  0.00
ATOM   3362  CA  GLU   208      27.600   4.640 -29.360  1.00  0.00
ATOM   3363  HA  GLU   208      26.932   4.939 -28.552  1.00  0.00
ATOM   3364  CB  GLU   208      26.884   4.858 -30.708  1.00  0.00
ATOM   3365  HB2 GLU   208      27.606   4.748 -31.519  1.00  0.00
ATOM   3366  HB3 GLU   208      26.136   4.081 -30.877  1.00  0.00
ATOM   3367  CG  GLU   208      26.167   6.225 -30.748  1.00  0.00
ATOM   3368  HG2 GLU   208      25.156   6.116 -30.351  1.00  0.00
ATOM   3369  HG3 GLU   208      26.681   6.931 -30.097  1.00  0.00
ATOM   3370  CD  GLU   208      26.119   6.903 -32.117  1.00  0.00
ATOM   3371  OE1 GLU   208      27.132   6.823 -32.846  1.00  0.00
ATOM   3372  OE2 GLU   208      25.079   7.544 -32.386  1.00  0.00
ATOM   3373  C   GLU   208      27.913   3.141 -29.153  1.00  0.00
ATOM   3374  O   GLU   208      26.990   2.361 -28.924  1.00  0.00
ATOM   3375  N   GLU   209      29.198   2.754 -29.164  1.00  0.00
ATOM   3376  H   GLU   209      29.891   3.456 -29.377  1.00  0.00
ATOM   3377  CA  GLU   209      29.710   1.452 -28.752  1.00  0.00
ATOM   3378  HA  GLU   209      29.057   1.082 -27.963  1.00  0.00
ATOM   3379  CB  GLU   209      29.648   0.447 -29.920  1.00  0.00
ATOM   3380  HB2 GLU   209      28.634   0.409 -30.318  1.00  0.00
ATOM   3381  HB3 GLU   209      30.259   0.839 -30.735  1.00  0.00
ATOM   3382  CG  GLU   209      30.083  -0.991 -29.550  1.00  0.00
ATOM   3383  HG2 GLU   209      30.773  -1.000 -28.707  1.00  0.00
ATOM   3384  HG3 GLU   209      29.215  -1.566 -29.227  1.00  0.00
ATOM   3385  CD  GLU   209      30.798  -1.715 -30.689  1.00  0.00
ATOM   3386  OE1 GLU   209      31.810  -1.163 -31.176  1.00  0.00
ATOM   3387  OE2 GLU   209      30.345  -2.829 -31.031  1.00  0.00
ATOM   3388  C   GLU   209      31.104   1.639 -28.140  1.00  0.00
ATOM   3389  O   GLU   209      31.956   2.271 -28.762  1.00  0.00
ATOM   3390  N   VAL   210      31.337   1.095 -26.933  1.00  0.00
ATOM   3391  H   VAL   210      30.590   0.567 -26.501  1.00  0.00
ATOM   3392  CA  VAL   210      32.589   1.212 -26.182  1.00  0.00
ATOM   3393  HA  VAL   210      33.391   1.518 -26.857  1.00  0.00
ATOM   3394  CB  VAL   210      32.472   2.298 -25.072  1.00  0.00
ATOM   3395  HB  VAL   210      31.734   1.963 -24.347  1.00  0.00
ATOM   3396  CG1 VAL   210      33.790   2.490 -24.305  1.00  0.00
ATOM   3397 HG11 VAL   210      33.662   3.240 -23.526  1.00  0.00
ATOM   3398 HG12 VAL   210      34.123   1.576 -23.813  1.00  0.00
ATOM   3399 HG13 VAL   210      34.588   2.822 -24.969  1.00  0.00
ATOM   3400  CG2 VAL   210      31.975   3.663 -25.580  1.00  0.00
ATOM   3401 HG21 VAL   210      31.941   4.393 -24.771  1.00  0.00
ATOM   3402 HG22 VAL   210      32.630   4.060 -26.356  1.00  0.00
ATOM   3403 HG23 VAL   210      30.967   3.598 -25.986  1.00  0.00
ATOM   3404  C   VAL   210      32.967  -0.170 -25.632  1.00  0.00
ATOM   3405  O   VAL   210      32.327  -0.642 -24.694  1.00  0.00
ATOM   3406  N   LEU   211      34.023  -0.793 -26.184  1.00  0.00
ATOM   3407  H   LEU   211      34.498  -0.340 -26.951  1.00  0.00
ATOM   3408  CA  LEU   211      34.592  -2.051 -25.698  1.00  0.00
ATOM   3409  HA  LEU   211      33.852  -2.614 -25.135  1.00  0.00
ATOM   3410  CB  LEU   211      35.078  -2.903 -26.893  1.00  0.00
ATOM   3411  HB2 LEU   211      35.686  -2.296 -27.566  1.00  0.00
ATOM   3412  HB3 LEU   211      35.757  -3.674 -26.524  1.00  0.00
ATOM   3413  CG  LEU   211      33.928  -3.597 -27.663  1.00  0.00
ATOM   3414  HG  LEU   211      32.990  -3.420 -27.135  1.00  0.00
ATOM   3415  CD1 LEU   211      33.764  -3.021 -29.075  1.00  0.00
ATOM   3416 HD11 LEU   211      32.935  -3.496 -29.599  1.00  0.00
ATOM   3417 HD12 LEU   211      33.560  -1.950 -29.040  1.00  0.00
ATOM   3418 HD13 LEU   211      34.663  -3.169 -29.675  1.00  0.00
ATOM   3419  CD2 LEU   211      34.122  -5.121 -27.724  1.00  0.00
ATOM   3420 HD21 LEU   211      33.289  -5.601 -28.238  1.00  0.00
ATOM   3421 HD22 LEU   211      35.037  -5.382 -28.258  1.00  0.00
ATOM   3422 HD23 LEU   211      34.183  -5.556 -26.728  1.00  0.00
ATOM   3423  C   LEU   211      35.794  -1.786 -24.778  1.00  0.00
ATOM   3424  O   LEU   211      36.582  -0.868 -25.014  1.00  0.00
ATOM   3425  N   TRP   212      35.930  -2.639 -23.749  1.00  0.00
ATOM   3426  H   TRP   212      35.236  -3.369 -23.661  1.00  0.00
ATOM   3427  CA  TRP   212      37.041  -2.674 -22.800  1.00  0.00
ATOM   3428  HA  TRP   212      37.753  -1.872 -23.007  1.00  0.00
ATOM   3429  CB  TRP   212      36.520  -2.505 -21.362  1.00  0.00
ATOM   3430  HB2 TRP   212      35.623  -3.102 -21.187  1.00  0.00
ATOM   3431  HB3 TRP   212      37.269  -2.881 -20.665  1.00  0.00
ATOM   3432  CG  TRP   212      36.264  -1.095 -20.950  1.00  0.00
ATOM   3433  CD1 TRP   212      37.199  -0.263 -20.443  1.00  0.00
ATOM   3434  HD1 TRP   212      38.234  -0.526 -20.279  1.00  0.00
ATOM   3435  NE1 TRP   212      36.621   0.954 -20.171  1.00  0.00
ATOM   3436  HE1 TRP   212      37.128   1.722 -19.743  1.00  0.00
ATOM   3437  CE2 TRP   212      35.284   0.976 -20.493  1.00  0.00
ATOM   3438  CZ2 TRP   212      34.293   1.968 -20.415  1.00  0.00
ATOM   3439  HZ2 TRP   212      34.542   2.955 -20.058  1.00  0.00
ATOM   3440  CH2 TRP   212      32.981   1.653 -20.806  1.00  0.00
ATOM   3441  HH2 TRP   212      32.201   2.395 -20.745  1.00  0.00
ATOM   3442  CZ3 TRP   212      32.682   0.358 -21.272  1.00  0.00
ATOM   3443  HZ3 TRP   212      31.673   0.107 -21.554  1.00  0.00
ATOM   3444  CE3 TRP   212      33.690  -0.620 -21.368  1.00  0.00
ATOM   3445  HE3 TRP   212      33.444  -1.606 -21.731  1.00  0.00
ATOM   3446  CD2 TRP   212      35.019  -0.337 -20.982  1.00  0.00
ATOM   3447  C   TRP   212      37.811  -3.991 -22.912  1.00  0.00
ATOM   3448  O   TRP   212      39.018  -3.966 -23.145  1.00  0.00
ATOM   3449  N   ASN   213      37.115  -5.126 -22.709  1.00  0.00
ATOM   3450  H   ASN   213      36.132  -5.035 -22.490  1.00  0.00
ATOM   3451  CA  ASN   213      37.632  -6.498 -22.767  1.00  0.00
ATOM   3452  HA  ASN   213      36.735  -7.116 -22.741  1.00  0.00
ATOM   3453  CB  ASN   213      38.357  -6.762 -24.119  1.00  0.00
ATOM   3454  HB2 ASN   213      37.862  -6.212 -24.921  1.00  0.00
ATOM   3455  HB3 ASN   213      39.381  -6.385 -24.084  1.00  0.00
ATOM   3456  CG  ASN   213      38.393  -8.233 -24.539  1.00  0.00
ATOM   3457  OD1 ASN   213      39.444  -8.868 -24.511  1.00  0.00
ATOM   3458  ND2 ASN   213      37.252  -8.771 -24.972  1.00  0.00
ATOM   3459 HD21 ASN   213      36.415  -8.209 -25.013  1.00  0.00
ATOM   3460 HD22 ASN   213      37.250  -9.724 -25.304  1.00  0.00
ATOM   3461  C   ASN   213      38.429  -6.888 -21.499  1.00  0.00
ATOM   3462  O   ASN   213      39.220  -7.828 -21.538  1.00  0.00
ATOM   3463  N   VAL   214      38.240  -6.166 -20.380  1.00  0.00
ATOM   3464  H   VAL   214      37.558  -5.423 -20.404  1.00  0.00
ATOM   3465  CA  VAL   214      38.980  -6.354 -19.129  1.00  0.00
ATOM   3466  HA  VAL   214      39.963  -6.781 -19.339  1.00  0.00
ATOM   3467  CB  VAL   214      39.178  -4.981 -18.421  1.00  0.00
ATOM   3468  HB  VAL   214      39.725  -5.173 -17.495  1.00  0.00
ATOM   3469  CG1 VAL   214      40.085  -4.057 -19.251  1.00  0.00
ATOM   3470 HG11 VAL   214      40.328  -3.146 -18.703  1.00  0.00
ATOM   3471 HG12 VAL   214      41.026  -4.549 -19.500  1.00  0.00
ATOM   3472 HG13 VAL   214      39.608  -3.761 -20.185  1.00  0.00
ATOM   3473  CG2 VAL   214      37.879  -4.250 -18.010  1.00  0.00
ATOM   3474 HG21 VAL   214      38.092  -3.241 -17.656  1.00  0.00
ATOM   3475 HG22 VAL   214      37.174  -4.169 -18.836  1.00  0.00
ATOM   3476 HG23 VAL   214      37.367  -4.764 -17.196  1.00  0.00
ATOM   3477  C   VAL   214      38.223  -7.296 -18.183  1.00  0.00
ATOM   3478  O   VAL   214      36.997  -7.238 -18.090  1.00  0.00
ATOM   3479  N   TRP   215      38.986  -8.105 -17.431  1.00  0.00
ATOM   3480  H   TRP   215      39.984  -8.090 -17.587  1.00  0.00
ATOM   3481  CA  TRP   215      38.525  -8.830 -16.251  1.00  0.00
ATOM   3482  HA  TRP   215      37.492  -9.156 -16.360  1.00  0.00
ATOM   3483  CB  TRP   215      39.431 -10.057 -16.018  1.00  0.00
ATOM   3484  HB2 TRP   215      40.482  -9.764 -16.057  1.00  0.00
ATOM   3485  HB3 TRP   215      39.270 -10.456 -15.014  1.00  0.00
ATOM   3486  CG  TRP   215      39.215 -11.200 -16.962  1.00  0.00
ATOM   3487  CD1 TRP   215      40.037 -11.553 -17.975  1.00  0.00
ATOM   3488  HD1 TRP   215      40.956 -11.044 -18.229  1.00  0.00
ATOM   3489  NE1 TRP   215      39.527 -12.660 -18.620  1.00  0.00
ATOM   3490  HE1 TRP   215      40.020 -13.100 -19.392  1.00  0.00
ATOM   3491  CE2 TRP   215      38.337 -13.077 -18.060  1.00  0.00
ATOM   3492  CZ2 TRP   215      37.446 -14.125 -18.351  1.00  0.00
ATOM   3493  HZ2 TRP   215      37.643 -14.795 -19.175  1.00  0.00
ATOM   3494  CH2 TRP   215      36.297 -14.292 -17.555  1.00  0.00
ATOM   3495  HH2 TRP   215      35.603 -15.092 -17.767  1.00  0.00
ATOM   3496  CZ3 TRP   215      36.056 -13.416 -16.479  1.00  0.00
ATOM   3497  HZ3 TRP   215      35.175 -13.544 -15.868  1.00  0.00
ATOM   3498  CE3 TRP   215      36.956 -12.366 -16.200  1.00  0.00
ATOM   3499  HE3 TRP   215      36.756 -11.702 -15.372  1.00  0.00
ATOM   3500  CD2 TRP   215      38.116 -12.163 -16.984  1.00  0.00
ATOM   3501  C   TRP   215      38.663  -7.905 -15.035  1.00  0.00
ATOM   3502  O   TRP   215      39.742  -7.367 -14.778  1.00  0.00
ATOM   3503  N   LEU   216      37.566  -7.742 -14.283  1.00  0.00
ATOM   3504  H   LEU   216      36.713  -8.202 -14.576  1.00  0.00
ATOM   3505  CA  LEU   216      37.531  -7.055 -12.998  1.00  0.00
ATOM   3506  HA  LEU   216      38.396  -6.406 -12.851  1.00  0.00
ATOM   3507  CB  LEU   216      36.223  -6.233 -12.892  1.00  0.00
ATOM   3508  HB2 LEU   216      35.360  -6.890 -13.019  1.00  0.00
ATOM   3509  HB3 LEU   216      36.141  -5.831 -11.881  1.00  0.00
ATOM   3510  CG  LEU   216      36.089  -5.069 -13.897  1.00  0.00
ATOM   3511  HG  LEU   216      36.084  -5.484 -14.906  1.00  0.00
ATOM   3512  CD1 LEU   216      34.747  -4.349 -13.692  1.00  0.00
ATOM   3513 HD11 LEU   216      34.609  -3.555 -14.424  1.00  0.00
ATOM   3514 HD12 LEU   216      33.909  -5.038 -13.795  1.00  0.00
ATOM   3515 HD13 LEU   216      34.686  -3.898 -12.701  1.00  0.00
ATOM   3516  CD2 LEU   216      37.254  -4.070 -13.806  1.00  0.00
ATOM   3517 HD21 LEU   216      37.088  -3.215 -14.461  1.00  0.00
ATOM   3518 HD22 LEU   216      37.375  -3.692 -12.791  1.00  0.00
ATOM   3519 HD23 LEU   216      38.197  -4.522 -14.113  1.00  0.00
ATOM   3520  C   LEU   216      37.529  -8.139 -11.915  1.00  0.00
ATOM   3521  O   LEU   216      36.498  -8.766 -11.675  1.00  0.00
ATOM   3522  N   GLU   217      38.687  -8.363 -11.274  1.00  0.00
ATOM   3523  H   GLU   217      39.502  -7.834 -11.547  1.00  0.00
ATOM   3524  CA  GLU   217      38.838  -9.298 -10.162  1.00  0.00
ATOM   3525  HA  GLU   217      38.165 -10.147 -10.290  1.00  0.00
ATOM   3526  CB  GLU   217      40.292  -9.818 -10.124  1.00  0.00
ATOM   3527  HB2 GLU   217      40.536 -10.257 -11.092  1.00  0.00
ATOM   3528  HB3 GLU   217      40.986  -8.985  -9.991  1.00  0.00
ATOM   3529  CG  GLU   217      40.532 -10.880  -9.028  1.00  0.00
ATOM   3530  HG2 GLU   217      40.292 -10.486  -8.041  1.00  0.00
ATOM   3531  HG3 GLU   217      39.869 -11.732  -9.188  1.00  0.00
ATOM   3532  CD  GLU   217      41.979 -11.364  -8.984  1.00  0.00
ATOM   3533  OE1 GLU   217      42.845 -10.535  -8.628  1.00  0.00
ATOM   3534  OE2 GLU   217      42.191 -12.559  -9.281  1.00  0.00
ATOM   3535  C   GLU   217      38.515  -8.560  -8.854  1.00  0.00
ATOM   3536  O   GLU   217      39.145  -7.554  -8.528  1.00  0.00
ATOM   3537  N   PHE   218      37.530  -9.084  -8.117  1.00  0.00
ATOM   3538  H   PHE   218      37.094  -9.934  -8.452  1.00  0.00
ATOM   3539  CA  PHE   218      37.066  -8.592  -6.824  1.00  0.00
ATOM   3540  HA  PHE   218      37.222  -7.515  -6.730  1.00  0.00
ATOM   3541  CB  PHE   218      35.570  -8.931  -6.697  1.00  0.00
ATOM   3542  HB2 PHE   218      35.407 -10.008  -6.775  1.00  0.00
ATOM   3543  HB3 PHE   218      35.219  -8.655  -5.707  1.00  0.00
ATOM   3544  CG  PHE   218      34.679  -8.230  -7.702  1.00  0.00
ATOM   3545  CD1 PHE   218      34.468  -8.807  -8.969  1.00  0.00
ATOM   3546  HD1 PHE   218      34.944  -9.736  -9.232  1.00  0.00
ATOM   3547  CE1 PHE   218      33.616  -8.190  -9.896  1.00  0.00
ATOM   3548  HE1 PHE   218      33.444  -8.662 -10.848  1.00  0.00
ATOM   3549  CZ  PHE   218      32.979  -6.982  -9.567  1.00  0.00
ATOM   3550  HZ  PHE   218      32.313  -6.521 -10.274  1.00  0.00
ATOM   3551  CE2 PHE   218      33.198  -6.388  -8.309  1.00  0.00
ATOM   3552  HE2 PHE   218      32.707  -5.464  -8.049  1.00  0.00
ATOM   3553  CD2 PHE   218      34.048  -7.011  -7.377  1.00  0.00
ATOM   3554  HD2 PHE   218      34.204  -6.551  -6.414  1.00  0.00
ATOM   3555  C   PHE   218      37.806  -9.344  -5.708  1.00  0.00
ATOM   3556  O   PHE   218      38.194 -10.498  -5.883  1.00  0.00
ATOM   3557  N   SER   219      37.985  -8.690  -4.550  1.00  0.00
ATOM   3558  H   SER   219      37.681  -7.727  -4.516  1.00  0.00
ATOM   3559  CA  SER   219      38.675  -9.241  -3.382  1.00  0.00
ATOM   3560  HA  SER   219      39.619  -9.665  -3.728  1.00  0.00
ATOM   3561  CB  SER   219      39.008  -8.081  -2.418  1.00  0.00
ATOM   3562  HB2 SER   219      39.630  -8.445  -1.599  1.00  0.00
ATOM   3563  HB3 SER   219      39.591  -7.316  -2.932  1.00  0.00
ATOM   3564  OG  SER   219      37.857  -7.477  -1.861  1.00  0.00
ATOM   3565  HG  SER   219      38.131  -6.813  -1.246  1.00  0.00
ATOM   3566  C   SER   219      37.900 -10.369  -2.662  1.00  0.00
ATOM   3567  O   SER   219      38.535 -11.199  -2.013  1.00  0.00
ATOM   3568  N   ILE   220      36.561 -10.432  -2.807  1.00  0.00
ATOM   3569  H   ILE   220      36.116  -9.715  -3.359  1.00  0.00
ATOM   3570  CA  ILE   220      35.699 -11.505  -2.292  1.00  0.00
ATOM   3571  HA  ILE   220      35.991 -11.697  -1.257  1.00  0.00
ATOM   3572  CB  ILE   220      34.206 -11.042  -2.294  1.00  0.00
ATOM   3573  HB  ILE   220      34.160 -10.194  -1.608  1.00  0.00
ATOM   3574  CG2 ILE   220      33.704 -10.529  -3.660  1.00  0.00
ATOM   3575 HG21 ILE   220      32.688 -10.143  -3.591  1.00  0.00
ATOM   3576 HG22 ILE   220      34.320  -9.711  -4.021  1.00  0.00
ATOM   3577 HG23 ILE   220      33.705 -11.313  -4.417  1.00  0.00
ATOM   3578  CG1 ILE   220      33.252 -12.123  -1.727  1.00  0.00
ATOM   3579 HG12 ILE   220      33.076 -12.899  -2.472  1.00  0.00
ATOM   3580 HG13 ILE   220      33.733 -12.612  -0.881  1.00  0.00
ATOM   3581  CD1 ILE   220      31.898 -11.588  -1.238  1.00  0.00
ATOM   3582 HD11 ILE   220      31.295 -12.393  -0.820  1.00  0.00
ATOM   3583 HD12 ILE   220      32.029 -10.838  -0.458  1.00  0.00
ATOM   3584 HD13 ILE   220      31.322 -11.136  -2.044  1.00  0.00
ATOM   3585  C   ILE   220      35.897 -12.805  -3.102  1.00  0.00
ATOM   3586  O   ILE   220      36.002 -12.773  -4.329  1.00  0.00
ATOM   3587  N   LYS   221      35.935 -13.945  -2.392  1.00  0.00
ATOM   3588  H   LYS   221      35.830 -13.884  -1.389  1.00  0.00
ATOM   3589  CA  LYS   221      36.052 -15.291  -2.955  1.00  0.00
ATOM   3590  HA  LYS   221      36.637 -15.262  -3.867  1.00  0.00
ATOM   3591  CB  LYS   221      36.733 -16.210  -1.918  1.00  0.00
ATOM   3592  HB2 LYS   221      36.149 -16.237  -0.999  1.00  0.00
ATOM   3593  HB3 LYS   221      36.741 -17.233  -2.298  1.00  0.00
ATOM   3594  CG  LYS   221      38.185 -15.805  -1.605  1.00  0.00
ATOM   3595  HG2 LYS   221      38.752 -15.787  -2.537  1.00  0.00
ATOM   3596  HG3 LYS   221      38.217 -14.790  -1.205  1.00  0.00
ATOM   3597  CD  LYS   221      38.862 -16.762  -0.614  1.00  0.00
ATOM   3598  HD2 LYS   221      38.347 -16.714   0.346  1.00  0.00
ATOM   3599  HD3 LYS   221      38.749 -17.784  -0.974  1.00  0.00
ATOM   3600  CE  LYS   221      40.354 -16.458  -0.423  1.00  0.00
ATOM   3601  HE2 LYS   221      40.862 -16.436  -1.388  1.00  0.00
ATOM   3602  HE3 LYS   221      40.487 -15.476   0.032  1.00  0.00
ATOM   3603  NZ  LYS   221      41.006 -17.476   0.418  1.00  0.00
ATOM   3604  HZ1 LYS   221      40.907 -18.384  -0.014  1.00  0.00
ATOM   3605  HZ2 LYS   221      41.988 -17.257   0.514  1.00  0.00
ATOM   3606  HZ3 LYS   221      40.574 -17.488   1.331  1.00  0.00
ATOM   3607  C   LYS   221      34.660 -15.866  -3.268  1.00  0.00
ATOM   3608  O   LYS   221      33.676 -15.473  -2.639  1.00  0.00
ATOM   3609  N   ILE   222      34.589 -16.808  -4.231  1.00  0.00
ATOM   3610  H   ILE   222      35.453 -17.067  -4.690  1.00  0.00
ATOM   3611  CA  ILE   222      33.374 -17.520  -4.669  1.00  0.00
ATOM   3612  HA  ILE   222      32.712 -16.754  -5.074  1.00  0.00
ATOM   3613  CB  ILE   222      33.694 -18.531  -5.825  1.00  0.00
ATOM   3614  HB  ILE   222      34.626 -19.044  -5.579  1.00  0.00
ATOM   3615  CG2 ILE   222      32.644 -19.649  -6.013  1.00  0.00
ATOM   3616 HG21 ILE   222      32.912 -20.316  -6.833  1.00  0.00
ATOM   3617 HG22 ILE   222      32.548 -20.286  -5.134  1.00  0.00
ATOM   3618 HG23 ILE   222      31.667 -19.224  -6.240  1.00  0.00
ATOM   3619  CG1 ILE   222      33.861 -17.831  -7.196  1.00  0.00
ATOM   3620 HG12 ILE   222      33.663 -18.539  -8.002  1.00  0.00
ATOM   3621 HG13 ILE   222      33.117 -17.043  -7.318  1.00  0.00
ATOM   3622  CD1 ILE   222      35.258 -17.282  -7.447  1.00  0.00
ATOM   3623 HD11 ILE   222      35.351 -16.898  -8.462  1.00  0.00
ATOM   3624 HD12 ILE   222      35.479 -16.477  -6.752  1.00  0.00
ATOM   3625 HD13 ILE   222      36.008 -18.059  -7.324  1.00  0.00
ATOM   3626  C   ILE   222      32.589 -18.159  -3.505  1.00  0.00
ATOM   3627  O   ILE   222      31.361 -18.090  -3.502  1.00  0.00
ATOM   3628  N   LYS   223      33.288 -18.751  -2.520  1.00  0.00
ATOM   3629  H   LYS   223      34.294 -18.774  -2.598  1.00  0.00
ATOM   3630  CA  LYS   223      32.692 -19.395  -1.348  1.00  0.00
ATOM   3631  HA  LYS   223      31.942 -20.103  -1.698  1.00  0.00
ATOM   3632  CB  LYS   223      33.777 -20.175  -0.582  1.00  0.00
ATOM   3633  HB2 LYS   223      33.291 -20.651   0.269  1.00  0.00
ATOM   3634  HB3 LYS   223      34.163 -20.972  -1.217  1.00  0.00
ATOM   3635  CG  LYS   223      34.965 -19.389  -0.007  1.00  0.00
ATOM   3636  HG2 LYS   223      35.514 -18.878  -0.797  1.00  0.00
ATOM   3637  HG3 LYS   223      34.606 -18.621   0.678  1.00  0.00
ATOM   3638  CD  LYS   223      35.900 -20.340   0.753  1.00  0.00
ATOM   3639  HD2 LYS   223      35.309 -21.009   1.381  1.00  0.00
ATOM   3640  HD3 LYS   223      36.421 -20.976   0.037  1.00  0.00
ATOM   3641  CE  LYS   223      36.905 -19.608   1.645  1.00  0.00
ATOM   3642  HE2 LYS   223      37.516 -18.929   1.050  1.00  0.00
ATOM   3643  HE3 LYS   223      36.385 -19.008   2.393  1.00  0.00
ATOM   3644  NZ  LYS   223      37.787 -20.569   2.326  1.00  0.00
ATOM   3645  HZ1 LYS   223      38.330 -21.055   1.617  1.00  0.00
ATOM   3646  HZ2 LYS   223      38.412 -20.082   2.952  1.00  0.00
ATOM   3647  HZ3 LYS   223      37.235 -21.236   2.845  1.00  0.00
ATOM   3648  C   LYS   223      31.978 -18.434  -0.385  1.00  0.00
ATOM   3649  O   LYS   223      31.019 -18.835   0.273  1.00  0.00
ATOM   3650  N   ASP   224      32.444 -17.180  -0.312  1.00  0.00
ATOM   3651  H   ASP   224      33.219 -16.925  -0.909  1.00  0.00
ATOM   3652  CA  ASP   224      31.931 -16.143   0.578  1.00  0.00
ATOM   3653  HA  ASP   224      31.550 -16.591   1.497  1.00  0.00
ATOM   3654  CB  ASP   224      33.081 -15.170   0.925  1.00  0.00
ATOM   3655  HB2 ASP   224      33.495 -14.739   0.014  1.00  0.00
ATOM   3656  HB3 ASP   224      32.706 -14.339   1.515  1.00  0.00
ATOM   3657  CG  ASP   224      34.213 -15.812   1.732  1.00  0.00
ATOM   3658  OD1 ASP   224      33.896 -16.460   2.754  1.00  0.00
ATOM   3659  OD2 ASP   224      35.381 -15.632   1.326  1.00  0.00
ATOM   3660  C   ASP   224      30.770 -15.347  -0.042  1.00  0.00
ATOM   3661  O   ASP   224      30.200 -14.514   0.661  1.00  0.00
ATOM   3662  N   LEU   225      30.376 -15.621  -1.303  1.00  0.00
ATOM   3663  H   LEU   225      30.879 -16.332  -1.814  1.00  0.00
ATOM   3664  CA  LEU   225      29.190 -15.045  -1.944  1.00  0.00
ATOM   3665  HA  LEU   225      29.242 -13.964  -1.844  1.00  0.00
ATOM   3666  CB  LEU   225      29.155 -15.411  -3.451  1.00  0.00
ATOM   3667  HB2 LEU   225      29.211 -16.496  -3.552  1.00  0.00
ATOM   3668  HB3 LEU   225      28.184 -15.135  -3.865  1.00  0.00
ATOM   3669  CG  LEU   225      30.249 -14.770  -4.334  1.00  0.00
ATOM   3670  HG  LEU   225      31.220 -14.979  -3.885  1.00  0.00
ATOM   3671  CD1 LEU   225      30.245 -15.405  -5.735  1.00  0.00
ATOM   3672 HD11 LEU   225      31.060 -15.013  -6.343  1.00  0.00
ATOM   3673 HD12 LEU   225      30.369 -16.487  -5.683  1.00  0.00
ATOM   3674 HD13 LEU   225      29.311 -15.203  -6.260  1.00  0.00
ATOM   3675  CD2 LEU   225      30.095 -13.244  -4.453  1.00  0.00
ATOM   3676 HD21 LEU   225      30.864 -12.824  -5.102  1.00  0.00
ATOM   3677 HD22 LEU   225      29.125 -12.972  -4.871  1.00  0.00
ATOM   3678 HD23 LEU   225      30.193 -12.751  -3.487  1.00  0.00
ATOM   3679  C   LEU   225      27.921 -15.623  -1.274  1.00  0.00
ATOM   3680  O   LEU   225      27.718 -16.838  -1.344  1.00  0.00
ATOM   3681  N   PRO   226      27.065 -14.794  -0.631  1.00  0.00
ATOM   3682  CD  PRO   226      27.240 -13.349  -0.436  1.00  0.00
ATOM   3683  HD2 PRO   226      27.355 -12.818  -1.381  1.00  0.00
ATOM   3684  HD3 PRO   226      28.125 -13.158   0.169  1.00  0.00
ATOM   3685  CG  PRO   226      25.996 -12.867   0.309  1.00  0.00
ATOM   3686  HG2 PRO   226      25.266 -12.488  -0.403  1.00  0.00
ATOM   3687  HG3 PRO   226      26.208 -12.067   1.017  1.00  0.00
ATOM   3688  CB  PRO   226      25.449 -14.123   0.971  1.00  0.00
ATOM   3689  HB2 PRO   226      24.379 -14.052   1.176  1.00  0.00
ATOM   3690  HB3 PRO   226      25.947 -14.283   1.928  1.00  0.00
ATOM   3691  CA  PRO   226      25.824 -15.258   0.008  1.00  0.00
ATOM   3692  HA  PRO   226      25.986 -16.185   0.562  1.00  0.00
ATOM   3693  C   PRO   226      24.713 -15.469  -1.036  1.00  0.00
ATOM   3694  O   PRO   226      24.773 -14.908  -2.132  1.00  0.00
ATOM   3695  N   LYS   227      23.678 -16.256  -0.688  1.00  0.00
ATOM   3696  H   LYS   227      23.671 -16.682   0.228  1.00  0.00
ATOM   3697  CA  LYS   227      22.502 -16.440  -1.540  1.00  0.00
ATOM   3698  HA  LYS   227      22.856 -16.674  -2.547  1.00  0.00
ATOM   3699  CB  LYS   227      21.622 -17.607  -1.037  1.00  0.00
ATOM   3700  HB2 LYS   227      22.233 -18.378  -0.572  1.00  0.00
ATOM   3701  HB3 LYS   227      20.945 -17.262  -0.254  1.00  0.00
ATOM   3702  CG  LYS   227      20.828 -18.235  -2.200  1.00  0.00
ATOM   3703  HG2 LYS   227      20.566 -17.453  -2.906  1.00  0.00
ATOM   3704  HG3 LYS   227      21.468 -18.926  -2.746  1.00  0.00
ATOM   3705  CD  LYS   227      19.526 -18.936  -1.802  1.00  0.00
ATOM   3706  HD2 LYS   227      19.743 -19.774  -1.140  1.00  0.00
ATOM   3707  HD3 LYS   227      18.911 -18.239  -1.232  1.00  0.00
ATOM   3708  CE  LYS   227      18.741 -19.409  -3.039  1.00  0.00
ATOM   3709  HE2 LYS   227      18.556 -18.574  -3.712  1.00  0.00
ATOM   3710  HE3 LYS   227      19.313 -20.146  -3.604  1.00  0.00
ATOM   3711  NZ  LYS   227      17.438 -19.987  -2.673  1.00  0.00
ATOM   3712  HZ1 LYS   227      16.940 -19.345  -2.062  1.00  0.00
ATOM   3713  HZ2 LYS   227      16.889 -20.156  -3.503  1.00  0.00
ATOM   3714  HZ3 LYS   227      17.582 -20.855  -2.178  1.00  0.00
ATOM   3715  C   LYS   227      21.678 -15.138  -1.566  1.00  0.00
ATOM   3716  O   LYS   227      21.448 -14.516  -0.527  1.00  0.00
ATOM   3717  N   GLY   228      21.265 -14.733  -2.774  1.00  0.00
ATOM   3718  H   GLY   228      21.466 -15.326  -3.567  1.00  0.00
ATOM   3719  CA  GLY   228      20.576 -13.480  -3.060  1.00  0.00
ATOM   3720  HA2 GLY   228      19.857 -13.660  -3.859  1.00  0.00
ATOM   3721  HA3 GLY   228      19.996 -13.145  -2.198  1.00  0.00
ATOM   3722  C   GLY   228      21.511 -12.350  -3.507  1.00  0.00
ATOM   3723  O   GLY   228      21.018 -11.258  -3.786  1.00  0.00
ATOM   3724  N   ALA   229      22.836 -12.592  -3.583  1.00  0.00
ATOM   3725  H   ALA   229      23.170 -13.513  -3.335  1.00  0.00
ATOM   3726  CA  ALA   229      23.840 -11.591  -3.939  1.00  0.00
ATOM   3727  HA  ALA   229      23.676 -10.740  -3.283  1.00  0.00
ATOM   3728  CB  ALA   229      25.249 -12.155  -3.693  1.00  0.00
ATOM   3729  HB1 ALA   229      26.019 -11.433  -3.971  1.00  0.00
ATOM   3730  HB2 ALA   229      25.391 -12.381  -2.639  1.00  0.00
ATOM   3731  HB3 ALA   229      25.429 -13.071  -4.257  1.00  0.00
ATOM   3732  C   ALA   229      23.724 -11.165  -5.409  1.00  0.00
ATOM   3733  O   ALA   229      23.886 -11.987  -6.311  1.00  0.00
ATOM   3734  N   LEU   230      23.452  -9.870  -5.632  1.00  0.00
ATOM   3735  H   LEU   230      23.354  -9.260  -4.832  1.00  0.00
ATOM   3736  CA  LEU   230      23.369  -9.256  -6.953  1.00  0.00
ATOM   3737  HA  LEU   230      23.002  -9.970  -7.690  1.00  0.00
ATOM   3738  CB  LEU   230      22.451  -8.007  -6.898  1.00  0.00
ATOM   3739  HB2 LEU   230      22.833  -7.317  -6.143  1.00  0.00
ATOM   3740  HB3 LEU   230      22.517  -7.467  -7.845  1.00  0.00
ATOM   3741  CG  LEU   230      20.959  -8.273  -6.606  1.00  0.00
ATOM   3742  HG  LEU   230      20.889  -8.839  -5.676  1.00  0.00
ATOM   3743  CD1 LEU   230      20.210  -6.947  -6.391  1.00  0.00
ATOM   3744 HD11 LEU   230      19.164  -7.123  -6.137  1.00  0.00
ATOM   3745 HD12 LEU   230      20.650  -6.371  -5.576  1.00  0.00
ATOM   3746 HD13 LEU   230      20.232  -6.325  -7.286  1.00  0.00
ATOM   3747  CD2 LEU   230      20.275  -9.096  -7.709  1.00  0.00
ATOM   3748 HD21 LEU   230      19.234  -9.298  -7.457  1.00  0.00
ATOM   3749 HD22 LEU   230      20.287  -8.587  -8.670  1.00  0.00
ATOM   3750 HD23 LEU   230      20.765 -10.056  -7.848  1.00  0.00
ATOM   3751  C   LEU   230      24.756  -8.750  -7.364  1.00  0.00
ATOM   3752  O   LEU   230      25.455  -8.119  -6.571  1.00  0.00
ATOM   3753  N   LEU   231      25.099  -8.955  -8.642  1.00  0.00
ATOM   3754  H   LEU   231      24.480  -9.524  -9.209  1.00  0.00
ATOM   3755  CA  LEU   231      26.083  -8.166  -9.368  1.00  0.00
ATOM   3756  HA  LEU   231      26.856  -7.798  -8.694  1.00  0.00
ATOM   3757  CB  LEU   231      26.735  -9.040 -10.462  1.00  0.00
ATOM   3758  HB2 LEU   231      27.317  -9.802  -9.953  1.00  0.00
ATOM   3759  HB3 LEU   231      25.962  -9.574 -11.019  1.00  0.00
ATOM   3760  CG  LEU   231      27.663  -8.312 -11.465  1.00  0.00
ATOM   3761  HG  LEU   231      27.073  -7.588 -12.027  1.00  0.00
ATOM   3762  CD1 LEU   231      28.805  -7.545 -10.778  1.00  0.00
ATOM   3763 HD11 LEU   231      29.461  -7.090 -11.519  1.00  0.00
ATOM   3764 HD12 LEU   231      28.430  -6.740 -10.147  1.00  0.00
ATOM   3765 HD13 LEU   231      29.413  -8.206 -10.159  1.00  0.00
ATOM   3766  CD2 LEU   231      28.227  -9.299 -12.497  1.00  0.00
ATOM   3767 HD21 LEU   231      28.806  -8.770 -13.253  1.00  0.00
ATOM   3768 HD22 LEU   231      28.880 -10.037 -12.030  1.00  0.00
ATOM   3769 HD23 LEU   231      27.428  -9.835 -13.011  1.00  0.00
ATOM   3770  C   LEU   231      25.300  -7.012 -10.006  1.00  0.00
ATOM   3771  O   LEU   231      24.534  -7.219 -10.946  1.00  0.00
ATOM   3772  N   ASN   232      25.498  -5.804  -9.467  1.00  0.00
ATOM   3773  H   ASN   232      26.159  -5.739  -8.702  1.00  0.00
ATOM   3774  CA  ASN   232      24.935  -4.551  -9.948  1.00  0.00
ATOM   3775  HA  ASN   232      24.013  -4.722 -10.505  1.00  0.00
ATOM   3776  CB  ASN   232      24.629  -3.680  -8.705  1.00  0.00
ATOM   3777  HB2 ASN   232      23.810  -4.128  -8.141  1.00  0.00
ATOM   3778  HB3 ASN   232      25.476  -3.686  -8.023  1.00  0.00
ATOM   3779  CG  ASN   232      24.262  -2.224  -9.014  1.00  0.00
ATOM   3780  OD1 ASN   232      25.041  -1.322  -8.719  1.00  0.00
ATOM   3781  ND2 ASN   232      23.082  -1.988  -9.588  1.00  0.00
ATOM   3782 HD21 ASN   232      22.452  -2.760  -9.770  1.00  0.00
ATOM   3783 HD22 ASN   232      22.807  -1.042  -9.802  1.00  0.00
ATOM   3784  C   ASN   232      25.995  -3.894 -10.846  1.00  0.00
ATOM   3785  O   ASN   232      27.081  -3.547 -10.385  1.00  0.00
ATOM   3786  N   LEU   233      25.642  -3.714 -12.125  1.00  0.00
ATOM   3787  H   LEU   233      24.715  -4.012 -12.402  1.00  0.00
ATOM   3788  CA  LEU   233      26.423  -3.013 -13.135  1.00  0.00
ATOM   3789  HA  LEU   233      27.462  -2.896 -12.826  1.00  0.00
ATOM   3790  CB  LEU   233      26.352  -3.803 -14.458  1.00  0.00
ATOM   3791  HB2 LEU   233      25.310  -3.880 -14.767  1.00  0.00
ATOM   3792  HB3 LEU   233      26.855  -3.238 -15.244  1.00  0.00
ATOM   3793  CG  LEU   233      26.949  -5.225 -14.394  1.00  0.00
ATOM   3794  HG  LEU   233      26.501  -5.755 -13.553  1.00  0.00
ATOM   3795  CD1 LEU   233      26.579  -6.021 -15.652  1.00  0.00
ATOM   3796 HD11 LEU   233      26.917  -7.051 -15.568  1.00  0.00
ATOM   3797 HD12 LEU   233      25.499  -6.044 -15.800  1.00  0.00
ATOM   3798 HD13 LEU   233      27.030  -5.594 -16.547  1.00  0.00
ATOM   3799  CD2 LEU   233      28.473  -5.218 -14.185  1.00  0.00
ATOM   3800 HD21 LEU   233      28.874  -6.233 -14.184  1.00  0.00
ATOM   3801 HD22 LEU   233      28.980  -4.662 -14.974  1.00  0.00
ATOM   3802 HD23 LEU   233      28.745  -4.768 -13.231  1.00  0.00
ATOM   3803  C   LEU   233      25.781  -1.636 -13.351  1.00  0.00
ATOM   3804  O   LEU   233      24.570  -1.536 -13.550  1.00  0.00
ATOM   3805  N   GLN   234      26.607  -0.583 -13.311  1.00  0.00
ATOM   3806  H   GLN   234      27.588  -0.762 -13.137  1.00  0.00
ATOM   3807  CA  GLN   234      26.222   0.820 -13.425  1.00  0.00
ATOM   3808  HA  GLN   234      25.220   0.885 -13.848  1.00  0.00
ATOM   3809  CB  GLN   234      26.212   1.473 -12.031  1.00  0.00
ATOM   3810  HB2 GLN   234      27.117   1.195 -11.488  1.00  0.00
ATOM   3811  HB3 GLN   234      26.256   2.557 -12.137  1.00  0.00
ATOM   3812  CG  GLN   234      24.966   1.102 -11.207  1.00  0.00
ATOM   3813  HG2 GLN   234      24.070   1.333 -11.783  1.00  0.00
ATOM   3814  HG3 GLN   234      24.948   0.029 -11.022  1.00  0.00
ATOM   3815  CD  GLN   234      24.891   1.830  -9.863  1.00  0.00
ATOM   3816  OE1 GLN   234      25.902   2.255  -9.311  1.00  0.00
ATOM   3817  NE2 GLN   234      23.677   1.986  -9.332  1.00  0.00
ATOM   3818 HE21 GLN   234      22.863   1.635  -9.812  1.00  0.00
ATOM   3819 HE22 GLN   234      23.589   2.455  -8.443  1.00  0.00
ATOM   3820  C   GLN   234      27.149   1.547 -14.399  1.00  0.00
ATOM   3821  O   GLN   234      28.341   1.257 -14.443  1.00  0.00
ATOM   3822  N   ILE   235      26.595   2.505 -15.157  1.00  0.00
ATOM   3823  H   ILE   235      25.605   2.683 -15.045  1.00  0.00
ATOM   3824  CA  ILE   235      27.308   3.343 -16.120  1.00  0.00
ATOM   3825  HA  ILE   235      28.357   3.051 -16.181  1.00  0.00
ATOM   3826  CB  ILE   235      26.681   3.164 -17.534  1.00  0.00
ATOM   3827  HB  ILE   235      25.598   3.206 -17.424  1.00  0.00
ATOM   3828  CG2 ILE   235      27.074   4.273 -18.536  1.00  0.00
ATOM   3829 HG21 ILE   235      26.634   4.113 -19.519  1.00  0.00
ATOM   3830 HG22 ILE   235      26.742   5.262 -18.221  1.00  0.00
ATOM   3831 HG23 ILE   235      28.153   4.308 -18.660  1.00  0.00
ATOM   3832  CG1 ILE   235      27.061   1.777 -18.102  1.00  0.00
ATOM   3833 HG12 ILE   235      28.135   1.731 -18.284  1.00  0.00
ATOM   3834 HG13 ILE   235      26.854   1.005 -17.361  1.00  0.00
ATOM   3835  CD1 ILE   235      26.314   1.404 -19.385  1.00  0.00
ATOM   3836 HD11 ILE   235      26.446   0.348 -19.620  1.00  0.00
ATOM   3837 HD12 ILE   235      25.248   1.587 -19.274  1.00  0.00
ATOM   3838 HD13 ILE   235      26.665   1.974 -20.245  1.00  0.00
ATOM   3839  C   ILE   235      27.250   4.787 -15.616  1.00  0.00
ATOM   3840  O   ILE   235      26.167   5.361 -15.493  1.00  0.00
ATOM   3841  N   TYR   236      28.434   5.361 -15.363  1.00  0.00
ATOM   3842  H   TYR   236      29.266   4.807 -15.517  1.00  0.00
ATOM   3843  CA  TYR   236      28.648   6.758 -15.000  1.00  0.00
ATOM   3844  HA  TYR   236      27.702   7.237 -14.767  1.00  0.00
ATOM   3845  CB  TYR   236      29.583   6.823 -13.779  1.00  0.00
ATOM   3846  HB2 TYR   236      30.477   6.233 -13.979  1.00  0.00
ATOM   3847  HB3 TYR   236      29.929   7.845 -13.617  1.00  0.00
ATOM   3848  CG  TYR   236      28.959   6.338 -12.486  1.00  0.00
ATOM   3849  CD1 TYR   236      28.343   7.253 -11.606  1.00  0.00
ATOM   3850  HD1 TYR   236      28.314   8.305 -11.847  1.00  0.00
ATOM   3851  CE1 TYR   236      27.767   6.799 -10.405  1.00  0.00
ATOM   3852  HE1 TYR   236      27.299   7.502  -9.732  1.00  0.00
ATOM   3853  CZ  TYR   236      27.802   5.428 -10.081  1.00  0.00
ATOM   3854  OH  TYR   236      27.249   4.983  -8.917  1.00  0.00
ATOM   3855  HH  TYR   236      27.364   4.051  -8.790  1.00  0.00
ATOM   3856  CE2 TYR   236      28.406   4.513 -10.963  1.00  0.00
ATOM   3857  HE2 TYR   236      28.420   3.461 -10.725  1.00  0.00
ATOM   3858  CD2 TYR   236      28.991   4.967 -12.160  1.00  0.00
ATOM   3859  HD2 TYR   236      29.456   4.256 -12.828  1.00  0.00
ATOM   3860  C   TYR   236      29.335   7.488 -16.160  1.00  0.00
ATOM   3861  O   TYR   236      30.090   6.872 -16.912  1.00  0.00
ATOM   3862  N   CYS   237      29.111   8.809 -16.250  1.00  0.00
ATOM   3863  H   CYS   237      28.467   9.219 -15.586  1.00  0.00
ATOM   3864  CA  CYS   237      29.737   9.734 -17.196  1.00  0.00
ATOM   3865  HA  CYS   237      30.523   9.194 -17.716  1.00  0.00
ATOM   3866  CB  CYS   237      28.714  10.209 -18.252  1.00  0.00
ATOM   3867  HB2 CYS   237      29.220  10.769 -19.039  1.00  0.00
ATOM   3868  HB3 CYS   237      28.243   9.356 -18.735  1.00  0.00
ATOM   3869  SG  CYS   237      27.409  11.266 -17.550  1.00  0.00
ATOM   3870  HG  CYS   237      26.957  10.369 -16.668  1.00  0.00
ATOM   3871  C   CYS   237      30.426  10.899 -16.473  1.00  0.00
ATOM   3872  O   CYS   237      30.111  11.189 -15.320  1.00  0.00
ATOM   3873  N   GLY   238      31.351  11.577 -17.168  1.00  0.00
ATOM   3874  H   GLY   238      31.566  11.272 -18.109  1.00  0.00
ATOM   3875  CA  GLY   238      32.067  12.739 -16.660  1.00  0.00
ATOM   3876  HA2 GLY   238      31.372  13.562 -16.489  1.00  0.00
ATOM   3877  HA3 GLY   238      32.542  12.504 -15.706  1.00  0.00
ATOM   3878  C   GLY   238      33.135  13.167 -17.660  1.00  0.00
ATOM   3879  O   GLY   238      32.834  13.722 -18.715  1.00  0.00
ATOM   3880  N   LYS   239      32.680  14.921 -10.124  1.00  0.00
ATOM   3881  H   LYS   239      33.200  15.679  -9.708  1.00  0.00
ATOM   3882  CA  LYS   239      31.937  15.367 -11.309  1.00  0.00
ATOM   3883  HA  LYS   239      31.113  15.993 -10.964  1.00  0.00
ATOM   3884  CB  LYS   239      32.844  16.227 -12.219  1.00  0.00
ATOM   3885  HB2 LYS   239      33.724  15.655 -12.517  1.00  0.00
ATOM   3886  HB3 LYS   239      32.315  16.467 -13.143  1.00  0.00
ATOM   3887  CG  LYS   239      33.279  17.557 -11.578  1.00  0.00
ATOM   3888  HG2 LYS   239      32.398  18.086 -11.212  1.00  0.00
ATOM   3889  HG3 LYS   239      33.905  17.360 -10.707  1.00  0.00
ATOM   3890  CD  LYS   239      34.039  18.463 -12.559  1.00  0.00
ATOM   3891  HD2 LYS   239      34.917  17.937 -12.935  1.00  0.00
ATOM   3892  HD3 LYS   239      33.404  18.664 -13.424  1.00  0.00
ATOM   3893  CE  LYS   239      34.466  19.792 -11.921  1.00  0.00
ATOM   3894  HE2 LYS   239      33.599  20.313 -11.512  1.00  0.00
ATOM   3895  HE3 LYS   239      35.154  19.612 -11.094  1.00  0.00
ATOM   3896  NZ  LYS   239      35.120  20.673 -12.904  1.00  0.00
ATOM   3897  HZ1 LYS   239      34.476  20.878 -13.655  1.00  0.00
ATOM   3898  HZ2 LYS   239      35.395  21.535 -12.454  1.00  0.00
ATOM   3899  HZ3 LYS   239      35.938  20.215 -13.279  1.00  0.00
ATOM   3900  C   LYS   239      31.289  14.197 -12.082  1.00  0.00
ATOM   3901  O   LYS   239      30.944  14.346 -13.255  1.00  0.00
ATOM   3902  N   VAL   240      31.097  13.043 -11.418  1.00  0.00
ATOM   3903  H   VAL   240      31.410  12.998 -10.461  1.00  0.00
ATOM   3904  CA  VAL   240      30.467  11.840 -11.969  1.00  0.00
ATOM   3905  HA  VAL   240      30.797  11.719 -12.999  1.00  0.00
ATOM   3906  CB  VAL   240      30.915  10.593 -11.155  1.00  0.00
ATOM   3907  HB  VAL   240      30.410   9.728 -11.587  1.00  0.00
ATOM   3908  CG1 VAL   240      32.421  10.328 -11.325  1.00  0.00
ATOM   3909 HG11 VAL   240      32.709   9.388 -10.854  1.00  0.00
ATOM   3910 HG12 VAL   240      32.691  10.261 -12.379  1.00  0.00
ATOM   3911 HG13 VAL   240      33.023  11.120 -10.877  1.00  0.00
ATOM   3912  CG2 VAL   240      30.538  10.624  -9.659  1.00  0.00
ATOM   3913 HG21 VAL   240      30.867   9.712  -9.159  1.00  0.00
ATOM   3914 HG22 VAL   240      31.001  11.465  -9.143  1.00  0.00
ATOM   3915 HG23 VAL   240      29.460  10.692  -9.509  1.00  0.00
ATOM   3916  C   VAL   240      28.929  11.959 -11.944  1.00  0.00
ATOM   3917  O   VAL   240      28.370  12.699 -11.132  1.00  0.00
ATOM   3918  N   GLN   241      28.253  11.213 -12.832  1.00  0.00
ATOM   3919  H   GLN   241      28.781  10.660 -13.493  1.00  0.00
ATOM   3920  CA  GLN   241      26.796  11.174 -12.952  1.00  0.00
ATOM   3921  HA  GLN   241      26.377  11.262 -11.947  1.00  0.00
ATOM   3922  CB  GLN   241      26.306  12.385 -13.771  1.00  0.00
ATOM   3923  HB2 GLN   241      26.681  13.299 -13.307  1.00  0.00
ATOM   3924  HB3 GLN   241      26.748  12.345 -14.767  1.00  0.00
ATOM   3925  CG  GLN   241      24.769  12.478 -13.880  1.00  0.00
ATOM   3926  HG2 GLN   241      24.371  11.610 -14.407  1.00  0.00
ATOM   3927  HG3 GLN   241      24.331  12.462 -12.881  1.00  0.00
ATOM   3928  CD  GLN   241      24.253  13.727 -14.603  1.00  0.00
ATOM   3929  OE1 GLN   241      23.059  14.006 -14.553  1.00  0.00
ATOM   3930  NE2 GLN   241      25.125  14.498 -15.259  1.00  0.00
ATOM   3931 HE21 GLN   241      26.103  14.250 -15.281  1.00  0.00
ATOM   3932 HE22 GLN   241      24.797  15.326 -15.733  1.00  0.00
ATOM   3933  C   GLN   241      26.333   9.826 -13.512  1.00  0.00
ATOM   3934  O   GLN   241      26.750   9.451 -14.605  1.00  0.00
ATOM   3935  N   LEU   242      25.441   9.134 -12.783  1.00  0.00
ATOM   3936  H   LEU   242      25.134   9.540 -11.911  1.00  0.00
ATOM   3937  CA  LEU   242      24.854   7.838 -13.135  1.00  0.00
ATOM   3938  HA  LEU   242      25.651   7.171 -13.464  1.00  0.00
ATOM   3939  CB  LEU   242      24.177   7.275 -11.859  1.00  0.00
ATOM   3940  HB2 LEU   242      24.896   7.276 -11.039  1.00  0.00
ATOM   3941  HB3 LEU   242      23.388   7.964 -11.549  1.00  0.00
ATOM   3942  CG  LEU   242      23.576   5.855 -11.980  1.00  0.00
ATOM   3943  HG  LEU   242      22.943   5.807 -12.866  1.00  0.00
ATOM   3944  CD1 LEU   242      24.658   4.779 -12.128  1.00  0.00
ATOM   3945 HD11 LEU   242      24.202   3.799 -12.262  1.00  0.00
ATOM   3946 HD12 LEU   242      25.295   4.955 -12.993  1.00  0.00
ATOM   3947 HD13 LEU   242      25.296   4.733 -11.246  1.00  0.00
ATOM   3948  CD2 LEU   242      22.679   5.532 -10.775  1.00  0.00
ATOM   3949 HD21 LEU   242      22.205   4.557 -10.889  1.00  0.00
ATOM   3950 HD22 LEU   242      23.254   5.516  -9.848  1.00  0.00
ATOM   3951 HD23 LEU   242      21.885   6.270 -10.660  1.00  0.00
ATOM   3952  C   LEU   242      23.802   8.014 -14.246  1.00  0.00
ATOM   3953  O   LEU   242      22.903   8.847 -14.121  1.00  0.00
ATOM   3954  N   LEU   243      23.919   7.214 -15.318  1.00  0.00
ATOM   3955  H   LEU   243      24.695   6.564 -15.342  1.00  0.00
ATOM   3956  CA  LEU   243      23.029   7.227 -16.479  1.00  0.00
ATOM   3957  HA  LEU   243      22.341   8.072 -16.434  1.00  0.00
ATOM   3958  CB  LEU   243      23.870   7.321 -17.770  1.00  0.00
ATOM   3959  HB2 LEU   243      24.600   6.510 -17.778  1.00  0.00
ATOM   3960  HB3 LEU   243      23.220   7.150 -18.628  1.00  0.00
ATOM   3961  CG  LEU   243      24.599   8.656 -18.012  1.00  0.00
ATOM   3962  HG  LEU   243      25.211   8.891 -17.140  1.00  0.00
ATOM   3963  CD1 LEU   243      25.540   8.513 -19.218  1.00  0.00
ATOM   3964 HD11 LEU   243      26.019   9.459 -19.468  1.00  0.00
ATOM   3965 HD12 LEU   243      26.326   7.783 -19.022  1.00  0.00
ATOM   3966 HD13 LEU   243      24.999   8.184 -20.106  1.00  0.00
ATOM   3967  CD2 LEU   243      23.619   9.820 -18.241  1.00  0.00
ATOM   3968 HD21 LEU   243      24.155  10.742 -18.467  1.00  0.00
ATOM   3969 HD22 LEU   243      22.945   9.615 -19.073  1.00  0.00
ATOM   3970 HD23 LEU   243      23.012  10.016 -17.357  1.00  0.00
ATOM   3971  C   LEU   243      22.168   5.957 -16.568  1.00  0.00
ATOM   3972  O   LEU   243      20.982   6.070 -16.878  1.00  0.00
ATOM   3973  N   TYR   244      22.752   4.766 -16.341  1.00  0.00
ATOM   3974  H   TYR   244      23.725   4.753 -16.067  1.00  0.00
ATOM   3975  CA  TYR   244      22.103   3.463 -16.536  1.00  0.00
ATOM   3976  HA  TYR   244      21.027   3.616 -16.475  1.00  0.00
ATOM   3977  CB  TYR   244      22.420   2.862 -17.927  1.00  0.00
ATOM   3978  HB2 TYR   244      23.463   2.551 -17.965  1.00  0.00
ATOM   3979  HB3 TYR   244      21.845   1.946 -18.062  1.00  0.00
ATOM   3980  CG  TYR   244      22.144   3.756 -19.122  1.00  0.00
ATOM   3981  CD1 TYR   244      20.858   3.817 -19.697  1.00  0.00
ATOM   3982  HD1 TYR   244      20.055   3.214 -19.297  1.00  0.00
ATOM   3983  CE1 TYR   244      20.615   4.669 -20.793  1.00  0.00
ATOM   3984  HE1 TYR   244      19.627   4.715 -21.227  1.00  0.00
ATOM   3985  CZ  TYR   244      21.655   5.468 -21.311  1.00  0.00
ATOM   3986  OH  TYR   244      21.424   6.303 -22.364  1.00  0.00
ATOM   3987  HH  TYR   244      20.532   6.278 -22.673  1.00  0.00
ATOM   3988  CE2 TYR   244      22.941   5.401 -20.743  1.00  0.00
ATOM   3989  HE2 TYR   244      23.741   6.009 -21.137  1.00  0.00
ATOM   3990  CD2 TYR   244      23.187   4.539 -19.658  1.00  0.00
ATOM   3991  HD2 TYR   244      24.175   4.495 -19.226  1.00  0.00
ATOM   3992  C   TYR   244      22.464   2.490 -15.411  1.00  0.00
ATOM   3993  O   TYR   244      23.540   2.595 -14.820  1.00  0.00
ATOM   3994  N   TYR   245      21.574   1.517 -15.155  1.00  0.00
ATOM   3995  H   TYR   245      20.709   1.512 -15.682  1.00  0.00
ATOM   3996  CA  TYR   245      21.743   0.446 -14.175  1.00  0.00
ATOM   3997  HA  TYR   245      22.810   0.235 -14.120  1.00  0.00
ATOM   3998  CB  TYR   245      21.301   0.912 -12.771  1.00  0.00
ATOM   3999  HB2 TYR   245      21.651   0.192 -12.030  1.00  0.00
ATOM   4000  HB3 TYR   245      21.792   1.852 -12.516  1.00  0.00
ATOM   4001  CG  TYR   245      19.800   1.078 -12.597  1.00  0.00
ATOM   4002  CD1 TYR   245      19.012  -0.026 -12.210  1.00  0.00
ATOM   4003  HD1 TYR   245      19.470  -0.988 -12.027  1.00  0.00
ATOM   4004  CE1 TYR   245      17.619   0.109 -12.090  1.00  0.00
ATOM   4005  HE1 TYR   245      17.027  -0.749 -11.812  1.00  0.00
ATOM   4006  CZ  TYR   245      17.011   1.362 -12.302  1.00  0.00
ATOM   4007  OH  TYR   245      15.669   1.508 -12.115  1.00  0.00
ATOM   4008  HH  TYR   245      15.263   0.734 -11.752  1.00  0.00
ATOM   4009  CE2 TYR   245      17.792   2.464 -12.701  1.00  0.00
ATOM   4010  HE2 TYR   245      17.324   3.418 -12.889  1.00  0.00
ATOM   4011  CD2 TYR   245      19.185   2.320 -12.853  1.00  0.00
ATOM   4012  HD2 TYR   245      19.780   3.165 -13.167  1.00  0.00
ATOM   4013  C   TYR   245      21.075  -0.861 -14.634  1.00  0.00
ATOM   4014  O   TYR   245      20.041  -0.836 -15.303  1.00  0.00
ATOM   4015  N   VAL   246      21.647  -1.999 -14.216  1.00  0.00
ATOM   4016  H   VAL   246      22.513  -1.930 -13.696  1.00  0.00
ATOM   4017  CA  VAL   246      21.078  -3.343 -14.325  1.00  0.00
ATOM   4018  HA  VAL   246      20.011  -3.238 -14.116  1.00  0.00
ATOM   4019  CB  VAL   246      21.231  -3.912 -15.762  1.00  0.00
ATOM   4020  HB  VAL   246      20.948  -3.116 -16.445  1.00  0.00
ATOM   4021  CG1 VAL   246      22.672  -4.323 -16.115  1.00  0.00
ATOM   4022 HG11 VAL   246      22.756  -4.602 -17.165  1.00  0.00
ATOM   4023 HG12 VAL   246      23.366  -3.506 -15.934  1.00  0.00
ATOM   4024 HG13 VAL   246      23.007  -5.178 -15.526  1.00  0.00
ATOM   4025  CG2 VAL   246      20.257  -5.067 -16.047  1.00  0.00
ATOM   4026 HG21 VAL   246      20.220  -5.281 -17.115  1.00  0.00
ATOM   4027 HG22 VAL   246      20.546  -5.984 -15.533  1.00  0.00
ATOM   4028 HG23 VAL   246      19.240  -4.816 -15.742  1.00  0.00
ATOM   4029  C   VAL   246      21.644  -4.230 -13.209  1.00  0.00
ATOM   4030  O   VAL   246      22.743  -3.977 -12.715  1.00  0.00
ATOM   4031  N   ASN   247      20.897  -5.279 -12.832  1.00  0.00
ATOM   4032  H   ASN   247      20.017  -5.437 -13.301  1.00  0.00
ATOM   4033  CA  ASN   247      21.288  -6.267 -11.825  1.00  0.00
ATOM   4034  HA  ASN   247      22.327  -6.104 -11.542  1.00  0.00
ATOM   4035  CB  ASN   247      20.432  -6.154 -10.547  1.00  0.00
ATOM   4036  HB2 ASN   247      19.421  -6.513 -10.731  1.00  0.00
ATOM   4037  HB3 ASN   247      20.851  -6.812  -9.788  1.00  0.00
ATOM   4038  CG  ASN   247      20.393  -4.757  -9.933  1.00  0.00
ATOM   4039  OD1 ASN   247      21.387  -4.295  -9.383  1.00  0.00
ATOM   4040  ND2 ASN   247      19.251  -4.077 -10.034  1.00  0.00
ATOM   4041 HD21 ASN   247      18.451  -4.505 -10.484  1.00  0.00
ATOM   4042 HD22 ASN   247      19.174  -3.158  -9.616  1.00  0.00
ATOM   4043  C   ASN   247      21.195  -7.681 -12.403  1.00  0.00
ATOM   4044  O   ASN   247      20.394  -7.950 -13.300  1.00  0.00
ATOM   4045  N   LEU   248      22.006  -8.586 -11.840  1.00  0.00
ATOM   4046  H   LEU   248      22.650  -8.264 -11.131  1.00  0.00
ATOM   4047  CA  LEU   248      22.066 -10.003 -12.165  1.00  0.00
ATOM   4048  HA  LEU   248      21.081 -10.316 -12.515  1.00  0.00
ATOM   4049  CB  LEU   248      23.097 -10.221 -13.301  1.00  0.00
ATOM   4050  HB2 LEU   248      22.844  -9.582 -14.148  1.00  0.00
ATOM   4051  HB3 LEU   248      24.073  -9.874 -12.956  1.00  0.00
ATOM   4052  CG  LEU   248      23.232 -11.676 -13.799  1.00  0.00
ATOM   4053  HG  LEU   248      23.447 -12.313 -12.942  1.00  0.00
ATOM   4054  CD1 LEU   248      21.932 -12.163 -14.454  1.00  0.00
ATOM   4055 HD11 LEU   248      22.066 -13.117 -14.958  1.00  0.00
ATOM   4056 HD12 LEU   248      21.140 -12.293 -13.717  1.00  0.00
ATOM   4057 HD13 LEU   248      21.582 -11.454 -15.205  1.00  0.00
ATOM   4058  CD2 LEU   248      24.411 -11.830 -14.771  1.00  0.00
ATOM   4059 HD21 LEU   248      24.551 -12.871 -15.062  1.00  0.00
ATOM   4060 HD22 LEU   248      24.251 -11.257 -15.683  1.00  0.00
ATOM   4061 HD23 LEU   248      25.344 -11.490 -14.319  1.00  0.00
ATOM   4062  C   LEU   248      22.371 -10.776 -10.879  1.00  0.00
ATOM   4063  O   LEU   248      23.418 -10.553 -10.276  1.00  0.00
ATOM   4064  N   LEU   249      21.485 -11.706 -10.480  1.00  0.00
ATOM   4065  H   LEU   249      20.650 -11.838 -11.032  1.00  0.00
ATOM   4066  CA  LEU   249      21.672 -12.604  -9.336  1.00  0.00
ATOM   4067  HA  LEU   249      21.916 -12.026  -8.445  1.00  0.00
ATOM   4068  CB  LEU   249      20.375 -13.416  -9.106  1.00  0.00
ATOM   4069  HB2 LEU   249      20.052 -13.829 -10.064  1.00  0.00
ATOM   4070  HB3 LEU   249      20.582 -14.283  -8.477  1.00  0.00
ATOM   4071  CG  LEU   249      19.212 -12.630  -8.468  1.00  0.00
ATOM   4072  HG  LEU   249      19.172 -11.638  -8.919  1.00  0.00
ATOM   4073  CD1 LEU   249      17.871 -13.316  -8.771  1.00  0.00
ATOM   4074 HD11 LEU   249      17.039 -12.755  -8.351  1.00  0.00
ATOM   4075 HD12 LEU   249      17.698 -13.390  -9.845  1.00  0.00
ATOM   4076 HD13 LEU   249      17.836 -14.324  -8.361  1.00  0.00
ATOM   4077  CD2 LEU   249      19.395 -12.468  -6.947  1.00  0.00
ATOM   4078 HD21 LEU   249      18.605 -11.850  -6.521  1.00  0.00
ATOM   4079 HD22 LEU   249      19.363 -13.434  -6.441  1.00  0.00
ATOM   4080 HD23 LEU   249      20.347 -12.003  -6.695  1.00  0.00
ATOM   4081  C   LEU   249      22.819 -13.579  -9.633  1.00  0.00
ATOM   4082  O   LEU   249      22.748 -14.331 -10.602  1.00  0.00
ATOM   4083  N   LEU   250      23.875 -13.565  -8.807  1.00  0.00
ATOM   4084  H   LEU   250      23.875 -12.923  -8.024  1.00  0.00
ATOM   4085  CA  LEU   250      25.054 -14.417  -8.981  1.00  0.00
ATOM   4086  HA  LEU   250      25.304 -14.478 -10.040  1.00  0.00
ATOM   4087  CB  LEU   250      26.238 -13.825  -8.189  1.00  0.00
ATOM   4088  HB2 LEU   250      25.943 -13.672  -7.149  1.00  0.00
ATOM   4089  HB3 LEU   250      27.057 -14.547  -8.157  1.00  0.00
ATOM   4090  CG  LEU   250      26.791 -12.508  -8.770  1.00  0.00
ATOM   4091  HG  LEU   250      25.998 -11.760  -8.757  1.00  0.00
ATOM   4092  CD1 LEU   250      27.930 -11.979  -7.888  1.00  0.00
ATOM   4093 HD11 LEU   250      28.316 -11.037  -8.275  1.00  0.00
ATOM   4094 HD12 LEU   250      27.587 -11.797  -6.868  1.00  0.00
ATOM   4095 HD13 LEU   250      28.761 -12.684  -7.840  1.00  0.00
ATOM   4096  CD2 LEU   250      27.259 -12.677 -10.229  1.00  0.00
ATOM   4097 HD21 LEU   250      27.841 -11.824 -10.571  1.00  0.00
ATOM   4098 HD22 LEU   250      27.889 -13.560 -10.344  1.00  0.00
ATOM   4099 HD23 LEU   250      26.418 -12.772 -10.915  1.00  0.00
ATOM   4100  C   LEU   250      24.823 -15.862  -8.517  1.00  0.00
ATOM   4101  O   LEU   250      25.578 -16.739  -8.927  1.00  0.00
ATOM   4102  N   ILE   251      23.766 -16.119  -7.732  1.00  0.00
ATOM   4103  H   ILE   251      23.192 -15.337  -7.450  1.00  0.00
ATOM   4104  CA  ILE   251      23.273 -17.446  -7.379  1.00  0.00
ATOM   4105  HA  ILE   251      23.799 -18.196  -7.966  1.00  0.00
ATOM   4106  CB  ILE   251      23.537 -17.757  -5.876  1.00  0.00
ATOM   4107  HB  ILE   251      23.093 -16.960  -5.277  1.00  0.00
ATOM   4108  CG2 ILE   251      22.869 -19.081  -5.449  1.00  0.00
ATOM   4109 HG21 ILE   251      23.059 -19.321  -4.405  1.00  0.00
ATOM   4110 HG22 ILE   251      21.785 -19.051  -5.562  1.00  0.00
ATOM   4111 HG23 ILE   251      23.247 -19.904  -6.052  1.00  0.00
ATOM   4112  CG1 ILE   251      25.059 -17.790  -5.577  1.00  0.00
ATOM   4113 HG12 ILE   251      25.539 -18.552  -6.194  1.00  0.00
ATOM   4114 HG13 ILE   251      25.509 -16.842  -5.872  1.00  0.00
ATOM   4115  CD1 ILE   251      25.440 -18.024  -4.108  1.00  0.00
ATOM   4116 HD11 ILE   251      26.513 -17.897  -3.966  1.00  0.00
ATOM   4117 HD12 ILE   251      24.938 -17.315  -3.452  1.00  0.00
ATOM   4118 HD13 ILE   251      25.192 -19.031  -3.776  1.00  0.00
ATOM   4119  C   ILE   251      21.800 -17.480  -7.807  1.00  0.00
ATOM   4120  O   ILE   251      21.028 -16.617  -7.391  1.00  0.00
ATOM   4121  N   ASP   252      21.417 -18.452  -8.652  1.00  0.00
ATOM   4122  H   ASP   252      22.095 -19.151  -8.928  1.00  0.00
ATOM   4123  CA  ASP   252      20.068 -18.568  -9.217  1.00  0.00
ATOM   4124  HA  ASP   252      19.676 -17.566  -9.401  1.00  0.00
ATOM   4125  CB  ASP   252      20.152 -19.316 -10.587  1.00  0.00
ATOM   4126  HB2 ASP   252      19.249 -19.086 -11.155  1.00  0.00
ATOM   4127  HB3 ASP   252      20.972 -18.907 -11.177  1.00  0.00
ATOM   4128  CG  ASP   252      20.300 -20.847 -10.590  1.00  0.00
ATOM   4129  OD1 ASP   252      20.861 -21.389  -9.617  1.00  0.00
ATOM   4130  OD2 ASP   252      19.822 -21.460 -11.569  1.00  0.00
ATOM   4131  C   ASP   252      19.117 -19.279  -8.227  1.00  0.00
ATOM   4132  O   ASP   252      19.499 -19.665  -7.119  1.00  0.00
ATOM   4133  N   HIE   253      17.861 -19.451  -8.664  1.00  0.00
ATOM   4134  H   HIE   253      17.647 -19.098  -9.586  1.00  0.00
ATOM   4135  CA  HIE   253      16.764 -20.154  -7.992  1.00  0.00
ATOM   4136  HA  HIE   253      16.600 -19.664  -7.031  1.00  0.00
ATOM   4137  CB  HIE   253      15.484 -19.987  -8.844  1.00  0.00
ATOM   4138  HB2 HIE   253      14.670 -20.576  -8.418  1.00  0.00
ATOM   4139  HB3 HIE   253      15.151 -18.949  -8.784  1.00  0.00
ATOM   4140  CG  HIE   253      15.609 -20.341 -10.311  1.00  0.00
ATOM   4141  ND1 HIE   253      16.201 -19.474 -11.237  1.00  0.00
ATOM   4142  CE1 HIE   253      16.118 -20.103 -12.400  1.00  0.00
ATOM   4143  HE1 HIE   253      16.475 -19.686 -13.330  1.00  0.00
ATOM   4144  NE2 HIE   253      15.532 -21.295 -12.306  1.00  0.00
ATOM   4145  HE2 HIE   253      15.352 -21.927 -13.076  1.00  0.00
ATOM   4146  CD2 HIE   253      15.206 -21.484 -10.973  1.00  0.00
ATOM   4147  HD2 HIE   253      14.720 -22.380 -10.617  1.00  0.00
ATOM   4148  C   HIE   253      17.023 -21.648  -7.694  1.00  0.00
ATOM   4149  O   HIE   253      16.318 -22.220  -6.863  1.00  0.00
ATOM   4150  N   ARG   254      18.032 -22.264  -8.334  1.00  0.00
ATOM   4151  H   ARG   254      18.577 -21.718  -8.989  1.00  0.00
ATOM   4152  CA  ARG   254      18.455 -23.654  -8.145  1.00  0.00
ATOM   4153  HA  ARG   254      17.729 -24.185  -7.527  1.00  0.00
ATOM   4154  CB  ARG   254      18.545 -24.340  -9.530  1.00  0.00
ATOM   4155  HB2 ARG   254      18.521 -23.596 -10.328  1.00  0.00
ATOM   4156  HB3 ARG   254      19.494 -24.859  -9.671  1.00  0.00
ATOM   4157  CG  ARG   254      17.410 -25.352  -9.739  1.00  0.00
ATOM   4158  HG2 ARG   254      17.413 -26.073  -8.920  1.00  0.00
ATOM   4159  HG3 ARG   254      16.446 -24.843  -9.691  1.00  0.00
ATOM   4160  CD  ARG   254      17.536 -26.118 -11.058  1.00  0.00
ATOM   4161  HD2 ARG   254      18.557 -26.475 -11.195  1.00  0.00
ATOM   4162  HD3 ARG   254      16.905 -27.006 -11.041  1.00  0.00
ATOM   4163  NE  ARG   254      17.174 -25.257 -12.189  1.00  0.00
ATOM   4164  HE  ARG   254      17.879 -24.588 -12.465  1.00  0.00
ATOM   4165  CZ  ARG   254      16.004 -25.250 -12.845  1.00  0.00
ATOM   4166  NH1 ARG   254      15.847 -24.387 -13.849  1.00  0.00
ATOM   4167 HH11 ARG   254      16.592 -23.757 -14.111  1.00  0.00
ATOM   4168 HH12 ARG   254      14.969 -24.302 -14.353  1.00  0.00
ATOM   4169  NH2 ARG   254      14.996 -26.071 -12.523  1.00  0.00
ATOM   4170 HH21 ARG   254      15.102 -26.726 -11.763  1.00  0.00
ATOM   4171 HH22 ARG   254      14.128 -26.037 -13.037  1.00  0.00
ATOM   4172  C   ARG   254      19.790 -23.771  -7.386  1.00  0.00
ATOM   4173  O   ARG   254      20.362 -24.860  -7.343  1.00  0.00
ATOM   4174  N   PHE   255      20.276 -22.679  -6.766  1.00  0.00
ATOM   4175  H   PHE   255      19.764 -21.816  -6.888  1.00  0.00
ATOM   4176  CA  PHE   255      21.448 -22.613  -5.879  1.00  0.00
ATOM   4177  HA  PHE   255      21.394 -21.625  -5.423  1.00  0.00
ATOM   4178  CB  PHE   255      21.394 -23.643  -4.719  1.00  0.00
ATOM   4179  HB2 PHE   255      21.408 -24.666  -5.094  1.00  0.00
ATOM   4180  HB3 PHE   255      22.304 -23.568  -4.126  1.00  0.00
ATOM   4181  CG  PHE   255      20.232 -23.492  -3.753  1.00  0.00
ATOM   4182  CD1 PHE   255      18.999 -24.131  -4.003  1.00  0.00
ATOM   4183  HD1 PHE   255      18.862 -24.724  -4.894  1.00  0.00
ATOM   4184  CE1 PHE   255      17.939 -24.011  -3.083  1.00  0.00
ATOM   4185  HE1 PHE   255      16.997 -24.501  -3.281  1.00  0.00
ATOM   4186  CZ  PHE   255      18.114 -23.270  -1.899  1.00  0.00
ATOM   4187  HZ  PHE   255      17.306 -23.191  -1.187  1.00  0.00
ATOM   4188  CE2 PHE   255      19.345 -22.639  -1.641  1.00  0.00
ATOM   4189  HE2 PHE   255      19.484 -22.078  -0.729  1.00  0.00
ATOM   4190  CD2 PHE   255      20.395 -22.741  -2.573  1.00  0.00
ATOM   4191  HD2 PHE   255      21.337 -22.258  -2.378  1.00  0.00
ATOM   4192  C   PHE   255      22.798 -22.628  -6.621  1.00  0.00
ATOM   4193  O   PHE   255      23.843 -22.620  -5.974  1.00  0.00
ATOM   4194  N   LEU   256      22.792 -22.642  -7.962  1.00  0.00
ATOM   4195  H   LEU   256      21.902 -22.551  -8.439  1.00  0.00
ATOM   4196  CA  LEU   256      23.978 -22.714  -8.807  1.00  0.00
ATOM   4197  HA  LEU   256      24.718 -23.354  -8.339  1.00  0.00
ATOM   4198  CB  LEU   256      23.601 -23.283 -10.197  1.00  0.00
ATOM   4199  HB2 LEU   256      22.976 -22.567 -10.733  1.00  0.00
ATOM   4200  HB3 LEU   256      24.511 -23.378 -10.792  1.00  0.00
ATOM   4201  CG  LEU   256      22.873 -24.647 -10.186  1.00  0.00
ATOM   4202  HG  LEU   256      21.918 -24.519  -9.678  1.00  0.00
ATOM   4203  CD1 LEU   256      22.556 -25.103 -11.617  1.00  0.00
ATOM   4204 HD11 LEU   256      21.994 -26.037 -11.617  1.00  0.00
ATOM   4205 HD12 LEU   256      21.954 -24.360 -12.141  1.00  0.00
ATOM   4206 HD13 LEU   256      23.468 -25.262 -12.195  1.00  0.00
ATOM   4207  CD2 LEU   256      23.658 -25.732  -9.432  1.00  0.00
ATOM   4208 HD21 LEU   256      23.154 -26.697  -9.494  1.00  0.00
ATOM   4209 HD22 LEU   256      24.663 -25.853  -9.837  1.00  0.00
ATOM   4210 HD23 LEU   256      23.747 -25.489  -8.374  1.00  0.00
ATOM   4211  C   LEU   256      24.555 -21.309  -9.014  1.00  0.00
ATOM   4212  O   LEU   256      23.806 -20.348  -9.195  1.00  0.00
ATOM   4213  N   LEU   257      25.895 -21.213  -9.042  1.00  0.00
ATOM   4214  H   LEU   257      26.430 -22.061  -8.897  1.00  0.00
ATOM   4215  CA  LEU   257      26.642 -20.016  -9.423  1.00  0.00
ATOM   4216  HA  LEU   257      26.272 -19.183  -8.826  1.00  0.00
ATOM   4217  CB  LEU   257      28.147 -20.236  -9.142  1.00  0.00
ATOM   4218  HB2 LEU   257      28.281 -20.573  -8.113  1.00  0.00
ATOM   4219  HB3 LEU   257      28.494 -21.065  -9.761  1.00  0.00
ATOM   4220  CG  LEU   257      29.057 -19.004  -9.391  1.00  0.00
ATOM   4221  HG  LEU   257      28.795 -18.548 -10.345  1.00  0.00
ATOM   4222  CD1 LEU   257      28.902 -17.928  -8.303  1.00  0.00
ATOM   4223 HD11 LEU   257      29.500 -17.047  -8.536  1.00  0.00
ATOM   4224 HD12 LEU   257      27.870 -17.600  -8.200  1.00  0.00
ATOM   4225 HD13 LEU   257      29.225 -18.296  -7.331  1.00  0.00
ATOM   4226  CD2 LEU   257      30.529 -19.426  -9.513  1.00  0.00
ATOM   4227 HD21 LEU   257      31.174 -18.566  -9.696  1.00  0.00
ATOM   4228 HD22 LEU   257      30.877 -19.917  -8.604  1.00  0.00
ATOM   4229 HD23 LEU   257      30.671 -20.122 -10.341  1.00  0.00
ATOM   4230  C   LEU   257      26.416 -19.758 -10.921  1.00  0.00
ATOM   4231  O   LEU   257      26.491 -20.684 -11.732  1.00  0.00
ATOM   4232  N   ARG   258      26.123 -18.499 -11.274  1.00  0.00
ATOM   4233  H   ARG   258      26.078 -17.792 -10.551  1.00  0.00
ATOM   4234  CA  ARG   258      25.770 -18.104 -12.631  1.00  0.00
ATOM   4235  HA  ARG   258      25.089 -18.860 -13.028  1.00  0.00
ATOM   4236  CB  ARG   258      25.043 -16.752 -12.575  1.00  0.00
ATOM   4237  HB2 ARG   258      24.323 -16.790 -11.756  1.00  0.00
ATOM   4238  HB3 ARG   258      25.727 -15.937 -12.330  1.00  0.00
ATOM   4239  CG  ARG   258      24.305 -16.463 -13.891  1.00  0.00
ATOM   4240  HG2 ARG   258      25.021 -16.120 -14.639  1.00  0.00
ATOM   4241  HG3 ARG   258      23.874 -17.386 -14.283  1.00  0.00
ATOM   4242  CD  ARG   258      23.177 -15.443 -13.761  1.00  0.00
ATOM   4243  HD2 ARG   258      23.570 -14.511 -13.363  1.00  0.00
ATOM   4244  HD3 ARG   258      22.784 -15.234 -14.754  1.00  0.00
ATOM   4245  NE  ARG   258      22.108 -15.927 -12.873  1.00  0.00
ATOM   4246  HE  ARG   258      22.419 -16.197 -11.950  1.00  0.00
ATOM   4247  CZ  ARG   258      20.783 -15.881 -13.084  1.00  0.00
ATOM   4248  NH1 ARG   258      20.271 -15.447 -14.240  1.00  0.00
ATOM   4249 HH11 ARG   258      20.874 -15.152 -14.994  1.00  0.00
ATOM   4250 HH12 ARG   258      19.262 -15.470 -14.396  1.00  0.00
ATOM   4251  NH2 ARG   258      19.950 -16.274 -12.113  1.00  0.00
ATOM   4252 HH21 ARG   258      20.307 -16.601 -11.228  1.00  0.00
ATOM   4253 HH22 ARG   258      18.951 -16.249 -12.271  1.00  0.00
ATOM   4254  C   ARG   258      27.022 -18.021 -13.520  1.00  0.00
ATOM   4255  O   ARG   258      28.102 -17.642 -13.065  1.00  0.00
ATOM   4256  N   ARG   259      26.856 -18.436 -14.784  1.00  0.00
ATOM   4257  H   ARG   259      25.927 -18.701 -15.076  1.00  0.00
ATOM   4258  CA  ARG   259      27.933 -18.754 -15.712  1.00  0.00
ATOM   4259  HA  ARG   259      28.794 -18.125 -15.476  1.00  0.00
ATOM   4260  CB  ARG   259      28.327 -20.229 -15.468  1.00  0.00
ATOM   4261  HB2 ARG   259      28.480 -20.376 -14.397  1.00  0.00
ATOM   4262  HB3 ARG   259      27.489 -20.874 -15.737  1.00  0.00
ATOM   4263  CG  ARG   259      29.593 -20.719 -16.187  1.00  0.00
ATOM   4264  HG2 ARG   259      29.471 -20.642 -17.268  1.00  0.00
ATOM   4265  HG3 ARG   259      30.428 -20.067 -15.929  1.00  0.00
ATOM   4266  CD  ARG   259      29.945 -22.166 -15.798  1.00  0.00
ATOM   4267  HD2 ARG   259      31.008 -22.354 -15.932  1.00  0.00
ATOM   4268  HD3 ARG   259      29.749 -22.341 -14.740  1.00  0.00
ATOM   4269  NE  ARG   259      29.184 -23.137 -16.598  1.00  0.00
ATOM   4270  HE  ARG   259      28.295 -23.422 -16.213  1.00  0.00
ATOM   4271  CZ  ARG   259      29.558 -23.631 -17.791  1.00  0.00
ATOM   4272  NH1 ARG   259      30.701 -23.246 -18.380  1.00  0.00
ATOM   4273 HH11 ARG   259      31.307 -22.578 -17.918  1.00  0.00
ATOM   4274 HH12 ARG   259      30.976 -23.618 -19.276  1.00  0.00
ATOM   4275  NH2 ARG   259      28.769 -24.520 -18.407  1.00  0.00
ATOM   4276 HH21 ARG   259      27.902 -24.816 -17.982  1.00  0.00
ATOM   4277 HH22 ARG   259      29.031 -24.899 -19.306  1.00  0.00
ATOM   4278  C   ARG   259      27.511 -18.421 -17.151  1.00  0.00
ATOM   4279  O   ARG   259      26.337 -18.553 -17.500  1.00  0.00
ATOM   4280  N   GLY   260      28.481 -18.016 -17.983  1.00  0.00
ATOM   4281  H   GLY   260      29.412 -17.899 -17.601  1.00  0.00
ATOM   4282  CA  GLY   260      28.340 -17.778 -19.415  1.00  0.00
ATOM   4283  HA2 GLY   260      29.233 -18.170 -19.903  1.00  0.00
ATOM   4284  HA3 GLY   260      27.496 -18.341 -19.819  1.00  0.00
ATOM   4285  C   GLY   260      28.201 -16.302 -19.801  1.00  0.00
ATOM   4286  O   GLY   260      28.448 -15.400 -18.998  1.00  0.00
ATOM   4287  N   GLU   261      27.833 -16.089 -21.074  1.00  0.00
ATOM   4288  H   GLU   261      27.651 -16.899 -21.647  1.00  0.00
ATOM   4289  CA  GLU   261      27.663 -14.794 -21.730  1.00  0.00
ATOM   4290  HA  GLU   261      28.436 -14.105 -21.393  1.00  0.00
ATOM   4291  CB  GLU   261      27.744 -15.013 -23.261  1.00  0.00
ATOM   4292  HB2 GLU   261      26.981 -15.731 -23.566  1.00  0.00
ATOM   4293  HB3 GLU   261      27.487 -14.088 -23.780  1.00  0.00
ATOM   4294  CG  GLU   261      29.109 -15.514 -23.786  1.00  0.00
ATOM   4295  HG2 GLU   261      29.413 -16.418 -23.257  1.00  0.00
ATOM   4296  HG3 GLU   261      29.000 -15.799 -24.832  1.00  0.00
ATOM   4297  CD  GLU   261      30.250 -14.495 -23.716  1.00  0.00
ATOM   4298  OE1 GLU   261      29.983 -13.307 -23.434  1.00  0.00
ATOM   4299  OE2 GLU   261      31.398 -14.922 -23.963  1.00  0.00
ATOM   4300  C   GLU   261      26.265 -14.229 -21.430  1.00  0.00
ATOM   4301  O   GLU   261      25.285 -14.976 -21.412  1.00  0.00
ATOM   4302  N   TYR   262      26.179 -12.905 -21.224  1.00  0.00
ATOM   4303  H   TYR   262      27.033 -12.364 -21.264  1.00  0.00
ATOM   4304  CA  TYR   262      24.939 -12.162 -20.978  1.00  0.00
ATOM   4305  HA  TYR   262      24.097 -12.736 -21.371  1.00  0.00
ATOM   4306  CB  TYR   262      24.697 -11.945 -19.467  1.00  0.00
ATOM   4307  HB2 TYR   262      25.539 -11.424 -19.016  1.00  0.00
ATOM   4308  HB3 TYR   262      23.837 -11.290 -19.326  1.00  0.00
ATOM   4309  CG  TYR   262      24.430 -13.216 -18.690  1.00  0.00
ATOM   4310  CD1 TYR   262      25.502 -13.930 -18.116  1.00  0.00
ATOM   4311  HD1 TYR   262      26.509 -13.544 -18.179  1.00  0.00
ATOM   4312  CE1 TYR   262      25.273 -15.183 -17.521  1.00  0.00
ATOM   4313  HE1 TYR   262      26.105 -15.745 -17.123  1.00  0.00
ATOM   4314  CZ  TYR   262      23.967 -15.712 -17.479  1.00  0.00
ATOM   4315  OH  TYR   262      23.753 -16.958 -16.970  1.00  0.00
ATOM   4316  HH  TYR   262      24.550 -17.464 -16.898  1.00  0.00
ATOM   4317  CE2 TYR   262      22.885 -14.967 -17.985  1.00  0.00
ATOM   4318  HE2 TYR   262      21.882 -15.367 -17.942  1.00  0.00
ATOM   4319  CD2 TYR   262      23.116 -13.721 -18.596  1.00  0.00
ATOM   4320  HD2 TYR   262      22.289 -13.175 -19.026  1.00  0.00
ATOM   4321  C   TYR   262      24.963 -10.840 -21.742  1.00  0.00
ATOM   4322  O   TYR   262      25.974 -10.143 -21.710  1.00  0.00
ATOM   4323  N   VAL   263      23.831 -10.487 -22.373  1.00  0.00
ATOM   4324  H   VAL   263      23.055 -11.133 -22.344  1.00  0.00
ATOM   4325  CA  VAL   263      23.568  -9.194 -23.005  1.00  0.00
ATOM   4326  HA  VAL   263      24.407  -8.516 -22.844  1.00  0.00
ATOM   4327  CB  VAL   263      23.370  -9.351 -24.539  1.00  0.00
ATOM   4328  HB  VAL   263      22.487  -9.966 -24.716  1.00  0.00
ATOM   4329  CG1 VAL   263      23.133  -7.990 -25.226  1.00  0.00
ATOM   4330 HG11 VAL   263      23.005  -8.110 -26.302  1.00  0.00
ATOM   4331 HG12 VAL   263      22.237  -7.493 -24.853  1.00  0.00
ATOM   4332 HG13 VAL   263      23.975  -7.315 -25.067  1.00  0.00
ATOM   4333  CG2 VAL   263      24.554 -10.071 -25.211  1.00  0.00
ATOM   4334 HG21 VAL   263      24.422 -10.122 -26.292  1.00  0.00
ATOM   4335 HG22 VAL   263      25.493  -9.554 -25.014  1.00  0.00
ATOM   4336 HG23 VAL   263      24.660 -11.095 -24.854  1.00  0.00
ATOM   4337  C   VAL   263      22.338  -8.623 -22.287  1.00  0.00
ATOM   4338  O   VAL   263      21.199  -8.965 -22.612  1.00  0.00
ATOM   4339  N   LEU   264      22.592  -7.792 -21.268  1.00  0.00
ATOM   4340  H   LEU   264      23.556  -7.543 -21.089  1.00  0.00
ATOM   4341  CA  LEU   264      21.594  -7.258 -20.349  1.00  0.00
ATOM   4342  HA  LEU   264      20.701  -7.885 -20.320  1.00  0.00
ATOM   4343  CB  LEU   264      22.230  -7.175 -18.943  1.00  0.00
ATOM   4344  HB2 LEU   264      23.087  -6.501 -18.973  1.00  0.00
ATOM   4345  HB3 LEU   264      21.521  -6.721 -18.251  1.00  0.00
ATOM   4346  CG  LEU   264      22.699  -8.522 -18.354  1.00  0.00
ATOM   4347  HG  LEU   264      23.363  -9.004 -19.071  1.00  0.00
ATOM   4348  CD1 LEU   264      23.528  -8.287 -17.084  1.00  0.00
ATOM   4349 HD11 LEU   264      23.908  -9.224 -16.681  1.00  0.00
ATOM   4350 HD12 LEU   264      24.391  -7.653 -17.292  1.00  0.00
ATOM   4351 HD13 LEU   264      22.938  -7.802 -16.305  1.00  0.00
ATOM   4352  CD2 LEU   264      21.530  -9.482 -18.070  1.00  0.00
ATOM   4353 HD21 LEU   264      21.888 -10.415 -17.631  1.00  0.00
ATOM   4354 HD22 LEU   264      20.815  -9.043 -17.374  1.00  0.00
ATOM   4355 HD23 LEU   264      20.994  -9.745 -18.981  1.00  0.00
ATOM   4356  C   LEU   264      21.222  -5.840 -20.795  1.00  0.00
ATOM   4357  O   LEU   264      22.076  -4.954 -20.819  1.00  0.00
ATOM   4358  N   HIE   265      19.939  -5.634 -21.128  1.00  0.00
ATOM   4359  H   HIE   265      19.300  -6.412 -21.064  1.00  0.00
ATOM   4360  CA  HIE   265      19.372  -4.341 -21.503  1.00  0.00
ATOM   4361  HA  HIE   265      20.107  -3.752 -22.053  1.00  0.00
ATOM   4362  CB  HIE   265      18.152  -4.576 -22.413  1.00  0.00
ATOM   4363  HB2 HIE   265      17.484  -5.330 -21.992  1.00  0.00
ATOM   4364  HB3 HIE   265      17.563  -3.665 -22.488  1.00  0.00
ATOM   4365  CG  HIE   265      18.538  -4.981 -23.820  1.00  0.00
ATOM   4366  ND1 HIE   265      19.106  -6.208 -24.125  1.00  0.00
ATOM   4367  CE1 HIE   265      19.363  -6.214 -25.435  1.00  0.00
ATOM   4368  HE1 HIE   265      19.823  -7.045 -25.949  1.00  0.00
ATOM   4369  NE2 HIE   265      19.006  -5.090 -26.043  1.00  0.00
ATOM   4370  HE2 HIE   265      19.056  -4.818 -27.015  1.00  0.00
ATOM   4371  CD2 HIE   265      18.494  -4.297 -25.016  1.00  0.00
ATOM   4372  HD2 HIE   265      18.148  -3.297 -25.225  1.00  0.00
ATOM   4373  C   HIE   265      18.967  -3.598 -20.219  1.00  0.00
ATOM   4374  O   HIE   265      18.248  -4.132 -19.375  1.00  0.00
ATOM   4375  N   MET   266      19.517  -2.388 -20.059  1.00  0.00
ATOM   4376  H   MET   266      20.045  -2.011 -20.838  1.00  0.00
ATOM   4377  CA  MET   266      19.582  -1.626 -18.817  1.00  0.00
ATOM   4378  HA  MET   266      19.523  -2.300 -17.961  1.00  0.00
ATOM   4379  CB  MET   266      20.922  -0.852 -18.797  1.00  0.00
ATOM   4380  HB2 MET   266      20.929  -0.092 -19.580  1.00  0.00
ATOM   4381  HB3 MET   266      21.004  -0.310 -17.854  1.00  0.00
ATOM   4382  CG  MET   266      22.169  -1.739 -18.966  1.00  0.00
ATOM   4383  HG2 MET   266      22.183  -2.538 -18.230  1.00  0.00
ATOM   4384  HG3 MET   266      22.145  -2.226 -19.940  1.00  0.00
ATOM   4385  SD  MET   266      23.746  -0.855 -18.885  1.00  0.00
ATOM   4386  CE  MET   266      23.969  -0.662 -17.100  1.00  0.00
ATOM   4387  HE1 MET   266      24.777   0.037 -16.891  1.00  0.00
ATOM   4388  HE2 MET   266      23.061  -0.276 -16.646  1.00  0.00
ATOM   4389  HE3 MET   266      24.220  -1.614 -16.637  1.00  0.00
ATOM   4390  C   MET   266      18.451  -0.593 -18.734  1.00  0.00
ATOM   4391  O   MET   266      17.944  -0.111 -19.747  1.00  0.00
ATOM   4392  N   TRP   267      18.097  -0.233 -17.494  1.00  0.00
ATOM   4393  H   TRP   267      18.592  -0.662 -16.722  1.00  0.00
ATOM   4394  CA  TRP   267      17.150   0.821 -17.145  1.00  0.00
ATOM   4395  HA  TRP   267      16.343   0.881 -17.877  1.00  0.00
ATOM   4396  CB  TRP   267      16.585   0.507 -15.749  1.00  0.00
ATOM   4397  HB2 TRP   267      17.390   0.534 -15.012  1.00  0.00
ATOM   4398  HB3 TRP   267      15.874   1.278 -15.449  1.00  0.00
ATOM   4399  CG  TRP   267      15.907  -0.821 -15.625  1.00  0.00
ATOM   4400  CD1 TRP   267      16.391  -1.888 -14.952  1.00  0.00
ATOM   4401  HD1 TRP   267      17.333  -1.905 -14.422  1.00  0.00
ATOM   4402  NE1 TRP   267      15.506  -2.937 -15.061  1.00  0.00
ATOM   4403  HE1 TRP   267      15.688  -3.855 -14.670  1.00  0.00
ATOM   4404  CE2 TRP   267      14.397  -2.598 -15.805  1.00  0.00
ATOM   4405  CZ2 TRP   267      13.242  -3.298 -16.183  1.00  0.00
ATOM   4406  HZ2 TRP   267      13.096  -4.323 -15.875  1.00  0.00
ATOM   4407  CH2 TRP   267      12.287  -2.656 -16.988  1.00  0.00
ATOM   4408  HH2 TRP   267      11.412  -3.198 -17.308  1.00  0.00
ATOM   4409  CZ3 TRP   267      12.487  -1.323 -17.395  1.00  0.00
ATOM   4410  HZ3 TRP   267      11.756  -0.836 -18.023  1.00  0.00
ATOM   4411  CE3 TRP   267      13.648  -0.627 -17.001  1.00  0.00
ATOM   4412  HE3 TRP   267      13.789   0.394 -17.322  1.00  0.00
ATOM   4413  CD2 TRP   267      14.634  -1.246 -16.197  1.00  0.00
ATOM   4414  C   TRP   267      17.904   2.152 -17.042  1.00  0.00
ATOM   4415  O   TRP   267      18.990   2.202 -16.467  1.00  0.00
ATOM   4416  N   GLN   268      17.315   3.224 -17.589  1.00  0.00
ATOM   4417  H   GLN   268      16.412   3.105 -18.026  1.00  0.00
ATOM   4418  CA  GLN   268      17.864   4.577 -17.566  1.00  0.00
ATOM   4419  HA  GLN   268      18.954   4.543 -17.550  1.00  0.00
ATOM   4420  CB  GLN   268      17.387   5.299 -18.846  1.00  0.00
ATOM   4421  HB2 GLN   268      17.606   4.668 -19.709  1.00  0.00
ATOM   4422  HB3 GLN   268      16.301   5.406 -18.826  1.00  0.00
ATOM   4423  CG  GLN   268      18.044   6.679 -19.075  1.00  0.00
ATOM   4424  HG2 GLN   268      17.943   7.299 -18.187  1.00  0.00
ATOM   4425  HG3 GLN   268      19.114   6.563 -19.247  1.00  0.00
ATOM   4426  CD  GLN   268      17.433   7.454 -20.243  1.00  0.00
ATOM   4427  OE1 GLN   268      16.846   6.877 -21.155  1.00  0.00
ATOM   4428  NE2 GLN   268      17.559   8.782 -20.209  1.00  0.00
ATOM   4429 HE21 GLN   268      18.039   9.226 -19.438  1.00  0.00
ATOM   4430 HE22 GLN   268      17.165   9.338 -20.954  1.00  0.00
ATOM   4431  C   GLN   268      17.331   5.335 -16.336  1.00  0.00
ATOM   4432  O   GLN   268      16.158   5.209 -15.982  1.00  0.00
ATOM   4433  N   ILE   269      18.193   6.165 -15.728  1.00  0.00
ATOM   4434  H   ILE   269      19.138   6.210 -16.090  1.00  0.00
ATOM   4435  CA  ILE   269      17.850   7.122 -14.675  1.00  0.00
ATOM   4436  HA  ILE   269      17.132   6.675 -13.986  1.00  0.00
ATOM   4437  CB  ILE   269      19.152   7.513 -13.910  1.00  0.00
ATOM   4438  HB  ILE   269      19.907   7.761 -14.660  1.00  0.00
ATOM   4439  CG2 ILE   269      19.029   8.768 -13.015  1.00  0.00
ATOM   4440 HG21 ILE   269      19.936   8.918 -12.427  1.00  0.00
ATOM   4441 HG22 ILE   269      18.886   9.677 -13.600  1.00  0.00
ATOM   4442 HG23 ILE   269      18.191   8.687 -12.322  1.00  0.00
ATOM   4443  CG1 ILE   269      19.728   6.330 -13.098  1.00  0.00
ATOM   4444 HG12 ILE   269      19.871   5.468 -13.750  1.00  0.00
ATOM   4445 HG13 ILE   269      20.727   6.602 -12.761  1.00  0.00
ATOM   4446  CD1 ILE   269      18.899   5.910 -11.871  1.00  0.00
ATOM   4447 HD11 ILE   269      19.368   5.065 -11.368  1.00  0.00
ATOM   4448 HD12 ILE   269      18.822   6.715 -11.141  1.00  0.00
ATOM   4449 HD13 ILE   269      17.889   5.606 -12.144  1.00  0.00
ATOM   4450  C   ILE   269      17.214   8.364 -15.326  1.00  0.00
ATOM   4451  O   ILE   269      17.819   8.990 -16.197  1.00  0.00
ATOM   4452  N   SER   270      15.997   8.711 -14.868  1.00  0.00
ATOM   4453  H   SER   270      15.549   7.988 -14.324  1.00  0.00
ATOM   4454  CA  SER   270      15.231   9.922 -15.180  1.00  0.00
ATOM   4455  HA  SER   270      14.282   9.828 -14.651  1.00  0.00
ATOM   4456  CB  SER   270      15.950  11.190 -14.656  1.00  0.00
ATOM   4457  HB2 SER   270      17.009  11.201 -14.915  1.00  0.00
ATOM   4458  HB3 SER   270      15.516  12.095 -15.083  1.00  0.00
ATOM   4459  OG  SER   270      15.801  11.287 -13.253  1.00  0.00
ATOM   4460  HG  SER   270      14.885  11.406 -13.053  1.00  0.00
ATOM   4461  C   SER   270      14.880  10.021 -16.675  1.00  0.00
ATOM   4462  O   SER   270      14.450  11.036 -17.219  1.00  0.00
ATOM   4463  N   SER   271      20.217   7.891  -3.767  1.00  0.00
ATOM   4464  H   SER   271      20.628   7.666  -2.872  1.00  0.00
ATOM   4465  CA  SER   271      18.756   7.778  -3.912  1.00  0.00
ATOM   4466  HA  SER   271      18.306   8.340  -3.096  1.00  0.00
ATOM   4467  CB  SER   271      18.278   8.406  -5.239  1.00  0.00
ATOM   4468  HB2 SER   271      18.523   9.469  -5.262  1.00  0.00
ATOM   4469  HB3 SER   271      18.790   7.946  -6.085  1.00  0.00
ATOM   4470  OG  SER   271      16.885   8.267  -5.437  1.00  0.00
ATOM   4471  HG  SER   271      16.425   8.708  -4.736  1.00  0.00
ATOM   4472  C   SER   271      18.315   6.313  -3.773  1.00  0.00
ATOM   4473  O   SER   271      18.805   5.448  -4.501  1.00  0.00
ATOM   4474  N   PHE   272      17.411   6.039  -2.817  1.00  0.00
ATOM   4475  H   PHE   272      17.051   6.806  -2.268  1.00  0.00
ATOM   4476  CA  PHE   272      16.914   4.701  -2.492  1.00  0.00
ATOM   4477  HA  PHE   272      17.598   3.925  -2.839  1.00  0.00
ATOM   4478  CB  PHE   272      16.744   4.598  -0.955  1.00  0.00
ATOM   4479  HB2 PHE   272      16.002   5.322  -0.611  1.00  0.00
ATOM   4480  HB3 PHE   272      16.346   3.616  -0.698  1.00  0.00
ATOM   4481  CG  PHE   272      18.002   4.800  -0.125  1.00  0.00
ATOM   4482  CD1 PHE   272      19.221   4.189  -0.491  1.00  0.00
ATOM   4483  HD1 PHE   272      19.281   3.564  -1.369  1.00  0.00
ATOM   4484  CE1 PHE   272      20.375   4.390   0.290  1.00  0.00
ATOM   4485  HE1 PHE   272      21.307   3.922   0.006  1.00  0.00
ATOM   4486  CZ  PHE   272      20.315   5.193   1.445  1.00  0.00
ATOM   4487  HZ  PHE   272      21.200   5.344   2.045  1.00  0.00
ATOM   4488  CE2 PHE   272      19.100   5.798   1.819  1.00  0.00
ATOM   4489  HE2 PHE   272      19.052   6.414   2.705  1.00  0.00
ATOM   4490  CD2 PHE   272      17.947   5.602   1.036  1.00  0.00
ATOM   4491  HD2 PHE   272      17.021   6.073   1.332  1.00  0.00
ATOM   4492  C   PHE   272      15.545   4.484  -3.158  1.00  0.00
ATOM   4493  O   PHE   272      14.507   4.776  -2.568  1.00  0.00
ATOM   4494  N   ASN   273      15.540   3.949  -4.387  1.00  0.00
ATOM   4495  H   ASN   273      16.426   3.735  -4.821  1.00  0.00
ATOM   4496  CA  ASN   273      14.331   3.513  -5.087  1.00  0.00
ATOM   4497  HA  ASN   273      13.433   3.912  -4.609  1.00  0.00
ATOM   4498  CB  ASN   273      14.409   4.002  -6.555  1.00  0.00
ATOM   4499  HB2 ASN   273      14.893   4.980  -6.585  1.00  0.00
ATOM   4500  HB3 ASN   273      15.032   3.344  -7.164  1.00  0.00
ATOM   4501  CG  ASN   273      13.030   4.133  -7.216  1.00  0.00
ATOM   4502  OD1 ASN   273      12.242   3.191  -7.220  1.00  0.00
ATOM   4503  ND2 ASN   273      12.714   5.313  -7.753  1.00  0.00
ATOM   4504 HD21 ASN   273      13.370   6.080  -7.720  1.00  0.00
ATOM   4505 HD22 ASN   273      11.814   5.429  -8.194  1.00  0.00
ATOM   4506  C   ASN   273      14.304   1.975  -5.056  1.00  0.00
ATOM   4507  O   ASN   273      15.347   1.332  -5.190  1.00  0.00
ATOM   4508  N   ALA   274      13.101   1.389  -4.934  1.00  0.00
ATOM   4509  H   ALA   274      12.288   1.982  -4.827  1.00  0.00
ATOM   4510  CA  ALA   274      12.861  -0.051  -5.047  1.00  0.00
ATOM   4511  HA  ALA   274      13.518  -0.569  -4.345  1.00  0.00
ATOM   4512  CB  ALA   274      11.402  -0.348  -4.669  1.00  0.00
ATOM   4513  HB1 ALA   274      11.190  -1.417  -4.714  1.00  0.00
ATOM   4514  HB2 ALA   274      11.190  -0.020  -3.650  1.00  0.00
ATOM   4515  HB3 ALA   274      10.702   0.159  -5.334  1.00  0.00
ATOM   4516  C   ALA   274      13.148  -0.585  -6.464  1.00  0.00
ATOM   4517  O   ALA   274      13.610  -1.717  -6.593  1.00  0.00
ATOM   4518  N   ASP   275      12.944   0.237  -7.512  1.00  0.00
ATOM   4519  H   ASP   275      12.566   1.157  -7.322  1.00  0.00
ATOM   4520  CA  ASP   275      13.245  -0.068  -8.918  1.00  0.00
ATOM   4521  HA  ASP   275      12.750  -1.006  -9.175  1.00  0.00
ATOM   4522  CB  ASP   275      12.709   1.052  -9.846  1.00  0.00
ATOM   4523  HB2 ASP   275      13.156   2.007  -9.567  1.00  0.00
ATOM   4524  HB3 ASP   275      13.018   0.868 -10.874  1.00  0.00
ATOM   4525  CG  ASP   275      11.185   1.216  -9.873  1.00  0.00
ATOM   4526  OD1 ASP   275      10.479   0.220  -9.596  1.00  0.00
ATOM   4527  OD2 ASP   275      10.748   2.335 -10.219  1.00  0.00
ATOM   4528  C   ASP   275      14.741  -0.273  -9.216  1.00  0.00
ATOM   4529  O   ASP   275      15.054  -0.905 -10.223  1.00  0.00
ATOM   4530  N   LYS   276      15.657   0.219  -8.359  1.00  0.00
ATOM   4531  H   LYS   276      15.330   0.714  -7.541  1.00  0.00
ATOM   4532  CA  LYS   276      17.107   0.049  -8.510  1.00  0.00
ATOM   4533  HA  LYS   276      17.376   0.185  -9.552  1.00  0.00
ATOM   4534  CB  LYS   276      17.849   1.123  -7.683  1.00  0.00
ATOM   4535  HB2 LYS   276      17.410   1.211  -6.690  1.00  0.00
ATOM   4536  HB3 LYS   276      18.882   0.814  -7.519  1.00  0.00
ATOM   4537  CG  LYS   276      17.879   2.494  -8.385  1.00  0.00
ATOM   4538  HG2 LYS   276      18.381   2.404  -9.349  1.00  0.00
ATOM   4539  HG3 LYS   276      16.856   2.797  -8.612  1.00  0.00
ATOM   4540  CD  LYS   276      18.547   3.606  -7.558  1.00  0.00
ATOM   4541  HD2 LYS   276      18.366   4.559  -8.058  1.00  0.00
ATOM   4542  HD3 LYS   276      18.055   3.679  -6.586  1.00  0.00
ATOM   4543  CE  LYS   276      20.063   3.422  -7.370  1.00  0.00
ATOM   4544  HE2 LYS   276      20.273   2.512  -6.809  1.00  0.00
ATOM   4545  HE3 LYS   276      20.559   3.329  -8.337  1.00  0.00
ATOM   4546  NZ  LYS   276      20.653   4.557  -6.641  1.00  0.00
ATOM   4547  HZ1 LYS   276      20.170   4.681  -5.759  1.00  0.00
ATOM   4548  HZ2 LYS   276      21.633   4.385  -6.467  1.00  0.00
ATOM   4549  HZ3 LYS   276      20.551   5.400  -7.187  1.00  0.00
ATOM   4550  C   LYS   276      17.615  -1.350  -8.103  1.00  0.00
ATOM   4551  O   LYS   276      18.765  -1.668  -8.406  1.00  0.00
ATOM   4552  N   LEU   277      16.785  -2.179  -7.447  1.00  0.00
ATOM   4553  H   LEU   277      15.852  -1.851  -7.238  1.00  0.00
ATOM   4554  CA  LEU   277      17.150  -3.507  -6.942  1.00  0.00
ATOM   4555  HA  LEU   277      18.234  -3.612  -6.874  1.00  0.00
ATOM   4556  CB  LEU   277      16.530  -3.689  -5.533  1.00  0.00
ATOM   4557  HB2 LEU   277      15.441  -3.668  -5.618  1.00  0.00
ATOM   4558  HB3 LEU   277      16.775  -4.682  -5.154  1.00  0.00
ATOM   4559  CG  LEU   277      16.961  -2.652  -4.470  1.00  0.00
ATOM   4560  HG  LEU   277      16.669  -1.659  -4.815  1.00  0.00
ATOM   4561  CD1 LEU   277      16.217  -2.901  -3.148  1.00  0.00
ATOM   4562 HD11 LEU   277      16.472  -2.142  -2.407  1.00  0.00
ATOM   4563 HD12 LEU   277      15.137  -2.864  -3.294  1.00  0.00
ATOM   4564 HD13 LEU   277      16.465  -3.875  -2.726  1.00  0.00
ATOM   4565  CD2 LEU   277      18.481  -2.637  -4.233  1.00  0.00
ATOM   4566 HD21 LEU   277      18.747  -1.931  -3.445  1.00  0.00
ATOM   4567 HD22 LEU   277      18.848  -3.619  -3.932  1.00  0.00
ATOM   4568 HD23 LEU   277      19.026  -2.334  -5.127  1.00  0.00
ATOM   4569  C   LEU   277      16.642  -4.662  -7.828  1.00  0.00
ATOM   4570  O   LEU   277      16.991  -5.809  -7.548  1.00  0.00
ATOM   4571  N   THR   278      15.826  -4.398  -8.869  1.00  0.00
ATOM   4572  H   THR   278      15.595  -3.434  -9.064  1.00  0.00
ATOM   4573  CA  THR   278      15.146  -5.430  -9.662  1.00  0.00
ATOM   4574  HA  THR   278      14.632  -6.075  -8.946  1.00  0.00
ATOM   4575  CB  THR   278      14.068  -4.785 -10.572  1.00  0.00
ATOM   4576  HB  THR   278      13.428  -4.147  -9.964  1.00  0.00
ATOM   4577  CG2 THR   278      14.586  -3.954 -11.761  1.00  0.00
ATOM   4578 HG21 THR   278      13.763  -3.464 -12.280  1.00  0.00
ATOM   4579 HG22 THR   278      15.283  -3.183 -11.436  1.00  0.00
ATOM   4580 HG23 THR   278      15.101  -4.571 -12.497  1.00  0.00
ATOM   4581  OG1 THR   278      13.263  -5.824 -11.089  1.00  0.00
ATOM   4582  HG1 THR   278      12.476  -5.456 -11.472  1.00  0.00
ATOM   4583  C   THR   278      16.111  -6.306 -10.490  1.00  0.00
ATOM   4584  O   THR   278      17.050  -5.794 -11.099  1.00  0.00
ATOM   4585  N   SER   279      15.822  -7.617 -10.550  1.00  0.00
ATOM   4586  H   SER   279      15.090  -7.936  -9.932  1.00  0.00
ATOM   4587  CA  SER   279      16.494  -8.604 -11.399  1.00  0.00
ATOM   4588  HA  SER   279      17.568  -8.407 -11.391  1.00  0.00
ATOM   4589  CB  SER   279      16.240 -10.007 -10.797  1.00  0.00
ATOM   4590  HB2 SER   279      16.869 -10.743 -11.300  1.00  0.00
ATOM   4591  HB3 SER   279      16.526 -10.032  -9.744  1.00  0.00
ATOM   4592  OG  SER   279      14.892 -10.428 -10.920  1.00  0.00
ATOM   4593  HG  SER   279      14.824 -11.325 -10.626  1.00  0.00
ATOM   4594  C   SER   279      16.004  -8.565 -12.866  1.00  0.00
ATOM   4595  O   SER   279      16.609  -9.216 -13.719  1.00  0.00
ATOM   4596  N   ALA   280      14.938  -7.799 -13.164  1.00  0.00
ATOM   4597  H   ALA   280      14.500  -7.290 -12.408  1.00  0.00
ATOM   4598  CA  ALA   280      14.374  -7.615 -14.498  1.00  0.00
ATOM   4599  HA  ALA   280      14.255  -8.588 -14.977  1.00  0.00
ATOM   4600  CB  ALA   280      13.000  -6.937 -14.360  1.00  0.00
ATOM   4601  HB1 ALA   280      12.517  -6.819 -15.331  1.00  0.00
ATOM   4602  HB2 ALA   280      12.331  -7.531 -13.737  1.00  0.00
ATOM   4603  HB3 ALA   280      13.079  -5.947 -13.908  1.00  0.00
ATOM   4604  C   ALA   280      15.277  -6.712 -15.352  1.00  0.00
ATOM   4605  O   ALA   280      15.880  -5.765 -14.846  1.00  0.00
ATOM   4606  N   THR   281      15.339  -7.011 -16.656  1.00  0.00
ATOM   4607  H   THR   281      14.829  -7.822 -16.977  1.00  0.00
ATOM   4608  CA  THR   281      15.971  -6.202 -17.699  1.00  0.00
ATOM   4609  HA  THR   281      16.683  -5.498 -17.265  1.00  0.00
ATOM   4610  CB  THR   281      16.719  -7.147 -18.679  1.00  0.00
ATOM   4611  HB  THR   281      17.107  -6.556 -19.509  1.00  0.00
ATOM   4612  CG2 THR   281      17.919  -7.854 -18.029  1.00  0.00
ATOM   4613 HG21 THR   281      18.462  -8.455 -18.759  1.00  0.00
ATOM   4614 HG22 THR   281      18.621  -7.131 -17.615  1.00  0.00
ATOM   4615 HG23 THR   281      17.609  -8.517 -17.220  1.00  0.00
ATOM   4616  OG1 THR   281      15.866  -8.124 -19.250  1.00  0.00
ATOM   4617  HG1 THR   281      15.199  -7.693 -19.767  1.00  0.00
ATOM   4618  C   THR   281      14.887  -5.399 -18.442  1.00  0.00
ATOM   4619  O   THR   281      13.696  -5.701 -18.340  1.00  0.00
ATOM   4620  N   ASN   282      15.308  -4.365 -19.187  1.00  0.00
ATOM   4621  H   ASN   282      16.303  -4.183 -19.229  1.00  0.00
ATOM   4622  CA  ASN   282      14.437  -3.471 -19.952  1.00  0.00
ATOM   4623  HA  ASN   282      13.665  -3.119 -19.276  1.00  0.00
ATOM   4624  CB  ASN   282      15.285  -2.263 -20.425  1.00  0.00
ATOM   4625  HB2 ASN   282      15.953  -1.974 -19.613  1.00  0.00
ATOM   4626  HB3 ASN   282      15.932  -2.523 -21.263  1.00  0.00
ATOM   4627  CG  ASN   282      14.457  -1.028 -20.804  1.00  0.00
ATOM   4628  OD1 ASN   282      13.375  -1.135 -21.376  1.00  0.00
ATOM   4629  ND2 ASN   282      14.952   0.162 -20.460  1.00  0.00
ATOM   4630 HD21 ASN   282      15.860   0.218 -20.017  1.00  0.00
ATOM   4631 HD22 ASN   282      14.438   1.001 -20.688  1.00  0.00
ATOM   4632  C   ASN   282      13.867  -4.235 -21.172  1.00  0.00
ATOM   4633  O   ASN   282      14.655  -4.748 -21.969  1.00  0.00
ATOM   4634  N   PRO   283      12.525  -4.314 -21.339  1.00  0.00
ATOM   4635  CD  PRO   283      11.507  -3.783 -20.424  1.00  0.00
ATOM   4636  HD2 PRO   283      11.622  -2.716 -20.236  1.00  0.00
ATOM   4637  HD3 PRO   283      11.579  -4.309 -19.472  1.00  0.00
ATOM   4638  CG  PRO   283      10.156  -4.075 -21.076  1.00  0.00
ATOM   4639  HG2 PRO   283       9.840  -3.213 -21.665  1.00  0.00
ATOM   4640  HG3 PRO   283       9.372  -4.287 -20.348  1.00  0.00
ATOM   4641  CB  PRO   283      10.441  -5.245 -22.002  1.00  0.00
ATOM   4642  HB2 PRO   283       9.723  -5.317 -22.820  1.00  0.00
ATOM   4643  HB3 PRO   283      10.379  -6.176 -21.437  1.00  0.00
ATOM   4644  CA  PRO   283      11.889  -5.022 -22.461  1.00  0.00
ATOM   4645  HA  PRO   283      12.370  -5.986 -22.627  1.00  0.00
ATOM   4646  C   PRO   283      11.932  -4.254 -23.795  1.00  0.00
ATOM   4647  O   PRO   283      11.718  -4.872 -24.838  1.00  0.00
ATOM   4648  N   ASP   284      12.239  -2.943 -23.778  1.00  0.00
ATOM   4649  H   ASP   284      12.414  -2.503 -22.885  1.00  0.00
ATOM   4650  CA  ASP   284      12.460  -2.121 -24.967  1.00  0.00
ATOM   4651  HA  ASP   284      11.746  -2.399 -25.745  1.00  0.00
ATOM   4652  CB  ASP   284      12.230  -0.634 -24.590  1.00  0.00
ATOM   4653  HB2 ASP   284      11.248  -0.533 -24.126  1.00  0.00
ATOM   4654  HB3 ASP   284      12.950  -0.313 -23.837  1.00  0.00
ATOM   4655  CG  ASP   284      12.294   0.378 -25.746  1.00  0.00
ATOM   4656  OD1 ASP   284      12.783   0.023 -26.843  1.00  0.00
ATOM   4657  OD2 ASP   284      11.845   1.517 -25.498  1.00  0.00
ATOM   4658  C   ASP   284      13.894  -2.381 -25.463  1.00  0.00
ATOM   4659  O   ASP   284      14.842  -1.703 -25.067  1.00  0.00
ATOM   4660  N   LYS   285      14.029  -3.388 -26.338  1.00  0.00
ATOM   4661  H   LYS   285      13.194  -3.897 -26.592  1.00  0.00
ATOM   4662  CA  LYS   285      15.290  -3.867 -26.900  1.00  0.00
ATOM   4663  HA  LYS   285      16.011  -4.009 -26.097  1.00  0.00
ATOM   4664  CB  LYS   285      15.018  -5.215 -27.607  1.00  0.00
ATOM   4665  HB2 LYS   285      14.216  -5.069 -28.334  1.00  0.00
ATOM   4666  HB3 LYS   285      15.885  -5.517 -28.197  1.00  0.00
ATOM   4667  CG  LYS   285      14.620  -6.380 -26.678  1.00  0.00
ATOM   4668  HG2 LYS   285      13.963  -6.038 -25.879  1.00  0.00
ATOM   4669  HG3 LYS   285      14.026  -7.082 -27.265  1.00  0.00
ATOM   4670  CD  LYS   285      15.814  -7.148 -26.089  1.00  0.00
ATOM   4671  HD2 LYS   285      16.489  -7.437 -26.896  1.00  0.00
ATOM   4672  HD3 LYS   285      16.379  -6.491 -25.428  1.00  0.00
ATOM   4673  CE  LYS   285      15.368  -8.404 -25.325  1.00  0.00
ATOM   4674  HE2 LYS   285      14.777  -8.128 -24.451  1.00  0.00
ATOM   4675  HE3 LYS   285      14.735  -9.026 -25.958  1.00  0.00
ATOM   4676  NZ  LYS   285      16.519  -9.213 -24.892  1.00  0.00
ATOM   4677  HZ1 LYS   285      17.111  -8.660 -24.288  1.00  0.00
ATOM   4678  HZ2 LYS   285      16.187 -10.023 -24.389  1.00  0.00
ATOM   4679  HZ3 LYS   285      17.045  -9.512 -25.700  1.00  0.00
ATOM   4680  C   LYS   285      15.878  -2.896 -27.944  1.00  0.00
ATOM   4681  O   LYS   285      17.086  -2.923 -28.174  1.00  0.00
ATOM   4682  N   GLU   286      15.036  -2.056 -28.574  1.00  0.00
ATOM   4683  H   GLU   286      14.064  -2.059 -28.296  1.00  0.00
ATOM   4684  CA  GLU   286      15.399  -1.197 -29.700  1.00  0.00
ATOM   4685  HA  GLU   286      16.120  -1.702 -30.347  1.00  0.00
ATOM   4686  CB  GLU   286      14.116  -0.854 -30.494  1.00  0.00
ATOM   4687  HB2 GLU   286      13.302  -0.591 -29.816  1.00  0.00
ATOM   4688  HB3 GLU   286      14.291   0.049 -31.085  1.00  0.00
ATOM   4689  CG  GLU   286      13.661  -1.972 -31.454  1.00  0.00
ATOM   4690  HG2 GLU   286      14.508  -2.606 -31.720  1.00  0.00
ATOM   4691  HG3 GLU   286      12.935  -2.621 -30.964  1.00  0.00
ATOM   4692  CD  GLU   286      13.063  -1.423 -32.754  1.00  0.00
ATOM   4693  OE1 GLU   286      12.244  -0.482 -32.662  1.00  0.00
ATOM   4694  OE2 GLU   286      13.440  -1.952 -33.823  1.00  0.00
ATOM   4695  C   GLU   286      16.006   0.148 -29.274  1.00  0.00
ATOM   4696  O   GLU   286      16.664   0.767 -30.110  1.00  0.00
ATOM   4697  N   ASN   287      15.762   0.634 -28.043  1.00  0.00
ATOM   4698  H   ASN   287      15.166   0.096 -27.428  1.00  0.00
ATOM   4699  CA  ASN   287      16.151   1.985 -27.611  1.00  0.00
ATOM   4700  HA  ASN   287      16.700   2.500 -28.401  1.00  0.00
ATOM   4701  CB  ASN   287      14.899   2.836 -27.275  1.00  0.00
ATOM   4702  HB2 ASN   287      14.346   2.363 -26.463  1.00  0.00
ATOM   4703  HB3 ASN   287      15.211   3.809 -26.892  1.00  0.00
ATOM   4704  CG  ASN   287      13.917   3.113 -28.424  1.00  0.00
ATOM   4705  OD1 ASN   287      12.779   3.497 -28.169  1.00  0.00
ATOM   4706  ND2 ASN   287      14.335   2.970 -29.685  1.00  0.00
ATOM   4707 HD21 ASN   287      15.270   2.637 -29.876  1.00  0.00
ATOM   4708 HD22 ASN   287      13.692   3.149 -30.442  1.00  0.00
ATOM   4709  C   ASN   287      17.100   1.988 -26.408  1.00  0.00
ATOM   4710  O   ASN   287      17.887   2.926 -26.276  1.00  0.00
ATOM   4711  N   SER   288      17.024   0.980 -25.524  1.00  0.00
ATOM   4712  H   SER   288      16.367   0.235 -25.707  1.00  0.00
ATOM   4713  CA  SER   288      17.783   0.944 -24.274  1.00  0.00
ATOM   4714  HA  SER   288      17.696   1.926 -23.804  1.00  0.00
ATOM   4715  CB  SER   288      17.143  -0.089 -23.321  1.00  0.00
ATOM   4716  HB2 SER   288      17.579   0.017 -22.329  1.00  0.00
ATOM   4717  HB3 SER   288      16.075   0.100 -23.212  1.00  0.00
ATOM   4718  OG  SER   288      17.333  -1.427 -23.724  1.00  0.00
ATOM   4719  HG  SER   288      16.778  -1.591 -24.474  1.00  0.00
ATOM   4720  C   SER   288      19.276   0.638 -24.491  1.00  0.00
ATOM   4721  O   SER   288      19.665  -0.021 -25.457  1.00  0.00
ATOM   4722  N   MET   289      20.097   1.110 -23.537  1.00  0.00
ATOM   4723  H   MET   289      19.679   1.647 -22.792  1.00  0.00
ATOM   4724  CA  MET   289      21.513   0.779 -23.375  1.00  0.00
ATOM   4725  HA  MET   289      22.046   0.980 -24.306  1.00  0.00
ATOM   4726  CB  MET   289      22.077   1.657 -22.232  1.00  0.00
ATOM   4727  HB2 MET   289      21.965   2.708 -22.491  1.00  0.00
ATOM   4728  HB3 MET   289      21.458   1.512 -21.345  1.00  0.00
ATOM   4729  CG  MET   289      23.541   1.402 -21.821  1.00  0.00
ATOM   4730  HG2 MET   289      23.757   1.989 -20.931  1.00  0.00
ATOM   4731  HG3 MET   289      23.678   0.364 -21.523  1.00  0.00
ATOM   4732  SD  MET   289      24.821   1.786 -23.043  1.00  0.00
ATOM   4733  CE  MET   289      24.836   3.592 -22.936  1.00  0.00
ATOM   4734  HE1 MET   289      25.512   3.991 -23.689  1.00  0.00
ATOM   4735  HE2 MET   289      23.844   4.002 -23.123  1.00  0.00
ATOM   4736  HE3 MET   289      25.178   3.914 -21.953  1.00  0.00
ATOM   4737  C   MET   289      21.630  -0.703 -23.004  1.00  0.00
ATOM   4738  O   MET   289      20.805  -1.217 -22.252  1.00  0.00
ATOM   4739  N   SER   290      22.673  -1.366 -23.508  1.00  0.00
ATOM   4740  H   SER   290      23.202  -0.889 -24.224  1.00  0.00
ATOM   4741  CA  SER   290      22.989  -2.757 -23.229  1.00  0.00
ATOM   4742  HA  SER   290      22.404  -3.068 -22.367  1.00  0.00
ATOM   4743  CB  SER   290      22.555  -3.653 -24.409  1.00  0.00
ATOM   4744  HB2 SER   290      22.567  -4.698 -24.098  1.00  0.00
ATOM   4745  HB3 SER   290      21.530  -3.430 -24.709  1.00  0.00
ATOM   4746  OG  SER   290      23.411  -3.523 -25.530  1.00  0.00
ATOM   4747  HG  SER   290      23.361  -2.634 -25.850  1.00  0.00
ATOM   4748  C   SER   290      24.455  -2.883 -22.813  1.00  0.00
ATOM   4749  O   SER   290      25.308  -2.155 -23.317  1.00  0.00
ATOM   4750  N   ILE   291      24.728  -3.826 -21.901  1.00  0.00
ATOM   4751  H   ILE   291      23.956  -4.370 -21.538  1.00  0.00
ATOM   4752  CA  ILE   291      26.057  -4.202 -21.434  1.00  0.00
ATOM   4753  HA  ILE   291      26.800  -3.680 -22.038  1.00  0.00
ATOM   4754  CB  ILE   291      26.277  -3.765 -19.959  1.00  0.00
ATOM   4755  HB  ILE   291      26.104  -2.688 -19.933  1.00  0.00
ATOM   4756  CG2 ILE   291      25.286  -4.409 -18.964  1.00  0.00
ATOM   4757 HG21 ILE   291      25.380  -3.969 -17.971  1.00  0.00
ATOM   4758 HG22 ILE   291      24.253  -4.255 -19.274  1.00  0.00
ATOM   4759 HG23 ILE   291      25.449  -5.481 -18.862  1.00  0.00
ATOM   4760  CG1 ILE   291      27.740  -4.002 -19.518  1.00  0.00
ATOM   4761 HG12 ILE   291      27.906  -5.061 -19.325  1.00  0.00
ATOM   4762 HG13 ILE   291      28.417  -3.744 -20.333  1.00  0.00
ATOM   4763  CD1 ILE   291      28.163  -3.188 -18.291  1.00  0.00
ATOM   4764 HD11 ILE   291      29.206  -3.386 -18.055  1.00  0.00
ATOM   4765 HD12 ILE   291      28.058  -2.117 -18.469  1.00  0.00
ATOM   4766 HD13 ILE   291      27.573  -3.442 -17.414  1.00  0.00
ATOM   4767  C   ILE   291      26.245  -5.701 -21.691  1.00  0.00
ATOM   4768  O   ILE   291      25.369  -6.506 -21.370  1.00  0.00
ATOM   4769  N   SER   292      27.396  -6.053 -22.280  1.00  0.00
ATOM   4770  H   SER   292      28.018  -5.299 -22.533  1.00  0.00
ATOM   4771  CA  SER   292      27.812  -7.419 -22.570  1.00  0.00
ATOM   4772  HA  SER   292      26.973  -8.102 -22.488  1.00  0.00
ATOM   4773  CB  SER   292      28.365  -7.481 -24.004  1.00  0.00
ATOM   4774  HB2 SER   292      29.010  -6.631 -24.231  1.00  0.00
ATOM   4775  HB3 SER   292      28.956  -8.385 -24.153  1.00  0.00
ATOM   4776  OG  SER   292      27.290  -7.535 -24.918  1.00  0.00
ATOM   4777  HG  SER   292      26.790  -6.736 -24.843  1.00  0.00
ATOM   4778  C   SER   292      28.907  -7.825 -21.576  1.00  0.00
ATOM   4779  O   SER   292      29.865  -7.077 -21.367  1.00  0.00
ATOM   4780  N   ILE   293      28.752  -9.012 -20.969  1.00  0.00
ATOM   4781  H   ILE   293      27.940  -9.565 -21.215  1.00  0.00
ATOM   4782  CA  ILE   293      29.628  -9.574 -19.939  1.00  0.00
ATOM   4783  HA  ILE   293      30.600  -9.102 -20.067  1.00  0.00
ATOM   4784  CB  ILE   293      29.111  -9.245 -18.505  1.00  0.00
ATOM   4785  HB  ILE   293      29.843  -9.667 -17.816  1.00  0.00
ATOM   4786  CG2 ILE   293      29.070  -7.733 -18.215  1.00  0.00
ATOM   4787 HG21 ILE   293      28.943  -7.534 -17.151  1.00  0.00
ATOM   4788 HG22 ILE   293      29.991  -7.246 -18.527  1.00  0.00
ATOM   4789 HG23 ILE   293      28.246  -7.253 -18.740  1.00  0.00
ATOM   4790  CG1 ILE   293      27.750  -9.907 -18.184  1.00  0.00
ATOM   4791 HG12 ILE   293      26.942  -9.345 -18.653  1.00  0.00
ATOM   4792 HG13 ILE   293      27.705 -10.906 -18.615  1.00  0.00
ATOM   4793  CD1 ILE   293      27.475 -10.067 -16.684  1.00  0.00
ATOM   4794 HD11 ILE   293      26.495 -10.514 -16.520  1.00  0.00
ATOM   4795 HD12 ILE   293      28.215 -10.717 -16.216  1.00  0.00
ATOM   4796 HD13 ILE   293      27.493  -9.114 -16.162  1.00  0.00
ATOM   4797  C   ILE   293      29.885 -11.074 -20.162  1.00  0.00
ATOM   4798  O   ILE   293      29.130 -11.729 -20.879  1.00  0.00
ATOM   4799  N   LEU   294      30.913 -11.613 -19.484  1.00  0.00
ATOM   4800  H   LEU   294      31.479 -10.989 -18.923  1.00  0.00
ATOM   4801  CA  LEU   294      31.240 -13.038 -19.393  1.00  0.00
ATOM   4802  HA  LEU   294      30.340 -13.604 -19.639  1.00  0.00
ATOM   4803  CB  LEU   294      32.312 -13.433 -20.442  1.00  0.00
ATOM   4804  HB2 LEU   294      31.878 -13.360 -21.438  1.00  0.00
ATOM   4805  HB3 LEU   294      33.105 -12.689 -20.425  1.00  0.00
ATOM   4806  CG  LEU   294      32.966 -14.830 -20.265  1.00  0.00
ATOM   4807  HG  LEU   294      33.385 -14.899 -19.262  1.00  0.00
ATOM   4808  CD1 LEU   294      31.964 -15.983 -20.436  1.00  0.00
ATOM   4809 HD11 LEU   294      32.453 -16.949 -20.306  1.00  0.00
ATOM   4810 HD12 LEU   294      31.161 -15.933 -19.703  1.00  0.00
ATOM   4811 HD13 LEU   294      31.507 -15.973 -21.425  1.00  0.00
ATOM   4812  CD2 LEU   294      34.155 -15.015 -21.216  1.00  0.00
ATOM   4813 HD21 LEU   294      34.698 -15.932 -20.987  1.00  0.00
ATOM   4814 HD22 LEU   294      33.822 -15.085 -22.249  1.00  0.00
ATOM   4815 HD23 LEU   294      34.863 -14.189 -21.139  1.00  0.00
ATOM   4816  C   LEU   294      31.599 -13.402 -17.945  1.00  0.00
ATOM   4817  O   LEU   294      32.484 -12.787 -17.349  1.00  0.00
ATOM   4818  N   LEU   295      30.937 -14.445 -17.421  1.00  0.00
ATOM   4819  H   LEU   295      30.214 -14.870 -17.987  1.00  0.00
ATOM   4820  CA  LEU   295      31.234 -15.111 -16.157  1.00  0.00
ATOM   4821  HA  LEU   295      31.980 -14.565 -15.578  1.00  0.00
ATOM   4822  CB  LEU   295      29.916 -15.257 -15.356  1.00  0.00
ATOM   4823  HB2 LEU   295      29.159 -15.710 -15.998  1.00  0.00
ATOM   4824  HB3 LEU   295      30.056 -15.956 -14.529  1.00  0.00
ATOM   4825  CG  LEU   295      29.355 -13.939 -14.788  1.00  0.00
ATOM   4826  HG  LEU   295      29.352 -13.190 -15.581  1.00  0.00
ATOM   4827  CD1 LEU   295      27.898 -14.117 -14.331  1.00  0.00
ATOM   4828 HD11 LEU   295      27.482 -13.177 -13.966  1.00  0.00
ATOM   4829 HD12 LEU   295      27.264 -14.456 -15.152  1.00  0.00
ATOM   4830 HD13 LEU   295      27.820 -14.848 -13.526  1.00  0.00
ATOM   4831  CD2 LEU   295      30.212 -13.407 -13.630  1.00  0.00
ATOM   4832 HD21 LEU   295      29.809 -12.464 -13.259  1.00  0.00
ATOM   4833 HD22 LEU   295      30.235 -14.113 -12.800  1.00  0.00
ATOM   4834 HD23 LEU   295      31.240 -13.217 -13.933  1.00  0.00
ATOM   4835  C   LEU   295      31.767 -16.519 -16.460  1.00  0.00
ATOM   4836  O   LEU   295      31.035 -17.347 -16.998  1.00  0.00
ATOM   4837  N   ASP   296      33.018 -16.811 -16.074  1.00  0.00
ATOM   4838  H   ASP   296      33.581 -16.080 -15.664  1.00  0.00
ATOM   4839  CA  ASP   296      33.550 -18.173 -15.997  1.00  0.00
ATOM   4840  HA  ASP   296      32.748 -18.739 -15.517  1.00  0.00
ATOM   4841  CB  ASP   296      33.825 -18.788 -17.398  1.00  0.00
ATOM   4842  HB2 ASP   296      33.100 -18.430 -18.129  1.00  0.00
ATOM   4843  HB3 ASP   296      34.797 -18.458 -17.767  1.00  0.00
ATOM   4844  CG  ASP   296      33.753 -20.322 -17.450  1.00  0.00
ATOM   4845  OD1 ASP   296      34.436 -20.888 -18.328  1.00  0.00
ATOM   4846  OD2 ASP   296      32.994 -20.910 -16.647  1.00  0.00
ATOM   4847  C   ASP   296      34.746 -18.231 -15.038  1.00  0.00
ATOM   4848  O   ASP   296      35.682 -17.436 -15.160  1.00  0.00
ATOM   4849  N   ASN   297      34.701 -19.176 -14.088  1.00  0.00
ATOM   4850  H   ASN   297      33.900 -19.793 -14.082  1.00  0.00
ATOM   4851  CA  ASN   297      35.727 -19.427 -13.075  1.00  0.00
ATOM   4852  HA  ASN   297      36.124 -18.471 -12.729  1.00  0.00
ATOM   4853  CB  ASN   297      35.125 -20.166 -11.845  1.00  0.00
ATOM   4854  HB2 ASN   297      35.919 -20.552 -11.202  1.00  0.00
ATOM   4855  HB3 ASN   297      34.597 -19.433 -11.233  1.00  0.00
ATOM   4856  CG  ASN   297      34.125 -21.292 -12.150  1.00  0.00
ATOM   4857  OD1 ASN   297      32.921 -21.053 -12.205  1.00  0.00
ATOM   4858  ND2 ASN   297      34.612 -22.521 -12.327  1.00  0.00
ATOM   4859 HD21 ASN   297      35.609 -22.683 -12.303  1.00  0.00
ATOM   4860 HD22 ASN   297      33.979 -23.282 -12.528  1.00  0.00
ATOM   4861  C   ASN   297      36.895 -20.234 -13.668  1.00  0.00
ATOM   4862  O   ASN   297      36.783 -21.336 -14.202  1.00  0.00
ATOM   4863  N   PRO   298      29.883 -26.280 -13.344  1.00  0.00
ATOM   4864  CD  PRO   298      30.072 -27.718 -13.508  1.00  0.00
ATOM   4865  HD2 PRO   298      30.593 -28.114 -12.635  1.00  0.00
ATOM   4866  HD3 PRO   298      30.684 -27.937 -14.383  1.00  0.00
ATOM   4867  CG  PRO   298      28.663 -28.319 -13.608  1.00  0.00
ATOM   4868  HG2 PRO   298      28.591 -29.232 -13.015  1.00  0.00
ATOM   4869  HG3 PRO   298      28.418 -28.576 -14.639  1.00  0.00
ATOM   4870  CB  PRO   298      27.718 -27.238 -13.089  1.00  0.00
ATOM   4871  HB2 PRO   298      27.025 -27.620 -12.338  1.00  0.00
ATOM   4872  HB3 PRO   298      27.117 -26.845 -13.910  1.00  0.00
ATOM   4873  CA  PRO   298      28.651 -26.146 -12.556  1.00  0.00
ATOM   4874  HA  PRO   298      28.213 -25.164 -12.745  1.00  0.00
ATOM   4875  C   PRO   298      28.907 -26.274 -11.043  1.00  0.00
ATOM   4876  O   PRO   298      29.083 -27.379 -10.527  1.00  0.00
ATOM   4877  N   ILE   299      28.945 -25.129 -10.346  1.00  0.00
ATOM   4878  H   ILE   299      28.784 -24.263 -10.840  1.00  0.00
ATOM   4879  CA  ILE   299      29.187 -25.032  -8.906  1.00  0.00
ATOM   4880  HA  ILE   299      29.572 -25.977  -8.529  1.00  0.00
ATOM   4881  CB  ILE   299      30.249 -23.929  -8.637  1.00  0.00
ATOM   4882  HB  ILE   299      29.865 -22.980  -9.016  1.00  0.00
ATOM   4883  CG2 ILE   299      30.509 -23.770  -7.131  1.00  0.00
ATOM   4884 HG21 ILE   299      31.253 -23.002  -6.934  1.00  0.00
ATOM   4885 HG22 ILE   299      29.613 -23.484  -6.581  1.00  0.00
ATOM   4886 HG23 ILE   299      30.878 -24.702  -6.704  1.00  0.00
ATOM   4887  CG1 ILE   299      31.588 -24.223  -9.359  1.00  0.00
ATOM   4888 HG12 ILE   299      32.051 -25.110  -8.926  1.00  0.00
ATOM   4889 HG13 ILE   299      31.413 -24.463 -10.407  1.00  0.00
ATOM   4890  CD1 ILE   299      32.588 -23.060  -9.331  1.00  0.00
ATOM   4891 HD11 ILE   299      33.483 -23.317  -9.895  1.00  0.00
ATOM   4892 HD12 ILE   299      32.159 -22.162  -9.775  1.00  0.00
ATOM   4893 HD13 ILE   299      32.914 -22.809  -8.324  1.00  0.00
ATOM   4894  C   ILE   299      27.851 -24.703  -8.213  1.00  0.00
ATOM   4895  O   ILE   299      27.139 -23.808  -8.664  1.00  0.00
ATOM   4896  N   ALA   300      27.537 -25.412  -7.115  1.00  0.00
ATOM   4897  H   ALA   300      28.198 -26.115  -6.808  1.00  0.00
ATOM   4898  CA  ALA   300      26.306 -25.288  -6.330  1.00  0.00
ATOM   4899  HA  ALA   300      25.639 -24.550  -6.769  1.00  0.00
ATOM   4900  CB  ALA   300      25.595 -26.651  -6.332  1.00  0.00
ATOM   4901  HB1 ALA   300      24.647 -26.602  -5.796  1.00  0.00
ATOM   4902  HB2 ALA   300      25.381 -26.980  -7.348  1.00  0.00
ATOM   4903  HB3 ALA   300      26.205 -27.424  -5.862  1.00  0.00
ATOM   4904  C   ALA   300      26.606 -24.871  -4.884  1.00  0.00
ATOM   4905  O   ALA   300      27.511 -25.428  -4.266  1.00  0.00
ATOM   4906  N   LEU   301      25.804 -23.943  -4.328  1.00  0.00
ATOM   4907  H   LEU   301      25.083 -23.534  -4.911  1.00  0.00
ATOM   4908  CA  LEU   301      25.808 -23.536  -2.918  1.00  0.00
ATOM   4909  HA  LEU   301      26.832 -23.362  -2.598  1.00  0.00
ATOM   4910  CB  LEU   301      25.014 -22.205  -2.779  1.00  0.00
ATOM   4911  HB2 LEU   301      25.444 -21.456  -3.444  1.00  0.00
ATOM   4912  HB3 LEU   301      24.001 -22.358  -3.152  1.00  0.00
ATOM   4913  CG  LEU   301      24.922 -21.616  -1.343  1.00  0.00
ATOM   4914  HG  LEU   301      24.761 -22.422  -0.631  1.00  0.00
ATOM   4915  CD1 LEU   301      26.203 -20.896  -0.912  1.00  0.00
ATOM   4916 HD11 LEU   301      26.161 -20.625   0.143  1.00  0.00
ATOM   4917 HD12 LEU   301      27.075 -21.534  -1.051  1.00  0.00
ATOM   4918 HD13 LEU   301      26.346 -19.975  -1.476  1.00  0.00
ATOM   4919  CD2 LEU   301      23.728 -20.669  -1.182  1.00  0.00
ATOM   4920 HD21 LEU   301      23.727 -20.211  -0.193  1.00  0.00
ATOM   4921 HD22 LEU   301      23.751 -19.869  -1.922  1.00  0.00
ATOM   4922 HD23 LEU   301      22.786 -21.199  -1.282  1.00  0.00
ATOM   4923  C   LEU   301      25.100 -24.631  -2.088  1.00  0.00
ATOM   4924  O   LEU   301      23.926 -24.900  -2.353  1.00  0.00
ATOM   4925  N   PRO   302      25.766 -25.250  -1.081  1.00  0.00
ATOM   4926  CD  PRO   302      27.214 -25.181  -0.869  1.00  0.00
ATOM   4927  HD2 PRO   302      27.463 -24.203  -0.453  1.00  0.00
ATOM   4928  HD3 PRO   302      27.793 -25.317  -1.780  1.00  0.00
ATOM   4929  CG  PRO   302      27.546 -26.276   0.138  1.00  0.00
ATOM   4930  HG2 PRO   302      28.373 -26.016   0.796  1.00  0.00
ATOM   4931  HG3 PRO   302      27.836 -27.177  -0.404  1.00  0.00
ATOM   4932  CB  PRO   302      26.250 -26.551   0.873  1.00  0.00
ATOM   4933  HB2 PRO   302      26.227 -25.929   1.770  1.00  0.00
ATOM   4934  HB3 PRO   302      26.175 -27.588   1.200  1.00  0.00
ATOM   4935  CA  PRO   302      25.133 -26.169  -0.115  1.00  0.00
ATOM   4936  HA  PRO   302      24.773 -27.049  -0.649  1.00  0.00
ATOM   4937  C   PRO   302      23.993 -25.503   0.682  1.00  0.00
ATOM   4938  O   PRO   302      24.053 -24.304   0.960  1.00  0.00
ATOM   4939  N   LYS   303      22.985 -26.289   1.090  1.00  0.00
ATOM   4940  H   LYS   303      23.002 -27.268   0.844  1.00  0.00
ATOM   4941  CA  LYS   303      21.942 -25.847   2.016  1.00  0.00
ATOM   4942  HA  LYS   303      21.870 -24.757   2.016  1.00  0.00
ATOM   4943  CB  LYS   303      20.585 -26.435   1.580  1.00  0.00
ATOM   4944  HB2 LYS   303      20.522 -26.456   0.490  1.00  0.00
ATOM   4945  HB3 LYS   303      20.485 -27.472   1.906  1.00  0.00
ATOM   4946  CG  LYS   303      19.417 -25.585   2.108  1.00  0.00
ATOM   4947  HG2 LYS   303      19.543 -25.418   3.179  1.00  0.00
ATOM   4948  HG3 LYS   303      19.453 -24.599   1.641  1.00  0.00
ATOM   4949  CD  LYS   303      18.039 -26.212   1.874  1.00  0.00
ATOM   4950  HD2 LYS   303      17.897 -26.417   0.812  1.00  0.00
ATOM   4951  HD3 LYS   303      17.997 -27.174   2.387  1.00  0.00
ATOM   4952  CE  LYS   303      16.917 -25.299   2.387  1.00  0.00
ATOM   4953  HE2 LYS   303      17.114 -24.996   3.416  1.00  0.00
ATOM   4954  HE3 LYS   303      16.865 -24.389   1.788  1.00  0.00
ATOM   4955  NZ  LYS   303      15.611 -25.976   2.351  1.00  0.00
ATOM   4956  HZ1 LYS   303      15.636 -26.790   2.949  1.00  0.00
ATOM   4957  HZ2 LYS   303      14.894 -25.343   2.677  1.00  0.00
ATOM   4958  HZ3 LYS   303      15.401 -26.262   1.405  1.00  0.00
ATOM   4959  C   LYS   303      22.312 -26.347   3.424  1.00  0.00
ATOM   4960  O   LYS   303      22.709 -27.502   3.587  1.00  0.00
ATOM   4961  N   HIE   304      22.205 -25.452   4.423  1.00  0.00
ATOM   4962  H   HIE   304      21.838 -24.541   4.190  1.00  0.00
ATOM   4963  CA  HIE   304      22.652 -25.624   5.809  1.00  0.00
ATOM   4964  HA  HIE   304      23.733 -25.768   5.762  1.00  0.00
ATOM   4965  CB  HIE   304      22.400 -24.320   6.600  1.00  0.00
ATOM   4966  HB2 HIE   304      22.836 -24.418   7.594  1.00  0.00
ATOM   4967  HB3 HIE   304      22.938 -23.498   6.125  1.00  0.00
ATOM   4968  CG  HIE   304      20.959 -23.893   6.775  1.00  0.00
ATOM   4969  ND1 HIE   304      20.210 -23.317   5.741  1.00  0.00
ATOM   4970  CE1 HIE   304      19.021 -23.074   6.277  1.00  0.00
ATOM   4971  HE1 HIE   304      18.205 -22.620   5.733  1.00  0.00
ATOM   4972  NE2 HIE   304      18.939 -23.442   7.556  1.00  0.00
ATOM   4973  HE2 HIE   304      18.132 -23.345   8.156  1.00  0.00
ATOM   4974  CD2 HIE   304      20.169 -23.969   7.905  1.00  0.00
ATOM   4975  HD2 HIE   304      20.379 -24.343   8.896  1.00  0.00
ATOM   4976  C   HIE   304      22.040 -26.848   6.516  1.00  0.00
ATOM   4977  O   HIE   304      20.819 -26.999   6.570  1.00  0.00
ATOM   4978  N   GLN   305      22.917 -27.713   7.048  1.00  0.00
ATOM   4979  H   GLN   305      23.900 -27.507   6.944  1.00  0.00
ATOM   4980  CA  GLN   305      22.580 -28.938   7.766  1.00  0.00
ATOM   4981  HA  GLN   305      21.539 -29.224   7.605  1.00  0.00
ATOM   4982  CB  GLN   305      23.506 -30.074   7.282  1.00  0.00
ATOM   4983  HB2 GLN   305      24.552 -29.789   7.410  1.00  0.00
ATOM   4984  HB3 GLN   305      23.350 -30.953   7.912  1.00  0.00
ATOM   4985  CG  GLN   305      23.250 -30.465   5.811  1.00  0.00
ATOM   4986  HG2 GLN   305      22.216 -30.788   5.688  1.00  0.00
ATOM   4987  HG3 GLN   305      23.381 -29.594   5.169  1.00  0.00
ATOM   4988  CD  GLN   305      24.165 -31.585   5.309  1.00  0.00
ATOM   4989  OE1 GLN   305      24.579 -32.457   6.069  1.00  0.00
ATOM   4990  NE2 GLN   305      24.490 -31.562   4.015  1.00  0.00
ATOM   4991 HE21 GLN   305      24.135 -30.830   3.417  1.00  0.00
ATOM   4992 HE22 GLN   305      25.092 -32.281   3.641  1.00  0.00
ATOM   4993  C   GLN   305      22.820 -28.710   9.261  1.00  0.00
ATOM   4994  O   GLN   305      21.975 -28.916  10.128  1.00  0.00
ATOM   4995  N   ALA   306      28.812 -17.238  29.995  1.00  0.00
ATOM   4996  H   ALA   306      29.488 -17.985  29.934  1.00  0.00
ATOM   4997  CA  ALA   306      29.305 -16.126  30.809  1.00  0.00
ATOM   4998  HA  ALA   306      29.544 -16.523  31.797  1.00  0.00
ATOM   4999  CB  ALA   306      30.589 -15.551  30.188  1.00  0.00
ATOM   5000  HB1 ALA   306      31.005 -14.747  30.797  1.00  0.00
ATOM   5001  HB2 ALA   306      31.358 -16.318  30.096  1.00  0.00
ATOM   5002  HB3 ALA   306      30.403 -15.147  29.191  1.00  0.00
ATOM   5003  C   ALA   306      28.249 -15.025  30.996  1.00  0.00
ATOM   5004  O   ALA   306      27.237 -14.988  30.294  1.00  0.00
ATOM   5005  N   GLU   307      28.505 -14.128  31.960  1.00  0.00
ATOM   5006  H   GLU   307      29.358 -14.237  32.487  1.00  0.00
ATOM   5007  CA  GLU   307      27.708 -12.939  32.260  1.00  0.00
ATOM   5008  HA  GLU   307      26.700 -13.035  31.851  1.00  0.00
ATOM   5009  CB  GLU   307      27.678 -12.774  33.803  1.00  0.00
ATOM   5010  HB2 GLU   307      27.879 -13.730  34.289  1.00  0.00
ATOM   5011  HB3 GLU   307      28.488 -12.129  34.150  1.00  0.00
ATOM   5012  CG  GLU   307      26.342 -12.230  34.345  1.00  0.00
ATOM   5013  HG2 GLU   307      26.455 -11.985  35.402  1.00  0.00
ATOM   5014  HG3 GLU   307      26.086 -11.298  33.838  1.00  0.00
ATOM   5015  CD  GLU   307      25.172 -13.216  34.227  1.00  0.00
ATOM   5016  OE1 GLU   307      25.429 -14.440  34.217  1.00  0.00
ATOM   5017  OE2 GLU   307      24.028 -12.718  34.152  1.00  0.00
ATOM   5018  C   GLU   307      28.426 -11.723  31.645  1.00  0.00
ATOM   5019  O   GLU   307      29.652 -11.629  31.749  1.00  0.00
ATOM   5020  N   MET   308      27.681 -10.789  31.024  1.00  0.00
ATOM   5021  H   MET   308      26.681 -10.909  30.976  1.00  0.00
ATOM   5022  CA  MET   308      28.258  -9.566  30.450  1.00  0.00
ATOM   5023  HA  MET   308      29.274  -9.803  30.140  1.00  0.00
ATOM   5024  CB  MET   308      27.512  -9.157  29.155  1.00  0.00
ATOM   5025  HB2 MET   308      28.172  -8.484  28.608  1.00  0.00
ATOM   5026  HB3 MET   308      27.403 -10.034  28.515  1.00  0.00
ATOM   5027  CG  MET   308      26.145  -8.463  29.289  1.00  0.00
ATOM   5028  HG2 MET   308      25.461  -9.124  29.817  1.00  0.00
ATOM   5029  HG3 MET   308      26.217  -7.549  29.877  1.00  0.00
ATOM   5030  SD  MET   308      25.381  -8.011  27.708  1.00  0.00
ATOM   5031  CE  MET   308      26.532  -6.747  27.119  1.00  0.00
ATOM   5032  HE1 MET   308      26.113  -6.208  26.269  1.00  0.00
ATOM   5033  HE2 MET   308      26.739  -6.045  27.922  1.00  0.00
ATOM   5034  HE3 MET   308      27.474  -7.195  26.816  1.00  0.00
ATOM   5035  C   MET   308      28.236  -8.413  31.482  1.00  0.00
ATOM   5036  O   MET   308      27.288  -8.342  32.270  1.00  0.00
ATOM   5037  N   PRO   309      29.241  -7.501  31.472  1.00  0.00
ATOM   5038  CD  PRO   309      30.467  -7.638  30.677  1.00  0.00
ATOM   5039  HD2 PRO   309      30.223  -7.540  29.618  1.00  0.00
ATOM   5040  HD3 PRO   309      30.956  -8.601  30.833  1.00  0.00
ATOM   5041  CG  PRO   309      31.399  -6.512  31.119  1.00  0.00
ATOM   5042  HG2 PRO   309      32.031  -6.133  30.316  1.00  0.00
ATOM   5043  HG3 PRO   309      32.058  -6.879  31.907  1.00  0.00
ATOM   5044  CB  PRO   309      30.473  -5.465  31.699  1.00  0.00
ATOM   5045  HB2 PRO   309      30.121  -4.820  30.891  1.00  0.00
ATOM   5046  HB3 PRO   309      30.969  -4.833  32.437  1.00  0.00
ATOM   5047  CA  PRO   309      29.317  -6.279  32.297  1.00  0.00
ATOM   5048  HA  PRO   309      29.575  -6.595  33.309  1.00  0.00
ATOM   5049  C   PRO   309      28.052  -5.408  32.341  1.00  0.00
ATOM   5050  O   PRO   309      27.274  -5.371  31.385  1.00  0.00
ATOM   5051  N   ASN   310      27.891  -4.678  33.458  1.00  0.00
ATOM   5052  H   ASN   310      28.589  -4.773  34.182  1.00  0.00
ATOM   5053  CA  ASN   310      26.779  -3.767  33.732  1.00  0.00
ATOM   5054  HA  ASN   310      25.863  -4.357  33.653  1.00  0.00
ATOM   5055  CB  ASN   310      26.926  -3.214  35.174  1.00  0.00
ATOM   5056  HB2 ASN   310      27.336  -3.998  35.813  1.00  0.00
ATOM   5057  HB3 ASN   310      27.644  -2.394  35.216  1.00  0.00
ATOM   5058  CG  ASN   310      25.609  -2.760  35.821  1.00  0.00
ATOM   5059  OD1 ASN   310      24.628  -2.466  35.143  1.00  0.00
ATOM   5060  ND2 ASN   310      25.574  -2.730  37.154  1.00  0.00
ATOM   5061 HD21 ASN   310      26.389  -2.985  37.691  1.00  0.00
ATOM   5062 HD22 ASN   310      24.725  -2.447  37.622  1.00  0.00
ATOM   5063  C   ASN   310      26.737  -2.631  32.694  1.00  0.00
ATOM   5064  O   ASN   310      25.704  -2.452  32.056  1.00  0.00
ATOM   5065  N   GLN   311      27.869  -1.928  32.485  1.00  0.00
ATOM   5066  H   GLN   311      28.671  -2.173  33.048  1.00  0.00
ATOM   5067  CA  GLN   311      28.065  -0.853  31.506  1.00  0.00
ATOM   5068  HA  GLN   311      27.379  -0.053  31.791  1.00  0.00
ATOM   5069  CB  GLN   311      29.516  -0.302  31.626  1.00  0.00
ATOM   5070  HB2 GLN   311      29.598   0.290  32.538  1.00  0.00
ATOM   5071  HB3 GLN   311      30.195  -1.143  31.773  1.00  0.00
ATOM   5072  CG  GLN   311      30.069   0.513  30.424  1.00  0.00
ATOM   5073  HG2 GLN   311      31.083   0.837  30.661  1.00  0.00
ATOM   5074  HG3 GLN   311      30.172  -0.127  29.547  1.00  0.00
ATOM   5075  CD  GLN   311      29.276   1.766  30.027  1.00  0.00
ATOM   5076  OE1 GLN   311      29.329   2.176  28.870  1.00  0.00
ATOM   5077  NE2 GLN   311      28.510   2.358  30.948  1.00  0.00
ATOM   5078 HE21 GLN   311      28.478   1.998  31.890  1.00  0.00
ATOM   5079 HE22 GLN   311      27.971   3.173  30.694  1.00  0.00
ATOM   5080  C   GLN   311      27.696  -1.246  30.065  1.00  0.00
ATOM   5081  O   GLN   311      26.937  -0.524  29.416  1.00  0.00
ATOM   5082  N   LEU   312      28.231  -2.377  29.571  1.00  0.00
ATOM   5083  H   LEU   312      28.830  -2.928  30.168  1.00  0.00
ATOM   5084  CA  LEU   312      28.049  -2.829  28.190  1.00  0.00
ATOM   5085  HA  LEU   312      28.280  -1.998  27.524  1.00  0.00
ATOM   5086  CB  LEU   312      28.992  -4.015  27.884  1.00  0.00
ATOM   5087  HB2 LEU   312      28.793  -4.821  28.593  1.00  0.00
ATOM   5088  HB3 LEU   312      28.750  -4.422  26.900  1.00  0.00
ATOM   5089  CG  LEU   312      30.500  -3.686  27.907  1.00  0.00
ATOM   5090  HG  LEU   312      30.764  -3.356  28.912  1.00  0.00
ATOM   5091  CD1 LEU   312      31.320  -4.949  27.606  1.00  0.00
ATOM   5092 HD11 LEU   312      32.384  -4.776  27.766  1.00  0.00
ATOM   5093 HD12 LEU   312      31.020  -5.779  28.243  1.00  0.00
ATOM   5094 HD13 LEU   312      31.188  -5.266  26.572  1.00  0.00
ATOM   5095  CD2 LEU   312      30.884  -2.567  26.924  1.00  0.00
ATOM   5096 HD21 LEU   312      31.966  -2.431  26.889  1.00  0.00
ATOM   5097 HD22 LEU   312      30.545  -2.789  25.912  1.00  0.00
ATOM   5098 HD23 LEU   312      30.459  -1.608  27.219  1.00  0.00
ATOM   5099  C   LEU   312      26.606  -3.250  27.880  1.00  0.00
ATOM   5100  O   LEU   312      26.196  -3.140  26.727  1.00  0.00
ATOM   5101  N   ARG   313      25.831  -3.692  28.888  1.00  0.00
ATOM   5102  H   ARG   313      26.231  -3.760  29.814  1.00  0.00
ATOM   5103  CA  ARG   313      24.419  -4.040  28.732  1.00  0.00
ATOM   5104  HA  ARG   313      24.315  -4.673  27.848  1.00  0.00
ATOM   5105  CB  ARG   313      23.940  -4.848  29.959  1.00  0.00
ATOM   5106  HB2 ARG   313      24.532  -5.761  30.025  1.00  0.00
ATOM   5107  HB3 ARG   313      24.138  -4.295  30.878  1.00  0.00
ATOM   5108  CG  ARG   313      22.444  -5.226  29.907  1.00  0.00
ATOM   5109  HG2 ARG   313      21.835  -4.330  30.027  1.00  0.00
ATOM   5110  HG3 ARG   313      22.200  -5.624  28.920  1.00  0.00
ATOM   5111  CD  ARG   313      22.023  -6.230  30.984  1.00  0.00
ATOM   5112  HD2 ARG   313      22.536  -6.037  31.925  1.00  0.00
ATOM   5113  HD3 ARG   313      20.960  -6.099  31.187  1.00  0.00
ATOM   5114  NE  ARG   313      22.186  -7.619  30.525  1.00  0.00
ATOM   5115  HE  ARG   313      21.593  -7.898  29.752  1.00  0.00
ATOM   5116  CZ  ARG   313      22.984  -8.556  31.065  1.00  0.00
ATOM   5117  NH1 ARG   313      23.807  -8.282  32.088  1.00  0.00
ATOM   5118 HH11 ARG   313      23.854  -7.346  32.462  1.00  0.00
ATOM   5119 HH12 ARG   313      24.396  -9.001  32.485  1.00  0.00
ATOM   5120  NH2 ARG   313      22.947  -9.799  30.569  1.00  0.00
ATOM   5121 HH21 ARG   313      22.321 -10.020  29.803  1.00  0.00
ATOM   5122 HH22 ARG   313      23.508 -10.535  30.972  1.00  0.00
ATOM   5123  C   ARG   313      23.545  -2.789  28.528  1.00  0.00
ATOM   5124  O   ARG   313      22.578  -2.867  27.775  1.00  0.00
ATOM   5125  N   LYS   314      23.884  -1.642  29.146  1.00  0.00
ATOM   5126  H   LYS   314      24.703  -1.630  29.739  1.00  0.00
ATOM   5127  CA  LYS   314      23.137  -0.389  28.981  1.00  0.00
ATOM   5128  HA  LYS   314      22.066  -0.601  28.983  1.00  0.00
ATOM   5129  CB  LYS   314      23.457   0.604  30.121  1.00  0.00
ATOM   5130  HB2 LYS   314      24.455   1.025  29.986  1.00  0.00
ATOM   5131  HB3 LYS   314      22.768   1.447  30.054  1.00  0.00
ATOM   5132  CG  LYS   314      23.383   0.021  31.543  1.00  0.00
ATOM   5133  HG2 LYS   314      24.253  -0.607  31.685  1.00  0.00
ATOM   5134  HG3 LYS   314      23.494   0.827  32.268  1.00  0.00
ATOM   5135  CD  LYS   314      22.110  -0.783  31.866  1.00  0.00
ATOM   5136  HD2 LYS   314      21.261  -0.104  31.952  1.00  0.00
ATOM   5137  HD3 LYS   314      21.870  -1.473  31.057  1.00  0.00
ATOM   5138  CE  LYS   314      22.269  -1.614  33.144  1.00  0.00
ATOM   5139  HE2 LYS   314      23.096  -2.315  33.027  1.00  0.00
ATOM   5140  HE3 LYS   314      22.499  -0.971  33.995  1.00  0.00
ATOM   5141  NZ  LYS   314      21.052  -2.387  33.436  1.00  0.00
ATOM   5142  HZ1 LYS   314      20.843  -2.998  32.659  1.00  0.00
ATOM   5143  HZ2 LYS   314      21.195  -2.938  34.271  1.00  0.00
ATOM   5144  HZ3 LYS   314      20.277  -1.755  33.579  1.00  0.00
ATOM   5145  C   LYS   314      23.484   0.285  27.646  1.00  0.00
ATOM   5146  O   LYS   314      22.610   0.907  27.046  1.00  0.00
ATOM   5147  N   GLN   315      24.725   0.108  27.156  1.00  0.00
ATOM   5148  H   GLN   315      25.388  -0.404  27.722  1.00  0.00
ATOM   5149  CA  GLN   315      25.158   0.502  25.817  1.00  0.00
ATOM   5150  HA  GLN   315      24.907   1.555  25.671  1.00  0.00
ATOM   5151  CB  GLN   315      26.693   0.343  25.725  1.00  0.00
ATOM   5152  HB2 GLN   315      27.142   0.975  26.493  1.00  0.00
ATOM   5153  HB3 GLN   315      26.966  -0.682  25.977  1.00  0.00
ATOM   5154  CG  GLN   315      27.300   0.693  24.345  1.00  0.00
ATOM   5155  HG2 GLN   315      26.876   0.060  23.566  1.00  0.00
ATOM   5156  HG3 GLN   315      27.030   1.716  24.081  1.00  0.00
ATOM   5157  CD  GLN   315      28.828   0.580  24.258  1.00  0.00
ATOM   5158  OE1 GLN   315      29.372   0.521  23.159  1.00  0.00
ATOM   5159  NE2 GLN   315      29.537   0.526  25.389  1.00  0.00
ATOM   5160 HE21 GLN   315      29.073   0.585  26.284  1.00  0.00
ATOM   5161 HE22 GLN   315      30.542   0.452  25.338  1.00  0.00
ATOM   5162  C   GLN   315      24.427  -0.322  24.737  1.00  0.00
ATOM   5163  O   GLN   315      24.010   0.247  23.731  1.00  0.00
ATOM   5164  N   LEU   316      24.221  -1.631  24.973  1.00  0.00
ATOM   5165  H   LEU   316      24.602  -2.026  25.822  1.00  0.00
ATOM   5166  CA  LEU   316      23.498  -2.542  24.085  1.00  0.00
ATOM   5167  HA  LEU   316      23.893  -2.414  23.077  1.00  0.00
ATOM   5168  CB  LEU   316      23.740  -4.000  24.549  1.00  0.00
ATOM   5169  HB2 LEU   316      24.795  -4.139  24.783  1.00  0.00
ATOM   5170  HB3 LEU   316      23.213  -4.167  25.489  1.00  0.00
ATOM   5171  CG  LEU   316      23.333  -5.087  23.527  1.00  0.00
ATOM   5172  HG  LEU   316      22.374  -4.821  23.083  1.00  0.00
ATOM   5173  CD1 LEU   316      24.361  -5.214  22.391  1.00  0.00
ATOM   5174 HD11 LEU   316      24.047  -5.971  21.673  1.00  0.00
ATOM   5175 HD12 LEU   316      24.484  -4.279  21.844  1.00  0.00
ATOM   5176 HD13 LEU   316      25.337  -5.512  22.774  1.00  0.00
ATOM   5177  CD2 LEU   316      23.133  -6.448  24.212  1.00  0.00
ATOM   5178 HD21 LEU   316      22.817  -7.208  23.497  1.00  0.00
ATOM   5179 HD22 LEU   316      24.054  -6.798  24.680  1.00  0.00
ATOM   5180 HD23 LEU   316      22.367  -6.393  24.985  1.00  0.00
ATOM   5181  C   LEU   316      21.987  -2.238  24.071  1.00  0.00
ATOM   5182  O   LEU   316      21.389  -2.228  22.998  1.00  0.00
ATOM   5183  N   GLU   317      21.373  -1.960  25.236  1.00  0.00
ATOM   5184  H   GLU   317      21.917  -2.001  26.089  1.00  0.00
ATOM   5185  CA  GLU   317      19.942  -1.671  25.367  1.00  0.00
ATOM   5186  HA  GLU   317      19.375  -2.391  24.775  1.00  0.00
ATOM   5187  CB  GLU   317      19.521  -1.795  26.846  1.00  0.00
ATOM   5188  HB2 GLU   317      20.249  -1.302  27.492  1.00  0.00
ATOM   5189  HB3 GLU   317      18.577  -1.269  27.002  1.00  0.00
ATOM   5190  CG  GLU   317      19.324  -3.265  27.273  1.00  0.00
ATOM   5191  HG2 GLU   317      18.561  -3.730  26.649  1.00  0.00
ATOM   5192  HG3 GLU   317      20.240  -3.832  27.108  1.00  0.00
ATOM   5193  CD  GLU   317      18.894  -3.430  28.733  1.00  0.00
ATOM   5194  OE1 GLU   317      18.192  -2.531  29.245  1.00  0.00
ATOM   5195  OE2 GLU   317      19.266  -4.471  29.316  1.00  0.00
ATOM   5196  C   GLU   317      19.576  -0.267  24.856  1.00  0.00
ATOM   5197  O   GLU   317      18.440  -0.078  24.428  1.00  0.00
ATOM   5198  N   ALA   318      20.527   0.684  24.829  1.00  0.00
ATOM   5199  H   ALA   318      21.434   0.467  25.219  1.00  0.00
ATOM   5200  CA  ALA   318      20.362   1.998  24.206  1.00  0.00
ATOM   5201  HA  ALA   318      19.433   2.447  24.562  1.00  0.00
ATOM   5202  CB  ALA   318      21.537   2.903  24.607  1.00  0.00
ATOM   5203  HB1 ALA   318      21.450   3.889  24.148  1.00  0.00
ATOM   5204  HB2 ALA   318      21.563   3.051  25.687  1.00  0.00
ATOM   5205  HB3 ALA   318      22.497   2.481  24.308  1.00  0.00
ATOM   5206  C   ALA   318      20.308   1.884  22.674  1.00  0.00
ATOM   5207  O   ALA   318      19.493   2.564  22.055  1.00  0.00
ATOM   5208  N   ILE   319      21.116   0.988  22.076  1.00  0.00
ATOM   5209  H   ILE   319      21.757   0.467  22.658  1.00  0.00
ATOM   5210  CA  ILE   319      21.118   0.668  20.643  1.00  0.00
ATOM   5211  HA  ILE   319      21.186   1.605  20.086  1.00  0.00
ATOM   5212  CB  ILE   319      22.365  -0.202  20.297  1.00  0.00
ATOM   5213  HB  ILE   319      22.388  -1.044  20.987  1.00  0.00
ATOM   5214  CG2 ILE   319      22.318  -0.790  18.870  1.00  0.00
ATOM   5215 HG21 ILE   319      23.240  -1.310  18.617  1.00  0.00
ATOM   5216 HG22 ILE   319      21.512  -1.515  18.751  1.00  0.00
ATOM   5217 HG23 ILE   319      22.173  -0.002  18.132  1.00  0.00
ATOM   5218  CG1 ILE   319      23.682   0.589  20.481  1.00  0.00
ATOM   5219 HG12 ILE   319      23.827   1.270  19.642  1.00  0.00
ATOM   5220 HG13 ILE   319      23.621   1.228  21.360  1.00  0.00
ATOM   5221  CD1 ILE   319      24.922  -0.306  20.642  1.00  0.00
ATOM   5222 HD11 ILE   319      25.809   0.296  20.839  1.00  0.00
ATOM   5223 HD12 ILE   319      24.806  -0.996  21.475  1.00  0.00
ATOM   5224 HD13 ILE   319      25.124  -0.898  19.751  1.00  0.00
ATOM   5225  C   ILE   319      19.801  -0.021  20.225  1.00  0.00
ATOM   5226  O   ILE   319      19.270   0.305  19.167  1.00  0.00
ATOM   5227  N   ILE   320      19.257  -0.936  21.048  1.00  0.00
ATOM   5228  H   ILE   320      19.753  -1.169  21.898  1.00  0.00
ATOM   5229  CA  ILE   320      17.979  -1.620  20.802  1.00  0.00
ATOM   5230  HA  ILE   320      17.982  -1.998  19.777  1.00  0.00
ATOM   5231  CB  ILE   320      17.841  -2.837  21.773  1.00  0.00
ATOM   5232  HB  ILE   320      17.976  -2.464  22.790  1.00  0.00
ATOM   5233  CG2 ILE   320      16.449  -3.514  21.710  1.00  0.00
ATOM   5234 HG21 ILE   320      16.393  -4.397  22.345  1.00  0.00
ATOM   5235 HG22 ILE   320      15.654  -2.852  22.052  1.00  0.00
ATOM   5236 HG23 ILE   320      16.210  -3.826  20.693  1.00  0.00
ATOM   5237  CG1 ILE   320      18.942  -3.894  21.503  1.00  0.00
ATOM   5238 HG12 ILE   320      18.730  -4.404  20.565  1.00  0.00
ATOM   5239 HG13 ILE   320      19.903  -3.413  21.338  1.00  0.00
ATOM   5240  CD1 ILE   320      19.134  -4.925  22.630  1.00  0.00
ATOM   5241 HD11 ILE   320      19.948  -5.608  22.385  1.00  0.00
ATOM   5242 HD12 ILE   320      19.388  -4.440  23.572  1.00  0.00
ATOM   5243 HD13 ILE   320      18.245  -5.533  22.795  1.00  0.00
ATOM   5244  C   ILE   320      16.785  -0.642  20.930  1.00  0.00
ATOM   5245  O   ILE   320      15.793  -0.807  20.220  1.00  0.00
ATOM   5246  N   ALA   321      16.887   0.374  21.808  1.00  0.00
ATOM   5247  H   ALA   321      17.739   0.448  22.346  1.00  0.00
ATOM   5248  CA  ALA   321      15.815   1.314  22.140  1.00  0.00
ATOM   5249  HA  ALA   321      14.874   0.767  22.227  1.00  0.00
ATOM   5250  CB  ALA   321      16.143   1.957  23.498  1.00  0.00
ATOM   5251  HB1 ALA   321      15.392   2.694  23.786  1.00  0.00
ATOM   5252  HB2 ALA   321      16.163   1.206  24.288  1.00  0.00
ATOM   5253  HB3 ALA   321      17.111   2.458  23.487  1.00  0.00
ATOM   5254  C   ALA   321      15.618   2.454  21.123  1.00  0.00
ATOM   5255  O   ALA   321      14.561   3.084  21.156  1.00  0.00
ATOM   5256  N   THR   322      16.584   2.728  20.225  1.00  0.00
ATOM   5257  H   THR   322      17.433   2.179  20.234  1.00  0.00
ATOM   5258  CA  THR   322      16.457   3.754  19.181  1.00  0.00
ATOM   5259  HA  THR   322      15.969   4.631  19.612  1.00  0.00
ATOM   5260  CB  THR   322      17.853   4.194  18.674  1.00  0.00
ATOM   5261  HB  THR   322      17.711   4.862  17.824  1.00  0.00
ATOM   5262  CG2 THR   322      18.650   4.990  19.715  1.00  0.00
ATOM   5263 HG21 THR   322      19.627   5.288  19.334  1.00  0.00
ATOM   5264 HG22 THR   322      18.118   5.900  19.995  1.00  0.00
ATOM   5265 HG23 THR   322      18.810   4.419  20.624  1.00  0.00
ATOM   5266  OG1 THR   322      18.622   3.113  18.190  1.00  0.00
ATOM   5267  HG1 THR   322      19.426   3.458  17.829  1.00  0.00
ATOM   5268  C   THR   322      15.580   3.272  18.008  1.00  0.00
ATOM   5269  O   THR   322      15.328   2.077  17.833  1.00  0.00
ATOM   5270  N   ASP   323      15.096   4.245  17.220  1.00  0.00
ATOM   5271  H   ASP   323      15.384   5.194  17.418  1.00  0.00
ATOM   5272  CA  ASP   323      14.153   4.092  16.110  1.00  0.00
ATOM   5273  HA  ASP   323      13.306   3.531  16.504  1.00  0.00
ATOM   5274  CB  ASP   323      13.676   5.512  15.707  1.00  0.00
ATOM   5275  HB2 ASP   323      12.833   5.442  15.024  1.00  0.00
ATOM   5276  HB3 ASP   323      13.280   6.024  16.585  1.00  0.00
ATOM   5277  CG  ASP   323      14.736   6.412  15.064  1.00  0.00
ATOM   5278  OD1 ASP   323      14.704   6.532  13.822  1.00  0.00
ATOM   5279  OD2 ASP   323      15.554   6.976  15.823  1.00  0.00
ATOM   5280  C   ASP   323      14.788   3.340  14.908  1.00  0.00
ATOM   5281  O   ASP   323      16.017   3.266  14.823  1.00  0.00
ATOM   5282  N   PRO   324      13.977   2.770  13.981  1.00  0.00
ATOM   5283  CD  PRO   324      12.519   2.688  14.095  1.00  0.00
ATOM   5284  HD2 PRO   324      12.078   3.671  13.940  1.00  0.00
ATOM   5285  HD3 PRO   324      12.205   2.320  15.069  1.00  0.00
ATOM   5286  CG  PRO   324      12.042   1.741  12.999  1.00  0.00
ATOM   5287  HG2 PRO   324      11.090   2.043  12.561  1.00  0.00
ATOM   5288  HG3 PRO   324      11.903   0.748  13.426  1.00  0.00
ATOM   5289  CB  PRO   324      13.173   1.702  11.990  1.00  0.00
ATOM   5290  HB2 PRO   324      12.975   2.449  11.219  1.00  0.00
ATOM   5291  HB3 PRO   324      13.244   0.738  11.486  1.00  0.00
ATOM   5292  CA  PRO   324      14.445   2.043  12.785  1.00  0.00
ATOM   5293  HA  PRO   324      14.923   1.121  13.121  1.00  0.00
ATOM   5294  C   PRO   324      15.414   2.813  11.865  1.00  0.00
ATOM   5295  O   PRO   324      16.295   2.193  11.271  1.00  0.00
ATOM   5296  N   LEU   325      15.256   4.145  11.748  1.00  0.00
ATOM   5297  H   LEU   325      14.533   4.595  12.293  1.00  0.00
ATOM   5298  CA  LEU   325      16.057   5.011  10.878  1.00  0.00
ATOM   5299  HA  LEU   325      16.433   4.442  10.028  1.00  0.00
ATOM   5300  CB  LEU   325      15.179   6.181  10.380  1.00  0.00
ATOM   5301  HB2 LEU   325      14.673   6.632  11.233  1.00  0.00
ATOM   5302  HB3 LEU   325      15.800   6.969   9.952  1.00  0.00
ATOM   5303  CG  LEU   325      14.138   5.810   9.310  1.00  0.00
ATOM   5304  HG  LEU   325      13.567   4.952   9.665  1.00  0.00
ATOM   5305  CD1 LEU   325      13.161   6.981   9.112  1.00  0.00
ATOM   5306 HD11 LEU   325      12.380   6.730   8.394  1.00  0.00
ATOM   5307 HD12 LEU   325      12.669   7.250  10.047  1.00  0.00
ATOM   5308 HD13 LEU   325      13.677   7.871   8.752  1.00  0.00
ATOM   5309  CD2 LEU   325      14.795   5.423   7.974  1.00  0.00
ATOM   5310 HD21 LEU   325      14.041   5.178   7.228  1.00  0.00
ATOM   5311 HD22 LEU   325      15.405   6.236   7.577  1.00  0.00
ATOM   5312 HD23 LEU   325      15.431   4.544   8.070  1.00  0.00
ATOM   5313  C   LEU   325      17.293   5.607  11.575  1.00  0.00
ATOM   5314  O   LEU   325      18.044   6.333  10.922  1.00  0.00
ATOM   5315  N   ASN   326      17.554   5.283  12.854  1.00  0.00
ATOM   5316  H   ASN   326      16.906   4.682  13.346  1.00  0.00
ATOM   5317  CA  ASN   326      18.801   5.637  13.532  1.00  0.00
ATOM   5318  HA  ASN   326      19.009   6.684  13.315  1.00  0.00
ATOM   5319  CB  ASN   326      18.629   5.453  15.058  1.00  0.00
ATOM   5320  HB2 ASN   326      17.734   5.969  15.388  1.00  0.00
ATOM   5321  HB3 ASN   326      18.474   4.403  15.312  1.00  0.00
ATOM   5322  CG  ASN   326      19.792   6.008  15.891  1.00  0.00
ATOM   5323  OD1 ASN   326      20.320   5.314  16.754  1.00  0.00
ATOM   5324  ND2 ASN   326      20.178   7.267  15.670  1.00  0.00
ATOM   5325 HD21 ASN   326      19.746   7.808  14.939  1.00  0.00
ATOM   5326 HD22 ASN   326      20.934   7.653  16.217  1.00  0.00
ATOM   5327  C   ASN   326      19.895   4.677  13.019  1.00  0.00
ATOM   5328  O   ASN   326      19.724   3.462  13.143  1.00  0.00
ATOM   5329  N   PRO   327      21.007   5.189  12.443  1.00  0.00
ATOM   5330  CD  PRO   327      21.306   6.611  12.243  1.00  0.00
ATOM   5331  HD2 PRO   327      21.273   7.175  13.174  1.00  0.00
ATOM   5332  HD3 PRO   327      20.581   7.041  11.552  1.00  0.00
ATOM   5333  CG  PRO   327      22.707   6.667  11.634  1.00  0.00
ATOM   5334  HG2 PRO   327      23.444   6.808  12.427  1.00  0.00
ATOM   5335  HG3 PRO   327      22.827   7.482  10.920  1.00  0.00
ATOM   5336  CB  PRO   327      22.897   5.295  11.009  1.00  0.00
ATOM   5337  HB2 PRO   327      23.949   5.015  10.926  1.00  0.00
ATOM   5338  HB3 PRO   327      22.482   5.297  10.000  1.00  0.00
ATOM   5339  CA  PRO   327      22.074   4.348  11.894  1.00  0.00
ATOM   5340  HA  PRO   327      21.648   3.552  11.279  1.00  0.00
ATOM   5341  C   PRO   327      22.935   3.728  13.005  1.00  0.00
ATOM   5342  O   PRO   327      23.116   4.318  14.071  1.00  0.00
ATOM   5343  N   LEU   328      23.466   2.531  12.724  1.00  0.00
ATOM   5344  H   LEU   328      23.264   2.119  11.825  1.00  0.00
ATOM   5345  CA  LEU   328      24.412   1.819  13.574  1.00  0.00
ATOM   5346  HA  LEU   328      24.291   2.090  14.624  1.00  0.00
ATOM   5347  CB  LEU   328      24.221   0.295  13.381  1.00  0.00
ATOM   5348  HB2 LEU   328      24.382   0.039  12.332  1.00  0.00
ATOM   5349  HB3 LEU   328      24.995  -0.236  13.937  1.00  0.00
ATOM   5350  CG  LEU   328      22.845  -0.256  13.813  1.00  0.00
ATOM   5351  HG  LEU   328      22.065   0.289  13.280  1.00  0.00
ATOM   5352  CD1 LEU   328      22.713  -1.734  13.419  1.00  0.00
ATOM   5353 HD11 LEU   328      21.730  -2.121  13.681  1.00  0.00
ATOM   5354 HD12 LEU   328      22.843  -1.874  12.345  1.00  0.00
ATOM   5355 HD13 LEU   328      23.458  -2.350  13.926  1.00  0.00
ATOM   5356  CD2 LEU   328      22.596  -0.083  15.319  1.00  0.00
ATOM   5357 HD21 LEU   328      21.644  -0.527  15.608  1.00  0.00
ATOM   5358 HD22 LEU   328      23.377  -0.567  15.906  1.00  0.00
ATOM   5359 HD23 LEU   328      22.560   0.967  15.607  1.00  0.00
ATOM   5360  C   LEU   328      25.828   2.167  13.103  1.00  0.00
ATOM   5361  O   LEU   328      26.130   2.076  11.910  1.00  0.00
ATOM   5362  N   THR   329      26.703   2.522  14.054  1.00  0.00
ATOM   5363  H   THR   329      26.374   2.573  15.010  1.00  0.00
ATOM   5364  CA  THR   329      28.142   2.682  13.833  1.00  0.00
ATOM   5365  HA  THR   329      28.307   3.196  12.884  1.00  0.00
ATOM   5366  CB  THR   329      28.754   3.533  14.979  1.00  0.00
ATOM   5367  HB  THR   329      29.802   3.708  14.734  1.00  0.00
ATOM   5368  CG2 THR   329      28.096   4.911  15.151  1.00  0.00
ATOM   5369 HG21 THR   329      28.628   5.506  15.893  1.00  0.00
ATOM   5370 HG22 THR   329      28.104   5.468  14.214  1.00  0.00
ATOM   5371 HG23 THR   329      27.059   4.827  15.480  1.00  0.00
ATOM   5372  OG1 THR   329      28.751   2.864  16.225  1.00  0.00
ATOM   5373  HG1 THR   329      27.866   2.850  16.565  1.00  0.00
ATOM   5374  C   THR   329      28.812   1.294  13.772  1.00  0.00
ATOM   5375  O   THR   329      28.202   0.282  14.126  1.00  0.00
ATOM   5376  N   ALA   330      30.087   1.246  13.350  1.00  0.00
ATOM   5377  H   ALA   330      30.540   2.110  13.089  1.00  0.00
ATOM   5378  CA  ALA   330      30.910   0.033  13.351  1.00  0.00
ATOM   5379  HA  ALA   330      30.402  -0.727  12.755  1.00  0.00
ATOM   5380  CB  ALA   330      32.263   0.348  12.698  1.00  0.00
ATOM   5381  HB1 ALA   330      32.900  -0.536  12.664  1.00  0.00
ATOM   5382  HB2 ALA   330      32.133   0.698  11.674  1.00  0.00
ATOM   5383  HB3 ALA   330      32.802   1.122  13.248  1.00  0.00
ATOM   5384  C   ALA   330      31.126  -0.529  14.768  1.00  0.00
ATOM   5385  O   ALA   330      31.179  -1.746  14.932  1.00  0.00
ATOM   5386  N   GLU   331      31.172   0.352  15.783  1.00  0.00
ATOM   5387  H   GLU   331      31.113   1.336  15.557  1.00  0.00
ATOM   5388  CA  GLU   331      31.290   0.022  17.202  1.00  0.00
ATOM   5389  HA  GLU   331      32.117  -0.679  17.333  1.00  0.00
ATOM   5390  CB  GLU   331      31.574   1.307  18.019  1.00  0.00
ATOM   5391  HB2 GLU   331      30.763   2.025  17.892  1.00  0.00
ATOM   5392  HB3 GLU   331      31.556   1.049  19.079  1.00  0.00
ATOM   5393  CG  GLU   331      32.935   1.989  17.741  1.00  0.00
ATOM   5394  HG2 GLU   331      33.159   2.674  18.559  1.00  0.00
ATOM   5395  HG3 GLU   331      33.731   1.243  17.744  1.00  0.00
ATOM   5396  CD  GLU   331      32.998   2.809  16.448  1.00  0.00
ATOM   5397  OE1 GLU   331      32.048   3.584  16.205  1.00  0.00
ATOM   5398  OE2 GLU   331      33.998   2.645  15.717  1.00  0.00
ATOM   5399  C   GLU   331      30.000  -0.632  17.735  1.00  0.00
ATOM   5400  O   GLU   331      30.089  -1.601  18.488  1.00  0.00
ATOM   5401  N   ASP   332      28.815  -0.147  17.310  1.00  0.00
ATOM   5402  H   ASP   332      28.824   0.661  16.703  1.00  0.00
ATOM   5403  CA  ASP   332      27.503  -0.712  17.661  1.00  0.00
ATOM   5404  HA  ASP   332      27.453  -0.809  18.747  1.00  0.00
ATOM   5405  CB  ASP   332      26.336   0.188  17.175  1.00  0.00
ATOM   5406  HB2 ASP   332      26.352   0.259  16.087  1.00  0.00
ATOM   5407  HB3 ASP   332      25.381  -0.274  17.429  1.00  0.00
ATOM   5408  CG  ASP   332      26.303   1.611  17.735  1.00  0.00
ATOM   5409  OD1 ASP   332      26.908   1.846  18.802  1.00  0.00
ATOM   5410  OD2 ASP   332      25.676   2.455  17.059  1.00  0.00
ATOM   5411  C   ASP   332      27.293  -2.103  17.047  1.00  0.00
ATOM   5412  O   ASP   332      26.728  -2.972  17.709  1.00  0.00
ATOM   5413  N   LYS   333      27.767  -2.317  15.805  1.00  0.00
ATOM   5414  H   LYS   333      28.218  -1.546  15.332  1.00  0.00
ATOM   5415  CA  LYS   333      27.652  -3.578  15.075  1.00  0.00
ATOM   5416  HA  LYS   333      26.619  -3.913  15.136  1.00  0.00
ATOM   5417  CB  LYS   333      28.049  -3.369  13.601  1.00  0.00
ATOM   5418  HB2 LYS   333      29.001  -2.839  13.541  1.00  0.00
ATOM   5419  HB3 LYS   333      28.215  -4.339  13.128  1.00  0.00
ATOM   5420  CG  LYS   333      26.988  -2.629  12.776  1.00  0.00
ATOM   5421  HG2 LYS   333      26.038  -3.160  12.834  1.00  0.00
ATOM   5422  HG3 LYS   333      26.809  -1.642  13.200  1.00  0.00
ATOM   5423  CD  LYS   333      27.409  -2.495  11.308  1.00  0.00
ATOM   5424  HD2 LYS   333      28.385  -2.010  11.252  1.00  0.00
ATOM   5425  HD3 LYS   333      27.531  -3.492  10.881  1.00  0.00
ATOM   5426  CE  LYS   333      26.398  -1.700  10.477  1.00  0.00
ATOM   5427  HE2 LYS   333      25.402  -2.134  10.569  1.00  0.00
ATOM   5428  HE3 LYS   333      26.334  -0.673  10.840  1.00  0.00
ATOM   5429  NZ  LYS   333      26.779  -1.684   9.056  1.00  0.00
ATOM   5430  HZ1 LYS   333      26.802  -2.631   8.704  1.00  0.00
ATOM   5431  HZ2 LYS   333      26.102  -1.147   8.533  1.00  0.00
ATOM   5432  HZ3 LYS   333      27.692  -1.264   8.955  1.00  0.00
ATOM   5433  C   LYS   333      28.545  -4.678  15.664  1.00  0.00
ATOM   5434  O   LYS   333      28.105  -5.822  15.770  1.00  0.00
ATOM   5435  N   GLU   334      29.775  -4.329  16.078  1.00  0.00
ATOM   5436  H   GLU   334      30.071  -3.370  15.951  1.00  0.00
ATOM   5437  CA  GLU   334      30.727  -5.240  16.713  1.00  0.00
ATOM   5438  HA  GLU   334      30.833  -6.136  16.098  1.00  0.00
ATOM   5439  CB  GLU   334      32.091  -4.531  16.834  1.00  0.00
ATOM   5440  HB2 GLU   334      31.941  -3.519  17.215  1.00  0.00
ATOM   5441  HB3 GLU   334      32.714  -5.040  17.572  1.00  0.00
ATOM   5442  CG  GLU   334      32.867  -4.508  15.500  1.00  0.00
ATOM   5443  HG2 GLU   334      33.114  -5.529  15.207  1.00  0.00
ATOM   5444  HG3 GLU   334      32.244  -4.105  14.703  1.00  0.00
ATOM   5445  CD  GLU   334      34.155  -3.682  15.552  1.00  0.00
ATOM   5446  OE1 GLU   334      35.095  -4.066  14.822  1.00  0.00
ATOM   5447  OE2 GLU   334      34.185  -2.680  16.301  1.00  0.00
ATOM   5448  C   GLU   334      30.246  -5.675  18.108  1.00  0.00
ATOM   5449  O   GLU   334      30.487  -6.818  18.485  1.00  0.00
ATOM   5450  N   LEU   335      29.531  -4.803  18.843  1.00  0.00
ATOM   5451  H   LEU   335      29.379  -3.876  18.468  1.00  0.00
ATOM   5452  CA  LEU   335      28.952  -5.101  20.153  1.00  0.00
ATOM   5453  HA  LEU   335      29.701  -5.621  20.751  1.00  0.00
ATOM   5454  CB  LEU   335      28.568  -3.769  20.838  1.00  0.00
ATOM   5455  HB2 LEU   335      29.397  -3.064  20.758  1.00  0.00
ATOM   5456  HB3 LEU   335      27.749  -3.306  20.286  1.00  0.00
ATOM   5457  CG  LEU   335      28.177  -3.897  22.330  1.00  0.00
ATOM   5458  HG  LEU   335      27.517  -4.753  22.461  1.00  0.00
ATOM   5459  CD1 LEU   335      29.403  -4.114  23.229  1.00  0.00
ATOM   5460 HD11 LEU   335      29.107  -4.232  24.272  1.00  0.00
ATOM   5461 HD12 LEU   335      29.956  -5.009  22.946  1.00  0.00
ATOM   5462 HD13 LEU   335      30.089  -3.268  23.175  1.00  0.00
ATOM   5463  CD2 LEU   335      27.386  -2.667  22.789  1.00  0.00
ATOM   5464 HD21 LEU   335      27.139  -2.721  23.850  1.00  0.00
ATOM   5465 HD22 LEU   335      27.961  -1.759  22.618  1.00  0.00
ATOM   5466 HD23 LEU   335      26.449  -2.576  22.239  1.00  0.00
ATOM   5467  C   LEU   335      27.701  -5.992  20.021  1.00  0.00
ATOM   5468  O   LEU   335      27.570  -6.953  20.778  1.00  0.00
ATOM   5469  N   LEU   336      26.815  -5.701  19.048  1.00  0.00
ATOM   5470  H   LEU   336      26.993  -4.884  18.478  1.00  0.00
ATOM   5471  CA  LEU   336      25.608  -6.475  18.730  1.00  0.00
ATOM   5472  HA  LEU   336      25.010  -6.555  19.637  1.00  0.00
ATOM   5473  CB  LEU   336      24.793  -5.761  17.623  1.00  0.00
ATOM   5474  HB2 LEU   336      25.485  -5.249  16.953  1.00  0.00
ATOM   5475  HB3 LEU   336      24.284  -6.487  16.984  1.00  0.00
ATOM   5476  CG  LEU   336      23.729  -4.770  18.137  1.00  0.00
ATOM   5477  HG  LEU   336      24.165  -4.172  18.938  1.00  0.00
ATOM   5478  CD1 LEU   336      23.311  -3.808  17.016  1.00  0.00
ATOM   5479 HD11 LEU   336      22.513  -3.142  17.336  1.00  0.00
ATOM   5480 HD12 LEU   336      24.146  -3.191  16.685  1.00  0.00
ATOM   5481 HD13 LEU   336      22.943  -4.357  16.152  1.00  0.00
ATOM   5482  CD2 LEU   336      22.489  -5.500  18.687  1.00  0.00
ATOM   5483 HD21 LEU   336      21.744  -4.788  19.046  1.00  0.00
ATOM   5484 HD22 LEU   336      22.015  -6.115  17.921  1.00  0.00
ATOM   5485 HD23 LEU   336      22.742  -6.148  19.525  1.00  0.00
ATOM   5486  C   LEU   336      25.930  -7.906  18.277  1.00  0.00
ATOM   5487  O   LEU   336      25.233  -8.836  18.685  1.00  0.00
ATOM   5488  N   TRP   337      26.988  -8.077  17.464  1.00  0.00
ATOM   5489  H   TRP   337      27.502  -7.259  17.162  1.00  0.00
ATOM   5490  CA  TRP   337      27.439  -9.374  16.973  1.00  0.00
ATOM   5491  HA  TRP   337      26.568  -9.984  16.728  1.00  0.00
ATOM   5492  CB  TRP   337      28.289  -9.192  15.694  1.00  0.00
ATOM   5493  HB2 TRP   337      27.702  -8.683  14.928  1.00  0.00
ATOM   5494  HB3 TRP   337      29.141  -8.542  15.904  1.00  0.00
ATOM   5495  CG  TRP   337      28.799 -10.481  15.105  1.00  0.00
ATOM   5496  CD1 TRP   337      30.081 -10.912  15.162  1.00  0.00
ATOM   5497  HD1 TRP   337      30.893 -10.358  15.610  1.00  0.00
ATOM   5498  NE1 TRP   337      30.165 -12.191  14.653  1.00  0.00
ATOM   5499  HE1 TRP   337      31.023 -12.734  14.682  1.00  0.00
ATOM   5500  CE2 TRP   337      28.936 -12.656  14.238  1.00  0.00
ATOM   5501  CZ2 TRP   337      28.502 -13.884  13.707  1.00  0.00
ATOM   5502  HZ2 TRP   337      29.204 -14.690  13.552  1.00  0.00
ATOM   5503  CH2 TRP   337      27.146 -14.044  13.375  1.00  0.00
ATOM   5504  HH2 TRP   337      26.796 -14.982  12.969  1.00  0.00
ATOM   5505  CZ3 TRP   337      26.243 -12.983  13.581  1.00  0.00
ATOM   5506  HZ3 TRP   337      25.199 -13.119  13.340  1.00  0.00
ATOM   5507  CE3 TRP   337      26.687 -11.759  14.123  1.00  0.00
ATOM   5508  HE3 TRP   337      25.975 -10.963  14.291  1.00  0.00
ATOM   5509  CD2 TRP   337      28.044 -11.565  14.478  1.00  0.00
ATOM   5510  C   TRP   337      28.282 -10.129  18.016  1.00  0.00
ATOM   5511  O   TRP   337      28.285 -11.353  17.963  1.00  0.00
ATOM   5512  N   HIE   338      28.988  -9.463  18.949  1.00  0.00
ATOM   5513  H   HIE   338      28.985  -8.452  18.945  1.00  0.00
ATOM   5514  CA  HIE   338      29.774 -10.148  19.983  1.00  0.00
ATOM   5515  HA  HIE   338      30.335 -10.966  19.525  1.00  0.00
ATOM   5516  CB  HIE   338      30.780  -9.172  20.628  1.00  0.00
ATOM   5517  HB2 HIE   338      31.425  -8.747  19.860  1.00  0.00
ATOM   5518  HB3 HIE   338      30.255  -8.333  21.088  1.00  0.00
ATOM   5519  CG  HIE   338      31.681  -9.805  21.663  1.00  0.00
ATOM   5520  ND1 HIE   338      32.916 -10.377  21.342  1.00  0.00
ATOM   5521  CE1 HIE   338      33.380 -10.854  22.490  1.00  0.00
ATOM   5522  HE1 HIE   338      34.327 -11.366  22.582  1.00  0.00
ATOM   5523  NE2 HIE   338      32.557 -10.639  23.516  1.00  0.00
ATOM   5524  HE2 HIE   338      32.705 -10.923  24.474  1.00  0.00
ATOM   5525  CD2 HIE   338      31.457  -9.968  23.014  1.00  0.00
ATOM   5526  HD2 HIE   338      30.618  -9.690  23.629  1.00  0.00
ATOM   5527  C   HIE   338      28.848 -10.727  21.068  1.00  0.00
ATOM   5528  O   HIE   338      28.995 -11.893  21.433  1.00  0.00
ATOM   5529  N   PHE   339      27.875  -9.930  21.546  1.00  0.00
ATOM   5530  H   PHE   339      27.819  -8.987  21.184  1.00  0.00
ATOM   5531  CA  PHE   339      26.860 -10.318  22.532  1.00  0.00
ATOM   5532  HA  PHE   339      27.215 -11.160  23.129  1.00  0.00
ATOM   5533  CB  PHE   339      26.601  -9.120  23.468  1.00  0.00
ATOM   5534  HB2 PHE   339      26.324  -8.233  22.895  1.00  0.00
ATOM   5535  HB3 PHE   339      25.762  -9.323  24.134  1.00  0.00
ATOM   5536  CG  PHE   339      27.796  -8.825  24.354  1.00  0.00
ATOM   5537  CD1 PHE   339      28.553  -7.650  24.169  1.00  0.00
ATOM   5538  HD1 PHE   339      28.279  -6.940  23.403  1.00  0.00
ATOM   5539  CE1 PHE   339      29.678  -7.402  24.979  1.00  0.00
ATOM   5540  HE1 PHE   339      30.259  -6.505  24.833  1.00  0.00
ATOM   5541  CZ  PHE   339      30.053  -8.328  25.973  1.00  0.00
ATOM   5542  HZ  PHE   339      30.917  -8.135  26.592  1.00  0.00
ATOM   5543  CE2 PHE   339      29.304  -9.506  26.154  1.00  0.00
ATOM   5544  HE2 PHE   339      29.591 -10.217  26.915  1.00  0.00
ATOM   5545  CD2 PHE   339      28.174  -9.750  25.351  1.00  0.00
ATOM   5546  HD2 PHE   339      27.601 -10.654  25.499  1.00  0.00
ATOM   5547  C   PHE   339      25.573 -10.790  21.832  1.00  0.00
ATOM   5548  O   PHE   339      24.457 -10.503  22.259  1.00  0.00
ATOM   5549  N   ARG   340      25.784 -11.572  20.765  1.00  0.00
ATOM   5550  H   ARG   340      26.761 -11.717  20.551  1.00  0.00
ATOM   5551  CA  ARG   340      24.875 -12.237  19.842  1.00  0.00
ATOM   5552  HA  ARG   340      24.528 -11.474  19.144  1.00  0.00
ATOM   5553  CB  ARG   340      25.753 -13.254  19.087  1.00  0.00
ATOM   5554  HB2 ARG   340      26.710 -12.800  18.879  1.00  0.00
ATOM   5555  HB3 ARG   340      26.001 -14.097  19.734  1.00  0.00
ATOM   5556  CG  ARG   340      25.182 -13.783  17.775  1.00  0.00
ATOM   5557  HG2 ARG   340      24.543 -14.633  17.982  1.00  0.00
ATOM   5558  HG3 ARG   340      24.550 -13.021  17.317  1.00  0.00
ATOM   5559  CD  ARG   340      26.275 -14.157  16.766  1.00  0.00
ATOM   5560  HD2 ARG   340      25.797 -14.517  15.856  1.00  0.00
ATOM   5561  HD3 ARG   340      26.840 -13.270  16.489  1.00  0.00
ATOM   5562  NE  ARG   340      27.173 -15.228  17.234  1.00  0.00
ATOM   5563  HE  ARG   340      26.740 -16.131  17.355  1.00  0.00
ATOM   5564  CZ  ARG   340      28.510 -15.140  17.386  1.00  0.00
ATOM   5565  NH1 ARG   340      29.170 -13.980  17.279  1.00  0.00
ATOM   5566 HH11 ARG   340      28.671 -13.108  17.151  1.00  0.00
ATOM   5567 HH12 ARG   340      30.186 -13.941  17.333  1.00  0.00
ATOM   5568  NH2 ARG   340      29.221 -16.244  17.641  1.00  0.00
ATOM   5569 HH21 ARG   340      28.779 -17.145  17.741  1.00  0.00
ATOM   5570 HH22 ARG   340      30.238 -16.176  17.645  1.00  0.00
ATOM   5571  C   ARG   340      23.649 -12.892  20.492  1.00  0.00
ATOM   5572  O   ARG   340      22.518 -12.659  20.066  1.00  0.00
ATOM   5573  N   TYR   341      23.896 -13.708  21.526  1.00  0.00
ATOM   5574  H   TYR   341      24.857 -13.821  21.814  1.00  0.00
ATOM   5575  CA  TYR   341      22.901 -14.532  22.207  1.00  0.00
ATOM   5576  HA  TYR   341      22.158 -14.885  21.489  1.00  0.00
ATOM   5577  CB  TYR   341      23.626 -15.742  22.827  1.00  0.00
ATOM   5578  HB2 TYR   341      24.494 -15.419  23.406  1.00  0.00
ATOM   5579  HB3 TYR   341      22.973 -16.258  23.534  1.00  0.00
ATOM   5580  CG  TYR   341      24.054 -16.755  21.783  1.00  0.00
ATOM   5581  CD1 TYR   341      25.357 -16.723  21.242  1.00  0.00
ATOM   5582  HD1 TYR   341      26.071 -15.991  21.587  1.00  0.00
ATOM   5583  CE1 TYR   341      25.725 -17.634  20.233  1.00  0.00
ATOM   5584  HE1 TYR   341      26.721 -17.596  19.816  1.00  0.00
ATOM   5585  CZ  TYR   341      24.794 -18.584  19.767  1.00  0.00
ATOM   5586  OH  TYR   341      25.135 -19.459  18.778  1.00  0.00
ATOM   5587  HH  TYR   341      26.034 -19.382  18.499  1.00  0.00
ATOM   5588  CE2 TYR   341      23.499 -18.627  20.318  1.00  0.00
ATOM   5589  HE2 TYR   341      22.787 -19.351  19.952  1.00  0.00
ATOM   5590  CD2 TYR   341      23.126 -17.711  21.319  1.00  0.00
ATOM   5591  HD2 TYR   341      22.122 -17.735  21.719  1.00  0.00
ATOM   5592  C   TYR   341      22.155 -13.780  23.319  1.00  0.00
ATOM   5593  O   TYR   341      21.059 -14.210  23.676  1.00  0.00
ATOM   5594  N   GLU   342      22.687 -12.652  23.825  1.00  0.00
ATOM   5595  H   GLU   342      23.582 -12.337  23.478  1.00  0.00
ATOM   5596  CA  GLU   342      21.953 -11.751  24.717  1.00  0.00
ATOM   5597  HA  GLU   342      21.388 -12.346  25.435  1.00  0.00
ATOM   5598  CB  GLU   342      22.941 -10.838  25.482  1.00  0.00
ATOM   5599  HB2 GLU   342      23.618 -11.456  26.073  1.00  0.00
ATOM   5600  HB3 GLU   342      23.578 -10.316  24.768  1.00  0.00
ATOM   5601  CG  GLU   342      22.290  -9.772  26.399  1.00  0.00
ATOM   5602  HG2 GLU   342      23.069  -9.142  26.815  1.00  0.00
ATOM   5603  HG3 GLU   342      21.655  -9.094  25.828  1.00  0.00
ATOM   5604  CD  GLU   342      21.489 -10.328  27.582  1.00  0.00
ATOM   5605  OE1 GLU   342      21.667 -11.520  27.919  1.00  0.00
ATOM   5606  OE2 GLU   342      20.735  -9.525  28.172  1.00  0.00
ATOM   5607  C   GLU   342      20.964 -10.895  23.908  1.00  0.00
ATOM   5608  O   GLU   342      19.844 -10.675  24.364  1.00  0.00
ATOM   5609  N   SER   343      21.361 -10.465  22.696  1.00  0.00
ATOM   5610  H   SER   343      22.299 -10.725  22.426  1.00  0.00
ATOM   5611  CA  SER   343      20.561  -9.677  21.756  1.00  0.00
ATOM   5612  HA  SER   343      20.214  -8.771  22.256  1.00  0.00
ATOM   5613  CB  SER   343      21.446  -9.302  20.548  1.00  0.00
ATOM   5614  HB2 SER   343      21.822 -10.191  20.044  1.00  0.00
ATOM   5615  HB3 SER   343      20.873  -8.739  19.810  1.00  0.00
ATOM   5616  OG  SER   343      22.548  -8.510  20.940  1.00  0.00
ATOM   5617  HG  SER   343      23.141  -8.433  20.207  1.00  0.00
ATOM   5618  C   SER   343      19.340 -10.460  21.236  1.00  0.00
ATOM   5619  O   SER   343      18.304  -9.863  20.956  1.00  0.00
ATOM   5620  N   LEU   344      19.456 -11.795  21.141  1.00  0.00
ATOM   5621  H   LEU   344      20.341 -12.203  21.409  1.00  0.00
ATOM   5622  CA  LEU   344      18.446 -12.713  20.613  1.00  0.00
ATOM   5623  HA  LEU   344      18.057 -12.285  19.690  1.00  0.00
ATOM   5624  CB  LEU   344      19.171 -14.048  20.330  1.00  0.00
ATOM   5625  HB2 LEU   344      20.168 -13.842  19.940  1.00  0.00
ATOM   5626  HB3 LEU   344      19.341 -14.572  21.273  1.00  0.00
ATOM   5627  CG  LEU   344      18.480 -14.994  19.328  1.00  0.00
ATOM   5628  HG  LEU   344      17.447 -15.162  19.628  1.00  0.00
ATOM   5629  CD1 LEU   344      18.475 -14.421  17.899  1.00  0.00
ATOM   5630 HD11 LEU   344      18.041 -15.129  17.192  1.00  0.00
ATOM   5631 HD12 LEU   344      17.894 -13.504  17.828  1.00  0.00
ATOM   5632 HD13 LEU   344      19.484 -14.189  17.560  1.00  0.00
ATOM   5633  CD2 LEU   344      19.179 -16.358  19.361  1.00  0.00
ATOM   5634 HD21 LEU   344      18.844 -16.984  18.539  1.00  0.00
ATOM   5635 HD22 LEU   344      20.260 -16.256  19.274  1.00  0.00
ATOM   5636 HD23 LEU   344      18.975 -16.887  20.292  1.00  0.00
ATOM   5637  C   LEU   344      17.273 -12.957  21.590  1.00  0.00
ATOM   5638  O   LEU   344      16.232 -13.465  21.174  1.00  0.00
ATOM   5639  N   LYS   345      17.416 -12.562  22.868  1.00  0.00
ATOM   5640  H   LYS   345      18.297 -12.146  23.137  1.00  0.00
ATOM   5641  CA  LYS   345      16.376 -12.632  23.899  1.00  0.00
ATOM   5642  HA  LYS   345      15.817 -13.563  23.806  1.00  0.00
ATOM   5643  CB  LYS   345      17.050 -12.557  25.284  1.00  0.00
ATOM   5644  HB2 LYS   345      17.606 -11.622  25.364  1.00  0.00
ATOM   5645  HB3 LYS   345      16.292 -12.516  26.068  1.00  0.00
ATOM   5646  CG  LYS   345      17.984 -13.739  25.587  1.00  0.00
ATOM   5647  HG2 LYS   345      17.406 -14.660  25.672  1.00  0.00
ATOM   5648  HG3 LYS   345      18.674 -13.884  24.757  1.00  0.00
ATOM   5649  CD  LYS   345      18.801 -13.503  26.863  1.00  0.00
ATOM   5650  HD2 LYS   345      19.298 -12.534  26.787  1.00  0.00
ATOM   5651  HD3 LYS   345      18.133 -13.438  27.722  1.00  0.00
ATOM   5652  CE  LYS   345      19.860 -14.586  27.103  1.00  0.00
ATOM   5653  HE2 LYS   345      19.389 -15.554  27.278  1.00  0.00
ATOM   5654  HE3 LYS   345      20.501 -14.692  26.228  1.00  0.00
ATOM   5655  NZ  LYS   345      20.711 -14.240  28.252  1.00  0.00
ATOM   5656  HZ1 LYS   345      20.151 -14.204  29.091  1.00  0.00
ATOM   5657  HZ2 LYS   345      21.442 -14.927  28.362  1.00  0.00
ATOM   5658  HZ3 LYS   345      21.128 -13.326  28.098  1.00  0.00
ATOM   5659  C   LYS   345      15.397 -11.445  23.813  1.00  0.00
ATOM   5660  O   LYS   345      14.352 -11.478  24.458  1.00  0.00
ATOM   5661  N   HIE   346      15.732 -10.405  23.034  1.00  0.00
ATOM   5662  H   HIE   346      16.606 -10.457  22.528  1.00  0.00
ATOM   5663  CA  HIE   346      14.909  -9.227  22.789  1.00  0.00
ATOM   5664  HA  HIE   346      14.054  -9.183  23.463  1.00  0.00
ATOM   5665  CB  HIE   346      15.771  -7.965  23.033  1.00  0.00
ATOM   5666  HB2 HIE   346      16.614  -7.938  22.341  1.00  0.00
ATOM   5667  HB3 HIE   346      15.189  -7.062  22.842  1.00  0.00
ATOM   5668  CG  HIE   346      16.356  -7.873  24.419  1.00  0.00
ATOM   5669  ND1 HIE   346      15.615  -7.457  25.529  1.00  0.00
ATOM   5670  CE1 HIE   346      16.462  -7.533  26.548  1.00  0.00
ATOM   5671  HE1 HIE   346      16.196  -7.277  27.563  1.00  0.00
ATOM   5672  NE2 HIE   346      17.674  -7.962  26.191  1.00  0.00
ATOM   5673  HE2 HIE   346      18.468  -8.099  26.803  1.00  0.00
ATOM   5674  CD2 HIE   346      17.638  -8.177  24.826  1.00  0.00
ATOM   5675  HD2 HIE   346      18.495  -8.523  24.270  1.00  0.00
ATOM   5676  C   HIE   346      14.469  -9.278  21.317  1.00  0.00
ATOM   5677  O   HIE   346      15.307  -9.018  20.454  1.00  0.00
ATOM   5678  N   PRO   347      13.191  -9.598  20.996  1.00  0.00
ATOM   5679  CD  PRO   347      12.200 -10.144  21.925  1.00  0.00
ATOM   5680  HD2 PRO   347      11.899  -9.367  22.629  1.00  0.00
ATOM   5681  HD3 PRO   347      12.593 -10.987  22.492  1.00  0.00
ATOM   5682  CG  PRO   347      11.002 -10.567  21.071  1.00  0.00
ATOM   5683  HG2 PRO   347      10.048 -10.432  21.581  1.00  0.00
ATOM   5684  HG3 PRO   347      11.093 -11.624  20.816  1.00  0.00
ATOM   5685  CB  PRO   347      11.120  -9.742  19.804  1.00  0.00
ATOM   5686  HB2 PRO   347      10.594  -8.797  19.947  1.00  0.00
ATOM   5687  HB3 PRO   347      10.671 -10.239  18.943  1.00  0.00
ATOM   5688  CA  PRO   347      12.631  -9.519  19.634  1.00  0.00
ATOM   5689  HA  PRO   347      13.051 -10.344  19.057  1.00  0.00
ATOM   5690  C   PRO   347      12.903  -8.192  18.900  1.00  0.00
ATOM   5691  O   PRO   347      13.231  -8.210  17.717  1.00  0.00
ATOM   5692  N   LYS   348      12.817  -7.052  19.611  1.00  0.00
ATOM   5693  H   LYS   348      12.559  -7.126  20.584  1.00  0.00
ATOM   5694  CA  LYS   348      13.023  -5.698  19.086  1.00  0.00
ATOM   5695  HA  LYS   348      12.361  -5.571  18.233  1.00  0.00
ATOM   5696  CB  LYS   348      12.624  -4.673  20.165  1.00  0.00
ATOM   5697  HB2 LYS   348      13.117  -4.910  21.109  1.00  0.00
ATOM   5698  HB3 LYS   348      12.979  -3.680  19.883  1.00  0.00
ATOM   5699  CG  LYS   348      11.102  -4.593  20.365  1.00  0.00
ATOM   5700  HG2 LYS   348      10.622  -4.367  19.411  1.00  0.00
ATOM   5701  HG3 LYS   348      10.721  -5.566  20.677  1.00  0.00
ATOM   5702  CD  LYS   348      10.699  -3.533  21.397  1.00  0.00
ATOM   5703  HD2 LYS   348      11.179  -3.759  22.351  1.00  0.00
ATOM   5704  HD3 LYS   348      11.075  -2.558  21.084  1.00  0.00
ATOM   5705  CE  LYS   348       9.179  -3.462  21.591  1.00  0.00
ATOM   5706  HE2 LYS   348       8.688  -3.204  20.651  1.00  0.00
ATOM   5707  HE3 LYS   348       8.789  -4.432  21.900  1.00  0.00
ATOM   5708  NZ  LYS   348       8.817  -2.461  22.608  1.00  0.00
ATOM   5709  HZ1 LYS   348       9.150  -1.552  22.319  1.00  0.00
ATOM   5710  HZ2 LYS   348       7.813  -2.433  22.710  1.00  0.00
ATOM   5711  HZ3 LYS   348       9.238  -2.708  23.492  1.00  0.00
ATOM   5712  C   LYS   348      14.453  -5.403  18.593  1.00  0.00
ATOM   5713  O   LYS   348      14.639  -4.473  17.808  1.00  0.00
ATOM   5714  N   ALA   349      15.447  -6.202  19.014  1.00  0.00
ATOM   5715  H   ALA   349      15.218  -6.963  19.640  1.00  0.00
ATOM   5716  CA  ALA   349      16.842  -6.083  18.598  1.00  0.00
ATOM   5717  HA  ALA   349      17.132  -5.032  18.544  1.00  0.00
ATOM   5718  CB  ALA   349      17.704  -6.804  19.644  1.00  0.00
ATOM   5719  HB1 ALA   349      18.769  -6.652  19.462  1.00  0.00
ATOM   5720  HB2 ALA   349      17.487  -6.446  20.649  1.00  0.00
ATOM   5721  HB3 ALA   349      17.520  -7.877  19.631  1.00  0.00
ATOM   5722  C   ALA   349      17.121  -6.765  17.246  1.00  0.00
ATOM   5723  O   ALA   349      18.192  -6.536  16.693  1.00  0.00
ATOM   5724  N   TYR   350      16.200  -7.606  16.733  1.00  0.00
ATOM   5725  H   TYR   350      15.336  -7.717  17.247  1.00  0.00
ATOM   5726  CA  TYR   350      16.365  -8.459  15.548  1.00  0.00
ATOM   5727  HA  TYR   350      17.211  -9.111  15.776  1.00  0.00
ATOM   5728  CB  TYR   350      15.146  -9.388  15.331  1.00  0.00
ATOM   5729  HB2 TYR   350      14.210  -8.863  15.505  1.00  0.00
ATOM   5730  HB3 TYR   350      15.110  -9.696  14.284  1.00  0.00
ATOM   5731  CG  TYR   350      15.130 -10.655  16.173  1.00  0.00
ATOM   5732  CD1 TYR   350      15.469 -10.622  17.543  1.00  0.00
ATOM   5733  HD1 TYR   350      15.741  -9.701  18.028  1.00  0.00
ATOM   5734  CE1 TYR   350      15.447 -11.796  18.312  1.00  0.00
ATOM   5735  HE1 TYR   350      15.696 -11.741  19.360  1.00  0.00
ATOM   5736  CZ  TYR   350      15.102 -13.023  17.717  1.00  0.00
ATOM   5737  OH  TYR   350      15.099 -14.163  18.467  1.00  0.00
ATOM   5738  HH  TYR   350      15.377 -14.015  19.361  1.00  0.00
ATOM   5739  CE2 TYR   350      14.763 -13.067  16.351  1.00  0.00
ATOM   5740  HE2 TYR   350      14.489 -14.004  15.889  1.00  0.00
ATOM   5741  CD2 TYR   350      14.764 -11.884  15.586  1.00  0.00
ATOM   5742  HD2 TYR   350      14.479 -11.926  14.546  1.00  0.00
ATOM   5743  C   TYR   350      16.770  -7.715  14.259  1.00  0.00
ATOM   5744  O   TYR   350      17.796  -8.095  13.697  1.00  0.00
ATOM   5745  N   PRO   351      16.049  -6.665  13.790  1.00  0.00
ATOM   5746  CD  PRO   351      14.734  -6.243  14.279  1.00  0.00
ATOM   5747  HD2 PRO   351      14.831  -5.813  15.276  1.00  0.00
ATOM   5748  HD3 PRO   351      14.020  -7.063  14.321  1.00  0.00
ATOM   5749  CG  PRO   351      14.230  -5.181  13.305  1.00  0.00
ATOM   5750  HG2 PRO   351      13.687  -4.383  13.808  1.00  0.00
ATOM   5751  HG3 PRO   351      13.553  -5.642  12.584  1.00  0.00
ATOM   5752  CB  PRO   351      15.463  -4.676  12.583  1.00  0.00
ATOM   5753  HB2 PRO   351      15.837  -3.795  13.108  1.00  0.00
ATOM   5754  HB3 PRO   351      15.243  -4.371  11.559  1.00  0.00
ATOM   5755  CA  PRO   351      16.464  -5.839  12.642  1.00  0.00
ATOM   5756  HA  PRO   351      16.369  -6.453  11.746  1.00  0.00
ATOM   5757  C   PRO   351      17.903  -5.297  12.731  1.00  0.00
ATOM   5758  O   PRO   351      18.647  -5.371  11.756  1.00  0.00
ATOM   5759  N   LYS   352      18.305  -4.808  13.915  1.00  0.00
ATOM   5760  H   LYS   352      17.648  -4.815  14.682  1.00  0.00
ATOM   5761  CA  LYS   352      19.625  -4.239  14.173  1.00  0.00
ATOM   5762  HA  LYS   352      19.901  -3.599  13.335  1.00  0.00
ATOM   5763  CB  LYS   352      19.540  -3.379  15.452  1.00  0.00
ATOM   5764  HB2 LYS   352      19.112  -3.950  16.277  1.00  0.00
ATOM   5765  HB3 LYS   352      20.545  -3.093  15.769  1.00  0.00
ATOM   5766  CG  LYS   352      18.722  -2.096  15.211  1.00  0.00
ATOM   5767  HG2 LYS   352      19.165  -1.557  14.372  1.00  0.00
ATOM   5768  HG3 LYS   352      17.707  -2.351  14.907  1.00  0.00
ATOM   5769  CD  LYS   352      18.665  -1.158  16.425  1.00  0.00
ATOM   5770  HD2 LYS   352      18.108  -1.622  17.240  1.00  0.00
ATOM   5771  HD3 LYS   352      19.678  -1.011  16.800  1.00  0.00
ATOM   5772  CE  LYS   352      18.074   0.221  16.082  1.00  0.00
ATOM   5773  HE2 LYS   352      18.242   0.911  16.903  1.00  0.00
ATOM   5774  HE3 LYS   352      18.568   0.651  15.209  1.00  0.00
ATOM   5775  NZ  LYS   352      16.623   0.166  15.848  1.00  0.00
ATOM   5776  HZ1 LYS   352      16.293   1.097  15.631  1.00  0.00
ATOM   5777  HZ2 LYS   352      16.421  -0.455  15.078  1.00  0.00
ATOM   5778  HZ3 LYS   352      16.160  -0.158  16.685  1.00  0.00
ATOM   5779  C   LYS   352      20.717  -5.317  14.319  1.00  0.00
ATOM   5780  O   LYS   352      21.849  -5.078  13.902  1.00  0.00
ATOM   5781  N   LEU   353      20.379  -6.508  14.845  1.00  0.00
ATOM   5782  H   LEU   353      19.429  -6.620  15.176  1.00  0.00
ATOM   5783  CA  LEU   353      21.269  -7.662  15.007  1.00  0.00
ATOM   5784  HA  LEU   353      22.186  -7.318  15.487  1.00  0.00
ATOM   5785  CB  LEU   353      20.569  -8.701  15.920  1.00  0.00
ATOM   5786  HB2 LEU   353      20.354  -8.228  16.879  1.00  0.00
ATOM   5787  HB3 LEU   353      19.597  -8.948  15.492  1.00  0.00
ATOM   5788  CG  LEU   353      21.328 -10.025  16.187  1.00  0.00
ATOM   5789  HG  LEU   353      21.510 -10.531  15.238  1.00  0.00
ATOM   5790  CD1 LEU   353      22.690  -9.793  16.862  1.00  0.00
ATOM   5791 HD11 LEU   353      23.180 -10.739  17.094  1.00  0.00
ATOM   5792 HD12 LEU   353      23.369  -9.231  16.222  1.00  0.00
ATOM   5793 HD13 LEU   353      22.580  -9.240  17.795  1.00  0.00
ATOM   5794  CD2 LEU   353      20.462 -10.978  17.026  1.00  0.00
ATOM   5795 HD21 LEU   353      20.978 -11.918  17.218  1.00  0.00
ATOM   5796 HD22 LEU   353      20.209 -10.539  17.992  1.00  0.00
ATOM   5797 HD23 LEU   353      19.528 -11.215  16.516  1.00  0.00
ATOM   5798  C   LEU   353      21.629  -8.298  13.653  1.00  0.00
ATOM   5799  O   LEU   353      22.790  -8.641  13.442  1.00  0.00
ATOM   5800  N   PHE   354      20.661  -8.433  12.729  1.00  0.00
ATOM   5801  H   PHE   354      19.720  -8.150  12.969  1.00  0.00
ATOM   5802  CA  PHE   354      20.885  -8.991  11.391  1.00  0.00
ATOM   5803  HA  PHE   354      21.650  -9.762  11.444  1.00  0.00
ATOM   5804  CB  PHE   354      19.580  -9.640  10.883  1.00  0.00
ATOM   5805  HB2 PHE   354      18.770  -8.909  10.891  1.00  0.00
ATOM   5806  HB3 PHE   354      19.692  -9.961   9.846  1.00  0.00
ATOM   5807  CG  PHE   354      19.171 -10.860  11.697  1.00  0.00
ATOM   5808  CD1 PHE   354      17.916 -10.897  12.340  1.00  0.00
ATOM   5809  HD1 PHE   354      17.210 -10.092  12.206  1.00  0.00
ATOM   5810  CE1 PHE   354      17.582 -11.978  13.177  1.00  0.00
ATOM   5811  HE1 PHE   354      16.627 -11.995  13.674  1.00  0.00
ATOM   5812  CZ  PHE   354      18.490 -13.035  13.366  1.00  0.00
ATOM   5813  HZ  PHE   354      18.235 -13.858  14.017  1.00  0.00
ATOM   5814  CE2 PHE   354      19.723 -13.029  12.689  1.00  0.00
ATOM   5815  HE2 PHE   354      20.411 -13.851  12.821  1.00  0.00
ATOM   5816  CD2 PHE   354      20.060 -11.947  11.853  1.00  0.00
ATOM   5817  HD2 PHE   354      21.014 -11.948  11.350  1.00  0.00
ATOM   5818  C   PHE   354      21.407  -7.939  10.392  1.00  0.00
ATOM   5819  O   PHE   354      21.873  -8.312   9.316  1.00  0.00
ATOM   5820  N   SER   355      21.425  -6.650  10.778  1.00  0.00
ATOM   5821  H   SER   355      20.893  -6.419  11.605  1.00  0.00
ATOM   5822  CA  SER   355      22.158  -5.576  10.100  1.00  0.00
ATOM   5823  HA  SER   355      22.192  -5.753   9.023  1.00  0.00
ATOM   5824  CB  SER   355      21.445  -4.235  10.377  1.00  0.00
ATOM   5825  HB2 SER   355      21.232  -4.100  11.437  1.00  0.00
ATOM   5826  HB3 SER   355      22.062  -3.389  10.069  1.00  0.00
ATOM   5827  OG  SER   355      20.247  -4.155   9.633  1.00  0.00
ATOM   5828  HG  SER   355      19.637  -4.789   9.984  1.00  0.00
ATOM   5829  C   SER   355      23.616  -5.465  10.608  1.00  0.00
ATOM   5830  O   SER   355      24.370  -4.639  10.093  1.00  0.00
ATOM   5831  N   SER   356      24.023  -6.294  11.590  1.00  0.00
ATOM   5832  H   SER   356      23.317  -6.907  11.972  1.00  0.00
ATOM   5833  CA  SER   356      25.382  -6.371  12.140  1.00  0.00
ATOM   5834  HA  SER   356      25.972  -5.501  11.846  1.00  0.00
ATOM   5835  CB  SER   356      25.294  -6.413  13.679  1.00  0.00
ATOM   5836  HB2 SER   356      24.737  -7.271  14.045  1.00  0.00
ATOM   5837  HB3 SER   356      26.290  -6.490  14.111  1.00  0.00
ATOM   5838  OG  SER   356      24.709  -5.227  14.170  1.00  0.00
ATOM   5839  HG  SER   356      23.801  -5.199  13.899  1.00  0.00
ATOM   5840  C   SER   356      26.137  -7.628  11.653  1.00  0.00
ATOM   5841  O   SER   356      27.284  -7.836  12.051  1.00  0.00
ATOM   5842  N   VAL   357      25.519  -8.452  10.789  1.00  0.00
ATOM   5843  H   VAL   357      24.585  -8.206  10.496  1.00  0.00
ATOM   5844  CA  VAL   357      26.098  -9.654  10.181  1.00  0.00
ATOM   5845  HA  VAL   357      26.748 -10.165  10.895  1.00  0.00
ATOM   5846  CB  VAL   357      24.932 -10.596   9.763  1.00  0.00
ATOM   5847  HB  VAL   357      24.238 -10.021   9.149  1.00  0.00
ATOM   5848  CG1 VAL   357      25.366 -11.824   8.935  1.00  0.00
ATOM   5849 HG11 VAL   357      24.510 -12.456   8.697  1.00  0.00
ATOM   5850 HG12 VAL   357      25.826 -11.553   7.985  1.00  0.00
ATOM   5851 HG13 VAL   357      26.068 -12.439   9.491  1.00  0.00
ATOM   5852  CG2 VAL   357      24.150 -11.090  10.990  1.00  0.00
ATOM   5853 HG21 VAL   357      23.260 -11.640  10.689  1.00  0.00
ATOM   5854 HG22 VAL   357      24.762 -11.754  11.594  1.00  0.00
ATOM   5855 HG23 VAL   357      23.830 -10.271  11.630  1.00  0.00
ATOM   5856  C   VAL   357      26.902  -9.235   8.938  1.00  0.00
ATOM   5857  O   VAL   357      26.421  -8.449   8.120  1.00  0.00
ATOM   5858  N   LYS   358      28.114  -9.795   8.790  1.00  0.00
ATOM   5859  H   LYS   358      28.436 -10.434   9.502  1.00  0.00
ATOM   5860  CA  LYS   358      28.962  -9.636   7.610  1.00  0.00
ATOM   5861  HA  LYS   358      28.778  -8.676   7.123  1.00  0.00
ATOM   5862  CB  LYS   358      30.449  -9.708   8.026  1.00  0.00
ATOM   5863  HB2 LYS   358      30.692 -10.663   8.492  1.00  0.00
ATOM   5864  HB3 LYS   358      31.062  -9.651   7.125  1.00  0.00
ATOM   5865  CG  LYS   358      30.846  -8.560   8.971  1.00  0.00
ATOM   5866  HG2 LYS   358      30.413  -7.628   8.603  1.00  0.00
ATOM   5867  HG3 LYS   358      30.411  -8.729   9.957  1.00  0.00
ATOM   5868  CD  LYS   358      32.364  -8.374   9.098  1.00  0.00
ATOM   5869  HD2 LYS   358      32.821  -9.297   9.461  1.00  0.00
ATOM   5870  HD3 LYS   358      32.783  -8.189   8.108  1.00  0.00
ATOM   5871  CE  LYS   358      32.722  -7.208  10.032  1.00  0.00
ATOM   5872  HE2 LYS   358      32.192  -6.304   9.731  1.00  0.00
ATOM   5873  HE3 LYS   358      32.415  -7.434  11.055  1.00  0.00
ATOM   5874  NZ  LYS   358      34.166  -6.924  10.015  1.00  0.00
ATOM   5875  HZ1 LYS   358      34.368  -6.163  10.649  1.00  0.00
ATOM   5876  HZ2 LYS   358      34.675  -7.746  10.306  1.00  0.00
ATOM   5877  HZ3 LYS   358      34.450  -6.666   9.080  1.00  0.00
ATOM   5878  C   LYS   358      28.625 -10.778   6.640  1.00  0.00
ATOM   5879  O   LYS   358      29.088 -11.908   6.799  1.00  0.00
ATOM   5880  N   TRP   359      27.770 -10.466   5.653  1.00  0.00
ATOM   5881  H   TRP   359      27.422  -9.518   5.618  1.00  0.00
ATOM   5882  CA  TRP   359      27.180 -11.414   4.705  1.00  0.00
ATOM   5883  HA  TRP   359      26.871 -12.305   5.251  1.00  0.00
ATOM   5884  CB  TRP   359      25.934 -10.757   4.079  1.00  0.00
ATOM   5885  HB2 TRP   359      26.212  -9.833   3.570  1.00  0.00
ATOM   5886  HB3 TRP   359      25.508 -11.406   3.313  1.00  0.00
ATOM   5887  CG  TRP   359      24.839 -10.456   5.061  1.00  0.00
ATOM   5888  CD1 TRP   359      24.537  -9.238   5.566  1.00  0.00
ATOM   5889  HD1 TRP   359      25.055  -8.325   5.311  1.00  0.00
ATOM   5890  NE1 TRP   359      23.493  -9.353   6.461  1.00  0.00
ATOM   5891  HE1 TRP   359      23.117  -8.564   6.969  1.00  0.00
ATOM   5892  CE2 TRP   359      23.061 -10.658   6.577  1.00  0.00
ATOM   5893  CZ2 TRP   359      22.062 -11.281   7.347  1.00  0.00
ATOM   5894  HZ2 TRP   359      21.447 -10.701   8.019  1.00  0.00
ATOM   5895  CH2 TRP   359      21.886 -12.672   7.244  1.00  0.00
ATOM   5896  HH2 TRP   359      21.134 -13.172   7.836  1.00  0.00
ATOM   5897  CZ3 TRP   359      22.697 -13.419   6.368  1.00  0.00
ATOM   5898  HZ3 TRP   359      22.560 -14.488   6.289  1.00  0.00
ATOM   5899  CE3 TRP   359      23.680 -12.781   5.586  1.00  0.00
ATOM   5900  HE3 TRP   359      24.280 -13.368   4.907  1.00  0.00
ATOM   5901  CD2 TRP   359      23.902 -11.388   5.682  1.00  0.00
ATOM   5902  C   TRP   359      28.146 -11.849   3.589  1.00  0.00
ATOM   5903  O   TRP   359      27.941 -12.905   2.995  1.00  0.00
ATOM   5904  N   GLY   360      29.222 -11.084   3.348  1.00  0.00
ATOM   5905  H   GLY   360      29.325 -10.243   3.897  1.00  0.00
ATOM   5906  CA  GLY   360      30.307 -11.400   2.420  1.00  0.00
ATOM   5907  HA2 GLY   360      29.921 -11.902   1.532  1.00  0.00
ATOM   5908  HA3 GLY   360      30.746 -10.462   2.077  1.00  0.00
ATOM   5909  C   GLY   360      31.408 -12.266   3.046  1.00  0.00
ATOM   5910  O   GLY   360      32.574 -12.101   2.691  1.00  0.00
ATOM   5911  N   GLN   361      31.052 -13.146   3.999  1.00  0.00
ATOM   5912  H   GLN   361      30.070 -13.221   4.226  1.00  0.00
ATOM   5913  CA  GLN   361      31.962 -13.986   4.771  1.00  0.00
ATOM   5914  HA  GLN   361      32.782 -14.288   4.116  1.00  0.00
ATOM   5915  CB  GLN   361      32.552 -13.142   5.920  1.00  0.00
ATOM   5916  HB2 GLN   361      32.881 -12.187   5.509  1.00  0.00
ATOM   5917  HB3 GLN   361      31.771 -12.899   6.643  1.00  0.00
ATOM   5918  CG  GLN   361      33.745 -13.792   6.642  1.00  0.00
ATOM   5919  HG2 GLN   361      33.418 -14.686   7.175  1.00  0.00
ATOM   5920  HG3 GLN   361      34.484 -14.116   5.908  1.00  0.00
ATOM   5921  CD  GLN   361      34.439 -12.837   7.620  1.00  0.00
ATOM   5922  OE1 GLN   361      34.169 -11.636   7.654  1.00  0.00
ATOM   5923  NE2 GLN   361      35.348 -13.375   8.435  1.00  0.00
ATOM   5924 HE21 GLN   361      35.548 -14.363   8.389  1.00  0.00
ATOM   5925 HE22 GLN   361      35.832 -12.788   9.098  1.00  0.00
ATOM   5926  C   GLN   361      31.216 -15.256   5.204  1.00  0.00
ATOM   5927  O   GLN   361      30.279 -15.167   5.997  1.00  0.00
ATOM   5928  N   GLN   362      31.611 -16.421   4.658  1.00  0.00
ATOM   5929  H   GLN   362      32.406 -16.394   4.027  1.00  0.00
ATOM   5930  CA  GLN   362      30.909 -17.709   4.752  1.00  0.00
ATOM   5931  HA  GLN   362      29.944 -17.554   4.265  1.00  0.00
ATOM   5932  CB  GLN   362      31.683 -18.778   3.934  1.00  0.00
ATOM   5933  HB2 GLN   362      31.934 -18.346   2.966  1.00  0.00
ATOM   5934  HB3 GLN   362      32.646 -18.993   4.398  1.00  0.00
ATOM   5935  CG  GLN   362      30.889 -20.078   3.642  1.00  0.00
ATOM   5936  HG2 GLN   362      29.876 -19.831   3.323  1.00  0.00
ATOM   5937  HG3 GLN   362      31.352 -20.575   2.789  1.00  0.00
ATOM   5938  CD  GLN   362      30.828 -21.124   4.765  1.00  0.00
ATOM   5939  OE1 GLN   362      29.817 -21.806   4.909  1.00  0.00
ATOM   5940  NE2 GLN   362      31.869 -21.235   5.593  1.00  0.00
ATOM   5941 HE21 GLN   362      32.684 -20.653   5.464  1.00  0.00
ATOM   5942 HE22 GLN   362      31.837 -21.907   6.345  1.00  0.00
ATOM   5943  C   GLN   362      30.618 -18.178   6.190  1.00  0.00
ATOM   5944  O   GLN   362      29.494 -18.590   6.480  1.00  0.00
ATOM   5945  N   GLU   363      31.624 -18.122   7.079  1.00  0.00
ATOM   5946  H   GLU   363      32.513 -17.758   6.769  1.00  0.00
ATOM   5947  CA  GLU   363      31.555 -18.647   8.447  1.00  0.00
ATOM   5948  HA  GLU   363      31.151 -19.661   8.416  1.00  0.00
ATOM   5949  CB  GLU   363      32.974 -18.685   9.047  1.00  0.00
ATOM   5950  HB2 GLU   363      33.394 -17.677   9.078  1.00  0.00
ATOM   5951  HB3 GLU   363      32.906 -19.018  10.085  1.00  0.00
ATOM   5952  CG  GLU   363      33.940 -19.618   8.286  1.00  0.00
ATOM   5953  HG2 GLU   363      33.483 -20.602   8.174  1.00  0.00
ATOM   5954  HG3 GLU   363      34.119 -19.239   7.280  1.00  0.00
ATOM   5955  CD  GLU   363      35.295 -19.810   8.975  1.00  0.00
ATOM   5956  OE1 GLU   363      35.503 -19.221  10.059  1.00  0.00
ATOM   5957  OE2 GLU   363      36.110 -20.557   8.392  1.00  0.00
ATOM   5958  C   GLU   363      30.665 -17.798   9.370  1.00  0.00
ATOM   5959  O   GLU   363      30.105 -18.333  10.327  1.00  0.00
ATOM   5960  N   ILE   364      30.506 -16.498   9.071  1.00  0.00
ATOM   5961  H   ILE   364      30.981 -16.139   8.255  1.00  0.00
ATOM   5962  CA  ILE   364      29.639 -15.572   9.797  1.00  0.00
ATOM   5963  HA  ILE   364      29.752 -15.738  10.870  1.00  0.00
ATOM   5964  CB  ILE   364      30.052 -14.111   9.457  1.00  0.00
ATOM   5965  HB  ILE   364      29.968 -13.988   8.376  1.00  0.00
ATOM   5966  CG2 ILE   364      29.125 -13.049  10.078  1.00  0.00
ATOM   5967 HG21 ILE   364      29.509 -12.043   9.918  1.00  0.00
ATOM   5968 HG22 ILE   364      28.134 -13.083   9.633  1.00  0.00
ATOM   5969 HG23 ILE   364      29.016 -13.189  11.151  1.00  0.00
ATOM   5970  CG1 ILE   364      31.527 -13.805   9.809  1.00  0.00
[truncated: 510,287 more chars]
