# Supplementary material for: FMOPhore for hotspot identification and efficient fragment-to-lead growth strategies
Source: Nat Commun. 2026 Apr 28;17:5813. doi: 10.1038/s41467-026-72384-x (PMC13328607; doi:10.1038/s41467-026-72384-x)
Supplement: Supplementary file 3 — Supplementary Dataset 1 [file 41467_2026_72384_MOESM3_ESM.zip › PLpro/MD_output_with_ligand.pdb]

CRYST1   13.317   39.888  146.819  82.05  90.98  88.92               1
ATOM      1 HH31 ACE     1      20.304  21.072  24.944  1.00  0.00           H  
ATOM      2  CH3 ACE     1      19.588  20.820  25.727  1.00  0.00           C  
ATOM      3 HH32 ACE     1      19.962  19.912  26.199  1.00  0.00           H  
ATOM      4 HH33 ACE     1      18.590  20.685  25.309  1.00  0.00           H  
ATOM      5  C   ACE     1      19.739  21.922  26.733  1.00  0.00           C  
ATOM      6  O   ACE     1      20.138  21.674  27.904  1.00  0.00           O  
ATOM      7  N   GLU     2      19.402  23.099  26.226  1.00  0.00           N  
ATOM      8  H   GLU     2      19.372  23.769  26.981  1.00  0.00           H  
ATOM      9  CA  GLU     2      18.781  23.554  24.994  1.00  0.00           C  
ATOM     10  HA  GLU     2      17.998  22.842  24.733  1.00  0.00           H  
ATOM     11  CB  GLU     2      18.284  25.011  25.301  1.00  0.00           C  
ATOM     12  HB2 GLU     2      17.286  24.948  25.735  1.00  0.00           H  
ATOM     13  HB3 GLU     2      19.104  25.489  25.837  1.00  0.00           H  
ATOM     14  CG  GLU     2      17.909  25.828  24.087  1.00  0.00           C  
ATOM     15  HG2 GLU     2      17.753  26.817  24.516  1.00  0.00           H  
ATOM     16  HG3 GLU     2      18.720  25.907  23.364  1.00  0.00           H  
ATOM     17  CD  GLU     2      16.602  25.459  23.435  1.00  0.00           C  
ATOM     18  OE1 GLU     2      15.735  26.293  23.100  1.00  0.00           O  
ATOM     19  OE2 GLU     2      16.394  24.235  23.217  1.00  0.00           O  
ATOM     20  C   GLU     2      19.831  23.451  23.853  1.00  0.00           C  
ATOM     21  O   GLU     2      20.984  23.699  24.023  1.00  0.00           O  
ATOM     22  N   VAL     3      19.342  23.064  22.692  1.00  0.00           N  
ATOM     23  H   VAL     3      18.337  23.033  22.593  1.00  0.00           H  
ATOM     24  CA  VAL     3      19.916  22.858  21.421  1.00  0.00           C  
ATOM     25  HA  VAL     3      20.813  22.239  21.424  1.00  0.00           H  
ATOM     26  CB  VAL     3      19.044  21.936  20.521  1.00  0.00           C  
ATOM     27  HB  VAL     3      19.537  21.756  19.566  1.00  0.00           H  
ATOM     28  CG1 VAL     3      18.955  20.524  21.156  1.00  0.00           C  
ATOM     29 HG11 VAL     3      18.448  20.599  22.118  1.00  0.00           H  
ATOM     30 HG12 VAL     3      18.394  19.778  20.594  1.00  0.00           H  
ATOM     31 HG13 VAL     3      19.953  20.088  21.131  1.00  0.00           H  
ATOM     32  CG2 VAL     3      17.652  22.498  20.248  1.00  0.00           C  
ATOM     33 HG21 VAL     3      16.930  22.408  21.061  1.00  0.00           H  
ATOM     34 HG22 VAL     3      17.853  23.504  19.880  1.00  0.00           H  
ATOM     35 HG23 VAL     3      17.185  21.966  19.419  1.00  0.00           H  
ATOM     36  C   VAL     3      20.397  24.093  20.630  1.00  0.00           C  
ATOM     37  O   VAL     3      20.224  24.390  19.421  1.00  0.00           O  
ATOM     38  N   ARG     4      21.105  24.996  21.338  1.00  0.00           N  
ATOM     39  H   ARG     4      21.335  24.689  22.272  1.00  0.00           H  
ATOM     40  CA  ARG     4      21.615  26.264  20.820  1.00  0.00           C  
ATOM     41  HA  ARG     4      21.634  26.145  19.737  1.00  0.00           H  
ATOM     42  CB  ARG     4      20.585  27.392  21.217  1.00  0.00           C  
ATOM     43  HB2 ARG     4      19.654  27.223  20.676  1.00  0.00           H  
ATOM     44  HB3 ARG     4      20.437  27.344  22.296  1.00  0.00           H  
ATOM     45  CG  ARG     4      21.043  28.757  20.858  1.00  0.00           C  
ATOM     46  HG2 ARG     4      21.863  29.040  21.518  1.00  0.00           H  
ATOM     47  HG3 ARG     4      21.376  28.962  19.841  1.00  0.00           H  
ATOM     48  CD  ARG     4      20.011  29.918  21.132  1.00  0.00           C  
ATOM     49  HD2 ARG     4      19.119  29.780  20.521  1.00  0.00           H  
ATOM     50  HD3 ARG     4      19.682  29.768  22.160  1.00  0.00           H  
ATOM     51  NE  ARG     4      20.497  31.300  21.101  1.00  0.00           N  
ATOM     52  HE  ARG     4      21.477  31.455  20.909  1.00  0.00           H  
ATOM     53  CZ  ARG     4      19.735  32.417  21.161  1.00  0.00           C  
ATOM     54  NH1 ARG     4      18.507  32.407  21.459  1.00  0.00           N  
ATOM     55 HH11 ARG     4      17.944  31.659  21.838  1.00  0.00           H  
ATOM     56 HH12 ARG     4      18.037  33.293  21.580  1.00  0.00           H  
ATOM     57  NH2 ARG     4      20.237  33.603  21.011  1.00  0.00           N  
ATOM     58 HH21 ARG     4      21.229  33.603  20.819  1.00  0.00           H  
ATOM     59 HH22 ARG     4      19.605  34.380  20.874  1.00  0.00           H  
ATOM     60  C   ARG     4      23.026  26.594  21.377  1.00  0.00           C  
ATOM     61  O   ARG     4      23.428  26.465  22.509  1.00  0.00           O  
ATOM     62  N   THR     5      23.728  27.270  20.461  1.00  0.00           N  
ATOM     63  H   THR     5      23.351  27.420  19.536  1.00  0.00           H  
ATOM     64  CA  THR     5      25.032  27.902  20.761  1.00  0.00           C  
ATOM     65  HA  THR     5      25.496  27.364  21.588  1.00  0.00           H  
ATOM     66  CB  THR     5      26.087  27.690  19.660  1.00  0.00           C  
ATOM     67  HB  THR     5      26.992  28.238  19.920  1.00  0.00           H  
ATOM     68  CG2 THR     5      26.457  26.211  19.565  1.00  0.00           C  
ATOM     69 HG21 THR     5      25.560  25.593  19.599  1.00  0.00           H  
ATOM     70 HG22 THR     5      27.118  25.960  18.736  1.00  0.00           H  
ATOM     71 HG23 THR     5      26.990  25.996  20.491  1.00  0.00           H  
ATOM     72  OG1 THR     5      25.673  28.140  18.366  1.00  0.00           O  
ATOM     73  HG1 THR     5      25.728  29.096  18.292  1.00  0.00           H  
ATOM     74  C   THR     5      24.815  29.382  21.009  1.00  0.00           C  
ATOM     75  O   THR     5      23.920  30.001  20.481  1.00  0.00           O  
ATOM     76  N   ILE     6      25.695  29.876  21.888  1.00  0.00           N  
ATOM     77  H   ILE     6      26.303  29.239  22.384  1.00  0.00           H  
ATOM     78  CA  ILE     6      25.660  31.233  22.346  1.00  0.00           C  
ATOM     79  HA  ILE     6      24.947  31.754  21.707  1.00  0.00           H  
ATOM     80  CB  ILE     6      25.046  31.396  23.768  1.00  0.00           C  
ATOM     81  HB  ILE     6      25.523  30.668  24.423  1.00  0.00           H  
ATOM     82  CG2 ILE     6      25.344  32.742  24.518  1.00  0.00           C  
ATOM     83 HG21 ILE     6      24.970  32.813  25.539  1.00  0.00           H  
ATOM     84 HG22 ILE     6      26.409  32.898  24.689  1.00  0.00           H  
ATOM     85 HG23 ILE     6      25.060  33.632  23.957  1.00  0.00           H  
ATOM     86  CG1 ILE     6      23.490  31.125  23.614  1.00  0.00           C  
ATOM     87 HG12 ILE     6      23.073  31.972  23.068  1.00  0.00           H  
ATOM     88 HG13 ILE     6      23.239  30.219  23.063  1.00  0.00           H  
ATOM     89  CD1 ILE     6      22.696  31.045  24.854  1.00  0.00           C  
ATOM     90 HD11 ILE     6      22.695  32.025  25.331  1.00  0.00           H  
ATOM     91 HD12 ILE     6      21.680  30.729  24.618  1.00  0.00           H  
ATOM     92 HD13 ILE     6      23.131  30.279  25.497  1.00  0.00           H  
ATOM     93  C   ILE     6      27.015  31.901  22.351  1.00  0.00           C  
ATOM     94  O   ILE     6      28.017  31.303  22.801  1.00  0.00           O  
ATOM     95  N   LYS     7      27.164  33.190  21.921  1.00  0.00           N  
ATOM     96  H   LYS     7      26.317  33.673  21.655  1.00  0.00           H  
ATOM     97  CA  LYS     7      28.472  33.918  21.840  1.00  0.00           C  
ATOM     98  HA  LYS     7      29.258  33.199  22.068  1.00  0.00           H  
ATOM     99  CB  LYS     7      28.676  34.497  20.410  1.00  0.00           C  
ATOM    100  HB2 LYS     7      28.466  33.782  19.615  1.00  0.00           H  
ATOM    101  HB3 LYS     7      27.952  35.292  20.231  1.00  0.00           H  
ATOM    102  CG  LYS     7      30.042  35.032  20.170  1.00  0.00           C  
ATOM    103  HG2 LYS     7      30.324  35.813  20.877  1.00  0.00           H  
ATOM    104  HG3 LYS     7      30.809  34.281  20.355  1.00  0.00           H  
ATOM    105  CD  LYS     7      30.016  35.606  18.791  1.00  0.00           C  
ATOM    106  HD2 LYS     7      29.863  34.803  18.069  1.00  0.00           H  
ATOM    107  HD3 LYS     7      29.214  36.340  18.720  1.00  0.00           H  
ATOM    108  CE  LYS     7      31.339  36.297  18.462  1.00  0.00           C  
ATOM    109  HE2 LYS     7      31.606  36.939  19.302  1.00  0.00           H  
ATOM    110  HE3 LYS     7      32.038  35.471  18.332  1.00  0.00           H  
ATOM    111  NZ  LYS     7      31.226  36.996  17.134  1.00  0.00           N  
ATOM    112  HZ1 LYS     7      32.156  37.056  16.744  1.00  0.00           H  
ATOM    113  HZ2 LYS     7      30.442  36.737  16.553  1.00  0.00           H  
ATOM    114  HZ3 LYS     7      30.982  37.947  17.370  1.00  0.00           H  
ATOM    115  C   LYS     7      28.529  34.947  22.998  1.00  0.00           C  
ATOM    116  O   LYS     7      27.646  35.743  23.229  1.00  0.00           O  
ATOM    117  N   VAL     8      29.684  35.078  23.612  1.00  0.00           N  
ATOM    118  H   VAL     8      30.356  34.430  23.225  1.00  0.00           H  
ATOM    119  CA  VAL     8      30.002  35.944  24.680  1.00  0.00           C  
ATOM    120  HA  VAL     8      29.285  36.752  24.826  1.00  0.00           H  
ATOM    121  CB  VAL     8      29.961  35.100  25.991  1.00  0.00           C  
ATOM    122  HB  VAL     8      30.135  35.894  26.718  1.00  0.00           H  
ATOM    123  CG1 VAL     8      28.664  34.343  26.333  1.00  0.00           C  
ATOM    124 HG11 VAL     8      28.581  33.470  25.685  1.00  0.00           H  
ATOM    125 HG12 VAL     8      28.573  34.290  27.418  1.00  0.00           H  
ATOM    126 HG13 VAL     8      27.903  35.056  26.018  1.00  0.00           H  
ATOM    127  CG2 VAL     8      31.150  34.071  26.095  1.00  0.00           C  
ATOM    128 HG21 VAL     8      32.047  34.639  25.848  1.00  0.00           H  
ATOM    129 HG22 VAL     8      31.309  33.663  27.093  1.00  0.00           H  
ATOM    130 HG23 VAL     8      31.033  33.281  25.353  1.00  0.00           H  
ATOM    131  C   VAL     8      31.443  36.556  24.447  1.00  0.00           C  
ATOM    132  O   VAL     8      32.123  36.028  23.541  1.00  0.00           O  
ATOM    133  N   PHE     9      31.845  37.620  25.218  1.00  0.00           N  
ATOM    134  H   PHE     9      31.215  37.971  25.925  1.00  0.00           H  
ATOM    135  CA  PHE     9      33.198  38.218  25.197  1.00  0.00           C  
ATOM    136  HA  PHE     9      33.781  37.777  24.389  1.00  0.00           H  
ATOM    137  CB  PHE     9      33.097  39.741  25.066  1.00  0.00           C  
ATOM    138  HB2 PHE     9      32.323  40.005  25.787  1.00  0.00           H  
ATOM    139  HB3 PHE     9      34.057  40.186  25.327  1.00  0.00           H  
ATOM    140  CG  PHE     9      32.539  40.162  23.775  1.00  0.00           C  
ATOM    141  CD1 PHE     9      31.132  40.254  23.669  1.00  0.00           C  
ATOM    142  HD1 PHE     9      30.478  39.850  24.428  1.00  0.00           H  
ATOM    143  CE1 PHE     9      30.648  40.897  22.524  1.00  0.00           C  
ATOM    144  HE1 PHE     9      29.597  41.141  22.465  1.00  0.00           H  
ATOM    145  CZ  PHE     9      31.540  41.399  21.489  1.00  0.00           C  
ATOM    146  HZ  PHE     9      31.133  41.924  20.637  1.00  0.00           H  
ATOM    147  CE2 PHE     9      32.931  41.297  21.665  1.00  0.00           C  
ATOM    148  HE2 PHE     9      33.592  41.619  20.873  1.00  0.00           H  
ATOM    149  CD2 PHE     9      33.482  40.693  22.798  1.00  0.00           C  
ATOM    150  HD2 PHE     9      34.554  40.704  22.924  1.00  0.00           H  
ATOM    151  C   PHE     9      33.878  37.834  26.479  1.00  0.00           C  
ATOM    152  O   PHE     9      33.278  37.769  27.533  1.00  0.00           O  
ATOM    153  N   THR    10      35.187  37.470  26.420  1.00  0.00           N  
ATOM    154  H   THR    10      35.611  37.335  25.514  1.00  0.00           H  
ATOM    155  CA  THR    10      35.982  37.015  27.554  1.00  0.00           C  
ATOM    156  HA  THR    10      35.351  37.002  28.442  1.00  0.00           H  
ATOM    157  CB  THR    10      36.511  35.518  27.398  1.00  0.00           C  
ATOM    158  HB  THR    10      37.267  35.280  28.146  1.00  0.00           H  
ATOM    159  CG2 THR    10      35.422  34.438  27.486  1.00  0.00           C  
ATOM    160 HG21 THR    10      34.829  34.534  28.396  1.00  0.00           H  
ATOM    161 HG22 THR    10      34.752  34.570  26.637  1.00  0.00           H  
ATOM    162 HG23 THR    10      35.871  33.445  27.501  1.00  0.00           H  
ATOM    163  OG1 THR    10      37.221  35.345  26.193  1.00  0.00           O  
ATOM    164  HG1 THR    10      37.974  35.937  26.251  1.00  0.00           H  
ATOM    165  C   THR    10      37.033  38.039  27.883  1.00  0.00           C  
ATOM    166  O   THR    10      37.687  38.549  26.996  1.00  0.00           O  
ATOM    167  N   THR    11      37.312  38.264  29.171  1.00  0.00           N  
ATOM    168  H   THR    11      36.682  37.847  29.841  1.00  0.00           H  
ATOM    169  CA  THR    11      38.327  39.137  29.701  1.00  0.00           C  
ATOM    170  HA  THR    11      38.987  39.470  28.900  1.00  0.00           H  
ATOM    171  CB  THR    11      37.639  40.487  30.098  1.00  0.00           C  
ATOM    172  HB  THR    11      37.069  40.760  29.210  1.00  0.00           H  
ATOM    173  CG2 THR    11      36.790  40.392  31.370  1.00  0.00           C  
ATOM    174 HG21 THR    11      35.886  39.802  31.218  1.00  0.00           H  
ATOM    175 HG22 THR    11      37.353  39.967  32.201  1.00  0.00           H  
ATOM    176 HG23 THR    11      36.491  41.402  31.649  1.00  0.00           H  
ATOM    177  OG1 THR    11      38.614  41.528  30.245  1.00  0.00           O  
ATOM    178  HG1 THR    11      38.606  42.035  29.430  1.00  0.00           H  
ATOM    179  C   THR    11      39.150  38.518  30.744  1.00  0.00           C  
ATOM    180  O   THR    11      38.769  37.388  31.170  1.00  0.00           O  
ATOM    181  N   VAL    12      40.303  39.018  31.065  1.00  0.00           N  
ATOM    182  H   VAL    12      40.632  39.806  30.527  1.00  0.00           H  
ATOM    183  CA  VAL    12      41.202  38.553  32.125  1.00  0.00           C  
ATOM    184  HA  VAL    12      40.474  38.246  32.876  1.00  0.00           H  
ATOM    185  CB  VAL    12      42.075  37.368  31.679  1.00  0.00           C  
ATOM    186  HB  VAL    12      41.478  36.587  31.207  1.00  0.00           H  
ATOM    187  CG1 VAL    12      43.131  37.796  30.648  1.00  0.00           C  
ATOM    188 HG11 VAL    12      42.649  38.316  29.821  1.00  0.00           H  
ATOM    189 HG12 VAL    12      43.936  38.271  31.209  1.00  0.00           H  
ATOM    190 HG13 VAL    12      43.625  36.962  30.148  1.00  0.00           H  
ATOM    191  CG2 VAL    12      42.756  36.590  32.773  1.00  0.00           C  
ATOM    192 HG21 VAL    12      43.232  37.325  33.422  1.00  0.00           H  
ATOM    193 HG22 VAL    12      41.972  36.036  33.290  1.00  0.00           H  
ATOM    194 HG23 VAL    12      43.506  35.878  32.431  1.00  0.00           H  
ATOM    195  C   VAL    12      42.015  39.650  32.893  1.00  0.00           C  
ATOM    196  O   VAL    12      42.059  39.662  34.135  1.00  0.00           O  
ATOM    197  N   ASP    13      42.385  40.733  32.223  1.00  0.00           N  
ATOM    198  H   ASP    13      42.087  40.693  31.259  1.00  0.00           H  
ATOM    199  CA  ASP    13      42.646  41.974  32.833  1.00  0.00           C  
ATOM    200  HA  ASP    13      43.095  41.802  33.811  1.00  0.00           H  
ATOM    201  CB  ASP    13      43.614  42.850  31.982  1.00  0.00           C  
ATOM    202  HB2 ASP    13      43.917  43.741  32.533  1.00  0.00           H  
ATOM    203  HB3 ASP    13      44.559  42.312  31.914  1.00  0.00           H  
ATOM    204  CG  ASP    13      43.226  43.200  30.543  1.00  0.00           C  
ATOM    205  OD1 ASP    13      44.112  43.605  29.851  1.00  0.00           O  
ATOM    206  OD2 ASP    13      42.085  42.967  30.090  1.00  0.00           O  
ATOM    207  C   ASP    13      41.467  42.843  33.109  1.00  0.00           C  
ATOM    208  O   ASP    13      41.638  44.006  33.579  1.00  0.00           O  
ATOM    209  N   ASN    14      40.220  42.414  32.810  1.00  0.00           N  
ATOM    210  H   ASN    14      40.134  41.591  32.231  1.00  0.00           H  
ATOM    211  CA  ASN    14      39.039  43.329  32.959  1.00  0.00           C  
ATOM    212  HA  ASN    14      38.283  42.620  32.618  1.00  0.00           H  
ATOM    213  CB  ASN    14      38.750  43.502  34.494  1.00  0.00           C  
ATOM    214  HB2 ASN    14      39.201  42.727  35.113  1.00  0.00           H  
ATOM    215  HB3 ASN    14      39.165  44.442  34.859  1.00  0.00           H  
ATOM    216  CG  ASN    14      37.246  43.465  34.763  1.00  0.00           C  
ATOM    217  OD1 ASN    14      36.400  43.147  34.001  1.00  0.00           O  
ATOM    218  ND2 ASN    14      36.847  43.909  35.933  1.00  0.00           N  
ATOM    219 HD21 ASN    14      37.516  44.161  36.646  1.00  0.00           H  
ATOM    220 HD22 ASN    14      35.892  43.822  36.253  1.00  0.00           H  
ATOM    221  C   ASN    14      38.944  44.608  32.033  1.00  0.00           C  
ATOM    222  O   ASN    14      38.108  45.390  32.228  1.00  0.00           O  
ATOM    223  N   ILE    15      39.749  44.786  30.936  1.00  0.00           N  
ATOM    224  H   ILE    15      40.414  44.060  30.710  1.00  0.00           H  
ATOM    225  CA  ILE    15      39.833  46.094  30.177  1.00  0.00           C  
ATOM    226  HA  ILE    15      38.806  46.445  30.272  1.00  0.00           H  
ATOM    227  CB  ILE    15      40.812  47.092  30.810  1.00  0.00           C  
ATOM    228  HB  ILE    15      40.386  47.264  31.798  1.00  0.00           H  
ATOM    229  CG2 ILE    15      42.204  46.628  31.004  1.00  0.00           C  
ATOM    230 HG21 ILE    15      42.202  46.096  31.955  1.00  0.00           H  
ATOM    231 HG22 ILE    15      42.553  46.174  30.076  1.00  0.00           H  
ATOM    232 HG23 ILE    15      42.858  47.498  31.063  1.00  0.00           H  
ATOM    233  CG1 ILE    15      40.744  48.453  30.032  1.00  0.00           C  
ATOM    234 HG12 ILE    15      41.546  49.176  30.182  1.00  0.00           H  
ATOM    235 HG13 ILE    15      40.798  48.262  28.960  1.00  0.00           H  
ATOM    236  CD1 ILE    15      39.383  49.282  30.273  1.00  0.00           C  
ATOM    237 HD11 ILE    15      39.123  49.312  31.331  1.00  0.00           H  
ATOM    238 HD12 ILE    15      39.534  50.300  29.914  1.00  0.00           H  
ATOM    239 HD13 ILE    15      38.617  48.824  29.647  1.00  0.00           H  
ATOM    240  C   ILE    15      40.185  45.816  28.637  1.00  0.00           C  
ATOM    241  O   ILE    15      39.697  46.549  27.747  1.00  0.00           O  
ATOM    242  N   ASN    16      40.890  44.715  28.288  1.00  0.00           N  
ATOM    243  H   ASN    16      41.165  44.130  29.063  1.00  0.00           H  
ATOM    244  CA  ASN    16      40.784  44.067  26.952  1.00  0.00           C  
ATOM    245  HA  ASN    16      40.616  44.856  26.220  1.00  0.00           H  
ATOM    246  CB  ASN    16      42.146  43.553  26.613  1.00  0.00           C  
ATOM    247  HB2 ASN    16      42.457  42.788  27.325  1.00  0.00           H  
ATOM    248  HB3 ASN    16      42.009  43.047  25.658  1.00  0.00           H  
ATOM    249  CG  ASN    16      43.196  44.671  26.437  1.00  0.00           C  
ATOM    250  OD1 ASN    16      43.485  45.163  25.415  1.00  0.00           O  
ATOM    251  ND2 ASN    16      43.985  44.890  27.457  1.00  0.00           N  
ATOM    252 HD21 ASN    16      43.855  44.415  28.339  1.00  0.00           H  
ATOM    253 HD22 ASN    16      44.698  45.599  27.360  1.00  0.00           H  
ATOM    254  C   ASN    16      39.765  42.950  26.800  1.00  0.00           C  
ATOM    255  O   ASN    16      39.343  42.311  27.755  1.00  0.00           O  
ATOM    256  N   LEU    17      39.401  42.610  25.502  1.00  0.00           N  
ATOM    257  H   LEU    17      39.782  43.211  24.785  1.00  0.00           H  
ATOM    258  CA  LEU    17      38.356  41.689  25.063  1.00  0.00           C  
ATOM    259  HA  LEU    17      38.006  41.206  25.975  1.00  0.00           H  
ATOM    260  CB  LEU    17      37.161  42.527  24.542  1.00  0.00           C  
ATOM    261  HB2 LEU    17      37.561  43.157  23.747  1.00  0.00           H  
ATOM    262  HB3 LEU    17      36.356  41.927  24.118  1.00  0.00           H  
ATOM    263  CG  LEU    17      36.506  43.509  25.611  1.00  0.00           C  
ATOM    264  HG  LEU    17      37.326  44.193  25.831  1.00  0.00           H  
ATOM    265  CD1 LEU    17      35.393  44.386  25.058  1.00  0.00           C  
ATOM    266 HD11 LEU    17      35.067  45.119  25.796  1.00  0.00           H  
ATOM    267 HD12 LEU    17      35.643  44.837  24.098  1.00  0.00           H  
ATOM    268 HD13 LEU    17      34.526  43.762  24.844  1.00  0.00           H  
ATOM    269  CD2 LEU    17      36.038  42.730  26.849  1.00  0.00           C  
ATOM    270 HD21 LEU    17      35.142  42.176  26.570  1.00  0.00           H  
ATOM    271 HD22 LEU    17      36.830  42.174  27.351  1.00  0.00           H  
ATOM    272 HD23 LEU    17      35.603  43.454  27.538  1.00  0.00           H  
ATOM    273  C   LEU    17      38.828  40.646  24.067  1.00  0.00           C  
ATOM    274  O   LEU    17      39.509  40.867  23.093  1.00  0.00           O  
ATOM    275  N   HIE    18      38.345  39.385  24.244  1.00  0.00           N  
ATOM    276  H   HIE    18      37.858  39.110  25.085  1.00  0.00           H  
ATOM    277  CA  HIE    18      38.234  38.384  23.124  1.00  0.00           C  
ATOM    278  HA  HIE    18      38.531  38.919  22.222  1.00  0.00           H  
ATOM    279  CB  HIE    18      39.136  37.162  23.499  1.00  0.00           C  
ATOM    280  HB2 HIE    18      40.126  37.616  23.530  1.00  0.00           H  
ATOM    281  HB3 HIE    18      38.748  36.899  24.483  1.00  0.00           H  
ATOM    282  CG  HIE    18      39.157  36.002  22.629  1.00  0.00           C  
ATOM    283  ND1 HIE    18      39.634  36.011  21.286  1.00  0.00           N  
ATOM    284  CE1 HIE    18      39.708  34.724  20.900  1.00  0.00           C  
ATOM    285  HE1 HIE    18      40.128  34.342  19.982  1.00  0.00           H  
ATOM    286  NE2 HIE    18      39.275  33.983  21.939  1.00  0.00           N  
ATOM    287  HE2 HIE    18      39.453  32.991  22.008  1.00  0.00           H  
ATOM    288  CD2 HIE    18      38.879  34.773  22.949  1.00  0.00           C  
ATOM    289  HD2 HIE    18      38.685  34.427  23.954  1.00  0.00           H  
ATOM    290  C   HIE    18      36.787  37.996  22.891  1.00  0.00           C  
ATOM    291  O   HIE    18      35.911  38.363  23.658  1.00  0.00           O  
ATOM    292  N   THR    19      36.458  37.189  21.867  1.00  0.00           N  
ATOM    293  H   THR    19      37.160  36.786  21.263  1.00  0.00           H  
ATOM    294  CA  THR    19      35.136  36.545  21.793  1.00  0.00           C  
ATOM    295  HA  THR    19      34.703  36.367  22.777  1.00  0.00           H  
ATOM    296  CB  THR    19      34.189  37.558  21.088  1.00  0.00           C  
ATOM    297  HB  THR    19      34.128  38.504  21.624  1.00  0.00           H  
ATOM    298  CG2 THR    19      34.512  38.021  19.647  1.00  0.00           C  
ATOM    299 HG21 THR    19      34.604  37.095  19.080  1.00  0.00           H  
ATOM    300 HG22 THR    19      33.704  38.639  19.254  1.00  0.00           H  
ATOM    301 HG23 THR    19      35.429  38.600  19.756  1.00  0.00           H  
ATOM    302  OG1 THR    19      32.971  36.911  21.068  1.00  0.00           O  
ATOM    303  HG1 THR    19      32.883  36.615  21.977  1.00  0.00           H  
ATOM    304  C   THR    19      35.245  35.194  21.157  1.00  0.00           C  
ATOM    305  O   THR    19      36.137  34.969  20.284  1.00  0.00           O  
ATOM    306  N   GLN    20      34.306  34.326  21.677  1.00  0.00           N  
ATOM    307  H   GLN    20      33.480  34.668  22.149  1.00  0.00           H  
ATOM    308  CA  GLN    20      34.212  32.835  21.489  1.00  0.00           C  
ATOM    309  HA  GLN    20      34.573  32.644  20.478  1.00  0.00           H  
ATOM    310  CB  GLN    20      35.164  32.009  22.454  1.00  0.00           C  
ATOM    311  HB2 GLN    20      34.721  31.014  22.431  1.00  0.00           H  
ATOM    312  HB3 GLN    20      36.140  31.919  21.977  1.00  0.00           H  
ATOM    313  CG  GLN    20      35.286  32.501  23.891  1.00  0.00           C  
ATOM    314  HG2 GLN    20      35.648  33.528  23.935  1.00  0.00           H  
ATOM    315  HG3 GLN    20      34.370  32.503  24.482  1.00  0.00           H  
ATOM    316  CD  GLN    20      36.409  31.788  24.639  1.00  0.00           C  
ATOM    317  OE1 GLN    20      36.832  30.673  24.303  1.00  0.00           O  
ATOM    318  NE2 GLN    20      37.119  32.348  25.652  1.00  0.00           N  
ATOM    319 HE21 GLN    20      36.922  33.265  26.026  1.00  0.00           H  
ATOM    320 HE22 GLN    20      37.765  31.835  26.236  1.00  0.00           H  
ATOM    321  C   GLN    20      32.780  32.363  21.718  1.00  0.00           C  
ATOM    322  O   GLN    20      32.003  32.997  22.379  1.00  0.00           O  
ATOM    323  N   VAL    21      32.350  31.207  21.154  1.00  0.00           N  
ATOM    324  H   VAL    21      32.901  30.819  20.402  1.00  0.00           H  
ATOM    325  CA  VAL    21      31.082  30.511  21.374  1.00  0.00           C  
ATOM    326  HA  VAL    21      30.378  31.220  21.810  1.00  0.00           H  
ATOM    327  CB  VAL    21      30.405  30.073  19.997  1.00  0.00           C  
ATOM    328  HB  VAL    21      31.179  29.688  19.333  1.00  0.00           H  
ATOM    329  CG1 VAL    21      29.278  28.955  20.201  1.00  0.00           C  
ATOM    330 HG11 VAL    21      28.448  29.284  20.827  1.00  0.00           H  
ATOM    331 HG12 VAL    21      29.019  28.651  19.187  1.00  0.00           H  
ATOM    332 HG13 VAL    21      29.706  28.042  20.615  1.00  0.00           H  
ATOM    333  CG2 VAL    21      29.718  31.175  19.227  1.00  0.00           C  
ATOM    334 HG21 VAL    21      28.771  31.439  19.698  1.00  0.00           H  
ATOM    335 HG22 VAL    21      30.329  32.073  19.136  1.00  0.00           H  
ATOM    336 HG23 VAL    21      29.406  30.836  18.239  1.00  0.00           H  
ATOM    337  C   VAL    21      31.197  29.344  22.386  1.00  0.00           C  
ATOM    338  O   VAL    21      32.236  28.639  22.435  1.00  0.00           O  
ATOM    339  N   VAL    22      30.141  29.230  23.210  1.00  0.00           N  
ATOM    340  H   VAL    22      29.323  29.802  23.055  1.00  0.00           H  
ATOM    341  CA  VAL    22      29.822  28.134  24.105  1.00  0.00           C  
ATOM    342  HA  VAL    22      30.653  27.429  24.088  1.00  0.00           H  
ATOM    343  CB  VAL    22      29.652  28.771  25.513  1.00  0.00           C  
ATOM    344  HB  VAL    22      29.070  28.049  26.086  1.00  0.00           H  
ATOM    345  CG1 VAL    22      30.968  29.092  26.204  1.00  0.00           C  
ATOM    346 HG11 VAL    22      30.748  29.320  27.247  1.00  0.00           H  
ATOM    347 HG12 VAL    22      31.549  28.183  26.052  1.00  0.00           H  
ATOM    348 HG13 VAL    22      31.479  29.924  25.718  1.00  0.00           H  
ATOM    349  CG2 VAL    22      28.830  30.137  25.585  1.00  0.00           C  
ATOM    350 HG21 VAL    22      27.908  29.958  25.031  1.00  0.00           H  
ATOM    351 HG22 VAL    22      28.662  30.582  26.566  1.00  0.00           H  
ATOM    352 HG23 VAL    22      29.408  30.882  25.038  1.00  0.00           H  
ATOM    353  C   VAL    22      28.510  27.484  23.692  1.00  0.00           C  
ATOM    354  O   VAL    22      27.712  28.045  22.910  1.00  0.00           O  
ATOM    355  N   ASP    23      28.311  26.254  24.144  1.00  0.00           N  
ATOM    356  H   ASP    23      28.957  25.856  24.811  1.00  0.00           H  
ATOM    357  CA  ASP    23      27.058  25.478  24.051  1.00  0.00           C  
ATOM    358  HA  ASP    23      26.514  25.803  23.164  1.00  0.00           H  
ATOM    359  CB  ASP    23      27.473  23.956  24.150  1.00  0.00           C  
ATOM    360  HB2 ASP    23      28.263  23.610  23.484  1.00  0.00           H  
ATOM    361  HB3 ASP    23      27.724  23.905  25.210  1.00  0.00           H  
ATOM    362  CG  ASP    23      26.206  23.086  23.929  1.00  0.00           C  
ATOM    363  OD1 ASP    23      26.368  21.893  24.247  1.00  0.00           O  
ATOM    364  OD2 ASP    23      25.133  23.563  23.560  1.00  0.00           O  
ATOM    365  C   ASP    23      26.105  25.899  25.250  1.00  0.00           C  
ATOM    366  O   ASP    23      26.557  26.286  26.330  1.00  0.00           O  
ATOM    367  N   MET    24      24.813  25.819  25.113  1.00  0.00           N  
ATOM    368  H   MET    24      24.399  25.688  24.202  1.00  0.00           H  
ATOM    369  CA  MET    24      23.916  26.187  26.158  1.00  0.00           C  
ATOM    370  HA  MET    24      24.352  26.935  26.820  1.00  0.00           H  
ATOM    371  CB  MET    24      22.677  26.880  25.560  1.00  0.00           C  
ATOM    372  HB2 MET    24      23.026  27.844  25.190  1.00  0.00           H  
ATOM    373  HB3 MET    24      22.241  26.215  24.815  1.00  0.00           H  
ATOM    374  CG  MET    24      21.630  27.296  26.592  1.00  0.00           C  
ATOM    375  HG2 MET    24      20.950  26.444  26.596  1.00  0.00           H  
ATOM    376  HG3 MET    24      22.052  27.348  27.596  1.00  0.00           H  
ATOM    377  SD  MET    24      20.763  28.853  26.391  1.00  0.00           S  
ATOM    378  CE  MET    24      20.187  28.739  24.700  1.00  0.00           C  
ATOM    379  HE1 MET    24      19.330  29.367  24.457  1.00  0.00           H  
ATOM    380  HE2 MET    24      20.977  28.744  23.949  1.00  0.00           H  
ATOM    381  HE3 MET    24      19.828  27.728  24.507  1.00  0.00           H  
ATOM    382  C   MET    24      23.627  24.923  27.019  1.00  0.00           C  
ATOM    383  O   MET    24      23.268  25.072  28.216  1.00  0.00           O  
ATOM    384  N   SER    25      23.791  23.704  26.505  1.00  0.00           N  
ATOM    385  H   SER    25      24.284  23.651  25.625  1.00  0.00           H  
ATOM    386  CA  SER    25      23.430  22.422  27.217  1.00  0.00           C  
ATOM    387  HA  SER    25      22.441  22.598  27.639  1.00  0.00           H  
ATOM    388  CB  SER    25      23.241  21.248  26.252  1.00  0.00           C  
ATOM    389  HB2 SER    25      22.654  20.476  26.750  1.00  0.00           H  
ATOM    390  HB3 SER    25      22.818  21.650  25.331  1.00  0.00           H  
ATOM    391  OG  SER    25      24.456  20.632  25.863  1.00  0.00           O  
ATOM    392  HG  SER    25      24.849  21.309  25.308  1.00  0.00           H  
ATOM    393  C   SER    25      24.304  22.037  28.453  1.00  0.00           C  
ATOM    394  O   SER    25      24.063  21.021  29.136  1.00  0.00           O  
ATOM    395  N   MET    26      25.403  22.805  28.799  1.00  0.00           N  
ATOM    396  H   MET    26      25.569  23.620  28.226  1.00  0.00           H  
ATOM    397  CA  MET    26      26.426  22.528  29.778  1.00  0.00           C  
ATOM    398  HA  MET    26      26.015  21.896  30.566  1.00  0.00           H  
ATOM    399  CB  MET    26      27.647  21.884  29.128  1.00  0.00           C  
ATOM    400  HB2 MET    26      28.113  22.667  28.530  1.00  0.00           H  
ATOM    401  HB3 MET    26      28.315  21.569  29.930  1.00  0.00           H  
ATOM    402  CG  MET    26      27.476  20.586  28.330  1.00  0.00           C  
ATOM    403  HG2 MET    26      27.137  19.817  29.024  1.00  0.00           H  
ATOM    404  HG3 MET    26      26.793  20.881  27.534  1.00  0.00           H  
ATOM    405  SD  MET    26      28.980  19.979  27.477  1.00  0.00           S  
ATOM    406  CE  MET    26      29.564  18.969  28.804  1.00  0.00           C  
ATOM    407  HE1 MET    26      30.632  18.765  28.722  1.00  0.00           H  
ATOM    408  HE2 MET    26      29.403  19.428  29.779  1.00  0.00           H  
ATOM    409  HE3 MET    26      28.957  18.064  28.775  1.00  0.00           H  
ATOM    410  C   MET    26      26.760  23.900  30.408  1.00  0.00           C  
ATOM    411  O   MET    26      26.422  25.028  29.862  1.00  0.00           O  
ATOM    412  N   THR    27      27.328  23.816  31.573  1.00  0.00           N  
ATOM    413  H   THR    27      27.471  22.921  32.019  1.00  0.00           H  
ATOM    414  CA  THR    27      27.743  25.032  32.304  1.00  0.00           C  
ATOM    415  HA  THR    27      26.915  25.740  32.264  1.00  0.00           H  
ATOM    416  CB  THR    27      27.982  24.782  33.792  1.00  0.00           C  
ATOM    417  HB  THR    27      28.130  25.740  34.290  1.00  0.00           H  
ATOM    418  CG2 THR    27      26.862  24.047  34.584  1.00  0.00           C  
ATOM    419 HG21 THR    27      27.249  23.785  35.569  1.00  0.00           H  
ATOM    420 HG22 THR    27      25.966  24.649  34.730  1.00  0.00           H  
ATOM    421 HG23 THR    27      26.481  23.142  34.111  1.00  0.00           H  
ATOM    422  OG1 THR    27      29.089  23.888  33.932  1.00  0.00           O  
ATOM    423  HG1 THR    27      28.764  22.994  33.806  1.00  0.00           H  
ATOM    424  C   THR    27      28.937  25.841  31.720  1.00  0.00           C  
ATOM    425  O   THR    27      29.629  25.276  30.921  1.00  0.00           O  
ATOM    426  N   TYR    28      29.138  27.070  32.246  1.00  0.00           N  
ATOM    427  H   TYR    28      28.595  27.579  32.928  1.00  0.00           H  
ATOM    428  CA  TYR    28      30.419  27.767  31.868  1.00  0.00           C  
ATOM    429  HA  TYR    28      30.438  27.728  30.779  1.00  0.00           H  
ATOM    430  CB  TYR    28      30.434  29.265  32.271  1.00  0.00           C  
ATOM    431  HB2 TYR    28      30.084  29.510  33.274  1.00  0.00           H  
ATOM    432  HB3 TYR    28      31.450  29.617  32.092  1.00  0.00           H  
ATOM    433  CG  TYR    28      29.471  30.057  31.468  1.00  0.00           C  
ATOM    434  CD1 TYR    28      28.247  30.496  32.045  1.00  0.00           C  
ATOM    435  HD1 TYR    28      27.915  30.198  33.028  1.00  0.00           H  
ATOM    436  CE1 TYR    28      27.440  31.365  31.301  1.00  0.00           C  
ATOM    437  HE1 TYR    28      26.615  31.786  31.856  1.00  0.00           H  
ATOM    438  CZ  TYR    28      27.754  31.824  30.044  1.00  0.00           C  
ATOM    439  OH  TYR    28      26.860  32.551  29.376  1.00  0.00           O  
ATOM    440  HH  TYR    28      26.143  32.649  30.006  1.00  0.00           H  
ATOM    441  CE2 TYR    28      28.943  31.413  29.445  1.00  0.00           C  
ATOM    442  HE2 TYR    28      29.198  31.782  28.463  1.00  0.00           H  
ATOM    443  CD2 TYR    28      29.788  30.520  30.162  1.00  0.00           C  
ATOM    444  HD2 TYR    28      30.745  30.395  29.677  1.00  0.00           H  
ATOM    445  C   TYR    28      31.557  26.974  32.399  1.00  0.00           C  
ATOM    446  O   TYR    28      32.533  26.883  31.620  1.00  0.00           O  
ATOM    447  N   GLY    29      31.434  26.341  33.566  1.00  0.00           N  
ATOM    448  H   GLY    29      30.566  26.515  34.054  1.00  0.00           H  
ATOM    449  CA  GLY    29      32.465  25.522  34.250  1.00  0.00           C  
ATOM    450  HA2 GLY    29      33.403  26.071  34.328  1.00  0.00           H  
ATOM    451  HA3 GLY    29      32.171  25.280  35.271  1.00  0.00           H  
ATOM    452  C   GLY    29      32.942  24.371  33.517  1.00  0.00           C  
ATOM    453  O   GLY    29      34.117  23.884  33.569  1.00  0.00           O  
ATOM    454  N   GLN    30      32.072  23.719  32.760  1.00  0.00           N  
ATOM    455  H   GLN    30      31.108  23.941  32.965  1.00  0.00           H  
ATOM    456  CA  GLN    30      32.299  22.588  31.840  1.00  0.00           C  
ATOM    457  HA  GLN    30      33.011  21.940  32.351  1.00  0.00           H  
ATOM    458  CB  GLN    30      31.002  21.860  31.577  1.00  0.00           C  
ATOM    459  HB2 GLN    30      30.193  22.583  31.473  1.00  0.00           H  
ATOM    460  HB3 GLN    30      30.981  21.241  30.680  1.00  0.00           H  
ATOM    461  CG  GLN    30      30.735  21.005  32.795  1.00  0.00           C  
ATOM    462  HG2 GLN    30      31.480  20.210  32.772  1.00  0.00           H  
ATOM    463  HG3 GLN    30      30.896  21.410  33.794  1.00  0.00           H  
ATOM    464  CD  GLN    30      29.321  20.508  32.829  1.00  0.00           C  
ATOM    465  OE1 GLN    30      28.358  21.281  32.826  1.00  0.00           O  
ATOM    466  NE2 GLN    30      29.127  19.199  33.083  1.00  0.00           N  
ATOM    467 HE21 GLN    30      29.861  18.509  33.003  1.00  0.00           H  
ATOM    468 HE22 GLN    30      28.192  18.823  33.143  1.00  0.00           H  
ATOM    469  C   GLN    30      32.990  22.968  30.454  1.00  0.00           C  
ATOM    470  O   GLN    30      33.367  22.053  29.709  1.00  0.00           O  
ATOM    471  N   GLN    31      33.158  24.282  30.169  1.00  0.00           N  
ATOM    472  H   GLN    31      32.863  24.951  30.866  1.00  0.00           H  
ATOM    473  CA  GLN    31      33.734  24.805  28.927  1.00  0.00           C  
ATOM    474  HA  GLN    31      34.107  24.020  28.270  1.00  0.00           H  
ATOM    475  CB  GLN    31      32.603  25.444  28.125  1.00  0.00           C  
ATOM    476  HB2 GLN    31      32.365  26.404  28.583  1.00  0.00           H  
ATOM    477  HB3 GLN    31      32.882  25.477  27.072  1.00  0.00           H  
ATOM    478  CG  GLN    31      31.311  24.573  27.980  1.00  0.00           C  
ATOM    479  HG2 GLN    31      31.667  23.619  27.589  1.00  0.00           H  
ATOM    480  HG3 GLN    31      30.869  24.375  28.957  1.00  0.00           H  
ATOM    481  CD  GLN    31      30.166  25.158  27.158  1.00  0.00           C  
ATOM    482  OE1 GLN    31      30.389  25.480  25.991  1.00  0.00           O  
ATOM    483  NE2 GLN    31      29.058  25.341  27.842  1.00  0.00           N  
ATOM    484 HE21 GLN    31      29.086  25.172  28.837  1.00  0.00           H  
ATOM    485 HE22 GLN    31      28.257  25.826  27.462  1.00  0.00           H  
ATOM    486  C   GLN    31      34.904  25.737  29.237  1.00  0.00           C  
ATOM    487  O   GLN    31      35.982  25.602  28.603  1.00  0.00           O  
ATOM    488  N   PHE    32      34.702  26.754  30.053  1.00  0.00           N  
ATOM    489  H   PHE    32      33.790  26.855  30.476  1.00  0.00           H  
ATOM    490  CA  PHE    32      35.671  27.740  30.440  1.00  0.00           C  
ATOM    491  HA  PHE    32      36.393  27.895  29.638  1.00  0.00           H  
ATOM    492  CB  PHE    32      34.925  29.046  30.732  1.00  0.00           C  
ATOM    493  HB2 PHE    32      34.094  28.735  31.365  1.00  0.00           H  
ATOM    494  HB3 PHE    32      35.547  29.795  31.222  1.00  0.00           H  
ATOM    495  CG  PHE    32      34.373  29.795  29.541  1.00  0.00           C  
ATOM    496  CD1 PHE    32      33.695  31.077  29.765  1.00  0.00           C  
ATOM    497  HD1 PHE    32      33.662  31.371  30.803  1.00  0.00           H  
ATOM    498  CE1 PHE    32      33.081  31.825  28.684  1.00  0.00           C  
ATOM    499  HE1 PHE    32      32.513  32.724  28.872  1.00  0.00           H  
ATOM    500  CZ  PHE    32      33.182  31.183  27.430  1.00  0.00           C  
ATOM    501  HZ  PHE    32      32.855  31.689  26.534  1.00  0.00           H  
ATOM    502  CE2 PHE    32      33.836  29.972  27.182  1.00  0.00           C  
ATOM    503  HE2 PHE    32      33.970  29.674  26.152  1.00  0.00           H  
ATOM    504  CD2 PHE    32      34.425  29.282  28.263  1.00  0.00           C  
ATOM    505  HD2 PHE    32      34.879  28.320  28.081  1.00  0.00           H  
ATOM    506  C   PHE    32      36.538  27.376  31.640  1.00  0.00           C  
ATOM    507  O   PHE    32      37.628  27.911  31.712  1.00  0.00           O  
ATOM    508  N   GLY    33      36.010  26.564  32.604  1.00  0.00           N  
ATOM    509  H   GLY    33      35.059  26.272  32.433  1.00  0.00           H  
ATOM    510  CA  GLY    33      36.409  26.550  33.958  1.00  0.00           C  
ATOM    511  HA2 GLY    33      36.143  25.683  34.562  1.00  0.00           H  
ATOM    512  HA3 GLY    33      37.490  26.513  34.090  1.00  0.00           H  
ATOM    513  C   GLY    33      35.770  27.599  34.858  1.00  0.00           C  
ATOM    514  O   GLY    33      34.678  28.134  34.510  1.00  0.00           O  
ATOM    515  N   PRO    34      36.379  27.977  35.982  1.00  0.00           N  
ATOM    516  CD  PRO    34      37.392  27.222  36.694  1.00  0.00           C  
ATOM    517  HD2 PRO    34      38.364  27.667  36.481  1.00  0.00           H  
ATOM    518  HD3 PRO    34      37.369  26.167  36.417  1.00  0.00           H  
ATOM    519  CG  PRO    34      37.299  27.463  38.196  1.00  0.00           C  
ATOM    520  HG2 PRO    34      38.227  27.197  38.702  1.00  0.00           H  
ATOM    521  HG3 PRO    34      36.537  26.831  38.653  1.00  0.00           H  
ATOM    522  CB  PRO    34      36.838  28.905  38.148  1.00  0.00           C  
ATOM    523  HB2 PRO    34      37.714  29.506  37.901  1.00  0.00           H  
ATOM    524  HB3 PRO    34      36.294  29.220  39.039  1.00  0.00           H  
ATOM    525  CA  PRO    34      35.899  28.950  36.904  1.00  0.00           C  
ATOM    526  HA  PRO    34      34.926  28.534  37.166  1.00  0.00           H  
ATOM    527  C   PRO    34      35.812  30.312  36.193  1.00  0.00           C  
ATOM    528  O   PRO    34      36.803  30.787  35.606  1.00  0.00           O  
ATOM    529  N   THR    35      34.636  30.905  36.411  1.00  0.00           N  
ATOM    530  H   THR    35      33.987  30.511  37.077  1.00  0.00           H  
ATOM    531  CA  THR    35      34.175  31.999  35.553  1.00  0.00           C  
ATOM    532  HA  THR    35      35.064  32.570  35.281  1.00  0.00           H  
ATOM    533  CB  THR    35      33.524  31.413  34.299  1.00  0.00           C  
ATOM    534  HB  THR    35      32.646  30.824  34.563  1.00  0.00           H  
ATOM    535  CG2 THR    35      32.813  32.531  33.512  1.00  0.00           C  
ATOM    536 HG21 THR    35      32.346  32.162  32.598  1.00  0.00           H  
ATOM    537 HG22 THR    35      31.998  32.942  34.108  1.00  0.00           H  
ATOM    538 HG23 THR    35      33.519  33.345  33.349  1.00  0.00           H  
ATOM    539  OG1 THR    35      34.383  30.681  33.537  1.00  0.00           O  
ATOM    540  HG1 THR    35      34.586  29.895  34.050  1.00  0.00           H  
ATOM    541  C   THR    35      33.218  32.846  36.325  1.00  0.00           C  
ATOM    542  O   THR    35      32.318  32.313  36.968  1.00  0.00           O  
ATOM    543  N   TYR    36      33.428  34.169  36.256  1.00  0.00           N  
ATOM    544  H   TYR    36      34.117  34.557  35.629  1.00  0.00           H  
ATOM    545  CA  TYR    36      32.762  35.179  37.030  1.00  0.00           C  
ATOM    546  HA  TYR    36      32.112  34.714  37.770  1.00  0.00           H  
ATOM    547  CB  TYR    36      33.857  35.844  37.971  1.00  0.00           C  
ATOM    548  HB2 TYR    36      34.633  36.325  37.376  1.00  0.00           H  
ATOM    549  HB3 TYR    36      33.466  36.632  38.614  1.00  0.00           H  
ATOM    550  CG  TYR    36      34.504  34.933  38.983  1.00  0.00           C  
ATOM    551  CD1 TYR    36      35.752  34.324  38.754  1.00  0.00           C  
ATOM    552  HD1 TYR    36      36.233  34.476  37.798  1.00  0.00           H  
ATOM    553  CE1 TYR    36      36.379  33.560  39.747  1.00  0.00           C  
ATOM    554  HE1 TYR    36      37.336  33.108  39.531  1.00  0.00           H  
ATOM    555  CZ  TYR    36      35.886  33.453  41.105  1.00  0.00           C  
ATOM    556  OH  TYR    36      36.668  32.755  42.067  1.00  0.00           O  
ATOM    557  HH  TYR    36      36.263  32.775  42.937  1.00  0.00           H  
ATOM    558  CE2 TYR    36      34.632  34.105  41.394  1.00  0.00           C  
ATOM    559  HE2 TYR    36      34.245  34.021  42.399  1.00  0.00           H  
ATOM    560  CD2 TYR    36      33.994  34.827  40.312  1.00  0.00           C  
ATOM    561  HD2 TYR    36      33.055  35.298  40.561  1.00  0.00           H  
ATOM    562  C   TYR    36      31.948  36.176  36.193  1.00  0.00           C  
ATOM    563  O   TYR    36      32.468  36.676  35.176  1.00  0.00           O  
ATOM    564  N   LEU    37      30.789  36.571  36.585  1.00  0.00           N  
ATOM    565  H   LEU    37      30.506  36.134  37.451  1.00  0.00           H  
ATOM    566  CA  LEU    37      29.921  37.555  35.866  1.00  0.00           C  
ATOM    567  HA  LEU    37      30.487  37.843  34.980  1.00  0.00           H  
ATOM    568  CB  LEU    37      28.678  36.930  35.341  1.00  0.00           C  
ATOM    569  HB2 LEU    37      28.863  36.198  34.555  1.00  0.00           H  
ATOM    570  HB3 LEU    37      28.152  36.521  36.204  1.00  0.00           H  
ATOM    571  CG  LEU    37      27.619  37.872  34.739  1.00  0.00           C  
ATOM    572  HG  LEU    37      27.263  38.556  35.509  1.00  0.00           H  
ATOM    573  CD1 LEU    37      28.170  38.577  33.455  1.00  0.00           C  
ATOM    574 HD11 LEU    37      28.333  37.834  32.674  1.00  0.00           H  
ATOM    575 HD12 LEU    37      27.329  39.134  33.040  1.00  0.00           H  
ATOM    576 HD13 LEU    37      29.016  39.249  33.601  1.00  0.00           H  
ATOM    577  CD2 LEU    37      26.354  37.054  34.320  1.00  0.00           C  
ATOM    578 HD21 LEU    37      25.825  37.664  33.588  1.00  0.00           H  
ATOM    579 HD22 LEU    37      26.619  36.165  33.748  1.00  0.00           H  
ATOM    580 HD23 LEU    37      25.655  36.804  35.119  1.00  0.00           H  
ATOM    581  C   LEU    37      29.755  38.717  36.845  1.00  0.00           C  
ATOM    582  O   LEU    37      29.096  38.590  37.857  1.00  0.00           O  
ATOM    583  N   ASP    38      30.280  39.946  36.582  1.00  0.00           N  
ATOM    584  H   ASP    38      30.957  40.024  35.837  1.00  0.00           H  
ATOM    585  CA  ASP    38      30.047  41.199  37.420  1.00  0.00           C  
ATOM    586  HA  ASP    38      30.675  41.965  36.966  1.00  0.00           H  
ATOM    587  CB  ASP    38      28.521  41.536  37.399  1.00  0.00           C  
ATOM    588  HB2 ASP    38      28.217  41.501  36.352  1.00  0.00           H  
ATOM    589  HB3 ASP    38      27.875  40.878  37.979  1.00  0.00           H  
ATOM    590  CG  ASP    38      28.310  42.921  37.892  1.00  0.00           C  
ATOM    591  OD1 ASP    38      29.049  43.812  37.490  1.00  0.00           O  
ATOM    592  OD2 ASP    38      27.352  43.125  38.641  1.00  0.00           O  
ATOM    593  C   ASP    38      30.536  41.056  38.881  1.00  0.00           C  
ATOM    594  O   ASP    38      29.801  41.453  39.824  1.00  0.00           O  
ATOM    595  N   GLY    39      31.694  40.374  39.053  1.00  0.00           N  
ATOM    596  H   GLY    39      32.141  39.977  38.238  1.00  0.00           H  
ATOM    597  CA  GLY    39      32.363  39.981  40.311  1.00  0.00           C  
ATOM    598  HA2 GLY    39      33.396  39.958  39.965  1.00  0.00           H  
ATOM    599  HA3 GLY    39      32.228  40.805  41.011  1.00  0.00           H  
ATOM    600  C   GLY    39      31.828  38.640  40.791  1.00  0.00           C  
ATOM    601  O   GLY    39      32.666  37.892  41.304  1.00  0.00           O  
ATOM    602  N   ALA    40      30.621  38.159  40.513  1.00  0.00           N  
ATOM    603  H   ALA    40      29.994  38.877  40.181  1.00  0.00           H  
ATOM    604  CA  ALA    40      29.997  36.941  41.099  1.00  0.00           C  
ATOM    605  HA  ALA    40      30.320  36.934  42.140  1.00  0.00           H  
ATOM    606  CB  ALA    40      28.532  37.111  41.081  1.00  0.00           C  
ATOM    607  HB1 ALA    40      28.079  36.683  40.187  1.00  0.00           H  
ATOM    608  HB2 ALA    40      28.021  36.637  41.920  1.00  0.00           H  
ATOM    609  HB3 ALA    40      28.181  38.141  41.142  1.00  0.00           H  
ATOM    610  C   ALA    40      30.417  35.655  40.394  1.00  0.00           C  
ATOM    611  O   ALA    40      30.434  35.638  39.200  1.00  0.00           O  
ATOM    612  N   ASP    41      30.638  34.611  41.204  1.00  0.00           N  
ATOM    613  H   ASP    41      30.632  34.782  42.200  1.00  0.00           H  
ATOM    614  CA  ASP    41      30.861  33.271  40.672  1.00  0.00           C  
ATOM    615  HA  ASP    41      31.631  33.400  39.912  1.00  0.00           H  
ATOM    616  CB  ASP    41      31.318  32.387  41.796  1.00  0.00           C  
ATOM    617  HB2 ASP    41      31.977  32.938  42.467  1.00  0.00           H  
ATOM    618  HB3 ASP    41      30.363  32.314  42.317  1.00  0.00           H  
ATOM    619  CG  ASP    41      31.903  31.076  41.299  1.00  0.00           C  
ATOM    620  OD1 ASP    41      32.521  30.361  42.141  1.00  0.00           O  
ATOM    621  OD2 ASP    41      31.600  30.634  40.139  1.00  0.00           O  
ATOM    622  C   ASP    41      29.640  32.685  39.893  1.00  0.00           C  
ATOM    623  O   ASP    41      28.574  32.505  40.469  1.00  0.00           O  
ATOM    624  N   VAL    42      29.861  32.358  38.588  1.00  0.00           N  
ATOM    625  H   VAL    42      30.797  32.429  38.218  1.00  0.00           H  
ATOM    626  CA  VAL    42      28.853  31.751  37.650  1.00  0.00           C  
ATOM    627  HA  VAL    42      27.972  31.362  38.160  1.00  0.00           H  
ATOM    628  CB  VAL    42      28.441  32.814  36.635  1.00  0.00           C  
ATOM    629  HB  VAL    42      27.727  32.208  36.077  1.00  0.00           H  
ATOM    630  CG1 VAL    42      27.622  34.022  37.247  1.00  0.00           C  
ATOM    631 HG11 VAL    42      27.017  33.616  38.057  1.00  0.00           H  
ATOM    632 HG12 VAL    42      28.200  34.848  37.663  1.00  0.00           H  
ATOM    633 HG13 VAL    42      27.007  34.453  36.457  1.00  0.00           H  
ATOM    634  CG2 VAL    42      29.565  33.333  35.685  1.00  0.00           C  
ATOM    635 HG21 VAL    42      30.099  32.493  35.239  1.00  0.00           H  
ATOM    636 HG22 VAL    42      29.148  33.901  34.854  1.00  0.00           H  
ATOM    637 HG23 VAL    42      30.287  33.925  36.247  1.00  0.00           H  
ATOM    638  C   VAL    42      29.373  30.443  36.939  1.00  0.00           C  
ATOM    639  O   VAL    42      28.906  30.050  35.893  1.00  0.00           O  
ATOM    640  N   THR    43      30.281  29.743  37.615  1.00  0.00           N  
ATOM    641  H   THR    43      30.578  30.215  38.457  1.00  0.00           H  
ATOM    642  CA  THR    43      30.928  28.428  37.160  1.00  0.00           C  
ATOM    643  HA  THR    43      31.378  28.554  36.175  1.00  0.00           H  
ATOM    644  CB  THR    43      32.026  27.970  38.155  1.00  0.00           C  
ATOM    645  HB  THR    43      31.510  27.753  39.090  1.00  0.00           H  
ATOM    646  CG2 THR    43      32.906  26.824  37.666  1.00  0.00           C  
ATOM    647 HG21 THR    43      33.069  27.012  36.605  1.00  0.00           H  
ATOM    648 HG22 THR    43      33.893  26.855  38.126  1.00  0.00           H  
ATOM    649 HG23 THR    43      32.478  25.863  37.951  1.00  0.00           H  
ATOM    650  OG1 THR    43      32.961  29.099  38.281  1.00  0.00           O  
ATOM    651  HG1 THR    43      32.488  29.791  38.750  1.00  0.00           H  
ATOM    652  C   THR    43      29.814  27.416  36.903  1.00  0.00           C  
ATOM    653  O   THR    43      29.885  26.867  35.799  1.00  0.00           O  
ATOM    654  N   LYS    44      28.919  27.182  37.857  1.00  0.00           N  
ATOM    655  H   LYS    44      28.964  27.848  38.615  1.00  0.00           H  
ATOM    656  CA  LYS    44      27.935  26.129  37.771  1.00  0.00           C  
ATOM    657  HA  LYS    44      28.302  25.500  36.960  1.00  0.00           H  
ATOM    658  CB  LYS    44      27.839  25.255  39.018  1.00  0.00           C  
ATOM    659  HB2 LYS    44      27.414  25.863  39.817  1.00  0.00           H  
ATOM    660  HB3 LYS    44      27.194  24.386  38.888  1.00  0.00           H  
ATOM    661  CG  LYS    44      29.201  24.624  39.546  1.00  0.00           C  
ATOM    662  HG2 LYS    44      30.005  25.350  39.425  1.00  0.00           H  
ATOM    663  HG3 LYS    44      29.128  24.548  40.631  1.00  0.00           H  
ATOM    664  CD  LYS    44      29.707  23.367  38.898  1.00  0.00           C  
ATOM    665  HD2 LYS    44      28.914  22.651  38.681  1.00  0.00           H  
ATOM    666  HD3 LYS    44      30.106  23.629  37.917  1.00  0.00           H  
ATOM    667  CE  LYS    44      30.708  22.721  39.751  1.00  0.00           C  
ATOM    668  HE2 LYS    44      30.433  22.666  40.805  1.00  0.00           H  
ATOM    669  HE3 LYS    44      30.836  21.681  39.448  1.00  0.00           H  
ATOM    670  NZ  LYS    44      32.047  23.443  39.574  1.00  0.00           N  
ATOM    671  HZ1 LYS    44      32.255  23.634  38.605  1.00  0.00           H  
ATOM    672  HZ2 LYS    44      32.062  24.267  40.158  1.00  0.00           H  
ATOM    673  HZ3 LYS    44      32.740  22.881  40.049  1.00  0.00           H  
ATOM    674  C   LYS    44      26.600  26.645  37.269  1.00  0.00           C  
ATOM    675  O   LYS    44      25.625  25.903  37.424  1.00  0.00           O  
ATOM    676  N   ILE    45      26.588  27.788  36.653  1.00  0.00           N  
ATOM    677  H   ILE    45      27.469  28.282  36.646  1.00  0.00           H  
ATOM    678  CA  ILE    45      25.500  28.299  35.814  1.00  0.00           C  
ATOM    679  HA  ILE    45      24.549  27.868  36.126  1.00  0.00           H  
ATOM    680  CB  ILE    45      25.344  29.836  36.008  1.00  0.00           C  
ATOM    681  HB  ILE    45      26.301  30.357  36.024  1.00  0.00           H  
ATOM    682  CG2 ILE    45      24.571  30.444  34.771  1.00  0.00           C  
ATOM    683 HG21 ILE    45      23.647  29.868  34.821  1.00  0.00           H  
ATOM    684 HG22 ILE    45      24.459  31.521  34.901  1.00  0.00           H  
ATOM    685 HG23 ILE    45      25.026  30.247  33.800  1.00  0.00           H  
ATOM    686  CG1 ILE    45      24.568  30.127  37.369  1.00  0.00           C  
ATOM    687 HG12 ILE    45      24.470  31.206  37.490  1.00  0.00           H  
ATOM    688 HG13 ILE    45      23.565  29.707  37.302  1.00  0.00           H  
ATOM    689  CD1 ILE    45      25.235  29.632  38.647  1.00  0.00           C  
ATOM    690 HD11 ILE    45      24.741  30.228  39.414  1.00  0.00           H  
ATOM    691 HD12 ILE    45      24.993  28.592  38.862  1.00  0.00           H  
ATOM    692 HD13 ILE    45      26.313  29.775  38.730  1.00  0.00           H  
ATOM    693  C   ILE    45      25.660  27.823  34.397  1.00  0.00           C  
ATOM    694  O   ILE    45      26.769  27.846  33.835  1.00  0.00           O  
ATOM    695  N   LYS    46      24.536  27.327  33.772  1.00  0.00           N  
ATOM    696  H   LYS    46      23.691  27.265  34.323  1.00  0.00           H  
ATOM    697  CA  LYS    46      24.397  27.205  32.298  1.00  0.00           C  
ATOM    698  HA  LYS    46      25.440  27.165  31.985  1.00  0.00           H  
ATOM    699  CB  LYS    46      23.779  25.886  31.884  1.00  0.00           C  
ATOM    700  HB2 LYS    46      23.809  25.740  30.804  1.00  0.00           H  
ATOM    701  HB3 LYS    46      24.288  25.083  32.418  1.00  0.00           H  
ATOM    702  CG  LYS    46      22.325  25.810  32.391  1.00  0.00           C  
ATOM    703  HG2 LYS    46      22.307  25.906  33.477  1.00  0.00           H  
ATOM    704  HG3 LYS    46      21.741  26.652  32.022  1.00  0.00           H  
ATOM    705  CD  LYS    46      21.673  24.529  31.858  1.00  0.00           C  
ATOM    706  HD2 LYS    46      21.852  24.596  30.785  1.00  0.00           H  
ATOM    707  HD3 LYS    46      22.156  23.674  32.331  1.00  0.00           H  
ATOM    708  CE  LYS    46      20.196  24.329  32.130  1.00  0.00           C  
ATOM    709  HE2 LYS    46      20.215  23.967  33.158  1.00  0.00           H  
ATOM    710  HE3 LYS    46      19.698  25.295  32.043  1.00  0.00           H  
ATOM    711  NZ  LYS    46      19.611  23.369  31.182  1.00  0.00           N  
ATOM    712  HZ1 LYS    46      19.471  23.880  30.322  1.00  0.00           H  
ATOM    713  HZ2 LYS    46      20.174  22.533  31.118  1.00  0.00           H  
ATOM    714  HZ3 LYS    46      18.700  23.002  31.419  1.00  0.00           H  
ATOM    715  C   LYS    46      23.846  28.398  31.639  1.00  0.00           C  
ATOM    716  O   LYS    46      23.000  29.081  32.234  1.00  0.00           O  
ATOM    717  N   PRO    47      24.195  28.747  30.418  1.00  0.00           N  
ATOM    718  CD  PRO    47      25.149  28.000  29.633  1.00  0.00           C  
ATOM    719  HD2 PRO    47      24.728  27.112  29.161  1.00  0.00           H  
ATOM    720  HD3 PRO    47      26.019  27.564  30.123  1.00  0.00           H  
ATOM    721  CG  PRO    47      25.647  29.056  28.630  1.00  0.00           C  
ATOM    722  HG2 PRO    47      26.039  28.548  27.749  1.00  0.00           H  
ATOM    723  HG3 PRO    47      26.438  29.684  29.039  1.00  0.00           H  
ATOM    724  CB  PRO    47      24.455  29.983  28.300  1.00  0.00           C  
ATOM    725  HB2 PRO    47      23.833  29.628  27.479  1.00  0.00           H  
ATOM    726  HB3 PRO    47      24.831  30.979  28.070  1.00  0.00           H  
ATOM    727  CA  PRO    47      23.673  29.938  29.691  1.00  0.00           C  
ATOM    728  HA  PRO    47      24.014  30.737  30.350  1.00  0.00           H  
ATOM    729  C   PRO    47      22.127  30.051  29.526  1.00  0.00           C  
ATOM    730  O   PRO    47      21.298  29.115  29.794  1.00  0.00           O  
ATOM    731  N   HIE    48      21.749  31.264  29.099  1.00  0.00           N  
ATOM    732  H   HIE    48      22.474  31.945  28.922  1.00  0.00           H  
ATOM    733  CA  HIE    48      20.445  31.673  28.656  1.00  0.00           C  
ATOM    734  HA  HIE    48      19.832  30.851  28.287  1.00  0.00           H  
ATOM    735  CB  HIE    48      19.640  32.274  29.801  1.00  0.00           C  
ATOM    736  HB2 HIE    48      19.432  31.552  30.591  1.00  0.00           H  
ATOM    737  HB3 HIE    48      20.279  33.032  30.254  1.00  0.00           H  
ATOM    738  CG  HIE    48      18.295  32.884  29.441  1.00  0.00           C  
ATOM    739  ND1 HIE    48      18.083  34.192  28.934  1.00  0.00           N  
ATOM    740  CE1 HIE    48      16.795  34.318  28.710  1.00  0.00           C  
ATOM    741  HE1 HIE    48      16.267  35.113  28.204  1.00  0.00           H  
ATOM    742  NE2 HIE    48      16.192  33.124  29.003  1.00  0.00           N  
ATOM    743  HE2 HIE    48      15.276  32.875  28.656  1.00  0.00           H  
ATOM    744  CD2 HIE    48      17.083  32.245  29.526  1.00  0.00           C  
ATOM    745  HD2 HIE    48      16.811  31.235  29.794  1.00  0.00           H  
ATOM    746  C   HIE    48      20.616  32.762  27.503  1.00  0.00           C  
ATOM    747  O   HIE    48      21.629  33.392  27.365  1.00  0.00           O  
ATOM    748  N   ASN    49      19.628  32.935  26.586  1.00  0.00           N  
ATOM    749  H   ASN    49      18.802  32.354  26.628  1.00  0.00           H  
ATOM    750  CA  ASN    49      19.783  33.799  25.413  1.00  0.00           C  
ATOM    751  HA  ASN    49      20.681  33.413  24.932  1.00  0.00           H  
ATOM    752  CB  ASN    49      18.522  33.606  24.585  1.00  0.00           C  
ATOM    753  HB2 ASN    49      18.662  33.826  23.526  1.00  0.00           H  
ATOM    754  HB3 ASN    49      18.331  32.533  24.606  1.00  0.00           H  
ATOM    755  CG  ASN    49      17.300  34.293  25.124  1.00  0.00           C  
ATOM    756  OD1 ASN    49      17.151  35.499  25.099  1.00  0.00           O  
ATOM    757  ND2 ASN    49      16.275  33.529  25.449  1.00  0.00           N  
ATOM    758 HD21 ASN    49      16.403  32.600  25.824  1.00  0.00           H  
ATOM    759 HD22 ASN    49      15.440  34.014  25.744  1.00  0.00           H  
ATOM    760  C   ASN    49      20.210  35.248  25.786  1.00  0.00           C  
ATOM    761  O   ASN    49      20.913  35.896  24.953  1.00  0.00           O  
ATOM    762  N   SER    50      19.932  35.678  27.060  1.00  0.00           N  
ATOM    763  H   SER    50      19.455  35.040  27.682  1.00  0.00           H  
ATOM    764  CA  SER    50      20.355  36.895  27.696  1.00  0.00           C  
ATOM    765  HA  SER    50      20.057  37.776  27.128  1.00  0.00           H  
ATOM    766  CB  SER    50      19.646  37.135  29.062  1.00  0.00           C  
ATOM    767  HB2 SER    50      20.148  38.040  29.406  1.00  0.00           H  
ATOM    768  HB3 SER    50      18.604  37.455  29.047  1.00  0.00           H  
ATOM    769  OG  SER    50      19.896  36.152  29.963  1.00  0.00           O  
ATOM    770  HG  SER    50      19.303  35.440  29.712  1.00  0.00           H  
ATOM    771  C   SER    50      21.853  37.102  27.828  1.00  0.00           C  
ATOM    772  O   SER    50      22.299  38.218  28.128  1.00  0.00           O  
ATOM    773  N   HIE    51      22.595  36.003  27.688  1.00  0.00           N  
ATOM    774  H   HIE    51      22.058  35.175  27.473  1.00  0.00           H  
ATOM    775  CA  HIE    51      24.070  35.939  27.782  1.00  0.00           C  
ATOM    776  HA  HIE    51      24.493  36.671  28.471  1.00  0.00           H  
ATOM    777  CB  HIE    51      24.505  34.578  28.385  1.00  0.00           C  
ATOM    778  HB2 HIE    51      24.094  33.841  27.696  1.00  0.00           H  
ATOM    779  HB3 HIE    51      25.559  34.378  28.195  1.00  0.00           H  
ATOM    780  CG  HIE    51      24.065  34.431  29.874  1.00  0.00           C  
ATOM    781  ND1 HIE    51      24.238  33.171  30.493  1.00  0.00           N  
ATOM    782  CE1 HIE    51      23.747  33.315  31.759  1.00  0.00           C  
ATOM    783  HE1 HIE    51      23.489  32.404  32.278  1.00  0.00           H  
ATOM    784  NE2 HIE    51      23.446  34.608  31.964  1.00  0.00           N  
ATOM    785  HE2 HIE    51      23.303  35.042  32.864  1.00  0.00           H  
ATOM    786  CD2 HIE    51      23.624  35.284  30.756  1.00  0.00           C  
ATOM    787  HD2 HIE    51      23.510  36.339  30.556  1.00  0.00           H  
ATOM    788  C   HIE    51      24.698  36.072  26.419  1.00  0.00           C  
ATOM    789  O   HIE    51      25.907  36.277  26.314  1.00  0.00           O  
ATOM    790  N   GLU    52      23.871  36.149  25.316  1.00  0.00           N  
ATOM    791  H   GLU    52      22.905  35.860  25.356  1.00  0.00           H  
ATOM    792  CA  GLU    52      24.433  36.489  24.017  1.00  0.00           C  
ATOM    793  HA  GLU    52      25.280  35.830  23.828  1.00  0.00           H  
ATOM    794  CB  GLU    52      23.436  36.391  22.928  1.00  0.00           C  
ATOM    795  HB2 GLU    52      22.598  37.059  23.127  1.00  0.00           H  
ATOM    796  HB3 GLU    52      23.961  36.758  22.046  1.00  0.00           H  
ATOM    797  CG  GLU    52      22.893  35.015  22.463  1.00  0.00           C  
ATOM    798  HG2 GLU    52      22.727  34.462  23.388  1.00  0.00           H  
ATOM    799  HG3 GLU    52      21.936  35.217  21.980  1.00  0.00           H  
ATOM    800  CD  GLU    52      23.638  34.300  21.325  1.00  0.00           C  
ATOM    801  OE1 GLU    52      22.954  33.443  20.753  1.00  0.00           O  
ATOM    802  OE2 GLU    52      24.819  34.582  21.063  1.00  0.00           O  
ATOM    803  C   GLU    52      25.059  37.873  24.019  1.00  0.00           C  
ATOM    804  O   GLU    52      24.372  38.832  24.404  1.00  0.00           O  
ATOM    805  N   GLY    53      26.360  38.068  23.644  1.00  0.00           N  
ATOM    806  H   GLY    53      26.885  37.208  23.573  1.00  0.00           H  
ATOM    807  CA  GLY    53      27.058  39.340  23.389  1.00  0.00           C  
ATOM    808  HA2 GLY    53      27.867  39.215  22.669  1.00  0.00           H  
ATOM    809  HA3 GLY    53      26.442  40.033  22.816  1.00  0.00           H  
ATOM    810  C   GLY    53      27.605  39.904  24.749  1.00  0.00           C  
ATOM    811  O   GLY    53      28.123  41.023  24.835  1.00  0.00           O  
ATOM    812  N   LYS    54      27.462  39.163  25.844  1.00  0.00           N  
ATOM    813  H   LYS    54      27.096  38.222  25.803  1.00  0.00           H  
ATOM    814  CA  LYS    54      27.770  39.712  27.243  1.00  0.00           C  
ATOM    815  HA  LYS    54      27.758  40.801  27.189  1.00  0.00           H  
ATOM    816  CB  LYS    54      26.787  39.108  28.296  1.00  0.00           C  
ATOM    817  HB2 LYS    54      26.991  38.041  28.385  1.00  0.00           H  
ATOM    818  HB3 LYS    54      27.071  39.429  29.299  1.00  0.00           H  
ATOM    819  CG  LYS    54      25.305  39.390  28.035  1.00  0.00           C  
ATOM    820  HG2 LYS    54      24.916  38.999  27.095  1.00  0.00           H  
ATOM    821  HG3 LYS    54      24.703  39.052  28.879  1.00  0.00           H  
ATOM    822  CD  LYS    54      25.123  40.889  28.020  1.00  0.00           C  
ATOM    823  HD2 LYS    54      25.711  41.302  28.840  1.00  0.00           H  
ATOM    824  HD3 LYS    54      25.498  41.325  27.095  1.00  0.00           H  
ATOM    825  CE  LYS    54      23.657  41.316  28.276  1.00  0.00           C  
ATOM    826  HE2 LYS    54      23.399  40.943  29.268  1.00  0.00           H  
ATOM    827  HE3 LYS    54      23.624  42.405  28.283  1.00  0.00           H  
ATOM    828  NZ  LYS    54      22.762  40.836  27.274  1.00  0.00           N  
ATOM    829  HZ1 LYS    54      21.763  40.853  27.423  1.00  0.00           H  
ATOM    830  HZ2 LYS    54      23.022  41.223  26.378  1.00  0.00           H  
ATOM    831  HZ3 LYS    54      22.868  39.833  27.322  1.00  0.00           H  
ATOM    832  C   LYS    54      29.199  39.368  27.635  1.00  0.00           C  
ATOM    833  O   LYS    54      29.868  38.511  27.086  1.00  0.00           O  
ATOM    834  N   THR    55      29.743  40.242  28.508  1.00  0.00           N  
ATOM    835  H   THR    55      29.160  40.890  29.019  1.00  0.00           H  
ATOM    836  CA  THR    55      31.072  40.124  29.031  1.00  0.00           C  
ATOM    837  HA  THR    55      31.711  39.724  28.244  1.00  0.00           H  
ATOM    838  CB  THR    55      31.628  41.542  29.309  1.00  0.00           C  
ATOM    839  HB  THR    55      31.103  41.938  30.178  1.00  0.00           H  
ATOM    840  CG2 THR    55      33.125  41.591  29.590  1.00  0.00           C  
ATOM    841 HG21 THR    55      33.281  40.939  30.450  1.00  0.00           H  
ATOM    842 HG22 THR    55      33.560  41.191  28.675  1.00  0.00           H  
ATOM    843 HG23 THR    55      33.536  42.572  29.831  1.00  0.00           H  
ATOM    844  OG1 THR    55      31.349  42.399  28.202  1.00  0.00           O  
ATOM    845  HG1 THR    55      30.394  42.466  28.271  1.00  0.00           H  
ATOM    846  C   THR    55      31.266  39.269  30.275  1.00  0.00           C  
ATOM    847  O   THR    55      30.750  39.616  31.392  1.00  0.00           O  
ATOM    848  N   PHE    56      32.278  38.327  30.225  1.00  0.00           N  
ATOM    849  H   PHE    56      32.806  38.351  29.365  1.00  0.00           H  
ATOM    850  CA  PHE    56      32.591  37.270  31.279  1.00  0.00           C  
ATOM    851  HA  PHE    56      32.044  37.514  32.189  1.00  0.00           H  
ATOM    852  CB  PHE    56      32.213  35.900  30.811  1.00  0.00           C  
ATOM    853  HB2 PHE    56      32.692  35.710  29.851  1.00  0.00           H  
ATOM    854  HB3 PHE    56      32.663  35.255  31.566  1.00  0.00           H  
ATOM    855  CG  PHE    56      30.666  35.599  30.741  1.00  0.00           C  
ATOM    856  CD1 PHE    56      29.956  34.987  31.776  1.00  0.00           C  
ATOM    857  HD1 PHE    56      30.570  34.588  32.570  1.00  0.00           H  
ATOM    858  CE1 PHE    56      28.521  34.812  31.713  1.00  0.00           C  
ATOM    859  HE1 PHE    56      27.971  34.372  32.532  1.00  0.00           H  
ATOM    860  CZ  PHE    56      27.824  35.154  30.556  1.00  0.00           C  
ATOM    861  HZ  PHE    56      26.752  35.057  30.469  1.00  0.00           H  
ATOM    862  CE2 PHE    56      28.526  35.749  29.526  1.00  0.00           C  
ATOM    863  HE2 PHE    56      27.933  36.177  28.731  1.00  0.00           H  
ATOM    864  CD2 PHE    56      29.871  36.030  29.647  1.00  0.00           C  
ATOM    865  HD2 PHE    56      30.355  36.599  28.867  1.00  0.00           H  
ATOM    866  C   PHE    56      34.065  37.284  31.647  1.00  0.00           C  
ATOM    867  O   PHE    56      34.946  37.222  30.771  1.00  0.00           O  
ATOM    868  N   TYR    57      34.437  37.254  32.946  1.00  0.00           N  
ATOM    869  H   TYR    57      33.679  37.053  33.582  1.00  0.00           H  
ATOM    870  CA  TYR    57      35.779  37.195  33.489  1.00  0.00           C  
ATOM    871  HA  TYR    57      36.416  37.582  32.694  1.00  0.00           H  
ATOM    872  CB  TYR    57      35.899  38.103  34.737  1.00  0.00           C  
ATOM    873  HB2 TYR    57      35.496  39.099  34.553  1.00  0.00           H  
ATOM    874  HB3 TYR    57      35.338  37.751  35.603  1.00  0.00           H  
ATOM    875  CG  TYR    57      37.354  38.266  35.144  1.00  0.00           C  
ATOM    876  CD1 TYR    57      37.959  37.232  35.883  1.00  0.00           C  
ATOM    877  HD1 TYR    57      37.368  36.366  36.138  1.00  0.00           H  
ATOM    878  CE1 TYR    57      39.255  37.575  36.458  1.00  0.00           C  
ATOM    879  HE1 TYR    57      39.731  36.866  37.119  1.00  0.00           H  
ATOM    880  CZ  TYR    57      39.832  38.778  36.178  1.00  0.00           C  
ATOM    881  OH  TYR    57      41.001  39.145  36.750  1.00  0.00           O  
ATOM    882  HH  TYR    57      41.441  39.868  36.297  1.00  0.00           H  
ATOM    883  CE2 TYR    57      39.226  39.734  35.286  1.00  0.00           C  
ATOM    884  HE2 TYR    57      39.706  40.642  34.954  1.00  0.00           H  
ATOM    885  CD2 TYR    57      37.978  39.443  34.724  1.00  0.00           C  
ATOM    886  HD2 TYR    57      37.418  40.229  34.238  1.00  0.00           H  
ATOM    887  C   TYR    57      36.139  35.744  33.645  1.00  0.00           C  
ATOM    888  O   TYR    57      35.473  35.043  34.362  1.00  0.00           O  
ATOM    889  N   VAL    58      37.245  35.375  33.018  1.00  0.00           N  
ATOM    890  H   VAL    58      37.870  36.076  32.646  1.00  0.00           H  
ATOM    891  CA  VAL    58      37.687  33.985  33.045  1.00  0.00           C  
ATOM    892  HA  VAL    58      37.095  33.489  33.815  1.00  0.00           H  
ATOM    893  CB  VAL    58      37.498  33.364  31.660  1.00  0.00           C  
ATOM    894  HB  VAL    58      38.215  33.896  31.036  1.00  0.00           H  
ATOM    895  CG1 VAL    58      37.877  31.888  31.589  1.00  0.00           C  
ATOM    896 HG11 VAL    58      38.955  31.756  31.683  1.00  0.00           H  
ATOM    897 HG12 VAL    58      37.457  31.370  32.451  1.00  0.00           H  
ATOM    898 HG13 VAL    58      37.593  31.558  30.590  1.00  0.00           H  
ATOM    899  CG2 VAL    58      36.076  33.468  31.152  1.00  0.00           C  
ATOM    900 HG21 VAL    58      35.667  34.479  31.158  1.00  0.00           H  
ATOM    901 HG22 VAL    58      35.972  33.058  30.147  1.00  0.00           H  
ATOM    902 HG23 VAL    58      35.334  32.893  31.705  1.00  0.00           H  
ATOM    903  C   VAL    58      39.121  33.903  33.556  1.00  0.00           C  
ATOM    904  O   VAL    58      39.904  34.723  33.151  1.00  0.00           O  
ATOM    905  N   LEU    59      39.481  32.906  34.401  1.00  0.00           N  
ATOM    906  H   LEU    59      38.738  32.253  34.606  1.00  0.00           H  
ATOM    907  CA  LEU    59      40.846  32.614  34.887  1.00  0.00           C  
ATOM    908  HA  LEU    59      41.330  33.570  35.086  1.00  0.00           H  
ATOM    909  CB  LEU    59      40.808  31.694  36.147  1.00  0.00           C  
ATOM    910  HB2 LEU    59      40.517  30.676  35.888  1.00  0.00           H  
ATOM    911  HB3 LEU    59      41.797  31.800  36.591  1.00  0.00           H  
ATOM    912  CG  LEU    59      39.761  32.082  37.229  1.00  0.00           C  
ATOM    913  HG  LEU    59      38.774  31.763  36.895  1.00  0.00           H  
ATOM    914  CD1 LEU    59      40.020  31.411  38.566  1.00  0.00           C  
ATOM    915 HD11 LEU    59      40.958  31.769  38.990  1.00  0.00           H  
ATOM    916 HD12 LEU    59      39.266  31.714  39.293  1.00  0.00           H  
ATOM    917 HD13 LEU    59      39.993  30.322  38.612  1.00  0.00           H  
ATOM    918  CD2 LEU    59      39.749  33.604  37.684  1.00  0.00           C  
ATOM    919 HD21 LEU    59      40.708  33.898  38.112  1.00  0.00           H  
ATOM    920 HD22 LEU    59      39.294  34.282  36.963  1.00  0.00           H  
ATOM    921 HD23 LEU    59      39.068  33.718  38.528  1.00  0.00           H  
ATOM    922  C   LEU    59      41.703  31.997  33.751  1.00  0.00           C  
ATOM    923  O   LEU    59      41.158  31.252  32.978  1.00  0.00           O  
ATOM    924  N   PRO    60      43.028  32.247  33.653  1.00  0.00           N  
ATOM    925  CD  PRO    60      43.799  33.305  34.303  1.00  0.00           C  
ATOM    926  HD2 PRO    60      43.606  33.275  35.375  1.00  0.00           H  
ATOM    927  HD3 PRO    60      43.551  34.328  34.019  1.00  0.00           H  
ATOM    928  CG  PRO    60      45.278  32.966  34.160  1.00  0.00           C  
ATOM    929  HG2 PRO    60      45.361  32.233  34.964  1.00  0.00           H  
ATOM    930  HG3 PRO    60      45.904  33.851  34.273  1.00  0.00           H  
ATOM    931  CB  PRO    60      45.277  32.496  32.727  1.00  0.00           C  
ATOM    932  HB2 PRO    60      46.225  31.998  32.523  1.00  0.00           H  
ATOM    933  HB3 PRO    60      45.220  33.339  32.038  1.00  0.00           H  
ATOM    934  CA  PRO    60      43.958  31.723  32.600  1.00  0.00           C  
ATOM    935  HA  PRO    60      43.381  31.839  31.683  1.00  0.00           H  
ATOM    936  C   PRO    60      44.253  30.260  32.643  1.00  0.00           C  
ATOM    937  O   PRO    60      44.896  29.782  33.574  1.00  0.00           O  
ATOM    938  N   ASN    61      44.023  29.531  31.575  1.00  0.00           N  
ATOM    939  H   ASN    61      43.531  29.987  30.820  1.00  0.00           H  
ATOM    940  CA  ASN    61      44.372  28.184  31.350  1.00  0.00           C  
ATOM    941  HA  ASN    61      44.939  27.840  32.216  1.00  0.00           H  
ATOM    942  CB  ASN    61      43.106  27.325  31.239  1.00  0.00           C  
ATOM    943  HB2 ASN    61      42.361  27.805  31.873  1.00  0.00           H  
ATOM    944  HB3 ASN    61      42.680  27.356  30.236  1.00  0.00           H  
ATOM    945  CG  ASN    61      43.400  25.896  31.545  1.00  0.00           C  
ATOM    946  OD1 ASN    61      43.899  25.619  32.613  1.00  0.00           O  
ATOM    947  ND2 ASN    61      43.124  24.883  30.706  1.00  0.00           N  
ATOM    948 HD21 ASN    61      42.835  24.897  29.738  1.00  0.00           H  
ATOM    949 HD22 ASN    61      43.122  23.986  31.169  1.00  0.00           H  
ATOM    950  C   ASN    61      45.424  28.150  30.221  1.00  0.00           C  
ATOM    951  O   ASN    61      46.088  27.118  30.060  1.00  0.00           O  
ATOM    952  N   ASP    62      45.525  29.148  29.417  1.00  0.00           N  
ATOM    953  H   ASP    62      44.866  29.901  29.556  1.00  0.00           H  
ATOM    954  CA  ASP    62      46.552  29.272  28.297  1.00  0.00           C  
ATOM    955  HA  ASP    62      47.045  28.307  28.173  1.00  0.00           H  
ATOM    956  CB  ASP    62      45.905  29.605  26.937  1.00  0.00           C  
ATOM    957  HB2 ASP    62      45.081  28.939  26.679  1.00  0.00           H  
ATOM    958  HB3 ASP    62      45.539  30.628  27.014  1.00  0.00           H  
ATOM    959  CG  ASP    62      46.932  29.414  25.794  1.00  0.00           C  
ATOM    960  OD1 ASP    62      46.965  28.315  25.203  1.00  0.00           O  
ATOM    961  OD2 ASP    62      47.704  30.349  25.533  1.00  0.00           O  
ATOM    962  C   ASP    62      47.728  30.272  28.608  1.00  0.00           C  
ATOM    963  O   ASP    62      47.570  31.421  29.043  1.00  0.00           O  
ATOM    964  N   ASP    63      48.888  29.669  28.433  1.00  0.00           N  
ATOM    965  H   ASP    63      48.948  28.664  28.360  1.00  0.00           H  
ATOM    966  CA  ASP    63      50.207  30.392  28.547  1.00  0.00           C  
ATOM    967  HA  ASP    63      50.352  30.454  29.626  1.00  0.00           H  
ATOM    968  CB  ASP    63      51.346  29.501  28.006  1.00  0.00           C  
ATOM    969  HB2 ASP    63      51.111  29.121  27.012  1.00  0.00           H  
ATOM    970  HB3 ASP    63      52.294  30.038  27.999  1.00  0.00           H  
ATOM    971  CG  ASP    63      51.575  28.359  29.008  1.00  0.00           C  
ATOM    972  OD1 ASP    63      51.345  28.480  30.229  1.00  0.00           O  
ATOM    973  OD2 ASP    63      51.800  27.191  28.522  1.00  0.00           O  
ATOM    974  C   ASP    63      50.296  31.778  27.963  1.00  0.00           C  
ATOM    975  O   ASP    63      51.085  32.555  28.494  1.00  0.00           O  
ATOM    976  N   THR    64      49.502  32.123  26.952  1.00  0.00           N  
ATOM    977  H   THR    64      48.942  31.388  26.544  1.00  0.00           H  
ATOM    978  CA  THR    64      49.434  33.460  26.383  1.00  0.00           C  
ATOM    979  HA  THR    64      50.492  33.718  26.432  1.00  0.00           H  
ATOM    980  CB  THR    64      48.953  33.479  24.924  1.00  0.00           C  
ATOM    981  HB  THR    64      48.959  34.533  24.648  1.00  0.00           H  
ATOM    982  CG2 THR    64      49.709  32.549  23.947  1.00  0.00           C  
ATOM    983 HG21 THR    64      49.552  32.928  22.938  1.00  0.00           H  
ATOM    984 HG22 THR    64      50.706  32.496  24.386  1.00  0.00           H  
ATOM    985 HG23 THR    64      49.220  31.575  23.934  1.00  0.00           H  
ATOM    986  OG1 THR    64      47.591  32.939  24.857  1.00  0.00           O  
ATOM    987  HG1 THR    64      47.566  32.000  25.059  1.00  0.00           H  
ATOM    988  C   THR    64      48.615  34.414  27.312  1.00  0.00           C  
ATOM    989  O   THR    64      48.954  35.575  27.465  1.00  0.00           O  
ATOM    990  N   LEU    65      47.600  33.907  27.969  1.00  0.00           N  
ATOM    991  H   LEU    65      47.540  32.900  28.017  1.00  0.00           H  
ATOM    992  CA  LEU    65      46.752  34.577  28.929  1.00  0.00           C  
ATOM    993  HA  LEU    65      46.783  35.636  28.675  1.00  0.00           H  
ATOM    994  CB  LEU    65      45.365  34.014  28.767  1.00  0.00           C  
ATOM    995  HB2 LEU    65      45.480  32.932  28.836  1.00  0.00           H  
ATOM    996  HB3 LEU    65      44.715  34.383  29.560  1.00  0.00           H  
ATOM    997  CG  LEU    65      44.709  34.421  27.472  1.00  0.00           C  
ATOM    998  HG  LEU    65      45.316  33.967  26.689  1.00  0.00           H  
ATOM    999  CD1 LEU    65      43.301  33.790  27.526  1.00  0.00           C  
ATOM   1000 HD11 LEU    65      42.868  33.840  26.527  1.00  0.00           H  
ATOM   1001 HD12 LEU    65      43.189  32.724  27.724  1.00  0.00           H  
ATOM   1002 HD13 LEU    65      42.572  34.252  28.191  1.00  0.00           H  
ATOM   1003  CD2 LEU    65      44.619  35.909  27.152  1.00  0.00           C  
ATOM   1004 HD21 LEU    65      45.594  36.321  26.894  1.00  0.00           H  
ATOM   1005 HD22 LEU    65      43.910  35.988  26.328  1.00  0.00           H  
ATOM   1006 HD23 LEU    65      44.375  36.456  28.063  1.00  0.00           H  
ATOM   1007  C   LEU    65      47.222  34.527  30.364  1.00  0.00           C  
ATOM   1008  O   LEU    65      46.786  35.355  31.173  1.00  0.00           O  
ATOM   1009  N   ARG    66      48.268  33.748  30.616  1.00  0.00           N  
ATOM   1010  H   ARG    66      48.472  33.127  29.846  1.00  0.00           H  
ATOM   1011  CA  ARG    66      49.008  33.833  31.912  1.00  0.00           C  
ATOM   1012  HA  ARG    66      48.269  33.933  32.707  1.00  0.00           H  
ATOM   1013  CB  ARG    66      49.815  32.547  32.129  1.00  0.00           C  
ATOM   1014  HB2 ARG    66      50.583  32.449  31.361  1.00  0.00           H  
ATOM   1015  HB3 ARG    66      50.348  32.734  33.061  1.00  0.00           H  
ATOM   1016  CG  ARG    66      49.015  31.290  32.260  1.00  0.00           C  
ATOM   1017  HG2 ARG    66      48.130  31.532  32.849  1.00  0.00           H  
ATOM   1018  HG3 ARG    66      48.686  31.201  31.225  1.00  0.00           H  
ATOM   1019  CD  ARG    66      49.731  30.041  32.752  1.00  0.00           C  
ATOM   1020  HD2 ARG    66      50.399  29.618  32.002  1.00  0.00           H  
ATOM   1021  HD3 ARG    66      50.280  30.409  33.618  1.00  0.00           H  
ATOM   1022  NE  ARG    66      48.657  29.107  33.190  1.00  0.00           N  
ATOM   1023  HE  ARG    66      48.297  29.284  34.117  1.00  0.00           H  
ATOM   1024  CZ  ARG    66      48.277  28.045  32.543  1.00  0.00           C  
ATOM   1025  NH1 ARG    66      48.678  27.792  31.309  1.00  0.00           N  
ATOM   1026 HH11 ARG    66      49.517  28.251  30.982  1.00  0.00           H  
ATOM   1027 HH12 ARG    66      48.246  26.980  30.892  1.00  0.00           H  
ATOM   1028  NH2 ARG    66      47.453  27.168  33.049  1.00  0.00           N  
ATOM   1029 HH21 ARG    66      46.998  27.434  33.910  1.00  0.00           H  
ATOM   1030 HH22 ARG    66      47.300  26.232  32.702  1.00  0.00           H  
ATOM   1031  C   ARG    66      49.972  35.040  31.783  1.00  0.00           C  
ATOM   1032  O   ARG    66      50.155  35.714  32.820  1.00  0.00           O  
ATOM   1033  N   VAL    67      50.615  35.294  30.609  1.00  0.00           N  
ATOM   1034  H   VAL    67      50.558  34.720  29.780  1.00  0.00           H  
ATOM   1035  CA  VAL    67      51.336  36.562  30.546  1.00  0.00           C  
ATOM   1036  HA  VAL    67      51.835  36.675  31.508  1.00  0.00           H  
ATOM   1037  CB  VAL    67      52.314  36.742  29.412  1.00  0.00           C  
ATOM   1038  HB  VAL    67      52.722  37.741  29.564  1.00  0.00           H  
ATOM   1039  CG1 VAL    67      53.384  35.642  29.463  1.00  0.00           C  
ATOM   1040 HG11 VAL    67      52.917  34.670  29.309  1.00  0.00           H  
ATOM   1041 HG12 VAL    67      54.136  35.760  28.683  1.00  0.00           H  
ATOM   1042 HG13 VAL    67      53.959  35.828  30.370  1.00  0.00           H  
ATOM   1043  CG2 VAL    67      51.789  36.663  27.924  1.00  0.00           C  
ATOM   1044 HG21 VAL    67      51.031  37.402  27.665  1.00  0.00           H  
ATOM   1045 HG22 VAL    67      52.668  36.588  27.283  1.00  0.00           H  
ATOM   1046 HG23 VAL    67      51.265  35.715  27.804  1.00  0.00           H  
ATOM   1047  C   VAL    67      50.387  37.812  30.610  1.00  0.00           C  
ATOM   1048  O   VAL    67      50.802  38.796  31.202  1.00  0.00           O  
ATOM   1049  N   GLU    68      49.224  37.786  29.995  1.00  0.00           N  
ATOM   1050  H   GLU    68      48.992  36.889  29.594  1.00  0.00           H  
ATOM   1051  CA  GLU    68      48.328  38.903  29.984  1.00  0.00           C  
ATOM   1052  HA  GLU    68      48.828  39.775  29.562  1.00  0.00           H  
ATOM   1053  CB  GLU    68      47.119  38.451  29.180  1.00  0.00           C  
ATOM   1054  HB2 GLU    68      47.554  38.124  28.236  1.00  0.00           H  
ATOM   1055  HB3 GLU    68      46.664  37.569  29.632  1.00  0.00           H  
ATOM   1056  CG  GLU    68      46.061  39.412  28.697  1.00  0.00           C  
ATOM   1057  HG2 GLU    68      45.334  38.886  28.078  1.00  0.00           H  
ATOM   1058  HG3 GLU    68      45.515  39.907  29.500  1.00  0.00           H  
ATOM   1059  CD  GLU    68      46.519  40.452  27.730  1.00  0.00           C  
ATOM   1060  OE1 GLU    68      47.027  40.232  26.597  1.00  0.00           O  
ATOM   1061  OE2 GLU    68      46.470  41.647  28.018  1.00  0.00           O  
ATOM   1062  C   GLU    68      47.925  39.157  31.439  1.00  0.00           C  
ATOM   1063  O   GLU    68      47.978  40.313  31.850  1.00  0.00           O  
ATOM   1064  N   ALA    69      47.552  38.145  32.228  1.00  0.00           N  
ATOM   1065  H   ALA    69      47.478  37.213  31.847  1.00  0.00           H  
ATOM   1066  CA  ALA    69      47.451  38.307  33.657  1.00  0.00           C  
ATOM   1067  HA  ALA    69      46.592  38.886  33.995  1.00  0.00           H  
ATOM   1068  CB  ALA    69      47.133  36.837  34.255  1.00  0.00           C  
ATOM   1069  HB1 ALA    69      46.798  37.010  35.278  1.00  0.00           H  
ATOM   1070  HB2 ALA    69      46.379  36.330  33.652  1.00  0.00           H  
ATOM   1071  HB3 ALA    69      47.914  36.080  34.195  1.00  0.00           H  
ATOM   1072  C   ALA    69      48.700  38.914  34.301  1.00  0.00           C  
ATOM   1073  O   ALA    69      48.663  39.877  35.070  1.00  0.00           O  
ATOM   1074  N   PHE    70      49.890  38.296  34.135  1.00  0.00           N  
ATOM   1075  H   PHE    70      49.817  37.517  33.496  1.00  0.00           H  
ATOM   1076  CA  PHE    70      51.205  38.670  34.706  1.00  0.00           C  
ATOM   1077  HA  PHE    70      51.089  38.601  35.788  1.00  0.00           H  
ATOM   1078  CB  PHE    70      52.335  37.711  34.212  1.00  0.00           C  
ATOM   1079  HB2 PHE    70      51.962  36.715  34.453  1.00  0.00           H  
ATOM   1080  HB3 PHE    70      52.467  37.864  33.141  1.00  0.00           H  
ATOM   1081  CG  PHE    70      53.612  37.925  34.960  1.00  0.00           C  
ATOM   1082  CD1 PHE    70      54.734  38.552  34.326  1.00  0.00           C  
ATOM   1083  HD1 PHE    70      54.661  38.982  33.338  1.00  0.00           H  
ATOM   1084  CE1 PHE    70      56.011  38.473  34.928  1.00  0.00           C  
ATOM   1085  HE1 PHE    70      56.878  38.789  34.368  1.00  0.00           H  
ATOM   1086  CZ  PHE    70      56.158  37.871  36.187  1.00  0.00           C  
ATOM   1087  HZ  PHE    70      57.164  37.738  36.557  1.00  0.00           H  
ATOM   1088  CE2 PHE    70      54.995  37.411  36.861  1.00  0.00           C  
ATOM   1089  HE2 PHE    70      55.131  36.908  37.808  1.00  0.00           H  
ATOM   1090  CD2 PHE    70      53.690  37.422  36.282  1.00  0.00           C  
ATOM   1091  HD2 PHE    70      52.853  36.958  36.783  1.00  0.00           H  
ATOM   1092  C   PHE    70      51.595  40.112  34.437  1.00  0.00           C  
ATOM   1093  O   PHE    70      52.214  40.786  35.262  1.00  0.00           O  
ATOM   1094  N   GLU    71      51.390  40.583  33.187  1.00  0.00           N  
ATOM   1095  H   GLU    71      51.047  39.912  32.515  1.00  0.00           H  
ATOM   1096  CA  GLU    71      51.795  41.951  32.726  1.00  0.00           C  
ATOM   1097  HA  GLU    71      52.817  42.245  32.966  1.00  0.00           H  
ATOM   1098  CB  GLU    71      51.662  42.090  31.204  1.00  0.00           C  
ATOM   1099  HB2 GLU    71      50.743  41.659  30.807  1.00  0.00           H  
ATOM   1100  HB3 GLU    71      51.582  43.160  31.012  1.00  0.00           H  
ATOM   1101  CG  GLU    71      52.921  41.415  30.600  1.00  0.00           C  
ATOM   1102  HG2 GLU    71      53.074  40.420  31.018  1.00  0.00           H  
ATOM   1103  HG3 GLU    71      52.655  41.356  29.545  1.00  0.00           H  
ATOM   1104  CD  GLU    71      54.218  42.133  30.650  1.00  0.00           C  
ATOM   1105  OE1 GLU    71      54.462  43.154  29.961  1.00  0.00           O  
ATOM   1106  OE2 GLU    71      55.012  41.734  31.522  1.00  0.00           O  
ATOM   1107  C   GLU    71      50.993  43.074  33.360  1.00  0.00           C  
ATOM   1108  O   GLU    71      51.396  44.183  33.188  1.00  0.00           O  
ATOM   1109  N   TYR    72      49.795  42.682  33.926  1.00  0.00           N  
ATOM   1110  H   TYR    72      49.467  41.727  33.949  1.00  0.00           H  
ATOM   1111  CA  TYR    72      48.825  43.537  34.507  1.00  0.00           C  
ATOM   1112  HA  TYR    72      49.142  44.544  34.235  1.00  0.00           H  
ATOM   1113  CB  TYR    72      47.446  43.242  33.866  1.00  0.00           C  
ATOM   1114  HB2 TYR    72      47.555  43.229  32.781  1.00  0.00           H  
ATOM   1115  HB3 TYR    72      47.048  42.246  34.061  1.00  0.00           H  
ATOM   1116  CG  TYR    72      46.440  44.409  34.081  1.00  0.00           C  
ATOM   1117  CD1 TYR    72      46.798  45.672  33.531  1.00  0.00           C  
ATOM   1118  HD1 TYR    72      47.748  45.834  33.045  1.00  0.00           H  
ATOM   1119  CE1 TYR    72      45.883  46.658  33.742  1.00  0.00           C  
ATOM   1120  HE1 TYR    72      46.043  47.666  33.390  1.00  0.00           H  
ATOM   1121  CZ  TYR    72      44.663  46.421  34.439  1.00  0.00           C  
ATOM   1122  OH  TYR    72      43.813  47.501  34.674  1.00  0.00           O  
ATOM   1123  HH  TYR    72      44.146  48.279  34.221  1.00  0.00           H  
ATOM   1124  CE2 TYR    72      44.309  45.144  34.940  1.00  0.00           C  
ATOM   1125  HE2 TYR    72      43.310  44.970  35.310  1.00  0.00           H  
ATOM   1126  CD2 TYR    72      45.254  44.085  34.739  1.00  0.00           C  
ATOM   1127  HD2 TYR    72      44.957  43.107  35.087  1.00  0.00           H  
ATOM   1128  C   TYR    72      48.905  43.474  36.021  1.00  0.00           C  
ATOM   1129  O   TYR    72      49.185  44.534  36.556  1.00  0.00           O  
ATOM   1130  N   TYR    73      48.792  42.305  36.594  1.00  0.00           N  
ATOM   1131  H   TYR    73      48.440  41.508  36.082  1.00  0.00           H  
ATOM   1132  CA  TYR    73      48.843  42.201  38.075  1.00  0.00           C  
ATOM   1133  HA  TYR    73      48.419  43.054  38.603  1.00  0.00           H  
ATOM   1134  CB  TYR    73      47.893  40.959  38.288  1.00  0.00           C  
ATOM   1135  HB2 TYR    73      48.395  40.065  37.919  1.00  0.00           H  
ATOM   1136  HB3 TYR    73      47.805  40.851  39.370  1.00  0.00           H  
ATOM   1137  CG  TYR    73      46.479  41.150  37.797  1.00  0.00           C  
ATOM   1138  CD1 TYR    73      45.929  40.318  36.776  1.00  0.00           C  
ATOM   1139  HD1 TYR    73      46.525  39.544  36.316  1.00  0.00           H  
ATOM   1140  CE1 TYR    73      44.607  40.399  36.423  1.00  0.00           C  
ATOM   1141  HE1 TYR    73      44.181  39.699  35.719  1.00  0.00           H  
ATOM   1142  CZ  TYR    73      43.811  41.478  36.972  1.00  0.00           C  
ATOM   1143  OH  TYR    73      42.564  41.577  36.454  1.00  0.00           O  
ATOM   1144  HH  TYR    73      42.241  42.473  36.571  1.00  0.00           H  
ATOM   1145  CE2 TYR    73      44.376  42.415  37.851  1.00  0.00           C  
ATOM   1146  HE2 TYR    73      43.845  43.268  38.246  1.00  0.00           H  
ATOM   1147  CD2 TYR    73      45.720  42.241  38.322  1.00  0.00           C  
ATOM   1148  HD2 TYR    73      46.072  42.878  39.120  1.00  0.00           H  
ATOM   1149  C   TYR    73      50.210  41.922  38.818  1.00  0.00           C  
ATOM   1150  O   TYR    73      50.322  41.898  40.050  1.00  0.00           O  
ATOM   1151  N   HIE    74      51.288  41.658  38.065  1.00  0.00           N  
ATOM   1152  H   HIE    74      51.242  41.807  37.067  1.00  0.00           H  
ATOM   1153  CA  HIE    74      52.510  41.000  38.461  1.00  0.00           C  
ATOM   1154  HA  HIE    74      52.940  40.647  37.523  1.00  0.00           H  
ATOM   1155  CB  HIE    74      53.489  42.031  39.121  1.00  0.00           C  
ATOM   1156  HB2 HIE    74      53.165  42.314  40.123  1.00  0.00           H  
ATOM   1157  HB3 HIE    74      54.460  41.540  39.174  1.00  0.00           H  
ATOM   1158  CG  HIE    74      53.820  43.340  38.453  1.00  0.00           C  
ATOM   1159  ND1 HIE    74      54.708  44.329  39.086  1.00  0.00           N  
ATOM   1160  CE1 HIE    74      54.854  45.132  38.066  1.00  0.00           C  
ATOM   1161  HE1 HIE    74      55.529  45.968  38.176  1.00  0.00           H  
ATOM   1162  NE2 HIE    74      54.196  44.810  36.922  1.00  0.00           N  
ATOM   1163  HE2 HIE    74      54.285  45.225  36.006  1.00  0.00           H  
ATOM   1164  CD2 HIE    74      53.651  43.568  37.110  1.00  0.00           C  
ATOM   1165  HD2 HIE    74      53.195  42.954  36.348  1.00  0.00           H  
ATOM   1166  C   HIE    74      52.355  39.703  39.218  1.00  0.00           C  
ATOM   1167  O   HIE    74      53.277  39.157  39.841  1.00  0.00           O  
ATOM   1168  N   THR    75      51.167  39.085  38.953  1.00  0.00           N  
ATOM   1169  H   THR    75      50.427  39.680  38.608  1.00  0.00           H  
ATOM   1170  CA  THR    75      50.953  37.584  39.145  1.00  0.00           C  
ATOM   1171  HA  THR    75      51.908  37.064  39.216  1.00  0.00           H  
ATOM   1172  CB  THR    75      50.321  37.357  40.597  1.00  0.00           C  
ATOM   1173  HB  THR    75      50.996  37.800  41.329  1.00  0.00           H  
ATOM   1174  CG2 THR    75      48.865  37.911  40.530  1.00  0.00           C  
ATOM   1175 HG21 THR    75      48.213  37.209  40.010  1.00  0.00           H  
ATOM   1176 HG22 THR    75      48.417  38.021  41.517  1.00  0.00           H  
ATOM   1177 HG23 THR    75      48.938  38.829  39.946  1.00  0.00           H  
ATOM   1178  OG1 THR    75      50.062  36.022  40.961  1.00  0.00           O  
ATOM   1179  HG1 THR    75      50.844  35.756  41.452  1.00  0.00           H  
ATOM   1180  C   THR    75      50.108  36.908  38.038  1.00  0.00           C  
ATOM   1181  O   THR    75      49.401  37.573  37.214  1.00  0.00           O  
ATOM   1182  N   THR    76      49.986  35.610  38.092  1.00  0.00           N  
ATOM   1183  H   THR    76      50.468  35.163  38.858  1.00  0.00           H  
ATOM   1184  CA  THR    76      49.066  34.732  37.333  1.00  0.00           C  
ATOM   1185  HA  THR    76      48.161  35.292  37.096  1.00  0.00           H  
ATOM   1186  CB  THR    76      49.839  34.429  36.008  1.00  0.00           C  
ATOM   1187  HB  THR    76      50.175  35.319  35.476  1.00  0.00           H  
ATOM   1188  CG2 THR    76      50.966  33.478  36.195  1.00  0.00           C  
ATOM   1189 HG21 THR    76      51.597  33.435  35.307  1.00  0.00           H  
ATOM   1190 HG22 THR    76      51.552  33.822  37.047  1.00  0.00           H  
ATOM   1191 HG23 THR    76      50.612  32.451  36.273  1.00  0.00           H  
ATOM   1192  OG1 THR    76      49.066  33.782  35.077  1.00  0.00           O  
ATOM   1193  HG1 THR    76      48.696  33.032  35.549  1.00  0.00           H  
ATOM   1194  C   THR    76      48.513  33.569  38.070  1.00  0.00           C  
ATOM   1195  O   THR    76      47.890  32.686  37.425  1.00  0.00           O  
ATOM   1196  N   ASP    77      48.638  33.628  39.409  1.00  0.00           N  
ATOM   1197  H   ASP    77      49.125  34.384  39.868  1.00  0.00           H  
ATOM   1198  CA  ASP    77      47.864  32.667  40.239  1.00  0.00           C  
ATOM   1199  HA  ASP    77      48.182  31.645  40.030  1.00  0.00           H  
ATOM   1200  CB  ASP    77      48.320  32.904  41.723  1.00  0.00           C  
ATOM   1201  HB2 ASP    77      49.381  32.691  41.853  1.00  0.00           H  
ATOM   1202  HB3 ASP    77      48.130  33.961  41.913  1.00  0.00           H  
ATOM   1203  CG  ASP    77      47.568  32.060  42.783  1.00  0.00           C  
ATOM   1204  OD1 ASP    77      46.896  31.083  42.389  1.00  0.00           O  
ATOM   1205  OD2 ASP    77      47.702  32.399  44.001  1.00  0.00           O  
ATOM   1206  C   ASP    77      46.386  32.913  40.081  1.00  0.00           C  
ATOM   1207  O   ASP    77      45.951  34.011  40.366  1.00  0.00           O  
ATOM   1208  N   PRO    78      45.622  31.918  39.625  1.00  0.00           N  
ATOM   1209  CD  PRO    78      46.031  30.552  39.222  1.00  0.00           C  
ATOM   1210  HD2 PRO    78      46.055  29.892  40.090  1.00  0.00           H  
ATOM   1211  HD3 PRO    78      47.021  30.585  38.767  1.00  0.00           H  
ATOM   1212  CG  PRO    78      44.857  30.084  38.294  1.00  0.00           C  
ATOM   1213  HG2 PRO    78      44.842  29.000  38.405  1.00  0.00           H  
ATOM   1214  HG3 PRO    78      45.059  30.412  37.274  1.00  0.00           H  
ATOM   1215  CB  PRO    78      43.656  30.797  38.883  1.00  0.00           C  
ATOM   1216  HB2 PRO    78      43.146  30.129  39.577  1.00  0.00           H  
ATOM   1217  HB3 PRO    78      42.948  31.005  38.080  1.00  0.00           H  
ATOM   1218  CA  PRO    78      44.205  32.162  39.343  1.00  0.00           C  
ATOM   1219  HA  PRO    78      44.017  32.938  38.601  1.00  0.00           H  
ATOM   1220  C   PRO    78      43.428  32.471  40.665  1.00  0.00           C  
ATOM   1221  O   PRO    78      42.416  33.240  40.606  1.00  0.00           O  
ATOM   1222  N   SER    79      43.890  32.128  41.847  1.00  0.00           N  
ATOM   1223  H   SER    79      44.685  31.507  41.888  1.00  0.00           H  
ATOM   1224  CA  SER    79      43.290  32.483  43.176  1.00  0.00           C  
ATOM   1225  HA  SER    79      42.222  32.513  42.956  1.00  0.00           H  
ATOM   1226  CB  SER    79      43.572  31.301  44.128  1.00  0.00           C  
ATOM   1227  HB2 SER    79      42.807  31.522  44.872  1.00  0.00           H  
ATOM   1228  HB3 SER    79      43.346  30.364  43.619  1.00  0.00           H  
ATOM   1229  OG  SER    79      44.898  31.411  44.638  1.00  0.00           O  
ATOM   1230  HG  SER    79      45.483  31.253  43.893  1.00  0.00           H  
ATOM   1231  C   SER    79      43.701  33.823  43.721  1.00  0.00           C  
ATOM   1232  O   SER    79      43.295  34.167  44.853  1.00  0.00           O  
ATOM   1233  N   PHE    80      44.445  34.646  42.952  1.00  0.00           N  
ATOM   1234  H   PHE    80      44.911  34.233  42.157  1.00  0.00           H  
ATOM   1235  CA  PHE    80      44.524  36.113  43.178  1.00  0.00           C  
ATOM   1236  HA  PHE    80      44.258  36.295  44.220  1.00  0.00           H  
ATOM   1237  CB  PHE    80      45.912  36.688  42.793  1.00  0.00           C  
ATOM   1238  HB2 PHE    80      46.751  36.290  43.363  1.00  0.00           H  
ATOM   1239  HB3 PHE    80      46.090  36.288  41.795  1.00  0.00           H  
ATOM   1240  CG  PHE    80      45.985  38.182  42.848  1.00  0.00           C  
ATOM   1241  CD1 PHE    80      46.409  38.853  43.984  1.00  0.00           C  
ATOM   1242  HD1 PHE    80      46.858  38.261  44.768  1.00  0.00           H  
ATOM   1243  CE1 PHE    80      46.516  40.253  44.083  1.00  0.00           C  
ATOM   1244  HE1 PHE    80      46.974  40.721  44.941  1.00  0.00           H  
ATOM   1245  CZ  PHE    80      46.152  41.027  42.914  1.00  0.00           C  
ATOM   1246  HZ  PHE    80      46.093  42.102  42.999  1.00  0.00           H  
ATOM   1247  CE2 PHE    80      45.708  40.325  41.780  1.00  0.00           C  
ATOM   1248  HE2 PHE    80      45.395  40.878  40.907  1.00  0.00           H  
ATOM   1249  CD2 PHE    80      45.691  38.990  41.721  1.00  0.00           C  
ATOM   1250  HD2 PHE    80      45.350  38.590  40.778  1.00  0.00           H  
ATOM   1251  C   PHE    80      43.399  36.749  42.309  1.00  0.00           C  
ATOM   1252  O   PHE    80      42.714  37.623  42.807  1.00  0.00           O  
ATOM   1253  N   LEU    81      43.298  36.338  41.069  1.00  0.00           N  
ATOM   1254  H   LEU    81      43.927  35.635  40.708  1.00  0.00           H  
ATOM   1255  CA  LEU    81      42.294  36.931  40.256  1.00  0.00           C  
ATOM   1256  HA  LEU    81      42.529  37.993  40.178  1.00  0.00           H  
ATOM   1257  CB  LEU    81      42.330  36.457  38.759  1.00  0.00           C  
ATOM   1258  HB2 LEU    81      42.224  35.376  38.854  1.00  0.00           H  
ATOM   1259  HB3 LEU    81      41.596  36.992  38.157  1.00  0.00           H  
ATOM   1260  CG  LEU    81      43.645  36.904  38.047  1.00  0.00           C  
ATOM   1261  HG  LEU    81      43.686  37.987  38.155  1.00  0.00           H  
ATOM   1262  CD1 LEU    81      44.968  36.392  38.548  1.00  0.00           C  
ATOM   1263 HD11 LEU    81      45.157  36.723  39.569  1.00  0.00           H  
ATOM   1264 HD12 LEU    81      44.935  35.316  38.380  1.00  0.00           H  
ATOM   1265 HD13 LEU    81      45.745  36.784  37.892  1.00  0.00           H  
ATOM   1266  CD2 LEU    81      43.588  36.667  36.535  1.00  0.00           C  
ATOM   1267 HD21 LEU    81      42.698  37.045  36.032  1.00  0.00           H  
ATOM   1268 HD22 LEU    81      44.483  36.997  36.008  1.00  0.00           H  
ATOM   1269 HD23 LEU    81      43.548  35.600  36.315  1.00  0.00           H  
ATOM   1270  C   LEU    81      40.866  36.772  40.803  1.00  0.00           C  
ATOM   1271  O   LEU    81      40.068  37.704  40.968  1.00  0.00           O  
ATOM   1272  N   GLY    82      40.504  35.546  41.253  1.00  0.00           N  
ATOM   1273  H   GLY    82      41.104  34.758  41.052  1.00  0.00           H  
ATOM   1274  CA  GLY    82      39.166  35.173  41.806  1.00  0.00           C  
ATOM   1275  HA2 GLY    82      38.423  35.529  41.092  1.00  0.00           H  
ATOM   1276  HA3 GLY    82      39.078  34.088  41.864  1.00  0.00           H  
ATOM   1277  C   GLY    82      38.839  35.739  43.113  1.00  0.00           C  
ATOM   1278  O   GLY    82      37.685  36.072  43.417  1.00  0.00           O  
ATOM   1279  N   ARG    83      39.861  35.942  43.943  1.00  0.00           N  
ATOM   1280  H   ARG    83      40.688  35.498  43.570  1.00  0.00           H  
ATOM   1281  CA  ARG    83      39.828  36.827  45.136  1.00  0.00           C  
ATOM   1282  HA  ARG    83      39.039  36.493  45.810  1.00  0.00           H  
ATOM   1283  CB  ARG    83      41.161  36.639  45.872  1.00  0.00           C  
ATOM   1284  HB2 ARG    83      41.539  35.618  45.922  1.00  0.00           H  
ATOM   1285  HB3 ARG    83      41.921  37.254  45.389  1.00  0.00           H  
ATOM   1286  CG  ARG    83      40.910  37.147  47.339  1.00  0.00           C  
ATOM   1287  HG2 ARG    83      40.762  38.227  47.328  1.00  0.00           H  
ATOM   1288  HG3 ARG    83      40.042  36.682  47.807  1.00  0.00           H  
ATOM   1289  CD  ARG    83      42.150  36.844  48.117  1.00  0.00           C  
ATOM   1290  HD2 ARG    83      42.258  35.765  48.006  1.00  0.00           H  
ATOM   1291  HD3 ARG    83      43.067  37.301  47.745  1.00  0.00           H  
ATOM   1292  NE  ARG    83      41.893  37.063  49.544  1.00  0.00           N  
ATOM   1293  HE  ARG    83      40.953  37.386  49.724  1.00  0.00           H  
ATOM   1294  CZ  ARG    83      42.599  36.684  50.598  1.00  0.00           C  
ATOM   1295  NH1 ARG    83      43.765  36.151  50.475  1.00  0.00           N  
ATOM   1296 HH11 ARG    83      44.201  36.080  49.567  1.00  0.00           H  
ATOM   1297 HH12 ARG    83      44.219  35.899  51.341  1.00  0.00           H  
ATOM   1298  NH2 ARG    83      42.101  36.762  51.773  1.00  0.00           N  
ATOM   1299 HH21 ARG    83      41.153  37.085  51.904  1.00  0.00           H  
ATOM   1300 HH22 ARG    83      42.526  36.207  52.501  1.00  0.00           H  
ATOM   1301  C   ARG    83      39.523  38.283  44.695  1.00  0.00           C  
ATOM   1302  O   ARG    83      38.702  38.949  45.311  1.00  0.00           O  
ATOM   1303  N   TYR    84      40.155  38.883  43.633  1.00  0.00           N  
ATOM   1304  H   TYR    84      40.920  38.493  43.100  1.00  0.00           H  
ATOM   1305  CA  TYR    84      39.829  40.334  43.245  1.00  0.00           C  
ATOM   1306  HA  TYR    84      39.707  40.975  44.118  1.00  0.00           H  
ATOM   1307  CB  TYR    84      40.868  40.876  42.308  1.00  0.00           C  
ATOM   1308  HB2 TYR    84      41.541  41.358  43.018  1.00  0.00           H  
ATOM   1309  HB3 TYR    84      41.331  40.002  41.850  1.00  0.00           H  
ATOM   1310  CG  TYR    84      40.373  41.849  41.246  1.00  0.00           C  
ATOM   1311  CD1 TYR    84      40.005  43.200  41.583  1.00  0.00           C  
ATOM   1312  HD1 TYR    84      40.007  43.628  42.574  1.00  0.00           H  
ATOM   1313  CE1 TYR    84      39.453  43.994  40.561  1.00  0.00           C  
ATOM   1314  HE1 TYR    84      39.229  45.038  40.719  1.00  0.00           H  
ATOM   1315  CZ  TYR    84      39.271  43.436  39.251  1.00  0.00           C  
ATOM   1316  OH  TYR    84      38.719  44.248  38.239  1.00  0.00           O  
ATOM   1317  HH  TYR    84      38.652  45.161  38.528  1.00  0.00           H  
ATOM   1318  CE2 TYR    84      39.524  42.096  38.946  1.00  0.00           C  
ATOM   1319  HE2 TYR    84      39.389  41.673  37.961  1.00  0.00           H  
ATOM   1320  CD2 TYR    84      40.109  41.314  39.938  1.00  0.00           C  
ATOM   1321  HD2 TYR    84      40.287  40.254  39.836  1.00  0.00           H  
ATOM   1322  C   TYR    84      38.321  40.434  42.813  1.00  0.00           C  
ATOM   1323  O   TYR    84      37.622  41.428  43.129  1.00  0.00           O  
ATOM   1324  N   MET    85      37.830  39.398  42.120  1.00  0.00           N  
ATOM   1325  H   MET    85      38.376  38.595  41.841  1.00  0.00           H  
ATOM   1326  CA  MET    85      36.398  39.351  41.619  1.00  0.00           C  
ATOM   1327  HA  MET    85      36.197  40.201  40.967  1.00  0.00           H  
ATOM   1328  CB  MET    85      36.293  37.960  40.904  1.00  0.00           C  
ATOM   1329  HB2 MET    85      36.921  37.219  41.400  1.00  0.00           H  
ATOM   1330  HB3 MET    85      35.287  37.540  40.904  1.00  0.00           H  
ATOM   1331  CG  MET    85      36.791  37.979  39.464  1.00  0.00           C  
ATOM   1332  HG2 MET    85      37.718  38.552  39.482  1.00  0.00           H  
ATOM   1333  HG3 MET    85      37.112  37.005  39.095  1.00  0.00           H  
ATOM   1334  SD  MET    85      35.681  38.763  38.191  1.00  0.00           S  
ATOM   1335  CE  MET    85      36.407  40.520  38.179  1.00  0.00           C  
ATOM   1336  HE1 MET    85      35.679  41.132  37.647  1.00  0.00           H  
ATOM   1337  HE2 MET    85      36.656  40.926  39.160  1.00  0.00           H  
ATOM   1338  HE3 MET    85      37.306  40.614  37.570  1.00  0.00           H  
ATOM   1339  C   MET    85      35.383  39.221  42.704  1.00  0.00           C  
ATOM   1340  O   MET    85      34.336  39.904  42.674  1.00  0.00           O  
ATOM   1341  N   SER    86      35.762  38.455  43.758  1.00  0.00           N  
ATOM   1342  H   SER    86      36.588  37.876  43.715  1.00  0.00           H  
ATOM   1343  CA  SER    86      34.993  38.262  44.996  1.00  0.00           C  
ATOM   1344  HA  SER    86      33.996  37.842  44.868  1.00  0.00           H  
ATOM   1345  CB  SER    86      35.715  37.264  45.901  1.00  0.00           C  
ATOM   1346  HB2 SER    86      36.727  37.574  46.164  1.00  0.00           H  
ATOM   1347  HB3 SER    86      35.153  37.189  46.832  1.00  0.00           H  
ATOM   1348  OG  SER    86      35.741  35.993  45.251  1.00  0.00           O  
ATOM   1349  HG  SER    86      36.476  35.961  44.634  1.00  0.00           H  
ATOM   1350  C   SER    86      34.828  39.615  45.721  1.00  0.00           C  
ATOM   1351  O   SER    86      33.760  40.037  46.234  1.00  0.00           O  
ATOM   1352  N   ALA    87      35.983  40.354  45.726  1.00  0.00           N  
ATOM   1353  H   ALA    87      36.795  40.014  45.230  1.00  0.00           H  
ATOM   1354  CA  ALA    87      36.080  41.681  46.342  1.00  0.00           C  
ATOM   1355  HA  ALA    87      35.705  41.742  47.363  1.00  0.00           H  
ATOM   1356  CB  ALA    87      37.616  41.956  46.452  1.00  0.00           C  
ATOM   1357  HB1 ALA    87      38.090  41.139  46.997  1.00  0.00           H  
ATOM   1358  HB2 ALA    87      37.993  42.083  45.438  1.00  0.00           H  
ATOM   1359  HB3 ALA    87      37.824  42.876  46.997  1.00  0.00           H  
ATOM   1360  C   ALA    87      35.280  42.743  45.547  1.00  0.00           C  
ATOM   1361  O   ALA    87      34.398  43.415  46.111  1.00  0.00           O  
ATOM   1362  N   LEU    88      35.324  42.718  44.207  1.00  0.00           N  
ATOM   1363  H   LEU    88      35.987  42.071  43.805  1.00  0.00           H  
ATOM   1364  CA  LEU    88      34.503  43.569  43.271  1.00  0.00           C  
ATOM   1365  HA  LEU    88      34.797  44.583  43.541  1.00  0.00           H  
ATOM   1366  CB  LEU    88      34.954  43.432  41.802  1.00  0.00           C  
ATOM   1367  HB2 LEU    88      36.035  43.540  41.712  1.00  0.00           H  
ATOM   1368  HB3 LEU    88      34.769  42.386  41.561  1.00  0.00           H  
ATOM   1369  CG  LEU    88      34.298  44.250  40.664  1.00  0.00           C  
ATOM   1370  HG  LEU    88      33.220  44.095  40.705  1.00  0.00           H  
ATOM   1371  CD1 LEU    88      34.511  45.785  40.755  1.00  0.00           C  
ATOM   1372 HD11 LEU    88      35.513  46.159  40.965  1.00  0.00           H  
ATOM   1373 HD12 LEU    88      34.103  46.161  39.817  1.00  0.00           H  
ATOM   1374 HD13 LEU    88      33.873  45.956  41.622  1.00  0.00           H  
ATOM   1375  CD2 LEU    88      34.900  43.729  39.384  1.00  0.00           C  
ATOM   1376 HD21 LEU    88      34.563  44.444  38.634  1.00  0.00           H  
ATOM   1377 HD22 LEU    88      35.985  43.721  39.488  1.00  0.00           H  
ATOM   1378 HD23 LEU    88      34.471  42.757  39.141  1.00  0.00           H  
ATOM   1379  C   LEU    88      33.030  43.315  43.453  1.00  0.00           C  
ATOM   1380  O   LEU    88      32.304  44.267  43.704  1.00  0.00           O  
ATOM   1381  N   ASN    89      32.635  42.013  43.533  1.00  0.00           N  
ATOM   1382  H   ASN    89      33.322  41.314  43.287  1.00  0.00           H  
ATOM   1383  CA  ASN    89      31.342  41.568  44.065  1.00  0.00           C  
ATOM   1384  HA  ASN    89      30.691  42.154  43.417  1.00  0.00           H  
ATOM   1385  CB  ASN    89      31.234  40.044  43.874  1.00  0.00           C  
ATOM   1386  HB2 ASN    89      31.865  39.754  43.035  1.00  0.00           H  
ATOM   1387  HB3 ASN    89      31.712  39.531  44.709  1.00  0.00           H  
ATOM   1388  CG  ASN    89      29.790  39.594  43.696  1.00  0.00           C  
ATOM   1389  OD1 ASN    89      29.025  40.095  42.904  1.00  0.00           O  
ATOM   1390  ND2 ASN    89      29.383  38.557  44.417  1.00  0.00           N  
ATOM   1391 HD21 ASN    89      30.140  38.120  44.924  1.00  0.00           H  
ATOM   1392 HD22 ASN    89      28.402  38.342  44.526  1.00  0.00           H  
ATOM   1393  C   ASN    89      30.768  42.138  45.399  1.00  0.00           C  
ATOM   1394  O   ASN    89      29.577  42.062  45.636  1.00  0.00           O  
ATOM   1395  N   HIE    90      31.691  42.659  46.251  1.00  0.00           N  
ATOM   1396  H   HIE    90      32.653  42.537  45.969  1.00  0.00           H  
ATOM   1397  CA  HIE    90      31.334  43.385  47.518  1.00  0.00           C  
ATOM   1398  HA  HIE    90      30.309  43.078  47.726  1.00  0.00           H  
ATOM   1399  CB  HIE    90      32.230  42.843  48.642  1.00  0.00           C  
ATOM   1400  HB2 HIE    90      32.445  41.775  48.610  1.00  0.00           H  
ATOM   1401  HB3 HIE    90      33.269  43.166  48.575  1.00  0.00           H  
ATOM   1402  CG  HIE    90      31.717  43.166  50.031  1.00  0.00           C  
ATOM   1403  ND1 HIE    90      31.193  42.241  50.912  1.00  0.00           N  
ATOM   1404  CE1 HIE    90      30.571  42.965  51.846  1.00  0.00           C  
ATOM   1405  HE1 HIE    90      30.180  42.557  52.766  1.00  0.00           H  
ATOM   1406  NE2 HIE    90      30.635  44.227  51.539  1.00  0.00           N  
ATOM   1407  HE2 HIE    90      30.045  44.927  51.967  1.00  0.00           H  
ATOM   1408  CD2 HIE    90      31.339  44.424  50.358  1.00  0.00           C  
ATOM   1409  HD2 HIE    90      31.648  45.370  49.937  1.00  0.00           H  
ATOM   1410  C   HIE    90      31.375  44.889  47.309  1.00  0.00           C  
ATOM   1411  O   HIE    90      30.430  45.665  47.404  1.00  0.00           O  
ATOM   1412  N   THR    91      32.593  45.382  47.039  1.00  0.00           N  
ATOM   1413  H   THR    91      33.300  44.785  46.633  1.00  0.00           H  
ATOM   1414  CA  THR    91      32.879  46.827  46.901  1.00  0.00           C  
ATOM   1415  HA  THR    91      32.659  47.324  47.846  1.00  0.00           H  
ATOM   1416  CB  THR    91      34.350  47.052  46.642  1.00  0.00           C  
ATOM   1417  HB  THR    91      34.548  48.124  46.613  1.00  0.00           H  
ATOM   1418  CG2 THR    91      35.225  46.493  47.770  1.00  0.00           C  
ATOM   1419 HG21 THR    91      36.253  46.395  47.421  1.00  0.00           H  
ATOM   1420 HG22 THR    91      35.116  47.090  48.675  1.00  0.00           H  
ATOM   1421 HG23 THR    91      34.931  45.494  48.093  1.00  0.00           H  
ATOM   1422  OG1 THR    91      34.852  46.543  45.425  1.00  0.00           O  
ATOM   1423  HG1 THR    91      35.688  46.987  45.267  1.00  0.00           H  
ATOM   1424  C   THR    91      31.993  47.588  45.894  1.00  0.00           C  
ATOM   1425  O   THR    91      31.759  48.770  46.104  1.00  0.00           O  
ATOM   1426  N   LYS    92      31.457  46.901  44.877  1.00  0.00           N  
ATOM   1427  H   LYS    92      31.623  45.907  44.813  1.00  0.00           H  
ATOM   1428  CA  LYS    92      30.466  47.473  43.983  1.00  0.00           C  
ATOM   1429  HA  LYS    92      31.026  48.301  43.548  1.00  0.00           H  
ATOM   1430  CB  LYS    92      30.080  46.446  42.918  1.00  0.00           C  
ATOM   1431  HB2 LYS    92      29.566  47.016  42.144  1.00  0.00           H  
ATOM   1432  HB3 LYS    92      30.965  46.159  42.349  1.00  0.00           H  
ATOM   1433  CG  LYS    92      29.232  45.287  43.357  1.00  0.00           C  
ATOM   1434  HG2 LYS    92      29.733  44.636  44.074  1.00  0.00           H  
ATOM   1435  HG3 LYS    92      28.276  45.636  43.748  1.00  0.00           H  
ATOM   1436  CD  LYS    92      28.978  44.392  42.089  1.00  0.00           C  
ATOM   1437  HD2 LYS    92      28.511  44.976  41.296  1.00  0.00           H  
ATOM   1438  HD3 LYS    92      29.887  43.842  41.845  1.00  0.00           H  
ATOM   1439  CE  LYS    92      27.943  43.388  42.376  1.00  0.00           C  
ATOM   1440  HE2 LYS    92      28.052  42.836  43.310  1.00  0.00           H  
ATOM   1441  HE3 LYS    92      26.981  43.887  42.496  1.00  0.00           H  
ATOM   1442  NZ  LYS    92      27.694  42.486  41.271  1.00  0.00           N  
ATOM   1443  HZ1 LYS    92      27.689  42.894  40.347  1.00  0.00           H  
ATOM   1444  HZ2 LYS    92      28.465  41.842  41.165  1.00  0.00           H  
ATOM   1445  HZ3 LYS    92      26.868  41.906  41.239  1.00  0.00           H  
ATOM   1446  C   LYS    92      29.231  48.096  44.707  1.00  0.00           C  
ATOM   1447  O   LYS    92      28.704  49.126  44.196  1.00  0.00           O  
ATOM   1448  N   LYS    93      28.865  47.552  45.893  1.00  0.00           N  
ATOM   1449  H   LYS    93      29.420  46.797  46.271  1.00  0.00           H  
ATOM   1450  CA  LYS    93      27.664  47.855  46.679  1.00  0.00           C  
ATOM   1451  HA  LYS    93      26.913  48.054  45.914  1.00  0.00           H  
ATOM   1452  CB  LYS    93      27.284  46.597  47.522  1.00  0.00           C  
ATOM   1453  HB2 LYS    93      28.070  46.470  48.266  1.00  0.00           H  
ATOM   1454  HB3 LYS    93      26.419  46.965  48.074  1.00  0.00           H  
ATOM   1455  CG  LYS    93      27.098  45.361  46.692  1.00  0.00           C  
ATOM   1456  HG2 LYS    93      26.265  45.501  46.003  1.00  0.00           H  
ATOM   1457  HG3 LYS    93      28.023  45.037  46.215  1.00  0.00           H  
ATOM   1458  CD  LYS    93      26.666  44.302  47.689  1.00  0.00           C  
ATOM   1459  HD2 LYS    93      27.414  44.096  48.455  1.00  0.00           H  
ATOM   1460  HD3 LYS    93      25.679  44.563  48.071  1.00  0.00           H  
ATOM   1461  CE  LYS    93      26.561  42.943  47.043  1.00  0.00           C  
ATOM   1462  HE2 LYS    93      26.038  43.086  46.098  1.00  0.00           H  
ATOM   1463  HE3 LYS    93      27.519  42.600  46.652  1.00  0.00           H  
ATOM   1464  NZ  LYS    93      25.969  41.836  47.871  1.00  0.00           N  
ATOM   1465  HZ1 LYS    93      25.690  41.125  47.210  1.00  0.00           H  
ATOM   1466  HZ2 LYS    93      26.624  41.428  48.522  1.00  0.00           H  
ATOM   1467  HZ3 LYS    93      25.125  42.106  48.357  1.00  0.00           H  
ATOM   1468  C   LYS    93      27.777  49.156  47.575  1.00  0.00           C  
ATOM   1469  O   LYS    93      26.723  49.640  47.917  1.00  0.00           O  
ATOM   1470  N   TRP    94      29.031  49.627  47.830  1.00  0.00           N  
ATOM   1471  H   TRP    94      29.766  49.073  47.413  1.00  0.00           H  
ATOM   1472  CA  TRP    94      29.358  50.876  48.535  1.00  0.00           C  
ATOM   1473  HA  TRP    94      28.687  50.997  49.385  1.00  0.00           H  
ATOM   1474  CB  TRP    94      30.817  50.753  49.132  1.00  0.00           C  
ATOM   1475  HB2 TRP    94      31.605  50.877  48.389  1.00  0.00           H  
ATOM   1476  HB3 TRP    94      30.925  51.645  49.749  1.00  0.00           H  
ATOM   1477  CG  TRP    94      31.145  49.662  50.041  1.00  0.00           C  
ATOM   1478  CD1 TRP    94      30.284  48.865  50.654  1.00  0.00           C  
ATOM   1479  HD1 TRP    94      29.218  48.901  50.484  1.00  0.00           H  
ATOM   1480  NE1 TRP    94      30.973  47.960  51.373  1.00  0.00           N  
ATOM   1481  HE1 TRP    94      30.489  47.389  52.051  1.00  0.00           H  
ATOM   1482  CE2 TRP    94      32.327  48.025  51.292  1.00  0.00           C  
ATOM   1483  CZ2 TRP    94      33.460  47.274  51.761  1.00  0.00           C  
ATOM   1484  HZ2 TRP    94      33.375  46.410  52.403  1.00  0.00           H  
ATOM   1485  CH2 TRP    94      34.795  47.703  51.503  1.00  0.00           C  
ATOM   1486  HH2 TRP    94      35.640  47.149  51.886  1.00  0.00           H  
ATOM   1487  CZ3 TRP    94      34.926  48.955  50.906  1.00  0.00           C  
ATOM   1488  HZ3 TRP    94      35.945  49.291  50.785  1.00  0.00           H  
ATOM   1489  CE3 TRP    94      33.843  49.598  50.300  1.00  0.00           C  
ATOM   1490  HE3 TRP    94      34.062  50.532  49.804  1.00  0.00           H  
ATOM   1491  CD2 TRP    94      32.433  49.138  50.372  1.00  0.00           C  
ATOM   1492  C   TRP    94      29.190  52.030  47.577  1.00  0.00           C  
ATOM   1493  O   TRP    94      28.930  51.901  46.365  1.00  0.00           O  
ATOM   1494  N   LYS    95      29.330  53.250  48.112  1.00  0.00           N  
ATOM   1495  H   LYS    95      29.544  53.379  49.090  1.00  0.00           H  
ATOM   1496  CA  LYS    95      29.284  54.481  47.330  1.00  0.00           C  
ATOM   1497  HA  LYS    95      29.554  54.220  46.306  1.00  0.00           H  
ATOM   1498  CB  LYS    95      27.949  55.245  47.496  1.00  0.00           C  
ATOM   1499  HB2 LYS    95      27.526  55.091  48.489  1.00  0.00           H  
ATOM   1500  HB3 LYS    95      28.230  56.278  47.288  1.00  0.00           H  
ATOM   1501  CG  LYS    95      26.861  54.881  46.484  1.00  0.00           C  
ATOM   1502  HG2 LYS    95      26.869  53.791  46.494  1.00  0.00           H  
ATOM   1503  HG3 LYS    95      25.909  55.263  46.852  1.00  0.00           H  
ATOM   1504  CD  LYS    95      27.227  55.372  45.122  1.00  0.00           C  
ATOM   1505  HD2 LYS    95      26.925  56.419  45.157  1.00  0.00           H  
ATOM   1506  HD3 LYS    95      28.281  55.257  44.868  1.00  0.00           H  
ATOM   1507  CE  LYS    95      26.552  54.654  43.947  1.00  0.00           C  
ATOM   1508  HE2 LYS    95      26.815  55.272  43.088  1.00  0.00           H  
ATOM   1509  HE3 LYS    95      26.957  53.662  43.748  1.00  0.00           H  
ATOM   1510  NZ  LYS    95      25.051  54.711  44.039  1.00  0.00           N  
ATOM   1511  HZ1 LYS    95      24.655  54.205  44.818  1.00  0.00           H  
ATOM   1512  HZ2 LYS    95      24.857  55.700  43.979  1.00  0.00           H  
ATOM   1513  HZ3 LYS    95      24.565  54.282  43.264  1.00  0.00           H  
ATOM   1514  C   LYS    95      30.497  55.339  47.700  1.00  0.00           C  
ATOM   1515  O   LYS    95      31.045  55.181  48.778  1.00  0.00           O  
ATOM   1516  N   TYR    96      30.972  56.248  46.842  1.00  0.00           N  
ATOM   1517  H   TYR    96      30.462  56.429  45.989  1.00  0.00           H  
ATOM   1518  CA  TYR    96      32.283  56.750  46.866  1.00  0.00           C  
ATOM   1519  HA  TYR    96      32.723  56.534  47.840  1.00  0.00           H  
ATOM   1520  CB  TYR    96      33.028  55.995  45.759  1.00  0.00           C  
ATOM   1521  HB2 TYR    96      32.520  56.330  44.854  1.00  0.00           H  
ATOM   1522  HB3 TYR    96      34.060  56.343  45.801  1.00  0.00           H  
ATOM   1523  CG  TYR    96      33.162  54.480  45.903  1.00  0.00           C  
ATOM   1524  CD1 TYR    96      34.234  53.951  46.665  1.00  0.00           C  
ATOM   1525  HD1 TYR    96      34.975  54.618  47.080  1.00  0.00           H  
ATOM   1526  CE1 TYR    96      34.396  52.637  46.928  1.00  0.00           C  
ATOM   1527  HE1 TYR    96      35.158  52.218  47.569  1.00  0.00           H  
ATOM   1528  CZ  TYR    96      33.457  51.754  46.373  1.00  0.00           C  
ATOM   1529  OH  TYR    96      33.589  50.472  46.747  1.00  0.00           O  
ATOM   1530  HH  TYR    96      33.013  49.970  46.166  1.00  0.00           H  
ATOM   1531  CE2 TYR    96      32.403  52.241  45.508  1.00  0.00           C  
ATOM   1532  HE2 TYR    96      31.603  51.611  45.150  1.00  0.00           H  
ATOM   1533  CD2 TYR    96      32.267  53.622  45.215  1.00  0.00           C  
ATOM   1534  HD2 TYR    96      31.394  53.898  44.643  1.00  0.00           H  
ATOM   1535  C   TYR    96      32.418  58.309  46.681  1.00  0.00           C  
ATOM   1536  O   TYR    96      33.119  58.835  45.829  1.00  0.00           O  
ATOM   1537  N   PRO    97      31.728  59.052  47.537  1.00  0.00           N  
ATOM   1538  CD  PRO    97      30.982  58.565  48.711  1.00  0.00           C  
ATOM   1539  HD2 PRO    97      31.674  57.916  49.248  1.00  0.00           H  
ATOM   1540  HD3 PRO    97      30.036  58.110  48.415  1.00  0.00           H  
ATOM   1541  CG  PRO    97      30.719  59.794  49.525  1.00  0.00           C  
ATOM   1542  HG2 PRO    97      31.600  60.094  50.091  1.00  0.00           H  
ATOM   1543  HG3 PRO    97      29.857  59.635  50.173  1.00  0.00           H  
ATOM   1544  CB  PRO    97      30.536  60.871  48.465  1.00  0.00           C  
ATOM   1545  HB2 PRO    97      30.850  61.838  48.856  1.00  0.00           H  
ATOM   1546  HB3 PRO    97      29.541  60.824  48.022  1.00  0.00           H  
ATOM   1547  CA  PRO    97      31.501  60.524  47.358  1.00  0.00           C  
ATOM   1548  HA  PRO    97      31.114  60.800  46.377  1.00  0.00           H  
ATOM   1549  C   PRO    97      32.773  61.385  47.522  1.00  0.00           C  
ATOM   1550  O   PRO    97      33.538  61.053  48.454  1.00  0.00           O  
ATOM   1551  N   GLN    98      32.985  62.448  46.709  1.00  0.00           N  
ATOM   1552  H   GLN    98      32.327  62.741  46.000  1.00  0.00           H  
ATOM   1553  CA  GLN    98      34.137  63.317  46.901  1.00  0.00           C  
ATOM   1554  HA  GLN    98      34.906  62.586  47.154  1.00  0.00           H  
ATOM   1555  CB  GLN    98      34.511  64.032  45.623  1.00  0.00           C  
ATOM   1556  HB2 GLN    98      34.435  63.428  44.719  1.00  0.00           H  
ATOM   1557  HB3 GLN    98      33.806  64.860  45.553  1.00  0.00           H  
ATOM   1558  CG  GLN    98      35.946  64.532  45.526  1.00  0.00           C  
ATOM   1559  HG2 GLN    98      36.195  65.034  46.461  1.00  0.00           H  
ATOM   1560  HG3 GLN    98      36.627  63.685  45.441  1.00  0.00           H  
ATOM   1561  CD  GLN    98      36.101  65.511  44.346  1.00  0.00           C  
ATOM   1562  OE1 GLN    98      35.283  66.449  44.210  1.00  0.00           O  
ATOM   1563  NE2 GLN    98      37.115  65.437  43.564  1.00  0.00           N  
ATOM   1564 HE21 GLN    98      37.700  64.615  43.531  1.00  0.00           H  
ATOM   1565 HE22 GLN    98      37.192  66.179  42.882  1.00  0.00           H  
ATOM   1566  C   GLN    98      34.143  64.225  48.082  1.00  0.00           C  
ATOM   1567  O   GLN    98      33.213  65.086  48.155  1.00  0.00           O  
ATOM   1568  N   VAL    99      35.188  64.265  48.906  1.00  0.00           N  
ATOM   1569  H   VAL    99      36.013  63.721  48.696  1.00  0.00           H  
ATOM   1570  CA  VAL    99      35.288  65.076  50.117  1.00  0.00           C  
ATOM   1571  HA  VAL    99      34.432  65.740  50.232  1.00  0.00           H  
ATOM   1572  CB  VAL    99      35.162  64.202  51.361  1.00  0.00           C  
ATOM   1573  HB  VAL    99      36.100  63.675  51.536  1.00  0.00           H  
ATOM   1574  CG1 VAL    99      34.961  65.020  52.580  1.00  0.00           C  
ATOM   1575 HG11 VAL    99      33.977  65.484  52.648  1.00  0.00           H  
ATOM   1576 HG12 VAL    99      34.991  64.406  53.480  1.00  0.00           H  
ATOM   1577 HG13 VAL    99      35.690  65.823  52.689  1.00  0.00           H  
ATOM   1578  CG2 VAL    99      34.071  63.207  51.391  1.00  0.00           C  
ATOM   1579 HG21 VAL    99      34.298  62.464  50.627  1.00  0.00           H  
ATOM   1580 HG22 VAL    99      34.070  62.750  52.381  1.00  0.00           H  
ATOM   1581 HG23 VAL    99      33.134  63.650  51.055  1.00  0.00           H  
ATOM   1582  C   VAL    99      36.535  66.002  50.135  1.00  0.00           C  
ATOM   1583  O   VAL    99      37.667  65.529  50.136  1.00  0.00           O  
ATOM   1584  N   ASN   100      36.388  67.285  50.223  1.00  0.00           N  
ATOM   1585  H   ASN   100      35.488  67.732  50.328  1.00  0.00           H  
ATOM   1586  CA  ASN   100      37.499  68.270  50.069  1.00  0.00           C  
ATOM   1587  HA  ASN   100      37.127  69.240  49.740  1.00  0.00           H  
ATOM   1588  CB  ASN   100      38.290  68.237  51.445  1.00  0.00           C  
ATOM   1589  HB2 ASN   100      37.672  68.534  52.293  1.00  0.00           H  
ATOM   1590  HB3 ASN   100      38.765  67.287  51.689  1.00  0.00           H  
ATOM   1591  CG  ASN   100      39.362  69.262  51.545  1.00  0.00           C  
ATOM   1592  OD1 ASN   100      40.287  69.040  52.306  1.00  0.00           O  
ATOM   1593  ND2 ASN   100      39.252  70.333  50.792  1.00  0.00           N  
ATOM   1594 HD21 ASN   100      38.343  70.464  50.371  1.00  0.00           H  
ATOM   1595 HD22 ASN   100      39.791  71.153  51.032  1.00  0.00           H  
ATOM   1596  C   ASN   100      38.421  68.031  48.764  1.00  0.00           C  
ATOM   1597  O   ASN   100      39.652  68.040  48.723  1.00  0.00           O  
ATOM   1598  N   GLY   101      37.783  67.736  47.667  1.00  0.00           N  
ATOM   1599  H   GLY   101      36.781  67.852  47.708  1.00  0.00           H  
ATOM   1600  CA  GLY   101      38.455  67.284  46.461  1.00  0.00           C  
ATOM   1601  HA2 GLY   101      37.730  67.192  45.652  1.00  0.00           H  
ATOM   1602  HA3 GLY   101      39.182  68.006  46.089  1.00  0.00           H  
ATOM   1603  C   GLY   101      39.212  65.996  46.535  1.00  0.00           C  
ATOM   1604  O   GLY   101      39.980  65.681  45.641  1.00  0.00           O  
ATOM   1605  N   LEU   102      38.984  65.135  47.484  1.00  0.00           N  
ATOM   1606  H   LEU   102      38.223  65.244  48.139  1.00  0.00           H  
ATOM   1607  CA  LEU   102      39.592  63.842  47.595  1.00  0.00           C  
ATOM   1608  HA  LEU   102      40.325  63.799  46.790  1.00  0.00           H  
ATOM   1609  CB  LEU   102      40.216  63.651  49.016  1.00  0.00           C  
ATOM   1610  HB2 LEU   102      39.431  63.698  49.770  1.00  0.00           H  
ATOM   1611  HB3 LEU   102      40.538  62.611  49.073  1.00  0.00           H  
ATOM   1612  CG  LEU   102      41.378  64.489  49.502  1.00  0.00           C  
ATOM   1613  HG  LEU   102      41.170  65.516  49.202  1.00  0.00           H  
ATOM   1614  CD1 LEU   102      41.568  64.426  50.996  1.00  0.00           C  
ATOM   1615 HD11 LEU   102      40.801  65.030  51.482  1.00  0.00           H  
ATOM   1616 HD12 LEU   102      41.584  63.384  51.314  1.00  0.00           H  
ATOM   1617 HD13 LEU   102      42.582  64.716  51.271  1.00  0.00           H  
ATOM   1618  CD2 LEU   102      42.711  64.103  48.923  1.00  0.00           C  
ATOM   1619 HD21 LEU   102      42.576  64.013  47.845  1.00  0.00           H  
ATOM   1620 HD22 LEU   102      43.454  64.885  49.082  1.00  0.00           H  
ATOM   1621 HD23 LEU   102      43.176  63.226  49.371  1.00  0.00           H  
ATOM   1622  C   LEU   102      38.460  62.747  47.549  1.00  0.00           C  
ATOM   1623  O   LEU   102      37.571  62.782  48.340  1.00  0.00           O  
ATOM   1624  N   THR   103      38.508  61.678  46.699  1.00  0.00           N  
ATOM   1625  H   THR   103      39.275  61.614  46.045  1.00  0.00           H  
ATOM   1626  CA  THR   103      37.501  60.571  46.809  1.00  0.00           C  
ATOM   1627  HA  THR   103      36.534  61.046  46.642  1.00  0.00           H  
ATOM   1628  CB  THR   103      37.743  59.533  45.710  1.00  0.00           C  
ATOM   1629  HB  THR   103      38.781  59.213  45.804  1.00  0.00           H  
ATOM   1630  CG2 THR   103      36.748  58.347  45.611  1.00  0.00           C  
ATOM   1631 HG21 THR   103      35.752  58.716  45.366  1.00  0.00           H  
ATOM   1632 HG22 THR   103      37.133  57.536  44.992  1.00  0.00           H  
ATOM   1633 HG23 THR   103      36.559  57.862  46.569  1.00  0.00           H  
ATOM   1634  OG1 THR   103      37.653  60.254  44.411  1.00  0.00           O  
ATOM   1635  HG1 THR   103      38.028  59.723  43.705  1.00  0.00           H  
ATOM   1636  C   THR   103      37.502  59.917  48.170  1.00  0.00           C  
ATOM   1637  O   THR   103      38.541  59.660  48.721  1.00  0.00           O  
ATOM   1638  N   SER   104      36.347  59.541  48.726  1.00  0.00           N  
ATOM   1639  H   SER   104      35.487  59.814  48.273  1.00  0.00           H  
ATOM   1640  CA  SER   104      36.196  58.769  49.989  1.00  0.00           C  
ATOM   1641  HA  SER   104      37.140  58.322  50.299  1.00  0.00           H  
ATOM   1642  CB  SER   104      35.735  59.743  51.053  1.00  0.00           C  
ATOM   1643  HB2 SER   104      36.410  60.598  51.075  1.00  0.00           H  
ATOM   1644  HB3 SER   104      34.725  60.090  50.835  1.00  0.00           H  
ATOM   1645  OG  SER   104      35.841  59.054  52.225  1.00  0.00           O  
ATOM   1646  HG  SER   104      35.338  59.552  52.874  1.00  0.00           H  
ATOM   1647  C   SER   104      35.294  57.528  49.685  1.00  0.00           C  
ATOM   1648  O   SER   104      35.058  57.124  48.524  1.00  0.00           O  
ATOM   1649  N   ILE   105      34.887  56.887  50.780  1.00  0.00           N  
ATOM   1650  H   ILE   105      35.167  57.201  51.698  1.00  0.00           H  
ATOM   1651  CA  ILE   105      33.817  55.909  50.753  1.00  0.00           C  
ATOM   1652  HA  ILE   105      33.453  55.922  49.726  1.00  0.00           H  
ATOM   1653  CB  ILE   105      34.352  54.476  51.049  1.00  0.00           C  
ATOM   1654  HB  ILE   105      34.517  54.425  52.125  1.00  0.00           H  
ATOM   1655  CG2 ILE   105      33.324  53.399  50.669  1.00  0.00           C  
ATOM   1656 HG21 ILE   105      33.478  52.357  50.952  1.00  0.00           H  
ATOM   1657 HG22 ILE   105      32.373  53.681  51.120  1.00  0.00           H  
ATOM   1658 HG23 ILE   105      33.316  53.439  49.580  1.00  0.00           H  
ATOM   1659  CG1 ILE   105      35.732  54.213  50.438  1.00  0.00           C  
ATOM   1660 HG12 ILE   105      35.653  54.522  49.395  1.00  0.00           H  
ATOM   1661 HG13 ILE   105      36.519  54.819  50.888  1.00  0.00           H  
ATOM   1662  CD1 ILE   105      36.169  52.736  50.502  1.00  0.00           C  
ATOM   1663 HD11 ILE   105      36.173  52.436  51.550  1.00  0.00           H  
ATOM   1664 HD12 ILE   105      35.559  52.035  49.932  1.00  0.00           H  
ATOM   1665 HD13 ILE   105      37.206  52.755  50.167  1.00  0.00           H  
ATOM   1666  C   ILE   105      32.745  56.173  51.773  1.00  0.00           C  
ATOM   1667  O   ILE   105      33.025  56.390  52.939  1.00  0.00           O  
ATOM   1668  N   LYS   106      31.434  56.116  51.458  1.00  0.00           N  
ATOM   1669  H   LYS   106      31.270  55.922  50.480  1.00  0.00           H  
ATOM   1670  CA  LYS   106      30.284  56.025  52.420  1.00  0.00           C  
ATOM   1671  HA  LYS   106      30.373  56.934  53.015  1.00  0.00           H  
ATOM   1672  CB  LYS   106      29.011  56.105  51.542  1.00  0.00           C  
ATOM   1673  HB2 LYS   106      29.019  56.937  50.838  1.00  0.00           H  
ATOM   1674  HB3 LYS   106      28.747  55.138  51.113  1.00  0.00           H  
ATOM   1675  CG  LYS   106      27.842  56.396  52.496  1.00  0.00           C  
ATOM   1676  HG2 LYS   106      27.728  55.565  53.191  1.00  0.00           H  
ATOM   1677  HG3 LYS   106      28.011  57.348  53.001  1.00  0.00           H  
ATOM   1678  CD  LYS   106      26.530  56.474  51.778  1.00  0.00           C  
ATOM   1679  HD2 LYS   106      26.681  57.173  50.955  1.00  0.00           H  
ATOM   1680  HD3 LYS   106      26.227  55.494  51.410  1.00  0.00           H  
ATOM   1681  CE  LYS   106      25.462  56.939  52.820  1.00  0.00           C  
ATOM   1682  HE2 LYS   106      25.482  56.240  53.655  1.00  0.00           H  
ATOM   1683  HE3 LYS   106      25.697  57.956  53.134  1.00  0.00           H  
ATOM   1684  NZ  LYS   106      24.091  56.855  52.237  1.00  0.00           N  
ATOM   1685  HZ1 LYS   106      23.431  57.024  52.982  1.00  0.00           H  
ATOM   1686  HZ2 LYS   106      23.900  57.562  51.541  1.00  0.00           H  
ATOM   1687  HZ3 LYS   106      24.022  55.954  51.786  1.00  0.00           H  
ATOM   1688  C   LYS   106      30.393  54.774  53.388  1.00  0.00           C  
ATOM   1689  O   LYS   106      30.804  53.671  53.005  1.00  0.00           O  
ATOM   1690  N   TRP   107      29.995  55.052  54.646  1.00  0.00           N  
ATOM   1691  H   TRP   107      29.723  55.984  54.921  1.00  0.00           H  
ATOM   1692  CA  TRP   107      30.039  54.032  55.737  1.00  0.00           C  
ATOM   1693  HA  TRP   107      31.078  53.710  55.672  1.00  0.00           H  
ATOM   1694  CB  TRP   107      29.759  54.696  57.116  1.00  0.00           C  
ATOM   1695  HB2 TRP   107      30.626  55.326  57.318  1.00  0.00           H  
ATOM   1696  HB3 TRP   107      28.867  55.319  57.065  1.00  0.00           H  
ATOM   1697  CG  TRP   107      29.629  53.878  58.354  1.00  0.00           C  
ATOM   1698  CD1 TRP   107      28.546  53.862  59.190  1.00  0.00           C  
ATOM   1699  HD1 TRP   107      27.667  54.485  59.116  1.00  0.00           H  
ATOM   1700  NE1 TRP   107      28.803  53.109  60.302  1.00  0.00           N  
ATOM   1701  HE1 TRP   107      28.110  52.947  61.018  1.00  0.00           H  
ATOM   1702  CE2 TRP   107      30.024  52.499  60.250  1.00  0.00           C  
ATOM   1703  CZ2 TRP   107      30.789  51.714  61.134  1.00  0.00           C  
ATOM   1704  HZ2 TRP   107      30.410  51.431  62.105  1.00  0.00           H  
ATOM   1705  CH2 TRP   107      32.130  51.324  60.758  1.00  0.00           C  
ATOM   1706  HH2 TRP   107      32.722  50.569  61.255  1.00  0.00           H  
ATOM   1707  CZ3 TRP   107      32.626  51.859  59.590  1.00  0.00           C  
ATOM   1708  HZ3 TRP   107      33.647  51.626  59.327  1.00  0.00           H  
ATOM   1709  CE3 TRP   107      31.902  52.701  58.772  1.00  0.00           C  
ATOM   1710  HE3 TRP   107      32.331  53.248  57.945  1.00  0.00           H  
ATOM   1711  CD2 TRP   107      30.583  53.026  59.044  1.00  0.00           C  
ATOM   1712  C   TRP   107      29.124  52.779  55.523  1.00  0.00           C  
ATOM   1713  O   TRP   107      27.919  52.879  55.228  1.00  0.00           O  
ATOM   1714  N   ALA   108      29.771  51.663  55.689  1.00  0.00           N  
ATOM   1715  H   ALA   108      30.722  51.805  55.999  1.00  0.00           H  
ATOM   1716  CA  ALA   108      29.308  50.299  55.595  1.00  0.00           C  
ATOM   1717  HA  ALA   108      28.499  50.091  56.295  1.00  0.00           H  
ATOM   1718  CB  ALA   108      28.865  50.049  54.109  1.00  0.00           C  
ATOM   1719  HB1 ALA   108      28.093  49.280  54.067  1.00  0.00           H  
ATOM   1720  HB2 ALA   108      28.532  51.016  53.733  1.00  0.00           H  
ATOM   1721  HB3 ALA   108      29.636  49.719  53.414  1.00  0.00           H  
ATOM   1722  C   ALA   108      30.431  49.380  56.048  1.00  0.00           C  
ATOM   1723  O   ALA   108      31.562  49.780  56.061  1.00  0.00           O  
ATOM   1724  N   ASP   109      30.096  48.176  56.540  1.00  0.00           N  
ATOM   1725  H   ASP   109      29.098  48.058  56.641  1.00  0.00           H  
ATOM   1726  CA  ASP   109      30.994  46.993  56.580  1.00  0.00           C  
ATOM   1727  HA  ASP   109      30.531  46.254  57.233  1.00  0.00           H  
ATOM   1728  CB  ASP   109      30.958  46.218  55.220  1.00  0.00           C  
ATOM   1729  HB2 ASP   109      31.680  46.681  54.548  1.00  0.00           H  
ATOM   1730  HB3 ASP   109      31.259  45.179  55.354  1.00  0.00           H  
ATOM   1731  CG  ASP   109      29.688  46.266  54.488  1.00  0.00           C  
ATOM   1732  OD1 ASP   109      29.701  46.392  53.193  1.00  0.00           O  
ATOM   1733  OD2 ASP   109      28.602  46.172  55.123  1.00  0.00           O  
ATOM   1734  C   ASP   109      32.435  47.208  57.082  1.00  0.00           C  
ATOM   1735  O   ASP   109      33.343  46.673  56.518  1.00  0.00           O  
ATOM   1736  N   ASN   110      32.628  47.874  58.235  1.00  0.00           N  
ATOM   1737  H   ASN   110      31.823  48.103  58.801  1.00  0.00           H  
ATOM   1738  CA  ASN   110      33.959  48.119  58.808  1.00  0.00           C  
ATOM   1739  HA  ASN   110      33.738  48.770  59.653  1.00  0.00           H  
ATOM   1740  CB  ASN   110      34.596  46.841  59.395  1.00  0.00           C  
ATOM   1741  HB2 ASN   110      34.701  46.114  58.590  1.00  0.00           H  
ATOM   1742  HB3 ASN   110      35.608  47.019  59.759  1.00  0.00           H  
ATOM   1743  CG  ASN   110      33.653  46.345  60.453  1.00  0.00           C  
ATOM   1744  OD1 ASN   110      33.455  47.044  61.439  1.00  0.00           O  
ATOM   1745  ND2 ASN   110      33.214  45.087  60.424  1.00  0.00           N  
ATOM   1746 HD21 ASN   110      33.196  44.709  59.487  1.00  0.00           H  
ATOM   1747 HD22 ASN   110      32.564  44.780  61.133  1.00  0.00           H  
ATOM   1748  C   ASN   110      34.930  48.929  57.977  1.00  0.00           C  
ATOM   1749  O   ASN   110      36.131  48.874  58.077  1.00  0.00           O  
ATOM   1750  N   ASN   111      34.446  49.821  57.089  1.00  0.00           N  
ATOM   1751  H   ASN   111      33.440  49.907  57.094  1.00  0.00           H  
ATOM   1752  CA  ASN   111      35.179  50.228  55.895  1.00  0.00           C  
ATOM   1753  HA  ASN   111      35.922  49.466  55.659  1.00  0.00           H  
ATOM   1754  CB  ASN   111      34.291  50.240  54.650  1.00  0.00           C  
ATOM   1755  HB2 ASN   111      34.987  50.168  53.814  1.00  0.00           H  
ATOM   1756  HB3 ASN   111      33.789  49.279  54.538  1.00  0.00           H  
ATOM   1757  CG  ASN   111      33.340  51.493  54.393  1.00  0.00           C  
ATOM   1758  OD1 ASN   111      33.549  52.588  54.931  1.00  0.00           O  
ATOM   1759  ND2 ASN   111      32.417  51.383  53.481  1.00  0.00           N  
ATOM   1760 HD21 ASN   111      32.157  50.463  53.157  1.00  0.00           H  
ATOM   1761 HD22 ASN   111      31.975  52.266  53.268  1.00  0.00           H  
ATOM   1762  C   ASN   111      35.989  51.506  56.219  1.00  0.00           C  
ATOM   1763  O   ASN   111      36.719  52.059  55.363  1.00  0.00           O  
ATOM   1764  N   CYS   112      35.855  52.228  57.405  1.00  0.00           N  
ATOM   1765  H   CYS   112      35.286  51.875  58.161  1.00  0.00           H  
ATOM   1766  CA  CYS   112      36.516  53.494  57.711  1.00  0.00           C  
ATOM   1767  HA  CYS   112      36.005  54.236  57.097  1.00  0.00           H  
ATOM   1768  CB  CYS   112      35.943  53.855  59.139  1.00  0.00           C  
ATOM   1769  HB2 CYS   112      36.325  54.811  59.496  1.00  0.00           H  
ATOM   1770  HB3 CYS   112      34.868  53.852  58.961  1.00  0.00           H  
ATOM   1771  SG  CYS   112      36.287  52.559  60.280  1.00  0.00           S  
ATOM   1772  HG  CYS   112      35.489  52.876  61.303  1.00  0.00           H  
ATOM   1773  C   CYS   112      38.095  53.492  57.539  1.00  0.00           C  
ATOM   1774  O   CYS   112      38.684  54.532  57.294  1.00  0.00           O  
ATOM   1775  N   TYR   113      38.658  52.300  57.608  1.00  0.00           N  
ATOM   1776  H   TYR   113      38.034  51.520  57.762  1.00  0.00           H  
ATOM   1777  CA  TYR   113      40.098  52.121  57.335  1.00  0.00           C  
ATOM   1778  HA  TYR   113      40.730  52.840  57.857  1.00  0.00           H  
ATOM   1779  CB  TYR   113      40.566  50.706  57.809  1.00  0.00           C  
ATOM   1780  HB2 TYR   113      41.622  50.805  58.059  1.00  0.00           H  
ATOM   1781  HB3 TYR   113      40.033  50.376  58.701  1.00  0.00           H  
ATOM   1782  CG  TYR   113      40.590  49.603  56.824  1.00  0.00           C  
ATOM   1783  CD1 TYR   113      41.735  49.198  56.086  1.00  0.00           C  
ATOM   1784  HD1 TYR   113      42.678  49.724  56.120  1.00  0.00           H  
ATOM   1785  CE1 TYR   113      41.690  48.047  55.273  1.00  0.00           C  
ATOM   1786  HE1 TYR   113      42.555  47.730  54.709  1.00  0.00           H  
ATOM   1787  CZ  TYR   113      40.505  47.289  55.174  1.00  0.00           C  
ATOM   1788  OH  TYR   113      40.407  46.163  54.425  1.00  0.00           O  
ATOM   1789  HH  TYR   113      41.239  46.046  53.961  1.00  0.00           H  
ATOM   1790  CE2 TYR   113      39.317  47.740  55.851  1.00  0.00           C  
ATOM   1791  HE2 TYR   113      38.399  47.173  55.816  1.00  0.00           H  
ATOM   1792  CD2 TYR   113      39.373  48.861  56.684  1.00  0.00           C  
ATOM   1793  HD2 TYR   113      38.483  49.210  57.187  1.00  0.00           H  
ATOM   1794  C   TYR   113      40.357  52.332  55.848  1.00  0.00           C  
ATOM   1795  O   TYR   113      41.396  52.826  55.483  1.00  0.00           O  
ATOM   1796  N   LEU   114      39.490  51.842  54.966  1.00  0.00           N  
ATOM   1797  H   LEU   114      38.642  51.380  55.263  1.00  0.00           H  
ATOM   1798  CA  LEU   114      39.724  51.824  53.490  1.00  0.00           C  
ATOM   1799  HA  LEU   114      40.774  51.623  53.276  1.00  0.00           H  
ATOM   1800  CB  LEU   114      38.724  50.777  52.943  1.00  0.00           C  
ATOM   1801  HB2 LEU   114      38.044  50.390  53.702  1.00  0.00           H  
ATOM   1802  HB3 LEU   114      38.127  51.108  52.094  1.00  0.00           H  
ATOM   1803  CG  LEU   114      39.536  49.593  52.434  1.00  0.00           C  
ATOM   1804  HG  LEU   114      40.187  49.143  53.184  1.00  0.00           H  
ATOM   1805  CD1 LEU   114      38.514  48.484  51.959  1.00  0.00           C  
ATOM   1806 HD11 LEU   114      37.789  48.364  52.764  1.00  0.00           H  
ATOM   1807 HD12 LEU   114      38.017  48.861  51.065  1.00  0.00           H  
ATOM   1808 HD13 LEU   114      38.959  47.524  51.696  1.00  0.00           H  
ATOM   1809  CD2 LEU   114      40.318  50.044  51.203  1.00  0.00           C  
ATOM   1810 HD21 LEU   114      39.670  50.663  50.583  1.00  0.00           H  
ATOM   1811 HD22 LEU   114      41.158  50.659  51.524  1.00  0.00           H  
ATOM   1812 HD23 LEU   114      40.645  49.213  50.577  1.00  0.00           H  
ATOM   1813  C   LEU   114      39.426  53.238  52.916  1.00  0.00           C  
ATOM   1814  O   LEU   114      40.096  53.703  51.993  1.00  0.00           O  
ATOM   1815  N   ALA   115      38.382  53.923  53.513  1.00  0.00           N  
ATOM   1816  H   ALA   115      37.853  53.396  54.194  1.00  0.00           H  
ATOM   1817  CA  ALA   115      38.017  55.360  53.304  1.00  0.00           C  
ATOM   1818  HA  ALA   115      37.946  55.587  52.241  1.00  0.00           H  
ATOM   1819  CB  ALA   115      36.714  55.731  54.099  1.00  0.00           C  
ATOM   1820  HB1 ALA   115      36.693  56.811  54.249  1.00  0.00           H  
ATOM   1821  HB2 ALA   115      35.837  55.404  53.540  1.00  0.00           H  
ATOM   1822  HB3 ALA   115      36.673  55.278  55.090  1.00  0.00           H  
ATOM   1823  C   ALA   115      39.215  56.205  53.725  1.00  0.00           C  
ATOM   1824  O   ALA   115      39.700  57.057  52.957  1.00  0.00           O  
ATOM   1825  N   THR   116      39.811  55.973  54.880  1.00  0.00           N  
ATOM   1826  H   THR   116      39.411  55.313  55.531  1.00  0.00           H  
ATOM   1827  CA  THR   116      41.012  56.695  55.394  1.00  0.00           C  
ATOM   1828  HA  THR   116      40.876  57.776  55.362  1.00  0.00           H  
ATOM   1829  CB  THR   116      41.235  56.321  56.864  1.00  0.00           C  
ATOM   1830  HB  THR   116      41.425  55.249  56.916  1.00  0.00           H  
ATOM   1831  CG2 THR   116      42.409  57.088  57.479  1.00  0.00           C  
ATOM   1832 HG21 THR   116      42.434  58.103  57.082  1.00  0.00           H  
ATOM   1833 HG22 THR   116      42.370  57.294  58.549  1.00  0.00           H  
ATOM   1834 HG23 THR   116      43.326  56.526  57.299  1.00  0.00           H  
ATOM   1835  OG1 THR   116      40.102  56.592  57.667  1.00  0.00           O  
ATOM   1836  HG1 THR   116      39.401  55.974  57.448  1.00  0.00           H  
ATOM   1837  C   THR   116      42.221  56.337  54.534  1.00  0.00           C  
ATOM   1838  O   THR   116      42.960  57.276  54.153  1.00  0.00           O  
ATOM   1839  N   ALA   117      42.395  55.134  54.003  1.00  0.00           N  
ATOM   1840  H   ALA   117      41.696  54.452  54.260  1.00  0.00           H  
ATOM   1841  CA  ALA   117      43.396  54.834  52.937  1.00  0.00           C  
ATOM   1842  HA  ALA   117      44.365  55.127  53.339  1.00  0.00           H  
ATOM   1843  CB  ALA   117      43.415  53.333  52.609  1.00  0.00           C  
ATOM   1844  HB1 ALA   117      43.067  52.797  53.492  1.00  0.00           H  
ATOM   1845  HB2 ALA   117      42.692  53.201  51.804  1.00  0.00           H  
ATOM   1846  HB3 ALA   117      44.398  52.978  52.302  1.00  0.00           H  
ATOM   1847  C   ALA   117      43.118  55.726  51.706  1.00  0.00           C  
ATOM   1848  O   ALA   117      44.019  56.467  51.299  1.00  0.00           O  
ATOM   1849  N   LEU   118      41.899  55.746  51.118  1.00  0.00           N  
ATOM   1850  H   LEU   118      41.194  55.167  51.553  1.00  0.00           H  
ATOM   1851  CA  LEU   118      41.562  56.151  49.764  1.00  0.00           C  
ATOM   1852  HA  LEU   118      42.216  55.564  49.119  1.00  0.00           H  
ATOM   1853  CB  LEU   118      40.135  55.763  49.475  1.00  0.00           C  
ATOM   1854  HB2 LEU   118      40.077  54.675  49.456  1.00  0.00           H  
ATOM   1855  HB3 LEU   118      39.521  56.157  50.285  1.00  0.00           H  
ATOM   1856  CG  LEU   118      39.504  56.251  48.134  1.00  0.00           C  
ATOM   1857  HG  LEU   118      39.566  57.339  48.106  1.00  0.00           H  
ATOM   1858  CD1 LEU   118      40.237  55.565  46.987  1.00  0.00           C  
ATOM   1859 HD11 LEU   118      39.674  55.643  46.058  1.00  0.00           H  
ATOM   1860 HD12 LEU   118      41.168  56.108  46.823  1.00  0.00           H  
ATOM   1861 HD13 LEU   118      40.364  54.532  47.311  1.00  0.00           H  
ATOM   1862  CD2 LEU   118      38.081  55.650  48.093  1.00  0.00           C  
ATOM   1863 HD21 LEU   118      38.038  54.575  48.266  1.00  0.00           H  
ATOM   1864 HD22 LEU   118      37.455  56.039  48.897  1.00  0.00           H  
ATOM   1865 HD23 LEU   118      37.527  55.803  47.167  1.00  0.00           H  
ATOM   1866  C   LEU   118      41.798  57.646  49.706  1.00  0.00           C  
ATOM   1867  O   LEU   118      42.395  58.075  48.782  1.00  0.00           O  
ATOM   1868  N   LEU   119      41.369  58.406  50.705  1.00  0.00           N  
ATOM   1869  H   LEU   119      40.818  57.866  51.357  1.00  0.00           H  
ATOM   1870  CA  LEU   119      41.745  59.823  50.939  1.00  0.00           C  
ATOM   1871  HA  LEU   119      41.432  60.534  50.174  1.00  0.00           H  
ATOM   1872  CB  LEU   119      41.173  60.297  52.307  1.00  0.00           C  
ATOM   1873  HB2 LEU   119      41.535  59.593  53.056  1.00  0.00           H  
ATOM   1874  HB3 LEU   119      41.553  61.279  52.585  1.00  0.00           H  
ATOM   1875  CG  LEU   119      39.647  60.310  52.394  1.00  0.00           C  
ATOM   1876  HG  LEU   119      39.335  59.386  51.908  1.00  0.00           H  
ATOM   1877  CD1 LEU   119      39.072  60.155  53.846  1.00  0.00           C  
ATOM   1878 HD11 LEU   119      39.319  61.064  54.395  1.00  0.00           H  
ATOM   1879 HD12 LEU   119      38.005  59.935  53.800  1.00  0.00           H  
ATOM   1880 HD13 LEU   119      39.624  59.364  54.354  1.00  0.00           H  
ATOM   1881  CD2 LEU   119      38.906  61.472  51.714  1.00  0.00           C  
ATOM   1882 HD21 LEU   119      37.923  61.645  52.151  1.00  0.00           H  
ATOM   1883 HD22 LEU   119      39.378  62.430  51.934  1.00  0.00           H  
ATOM   1884 HD23 LEU   119      38.862  61.251  50.647  1.00  0.00           H  
ATOM   1885  C   LEU   119      43.263  60.108  51.006  1.00  0.00           C  
ATOM   1886  O   LEU   119      43.878  60.798  50.138  1.00  0.00           O  
ATOM   1887  N   THR   120      43.987  59.446  51.941  1.00  0.00           N  
ATOM   1888  H   THR   120      43.465  58.871  52.588  1.00  0.00           H  
ATOM   1889  CA  THR   120      45.423  59.574  52.134  1.00  0.00           C  
ATOM   1890  HA  THR   120      45.657  60.503  52.653  1.00  0.00           H  
ATOM   1891  CB  THR   120      45.825  58.398  53.073  1.00  0.00           C  
ATOM   1892  HB  THR   120      45.308  57.515  52.699  1.00  0.00           H  
ATOM   1893  CG2 THR   120      47.332  58.277  53.432  1.00  0.00           C  
ATOM   1894 HG21 THR   120      48.010  57.928  52.653  1.00  0.00           H  
ATOM   1895 HG22 THR   120      47.686  59.235  53.815  1.00  0.00           H  
ATOM   1896 HG23 THR   120      47.398  57.525  54.218  1.00  0.00           H  
ATOM   1897  OG1 THR   120      45.323  58.587  54.386  1.00  0.00           O  
ATOM   1898  HG1 THR   120      44.366  58.520  54.365  1.00  0.00           H  
ATOM   1899  C   THR   120      46.225  59.265  50.803  1.00  0.00           C  
ATOM   1900  O   THR   120      47.132  59.970  50.429  1.00  0.00           O  
ATOM   1901  N   LEU   121      45.885  58.191  50.050  1.00  0.00           N  
ATOM   1902  H   LEU   121      45.081  57.663  50.359  1.00  0.00           H  
ATOM   1903  CA  LEU   121      46.484  57.736  48.775  1.00  0.00           C  
ATOM   1904  HA  LEU   121      47.556  57.670  48.958  1.00  0.00           H  
ATOM   1905  CB  LEU   121      45.810  56.433  48.295  1.00  0.00           C  
ATOM   1906  HB2 LEU   121      44.725  56.435  48.401  1.00  0.00           H  
ATOM   1907  HB3 LEU   121      46.089  56.243  47.258  1.00  0.00           H  
ATOM   1908  CG  LEU   121      46.332  55.202  49.102  1.00  0.00           C  
ATOM   1909  HG  LEU   121      45.991  55.267  50.136  1.00  0.00           H  
ATOM   1910  CD1 LEU   121      45.744  53.892  48.553  1.00  0.00           C  
ATOM   1911 HD11 LEU   121      46.266  53.120  49.118  1.00  0.00           H  
ATOM   1912 HD12 LEU   121      44.655  53.874  48.607  1.00  0.00           H  
ATOM   1913 HD13 LEU   121      46.092  53.944  47.521  1.00  0.00           H  
ATOM   1914  CD2 LEU   121      47.902  55.060  48.985  1.00  0.00           C  
ATOM   1915 HD21 LEU   121      48.274  54.920  47.970  1.00  0.00           H  
ATOM   1916 HD22 LEU   121      48.491  55.920  49.304  1.00  0.00           H  
ATOM   1917 HD23 LEU   121      48.121  54.201  49.619  1.00  0.00           H  
ATOM   1918  C   LEU   121      46.463  58.770  47.655  1.00  0.00           C  
ATOM   1919  O   LEU   121      47.289  58.716  46.743  1.00  0.00           O  
ATOM   1920  N   GLN   122      45.594  59.822  47.712  1.00  0.00           N  
ATOM   1921  H   GLN   122      44.841  59.695  48.373  1.00  0.00           H  
ATOM   1922  CA  GLN   122      45.599  60.970  46.761  1.00  0.00           C  
ATOM   1923  HA  GLN   122      46.068  60.656  45.828  1.00  0.00           H  
ATOM   1924  CB  GLN   122      44.155  61.395  46.525  1.00  0.00           C  
ATOM   1925  HB2 GLN   122      43.801  61.756  47.490  1.00  0.00           H  
ATOM   1926  HB3 GLN   122      44.008  62.201  45.807  1.00  0.00           H  
ATOM   1927  CG  GLN   122      43.174  60.259  46.128  1.00  0.00           C  
ATOM   1928  HG2 GLN   122      43.427  60.104  45.079  1.00  0.00           H  
ATOM   1929  HG3 GLN   122      43.254  59.295  46.632  1.00  0.00           H  
ATOM   1930  CD  GLN   122      41.671  60.723  46.331  1.00  0.00           C  
ATOM   1931  OE1 GLN   122      41.175  61.602  45.615  1.00  0.00           O  
ATOM   1932  NE2 GLN   122      41.020  60.071  47.292  1.00  0.00           N  
ATOM   1933 HE21 GLN   122      41.488  59.413  47.899  1.00  0.00           H  
ATOM   1934 HE22 GLN   122      40.053  60.256  47.517  1.00  0.00           H  
ATOM   1935  C   GLN   122      46.475  62.109  47.277  1.00  0.00           C  
ATOM   1936  O   GLN   122      46.989  62.974  46.580  1.00  0.00           O  
ATOM   1937  N   GLN   123      46.673  62.113  48.560  1.00  0.00           N  
ATOM   1938  H   GLN   123      46.113  61.550  49.184  1.00  0.00           H  
ATOM   1939  CA  GLN   123      47.570  63.099  49.281  1.00  0.00           C  
ATOM   1940  HA  GLN   123      47.617  64.049  48.748  1.00  0.00           H  
ATOM   1941  CB  GLN   123      46.996  63.333  50.729  1.00  0.00           C  
ATOM   1942  HB2 GLN   123      46.617  62.402  51.151  1.00  0.00           H  
ATOM   1943  HB3 GLN   123      47.746  63.712  51.423  1.00  0.00           H  
ATOM   1944  CG  GLN   123      45.863  64.368  50.732  1.00  0.00           C  
ATOM   1945  HG2 GLN   123      46.095  65.153  50.012  1.00  0.00           H  
ATOM   1946  HG3 GLN   123      44.921  63.844  50.572  1.00  0.00           H  
ATOM   1947  CD  GLN   123      45.729  64.965  52.088  1.00  0.00           C  
ATOM   1948  OE1 GLN   123      44.929  64.636  52.933  1.00  0.00           O  
ATOM   1949  NE2 GLN   123      46.695  65.793  52.449  1.00  0.00           N  
ATOM   1950 HE21 GLN   123      47.239  66.140  51.673  1.00  0.00           H  
ATOM   1951 HE22 GLN   123      46.799  66.112  53.402  1.00  0.00           H  
ATOM   1952  C   GLN   123      49.034  62.742  49.365  1.00  0.00           C  
ATOM   1953  O   GLN   123      49.840  63.661  49.415  1.00  0.00           O  
ATOM   1954  N   ILE   124      49.391  61.489  49.384  1.00  0.00           N  
ATOM   1955  H   ILE   124      48.643  60.810  49.369  1.00  0.00           H  
ATOM   1956  CA  ILE   124      50.772  61.033  49.512  1.00  0.00           C  
ATOM   1957  HA  ILE   124      51.334  61.924  49.791  1.00  0.00           H  
ATOM   1958  CB  ILE   124      51.080  60.147  50.670  1.00  0.00           C  
ATOM   1959  HB  ILE   124      52.165  60.053  50.691  1.00  0.00           H  
ATOM   1960  CG2 ILE   124      50.653  60.854  51.994  1.00  0.00           C  
ATOM   1961 HG21 ILE   124      49.570  60.815  52.105  1.00  0.00           H  
ATOM   1962 HG22 ILE   124      51.170  60.272  52.757  1.00  0.00           H  
ATOM   1963 HG23 ILE   124      51.051  61.869  52.023  1.00  0.00           H  
ATOM   1964  CG1 ILE   124      50.448  58.698  50.647  1.00  0.00           C  
ATOM   1965 HG12 ILE   124      49.385  58.836  50.448  1.00  0.00           H  
ATOM   1966 HG13 ILE   124      50.797  58.107  49.800  1.00  0.00           H  
ATOM   1967  CD1 ILE   124      50.873  57.794  51.792  1.00  0.00           C  
ATOM   1968 HD11 ILE   124      50.334  56.861  51.626  1.00  0.00           H  
ATOM   1969 HD12 ILE   124      51.962  57.762  51.753  1.00  0.00           H  
ATOM   1970 HD13 ILE   124      50.488  58.098  52.766  1.00  0.00           H  
ATOM   1971  C   ILE   124      51.355  60.454  48.197  1.00  0.00           C  
ATOM   1972  O   ILE   124      50.762  59.632  47.479  1.00  0.00           O  
ATOM   1973  N   GLU   125      52.545  60.955  47.870  1.00  0.00           N  
ATOM   1974  H   GLU   125      53.009  61.377  48.661  1.00  0.00           H  
ATOM   1975  CA  GLU   125      53.079  61.156  46.478  1.00  0.00           C  
ATOM   1976  HA  GLU   125      52.295  61.328  45.740  1.00  0.00           H  
ATOM   1977  CB  GLU   125      53.931  62.408  46.451  1.00  0.00           C  
ATOM   1978  HB2 GLU   125      53.321  63.118  47.009  1.00  0.00           H  
ATOM   1979  HB3 GLU   125      54.821  62.103  47.000  1.00  0.00           H  
ATOM   1980  CG  GLU   125      54.442  62.980  45.099  1.00  0.00           C  
ATOM   1981  HG2 GLU   125      55.204  63.747  45.235  1.00  0.00           H  
ATOM   1982  HG3 GLU   125      54.902  62.177  44.522  1.00  0.00           H  
ATOM   1983  CD  GLU   125      53.347  63.533  44.227  1.00  0.00           C  
ATOM   1984  OE1 GLU   125      53.232  63.109  43.028  1.00  0.00           O  
ATOM   1985  OE2 GLU   125      52.604  64.414  44.691  1.00  0.00           O  
ATOM   1986  C   GLU   125      53.756  59.850  46.021  1.00  0.00           C  
ATOM   1987  O   GLU   125      55.011  59.816  45.922  1.00  0.00           O  
ATOM   1988  N   LEU   126      52.977  58.750  45.802  1.00  0.00           N  
ATOM   1989  H   LEU   126      52.004  58.903  46.027  1.00  0.00           H  
ATOM   1990  CA  LEU   126      53.525  57.528  45.237  1.00  0.00           C  
ATOM   1991  HA  LEU   126      54.594  57.675  45.086  1.00  0.00           H  
ATOM   1992  CB  LEU   126      53.273  56.300  46.286  1.00  0.00           C  
ATOM   1993  HB2 LEU   126      53.917  55.512  45.895  1.00  0.00           H  
ATOM   1994  HB3 LEU   126      53.662  56.509  47.283  1.00  0.00           H  
ATOM   1995  CG  LEU   126      51.845  55.689  46.284  1.00  0.00           C  
ATOM   1996  HG  LEU   126      51.372  55.493  45.322  1.00  0.00           H  
ATOM   1997  CD1 LEU   126      51.842  54.390  46.966  1.00  0.00           C  
ATOM   1998 HD11 LEU   126      52.047  54.528  48.027  1.00  0.00           H  
ATOM   1999 HD12 LEU   126      50.871  53.907  46.851  1.00  0.00           H  
ATOM   2000 HD13 LEU   126      52.722  53.825  46.658  1.00  0.00           H  
ATOM   2001  CD2 LEU   126      50.768  56.515  47.000  1.00  0.00           C  
ATOM   2002 HD21 LEU   126      49.774  56.074  47.086  1.00  0.00           H  
ATOM   2003 HD22 LEU   126      51.143  56.873  47.958  1.00  0.00           H  
ATOM   2004 HD23 LEU   126      50.442  57.315  46.336  1.00  0.00           H  
ATOM   2005  C   LEU   126      52.908  57.207  43.823  1.00  0.00           C  
ATOM   2006  O   LEU   126      51.844  57.685  43.484  1.00  0.00           O  
ATOM   2007  N   LYS   127      53.617  56.349  43.068  1.00  0.00           N  
ATOM   2008  H   LYS   127      54.515  56.041  43.413  1.00  0.00           H  
ATOM   2009  CA  LYS   127      53.227  55.864  41.738  1.00  0.00           C  
ATOM   2010  HA  LYS   127      52.148  55.989  41.648  1.00  0.00           H  
ATOM   2011  CB  LYS   127      54.054  56.618  40.705  1.00  0.00           C  
ATOM   2012  HB2 LYS   127      54.531  57.451  41.222  1.00  0.00           H  
ATOM   2013  HB3 LYS   127      54.853  55.975  40.335  1.00  0.00           H  
ATOM   2014  CG  LYS   127      53.316  57.069  39.453  1.00  0.00           C  
ATOM   2015  HG2 LYS   127      53.969  57.149  38.584  1.00  0.00           H  
ATOM   2016  HG3 LYS   127      52.420  56.454  39.376  1.00  0.00           H  
ATOM   2017  CD  LYS   127      52.848  58.521  39.608  1.00  0.00           C  
ATOM   2018  HD2 LYS   127      52.525  58.734  40.627  1.00  0.00           H  
ATOM   2019  HD3 LYS   127      53.653  59.221  39.384  1.00  0.00           H  
ATOM   2020  CE  LYS   127      51.604  58.813  38.739  1.00  0.00           C  
ATOM   2021  HE2 LYS   127      50.703  58.388  39.181  1.00  0.00           H  
ATOM   2022  HE3 LYS   127      51.596  59.899  38.827  1.00  0.00           H  
ATOM   2023  NZ  LYS   127      51.739  58.512  37.310  1.00  0.00           N  
ATOM   2024  HZ1 LYS   127      50.960  58.836  36.755  1.00  0.00           H  
ATOM   2025  HZ2 LYS   127      52.575  58.778  36.810  1.00  0.00           H  
ATOM   2026  HZ3 LYS   127      51.654  57.506  37.347  1.00  0.00           H  
ATOM   2027  C   LYS   127      53.465  54.339  41.705  1.00  0.00           C  
ATOM   2028  O   LYS   127      54.464  53.836  42.118  1.00  0.00           O  
ATOM   2029  N   PHE   128      52.440  53.662  41.297  1.00  0.00           N  
ATOM   2030  H   PHE   128      51.638  54.168  40.951  1.00  0.00           H  
ATOM   2031  CA  PHE   128      52.372  52.179  41.363  1.00  0.00           C  
ATOM   2032  HA  PHE   128      52.731  51.928  42.361  1.00  0.00           H  
ATOM   2033  CB  PHE   128      50.915  51.710  41.438  1.00  0.00           C  
ATOM   2034  HB2 PHE   128      50.465  52.053  40.506  1.00  0.00           H  
ATOM   2035  HB3 PHE   128      50.950  50.621  41.430  1.00  0.00           H  
ATOM   2036  CG  PHE   128      50.210  52.127  42.751  1.00  0.00           C  
ATOM   2037  CD1 PHE   128      50.551  51.487  43.931  1.00  0.00           C  
ATOM   2038  HD1 PHE   128      51.233  50.653  44.012  1.00  0.00           H  
ATOM   2039  CE1 PHE   128      49.899  51.864  45.140  1.00  0.00           C  
ATOM   2040  HE1 PHE   128      50.153  51.421  46.091  1.00  0.00           H  
ATOM   2041  CZ  PHE   128      48.911  52.879  45.122  1.00  0.00           C  
ATOM   2042  HZ  PHE   128      48.557  53.222  46.083  1.00  0.00           H  
ATOM   2043  CE2 PHE   128      48.642  53.520  43.922  1.00  0.00           C  
ATOM   2044  HE2 PHE   128      47.957  54.353  43.864  1.00  0.00           H  
ATOM   2045  CD2 PHE   128      49.317  53.237  42.742  1.00  0.00           C  
ATOM   2046  HD2 PHE   128      49.014  53.793  41.868  1.00  0.00           H  
ATOM   2047  C   PHE   128      53.321  51.438  40.324  1.00  0.00           C  
ATOM   2048  O   PHE   128      53.501  52.096  39.316  1.00  0.00           O  
ATOM   2049  N   ASN   129      53.698  50.203  40.479  1.00  0.00           N  
ATOM   2050  H   ASN   129      53.425  49.644  41.274  1.00  0.00           H  
ATOM   2051  CA  ASN   129      54.532  49.519  39.475  1.00  0.00           C  
ATOM   2052  HA  ASN   129      54.801  50.259  38.722  1.00  0.00           H  
ATOM   2053  CB  ASN   129      55.877  49.057  40.133  1.00  0.00           C  
ATOM   2054  HB2 ASN   129      55.583  48.503  41.025  1.00  0.00           H  
ATOM   2055  HB3 ASN   129      56.466  48.407  39.486  1.00  0.00           H  
ATOM   2056  CG  ASN   129      56.787  50.146  40.449  1.00  0.00           C  
ATOM   2057  OD1 ASN   129      56.689  51.202  39.937  1.00  0.00           O  
ATOM   2058  ND2 ASN   129      57.569  50.009  41.483  1.00  0.00           N  
ATOM   2059 HD21 ASN   129      57.731  49.117  41.927  1.00  0.00           H  
ATOM   2060 HD22 ASN   129      58.167  50.788  41.721  1.00  0.00           H  
ATOM   2061  C   ASN   129      53.738  48.390  38.794  1.00  0.00           C  
ATOM   2062  O   ASN   129      54.034  48.137  37.613  1.00  0.00           O  
ATOM   2063  N   PRO   130      52.677  47.706  39.345  1.00  0.00           N  
ATOM   2064  CD  PRO   130      52.136  47.619  40.680  1.00  0.00           C  
ATOM   2065  HD2 PRO   130      51.341  48.358  40.784  1.00  0.00           H  
ATOM   2066  HD3 PRO   130      52.783  47.791  41.540  1.00  0.00           H  
ATOM   2067  CG  PRO   130      51.592  46.173  40.655  1.00  0.00           C  
ATOM   2068  HG2 PRO   130      50.821  46.059  41.417  1.00  0.00           H  
ATOM   2069  HG3 PRO   130      52.442  45.510  40.816  1.00  0.00           H  
ATOM   2070  CB  PRO   130      50.970  45.870  39.294  1.00  0.00           C  
ATOM   2071  HB2 PRO   130      49.881  45.904  39.256  1.00  0.00           H  
ATOM   2072  HB3 PRO   130      51.409  44.916  39.000  1.00  0.00           H  
ATOM   2073  CA  PRO   130      51.723  46.941  38.467  1.00  0.00           C  
ATOM   2074  HA  PRO   130      52.344  46.414  37.742  1.00  0.00           H  
ATOM   2075  C   PRO   130      50.731  47.788  37.638  1.00  0.00           C  
ATOM   2076  O   PRO   130      50.037  48.601  38.272  1.00  0.00           O  
ATOM   2077  N   PRO   131      50.614  47.600  36.325  1.00  0.00           N  
ATOM   2078  CD  PRO   131      51.595  46.993  35.462  1.00  0.00           C  
ATOM   2079  HD2 PRO   131      51.518  45.906  35.442  1.00  0.00           H  
ATOM   2080  HD3 PRO   131      52.596  47.211  35.835  1.00  0.00           H  
ATOM   2081  CG  PRO   131      51.433  47.616  34.039  1.00  0.00           C  
ATOM   2082  HG2 PRO   131      51.694  47.021  33.164  1.00  0.00           H  
ATOM   2083  HG3 PRO   131      51.912  48.587  33.914  1.00  0.00           H  
ATOM   2084  CB  PRO   131      49.914  47.956  34.095  1.00  0.00           C  
ATOM   2085  HB2 PRO   131      49.222  47.147  33.861  1.00  0.00           H  
ATOM   2086  HB3 PRO   131      49.652  48.763  33.410  1.00  0.00           H  
ATOM   2087  CA  PRO   131      49.646  48.366  35.569  1.00  0.00           C  
ATOM   2088  HA  PRO   131      49.924  49.415  35.668  1.00  0.00           H  
ATOM   2089  C   PRO   131      48.182  48.282  36.083  1.00  0.00           C  
ATOM   2090  O   PRO   131      47.447  49.273  35.872  1.00  0.00           O  
ATOM   2091  N   ALA   132      47.798  47.207  36.783  1.00  0.00           N  
ATOM   2092  H   ALA   132      48.224  46.297  36.686  1.00  0.00           H  
ATOM   2093  CA  ALA   132      46.419  47.166  37.251  1.00  0.00           C  
ATOM   2094  HA  ALA   132      45.797  47.395  36.385  1.00  0.00           H  
ATOM   2095  CB  ALA   132      46.094  45.749  37.776  1.00  0.00           C  
ATOM   2096  HB1 ALA   132      46.589  44.971  37.195  1.00  0.00           H  
ATOM   2097  HB2 ALA   132      46.626  45.681  38.725  1.00  0.00           H  
ATOM   2098  HB3 ALA   132      45.015  45.642  37.884  1.00  0.00           H  
ATOM   2099  C   ALA   132      46.124  48.240  38.265  1.00  0.00           C  
ATOM   2100  O   ALA   132      45.123  48.948  38.078  1.00  0.00           O  
ATOM   2101  N   LEU   133      46.967  48.387  39.301  1.00  0.00           N  
ATOM   2102  H   LEU   133      47.790  47.812  39.412  1.00  0.00           H  
ATOM   2103  CA  LEU   133      46.923  49.568  40.206  1.00  0.00           C  
ATOM   2104  HA  LEU   133      45.984  49.536  40.757  1.00  0.00           H  
ATOM   2105  CB  LEU   133      48.174  49.362  41.060  1.00  0.00           C  
ATOM   2106  HB2 LEU   133      48.997  49.079  40.403  1.00  0.00           H  
ATOM   2107  HB3 LEU   133      48.305  50.395  41.381  1.00  0.00           H  
ATOM   2108  CG  LEU   133      47.999  48.375  42.200  1.00  0.00           C  
ATOM   2109  HG  LEU   133      47.917  47.416  41.689  1.00  0.00           H  
ATOM   2110  CD1 LEU   133      49.102  48.335  43.252  1.00  0.00           C  
ATOM   2111 HD11 LEU   133      49.992  48.718  42.754  1.00  0.00           H  
ATOM   2112 HD12 LEU   133      48.829  49.061  44.018  1.00  0.00           H  
ATOM   2113 HD13 LEU   133      49.221  47.383  43.770  1.00  0.00           H  
ATOM   2114  CD2 LEU   133      46.709  48.635  42.956  1.00  0.00           C  
ATOM   2115 HD21 LEU   133      45.755  48.363  42.503  1.00  0.00           H  
ATOM   2116 HD22 LEU   133      46.787  48.047  43.870  1.00  0.00           H  
ATOM   2117 HD23 LEU   133      46.684  49.662  43.320  1.00  0.00           H  
ATOM   2118  C   LEU   133      47.032  50.876  39.513  1.00  0.00           C  
ATOM   2119  O   LEU   133      46.291  51.834  39.902  1.00  0.00           O  
ATOM   2120  N   GLN   134      47.811  51.063  38.461  1.00  0.00           N  
ATOM   2121  H   GLN   134      48.283  50.277  38.035  1.00  0.00           H  
ATOM   2122  CA  GLN   134      48.012  52.413  37.732  1.00  0.00           C  
ATOM   2123  HA  GLN   134      48.221  53.210  38.446  1.00  0.00           H  
ATOM   2124  CB  GLN   134      49.085  52.205  36.678  1.00  0.00           C  
ATOM   2125  HB2 GLN   134      48.761  51.332  36.111  1.00  0.00           H  
ATOM   2126  HB3 GLN   134      48.970  53.009  35.951  1.00  0.00           H  
ATOM   2127  CG  GLN   134      50.444  51.984  37.297  1.00  0.00           C  
ATOM   2128  HG2 GLN   134      50.564  52.883  37.902  1.00  0.00           H  
ATOM   2129  HG3 GLN   134      50.503  51.079  37.902  1.00  0.00           H  
ATOM   2130  CD  GLN   134      51.538  51.861  36.258  1.00  0.00           C  
ATOM   2131  OE1 GLN   134      51.300  51.440  35.131  1.00  0.00           O  
ATOM   2132  NE2 GLN   134      52.809  52.051  36.683  1.00  0.00           N  
ATOM   2133 HE21 GLN   134      52.999  52.319  37.638  1.00  0.00           H  
ATOM   2134 HE22 GLN   134      53.606  51.948  36.070  1.00  0.00           H  
ATOM   2135  C   GLN   134      46.725  52.796  36.959  1.00  0.00           C  
ATOM   2136  O   GLN   134      46.599  54.011  36.626  1.00  0.00           O  
ATOM   2137  N   ASP   135      45.860  51.801  36.664  1.00  0.00           N  
ATOM   2138  H   ASP   135      46.045  50.845  36.934  1.00  0.00           H  
ATOM   2139  CA  ASP   135      44.524  52.185  36.116  1.00  0.00           C  
ATOM   2140  HA  ASP   135      44.572  53.135  35.585  1.00  0.00           H  
ATOM   2141  CB  ASP   135      43.866  51.233  35.135  1.00  0.00           C  
ATOM   2142  HB2 ASP   135      43.788  50.262  35.623  1.00  0.00           H  
ATOM   2143  HB3 ASP   135      42.861  51.509  34.815  1.00  0.00           H  
ATOM   2144  CG  ASP   135      44.681  50.987  33.917  1.00  0.00           C  
ATOM   2145  OD1 ASP   135      45.260  51.955  33.351  1.00  0.00           O  
ATOM   2146  OD2 ASP   135      44.641  49.844  33.386  1.00  0.00           O  
ATOM   2147  C   ASP   135      43.472  52.379  37.186  1.00  0.00           C  
ATOM   2148  O   ASP   135      42.672  53.336  37.165  1.00  0.00           O  
ATOM   2149  N   ALA   136      43.573  51.425  38.160  1.00  0.00           N  
ATOM   2150  H   ALA   136      44.231  50.661  38.089  1.00  0.00           H  
ATOM   2151  CA  ALA   136      42.623  51.435  39.283  1.00  0.00           C  
ATOM   2152  HA  ALA   136      41.603  51.440  38.899  1.00  0.00           H  
ATOM   2153  CB  ALA   136      42.821  50.203  40.164  1.00  0.00           C  
ATOM   2154  HB1 ALA   136      42.004  49.904  40.821  1.00  0.00           H  
ATOM   2155  HB2 ALA   136      42.913  49.400  39.433  1.00  0.00           H  
ATOM   2156  HB3 ALA   136      43.773  50.272  40.689  1.00  0.00           H  
ATOM   2157  C   ALA   136      42.667  52.800  40.050  1.00  0.00           C  
ATOM   2158  O   ALA   136      41.637  53.466  40.088  1.00  0.00           O  
ATOM   2159  N   TYR   137      43.822  53.351  40.385  1.00  0.00           N  
ATOM   2160  H   TYR   137      44.633  52.798  40.148  1.00  0.00           H  
ATOM   2161  CA  TYR   137      44.088  54.553  41.131  1.00  0.00           C  
ATOM   2162  HA  TYR   137      43.542  54.626  42.072  1.00  0.00           H  
ATOM   2163  CB  TYR   137      45.571  54.696  41.447  1.00  0.00           C  
ATOM   2164  HB2 TYR   137      45.904  53.923  42.140  1.00  0.00           H  
ATOM   2165  HB3 TYR   137      46.086  54.379  40.539  1.00  0.00           H  
ATOM   2166  CG  TYR   137      45.948  56.088  41.907  1.00  0.00           C  
ATOM   2167  CD1 TYR   137      45.531  56.347  43.204  1.00  0.00           C  
ATOM   2168  HD1 TYR   137      45.055  55.580  43.796  1.00  0.00           H  
ATOM   2169  CE1 TYR   137      45.694  57.689  43.684  1.00  0.00           C  
ATOM   2170  HE1 TYR   137      45.445  57.990  44.690  1.00  0.00           H  
ATOM   2171  CZ  TYR   137      46.252  58.710  42.849  1.00  0.00           C  
ATOM   2172  OH  TYR   137      46.054  60.017  43.214  1.00  0.00           O  
ATOM   2173  HH  TYR   137      46.413  60.628  42.566  1.00  0.00           H  
ATOM   2174  CE2 TYR   137      46.658  58.365  41.517  1.00  0.00           C  
ATOM   2175  HE2 TYR   137      46.967  59.150  40.842  1.00  0.00           H  
ATOM   2176  CD2 TYR   137      46.505  57.038  41.054  1.00  0.00           C  
ATOM   2177  HD2 TYR   137      46.704  56.816  40.016  1.00  0.00           H  
ATOM   2178  C   TYR   137      43.613  55.828  40.347  1.00  0.00           C  
ATOM   2179  O   TYR   137      43.087  56.752  40.944  1.00  0.00           O  
ATOM   2180  N   TYR   138      43.718  55.727  38.999  1.00  0.00           N  
ATOM   2181  H   TYR   138      44.027  54.911  38.491  1.00  0.00           H  
ATOM   2182  CA  TYR   138      43.385  56.849  38.108  1.00  0.00           C  
ATOM   2183  HA  TYR   138      43.886  57.760  38.436  1.00  0.00           H  
ATOM   2184  CB  TYR   138      44.021  56.541  36.740  1.00  0.00           C  
ATOM   2185  HB2 TYR   138      45.095  56.553  36.924  1.00  0.00           H  
ATOM   2186  HB3 TYR   138      43.737  55.549  36.389  1.00  0.00           H  
ATOM   2187  CG  TYR   138      43.671  57.454  35.562  1.00  0.00           C  
ATOM   2188  CD1 TYR   138      44.505  58.535  35.249  1.00  0.00           C  
ATOM   2189  HD1 TYR   138      45.422  58.738  35.782  1.00  0.00           H  
ATOM   2190  CE1 TYR   138      44.125  59.565  34.351  1.00  0.00           C  
ATOM   2191  HE1 TYR   138      44.720  60.393  33.995  1.00  0.00           H  
ATOM   2192  CZ  TYR   138      42.786  59.560  33.814  1.00  0.00           C  
ATOM   2193  OH  TYR   138      42.274  60.510  32.952  1.00  0.00           O  
ATOM   2194  HH  TYR   138      42.883  61.248  32.870  1.00  0.00           H  
ATOM   2195  CE2 TYR   138      41.902  58.470  34.129  1.00  0.00           C  
ATOM   2196  HE2 TYR   138      40.902  58.518  33.725  1.00  0.00           H  
ATOM   2197  CD2 TYR   138      42.407  57.409  34.924  1.00  0.00           C  
ATOM   2198  HD2 TYR   138      41.719  56.626  35.208  1.00  0.00           H  
ATOM   2199  C   TYR   138      41.850  57.086  38.042  1.00  0.00           C  
ATOM   2200  O   TYR   138      41.305  58.184  38.274  1.00  0.00           O  
ATOM   2201  N   ARG   139      41.194  55.939  37.895  1.00  0.00           N  
ATOM   2202  H   ARG   139      41.655  55.077  37.642  1.00  0.00           H  
ATOM   2203  CA  ARG   139      39.740  55.816  37.964  1.00  0.00           C  
ATOM   2204  HA  ARG   139      39.297  56.636  37.398  1.00  0.00           H  
ATOM   2205  CB  ARG   139      39.332  54.406  37.412  1.00  0.00           C  
ATOM   2206  HB2 ARG   139      39.790  53.666  38.068  1.00  0.00           H  
ATOM   2207  HB3 ARG   139      38.250  54.267  37.425  1.00  0.00           H  
ATOM   2208  CG  ARG   139      39.701  54.128  35.936  1.00  0.00           C  
ATOM   2209  HG2 ARG   139      39.262  54.922  35.332  1.00  0.00           H  
ATOM   2210  HG3 ARG   139      40.777  53.981  35.848  1.00  0.00           H  
ATOM   2211  CD  ARG   139      39.224  52.775  35.359  1.00  0.00           C  
ATOM   2212  HD2 ARG   139      39.594  52.701  34.337  1.00  0.00           H  
ATOM   2213  HD3 ARG   139      39.711  52.021  35.977  1.00  0.00           H  
ATOM   2214  NE  ARG   139      37.740  52.604  35.344  1.00  0.00           N  
ATOM   2215  HE  ARG   139      37.155  53.347  34.988  1.00  0.00           H  
ATOM   2216  CZ  ARG   139      37.237  51.414  35.188  1.00  0.00           C  
ATOM   2217  NH1 ARG   139      37.982  50.329  35.381  1.00  0.00           N  
ATOM   2218 HH11 ARG   139      38.979  50.362  35.540  1.00  0.00           H  
ATOM   2219 HH12 ARG   139      37.506  49.450  35.238  1.00  0.00           H  
ATOM   2220  NH2 ARG   139      35.969  51.328  34.797  1.00  0.00           N  
ATOM   2221 HH21 ARG   139      35.495  52.204  34.629  1.00  0.00           H  
ATOM   2222 HH22 ARG   139      35.487  50.443  34.734  1.00  0.00           H  
ATOM   2223  C   ARG   139      39.253  56.219  39.382  1.00  0.00           C  
ATOM   2224  O   ARG   139      38.326  57.052  39.518  1.00  0.00           O  
ATOM   2225  N   ALA   140      39.873  55.706  40.432  1.00  0.00           N  
ATOM   2226  H   ALA   140      40.616  55.032  40.310  1.00  0.00           H  
ATOM   2227  CA  ALA   140      39.413  55.954  41.832  1.00  0.00           C  
ATOM   2228  HA  ALA   140      38.333  55.837  41.924  1.00  0.00           H  
ATOM   2229  CB  ALA   140      40.171  54.952  42.733  1.00  0.00           C  
ATOM   2230  HB1 ALA   140      39.749  53.972  42.511  1.00  0.00           H  
ATOM   2231  HB2 ALA   140      41.250  55.050  42.609  1.00  0.00           H  
ATOM   2232  HB3 ALA   140      39.893  55.063  43.781  1.00  0.00           H  
ATOM   2233  C   ALA   140      39.747  57.462  42.245  1.00  0.00           C  
ATOM   2234  O   ALA   140      39.006  57.978  43.057  1.00  0.00           O  
ATOM   2235  N   ARG   141      40.717  58.136  41.561  1.00  0.00           N  
ATOM   2236  H   ARG   141      41.215  57.625  40.846  1.00  0.00           H  
ATOM   2237  CA  ARG   141      41.008  59.532  41.712  1.00  0.00           C  
ATOM   2238  HA  ARG   141      40.993  59.769  42.776  1.00  0.00           H  
ATOM   2239  CB  ARG   141      42.505  59.833  41.305  1.00  0.00           C  
ATOM   2240  HB2 ARG   141      43.102  59.194  41.955  1.00  0.00           H  
ATOM   2241  HB3 ARG   141      42.627  59.554  40.258  1.00  0.00           H  
ATOM   2242  CG  ARG   141      43.040  61.248  41.455  1.00  0.00           C  
ATOM   2243  HG2 ARG   141      44.126  61.285  41.537  1.00  0.00           H  
ATOM   2244  HG3 ARG   141      42.724  61.916  40.654  1.00  0.00           H  
ATOM   2245  CD  ARG   141      42.580  61.922  42.750  1.00  0.00           C  
ATOM   2246  HD2 ARG   141      41.522  62.129  42.909  1.00  0.00           H  
ATOM   2247  HD3 ARG   141      43.031  61.418  43.606  1.00  0.00           H  
ATOM   2248  NE  ARG   141      43.176  63.302  42.709  1.00  0.00           N  
ATOM   2249  HE  ARG   141      43.879  63.507  42.013  1.00  0.00           H  
ATOM   2250  CZ  ARG   141      42.996  64.222  43.619  1.00  0.00           C  
ATOM   2251  NH1 ARG   141      42.340  64.005  44.795  1.00  0.00           N  
ATOM   2252 HH11 ARG   141      41.803  63.153  44.882  1.00  0.00           H  
ATOM   2253 HH12 ARG   141      42.041  64.766  45.387  1.00  0.00           H  
ATOM   2254  NH2 ARG   141      43.528  65.408  43.476  1.00  0.00           N  
ATOM   2255 HH21 ARG   141      43.828  65.774  42.584  1.00  0.00           H  
ATOM   2256 HH22 ARG   141      43.352  66.076  44.213  1.00  0.00           H  
ATOM   2257  C   ARG   141      39.914  60.364  41.090  1.00  0.00           C  
ATOM   2258  O   ARG   141      39.595  61.416  41.741  1.00  0.00           O  
ATOM   2259  N   ALA   142      39.352  60.031  39.927  1.00  0.00           N  
ATOM   2260  H   ALA   142      39.542  59.132  39.508  1.00  0.00           H  
ATOM   2261  CA  ALA   142      38.146  60.666  39.563  1.00  0.00           C  
ATOM   2262  HA  ALA   142      38.365  61.731  39.637  1.00  0.00           H  
ATOM   2263  CB  ALA   142      37.864  60.168  38.147  1.00  0.00           C  
ATOM   2264  HB1 ALA   142      38.359  60.788  37.399  1.00  0.00           H  
ATOM   2265  HB2 ALA   142      38.120  59.110  38.086  1.00  0.00           H  
ATOM   2266  HB3 ALA   142      36.832  60.131  37.798  1.00  0.00           H  
ATOM   2267  C   ALA   142      36.860  60.337  40.496  1.00  0.00           C  
ATOM   2268  O   ALA   142      36.141  61.229  40.945  1.00  0.00           O  
ATOM   2269  N   GLY   143      36.762  59.083  40.869  1.00  0.00           N  
ATOM   2270  H   GLY   143      37.412  58.453  40.419  1.00  0.00           H  
ATOM   2271  CA  GLY   143      35.870  58.402  41.894  1.00  0.00           C  
ATOM   2272  HA2 GLY   143      36.572  58.360  42.727  1.00  0.00           H  
ATOM   2273  HA3 GLY   143      35.072  59.003  42.330  1.00  0.00           H  
ATOM   2274  C   GLY   143      35.449  56.945  41.540  1.00  0.00           C  
ATOM   2275  O   GLY   143      34.771  56.275  42.330  1.00  0.00           O  
ATOM   2276  N   GLU   144      35.660  56.375  40.331  1.00  0.00           N  
ATOM   2277  H   GLU   144      36.280  56.879  39.714  1.00  0.00           H  
ATOM   2278  CA  GLU   144      35.261  55.010  40.034  1.00  0.00           C  
ATOM   2279  HA  GLU   144      34.198  54.929  40.260  1.00  0.00           H  
ATOM   2280  CB  GLU   144      35.399  54.896  38.447  1.00  0.00           C  
ATOM   2281  HB2 GLU   144      34.835  55.669  37.925  1.00  0.00           H  
ATOM   2282  HB3 GLU   144      36.392  55.173  38.093  1.00  0.00           H  
ATOM   2283  CG  GLU   144      35.117  53.419  37.892  1.00  0.00           C  
ATOM   2284  HG2 GLU   144      35.078  53.539  36.810  1.00  0.00           H  
ATOM   2285  HG3 GLU   144      35.957  52.748  38.070  1.00  0.00           H  
ATOM   2286  CD  GLU   144      33.830  52.726  38.401  1.00  0.00           C  
ATOM   2287  OE1 GLU   144      32.909  52.638  37.564  1.00  0.00           O  
ATOM   2288  OE2 GLU   144      33.648  52.525  39.660  1.00  0.00           O  
ATOM   2289  C   GLU   144      36.206  54.064  40.715  1.00  0.00           C  
ATOM   2290  O   GLU   144      37.346  53.862  40.229  1.00  0.00           O  
ATOM   2291  N   ALA   145      35.841  53.506  41.921  1.00  0.00           N  
ATOM   2292  H   ALA   145      34.901  53.621  42.272  1.00  0.00           H  
ATOM   2293  CA  ALA   145      36.786  53.204  42.992  1.00  0.00           C  
ATOM   2294  HA  ALA   145      37.758  53.124  42.504  1.00  0.00           H  
ATOM   2295  CB  ALA   145      36.970  54.273  44.092  1.00  0.00           C  
ATOM   2296  HB1 ALA   145      37.168  55.278  43.717  1.00  0.00           H  
ATOM   2297  HB2 ALA   145      36.094  54.348  44.735  1.00  0.00           H  
ATOM   2298  HB3 ALA   145      37.826  53.986  44.703  1.00  0.00           H  
ATOM   2299  C   ALA   145      36.561  51.845  43.609  1.00  0.00           C  
ATOM   2300  O   ALA   145      37.410  51.360  44.268  1.00  0.00           O  
ATOM   2301  N   ALA   146      35.478  51.168  43.392  1.00  0.00           N  
ATOM   2302  H   ALA   146      34.721  51.532  42.830  1.00  0.00           H  
ATOM   2303  CA  ALA   146      35.229  49.755  43.821  1.00  0.00           C  
ATOM   2304  HA  ALA   146      35.210  49.709  44.910  1.00  0.00           H  
ATOM   2305  CB  ALA   146      33.873  49.299  43.293  1.00  0.00           C  
ATOM   2306  HB1 ALA   146      33.820  49.378  42.207  1.00  0.00           H  
ATOM   2307  HB2 ALA   146      33.562  48.301  43.603  1.00  0.00           H  
ATOM   2308  HB3 ALA   146      33.053  49.917  43.657  1.00  0.00           H  
ATOM   2309  C   ALA   146      36.380  48.851  43.327  1.00  0.00           C  
ATOM   2310  O   ALA   146      36.976  48.221  44.152  1.00  0.00           O  
ATOM   2311  N   ASN   147      36.779  48.943  42.062  1.00  0.00           N  
ATOM   2312  H   ASN   147      36.088  49.435  41.514  1.00  0.00           H  
ATOM   2313  CA  ASN   147      37.815  48.173  41.399  1.00  0.00           C  
ATOM   2314  HA  ASN   147      37.554  47.120  41.502  1.00  0.00           H  
ATOM   2315  CB  ASN   147      37.908  48.578  39.935  1.00  0.00           C  
ATOM   2316  HB2 ASN   147      36.982  48.389  39.393  1.00  0.00           H  
ATOM   2317  HB3 ASN   147      38.129  49.646  39.925  1.00  0.00           H  
ATOM   2318  CG  ASN   147      38.952  47.894  39.152  1.00  0.00           C  
ATOM   2319  OD1 ASN   147      38.962  46.680  39.050  1.00  0.00           O  
ATOM   2320  ND2 ASN   147      39.881  48.599  38.645  1.00  0.00           N  
ATOM   2321 HD21 ASN   147      39.853  49.594  38.813  1.00  0.00           H  
ATOM   2322 HD22 ASN   147      40.770  48.177  38.417  1.00  0.00           H  
ATOM   2323  C   ASN   147      39.108  48.425  42.147  1.00  0.00           C  
ATOM   2324  O   ASN   147      39.837  47.456  42.349  1.00  0.00           O  
ATOM   2325  N   PHE   148      39.409  49.631  42.686  1.00  0.00           N  
ATOM   2326  H   PHE   148      38.707  50.335  42.507  1.00  0.00           H  
ATOM   2327  CA  PHE   148      40.587  49.965  43.492  1.00  0.00           C  
ATOM   2328  HA  PHE   148      41.451  49.506  43.010  1.00  0.00           H  
ATOM   2329  CB  PHE   148      40.813  51.505  43.597  1.00  0.00           C  
ATOM   2330  HB2 PHE   148      40.819  51.911  42.585  1.00  0.00           H  
ATOM   2331  HB3 PHE   148      40.070  52.036  44.192  1.00  0.00           H  
ATOM   2332  CG  PHE   148      42.130  51.922  44.161  1.00  0.00           C  
ATOM   2333  CD1 PHE   148      42.203  53.085  44.965  1.00  0.00           C  
ATOM   2334  HD1 PHE   148      41.245  53.489  45.254  1.00  0.00           H  
ATOM   2335  CE1 PHE   148      43.466  53.628  45.346  1.00  0.00           C  
ATOM   2336  HE1 PHE   148      43.503  54.576  45.863  1.00  0.00           H  
ATOM   2337  CZ  PHE   148      44.614  53.023  44.868  1.00  0.00           C  
ATOM   2338  HZ  PHE   148      45.559  53.400  45.232  1.00  0.00           H  
ATOM   2339  CE2 PHE   148      44.505  51.933  43.960  1.00  0.00           C  
ATOM   2340  HE2 PHE   148      45.444  51.619  43.528  1.00  0.00           H  
ATOM   2341  CD2 PHE   148      43.281  51.375  43.591  1.00  0.00           C  
ATOM   2342  HD2 PHE   148      43.200  50.502  42.960  1.00  0.00           H  
ATOM   2343  C   PHE   148      40.468  49.371  44.914  1.00  0.00           C  
ATOM   2344  O   PHE   148      41.329  48.595  45.257  1.00  0.00           O  
ATOM   2345  N   CYS   149      39.410  49.660  45.604  1.00  0.00           N  
ATOM   2346  H   CYS   149      38.622  50.147  45.202  1.00  0.00           H  
ATOM   2347  CA  CYS   149      39.174  49.117  46.985  1.00  0.00           C  
ATOM   2348  HA  CYS   149      39.954  49.543  47.617  1.00  0.00           H  
ATOM   2349  CB  CYS   149      37.818  49.689  47.506  1.00  0.00           C  
ATOM   2350  HB2 CYS   149      36.971  49.434  46.870  1.00  0.00           H  
ATOM   2351  HB3 CYS   149      37.825  49.440  48.567  1.00  0.00           H  
ATOM   2352  SG  CYS   149      38.001  51.521  47.574  1.00  0.00           S  
ATOM   2353  HG  CYS   149      37.784  51.871  46.303  1.00  0.00           H  
ATOM   2354  C   CYS   149      39.181  47.597  47.011  1.00  0.00           C  
ATOM   2355  O   CYS   149      39.547  46.996  48.014  1.00  0.00           O  
ATOM   2356  N   ALA   150      38.844  46.901  45.859  1.00  0.00           N  
ATOM   2357  H   ALA   150      38.327  47.412  45.157  1.00  0.00           H  
ATOM   2358  CA  ALA   150      39.005  45.397  45.683  1.00  0.00           C  
ATOM   2359  HA  ALA   150      38.702  44.956  46.632  1.00  0.00           H  
ATOM   2360  CB  ALA   150      37.971  45.003  44.578  1.00  0.00           C  
ATOM   2361  HB1 ALA   150      38.082  45.686  43.736  1.00  0.00           H  
ATOM   2362  HB2 ALA   150      38.013  43.968  44.241  1.00  0.00           H  
ATOM   2363  HB3 ALA   150      36.973  45.083  45.008  1.00  0.00           H  
ATOM   2364  C   ALA   150      40.416  44.907  45.342  1.00  0.00           C  
ATOM   2365  O   ALA   150      40.782  43.804  45.709  1.00  0.00           O  
ATOM   2366  N   LEU   151      41.164  45.742  44.624  1.00  0.00           N  
ATOM   2367  H   LEU   151      40.691  46.511  44.171  1.00  0.00           H  
ATOM   2368  CA  LEU   151      42.595  45.498  44.377  1.00  0.00           C  
ATOM   2369  HA  LEU   151      42.629  44.431  44.160  1.00  0.00           H  
ATOM   2370  CB  LEU   151      43.042  46.313  43.127  1.00  0.00           C  
ATOM   2371  HB2 LEU   151      42.656  47.330  43.195  1.00  0.00           H  
ATOM   2372  HB3 LEU   151      44.131  46.358  43.117  1.00  0.00           H  
ATOM   2373  CG  LEU   151      42.569  45.521  41.824  1.00  0.00           C  
ATOM   2374  HG  LEU   151      41.511  45.315  41.981  1.00  0.00           H  
ATOM   2375  CD1 LEU   151      42.942  46.365  40.654  1.00  0.00           C  
ATOM   2376 HD11 LEU   151      42.754  45.926  39.675  1.00  0.00           H  
ATOM   2377 HD12 LEU   151      42.351  47.280  40.707  1.00  0.00           H  
ATOM   2378 HD13 LEU   151      44.006  46.602  40.690  1.00  0.00           H  
ATOM   2379  CD2 LEU   151      43.475  44.269  41.635  1.00  0.00           C  
ATOM   2380 HD21 LEU   151      44.522  44.573  41.637  1.00  0.00           H  
ATOM   2381 HD22 LEU   151      43.402  43.549  42.450  1.00  0.00           H  
ATOM   2382 HD23 LEU   151      43.446  43.824  40.641  1.00  0.00           H  
ATOM   2383  C   LEU   151      43.404  45.870  45.586  1.00  0.00           C  
ATOM   2384  O   LEU   151      44.448  45.223  45.852  1.00  0.00           O  
ATOM   2385  N   ILE   152      42.954  46.846  46.420  1.00  0.00           N  
ATOM   2386  H   ILE   152      42.111  47.316  46.125  1.00  0.00           H  
ATOM   2387  CA  ILE   152      43.489  47.038  47.771  1.00  0.00           C  
ATOM   2388  HA  ILE   152      44.574  46.977  47.684  1.00  0.00           H  
ATOM   2389  CB  ILE   152      43.060  48.363  48.427  1.00  0.00           C  
ATOM   2390  HB  ILE   152      41.999  48.418  48.182  1.00  0.00           H  
ATOM   2391  CG2 ILE   152      43.319  48.491  49.931  1.00  0.00           C  
ATOM   2392 HG21 ILE   152      44.377  48.459  50.191  1.00  0.00           H  
ATOM   2393 HG22 ILE   152      42.993  49.411  50.417  1.00  0.00           H  
ATOM   2394 HG23 ILE   152      42.832  47.722  50.531  1.00  0.00           H  
ATOM   2395  CG1 ILE   152      43.758  49.546  47.758  1.00  0.00           C  
ATOM   2396 HG12 ILE   152      44.784  49.454  48.114  1.00  0.00           H  
ATOM   2397 HG13 ILE   152      43.815  49.401  46.680  1.00  0.00           H  
ATOM   2398  CD1 ILE   152      43.072  50.919  48.106  1.00  0.00           C  
ATOM   2399 HD11 ILE   152      42.222  51.072  47.441  1.00  0.00           H  
ATOM   2400 HD12 ILE   152      42.673  50.930  49.121  1.00  0.00           H  
ATOM   2401 HD13 ILE   152      43.828  51.693  47.976  1.00  0.00           H  
ATOM   2402  C   ILE   152      43.343  45.814  48.651  1.00  0.00           C  
ATOM   2403  O   ILE   152      44.251  45.448  49.393  1.00  0.00           O  
ATOM   2404  N   LEU   153      42.170  45.218  48.595  1.00  0.00           N  
ATOM   2405  H   LEU   153      41.357  45.576  48.114  1.00  0.00           H  
ATOM   2406  CA  LEU   153      41.864  43.978  49.339  1.00  0.00           C  
ATOM   2407  HA  LEU   153      42.032  44.051  50.413  1.00  0.00           H  
ATOM   2408  CB  LEU   153      40.359  43.602  49.136  1.00  0.00           C  
ATOM   2409  HB2 LEU   153      40.116  43.772  48.087  1.00  0.00           H  
ATOM   2410  HB3 LEU   153      40.291  42.615  49.593  1.00  0.00           H  
ATOM   2411  CG  LEU   153      39.352  44.450  49.938  1.00  0.00           C  
ATOM   2412  HG  LEU   153      39.705  45.482  49.930  1.00  0.00           H  
ATOM   2413  CD1 LEU   153      37.900  44.512  49.389  1.00  0.00           C  
ATOM   2414 HD11 LEU   153      37.942  45.210  48.552  1.00  0.00           H  
ATOM   2415 HD12 LEU   153      37.590  43.487  49.187  1.00  0.00           H  
ATOM   2416 HD13 LEU   153      37.269  44.926  50.175  1.00  0.00           H  
ATOM   2417  CD2 LEU   153      39.318  44.126  51.460  1.00  0.00           C  
ATOM   2418 HD21 LEU   153      40.289  44.128  51.954  1.00  0.00           H  
ATOM   2419 HD22 LEU   153      38.734  44.868  52.004  1.00  0.00           H  
ATOM   2420 HD23 LEU   153      38.924  43.123  51.622  1.00  0.00           H  
ATOM   2421  C   LEU   153      42.772  42.779  48.930  1.00  0.00           C  
ATOM   2422  O   LEU   153      43.133  41.920  49.762  1.00  0.00           O  
ATOM   2423  N   ALA   154      43.067  42.620  47.640  1.00  0.00           N  
ATOM   2424  H   ALA   154      42.882  43.355  46.972  1.00  0.00           H  
ATOM   2425  CA  ALA   154      43.855  41.488  47.122  1.00  0.00           C  
ATOM   2426  HA  ALA   154      43.669  40.547  47.640  1.00  0.00           H  
ATOM   2427  CB  ALA   154      43.449  41.500  45.611  1.00  0.00           C  
ATOM   2428  HB1 ALA   154      42.388  41.342  45.416  1.00  0.00           H  
ATOM   2429  HB2 ALA   154      43.693  42.458  45.151  1.00  0.00           H  
ATOM   2430  HB3 ALA   154      43.959  40.647  45.163  1.00  0.00           H  
ATOM   2431  C   ALA   154      45.388  41.681  47.372  1.00  0.00           C  
ATOM   2432  O   ALA   154      46.064  40.814  47.955  1.00  0.00           O  
ATOM   2433  N   TYR   155      45.940  42.820  46.974  1.00  0.00           N  
ATOM   2434  H   TYR   155      45.374  43.527  46.527  1.00  0.00           H  
ATOM   2435  CA  TYR   155      47.358  43.100  47.152  1.00  0.00           C  
ATOM   2436  HA  TYR   155      47.929  42.305  46.672  1.00  0.00           H  
ATOM   2437  CB  TYR   155      47.786  44.376  46.518  1.00  0.00           C  
ATOM   2438  HB2 TYR   155      47.060  45.146  46.778  1.00  0.00           H  
ATOM   2439  HB3 TYR   155      48.711  44.719  46.981  1.00  0.00           H  
ATOM   2440  CG  TYR   155      48.018  44.359  44.963  1.00  0.00           C  
ATOM   2441  CD1 TYR   155      49.215  43.785  44.505  1.00  0.00           C  
ATOM   2442  HD1 TYR   155      49.996  43.387  45.137  1.00  0.00           H  
ATOM   2443  CE1 TYR   155      49.460  43.654  43.136  1.00  0.00           C  
ATOM   2444  HE1 TYR   155      50.455  43.391  42.809  1.00  0.00           H  
ATOM   2445  CZ  TYR   155      48.534  44.087  42.184  1.00  0.00           C  
ATOM   2446  OH  TYR   155      48.918  43.981  40.964  1.00  0.00           O  
ATOM   2447  HH  TYR   155      49.378  43.168  40.747  1.00  0.00           H  
ATOM   2448  CE2 TYR   155      47.302  44.501  42.550  1.00  0.00           C  
ATOM   2449  HE2 TYR   155      46.672  45.059  41.874  1.00  0.00           H  
ATOM   2450  CD2 TYR   155      47.107  44.715  43.952  1.00  0.00           C  
ATOM   2451  HD2 TYR   155      46.196  45.188  44.287  1.00  0.00           H  
ATOM   2452  C   TYR   155      47.861  42.986  48.651  1.00  0.00           C  
ATOM   2453  O   TYR   155      48.993  42.519  48.846  1.00  0.00           O  
ATOM   2454  N   CYS   156      47.012  43.272  49.617  1.00  0.00           N  
ATOM   2455  H   CYS   156      46.097  43.565  49.304  1.00  0.00           H  
ATOM   2456  CA  CYS   156      47.263  43.021  51.038  1.00  0.00           C  
ATOM   2457  HA  CYS   156      48.335  43.114  51.210  1.00  0.00           H  
ATOM   2458  CB  CYS   156      46.505  44.158  51.765  1.00  0.00           C  
ATOM   2459  HB2 CYS   156      46.786  45.128  51.354  1.00  0.00           H  
ATOM   2460  HB3 CYS   156      45.446  43.922  51.665  1.00  0.00           H  
ATOM   2461  SG  CYS   156      46.907  44.316  53.533  1.00  0.00           S  
ATOM   2462  HG  CYS   156      47.544  43.143  53.574  1.00  0.00           H  
ATOM   2463  C   CYS   156      46.982  41.599  51.562  1.00  0.00           C  
ATOM   2464  O   CYS   156      47.234  41.384  52.761  1.00  0.00           O  
ATOM   2465  N   ASN   157      46.506  40.711  50.689  1.00  0.00           N  
ATOM   2466  H   ASN   157      46.471  40.986  49.718  1.00  0.00           H  
ATOM   2467  CA  ASN   157      46.071  39.353  50.973  1.00  0.00           C  
ATOM   2468  HA  ASN   157      45.619  38.954  50.064  1.00  0.00           H  
ATOM   2469  CB  ASN   157      47.282  38.472  51.235  1.00  0.00           C  
ATOM   2470  HB2 ASN   157      47.896  38.782  52.079  1.00  0.00           H  
ATOM   2471  HB3 ASN   157      46.890  37.491  51.505  1.00  0.00           H  
ATOM   2472  CG  ASN   157      48.175  38.223  50.026  1.00  0.00           C  
ATOM   2473  OD1 ASN   157      47.745  37.909  48.948  1.00  0.00           O  
ATOM   2474  ND2 ASN   157      49.456  38.123  50.086  1.00  0.00           N  
ATOM   2475 HD21 ASN   157      49.884  38.254  50.991  1.00  0.00           H  
ATOM   2476 HD22 ASN   157      49.987  37.952  49.244  1.00  0.00           H  
ATOM   2477  C   ASN   157      45.063  39.299  52.185  1.00  0.00           C  
ATOM   2478  O   ASN   157      45.315  38.604  53.176  1.00  0.00           O  
ATOM   2479  N   LYS   158      43.837  39.869  52.079  1.00  0.00           N  
ATOM   2480  H   LYS   158      43.724  40.370  51.209  1.00  0.00           H  
ATOM   2481  CA  LYS   158      42.821  40.074  53.059  1.00  0.00           C  
ATOM   2482  HA  LYS   158      43.030  39.452  53.929  1.00  0.00           H  
ATOM   2483  CB  LYS   158      42.773  41.532  53.527  1.00  0.00           C  
ATOM   2484  HB2 LYS   158      42.399  42.149  52.710  1.00  0.00           H  
ATOM   2485  HB3 LYS   158      41.988  41.627  54.277  1.00  0.00           H  
ATOM   2486  CG  LYS   158      44.046  42.098  54.073  1.00  0.00           C  
ATOM   2487  HG2 LYS   158      44.745  42.039  53.238  1.00  0.00           H  
ATOM   2488  HG3 LYS   158      43.825  43.124  54.369  1.00  0.00           H  
ATOM   2489  CD  LYS   158      44.662  41.369  55.288  1.00  0.00           C  
ATOM   2490  HD2 LYS   158      45.236  40.546  54.863  1.00  0.00           H  
ATOM   2491  HD3 LYS   158      45.357  42.079  55.738  1.00  0.00           H  
ATOM   2492  CE  LYS   158      43.761  40.770  56.375  1.00  0.00           C  
ATOM   2493  HE2 LYS   158      42.998  41.548  56.410  1.00  0.00           H  
ATOM   2494  HE3 LYS   158      43.358  39.830  55.997  1.00  0.00           H  
ATOM   2495  NZ  LYS   158      44.475  40.561  57.655  1.00  0.00           N  
ATOM   2496  HZ1 LYS   158      44.750  41.504  57.889  1.00  0.00           H  
ATOM   2497  HZ2 LYS   158      43.889  40.284  58.430  1.00  0.00           H  
ATOM   2498  HZ3 LYS   158      45.221  39.884  57.584  1.00  0.00           H  
ATOM   2499  C   LYS   158      41.367  39.597  52.564  1.00  0.00           C  
ATOM   2500  O   LYS   158      41.094  39.444  51.411  1.00  0.00           O  
ATOM   2501  N   THR   159      40.495  39.531  53.571  1.00  0.00           N  
ATOM   2502  H   THR   159      40.769  39.579  54.542  1.00  0.00           H  
ATOM   2503  CA  THR   159      39.040  39.304  53.360  1.00  0.00           C  
ATOM   2504  HA  THR   159      38.815  39.123  52.309  1.00  0.00           H  
ATOM   2505  CB  THR   159      38.575  38.147  54.104  1.00  0.00           C  
ATOM   2506  HB  THR   159      38.783  38.255  55.169  1.00  0.00           H  
ATOM   2507  CG2 THR   159      37.095  37.774  53.992  1.00  0.00           C  
ATOM   2508 HG21 THR   159      36.488  38.453  54.591  1.00  0.00           H  
ATOM   2509 HG22 THR   159      36.779  37.853  52.952  1.00  0.00           H  
ATOM   2510 HG23 THR   159      37.054  36.732  54.311  1.00  0.00           H  
ATOM   2511  OG1 THR   159      39.371  37.049  53.681  1.00  0.00           O  
ATOM   2512  HG1 THR   159      39.024  36.208  53.986  1.00  0.00           H  
ATOM   2513  C   THR   159      38.236  40.494  53.825  1.00  0.00           C  
ATOM   2514  O   THR   159      38.559  41.146  54.798  1.00  0.00           O  
ATOM   2515  N   VAL   160      37.213  40.789  53.082  1.00  0.00           N  
ATOM   2516  H   VAL   160      36.927  40.094  52.408  1.00  0.00           H  
ATOM   2517  CA  VAL   160      36.310  41.958  53.248  1.00  0.00           C  
ATOM   2518  HA  VAL   160      37.004  42.776  53.439  1.00  0.00           H  
ATOM   2519  CB  VAL   160      35.611  42.274  51.904  1.00  0.00           C  
ATOM   2520  HB  VAL   160      36.351  42.147  51.115  1.00  0.00           H  
ATOM   2521  CG1 VAL   160      34.466  41.314  51.588  1.00  0.00           C  
ATOM   2522 HG11 VAL   160      33.633  41.438  52.281  1.00  0.00           H  
ATOM   2523 HG12 VAL   160      34.109  41.485  50.573  1.00  0.00           H  
ATOM   2524 HG13 VAL   160      34.720  40.268  51.760  1.00  0.00           H  
ATOM   2525  CG2 VAL   160      34.962  43.664  51.839  1.00  0.00           C  
ATOM   2526 HG21 VAL   160      34.033  43.566  52.400  1.00  0.00           H  
ATOM   2527 HG22 VAL   160      35.669  44.412  52.195  1.00  0.00           H  
ATOM   2528 HG23 VAL   160      34.638  43.941  50.835  1.00  0.00           H  
ATOM   2529  C   VAL   160      35.297  41.850  54.446  1.00  0.00           C  
ATOM   2530  O   VAL   160      35.009  40.829  55.053  1.00  0.00           O  
ATOM   2531  N   GLY   161      34.757  42.976  54.829  1.00  0.00           N  
ATOM   2532  H   GLY   161      35.115  43.823  54.410  1.00  0.00           H  
ATOM   2533  CA  GLY   161      33.636  43.193  55.769  1.00  0.00           C  
ATOM   2534  HA2 GLY   161      33.160  44.159  55.602  1.00  0.00           H  
ATOM   2535  HA3 GLY   161      32.904  42.391  55.676  1.00  0.00           H  
ATOM   2536  C   GLY   161      34.078  43.120  57.267  1.00  0.00           C  
ATOM   2537  O   GLY   161      33.387  43.450  58.207  1.00  0.00           O  
ATOM   2538  N   GLU   162      35.337  42.780  57.367  1.00  0.00           N  
ATOM   2539  H   GLU   162      35.776  42.576  56.480  1.00  0.00           H  
ATOM   2540  CA  GLU   162      36.130  42.875  58.544  1.00  0.00           C  
ATOM   2541  HA  GLU   162      35.425  42.895  59.376  1.00  0.00           H  
ATOM   2542  CB  GLU   162      37.059  41.650  58.725  1.00  0.00           C  
ATOM   2543  HB2 GLU   162      36.460  40.761  58.530  1.00  0.00           H  
ATOM   2544  HB3 GLU   162      37.850  41.688  57.976  1.00  0.00           H  
ATOM   2545  CG  GLU   162      37.669  41.579  60.167  1.00  0.00           C  
ATOM   2546  HG2 GLU   162      38.074  42.524  60.527  1.00  0.00           H  
ATOM   2547  HG3 GLU   162      36.872  41.244  60.830  1.00  0.00           H  
ATOM   2548  CD  GLU   162      38.868  40.577  60.108  1.00  0.00           C  
ATOM   2549  OE1 GLU   162      39.697  40.493  59.144  1.00  0.00           O  
ATOM   2550  OE2 GLU   162      39.054  39.759  61.050  1.00  0.00           O  
ATOM   2551  C   GLU   162      36.882  44.196  58.669  1.00  0.00           C  
ATOM   2552  O   GLU   162      37.058  44.814  57.607  1.00  0.00           O  
ATOM   2553  N   LEU   163      37.332  44.603  59.823  1.00  0.00           N  
ATOM   2554  H   LEU   163      37.354  44.062  60.675  1.00  0.00           H  
ATOM   2555  CA  LEU   163      38.142  45.764  59.948  1.00  0.00           C  
ATOM   2556  HA  LEU   163      37.836  46.556  59.265  1.00  0.00           H  
ATOM   2557  CB  LEU   163      38.058  46.361  61.377  1.00  0.00           C  
ATOM   2558  HB2 LEU   163      37.047  46.354  61.785  1.00  0.00           H  
ATOM   2559  HB3 LEU   163      38.554  45.696  62.084  1.00  0.00           H  
ATOM   2560  CG  LEU   163      38.664  47.782  61.640  1.00  0.00           C  
ATOM   2561  HG  LEU   163      39.676  47.699  61.242  1.00  0.00           H  
ATOM   2562  CD1 LEU   163      37.960  48.923  60.969  1.00  0.00           C  
ATOM   2563 HD11 LEU   163      37.664  48.793  59.928  1.00  0.00           H  
ATOM   2564 HD12 LEU   163      37.041  49.183  61.495  1.00  0.00           H  
ATOM   2565 HD13 LEU   163      38.578  49.820  60.988  1.00  0.00           H  
ATOM   2566  CD2 LEU   163      38.818  47.935  63.116  1.00  0.00           C  
ATOM   2567 HD21 LEU   163      39.203  48.949  63.220  1.00  0.00           H  
ATOM   2568 HD22 LEU   163      37.833  47.849  63.574  1.00  0.00           H  
ATOM   2569 HD23 LEU   163      39.455  47.156  63.535  1.00  0.00           H  
ATOM   2570  C   LEU   163      39.626  45.523  59.649  1.00  0.00           C  
ATOM   2571  O   LEU   163      40.070  44.491  60.140  1.00  0.00           O  
ATOM   2572  N   GLY   164      40.241  46.314  58.787  1.00  0.00           N  
ATOM   2573  H   GLY   164      39.596  46.873  58.247  1.00  0.00           H  
ATOM   2574  CA  GLY   164      41.716  46.354  58.524  1.00  0.00           C  
ATOM   2575  HA2 GLY   164      42.119  45.352  58.675  1.00  0.00           H  
ATOM   2576  HA3 GLY   164      41.737  46.514  57.446  1.00  0.00           H  
ATOM   2577  C   GLY   164      42.610  47.386  59.319  1.00  0.00           C  
ATOM   2578  O   GLY   164      42.147  48.451  59.575  1.00  0.00           O  
ATOM   2579  N   ASP   165      43.860  47.049  59.537  1.00  0.00           N  
ATOM   2580  H   ASP   165      44.140  46.080  59.482  1.00  0.00           H  
ATOM   2581  CA  ASP   165      44.918  48.017  59.914  1.00  0.00           C  
ATOM   2582  HA  ASP   165      44.484  48.716  60.629  1.00  0.00           H  
ATOM   2583  CB  ASP   165      46.055  47.269  60.608  1.00  0.00           C  
ATOM   2584  HB2 ASP   165      45.569  46.658  61.368  1.00  0.00           H  
ATOM   2585  HB3 ASP   165      46.368  46.433  59.982  1.00  0.00           H  
ATOM   2586  CG  ASP   165      47.279  48.022  61.116  1.00  0.00           C  
ATOM   2587  OD1 ASP   165      47.309  49.296  61.086  1.00  0.00           O  
ATOM   2588  OD2 ASP   165      48.330  47.387  61.340  1.00  0.00           O  
ATOM   2589  C   ASP   165      45.442  48.703  58.650  1.00  0.00           C  
ATOM   2590  O   ASP   165      46.020  48.118  57.729  1.00  0.00           O  
ATOM   2591  N   VAL   166      45.524  50.027  58.855  1.00  0.00           N  
ATOM   2592  H   VAL   166      45.230  50.471  59.713  1.00  0.00           H  
ATOM   2593  CA  VAL   166      45.790  50.980  57.765  1.00  0.00           C  
ATOM   2594  HA  VAL   166      45.386  50.678  56.799  1.00  0.00           H  
ATOM   2595  CB  VAL   166      45.215  52.404  58.006  1.00  0.00           C  
ATOM   2596  HB  VAL   166      45.676  52.732  58.938  1.00  0.00           H  
ATOM   2597  CG1 VAL   166      45.583  53.442  56.995  1.00  0.00           C  
ATOM   2598 HG11 VAL   166      46.630  53.478  56.695  1.00  0.00           H  
ATOM   2599 HG12 VAL   166      44.968  53.451  56.096  1.00  0.00           H  
ATOM   2600 HG13 VAL   166      45.367  54.384  57.500  1.00  0.00           H  
ATOM   2601  CG2 VAL   166      43.670  52.600  58.114  1.00  0.00           C  
ATOM   2602 HG21 VAL   166      43.322  52.072  59.002  1.00  0.00           H  
ATOM   2603 HG22 VAL   166      43.445  53.655  58.264  1.00  0.00           H  
ATOM   2604 HG23 VAL   166      43.156  52.275  57.209  1.00  0.00           H  
ATOM   2605  C   VAL   166      47.319  51.146  57.549  1.00  0.00           C  
ATOM   2606  O   VAL   166      47.697  51.174  56.395  1.00  0.00           O  
ATOM   2607  N   ARG   167      48.119  51.205  58.588  1.00  0.00           N  
ATOM   2608  H   ARG   167      47.813  50.966  59.520  1.00  0.00           H  
ATOM   2609  CA  ARG   167      49.584  51.021  58.371  1.00  0.00           C  
ATOM   2610  HA  ARG   167      49.788  51.880  57.731  1.00  0.00           H  
ATOM   2611  CB  ARG   167      50.285  51.193  59.786  1.00  0.00           C  
ATOM   2612  HB2 ARG   167      49.829  52.026  60.322  1.00  0.00           H  
ATOM   2613  HB3 ARG   167      50.276  50.219  60.273  1.00  0.00           H  
ATOM   2614  CG  ARG   167      51.763  51.525  59.529  1.00  0.00           C  
ATOM   2615  HG2 ARG   167      52.349  50.873  58.882  1.00  0.00           H  
ATOM   2616  HG3 ARG   167      51.900  52.522  59.111  1.00  0.00           H  
ATOM   2617  CD  ARG   167      52.330  51.632  60.908  1.00  0.00           C  
ATOM   2618  HD2 ARG   167      52.255  50.638  61.349  1.00  0.00           H  
ATOM   2619  HD3 ARG   167      53.387  51.832  60.732  1.00  0.00           H  
ATOM   2620  NE  ARG   167      51.796  52.643  61.790  1.00  0.00           N  
ATOM   2621  HE  ARG   167      51.472  53.476  61.319  1.00  0.00           H  
ATOM   2622  CZ  ARG   167      51.730  52.589  63.120  1.00  0.00           C  
ATOM   2623  NH1 ARG   167      52.083  51.564  63.841  1.00  0.00           N  
ATOM   2624 HH11 ARG   167      52.290  50.652  63.459  1.00  0.00           H  
ATOM   2625 HH12 ARG   167      51.957  51.642  64.840  1.00  0.00           H  
ATOM   2626  NH2 ARG   167      51.246  53.633  63.725  1.00  0.00           N  
ATOM   2627 HH21 ARG   167      51.002  54.472  63.217  1.00  0.00           H  
ATOM   2628 HH22 ARG   167      51.290  53.616  64.734  1.00  0.00           H  
ATOM   2629  C   ARG   167      50.051  49.755  57.604  1.00  0.00           C  
ATOM   2630  O   ARG   167      50.843  49.851  56.635  1.00  0.00           O  
ATOM   2631  N   GLU   168      49.696  48.515  58.098  1.00  0.00           N  
ATOM   2632  H   GLU   168      49.179  48.407  58.959  1.00  0.00           H  
ATOM   2633  CA  GLU   168      49.911  47.286  57.376  1.00  0.00           C  
ATOM   2634  HA  GLU   168      50.988  47.117  57.344  1.00  0.00           H  
ATOM   2635  CB  GLU   168      49.091  46.136  58.084  1.00  0.00           C  
ATOM   2636  HB2 GLU   168      49.486  46.124  59.100  1.00  0.00           H  
ATOM   2637  HB3 GLU   168      48.060  46.450  58.242  1.00  0.00           H  
ATOM   2638  CG  GLU   168      49.181  44.665  57.536  1.00  0.00           C  
ATOM   2639  HG2 GLU   168      48.623  44.023  58.218  1.00  0.00           H  
ATOM   2640  HG3 GLU   168      48.857  44.580  56.498  1.00  0.00           H  
ATOM   2641  CD  GLU   168      50.648  44.242  57.770  1.00  0.00           C  
ATOM   2642  OE1 GLU   168      51.338  44.544  58.826  1.00  0.00           O  
ATOM   2643  OE2 GLU   168      51.251  43.621  56.839  1.00  0.00           O  
ATOM   2644  C   GLU   168      49.378  47.297  55.937  1.00  0.00           C  
ATOM   2645  O   GLU   168      50.094  46.836  55.032  1.00  0.00           O  
ATOM   2646  N   THR   169      48.247  47.965  55.667  1.00  0.00           N  
ATOM   2647  H   THR   169      47.741  48.358  56.448  1.00  0.00           H  
ATOM   2648  CA  THR   169      47.709  48.112  54.273  1.00  0.00           C  
ATOM   2649  HA  THR   169      47.677  47.111  53.844  1.00  0.00           H  
ATOM   2650  CB  THR   169      46.260  48.613  54.280  1.00  0.00           C  
ATOM   2651  HB  THR   169      46.150  49.530  54.860  1.00  0.00           H  
ATOM   2652  CG2 THR   169      45.702  48.607  52.887  1.00  0.00           C  
ATOM   2653 HG21 THR   169      45.823  47.601  52.487  1.00  0.00           H  
ATOM   2654 HG22 THR   169      44.659  48.898  53.012  1.00  0.00           H  
ATOM   2655 HG23 THR   169      46.069  49.416  52.256  1.00  0.00           H  
ATOM   2656  OG1 THR   169      45.365  47.662  54.845  1.00  0.00           O  
ATOM   2657  HG1 THR   169      45.353  47.817  55.792  1.00  0.00           H  
ATOM   2658  C   THR   169      48.743  48.891  53.453  1.00  0.00           C  
ATOM   2659  O   THR   169      49.187  48.376  52.424  1.00  0.00           O  
ATOM   2660  N   MET   170      49.163  50.095  53.933  1.00  0.00           N  
ATOM   2661  H   MET   170      48.653  50.490  54.710  1.00  0.00           H  
ATOM   2662  CA  MET   170      50.220  50.939  53.364  1.00  0.00           C  
ATOM   2663  HA  MET   170      49.853  51.219  52.376  1.00  0.00           H  
ATOM   2664  CB  MET   170      50.218  52.266  54.143  1.00  0.00           C  
ATOM   2665  HB2 MET   170      50.435  52.081  55.196  1.00  0.00           H  
ATOM   2666  HB3 MET   170      50.963  52.928  53.701  1.00  0.00           H  
ATOM   2667  CG  MET   170      48.998  53.050  54.100  1.00  0.00           C  
ATOM   2668  HG2 MET   170      48.177  52.355  54.276  1.00  0.00           H  
ATOM   2669  HG3 MET   170      48.988  53.847  54.843  1.00  0.00           H  
ATOM   2670  SD  MET   170      48.676  53.851  52.440  1.00  0.00           S  
ATOM   2671  CE  MET   170      47.217  54.775  52.888  1.00  0.00           C  
ATOM   2672  HE1 MET   170      46.377  54.112  53.097  1.00  0.00           H  
ATOM   2673  HE2 MET   170      47.441  55.328  53.800  1.00  0.00           H  
ATOM   2674  HE3 MET   170      46.955  55.377  52.018  1.00  0.00           H  
ATOM   2675  C   MET   170      51.574  50.249  53.208  1.00  0.00           C  
ATOM   2676  O   MET   170      52.116  50.403  52.111  1.00  0.00           O  
ATOM   2677  N   SER   171      52.038  49.386  54.091  1.00  0.00           N  
ATOM   2678  H   SER   171      51.522  49.256  54.949  1.00  0.00           H  
ATOM   2679  CA  SER   171      53.292  48.721  53.888  1.00  0.00           C  
ATOM   2680  HA  SER   171      53.963  49.485  53.495  1.00  0.00           H  
ATOM   2681  CB  SER   171      53.804  48.351  55.297  1.00  0.00           C  
ATOM   2682  HB2 SER   171      54.822  47.993  55.138  1.00  0.00           H  
ATOM   2683  HB3 SER   171      53.874  49.166  56.017  1.00  0.00           H  
ATOM   2684  OG  SER   171      53.016  47.398  55.948  1.00  0.00           O  
ATOM   2685  HG  SER   171      52.612  46.783  55.332  1.00  0.00           H  
ATOM   2686  C   SER   171      53.261  47.500  52.882  1.00  0.00           C  
ATOM   2687  O   SER   171      54.365  46.980  52.595  1.00  0.00           O  
ATOM   2688  N   TYR   172      52.133  46.988  52.415  1.00  0.00           N  
ATOM   2689  H   TYR   172      51.258  47.256  52.843  1.00  0.00           H  
ATOM   2690  CA  TYR   172      51.985  46.312  51.101  1.00  0.00           C  
ATOM   2691  HA  TYR   172      52.921  45.763  50.999  1.00  0.00           H  
ATOM   2692  CB  TYR   172      50.732  45.417  50.958  1.00  0.00           C  
ATOM   2693  HB2 TYR   172      49.837  46.034  51.036  1.00  0.00           H  
ATOM   2694  HB3 TYR   172      50.835  45.079  49.927  1.00  0.00           H  
ATOM   2695  CG  TYR   172      50.590  44.157  51.771  1.00  0.00           C  
ATOM   2696  CD1 TYR   172      49.983  44.195  53.050  1.00  0.00           C  
ATOM   2697  HD1 TYR   172      49.571  45.043  53.576  1.00  0.00           H  
ATOM   2698  CE1 TYR   172      49.980  42.969  53.767  1.00  0.00           C  
ATOM   2699  HE1 TYR   172      49.552  42.996  54.759  1.00  0.00           H  
ATOM   2700  CZ  TYR   172      50.486  41.787  53.183  1.00  0.00           C  
ATOM   2701  OH  TYR   172      50.517  40.637  53.891  1.00  0.00           O  
ATOM   2702  HH  TYR   172      50.557  40.763  54.842  1.00  0.00           H  
ATOM   2703  CE2 TYR   172      51.199  41.797  51.966  1.00  0.00           C  
ATOM   2704  HE2 TYR   172      51.864  40.992  51.691  1.00  0.00           H  
ATOM   2705  CD2 TYR   172      51.203  43.017  51.238  1.00  0.00           C  
ATOM   2706  HD2 TYR   172      51.705  43.076  50.283  1.00  0.00           H  
ATOM   2707  C   TYR   172      51.935  47.292  49.847  1.00  0.00           C  
ATOM   2708  O   TYR   172      52.651  47.012  48.850  1.00  0.00           O  
ATOM   2709  N   LEU   173      51.233  48.399  49.922  1.00  0.00           N  
ATOM   2710  H   LEU   173      50.650  48.589  50.724  1.00  0.00           H  
ATOM   2711  CA  LEU   173      51.039  49.352  48.816  1.00  0.00           C  
ATOM   2712  HA  LEU   173      50.738  48.862  47.891  1.00  0.00           H  
ATOM   2713  CB  LEU   173      49.972  50.398  49.166  1.00  0.00           C  
ATOM   2714  HB2 LEU   173      50.072  50.626  50.228  1.00  0.00           H  
ATOM   2715  HB3 LEU   173      50.133  51.222  48.471  1.00  0.00           H  
ATOM   2716  CG  LEU   173      48.540  49.824  48.980  1.00  0.00           C  
ATOM   2717  HG  LEU   173      48.605  48.777  49.277  1.00  0.00           H  
ATOM   2718  CD1 LEU   173      47.567  50.427  50.040  1.00  0.00           C  
ATOM   2719 HD11 LEU   173      47.909  50.248  51.060  1.00  0.00           H  
ATOM   2720 HD12 LEU   173      47.521  51.484  49.777  1.00  0.00           H  
ATOM   2721 HD13 LEU   173      46.601  49.959  49.853  1.00  0.00           H  
ATOM   2722  CD2 LEU   173      47.965  49.880  47.593  1.00  0.00           C  
ATOM   2723 HD21 LEU   173      47.126  49.186  47.539  1.00  0.00           H  
ATOM   2724 HD22 LEU   173      47.830  50.916  47.283  1.00  0.00           H  
ATOM   2725 HD23 LEU   173      48.680  49.439  46.898  1.00  0.00           H  
ATOM   2726  C   LEU   173      52.390  49.948  48.514  1.00  0.00           C  
ATOM   2727  O   LEU   173      52.710  50.005  47.324  1.00  0.00           O  
ATOM   2728  N   PHE   174      53.174  50.470  49.505  1.00  0.00           N  
ATOM   2729  H   PHE   174      52.981  50.232  50.468  1.00  0.00           H  
ATOM   2730  CA  PHE   174      54.469  51.100  49.220  1.00  0.00           C  
ATOM   2731  HA  PHE   174      54.193  51.953  48.599  1.00  0.00           H  
ATOM   2732  CB  PHE   174      55.057  51.564  50.588  1.00  0.00           C  
ATOM   2733  HB2 PHE   174      55.114  50.682  51.227  1.00  0.00           H  
ATOM   2734  HB3 PHE   174      56.074  51.950  50.516  1.00  0.00           H  
ATOM   2735  CG  PHE   174      54.381  52.764  51.227  1.00  0.00           C  
ATOM   2736  CD1 PHE   174      54.872  53.214  52.463  1.00  0.00           C  
ATOM   2737  HD1 PHE   174      55.706  52.715  52.933  1.00  0.00           H  
ATOM   2738  CE1 PHE   174      54.212  54.282  53.074  1.00  0.00           C  
ATOM   2739  HE1 PHE   174      54.542  54.565  54.063  1.00  0.00           H  
ATOM   2740  CZ  PHE   174      53.112  54.976  52.495  1.00  0.00           C  
ATOM   2741  HZ  PHE   174      52.609  55.797  52.986  1.00  0.00           H  
ATOM   2742  CE2 PHE   174      52.679  54.577  51.240  1.00  0.00           C  
ATOM   2743  HE2 PHE   174      51.854  55.126  50.811  1.00  0.00           H  
ATOM   2744  CD2 PHE   174      53.303  53.445  50.578  1.00  0.00           C  
ATOM   2745  HD2 PHE   174      52.814  53.061  49.696  1.00  0.00           H  
ATOM   2746  C   PHE   174      55.428  50.204  48.453  1.00  0.00           C  
ATOM   2747  O   PHE   174      56.367  50.783  47.860  1.00  0.00           O  
ATOM   2748  N   GLN   175      55.358  48.878  48.550  1.00  0.00           N  
ATOM   2749  H   GLN   175      54.680  48.409  49.133  1.00  0.00           H  
ATOM   2750  CA  GLN   175      56.302  47.979  47.793  1.00  0.00           C  
ATOM   2751  HA  GLN   175      57.319  48.357  47.900  1.00  0.00           H  
ATOM   2752  CB  GLN   175      56.206  46.425  48.228  1.00  0.00           C  
ATOM   2753  HB2 GLN   175      55.243  46.011  47.927  1.00  0.00           H  
ATOM   2754  HB3 GLN   175      56.937  45.877  47.634  1.00  0.00           H  
ATOM   2755  CG  GLN   175      56.316  46.060  49.711  1.00  0.00           C  
ATOM   2756  HG2 GLN   175      55.337  46.117  50.188  1.00  0.00           H  
ATOM   2757  HG3 GLN   175      56.505  44.986  49.703  1.00  0.00           H  
ATOM   2758  CD  GLN   175      57.295  46.784  50.589  1.00  0.00           C  
ATOM   2759  OE1 GLN   175      58.426  47.009  50.169  1.00  0.00           O  
ATOM   2760  NE2 GLN   175      56.925  47.122  51.798  1.00  0.00           N  
ATOM   2761 HE21 GLN   175      55.977  47.033  52.134  1.00  0.00           H  
ATOM   2762 HE22 GLN   175      57.562  47.598  52.421  1.00  0.00           H  
ATOM   2763  C   GLN   175      55.937  47.970  46.324  1.00  0.00           C  
ATOM   2764  O   GLN   175      56.807  48.024  45.475  1.00  0.00           O  
ATOM   2765  N   HIE   176      54.626  47.925  46.040  1.00  0.00           N  
ATOM   2766  H   HIE   176      54.008  47.871  46.837  1.00  0.00           H  
ATOM   2767  CA  HIE   176      54.004  47.944  44.676  1.00  0.00           C  
ATOM   2768  HA  HIE   176      54.515  47.292  43.967  1.00  0.00           H  
ATOM   2769  CB  HIE   176      52.564  47.451  44.760  1.00  0.00           C  
ATOM   2770  HB2 HIE   176      52.229  47.878  45.705  1.00  0.00           H  
ATOM   2771  HB3 HIE   176      51.909  47.733  43.935  1.00  0.00           H  
ATOM   2772  CG  HIE   176      52.564  45.991  44.864  1.00  0.00           C  
ATOM   2773  ND1 HIE   176      52.682  45.113  43.795  1.00  0.00           N  
ATOM   2774  CE1 HIE   176      52.697  43.885  44.307  1.00  0.00           C  
ATOM   2775  HE1 HIE   176      52.768  42.961  43.753  1.00  0.00           H  
ATOM   2776  NE2 HIE   176      52.690  43.924  45.641  1.00  0.00           N  
ATOM   2777  HE2 HIE   176      52.799  43.117  46.238  1.00  0.00           H  
ATOM   2778  CD2 HIE   176      52.609  45.248  45.994  1.00  0.00           C  
ATOM   2779  HD2 HIE   176      52.536  45.619  47.006  1.00  0.00           H  
ATOM   2780  C   HIE   176      54.077  49.294  44.028  1.00  0.00           C  
ATOM   2781  O   HIE   176      53.369  49.596  43.098  1.00  0.00           O  
ATOM   2782  N   ALA   177      55.161  50.059  44.375  1.00  0.00           N  
ATOM   2783  H   ALA   177      55.947  49.778  44.944  1.00  0.00           H  
ATOM   2784  CA  ALA   177      55.297  51.500  43.971  1.00  0.00           C  
ATOM   2785  HA  ALA   177      54.848  51.606  42.983  1.00  0.00           H  
ATOM   2786  CB  ALA   177      54.483  52.292  44.951  1.00  0.00           C  
ATOM   2787  HB1 ALA   177      54.833  52.258  45.983  1.00  0.00           H  
ATOM   2788  HB2 ALA   177      54.518  53.367  44.778  1.00  0.00           H  
ATOM   2789  HB3 ALA   177      53.459  51.930  44.856  1.00  0.00           H  
ATOM   2790  C   ALA   177      56.779  51.810  43.897  1.00  0.00           C  
ATOM   2791  O   ALA   177      57.708  51.078  44.311  1.00  0.00           O  
ATOM   2792  N   ASN   178      57.001  52.976  43.257  1.00  0.00           N  
ATOM   2793  H   ASN   178      56.196  53.443  42.865  1.00  0.00           H  
ATOM   2794  CA  ASN   178      58.226  53.574  42.965  1.00  0.00           C  
ATOM   2795  HA  ASN   178      58.789  52.812  42.426  1.00  0.00           H  
ATOM   2796  CB  ASN   178      57.933  54.820  42.063  1.00  0.00           C  
ATOM   2797  HB2 ASN   178      58.873  55.107  41.592  1.00  0.00           H  
ATOM   2798  HB3 ASN   178      57.180  54.698  41.283  1.00  0.00           H  
ATOM   2799  CG  ASN   178      57.463  55.972  42.905  1.00  0.00           C  
ATOM   2800  OD1 ASN   178      56.437  56.069  43.479  1.00  0.00           O  
ATOM   2801  ND2 ASN   178      58.200  57.018  43.001  1.00  0.00           N  
ATOM   2802 HD21 ASN   178      59.153  56.954  42.673  1.00  0.00           H  
ATOM   2803 HD22 ASN   178      57.877  57.813  43.534  1.00  0.00           H  
ATOM   2804  C   ASN   178      59.166  53.965  44.177  1.00  0.00           C  
ATOM   2805  O   ASN   178      60.274  54.451  43.940  1.00  0.00           O  
ATOM   2806  N   LEU   179      58.751  53.809  45.388  1.00  0.00           N  
ATOM   2807  H   LEU   179      57.762  53.652  45.516  1.00  0.00           H  
ATOM   2808  CA  LEU   179      59.515  54.218  46.595  1.00  0.00           C  
ATOM   2809  HA  LEU   179      59.867  55.247  46.535  1.00  0.00           H  
ATOM   2810  CB  LEU   179      58.597  54.139  47.831  1.00  0.00           C  
ATOM   2811  HB2 LEU   179      58.256  53.105  47.884  1.00  0.00           H  
ATOM   2812  HB3 LEU   179      59.111  54.311  48.776  1.00  0.00           H  
ATOM   2813  CG  LEU   179      57.303  54.978  47.762  1.00  0.00           C  
ATOM   2814  HG  LEU   179      56.598  54.634  47.006  1.00  0.00           H  
ATOM   2815  CD1 LEU   179      56.501  54.973  49.043  1.00  0.00           C  
ATOM   2816 HD11 LEU   179      56.400  53.961  49.434  1.00  0.00           H  
ATOM   2817 HD12 LEU   179      57.059  55.530  49.796  1.00  0.00           H  
ATOM   2818 HD13 LEU   179      55.507  55.405  48.934  1.00  0.00           H  
ATOM   2819  CD2 LEU   179      57.568  56.459  47.405  1.00  0.00           C  
ATOM   2820 HD21 LEU   179      56.602  56.922  47.206  1.00  0.00           H  
ATOM   2821 HD22 LEU   179      58.127  56.929  48.215  1.00  0.00           H  
ATOM   2822 HD23 LEU   179      58.111  56.443  46.460  1.00  0.00           H  
ATOM   2823  C   LEU   179      60.783  53.359  46.875  1.00  0.00           C  
ATOM   2824  O   LEU   179      61.526  53.631  47.785  1.00  0.00           O  
ATOM   2825  N   ASP   180      61.094  52.320  46.051  1.00  0.00           N  
ATOM   2826  H   ASP   180      60.579  52.288  45.183  1.00  0.00           H  
ATOM   2827  CA  ASP   180      62.315  51.590  46.040  1.00  0.00           C  
ATOM   2828  HA  ASP   180      62.489  51.092  46.993  1.00  0.00           H  
ATOM   2829  CB  ASP   180      62.239  50.462  45.039  1.00  0.00           C  
ATOM   2830  HB2 ASP   180      63.237  50.036  44.941  1.00  0.00           H  
ATOM   2831  HB3 ASP   180      61.559  49.693  45.407  1.00  0.00           H  
ATOM   2832  CG  ASP   180      61.944  50.841  43.623  1.00  0.00           C  
ATOM   2833  OD1 ASP   180      61.704  49.837  42.878  1.00  0.00           O  
ATOM   2834  OD2 ASP   180      62.051  51.956  43.198  1.00  0.00           O  
ATOM   2835  C   ASP   180      63.482  52.497  45.741  1.00  0.00           C  
ATOM   2836  O   ASP   180      64.643  52.119  45.774  1.00  0.00           O  
ATOM   2837  N   SER   181      63.287  53.741  45.198  1.00  0.00           N  
ATOM   2838  H   SER   181      62.372  53.998  44.857  1.00  0.00           H  
ATOM   2839  CA  SER   181      64.273  54.781  44.821  1.00  0.00           C  
ATOM   2840  HA  SER   181      65.242  54.318  44.635  1.00  0.00           H  
ATOM   2841  CB  SER   181      63.897  55.514  43.530  1.00  0.00           C  
ATOM   2842  HB2 SER   181      64.564  56.358  43.351  1.00  0.00           H  
ATOM   2843  HB3 SER   181      63.949  54.836  42.678  1.00  0.00           H  
ATOM   2844  OG  SER   181      62.584  56.037  43.675  1.00  0.00           O  
ATOM   2845  HG  SER   181      62.094  55.221  43.799  1.00  0.00           H  
ATOM   2846  C   SER   181      64.574  55.788  45.919  1.00  0.00           C  
ATOM   2847  O   SER   181      65.397  56.701  45.682  1.00  0.00           O  
ATOM   2848  N   CYS   182      64.021  55.719  47.124  1.00  0.00           N  
ATOM   2849  H   CYS   182      63.229  55.118  47.305  1.00  0.00           H  
ATOM   2850  CA  CYS   182      64.365  56.620  48.283  1.00  0.00           C  
ATOM   2851  HA  CYS   182      64.309  57.607  47.824  1.00  0.00           H  
ATOM   2852  CB  CYS   182      63.141  56.494  49.216  1.00  0.00           C  
ATOM   2853  HB2 CYS   182      62.963  55.464  49.523  1.00  0.00           H  
ATOM   2854  HB3 CYS   182      63.389  57.093  50.092  1.00  0.00           H  
ATOM   2855  SG  CYS   182      61.735  57.064  48.331  1.00  0.00           S  
ATOM   2856  HG  CYS   182      61.501  55.816  47.916  1.00  0.00           H  
ATOM   2857  C   CYS   182      65.665  56.405  49.009  1.00  0.00           C  
ATOM   2858  O   CYS   182      66.173  55.264  48.982  1.00  0.00           O  
ATOM   2859  N   LYS   183      66.326  57.428  49.654  1.00  0.00           N  
ATOM   2860  H   LYS   183      65.911  58.341  49.778  1.00  0.00           H  
ATOM   2861  CA  LYS   183      67.421  57.165  50.599  1.00  0.00           C  
ATOM   2862  HA  LYS   183      67.398  56.123  50.916  1.00  0.00           H  
ATOM   2863  CB  LYS   183      68.751  57.497  49.909  1.00  0.00           C  
ATOM   2864  HB2 LYS   183      68.885  56.900  49.007  1.00  0.00           H  
ATOM   2865  HB3 LYS   183      68.673  58.513  49.524  1.00  0.00           H  
ATOM   2866  CG  LYS   183      69.926  57.635  50.772  1.00  0.00           C  
ATOM   2867  HG2 LYS   183      69.681  58.361  51.548  1.00  0.00           H  
ATOM   2868  HG3 LYS   183      70.016  56.669  51.268  1.00  0.00           H  
ATOM   2869  CD  LYS   183      71.362  57.972  50.229  1.00  0.00           C  
ATOM   2870  HD2 LYS   183      72.046  57.907  51.075  1.00  0.00           H  
ATOM   2871  HD3 LYS   183      71.587  57.054  49.686  1.00  0.00           H  
ATOM   2872  CE  LYS   183      71.469  59.186  49.361  1.00  0.00           C  
ATOM   2873  HE2 LYS   183      70.914  58.949  48.453  1.00  0.00           H  
ATOM   2874  HE3 LYS   183      71.169  60.132  49.810  1.00  0.00           H  
ATOM   2875  NZ  LYS   183      72.887  59.204  48.911  1.00  0.00           N  
ATOM   2876  HZ1 LYS   183      73.521  59.223  49.698  1.00  0.00           H  
ATOM   2877  HZ2 LYS   183      73.102  58.407  48.329  1.00  0.00           H  
ATOM   2878  HZ3 LYS   183      72.990  60.013  48.315  1.00  0.00           H  
ATOM   2879  C   LYS   183      67.173  57.957  51.902  1.00  0.00           C  
ATOM   2880  O   LYS   183      66.333  58.851  51.994  1.00  0.00           O  
ATOM   2881  N   ARG   184      67.931  57.543  52.890  1.00  0.00           N  
ATOM   2882  H   ARG   184      68.463  56.706  52.703  1.00  0.00           H  
ATOM   2883  CA  ARG   184      68.096  58.194  54.224  1.00  0.00           C  
ATOM   2884  HA  ARG   184      68.045  59.263  54.016  1.00  0.00           H  
ATOM   2885  CB  ARG   184      66.899  57.724  55.155  1.00  0.00           C  
ATOM   2886  HB2 ARG   184      65.990  57.924  54.587  1.00  0.00           H  
ATOM   2887  HB3 ARG   184      67.009  56.676  55.435  1.00  0.00           H  
ATOM   2888  CG  ARG   184      66.808  58.547  56.416  1.00  0.00           C  
ATOM   2889  HG2 ARG   184      67.660  58.699  57.078  1.00  0.00           H  
ATOM   2890  HG3 ARG   184      66.407  59.542  56.224  1.00  0.00           H  
ATOM   2891  CD  ARG   184      65.801  57.735  57.345  1.00  0.00           C  
ATOM   2892  HD2 ARG   184      65.922  56.653  57.289  1.00  0.00           H  
ATOM   2893  HD3 ARG   184      66.023  57.973  58.386  1.00  0.00           H  
ATOM   2894  NE  ARG   184      64.423  58.027  57.112  1.00  0.00           N  
ATOM   2895  HE  ARG   184      64.181  58.848  56.577  1.00  0.00           H  
ATOM   2896  CZ  ARG   184      63.371  57.304  57.387  1.00  0.00           C  
ATOM   2897  NH1 ARG   184      63.393  56.264  58.132  1.00  0.00           N  
ATOM   2898 HH11 ARG   184      64.285  55.896  58.432  1.00  0.00           H  
ATOM   2899 HH12 ARG   184      62.603  55.635  58.123  1.00  0.00           H  
ATOM   2900  NH2 ARG   184      62.188  57.528  56.931  1.00  0.00           N  
ATOM   2901 HH21 ARG   184      62.187  57.972  56.024  1.00  0.00           H  
ATOM   2902 HH22 ARG   184      61.461  56.894  57.231  1.00  0.00           H  
ATOM   2903  C   ARG   184      69.437  57.923  54.887  1.00  0.00           C  
ATOM   2904  O   ARG   184      70.028  56.874  54.643  1.00  0.00           O  
ATOM   2905  N   VAL   185      70.028  58.821  55.728  1.00  0.00           N  
ATOM   2906  H   VAL   185      69.504  59.662  55.925  1.00  0.00           H  
ATOM   2907  CA  VAL   185      71.199  58.629  56.505  1.00  0.00           C  
ATOM   2908  HA  VAL   185      71.458  57.572  56.577  1.00  0.00           H  
ATOM   2909  CB  VAL   185      72.348  59.392  55.833  1.00  0.00           C  
ATOM   2910  HB  VAL   185      72.142  60.449  55.996  1.00  0.00           H  
ATOM   2911  CG1 VAL   185      73.643  59.130  56.561  1.00  0.00           C  
ATOM   2912 HG11 VAL   185      73.978  58.115  56.347  1.00  0.00           H  
ATOM   2913 HG12 VAL   185      74.443  59.757  56.166  1.00  0.00           H  
ATOM   2914 HG13 VAL   185      73.449  59.226  57.629  1.00  0.00           H  
ATOM   2915  CG2 VAL   185      72.528  59.048  54.343  1.00  0.00           C  
ATOM   2916 HG21 VAL   185      71.591  59.247  53.824  1.00  0.00           H  
ATOM   2917 HG22 VAL   185      73.293  59.741  53.993  1.00  0.00           H  
ATOM   2918 HG23 VAL   185      72.856  58.029  54.137  1.00  0.00           H  
ATOM   2919  C   VAL   185      70.846  59.126  57.936  1.00  0.00           C  
ATOM   2920  O   VAL   185      70.134  60.123  58.096  1.00  0.00           O  
ATOM   2921  N   LEU   186      71.318  58.321  58.898  1.00  0.00           N  
ATOM   2922  H   LEU   186      71.689  57.408  58.674  1.00  0.00           H  
ATOM   2923  CA  LEU   186      71.129  58.641  60.372  1.00  0.00           C  
ATOM   2924  HA  LEU   186      70.830  59.669  60.578  1.00  0.00           H  
ATOM   2925  CB  LEU   186      70.060  57.722  60.998  1.00  0.00           C  
ATOM   2926  HB2 LEU   186      70.528  56.738  61.015  1.00  0.00           H  
ATOM   2927  HB3 LEU   186      69.963  58.064  62.029  1.00  0.00           H  
ATOM   2928  CG  LEU   186      68.650  57.584  60.357  1.00  0.00           C  
ATOM   2929  HG  LEU   186      68.284  58.555  60.023  1.00  0.00           H  
ATOM   2930  CD1 LEU   186      68.774  56.648  59.207  1.00  0.00           C  
ATOM   2931 HD11 LEU   186      69.326  55.777  59.561  1.00  0.00           H  
ATOM   2932 HD12 LEU   186      67.759  56.348  58.946  1.00  0.00           H  
ATOM   2933 HD13 LEU   186      69.247  57.145  58.360  1.00  0.00           H  
ATOM   2934  CD2 LEU   186      67.719  57.168  61.427  1.00  0.00           C  
ATOM   2935 HD21 LEU   186      66.748  57.000  60.961  1.00  0.00           H  
ATOM   2936 HD22 LEU   186      68.065  56.290  61.972  1.00  0.00           H  
ATOM   2937 HD23 LEU   186      67.662  57.994  62.136  1.00  0.00           H  
ATOM   2938  C   LEU   186      72.410  58.488  61.188  1.00  0.00           C  
ATOM   2939  O   LEU   186      73.335  57.821  60.731  1.00  0.00           O  
ATOM   2940  N   ASN   187      72.427  58.945  62.389  1.00  0.00           N  
ATOM   2941  H   ASN   187      71.602  59.359  62.799  1.00  0.00           H  
ATOM   2942  CA  ASN   187      73.611  58.884  63.310  1.00  0.00           C  
ATOM   2943  HA  ASN   187      74.252  58.015  63.160  1.00  0.00           H  
ATOM   2944  CB  ASN   187      74.383  60.202  62.987  1.00  0.00           C  
ATOM   2945  HB2 ASN   187      74.612  60.185  61.922  1.00  0.00           H  
ATOM   2946  HB3 ASN   187      73.759  61.083  63.134  1.00  0.00           H  
ATOM   2947  CG  ASN   187      75.728  60.278  63.509  1.00  0.00           C  
ATOM   2948  OD1 ASN   187      76.424  59.291  63.502  1.00  0.00           O  
ATOM   2949  ND2 ASN   187      76.192  61.465  63.891  1.00  0.00           N  
ATOM   2950 HD21 ASN   187      75.613  62.292  63.870  1.00  0.00           H  
ATOM   2951 HD22 ASN   187      77.100  61.481  64.334  1.00  0.00           H  
ATOM   2952  C   ASN   187      73.119  58.930  64.785  1.00  0.00           C  
ATOM   2953  O   ASN   187      72.002  59.440  65.042  1.00  0.00           O  
ATOM   2954  N   VAL   188      73.979  58.396  65.709  1.00  0.00           N  
ATOM   2955  H   VAL   188      74.795  58.027  65.243  1.00  0.00           H  
ATOM   2956  CA  VAL   188      73.873  58.528  67.195  1.00  0.00           C  
ATOM   2957  HA  VAL   188      72.867  58.222  67.482  1.00  0.00           H  
ATOM   2958  CB  VAL   188      74.775  57.583  67.926  1.00  0.00           C  
ATOM   2959  HB  VAL   188      74.720  57.867  68.977  1.00  0.00           H  
ATOM   2960  CG1 VAL   188      74.359  56.122  67.965  1.00  0.00           C  
ATOM   2961 HG11 VAL   188      74.248  55.706  66.964  1.00  0.00           H  
ATOM   2962 HG12 VAL   188      75.158  55.525  68.406  1.00  0.00           H  
ATOM   2963 HG13 VAL   188      73.561  55.992  68.696  1.00  0.00           H  
ATOM   2964  CG2 VAL   188      76.262  57.885  67.534  1.00  0.00           C  
ATOM   2965 HG21 VAL   188      76.440  57.835  66.460  1.00  0.00           H  
ATOM   2966 HG22 VAL   188      76.562  58.915  67.728  1.00  0.00           H  
ATOM   2967 HG23 VAL   188      76.963  57.225  68.046  1.00  0.00           H  
ATOM   2968  C   VAL   188      74.054  59.954  67.561  1.00  0.00           C  
ATOM   2969  O   VAL   188      74.860  60.651  66.935  1.00  0.00           O  
ATOM   2970  N   VAL   189      73.430  60.347  68.634  1.00  0.00           N  
ATOM   2971  H   VAL   189      72.923  59.686  69.205  1.00  0.00           H  
ATOM   2972  CA  VAL   189      73.331  61.749  69.090  1.00  0.00           C  
ATOM   2973  HA  VAL   189      73.445  62.328  68.174  1.00  0.00           H  
ATOM   2974  CB  VAL   189      71.994  62.093  69.740  1.00  0.00           C  
ATOM   2975  HB  VAL   189      71.788  61.328  70.488  1.00  0.00           H  
ATOM   2976  CG1 VAL   189      72.012  63.443  70.535  1.00  0.00           C  
ATOM   2977 HG11 VAL   189      72.720  63.401  71.363  1.00  0.00           H  
ATOM   2978 HG12 VAL   189      72.339  64.255  69.884  1.00  0.00           H  
ATOM   2979 HG13 VAL   189      71.014  63.590  70.948  1.00  0.00           H  
ATOM   2980  CG2 VAL   189      70.922  62.128  68.601  1.00  0.00           C  
ATOM   2981 HG21 VAL   189      71.125  63.037  68.036  1.00  0.00           H  
ATOM   2982 HG22 VAL   189      70.995  61.163  68.099  1.00  0.00           H  
ATOM   2983 HG23 VAL   189      69.874  62.126  68.899  1.00  0.00           H  
ATOM   2984  C   VAL   189      74.561  62.155  69.888  1.00  0.00           C  
ATOM   2985  O   VAL   189      74.975  63.334  69.620  1.00  0.00           O  
ATOM   2986  N   CYS   190      75.138  61.383  70.824  1.00  0.00           N  
ATOM   2987  H   CYS   190      74.886  60.483  71.205  1.00  0.00           H  
ATOM   2988  CA  CYS   190      76.335  61.926  71.469  1.00  0.00           C  
ATOM   2989  HA  CYS   190      76.421  63.006  71.347  1.00  0.00           H  
ATOM   2990  CB  CYS   190      76.112  61.761  73.009  1.00  0.00           C  
ATOM   2991  HB2 CYS   190      75.322  62.409  73.388  1.00  0.00           H  
ATOM   2992  HB3 CYS   190      75.846  60.764  73.360  1.00  0.00           H  
ATOM   2993  SG  CYS   190      77.602  62.118  73.966  1.00  0.00           S  
ATOM   2994  HG  CYS   190      77.755  60.828  74.278  1.00  0.00           H  
ATOM   2995  C   CYS   190      77.557  61.267  70.853  1.00  0.00           C  
ATOM   2996  O   CYS   190      77.566  60.086  70.736  1.00  0.00           O  
ATOM   2997  N   LYS   191      78.663  62.008  70.691  1.00  0.00           N  
ATOM   2998  H   LYS   191      78.596  62.995  70.896  1.00  0.00           H  
ATOM   2999  CA  LYS   191      79.968  61.549  70.185  1.00  0.00           C  
ATOM   3000  HA  LYS   191      79.757  61.048  69.241  1.00  0.00           H  
ATOM   3001  CB  LYS   191      80.915  62.743  69.843  1.00  0.00           C  
ATOM   3002  HB2 LYS   191      81.871  62.299  69.564  1.00  0.00           H  
ATOM   3003  HB3 LYS   191      80.627  63.316  68.962  1.00  0.00           H  
ATOM   3004  CG  LYS   191      81.122  63.723  71.001  1.00  0.00           C  
ATOM   3005  HG2 LYS   191      80.212  64.312  71.114  1.00  0.00           H  
ATOM   3006  HG3 LYS   191      81.416  63.152  71.882  1.00  0.00           H  
ATOM   3007  CD  LYS   191      82.259  64.709  70.675  1.00  0.00           C  
ATOM   3008  HD2 LYS   191      83.201  64.163  70.718  1.00  0.00           H  
ATOM   3009  HD3 LYS   191      82.173  65.127  69.672  1.00  0.00           H  
ATOM   3010  CE  LYS   191      82.402  65.881  71.648  1.00  0.00           C  
ATOM   3011  HE2 LYS   191      82.494  65.570  72.689  1.00  0.00           H  
ATOM   3012  HE3 LYS   191      83.286  66.462  71.389  1.00  0.00           H  
ATOM   3013  NZ  LYS   191      81.191  66.751  71.698  1.00  0.00           N  
ATOM   3014  HZ1 LYS   191      80.529  66.448  72.397  1.00  0.00           H  
ATOM   3015  HZ2 LYS   191      81.416  67.721  71.866  1.00  0.00           H  
ATOM   3016  HZ3 LYS   191      80.698  66.829  70.820  1.00  0.00           H  
ATOM   3017  C   LYS   191      80.658  60.456  71.013  1.00  0.00           C  
ATOM   3018  O   LYS   191      81.536  59.811  70.455  1.00  0.00           O  
ATOM   3019  N   THR   192      80.408  60.155  72.273  1.00  0.00           N  
ATOM   3020  H   THR   192      79.772  60.811  72.703  1.00  0.00           H  
ATOM   3021  CA  THR   192      80.876  59.023  73.116  1.00  0.00           C  
ATOM   3022  HA  THR   192      81.956  58.997  72.972  1.00  0.00           H  
ATOM   3023  CB  THR   192      80.590  59.296  74.604  1.00  0.00           C  
ATOM   3024  HB  THR   192      80.818  58.380  75.148  1.00  0.00           H  
ATOM   3025  CG2 THR   192      81.267  60.481  75.265  1.00  0.00           C  
ATOM   3026 HG21 THR   192      81.155  60.361  76.342  1.00  0.00           H  
ATOM   3027 HG22 THR   192      82.325  60.454  75.005  1.00  0.00           H  
ATOM   3028 HG23 THR   192      80.788  61.381  74.879  1.00  0.00           H  
ATOM   3029  OG1 THR   192      79.233  59.531  74.842  1.00  0.00           O  
ATOM   3030  HG1 THR   192      78.799  58.731  75.146  1.00  0.00           H  
ATOM   3031  C   THR   192      80.329  57.557  72.803  1.00  0.00           C  
ATOM   3032  O   THR   192      80.999  56.503  73.014  1.00  0.00           O  
ATOM   3033  N   CYS   193      79.173  57.559  72.162  1.00  0.00           N  
ATOM   3034  H   CYS   193      78.712  58.436  71.964  1.00  0.00           H  
ATOM   3035  CA  CYS   193      78.539  56.365  71.569  1.00  0.00           C  
ATOM   3036  HA  CYS   193      78.583  55.624  72.368  1.00  0.00           H  
ATOM   3037  CB  CYS   193      77.079  56.747  71.225  1.00  0.00           C  
ATOM   3038  HB2 CYS   193      77.032  57.487  70.426  1.00  0.00           H  
ATOM   3039  HB3 CYS   193      76.525  55.852  70.944  1.00  0.00           H  
ATOM   3040  SG  CYS   193      76.258  57.595  72.668  1.00  0.00           S  
ATOM   3041  HG  CYS   193      74.984  57.716  72.284  1.00  0.00           H  
ATOM   3042  C   CYS   193      79.311  55.689  70.431  1.00  0.00           C  
ATOM   3043  O   CYS   193      79.008  54.530  70.042  1.00  0.00           O  
ATOM   3044  N   GLY   194      80.289  56.307  69.874  1.00  0.00           N  
ATOM   3045  H   GLY   194      80.512  57.231  70.214  1.00  0.00           H  
ATOM   3046  CA  GLY   194      81.204  55.705  68.896  1.00  0.00           C  
ATOM   3047  HA2 GLY   194      82.230  56.069  68.937  1.00  0.00           H  
ATOM   3048  HA3 GLY   194      81.351  54.659  69.166  1.00  0.00           H  
ATOM   3049  C   GLY   194      80.753  55.877  67.449  1.00  0.00           C  
ATOM   3050  O   GLY   194      79.707  56.505  67.183  1.00  0.00           O  
ATOM   3051  N   GLN   195      81.448  55.299  66.473  1.00  0.00           N  
ATOM   3052  H   GLN   195      82.167  54.634  66.720  1.00  0.00           H  
ATOM   3053  CA  GLN   195      81.125  55.438  65.061  1.00  0.00           C  
ATOM   3054  HA  GLN   195      80.812  56.466  64.877  1.00  0.00           H  
ATOM   3055  CB  GLN   195      82.374  55.164  64.102  1.00  0.00           C  
ATOM   3056  HB2 GLN   195      82.566  54.097  63.988  1.00  0.00           H  
ATOM   3057  HB3 GLN   195      82.209  55.442  63.061  1.00  0.00           H  
ATOM   3058  CG  GLN   195      83.622  55.978  64.485  1.00  0.00           C  
ATOM   3059  HG2 GLN   195      83.301  56.732  65.204  1.00  0.00           H  
ATOM   3060  HG3 GLN   195      84.280  55.341  65.076  1.00  0.00           H  
ATOM   3061  CD  GLN   195      84.507  56.535  63.389  1.00  0.00           C  
ATOM   3062  OE1 GLN   195      84.178  56.318  62.234  1.00  0.00           O  
ATOM   3063  NE2 GLN   195      85.566  57.220  63.700  1.00  0.00           N  
ATOM   3064 HE21 GLN   195      85.851  57.215  64.669  1.00  0.00           H  
ATOM   3065 HE22 GLN   195      86.193  57.487  62.955  1.00  0.00           H  
ATOM   3066  C   GLN   195      79.843  54.575  64.767  1.00  0.00           C  
ATOM   3067  O   GLN   195      79.849  53.338  64.779  1.00  0.00           O  
ATOM   3068  N   GLN   196      78.752  55.278  64.433  1.00  0.00           N  
ATOM   3069  H   GLN   196      78.801  56.285  64.492  1.00  0.00           H  
ATOM   3070  CA  GLN   196      77.431  54.708  64.262  1.00  0.00           C  
ATOM   3071  HA  GLN   196      77.615  53.734  63.807  1.00  0.00           H  
ATOM   3072  CB  GLN   196      76.688  54.494  65.617  1.00  0.00           C  
ATOM   3073  HB2 GLN   196      76.588  55.467  66.099  1.00  0.00           H  
ATOM   3074  HB3 GLN   196      75.694  54.163  65.317  1.00  0.00           H  
ATOM   3075  CG  GLN   196      77.343  53.554  66.607  1.00  0.00           C  
ATOM   3076  HG2 GLN   196      77.625  52.607  66.145  1.00  0.00           H  
ATOM   3077  HG3 GLN   196      78.218  54.020  67.060  1.00  0.00           H  
ATOM   3078  CD  GLN   196      76.378  53.158  67.697  1.00  0.00           C  
ATOM   3079  OE1 GLN   196      75.279  52.709  67.377  1.00  0.00           O  
ATOM   3080  NE2 GLN   196      76.763  53.243  68.902  1.00  0.00           N  
ATOM   3081 HE21 GLN   196      77.608  53.741  69.142  1.00  0.00           H  
ATOM   3082 HE22 GLN   196      76.018  52.919  69.503  1.00  0.00           H  
ATOM   3083  C   GLN   196      76.524  55.458  63.244  1.00  0.00           C  
ATOM   3084  O   GLN   196      75.322  55.671  63.428  1.00  0.00           O  
ATOM   3085  N   GLN   197      77.153  55.987  62.148  1.00  0.00           N  
ATOM   3086  H   GLN   197      78.146  55.839  62.043  1.00  0.00           H  
ATOM   3087  CA  GLN   197      76.378  56.553  61.019  1.00  0.00           C  
ATOM   3088  HA  GLN   197      75.492  56.998  61.471  1.00  0.00           H  
ATOM   3089  CB  GLN   197      77.271  57.613  60.277  1.00  0.00           C  
ATOM   3090  HB2 GLN   197      77.758  58.298  60.971  1.00  0.00           H  
ATOM   3091  HB3 GLN   197      78.020  57.034  59.735  1.00  0.00           H  
ATOM   3092  CG  GLN   197      76.255  58.302  59.345  1.00  0.00           C  
ATOM   3093  HG2 GLN   197      75.543  57.666  58.820  1.00  0.00           H  
ATOM   3094  HG3 GLN   197      75.644  58.867  60.049  1.00  0.00           H  
ATOM   3095  CD  GLN   197      77.037  59.279  58.401  1.00  0.00           C  
ATOM   3096  OE1 GLN   197      76.815  59.336  57.237  1.00  0.00           O  
ATOM   3097  NE2 GLN   197      78.017  59.944  58.890  1.00  0.00           N  
ATOM   3098 HE21 GLN   197      78.391  59.993  59.827  1.00  0.00           H  
ATOM   3099 HE22 GLN   197      78.523  60.448  58.176  1.00  0.00           H  
ATOM   3100  C   GLN   197      75.878  55.416  60.087  1.00  0.00           C  
ATOM   3101  O   GLN   197      76.687  54.470  59.872  1.00  0.00           O  
ATOM   3102  N   THR   198      74.592  55.428  59.638  1.00  0.00           N  
ATOM   3103  H   THR   198      73.974  56.148  59.982  1.00  0.00           H  
ATOM   3104  CA  THR   198      73.912  54.366  58.846  1.00  0.00           C  
ATOM   3105  HA  THR   198      74.628  53.694  58.373  1.00  0.00           H  
ATOM   3106  CB  THR   198      73.049  53.496  59.703  1.00  0.00           C  
ATOM   3107  HB  THR   198      72.558  52.787  59.037  1.00  0.00           H  
ATOM   3108  CG2 THR   198      73.760  52.724  60.876  1.00  0.00           C  
ATOM   3109 HG21 THR   198      74.609  52.138  60.525  1.00  0.00           H  
ATOM   3110 HG22 THR   198      74.056  53.444  61.638  1.00  0.00           H  
ATOM   3111 HG23 THR   198      73.061  51.978  61.256  1.00  0.00           H  
ATOM   3112  OG1 THR   198      72.031  54.318  60.355  1.00  0.00           O  
ATOM   3113  HG1 THR   198      71.643  54.817  59.633  1.00  0.00           H  
ATOM   3114  C   THR   198      73.057  54.890  57.728  1.00  0.00           C  
ATOM   3115  O   THR   198      72.250  55.799  57.992  1.00  0.00           O  
ATOM   3116  N   THR   199      73.192  54.425  56.447  1.00  0.00           N  
ATOM   3117  H   THR   199      73.943  53.749  56.452  1.00  0.00           H  
ATOM   3118  CA  THR   199      72.420  54.644  55.223  1.00  0.00           C  
ATOM   3119  HA  THR   199      71.942  55.624  55.218  1.00  0.00           H  
ATOM   3120  CB  THR   199      73.397  54.619  54.029  1.00  0.00           C  
ATOM   3121  HB  THR   199      74.106  53.795  54.111  1.00  0.00           H  
ATOM   3122  CG2 THR   199      72.734  54.700  52.553  1.00  0.00           C  
ATOM   3123 HG21 THR   199      73.189  55.568  52.075  1.00  0.00           H  
ATOM   3124 HG22 THR   199      72.715  53.772  51.981  1.00  0.00           H  
ATOM   3125 HG23 THR   199      71.744  55.143  52.666  1.00  0.00           H  
ATOM   3126  OG1 THR   199      74.332  55.680  53.958  1.00  0.00           O  
ATOM   3127  HG1 THR   199      75.176  55.316  54.233  1.00  0.00           H  
ATOM   3128  C   THR   199      71.340  53.561  55.030  1.00  0.00           C  
ATOM   3129  O   THR   199      71.503  52.421  55.377  1.00  0.00           O  
ATOM   3130  N   LEU   200      70.215  54.052  54.617  1.00  0.00           N  
ATOM   3131  H   LEU   200      70.262  55.057  54.520  1.00  0.00           H  
ATOM   3132  CA  LEU   200      68.918  53.322  54.479  1.00  0.00           C  
ATOM   3133  HA  LEU   200      69.143  52.257  54.427  1.00  0.00           H  
ATOM   3134  CB  LEU   200      68.073  53.573  55.726  1.00  0.00           C  
ATOM   3135  HB2 LEU   200      68.551  53.391  56.689  1.00  0.00           H  
ATOM   3136  HB3 LEU   200      67.808  54.627  55.643  1.00  0.00           H  
ATOM   3137  CG  LEU   200      66.799  52.665  55.773  1.00  0.00           C  
ATOM   3138  HG  LEU   200      66.314  52.644  54.797  1.00  0.00           H  
ATOM   3139  CD1 LEU   200      67.196  51.278  56.284  1.00  0.00           C  
ATOM   3140 HD11 LEU   200      66.315  50.672  56.494  1.00  0.00           H  
ATOM   3141 HD12 LEU   200      67.714  50.733  55.494  1.00  0.00           H  
ATOM   3142 HD13 LEU   200      67.821  51.356  57.174  1.00  0.00           H  
ATOM   3143  CD2 LEU   200      65.849  53.170  56.855  1.00  0.00           C  
ATOM   3144 HD21 LEU   200      65.465  54.174  56.673  1.00  0.00           H  
ATOM   3145 HD22 LEU   200      64.995  52.497  56.771  1.00  0.00           H  
ATOM   3146 HD23 LEU   200      66.386  53.033  57.793  1.00  0.00           H  
ATOM   3147  C   LEU   200      68.277  53.736  53.109  1.00  0.00           C  
ATOM   3148  O   LEU   200      68.293  54.891  52.763  1.00  0.00           O  
ATOM   3149  N   LYS   201      67.696  52.717  52.376  1.00  0.00           N  
ATOM   3150  H   LYS   201      67.823  51.745  52.621  1.00  0.00           H  
ATOM   3151  CA  LYS   201      67.167  52.859  51.034  1.00  0.00           C  
ATOM   3152  HA  LYS   201      66.970  53.911  50.826  1.00  0.00           H  
ATOM   3153  CB  LYS   201      68.074  52.150  49.991  1.00  0.00           C  
ATOM   3154  HB2 LYS   201      68.271  51.124  50.302  1.00  0.00           H  
ATOM   3155  HB3 LYS   201      67.636  52.012  49.003  1.00  0.00           H  
ATOM   3156  CG  LYS   201      69.382  52.867  49.629  1.00  0.00           C  
ATOM   3157  HG2 LYS   201      69.093  53.814  49.173  1.00  0.00           H  
ATOM   3158  HG3 LYS   201      69.992  53.026  50.519  1.00  0.00           H  
ATOM   3159  CD  LYS   201      70.096  52.074  48.499  1.00  0.00           C  
ATOM   3160  HD2 LYS   201      69.914  51.021  48.713  1.00  0.00           H  
ATOM   3161  HD3 LYS   201      69.640  52.347  47.547  1.00  0.00           H  
ATOM   3162  CE  LYS   201      71.598  52.457  48.406  1.00  0.00           C  
ATOM   3163  HE2 LYS   201      71.603  53.511  48.127  1.00  0.00           H  
ATOM   3164  HE3 LYS   201      71.993  52.408  49.421  1.00  0.00           H  
ATOM   3165  NZ  LYS   201      72.332  51.480  47.574  1.00  0.00           N  
ATOM   3166  HZ1 LYS   201      72.393  50.574  48.017  1.00  0.00           H  
ATOM   3167  HZ2 LYS   201      71.864  51.315  46.694  1.00  0.00           H  
ATOM   3168  HZ3 LYS   201      73.261  51.826  47.381  1.00  0.00           H  
ATOM   3169  C   LYS   201      65.721  52.334  51.023  1.00  0.00           C  
ATOM   3170  O   LYS   201      65.300  51.650  51.983  1.00  0.00           O  
ATOM   3171  N   GLY   202      64.991  52.589  49.865  1.00  0.00           N  
ATOM   3172  H   GLY   202      65.366  53.212  49.165  1.00  0.00           H  
ATOM   3173  CA  GLY   202      63.646  51.952  49.644  1.00  0.00           C  
ATOM   3174  HA2 GLY   202      63.336  52.191  48.627  1.00  0.00           H  
ATOM   3175  HA3 GLY   202      63.754  50.875  49.775  1.00  0.00           H  
ATOM   3176  C   GLY   202      62.534  52.557  50.493  1.00  0.00           C  
ATOM   3177  O   GLY   202      62.631  53.663  51.025  1.00  0.00           O  
ATOM   3178  N   VAL   203      61.473  51.748  50.685  1.00  0.00           N  
ATOM   3179  H   VAL   203      61.437  50.945  50.073  1.00  0.00           H  
ATOM   3180  CA  VAL   203      60.276  52.102  51.469  1.00  0.00           C  
ATOM   3181  HA  VAL   203      59.926  53.079  51.136  1.00  0.00           H  
ATOM   3182  CB  VAL   203      59.283  50.960  51.217  1.00  0.00           C  
ATOM   3183  HB  VAL   203      59.801  50.012  51.361  1.00  0.00           H  
ATOM   3184  CG1 VAL   203      58.097  50.953  52.191  1.00  0.00           C  
ATOM   3185 HG11 VAL   203      57.310  50.272  51.866  1.00  0.00           H  
ATOM   3186 HG12 VAL   203      58.411  50.734  53.211  1.00  0.00           H  
ATOM   3187 HG13 VAL   203      57.760  51.986  52.283  1.00  0.00           H  
ATOM   3188  CG2 VAL   203      58.825  50.997  49.736  1.00  0.00           C  
ATOM   3189 HG21 VAL   203      58.351  50.115  49.305  1.00  0.00           H  
ATOM   3190 HG22 VAL   203      58.037  51.746  49.664  1.00  0.00           H  
ATOM   3191 HG23 VAL   203      59.633  51.312  49.075  1.00  0.00           H  
ATOM   3192  C   VAL   203      60.587  52.271  52.956  1.00  0.00           C  
ATOM   3193  O   VAL   203      60.032  53.195  53.605  1.00  0.00           O  
ATOM   3194  N   GLU   204      61.432  51.503  53.517  1.00  0.00           N  
ATOM   3195  H   GLU   204      61.648  50.636  53.046  1.00  0.00           H  
ATOM   3196  CA  GLU   204      61.860  51.749  54.944  1.00  0.00           C  
ATOM   3197  HA  GLU   204      61.004  51.795  55.618  1.00  0.00           H  
ATOM   3198  CB  GLU   204      62.713  50.561  55.499  1.00  0.00           C  
ATOM   3199  HB2 GLU   204      63.520  50.429  54.778  1.00  0.00           H  
ATOM   3200  HB3 GLU   204      63.184  50.802  56.452  1.00  0.00           H  
ATOM   3201  CG  GLU   204      62.097  49.181  55.683  1.00  0.00           C  
ATOM   3202  HG2 GLU   204      61.962  48.820  54.663  1.00  0.00           H  
ATOM   3203  HG3 GLU   204      62.826  48.540  56.178  1.00  0.00           H  
ATOM   3204  CD  GLU   204      60.773  49.222  56.483  1.00  0.00           C  
ATOM   3205  OE1 GLU   204      60.779  49.955  57.489  1.00  0.00           O  
ATOM   3206  OE2 GLU   204      59.789  48.433  56.235  1.00  0.00           O  
ATOM   3207  C   GLU   204      62.529  53.087  55.194  1.00  0.00           C  
ATOM   3208  O   GLU   204      62.450  53.646  56.307  1.00  0.00           O  
ATOM   3209  N   ALA   205      63.172  53.566  54.138  1.00  0.00           N  
ATOM   3210  H   ALA   205      63.014  53.134  53.239  1.00  0.00           H  
ATOM   3211  CA  ALA   205      63.834  54.895  54.167  1.00  0.00           C  
ATOM   3212  HA  ALA   205      64.413  54.977  55.087  1.00  0.00           H  
ATOM   3213  CB  ALA   205      64.841  55.057  52.948  1.00  0.00           C  
ATOM   3214  HB1 ALA   205      65.520  55.901  53.069  1.00  0.00           H  
ATOM   3215  HB2 ALA   205      65.440  54.146  52.952  1.00  0.00           H  
ATOM   3216  HB3 ALA   205      64.320  55.214  52.003  1.00  0.00           H  
ATOM   3217  C   ALA   205      62.780  56.075  54.087  1.00  0.00           C  
ATOM   3218  O   ALA   205      63.086  57.233  54.333  1.00  0.00           O  
ATOM   3219  N   VAL   206      61.491  55.710  53.832  1.00  0.00           N  
ATOM   3220  H   VAL   206      61.421  54.756  53.506  1.00  0.00           H  
ATOM   3221  CA  VAL   206      60.279  56.606  53.795  1.00  0.00           C  
ATOM   3222  HA  VAL   206      60.451  57.668  53.620  1.00  0.00           H  
ATOM   3223  CB  VAL   206      59.333  56.263  52.617  1.00  0.00           C  
ATOM   3224  HB  VAL   206      59.107  55.198  52.680  1.00  0.00           H  
ATOM   3225  CG1 VAL   206      58.040  57.026  52.764  1.00  0.00           C  
ATOM   3226 HG11 VAL   206      57.273  56.674  53.454  1.00  0.00           H  
ATOM   3227 HG12 VAL   206      58.302  58.072  52.921  1.00  0.00           H  
ATOM   3228 HG13 VAL   206      57.598  56.839  51.785  1.00  0.00           H  
ATOM   3229  CG2 VAL   206      59.859  56.507  51.203  1.00  0.00           C  
ATOM   3230 HG21 VAL   206      60.776  55.922  51.134  1.00  0.00           H  
ATOM   3231 HG22 VAL   206      59.099  56.255  50.464  1.00  0.00           H  
ATOM   3232 HG23 VAL   206      60.222  57.531  51.125  1.00  0.00           H  
ATOM   3233  C   VAL   206      59.561  56.558  55.183  1.00  0.00           C  
ATOM   3234  O   VAL   206      59.275  57.612  55.774  1.00  0.00           O  
ATOM   3235  N   MET   207      59.330  55.343  55.677  1.00  0.00           N  
ATOM   3236  H   MET   207      59.651  54.530  55.171  1.00  0.00           H  
ATOM   3237  CA  MET   207      58.635  55.133  56.989  1.00  0.00           C  
ATOM   3238  HA  MET   207      57.763  55.787  56.986  1.00  0.00           H  
ATOM   3239  CB  MET   207      58.009  53.640  57.010  1.00  0.00           C  
ATOM   3240  HB2 MET   207      58.796  53.001  56.608  1.00  0.00           H  
ATOM   3241  HB3 MET   207      57.747  53.247  57.992  1.00  0.00           H  
ATOM   3242  CG  MET   207      56.814  53.606  56.093  1.00  0.00           C  
ATOM   3243  HG2 MET   207      56.056  54.311  56.433  1.00  0.00           H  
ATOM   3244  HG3 MET   207      57.186  53.977  55.138  1.00  0.00           H  
ATOM   3245  SD  MET   207      56.057  51.963  56.112  1.00  0.00           S  
ATOM   3246  CE  MET   207      54.640  52.141  57.143  1.00  0.00           C  
ATOM   3247  HE1 MET   207      54.312  51.161  57.490  1.00  0.00           H  
ATOM   3248  HE2 MET   207      54.866  52.717  58.041  1.00  0.00           H  
ATOM   3249  HE3 MET   207      53.788  52.597  56.638  1.00  0.00           H  
ATOM   3250  C   MET   207      59.482  55.438  58.243  1.00  0.00           C  
ATOM   3251  O   MET   207      60.698  55.343  58.109  1.00  0.00           O  
ATOM   3252  N   TYR   208      58.923  55.659  59.414  1.00  0.00           N  
ATOM   3253  H   TYR   208      57.929  55.840  59.407  1.00  0.00           H  
ATOM   3254  CA  TYR   208      59.614  55.674  60.717  1.00  0.00           C  
ATOM   3255  HA  TYR   208      60.354  54.875  60.685  1.00  0.00           H  
ATOM   3256  CB  TYR   208      60.283  57.028  60.793  1.00  0.00           C  
ATOM   3257  HB2 TYR   208      60.830  57.249  59.876  1.00  0.00           H  
ATOM   3258  HB3 TYR   208      59.471  57.751  60.865  1.00  0.00           H  
ATOM   3259  CG  TYR   208      61.219  57.131  61.983  1.00  0.00           C  
ATOM   3260  CD1 TYR   208      62.459  56.416  61.918  1.00  0.00           C  
ATOM   3261  HD1 TYR   208      62.817  56.055  60.966  1.00  0.00           H  
ATOM   3262  CE1 TYR   208      63.263  56.311  63.115  1.00  0.00           C  
ATOM   3263  HE1 TYR   208      64.122  55.672  63.252  1.00  0.00           H  
ATOM   3264  CZ  TYR   208      62.845  56.957  64.268  1.00  0.00           C  
ATOM   3265  OH  TYR   208      63.566  56.970  65.420  1.00  0.00           O  
ATOM   3266  HH  TYR   208      62.976  56.775  66.152  1.00  0.00           H  
ATOM   3267  CE2 TYR   208      61.595  57.632  64.305  1.00  0.00           C  
ATOM   3268  HE2 TYR   208      61.231  57.940  65.274  1.00  0.00           H  
ATOM   3269  CD2 TYR   208      60.784  57.705  63.149  1.00  0.00           C  
ATOM   3270  HD2 TYR   208      59.795  58.133  63.227  1.00  0.00           H  
ATOM   3271  C   TYR   208      58.627  55.458  61.882  1.00  0.00           C  
ATOM   3272  O   TYR   208      57.597  56.142  61.946  1.00  0.00           O  
ATOM   3273  N   MET   209      59.052  54.684  62.876  1.00  0.00           N  
ATOM   3274  H   MET   209      59.959  54.247  62.796  1.00  0.00           H  
ATOM   3275  CA  MET   209      58.076  54.267  63.946  1.00  0.00           C  
ATOM   3276  HA  MET   209      57.100  54.700  63.727  1.00  0.00           H  
ATOM   3277  CB  MET   209      57.921  52.716  64.052  1.00  0.00           C  
ATOM   3278  HB2 MET   209      57.551  52.270  63.129  1.00  0.00           H  
ATOM   3279  HB3 MET   209      58.901  52.317  64.310  1.00  0.00           H  
ATOM   3280  CG  MET   209      56.988  52.152  65.146  1.00  0.00           C  
ATOM   3281  HG2 MET   209      56.777  51.119  64.868  1.00  0.00           H  
ATOM   3282  HG3 MET   209      57.478  52.241  66.116  1.00  0.00           H  
ATOM   3283  SD  MET   209      55.332  53.019  65.289  1.00  0.00           S  
ATOM   3284  CE  MET   209      54.449  52.139  66.689  1.00  0.00           C  
ATOM   3285  HE1 MET   209      54.787  52.479  67.668  1.00  0.00           H  
ATOM   3286  HE2 MET   209      53.432  52.533  66.706  1.00  0.00           H  
ATOM   3287  HE3 MET   209      54.409  51.057  66.568  1.00  0.00           H  
ATOM   3288  C   MET   209      58.514  54.816  65.365  1.00  0.00           C  
ATOM   3289  O   MET   209      59.705  54.901  65.633  1.00  0.00           O  
ATOM   3290  N   GLY   210      57.635  55.198  66.272  1.00  0.00           N  
ATOM   3291  H   GLY   210      56.670  55.048  66.013  1.00  0.00           H  
ATOM   3292  CA  GLY   210      57.884  55.632  67.616  1.00  0.00           C  
ATOM   3293  HA2 GLY   210      56.999  55.268  68.138  1.00  0.00           H  
ATOM   3294  HA3 GLY   210      58.832  55.191  67.923  1.00  0.00           H  
ATOM   3295  C   GLY   210      57.943  57.135  67.925  1.00  0.00           C  
ATOM   3296  O   GLY   210      58.257  57.437  69.038  1.00  0.00           O  
ATOM   3297  N   THR   211      57.489  57.980  67.030  1.00  0.00           N  
ATOM   3298  H   THR   211      57.231  57.690  66.098  1.00  0.00           H  
ATOM   3299  CA  THR   211      57.174  59.386  67.221  1.00  0.00           C  
ATOM   3300  HA  THR   211      56.561  59.469  68.119  1.00  0.00           H  
ATOM   3301  CB  THR   211      58.342  60.383  67.347  1.00  0.00           C  
ATOM   3302  HB  THR   211      58.942  60.099  68.211  1.00  0.00           H  
ATOM   3303  CG2 THR   211      59.204  60.616  66.060  1.00  0.00           C  
ATOM   3304 HG21 THR   211      58.676  61.147  65.268  1.00  0.00           H  
ATOM   3305 HG22 THR   211      60.035  61.272  66.320  1.00  0.00           H  
ATOM   3306 HG23 THR   211      59.625  59.661  65.746  1.00  0.00           H  
ATOM   3307  OG1 THR   211      57.786  61.604  67.579  1.00  0.00           O  
ATOM   3308  HG1 THR   211      57.374  61.608  68.447  1.00  0.00           H  
ATOM   3309  C   THR   211      56.294  59.806  66.062  1.00  0.00           C  
ATOM   3310  O   THR   211      56.448  59.291  64.975  1.00  0.00           O  
ATOM   3311  N   LEU   212      55.407  60.813  66.200  1.00  0.00           N  
ATOM   3312  H   LEU   212      55.318  61.341  67.056  1.00  0.00           H  
ATOM   3313  CA  LEU   212      54.599  61.361  65.138  1.00  0.00           C  
ATOM   3314  HA  LEU   212      54.512  60.567  64.397  1.00  0.00           H  
ATOM   3315  CB  LEU   212      53.143  61.717  65.719  1.00  0.00           C  
ATOM   3316  HB2 LEU   212      53.287  62.250  66.659  1.00  0.00           H  
ATOM   3317  HB3 LEU   212      52.726  62.339  64.928  1.00  0.00           H  
ATOM   3318  CG  LEU   212      52.278  60.531  66.027  1.00  0.00           C  
ATOM   3319  HG  LEU   212      52.691  59.953  66.854  1.00  0.00           H  
ATOM   3320  CD1 LEU   212      50.861  60.958  66.406  1.00  0.00           C  
ATOM   3321 HD11 LEU   212      50.995  61.716  67.178  1.00  0.00           H  
ATOM   3322 HD12 LEU   212      50.355  61.544  65.640  1.00  0.00           H  
ATOM   3323 HD13 LEU   212      50.283  60.085  66.709  1.00  0.00           H  
ATOM   3324  CD2 LEU   212      52.184  59.671  64.769  1.00  0.00           C  
ATOM   3325 HD21 LEU   212      52.820  58.786  64.817  1.00  0.00           H  
ATOM   3326 HD22 LEU   212      51.202  59.223  64.614  1.00  0.00           H  
ATOM   3327 HD23 LEU   212      52.437  60.120  63.808  1.00  0.00           H  
ATOM   3328  C   LEU   212      55.310  62.633  64.536  1.00  0.00           C  
ATOM   3329  O   LEU   212      55.004  63.301  63.557  1.00  0.00           O  
ATOM   3330  N   SER   213      56.443  63.083  65.210  1.00  0.00           N  
ATOM   3331  H   SER   213      56.768  62.496  65.965  1.00  0.00           H  
ATOM   3332  CA  SER   213      57.081  64.380  64.949  1.00  0.00           C  
ATOM   3333  HA  SER   213      56.467  65.057  64.356  1.00  0.00           H  
ATOM   3334  CB  SER   213      57.389  65.071  66.324  1.00  0.00           C  
ATOM   3335  HB2 SER   213      56.412  65.182  66.796  1.00  0.00           H  
ATOM   3336  HB3 SER   213      57.987  64.447  66.987  1.00  0.00           H  
ATOM   3337  OG  SER   213      57.980  66.288  66.207  1.00  0.00           O  
ATOM   3338  HG  SER   213      57.370  67.001  66.002  1.00  0.00           H  
ATOM   3339  C   SER   213      58.380  64.289  64.130  1.00  0.00           C  
ATOM   3340  O   SER   213      59.364  63.627  64.522  1.00  0.00           O  
ATOM   3341  N   TYR   214      58.394  65.063  62.969  1.00  0.00           N  
ATOM   3342  H   TYR   214      57.652  65.697  62.708  1.00  0.00           H  
ATOM   3343  CA  TYR   214      59.518  65.008  62.050  1.00  0.00           C  
ATOM   3344  HA  TYR   214      59.931  64.000  62.037  1.00  0.00           H  
ATOM   3345  CB  TYR   214      58.951  65.365  60.685  1.00  0.00           C  
ATOM   3346  HB2 TYR   214      58.164  64.676  60.378  1.00  0.00           H  
ATOM   3347  HB3 TYR   214      58.577  66.376  60.844  1.00  0.00           H  
ATOM   3348  CG  TYR   214      59.890  65.293  59.471  1.00  0.00           C  
ATOM   3349  CD1 TYR   214      60.070  66.404  58.571  1.00  0.00           C  
ATOM   3350  HD1 TYR   214      59.684  67.399  58.733  1.00  0.00           H  
ATOM   3351  CE1 TYR   214      60.863  66.155  57.415  1.00  0.00           C  
ATOM   3352  HE1 TYR   214      60.925  66.968  56.705  1.00  0.00           H  
ATOM   3353  CZ  TYR   214      61.565  64.949  57.188  1.00  0.00           C  
ATOM   3354  OH  TYR   214      62.324  64.748  56.064  1.00  0.00           O  
ATOM   3355  HH  TYR   214      62.289  65.499  55.467  1.00  0.00           H  
ATOM   3356  CE2 TYR   214      61.362  63.927  58.154  1.00  0.00           C  
ATOM   3357  HE2 TYR   214      61.753  62.941  57.951  1.00  0.00           H  
ATOM   3358  CD2 TYR   214      60.527  64.039  59.254  1.00  0.00           C  
ATOM   3359  HD2 TYR   214      60.315  63.155  59.837  1.00  0.00           H  
ATOM   3360  C   TYR   214      60.547  66.081  62.463  1.00  0.00           C  
ATOM   3361  O   TYR   214      61.720  65.926  62.163  1.00  0.00           O  
ATOM   3362  N   GLU   215      60.125  67.111  63.254  1.00  0.00           N  
ATOM   3363  H   GLU   215      59.129  67.272  63.212  1.00  0.00           H  
ATOM   3364  CA  GLU   215      61.086  67.889  64.018  1.00  0.00           C  
ATOM   3365  HA  GLU   215      61.627  68.353  63.194  1.00  0.00           H  
ATOM   3366  CB  GLU   215      60.349  69.027  64.719  1.00  0.00           C  
ATOM   3367  HB2 GLU   215      59.599  69.470  64.064  1.00  0.00           H  
ATOM   3368  HB3 GLU   215      59.759  68.533  65.491  1.00  0.00           H  
ATOM   3369  CG  GLU   215      61.253  70.103  65.345  1.00  0.00           C  
ATOM   3370  HG2 GLU   215      60.551  70.696  65.932  1.00  0.00           H  
ATOM   3371  HG3 GLU   215      61.970  69.723  66.073  1.00  0.00           H  
ATOM   3372  CD  GLU   215      61.884  70.952  64.288  1.00  0.00           C  
ATOM   3373  OE1 GLU   215      62.337  72.091  64.595  1.00  0.00           O  
ATOM   3374  OE2 GLU   215      61.740  70.665  63.066  1.00  0.00           O  
ATOM   3375  C   GLU   215      61.903  67.020  64.972  1.00  0.00           C  
ATOM   3376  O   GLU   215      63.155  67.136  65.055  1.00  0.00           O  
ATOM   3377  N   GLN   216      61.232  66.203  65.763  1.00  0.00           N  
ATOM   3378  H   GLN   216      60.224  66.193  65.697  1.00  0.00           H  
ATOM   3379  CA  GLN   216      61.834  65.270  66.741  1.00  0.00           C  
ATOM   3380  HA  GLN   216      62.562  65.825  67.332  1.00  0.00           H  
ATOM   3381  CB  GLN   216      60.818  64.493  67.658  1.00  0.00           C  
ATOM   3382  HB2 GLN   216      60.118  65.241  68.033  1.00  0.00           H  
ATOM   3383  HB3 GLN   216      60.276  63.807  67.007  1.00  0.00           H  
ATOM   3384  CG  GLN   216      61.557  63.753  68.872  1.00  0.00           C  
ATOM   3385  HG2 GLN   216      60.935  62.901  69.145  1.00  0.00           H  
ATOM   3386  HG3 GLN   216      62.560  63.427  68.595  1.00  0.00           H  
ATOM   3387  CD  GLN   216      61.776  64.751  69.969  1.00  0.00           C  
ATOM   3388  OE1 GLN   216      60.953  65.545  70.416  1.00  0.00           O  
ATOM   3389  NE2 GLN   216      63.030  64.850  70.398  1.00  0.00           N  
ATOM   3390 HE21 GLN   216      63.690  64.121  70.168  1.00  0.00           H  
ATOM   3391 HE22 GLN   216      63.265  65.625  71.003  1.00  0.00           H  
ATOM   3392  C   GLN   216      62.735  64.274  65.994  1.00  0.00           C  
ATOM   3393  O   GLN   216      63.773  63.953  66.466  1.00  0.00           O  
ATOM   3394  N   PHE   217      62.403  63.824  64.767  1.00  0.00           N  
ATOM   3395  H   PHE   217      61.434  63.950  64.512  1.00  0.00           H  
ATOM   3396  CA  PHE   217      63.184  62.864  64.026  1.00  0.00           C  
ATOM   3397  HA  PHE   217      63.445  62.006  64.646  1.00  0.00           H  
ATOM   3398  CB  PHE   217      62.372  62.371  62.791  1.00  0.00           C  
ATOM   3399  HB2 PHE   217      61.429  61.989  63.181  1.00  0.00           H  
ATOM   3400  HB3 PHE   217      61.977  63.118  62.102  1.00  0.00           H  
ATOM   3401  CG  PHE   217      62.851  61.149  61.939  1.00  0.00           C  
ATOM   3402  CD1 PHE   217      62.319  60.936  60.674  1.00  0.00           C  
ATOM   3403  HD1 PHE   217      61.429  61.479  60.394  1.00  0.00           H  
ATOM   3404  CE1 PHE   217      62.764  59.831  59.908  1.00  0.00           C  
ATOM   3405  HE1 PHE   217      62.201  59.444  59.072  1.00  0.00           H  
ATOM   3406  CZ  PHE   217      63.777  59.081  60.380  1.00  0.00           C  
ATOM   3407  HZ  PHE   217      64.040  58.199  59.814  1.00  0.00           H  
ATOM   3408  CE2 PHE   217      64.353  59.251  61.640  1.00  0.00           C  
ATOM   3409  HE2 PHE   217      65.199  58.649  61.936  1.00  0.00           H  
ATOM   3410  CD2 PHE   217      63.956  60.345  62.375  1.00  0.00           C  
ATOM   3411  HD2 PHE   217      64.568  60.564  63.238  1.00  0.00           H  
ATOM   3412  C   PHE   217      64.518  63.502  63.547  1.00  0.00           C  
ATOM   3413  O   PHE   217      65.576  62.847  63.589  1.00  0.00           O  
ATOM   3414  N   LYS   218      64.490  64.839  63.323  1.00  0.00           N  
ATOM   3415  H   LYS   218      63.670  65.412  63.462  1.00  0.00           H  
ATOM   3416  CA  LYS   218      65.734  65.637  63.062  1.00  0.00           C  
ATOM   3417  HA  LYS   218      66.293  65.041  62.341  1.00  0.00           H  
ATOM   3418  CB  LYS   218      65.193  66.914  62.445  1.00  0.00           C  
ATOM   3419  HB2 LYS   218      64.436  67.384  63.073  1.00  0.00           H  
ATOM   3420  HB3 LYS   218      66.049  67.586  62.389  1.00  0.00           H  
ATOM   3421  CG  LYS   218      64.720  66.732  61.024  1.00  0.00           C  
ATOM   3422  HG2 LYS   218      65.606  66.441  60.461  1.00  0.00           H  
ATOM   3423  HG3 LYS   218      63.944  65.967  60.999  1.00  0.00           H  
ATOM   3424  CD  LYS   218      64.079  67.987  60.448  1.00  0.00           C  
ATOM   3425  HD2 LYS   218      63.255  68.209  61.127  1.00  0.00           H  
ATOM   3426  HD3 LYS   218      64.814  68.790  60.401  1.00  0.00           H  
ATOM   3427  CE  LYS   218      63.457  67.832  59.042  1.00  0.00           C  
ATOM   3428  HE2 LYS   218      64.294  67.771  58.347  1.00  0.00           H  
ATOM   3429  HE3 LYS   218      62.847  66.929  59.060  1.00  0.00           H  
ATOM   3430  NZ  LYS   218      62.532  68.941  58.703  1.00  0.00           N  
ATOM   3431  HZ1 LYS   218      62.023  68.806  57.841  1.00  0.00           H  
ATOM   3432  HZ2 LYS   218      61.918  69.279  59.430  1.00  0.00           H  
ATOM   3433  HZ3 LYS   218      62.979  69.828  58.525  1.00  0.00           H  
ATOM   3434  C   LYS   218      66.577  65.677  64.334  1.00  0.00           C  
ATOM   3435  O   LYS   218      67.814  65.665  64.216  1.00  0.00           O  
ATOM   3436  N   LYS   219      65.972  66.035  65.485  1.00  0.00           N  
ATOM   3437  H   LYS   219      64.969  66.127  65.404  1.00  0.00           H  
ATOM   3438  CA  LYS   219      66.717  66.412  66.763  1.00  0.00           C  
ATOM   3439  HA  LYS   219      67.566  67.048  66.515  1.00  0.00           H  
ATOM   3440  CB  LYS   219      65.796  67.255  67.738  1.00  0.00           C  
ATOM   3441  HB2 LYS   219      64.900  66.698  68.010  1.00  0.00           H  
ATOM   3442  HB3 LYS   219      66.330  67.509  68.654  1.00  0.00           H  
ATOM   3443  CG  LYS   219      65.276  68.554  67.240  1.00  0.00           C  
ATOM   3444  HG2 LYS   219      64.374  68.340  66.667  1.00  0.00           H  
ATOM   3445  HG3 LYS   219      64.934  69.125  68.103  1.00  0.00           H  
ATOM   3446  CD  LYS   219      66.301  69.396  66.399  1.00  0.00           C  
ATOM   3447  HD2 LYS   219      67.236  69.638  66.904  1.00  0.00           H  
ATOM   3448  HD3 LYS   219      66.573  68.843  65.500  1.00  0.00           H  
ATOM   3449  CE  LYS   219      65.718  70.702  65.817  1.00  0.00           C  
ATOM   3450  HE2 LYS   219      64.809  70.597  65.225  1.00  0.00           H  
ATOM   3451  HE3 LYS   219      65.370  71.396  66.582  1.00  0.00           H  
ATOM   3452  NZ  LYS   219      66.726  71.349  64.987  1.00  0.00           N  
ATOM   3453  HZ1 LYS   219      67.560  71.531  65.527  1.00  0.00           H  
ATOM   3454  HZ2 LYS   219      66.954  70.796  64.174  1.00  0.00           H  
ATOM   3455  HZ3 LYS   219      66.441  72.237  64.600  1.00  0.00           H  
ATOM   3456  C   LYS   219      67.252  65.230  67.551  1.00  0.00           C  
ATOM   3457  O   LYS   219      68.225  65.339  68.311  1.00  0.00           O  
ATOM   3458  N   GLY   220      66.658  64.035  67.411  1.00  0.00           N  
ATOM   3459  H   GLY   220      65.893  63.925  66.762  1.00  0.00           H  
ATOM   3460  CA  GLY   220      67.005  62.905  68.363  1.00  0.00           C  
ATOM   3461  HA2 GLY   220      67.702  62.132  68.041  1.00  0.00           H  
ATOM   3462  HA3 GLY   220      67.473  63.433  69.194  1.00  0.00           H  
ATOM   3463  C   GLY   220      65.778  62.280  69.079  1.00  0.00           C  
ATOM   3464  O   GLY   220      65.256  62.720  70.078  1.00  0.00           O  
ATOM   3465  N   VAL   221      65.286  61.152  68.660  1.00  0.00           N  
ATOM   3466  H   VAL   221      65.775  60.805  67.848  1.00  0.00           H  
ATOM   3467  CA  VAL   221      64.229  60.354  69.352  1.00  0.00           C  
ATOM   3468  HA  VAL   221      63.568  61.007  69.922  1.00  0.00           H  
ATOM   3469  CB  VAL   221      63.520  59.510  68.349  1.00  0.00           C  
ATOM   3470  HB  VAL   221      64.214  58.770  67.948  1.00  0.00           H  
ATOM   3471  CG1 VAL   221      62.257  58.966  69.070  1.00  0.00           C  
ATOM   3472 HG11 VAL   221      61.830  59.720  69.732  1.00  0.00           H  
ATOM   3473 HG12 VAL   221      61.500  58.537  68.413  1.00  0.00           H  
ATOM   3474 HG13 VAL   221      62.513  58.095  69.674  1.00  0.00           H  
ATOM   3475  CG2 VAL   221      63.048  60.267  67.049  1.00  0.00           C  
ATOM   3476 HG21 VAL   221      62.780  59.416  66.421  1.00  0.00           H  
ATOM   3477 HG22 VAL   221      62.275  61.003  67.269  1.00  0.00           H  
ATOM   3478 HG23 VAL   221      63.893  60.774  66.583  1.00  0.00           H  
ATOM   3479  C   VAL   221      64.938  59.421  70.365  1.00  0.00           C  
ATOM   3480  O   VAL   221      65.639  58.533  69.990  1.00  0.00           O  
ATOM   3481  N   GLN   222      64.640  59.652  71.664  1.00  0.00           N  
ATOM   3482  H   GLN   222      64.258  60.545  71.942  1.00  0.00           H  
ATOM   3483  CA  GLN   222      65.038  58.620  72.597  1.00  0.00           C  
ATOM   3484  HA  GLN   222      66.119  58.509  72.506  1.00  0.00           H  
ATOM   3485  CB  GLN   222      64.876  59.263  73.974  1.00  0.00           C  
ATOM   3486  HB2 GLN   222      65.406  60.214  73.916  1.00  0.00           H  
ATOM   3487  HB3 GLN   222      63.826  59.478  74.170  1.00  0.00           H  
ATOM   3488  CG  GLN   222      65.390  58.309  75.133  1.00  0.00           C  
ATOM   3489  HG2 GLN   222      65.107  57.294  74.855  1.00  0.00           H  
ATOM   3490  HG3 GLN   222      66.471  58.375  75.257  1.00  0.00           H  
ATOM   3491  CD  GLN   222      64.780  58.706  76.513  1.00  0.00           C  
ATOM   3492  OE1 GLN   222      65.291  59.580  77.171  1.00  0.00           O  
ATOM   3493  NE2 GLN   222      63.759  58.073  77.007  1.00  0.00           N  
ATOM   3494 HE21 GLN   222      63.289  57.343  76.491  1.00  0.00           H  
ATOM   3495 HE22 GLN   222      63.425  58.313  77.930  1.00  0.00           H  
ATOM   3496  C   GLN   222      64.261  57.306  72.326  1.00  0.00           C  
ATOM   3497  O   GLN   222      63.050  57.275  72.044  1.00  0.00           O  
ATOM   3498  N   ILE   223      64.907  56.084  72.387  1.00  0.00           N  
ATOM   3499  H   ILE   223      65.882  56.088  72.651  1.00  0.00           H  
ATOM   3500  CA  ILE   223      64.420  54.750  71.996  1.00  0.00           C  
ATOM   3501  HA  ILE   223      63.540  54.700  71.354  1.00  0.00           H  
ATOM   3502  CB  ILE   223      65.629  54.067  71.312  1.00  0.00           C  
ATOM   3503  HB  ILE   223      66.466  53.865  71.981  1.00  0.00           H  
ATOM   3504  CG2 ILE   223      65.163  52.633  70.918  1.00  0.00           C  
ATOM   3505 HG21 ILE   223      64.096  52.553  70.710  1.00  0.00           H  
ATOM   3506 HG22 ILE   223      65.785  52.311  70.082  1.00  0.00           H  
ATOM   3507 HG23 ILE   223      65.424  51.917  71.698  1.00  0.00           H  
ATOM   3508  CG1 ILE   223      66.118  54.970  70.123  1.00  0.00           C  
ATOM   3509 HG12 ILE   223      66.519  55.854  70.619  1.00  0.00           H  
ATOM   3510 HG13 ILE   223      66.948  54.544  69.560  1.00  0.00           H  
ATOM   3511  CD1 ILE   223      64.964  55.313  69.153  1.00  0.00           C  
ATOM   3512 HD11 ILE   223      64.338  54.479  68.834  1.00  0.00           H  
ATOM   3513 HD12 ILE   223      64.248  55.958  69.662  1.00  0.00           H  
ATOM   3514 HD13 ILE   223      65.335  55.844  68.276  1.00  0.00           H  
ATOM   3515  C   ILE   223      64.139  53.972  73.248  1.00  0.00           C  
ATOM   3516  O   ILE   223      64.990  53.788  74.154  1.00  0.00           O  
ATOM   3517  N   PRO   224      62.822  53.556  73.502  1.00  0.00           N  
ATOM   3518  CD  PRO   224      61.736  53.643  72.523  1.00  0.00           C  
ATOM   3519  HD2 PRO   224      61.964  53.118  71.595  1.00  0.00           H  
ATOM   3520  HD3 PRO   224      61.341  54.649  72.384  1.00  0.00           H  
ATOM   3521  CG  PRO   224      60.666  52.673  73.156  1.00  0.00           C  
ATOM   3522  HG2 PRO   224      60.920  51.637  72.931  1.00  0.00           H  
ATOM   3523  HG3 PRO   224      59.696  52.967  72.755  1.00  0.00           H  
ATOM   3524  CB  PRO   224      60.786  53.106  74.618  1.00  0.00           C  
ATOM   3525  HB2 PRO   224      60.390  52.329  75.272  1.00  0.00           H  
ATOM   3526  HB3 PRO   224      60.360  54.093  74.798  1.00  0.00           H  
ATOM   3527  CA  PRO   224      62.296  53.143  74.807  1.00  0.00           C  
ATOM   3528  HA  PRO   224      62.517  53.947  75.509  1.00  0.00           H  
ATOM   3529  C   PRO   224      62.929  51.897  75.393  1.00  0.00           C  
ATOM   3530  O   PRO   224      63.536  51.075  74.646  1.00  0.00           O  
ATOM   3531  N   CYS   225      62.823  51.540  76.694  1.00  0.00           N  
ATOM   3532  H   CYS   225      62.313  52.207  77.256  1.00  0.00           H  
ATOM   3533  CA  CYS   225      63.291  50.339  77.411  1.00  0.00           C  
ATOM   3534  HA  CYS   225      64.374  50.284  77.294  1.00  0.00           H  
ATOM   3535  CB  CYS   225      63.115  50.411  78.907  1.00  0.00           C  
ATOM   3536  HB2 CYS   225      62.074  50.336  79.222  1.00  0.00           H  
ATOM   3537  HB3 CYS   225      63.649  49.554  79.318  1.00  0.00           H  
ATOM   3538  SG  CYS   225      63.920  51.894  79.601  1.00  0.00           S  
ATOM   3539  HG  CYS   225      63.699  51.701  80.905  1.00  0.00           H  
ATOM   3540  C   CYS   225      62.730  49.022  76.888  1.00  0.00           C  
ATOM   3541  O   CYS   225      63.304  47.931  77.050  1.00  0.00           O  
ATOM   3542  N   THR   226      61.524  49.026  76.380  1.00  0.00           N  
ATOM   3543  H   THR   226      60.999  49.889  76.364  1.00  0.00           H  
ATOM   3544  CA  THR   226      60.874  47.778  75.772  1.00  0.00           C  
ATOM   3545  HA  THR   226      60.875  47.014  76.549  1.00  0.00           H  
ATOM   3546  CB  THR   226      59.490  48.019  75.116  1.00  0.00           C  
ATOM   3547  HB  THR   226      59.187  47.066  74.683  1.00  0.00           H  
ATOM   3548  CG2 THR   226      58.375  48.295  76.124  1.00  0.00           C  
ATOM   3549 HG21 THR   226      58.319  47.464  76.827  1.00  0.00           H  
ATOM   3550 HG22 THR   226      58.625  49.212  76.657  1.00  0.00           H  
ATOM   3551 HG23 THR   226      57.385  48.181  75.682  1.00  0.00           H  
ATOM   3552  OG1 THR   226      59.440  49.110  74.258  1.00  0.00           O  
ATOM   3553  HG1 THR   226      59.312  48.760  73.373  1.00  0.00           H  
ATOM   3554  C   THR   226      61.729  47.267  74.591  1.00  0.00           C  
ATOM   3555  O   THR   226      61.681  46.060  74.331  1.00  0.00           O  
ATOM   3556  N   CYS   227      62.562  48.104  73.959  1.00  0.00           N  
ATOM   3557  H   CYS   227      62.636  49.074  74.230  1.00  0.00           H  
ATOM   3558  CA  CYS   227      63.495  47.664  72.883  1.00  0.00           C  
ATOM   3559  HA  CYS   227      63.021  46.845  72.342  1.00  0.00           H  
ATOM   3560  CB  CYS   227      63.776  48.839  71.936  1.00  0.00           C  
ATOM   3561  HB2 CYS   227      64.383  49.550  72.498  1.00  0.00           H  
ATOM   3562  HB3 CYS   227      64.219  48.447  71.021  1.00  0.00           H  
ATOM   3563  SG  CYS   227      62.204  49.580  71.260  1.00  0.00           S  
ATOM   3564  HG  CYS   227      61.582  49.958  72.380  1.00  0.00           H  
ATOM   3565  C   CYS   227      64.725  47.073  73.394  1.00  0.00           C  
ATOM   3566  O   CYS   227      65.481  46.561  72.552  1.00  0.00           O  
ATOM   3567  N   GLY   228      64.997  47.043  74.635  1.00  0.00           N  
ATOM   3568  H   GLY   228      64.257  47.330  75.260  1.00  0.00           H  
ATOM   3569  CA  GLY   228      66.271  46.679  75.307  1.00  0.00           C  
ATOM   3570  HA2 GLY   228      66.048  46.030  76.154  1.00  0.00           H  
ATOM   3571  HA3 GLY   228      66.932  46.209  74.578  1.00  0.00           H  
ATOM   3572  C   GLY   228      66.987  47.886  75.946  1.00  0.00           C  
ATOM   3573  O   GLY   228      66.449  48.534  76.847  1.00  0.00           O  
ATOM   3574  N   LYS   229      68.150  48.123  75.402  1.00  0.00           N  
ATOM   3575  H   LYS   229      68.509  47.466  74.724  1.00  0.00           H  
ATOM   3576  CA  LYS   229      69.039  49.308  75.648  1.00  0.00           C  
ATOM   3577  HA  LYS   229      68.457  50.164  75.993  1.00  0.00           H  
ATOM   3578  CB  LYS   229      70.193  49.041  76.587  1.00  0.00           C  
ATOM   3579  HB2 LYS   229      70.744  48.161  76.255  1.00  0.00           H  
ATOM   3580  HB3 LYS   229      70.857  49.903  76.525  1.00  0.00           H  
ATOM   3581  CG  LYS   229      69.777  49.034  78.089  1.00  0.00           C  
ATOM   3582  HG2 LYS   229      69.368  50.024  78.293  1.00  0.00           H  
ATOM   3583  HG3 LYS   229      69.271  48.131  78.430  1.00  0.00           H  
ATOM   3584  CD  LYS   229      71.017  48.974  78.979  1.00  0.00           C  
ATOM   3585  HD2 LYS   229      71.618  48.104  78.715  1.00  0.00           H  
ATOM   3586  HD3 LYS   229      71.745  49.729  78.684  1.00  0.00           H  
ATOM   3587  CE  LYS   229      70.673  49.042  80.425  1.00  0.00           C  
ATOM   3588  HE2 LYS   229      69.952  49.856  80.487  1.00  0.00           H  
ATOM   3589  HE3 LYS   229      70.072  48.192  80.749  1.00  0.00           H  
ATOM   3590  NZ  LYS   229      71.799  49.103  81.353  1.00  0.00           N  
ATOM   3591  HZ1 LYS   229      71.441  49.132  82.297  1.00  0.00           H  
ATOM   3592  HZ2 LYS   229      72.399  48.294  81.278  1.00  0.00           H  
ATOM   3593  HZ3 LYS   229      72.243  49.983  81.135  1.00  0.00           H  
ATOM   3594  C   LYS   229      69.634  49.669  74.359  1.00  0.00           C  
ATOM   3595  O   LYS   229      70.669  49.116  73.915  1.00  0.00           O  
ATOM   3596  N   GLN   230      69.030  50.675  73.710  1.00  0.00           N  
ATOM   3597  H   GLN   230      68.141  50.976  74.085  1.00  0.00           H  
ATOM   3598  CA  GLN   230      69.325  51.278  72.418  1.00  0.00           C  
ATOM   3599  HA  GLN   230      70.282  50.834  72.144  1.00  0.00           H  
ATOM   3600  CB  GLN   230      68.262  50.877  71.346  1.00  0.00           C  
ATOM   3601  HB2 GLN   230      67.437  51.519  71.656  1.00  0.00           H  
ATOM   3602  HB3 GLN   230      68.607  51.211  70.367  1.00  0.00           H  
ATOM   3603  CG  GLN   230      67.755  49.466  71.416  1.00  0.00           C  
ATOM   3604  HG2 GLN   230      68.579  48.764  71.540  1.00  0.00           H  
ATOM   3605  HG3 GLN   230      67.301  49.382  72.403  1.00  0.00           H  
ATOM   3606  CD  GLN   230      66.843  49.055  70.221  1.00  0.00           C  
ATOM   3607  OE1 GLN   230      66.452  49.848  69.394  1.00  0.00           O  
ATOM   3608  NE2 GLN   230      66.491  47.781  70.110  1.00  0.00           N  
ATOM   3609 HE21 GLN   230      66.665  47.109  70.844  1.00  0.00           H  
ATOM   3610 HE22 GLN   230      65.908  47.538  69.322  1.00  0.00           H  
ATOM   3611  C   GLN   230      69.618  52.832  72.643  1.00  0.00           C  
ATOM   3612  O   GLN   230      69.241  53.366  73.641  1.00  0.00           O  
ATOM   3613  N   ALA   231      70.616  53.313  71.893  1.00  0.00           N  
ATOM   3614  H   ALA   231      71.010  52.717  71.179  1.00  0.00           H  
ATOM   3615  CA  ALA   231      70.968  54.774  71.907  1.00  0.00           C  
ATOM   3616  HA  ALA   231      71.051  55.101  72.944  1.00  0.00           H  
ATOM   3617  CB  ALA   231      72.363  54.949  71.281  1.00  0.00           C  
ATOM   3618  HB1 ALA   231      72.327  54.663  70.230  1.00  0.00           H  
ATOM   3619  HB2 ALA   231      72.588  56.015  71.253  1.00  0.00           H  
ATOM   3620  HB3 ALA   231      73.125  54.442  71.872  1.00  0.00           H  
ATOM   3621  C   ALA   231      69.891  55.700  71.267  1.00  0.00           C  
ATOM   3622  O   ALA   231      69.337  55.286  70.193  1.00  0.00           O  
ATOM   3623  N   THR   232      69.867  56.931  71.660  1.00  0.00           N  
ATOM   3624  H   THR   232      70.358  57.254  72.482  1.00  0.00           H  
ATOM   3625  CA  THR   232      69.064  57.990  70.997  1.00  0.00           C  
ATOM   3626  HA  THR   232      67.995  57.799  70.896  1.00  0.00           H  
ATOM   3627  CB  THR   232      69.163  59.272  71.785  1.00  0.00           C  
ATOM   3628  HB  THR   232      70.229  59.499  71.796  1.00  0.00           H  
ATOM   3629  CG2 THR   232      68.458  60.449  71.172  1.00  0.00           C  
ATOM   3630 HG21 THR   232      67.370  60.392  71.217  1.00  0.00           H  
ATOM   3631 HG22 THR   232      68.702  61.331  71.764  1.00  0.00           H  
ATOM   3632 HG23 THR   232      68.829  60.678  70.173  1.00  0.00           H  
ATOM   3633  OG1 THR   232      68.659  59.050  73.079  1.00  0.00           O  
ATOM   3634  HG1 THR   232      69.042  58.223  73.381  1.00  0.00           H  
ATOM   3635  C   THR   232      69.650  58.321  69.592  1.00  0.00           C  
ATOM   3636  O   THR   232      70.776  58.725  69.510  1.00  0.00           O  
ATOM   3637  N   LYS   233      68.882  58.284  68.477  1.00  0.00           N  
ATOM   3638  H   LYS   233      67.943  57.945  68.635  1.00  0.00           H  
ATOM   3639  CA  LYS   233      69.357  58.618  67.129  1.00  0.00           C  
ATOM   3640  HA  LYS   233      70.392  58.952  67.212  1.00  0.00           H  
ATOM   3641  CB  LYS   233      69.261  57.325  66.320  1.00  0.00           C  
ATOM   3642  HB2 LYS   233      68.261  56.916  66.459  1.00  0.00           H  
ATOM   3643  HB3 LYS   233      69.380  57.640  65.283  1.00  0.00           H  
ATOM   3644  CG  LYS   233      70.228  56.172  66.579  1.00  0.00           C  
ATOM   3645  HG2 LYS   233      71.227  56.604  66.521  1.00  0.00           H  
ATOM   3646  HG3 LYS   233      70.278  55.826  67.612  1.00  0.00           H  
ATOM   3647  CD  LYS   233      70.067  54.992  65.613  1.00  0.00           C  
ATOM   3648  HD2 LYS   233      69.096  54.501  65.677  1.00  0.00           H  
ATOM   3649  HD3 LYS   233      70.189  55.287  64.571  1.00  0.00           H  
ATOM   3650  CE  LYS   233      71.067  53.901  65.926  1.00  0.00           C  
ATOM   3651  HE2 LYS   233      72.080  54.233  66.155  1.00  0.00           H  
ATOM   3652  HE3 LYS   233      70.798  53.455  66.883  1.00  0.00           H  
ATOM   3653  NZ  LYS   233      71.310  53.065  64.748  1.00  0.00           N  
ATOM   3654  HZ1 LYS   233      71.891  52.257  64.920  1.00  0.00           H  
ATOM   3655  HZ2 LYS   233      70.420  52.803  64.350  1.00  0.00           H  
ATOM   3656  HZ3 LYS   233      71.801  53.554  64.013  1.00  0.00           H  
ATOM   3657  C   LYS   233      68.585  59.770  66.413  1.00  0.00           C  
ATOM   3658  O   LYS   233      67.413  60.023  66.675  1.00  0.00           O  
ATOM   3659  N   TYR   234      69.304  60.271  65.494  1.00  0.00           N  
ATOM   3660  H   TYR   234      70.175  59.818  65.256  1.00  0.00           H  
ATOM   3661  CA  TYR   234      68.893  61.451  64.671  1.00  0.00           C  
ATOM   3662  HA  TYR   234      67.824  61.466  64.884  1.00  0.00           H  
ATOM   3663  CB  TYR   234      69.525  62.747  65.246  1.00  0.00           C  
ATOM   3664  HB2 TYR   234      68.850  63.581  65.054  1.00  0.00           H  
ATOM   3665  HB3 TYR   234      69.550  62.627  66.329  1.00  0.00           H  
ATOM   3666  CG  TYR   234      70.857  63.257  64.878  1.00  0.00           C  
ATOM   3667  CD1 TYR   234      71.082  64.352  64.053  1.00  0.00           C  
ATOM   3668  HD1 TYR   234      70.297  64.910  63.564  1.00  0.00           H  
ATOM   3669  CE1 TYR   234      72.411  64.503  63.498  1.00  0.00           C  
ATOM   3670  HE1 TYR   234      72.478  65.266  62.736  1.00  0.00           H  
ATOM   3671  CZ  TYR   234      73.473  63.785  64.047  1.00  0.00           C  
ATOM   3672  OH  TYR   234      74.741  64.129  63.670  1.00  0.00           O  
ATOM   3673  HH  TYR   234      74.728  64.662  62.871  1.00  0.00           H  
ATOM   3674  CE2 TYR   234      73.268  62.988  65.187  1.00  0.00           C  
ATOM   3675  HE2 TYR   234      74.097  62.576  65.743  1.00  0.00           H  
ATOM   3676  CD2 TYR   234      71.977  62.594  65.477  1.00  0.00           C  
ATOM   3677  HD2 TYR   234      71.843  61.760  66.150  1.00  0.00           H  
ATOM   3678  C   TYR   234      69.149  61.348  63.206  1.00  0.00           C  
ATOM   3679  O   TYR   234      70.085  60.661  62.823  1.00  0.00           O  
ATOM   3680  N   LEU   235      68.243  61.889  62.410  1.00  0.00           N  
ATOM   3681  H   LEU   235      67.427  62.314  62.827  1.00  0.00           H  
ATOM   3682  CA  LEU   235      68.276  61.903  60.951  1.00  0.00           C  
ATOM   3683  HA  LEU   235      68.479  60.923  60.519  1.00  0.00           H  
ATOM   3684  CB  LEU   235      66.882  62.377  60.534  1.00  0.00           C  
ATOM   3685  HB2 LEU   235      66.240  61.602  60.952  1.00  0.00           H  
ATOM   3686  HB3 LEU   235      66.690  63.333  61.021  1.00  0.00           H  
ATOM   3687  CG  LEU   235      66.638  62.566  59.040  1.00  0.00           C  
ATOM   3688  HG  LEU   235      67.369  63.223  58.567  1.00  0.00           H  
ATOM   3689  CD1 LEU   235      66.565  61.282  58.287  1.00  0.00           C  
ATOM   3690 HD11 LEU   235      67.558  60.847  58.404  1.00  0.00           H  
ATOM   3691 HD12 LEU   235      65.803  60.560  58.580  1.00  0.00           H  
ATOM   3692 HD13 LEU   235      66.440  61.485  57.224  1.00  0.00           H  
ATOM   3693  CD2 LEU   235      65.244  63.346  58.901  1.00  0.00           C  
ATOM   3694 HD21 LEU   235      65.283  64.220  59.552  1.00  0.00           H  
ATOM   3695 HD22 LEU   235      65.206  63.751  57.890  1.00  0.00           H  
ATOM   3696 HD23 LEU   235      64.387  62.706  59.109  1.00  0.00           H  
ATOM   3697  C   LEU   235      69.356  62.868  60.485  1.00  0.00           C  
ATOM   3698  O   LEU   235      69.268  64.103  60.673  1.00  0.00           O  
ATOM   3699  N   VAL   236      70.235  62.366  59.631  1.00  0.00           N  
ATOM   3700  H   VAL   236      70.151  61.396  59.362  1.00  0.00           H  
ATOM   3701  CA  VAL   236      71.234  63.145  58.894  1.00  0.00           C  
ATOM   3702  HA  VAL   236      71.449  63.960  59.585  1.00  0.00           H  
ATOM   3703  CB  VAL   236      72.559  62.328  58.702  1.00  0.00           C  
ATOM   3704  HB  VAL   236      72.202  61.358  58.355  1.00  0.00           H  
ATOM   3705  CG1 VAL   236      73.562  62.826  57.660  1.00  0.00           C  
ATOM   3706 HG11 VAL   236      73.171  62.659  56.657  1.00  0.00           H  
ATOM   3707 HG12 VAL   236      73.971  63.817  57.861  1.00  0.00           H  
ATOM   3708 HG13 VAL   236      74.272  62.001  57.728  1.00  0.00           H  
ATOM   3709  CG2 VAL   236      73.239  62.099  59.992  1.00  0.00           C  
ATOM   3710 HG21 VAL   236      73.494  63.061  60.438  1.00  0.00           H  
ATOM   3711 HG22 VAL   236      72.602  61.583  60.711  1.00  0.00           H  
ATOM   3712 HG23 VAL   236      74.141  61.516  59.811  1.00  0.00           H  
ATOM   3713  C   VAL   236      70.738  63.715  57.487  1.00  0.00           C  
ATOM   3714  O   VAL   236      71.024  64.861  57.141  1.00  0.00           O  
ATOM   3715  N   GLN   237      70.075  62.895  56.676  1.00  0.00           N  
ATOM   3716  H   GLN   237      69.649  62.123  57.168  1.00  0.00           H  
ATOM   3717  CA  GLN   237      69.513  63.149  55.338  1.00  0.00           C  
ATOM   3718  HA  GLN   237      69.198  64.192  55.284  1.00  0.00           H  
ATOM   3719  CB  GLN   237      70.640  62.855  54.324  1.00  0.00           C  
ATOM   3720  HB2 GLN   237      71.452  63.553  54.522  1.00  0.00           H  
ATOM   3721  HB3 GLN   237      71.012  61.896  54.686  1.00  0.00           H  
ATOM   3722  CG  GLN   237      70.434  62.837  52.764  1.00  0.00           C  
ATOM   3723  HG2 GLN   237      69.486  62.322  52.608  1.00  0.00           H  
ATOM   3724  HG3 GLN   237      70.204  63.847  52.424  1.00  0.00           H  
ATOM   3725  CD  GLN   237      71.547  62.240  51.899  1.00  0.00           C  
ATOM   3726  OE1 GLN   237      72.410  61.521  52.460  1.00  0.00           O  
ATOM   3727  NE2 GLN   237      71.646  62.500  50.611  1.00  0.00           N  
ATOM   3728 HE21 GLN   237      70.921  63.028  50.147  1.00  0.00           H  
ATOM   3729 HE22 GLN   237      72.493  62.296  50.101  1.00  0.00           H  
ATOM   3730  C   GLN   237      68.318  62.294  54.987  1.00  0.00           C  
ATOM   3731  O   GLN   237      68.266  61.105  55.353  1.00  0.00           O  
ATOM   3732  N   GLN   238      67.416  62.890  54.182  1.00  0.00           N  
ATOM   3733  H   GLN   238      67.638  63.808  53.824  1.00  0.00           H  
ATOM   3734  CA  GLN   238      66.257  62.247  53.598  1.00  0.00           C  
ATOM   3735  HA  GLN   238      66.409  61.171  53.686  1.00  0.00           H  
ATOM   3736  CB  GLN   238      65.061  62.761  54.427  1.00  0.00           C  
ATOM   3737  HB2 GLN   238      65.253  62.463  55.457  1.00  0.00           H  
ATOM   3738  HB3 GLN   238      64.894  63.833  54.325  1.00  0.00           H  
ATOM   3739  CG  GLN   238      63.787  62.043  54.118  1.00  0.00           C  
ATOM   3740  HG2 GLN   238      62.924  62.452  54.643  1.00  0.00           H  
ATOM   3741  HG3 GLN   238      63.563  62.231  53.068  1.00  0.00           H  
ATOM   3742  CD  GLN   238      63.820  60.565  54.351  1.00  0.00           C  
ATOM   3743  OE1 GLN   238      63.743  60.103  55.504  1.00  0.00           O  
ATOM   3744  NE2 GLN   238      63.788  59.807  53.276  1.00  0.00           N  
ATOM   3745 HE21 GLN   238      63.477  60.155  52.381  1.00  0.00           H  
ATOM   3746 HE22 GLN   238      63.543  58.874  53.575  1.00  0.00           H  
ATOM   3747  C   GLN   238      66.219  62.606  52.085  1.00  0.00           C  
ATOM   3748  O   GLN   238      66.335  63.738  51.754  1.00  0.00           O  
ATOM   3749  N   GLU   239      66.142  61.667  51.160  1.00  0.00           N  
ATOM   3750  H   GLU   239      66.139  60.693  51.430  1.00  0.00           H  
ATOM   3751  CA  GLU   239      65.855  61.904  49.729  1.00  0.00           C  
ATOM   3752  HA  GLU   239      65.731  62.963  49.503  1.00  0.00           H  
ATOM   3753  CB  GLU   239      66.988  61.406  48.819  1.00  0.00           C  
ATOM   3754  HB2 GLU   239      67.229  60.347  48.911  1.00  0.00           H  
ATOM   3755  HB3 GLU   239      66.811  61.552  47.754  1.00  0.00           H  
ATOM   3756  CG  GLU   239      68.432  61.961  49.114  1.00  0.00           C  
ATOM   3757  HG2 GLU   239      68.590  61.730  50.168  1.00  0.00           H  
ATOM   3758  HG3 GLU   239      69.058  61.394  48.426  1.00  0.00           H  
ATOM   3759  CD  GLU   239      68.582  63.447  48.871  1.00  0.00           C  
ATOM   3760  OE1 GLU   239      69.519  63.967  49.469  1.00  0.00           O  
ATOM   3761  OE2 GLU   239      67.961  64.018  47.970  1.00  0.00           O  
ATOM   3762  C   GLU   239      64.551  61.204  49.267  1.00  0.00           C  
ATOM   3763  O   GLU   239      64.537  60.068  48.855  1.00  0.00           O  
ATOM   3764  N   SER   240      63.418  61.766  49.554  1.00  0.00           N  
ATOM   3765  H   SER   240      63.410  62.709  49.914  1.00  0.00           H  
ATOM   3766  CA  SER   240      62.061  61.094  49.409  1.00  0.00           C  
ATOM   3767  HA  SER   240      62.180  60.477  48.519  1.00  0.00           H  
ATOM   3768  CB  SER   240      61.585  60.215  50.564  1.00  0.00           C  
ATOM   3769  HB2 SER   240      60.626  59.809  50.244  1.00  0.00           H  
ATOM   3770  HB3 SER   240      62.250  59.362  50.702  1.00  0.00           H  
ATOM   3771  OG  SER   240      61.510  60.892  51.724  1.00  0.00           O  
ATOM   3772  HG  SER   240      60.641  60.685  52.076  1.00  0.00           H  
ATOM   3773  C   SER   240      60.986  62.076  49.045  1.00  0.00           C  
ATOM   3774  O   SER   240      61.167  63.219  49.446  1.00  0.00           O  
ATOM   3775  N   PRO   241      59.842  61.649  48.445  1.00  0.00           N  
ATOM   3776  CD  PRO   241      59.683  60.444  47.738  1.00  0.00           C  
ATOM   3777  HD2 PRO   241      59.843  59.567  48.365  1.00  0.00           H  
ATOM   3778  HD3 PRO   241      60.309  60.518  46.849  1.00  0.00           H  
ATOM   3779  CG  PRO   241      58.253  60.338  47.275  1.00  0.00           C  
ATOM   3780  HG2 PRO   241      57.760  60.012  48.191  1.00  0.00           H  
ATOM   3781  HG3 PRO   241      58.187  59.625  46.453  1.00  0.00           H  
ATOM   3782  CB  PRO   241      57.962  61.844  47.067  1.00  0.00           C  
ATOM   3783  HB2 PRO   241      56.895  62.068  47.081  1.00  0.00           H  
ATOM   3784  HB3 PRO   241      58.234  62.178  46.066  1.00  0.00           H  
ATOM   3785  CA  PRO   241      58.725  62.578  48.125  1.00  0.00           C  
ATOM   3786  HA  PRO   241      59.073  63.511  47.683  1.00  0.00           H  
ATOM   3787  C   PRO   241      57.761  62.857  49.280  1.00  0.00           C  
ATOM   3788  O   PRO   241      57.048  63.880  49.359  1.00  0.00           O  
ATOM   3789  N   PHE   242      57.801  62.011  50.304  1.00  0.00           N  
ATOM   3790  H   PHE   242      58.347  61.166  50.221  1.00  0.00           H  
ATOM   3791  CA  PHE   242      57.177  62.225  51.597  1.00  0.00           C  
ATOM   3792  HA  PHE   242      57.375  63.262  51.868  1.00  0.00           H  
ATOM   3793  CB  PHE   242      55.692  61.932  51.377  1.00  0.00           C  
ATOM   3794  HB2 PHE   242      55.068  62.246  52.213  1.00  0.00           H  
ATOM   3795  HB3 PHE   242      55.226  62.406  50.514  1.00  0.00           H  
ATOM   3796  CG  PHE   242      55.369  60.503  51.275  1.00  0.00           C  
ATOM   3797  CD1 PHE   242      55.042  59.739  52.410  1.00  0.00           C  
ATOM   3798  HD1 PHE   242      54.995  60.192  53.390  1.00  0.00           H  
ATOM   3799  CE1 PHE   242      54.625  58.344  52.191  1.00  0.00           C  
ATOM   3800  HE1 PHE   242      54.151  57.808  53.000  1.00  0.00           H  
ATOM   3801  CZ  PHE   242      54.587  57.791  50.857  1.00  0.00           C  
ATOM   3802  HZ  PHE   242      54.398  56.731  50.769  1.00  0.00           H  
ATOM   3803  CE2 PHE   242      54.851  58.604  49.732  1.00  0.00           C  
ATOM   3804  HE2 PHE   242      54.965  58.221  48.729  1.00  0.00           H  
ATOM   3805  CD2 PHE   242      55.254  59.898  49.970  1.00  0.00           C  
ATOM   3806  HD2 PHE   242      55.532  60.492  49.112  1.00  0.00           H  
ATOM   3807  C   PHE   242      57.879  61.342  52.591  1.00  0.00           C  
ATOM   3808  O   PHE   242      58.810  60.675  52.272  1.00  0.00           O  
ATOM   3809  N   VAL   243      57.384  61.505  53.836  1.00  0.00           N  
ATOM   3810  H   VAL   243      56.670  62.163  54.114  1.00  0.00           H  
ATOM   3811  CA  VAL   243      57.804  60.725  55.001  1.00  0.00           C  
ATOM   3812  HA  VAL   243      58.126  59.734  54.680  1.00  0.00           H  
ATOM   3813  CB  VAL   243      58.997  61.407  55.864  1.00  0.00           C  
ATOM   3814  HB  VAL   243      58.700  62.440  56.046  1.00  0.00           H  
ATOM   3815  CG1 VAL   243      59.295  60.799  57.251  1.00  0.00           C  
ATOM   3816 HG11 VAL   243      60.157  61.294  57.699  1.00  0.00           H  
ATOM   3817 HG12 VAL   243      58.426  60.842  57.907  1.00  0.00           H  
ATOM   3818 HG13 VAL   243      59.567  59.757  57.085  1.00  0.00           H  
ATOM   3819  CG2 VAL   243      60.286  61.554  55.089  1.00  0.00           C  
ATOM   3820 HG21 VAL   243      60.982  62.103  55.724  1.00  0.00           H  
ATOM   3821 HG22 VAL   243      60.760  60.573  55.044  1.00  0.00           H  
ATOM   3822 HG23 VAL   243      60.179  62.061  54.130  1.00  0.00           H  
ATOM   3823  C   VAL   243      56.583  60.431  55.864  1.00  0.00           C  
ATOM   3824  O   VAL   243      55.624  61.201  55.874  1.00  0.00           O  
ATOM   3825  N   MET   244      56.505  59.271  56.508  1.00  0.00           N  
ATOM   3826  H   MET   244      57.327  58.685  56.479  1.00  0.00           H  
ATOM   3827  CA  MET   244      55.374  58.854  57.321  1.00  0.00           C  
ATOM   3828  HA  MET   244      54.595  59.599  57.484  1.00  0.00           H  
ATOM   3829  CB  MET   244      54.751  57.597  56.692  1.00  0.00           C  
ATOM   3830  HB2 MET   244      54.188  57.913  55.814  1.00  0.00           H  
ATOM   3831  HB3 MET   244      55.528  56.873  56.446  1.00  0.00           H  
ATOM   3832  CG  MET   244      53.736  56.944  57.602  1.00  0.00           C  
ATOM   3833  HG2 MET   244      54.102  56.743  58.609  1.00  0.00           H  
ATOM   3834  HG3 MET   244      52.942  57.665  57.794  1.00  0.00           H  
ATOM   3835  SD  MET   244      52.933  55.443  56.873  1.00  0.00           S  
ATOM   3836  CE  MET   244      51.508  55.313  58.050  1.00  0.00           C  
ATOM   3837  HE1 MET   244      50.946  56.234  57.895  1.00  0.00           H  
ATOM   3838  HE2 MET   244      50.778  54.556  57.764  1.00  0.00           H  
ATOM   3839  HE3 MET   244      51.876  55.141  59.061  1.00  0.00           H  
ATOM   3840  C   MET   244      55.926  58.455  58.699  1.00  0.00           C  
ATOM   3841  O   MET   244      56.536  57.370  58.894  1.00  0.00           O  
ATOM   3842  N   MET   245      55.680  59.411  59.570  1.00  0.00           N  
ATOM   3843  H   MET   245      55.311  60.270  59.187  1.00  0.00           H  
ATOM   3844  CA  MET   245      55.869  59.363  61.062  1.00  0.00           C  
ATOM   3845  HA  MET   245      56.819  58.861  61.247  1.00  0.00           H  
ATOM   3846  CB  MET   245      55.965  60.757  61.765  1.00  0.00           C  
ATOM   3847  HB2 MET   245      55.001  61.264  61.727  1.00  0.00           H  
ATOM   3848  HB3 MET   245      56.287  60.683  62.804  1.00  0.00           H  
ATOM   3849  CG  MET   245      57.000  61.588  61.106  1.00  0.00           C  
ATOM   3850  HG2 MET   245      56.719  61.859  60.088  1.00  0.00           H  
ATOM   3851  HG3 MET   245      57.074  62.550  61.613  1.00  0.00           H  
ATOM   3852  SD  MET   245      58.610  60.936  61.070  1.00  0.00           S  
ATOM   3853  CE  MET   245      59.119  60.997  62.767  1.00  0.00           C  
ATOM   3854  HE1 MET   245      58.395  60.513  63.423  1.00  0.00           H  
ATOM   3855  HE2 MET   245      60.072  60.467  62.736  1.00  0.00           H  
ATOM   3856  HE3 MET   245      59.270  62.067  62.906  1.00  0.00           H  
ATOM   3857  C   MET   245      54.776  58.530  61.781  1.00  0.00           C  
ATOM   3858  O   MET   245      53.650  58.941  61.730  1.00  0.00           O  
ATOM   3859  N   SER   246      55.151  57.469  62.476  1.00  0.00           N  
ATOM   3860  H   SER   246      56.131  57.232  62.407  1.00  0.00           H  
ATOM   3861  CA  SER   246      54.176  56.590  63.132  1.00  0.00           C  
ATOM   3862  HA  SER   246      53.139  56.926  63.130  1.00  0.00           H  
ATOM   3863  CB  SER   246      54.211  55.270  62.401  1.00  0.00           C  
ATOM   3864  HB2 SER   246      55.230  54.892  62.477  1.00  0.00           H  
ATOM   3865  HB3 SER   246      53.589  54.579  62.970  1.00  0.00           H  
ATOM   3866  OG  SER   246      53.754  55.357  61.027  1.00  0.00           O  
ATOM   3867  HG  SER   246      52.802  55.358  61.152  1.00  0.00           H  
ATOM   3868  C   SER   246      54.287  56.310  64.638  1.00  0.00           C  
ATOM   3869  O   SER   246      55.420  56.325  65.148  1.00  0.00           O  
ATOM   3870  N   ALA   247      53.195  56.055  65.349  1.00  0.00           N  
ATOM   3871  H   ALA   247      52.360  55.815  64.835  1.00  0.00           H  
ATOM   3872  CA  ALA   247      53.236  55.729  66.796  1.00  0.00           C  
ATOM   3873  HA  ALA   247      54.193  55.350  67.154  1.00  0.00           H  
ATOM   3874  CB  ALA   247      53.028  57.048  67.482  1.00  0.00           C  
ATOM   3875  HB1 ALA   247      52.796  56.944  68.542  1.00  0.00           H  
ATOM   3876  HB2 ALA   247      53.829  57.777  67.353  1.00  0.00           H  
ATOM   3877  HB3 ALA   247      52.108  57.495  67.107  1.00  0.00           H  
ATOM   3878  C   ALA   247      52.023  54.806  67.181  1.00  0.00           C  
ATOM   3879  O   ALA   247      51.119  54.689  66.330  1.00  0.00           O  
ATOM   3880  N   PRO   248      51.903  54.174  68.359  1.00  0.00           N  
ATOM   3881  CD  PRO   248      52.910  54.160  69.361  1.00  0.00           C  
ATOM   3882  HD2 PRO   248      52.780  55.036  69.996  1.00  0.00           H  
ATOM   3883  HD3 PRO   248      53.910  54.198  68.929  1.00  0.00           H  
ATOM   3884  CG  PRO   248      52.521  52.904  70.158  1.00  0.00           C  
ATOM   3885  HG2 PRO   248      52.715  53.130  71.207  1.00  0.00           H  
ATOM   3886  HG3 PRO   248      53.150  52.055  69.888  1.00  0.00           H  
ATOM   3887  CB  PRO   248      51.002  52.665  69.956  1.00  0.00           C  
ATOM   3888  HB2 PRO   248      50.394  52.853  70.841  1.00  0.00           H  
ATOM   3889  HB3 PRO   248      50.965  51.617  69.659  1.00  0.00           H  
ATOM   3890  CA  PRO   248      50.648  53.543  68.765  1.00  0.00           C  
ATOM   3891  HA  PRO   248      50.352  52.940  67.907  1.00  0.00           H  
ATOM   3892  C   PRO   248      49.604  54.612  69.113  1.00  0.00           C  
ATOM   3893  O   PRO   248      49.926  55.790  69.370  1.00  0.00           O  
ATOM   3894  N   PRO   249      48.276  54.314  69.088  1.00  0.00           N  
ATOM   3895  CD  PRO   249      47.663  53.057  68.616  1.00  0.00           C  
ATOM   3896  HD2 PRO   249      47.475  52.383  69.451  1.00  0.00           H  
ATOM   3897  HD3 PRO   249      48.110  52.584  67.741  1.00  0.00           H  
ATOM   3898  CG  PRO   249      46.253  53.488  68.306  1.00  0.00           C  
ATOM   3899  HG2 PRO   249      45.610  52.652  68.582  1.00  0.00           H  
ATOM   3900  HG3 PRO   249      46.260  53.696  67.236  1.00  0.00           H  
ATOM   3901  CB  PRO   249      45.899  54.725  69.151  1.00  0.00           C  
ATOM   3902  HB2 PRO   249      45.472  54.379  70.092  1.00  0.00           H  
ATOM   3903  HB3 PRO   249      45.245  55.462  68.685  1.00  0.00           H  
ATOM   3904  CA  PRO   249      47.278  55.381  69.271  1.00  0.00           C  
ATOM   3905  HA  PRO   249      47.362  56.171  68.524  1.00  0.00           H  
ATOM   3906  C   PRO   249      47.447  55.965  70.649  1.00  0.00           C  
ATOM   3907  O   PRO   249      47.595  55.236  71.625  1.00  0.00           O  
ATOM   3908  N   ALA   250      47.451  57.220  70.751  1.00  0.00           N  
ATOM   3909  H   ALA   250      47.379  57.791  69.921  1.00  0.00           H  
ATOM   3910  CA  ALA   250      47.385  57.961  72.034  1.00  0.00           C  
ATOM   3911  HA  ALA   250      46.754  57.398  72.721  1.00  0.00           H  
ATOM   3912  CB  ALA   250      48.751  58.094  72.669  1.00  0.00           C  
ATOM   3913  HB1 ALA   250      48.697  58.345  73.728  1.00  0.00           H  
ATOM   3914  HB2 ALA   250      49.338  57.196  72.473  1.00  0.00           H  
ATOM   3915  HB3 ALA   250      49.357  58.907  72.269  1.00  0.00           H  
ATOM   3916  C   ALA   250      46.889  59.306  71.754  1.00  0.00           C  
ATOM   3917  O   ALA   250      46.907  59.770  70.636  1.00  0.00           O  
ATOM   3918  N   GLN   251      46.474  60.058  72.792  1.00  0.00           N  
ATOM   3919  H   GLN   251      46.597  59.579  73.673  1.00  0.00           H  
ATOM   3920  CA  GLN   251      45.970  61.427  72.613  1.00  0.00           C  
ATOM   3921  HA  GLN   251      45.263  61.341  71.788  1.00  0.00           H  
ATOM   3922  CB  GLN   251      45.269  61.815  73.925  1.00  0.00           C  
ATOM   3923  HB2 GLN   251      44.500  61.074  74.145  1.00  0.00           H  
ATOM   3924  HB3 GLN   251      45.945  61.733  74.776  1.00  0.00           H  
ATOM   3925  CG  GLN   251      44.794  63.248  73.942  1.00  0.00           C  
ATOM   3926  HG2 GLN   251      44.721  63.584  74.976  1.00  0.00           H  
ATOM   3927  HG3 GLN   251      45.472  63.893  73.383  1.00  0.00           H  
ATOM   3928  CD  GLN   251      43.369  63.444  73.411  1.00  0.00           C  
ATOM   3929  OE1 GLN   251      42.789  62.544  72.878  1.00  0.00           O  
ATOM   3930  NE2 GLN   251      42.786  64.619  73.577  1.00  0.00           N  
ATOM   3931 HE21 GLN   251      43.297  65.440  73.868  1.00  0.00           H  
ATOM   3932 HE22 GLN   251      41.859  64.783  73.212  1.00  0.00           H  
ATOM   3933  C   GLN   251      47.083  62.410  72.220  1.00  0.00           C  
ATOM   3934  O   GLN   251      48.034  62.580  73.035  1.00  0.00           O  
ATOM   3935  N   TYR   252      46.958  63.095  71.062  1.00  0.00           N  
ATOM   3936  H   TYR   252      46.158  62.918  70.472  1.00  0.00           H  
ATOM   3937  CA  TYR   252      47.884  64.156  70.504  1.00  0.00           C  
ATOM   3938  HA  TYR   252      48.357  64.738  71.295  1.00  0.00           H  
ATOM   3939  CB  TYR   252      48.962  63.437  69.647  1.00  0.00           C  
ATOM   3940  HB2 TYR   252      49.572  62.746  70.229  1.00  0.00           H  
ATOM   3941  HB3 TYR   252      48.395  62.930  68.865  1.00  0.00           H  
ATOM   3942  CG  TYR   252      49.987  64.298  68.962  1.00  0.00           C  
ATOM   3943  CD1 TYR   252      51.144  64.703  69.706  1.00  0.00           C  
ATOM   3944  HD1 TYR   252      51.293  64.639  70.774  1.00  0.00           H  
ATOM   3945  CE1 TYR   252      52.234  65.208  69.058  1.00  0.00           C  
ATOM   3946  HE1 TYR   252      53.113  65.454  69.634  1.00  0.00           H  
ATOM   3947  CZ  TYR   252      52.230  65.297  67.644  1.00  0.00           C  
ATOM   3948  OH  TYR   252      53.338  65.819  66.964  1.00  0.00           O  
ATOM   3949  HH  TYR   252      53.274  65.802  66.007  1.00  0.00           H  
ATOM   3950  CE2 TYR   252      51.033  64.984  66.929  1.00  0.00           C  
ATOM   3951  HE2 TYR   252      51.069  64.881  65.854  1.00  0.00           H  
ATOM   3952  CD2 TYR   252      49.927  64.467  67.594  1.00  0.00           C  
ATOM   3953  HD2 TYR   252      49.072  64.135  67.024  1.00  0.00           H  
ATOM   3954  C   TYR   252      47.171  65.236  69.599  1.00  0.00           C  
ATOM   3955  O   TYR   252      46.056  65.039  69.039  1.00  0.00           O  
ATOM   3956  N   GLU   253      47.833  66.403  69.600  1.00  0.00           N  
ATOM   3957  H   GLU   253      48.679  66.545  70.132  1.00  0.00           H  
ATOM   3958  CA  GLU   253      47.229  67.623  68.928  1.00  0.00           C  
ATOM   3959  HA  GLU   253      46.230  67.239  68.724  1.00  0.00           H  
ATOM   3960  CB  GLU   253      47.140  68.825  69.876  1.00  0.00           C  
ATOM   3961  HB2 GLU   253      48.083  69.363  69.778  1.00  0.00           H  
ATOM   3962  HB3 GLU   253      46.380  69.502  69.486  1.00  0.00           H  
ATOM   3963  CG  GLU   253      46.727  68.592  71.347  1.00  0.00           C  
ATOM   3964  HG2 GLU   253      46.557  69.618  71.674  1.00  0.00           H  
ATOM   3965  HG3 GLU   253      45.862  67.935  71.447  1.00  0.00           H  
ATOM   3966  CD  GLU   253      48.004  68.083  72.201  1.00  0.00           C  
ATOM   3967  OE1 GLU   253      49.131  68.648  72.089  1.00  0.00           O  
ATOM   3968  OE2 GLU   253      47.872  67.099  72.939  1.00  0.00           O  
ATOM   3969  C   GLU   253      47.983  67.974  67.596  1.00  0.00           C  
ATOM   3970  O   GLU   253      49.187  67.841  67.480  1.00  0.00           O  
ATOM   3971  N   LEU   254      47.225  68.530  66.632  1.00  0.00           N  
ATOM   3972  H   LEU   254      46.222  68.637  66.684  1.00  0.00           H  
ATOM   3973  CA  LEU   254      47.710  68.810  65.303  1.00  0.00           C  
ATOM   3974  HA  LEU   254      48.794  68.915  65.264  1.00  0.00           H  
ATOM   3975  CB  LEU   254      47.216  67.709  64.340  1.00  0.00           C  
ATOM   3976  HB2 LEU   254      46.155  67.651  64.582  1.00  0.00           H  
ATOM   3977  HB3 LEU   254      47.342  68.069  63.319  1.00  0.00           H  
ATOM   3978  CG  LEU   254      47.948  66.369  64.413  1.00  0.00           C  
ATOM   3979  HG  LEU   254      48.035  66.156  65.479  1.00  0.00           H  
ATOM   3980  CD1 LEU   254      47.122  65.377  63.680  1.00  0.00           C  
ATOM   3981 HD11 LEU   254      46.075  65.381  63.984  1.00  0.00           H  
ATOM   3982 HD12 LEU   254      47.208  65.583  62.613  1.00  0.00           H  
ATOM   3983 HD13 LEU   254      47.400  64.332  63.818  1.00  0.00           H  
ATOM   3984  CD2 LEU   254      49.290  66.377  63.695  1.00  0.00           C  
ATOM   3985 HD21 LEU   254      49.173  66.876  62.732  1.00  0.00           H  
ATOM   3986 HD22 LEU   254      49.964  66.899  64.374  1.00  0.00           H  
ATOM   3987 HD23 LEU   254      49.607  65.338  63.610  1.00  0.00           H  
ATOM   3988  C   LEU   254      47.133  70.106  64.817  1.00  0.00           C  
ATOM   3989  O   LEU   254      45.917  70.244  64.886  1.00  0.00           O  
ATOM   3990  N   LYS   255      47.946  71.109  64.342  1.00  0.00           N  
ATOM   3991  H   LYS   255      48.933  70.896  64.341  1.00  0.00           H  
ATOM   3992  CA  LYS   255      47.464  72.406  63.907  1.00  0.00           C  
ATOM   3993  HA  LYS   255      46.426  72.514  64.222  1.00  0.00           H  
ATOM   3994  CB  LYS   255      48.309  73.527  64.495  1.00  0.00           C  
ATOM   3995  HB2 LYS   255      49.348  73.201  64.452  1.00  0.00           H  
ATOM   3996  HB3 LYS   255      48.246  74.431  63.890  1.00  0.00           H  
ATOM   3997  CG  LYS   255      48.009  73.762  65.982  1.00  0.00           C  
ATOM   3998  HG2 LYS   255      47.124  74.399  65.971  1.00  0.00           H  
ATOM   3999  HG3 LYS   255      47.614  72.836  66.399  1.00  0.00           H  
ATOM   4000  CD  LYS   255      49.098  74.327  66.853  1.00  0.00           C  
ATOM   4001  HD2 LYS   255      50.056  73.895  66.561  1.00  0.00           H  
ATOM   4002  HD3 LYS   255      49.142  75.416  66.846  1.00  0.00           H  
ATOM   4003  CE  LYS   255      48.903  73.724  68.273  1.00  0.00           C  
ATOM   4004  HE2 LYS   255      47.843  73.494  68.385  1.00  0.00           H  
ATOM   4005  HE3 LYS   255      49.420  72.775  68.412  1.00  0.00           H  
ATOM   4006  NZ  LYS   255      49.262  74.736  69.305  1.00  0.00           N  
ATOM   4007  HZ1 LYS   255      50.246  74.938  69.416  1.00  0.00           H  
ATOM   4008  HZ2 LYS   255      48.905  75.671  69.172  1.00  0.00           H  
ATOM   4009  HZ3 LYS   255      48.837  74.405  70.159  1.00  0.00           H  
ATOM   4010  C   LYS   255      47.638  72.567  62.361  1.00  0.00           C  
ATOM   4011  O   LYS   255      48.469  71.906  61.793  1.00  0.00           O  
ATOM   4012  N   HIE   256      46.820  73.384  61.715  1.00  0.00           N  
ATOM   4013  H   HIE   256      46.230  74.021  62.232  1.00  0.00           H  
ATOM   4014  CA  HIE   256      47.020  73.795  60.257  1.00  0.00           C  
ATOM   4015  HA  HIE   256      46.795  72.959  59.595  1.00  0.00           H  
ATOM   4016  CB  HIE   256      45.945  74.815  59.848  1.00  0.00           C  
ATOM   4017  HB2 HIE   256      44.963  74.407  60.087  1.00  0.00           H  
ATOM   4018  HB3 HIE   256      46.122  75.734  60.407  1.00  0.00           H  
ATOM   4019  CG  HIE   256      45.900  75.041  58.376  1.00  0.00           C  
ATOM   4020  ND1 HIE   256      45.356  74.160  57.419  1.00  0.00           N  
ATOM   4021  CE1 HIE   256      45.761  74.624  56.221  1.00  0.00           C  
ATOM   4022  HE1 HIE   256      45.526  74.085  55.315  1.00  0.00           H  
ATOM   4023  NE2 HIE   256      46.366  75.825  56.371  1.00  0.00           N  
ATOM   4024  HE2 HIE   256      46.757  76.430  55.664  1.00  0.00           H  
ATOM   4025  CD2 HIE   256      46.553  76.042  57.756  1.00  0.00           C  
ATOM   4026  HD2 HIE   256      47.204  76.843  58.075  1.00  0.00           H  
ATOM   4027  C   HIE   256      48.423  74.242  59.929  1.00  0.00           C  
ATOM   4028  O   HIE   256      49.200  74.850  60.713  1.00  0.00           O  
ATOM   4029  N   GLY   257      48.777  73.967  58.674  1.00  0.00           N  
ATOM   4030  H   GLY   257      48.035  73.616  58.086  1.00  0.00           H  
ATOM   4031  CA  GLY   257      50.106  74.117  58.028  1.00  0.00           C  
ATOM   4032  HA2 GLY   257      49.977  74.043  56.949  1.00  0.00           H  
ATOM   4033  HA3 GLY   257      50.451  75.146  58.132  1.00  0.00           H  
ATOM   4034  C   GLY   257      51.174  73.093  58.532  1.00  0.00           C  
ATOM   4035  O   GLY   257      52.241  72.993  57.917  1.00  0.00           O  
ATOM   4036  N   THR   258      50.958  72.273  59.588  1.00  0.00           N  
ATOM   4037  H   THR   258      50.155  72.489  60.161  1.00  0.00           H  
ATOM   4038  CA  THR   258      52.062  71.518  60.215  1.00  0.00           C  
ATOM   4039  HA  THR   258      52.945  72.018  59.818  1.00  0.00           H  
ATOM   4040  CB  THR   258      52.253  71.771  61.708  1.00  0.00           C  
ATOM   4041  HB  THR   258      53.093  71.230  62.143  1.00  0.00           H  
ATOM   4042  CG2 THR   258      52.425  73.306  62.062  1.00  0.00           C  
ATOM   4043 HG21 THR   258      53.011  73.442  62.971  1.00  0.00           H  
ATOM   4044 HG22 THR   258      52.901  73.814  61.224  1.00  0.00           H  
ATOM   4045 HG23 THR   258      51.461  73.812  62.118  1.00  0.00           H  
ATOM   4046  OG1 THR   258      51.125  71.257  62.271  1.00  0.00           O  
ATOM   4047  HG1 THR   258      50.463  71.951  62.295  1.00  0.00           H  
ATOM   4048  C   THR   258      52.269  70.104  59.821  1.00  0.00           C  
ATOM   4049  O   THR   258      53.244  69.523  60.346  1.00  0.00           O  
ATOM   4050  N   PHE   259      51.356  69.565  58.985  1.00  0.00           N  
ATOM   4051  H   PHE   259      50.593  70.095  58.589  1.00  0.00           H  
ATOM   4052  CA  PHE   259      51.418  68.181  58.552  1.00  0.00           C  
ATOM   4053  HA  PHE   259      52.457  67.855  58.497  1.00  0.00           H  
ATOM   4054  CB  PHE   259      50.698  67.351  59.575  1.00  0.00           C  
ATOM   4055  HB2 PHE   259      50.831  66.346  59.173  1.00  0.00           H  
ATOM   4056  HB3 PHE   259      51.117  67.320  60.581  1.00  0.00           H  
ATOM   4057  CG  PHE   259      49.228  67.614  59.811  1.00  0.00           C  
ATOM   4058  CD1 PHE   259      48.263  66.695  59.310  1.00  0.00           C  
ATOM   4059  HD1 PHE   259      48.667  65.776  58.909  1.00  0.00           H  
ATOM   4060  CE1 PHE   259      46.915  67.035  59.378  1.00  0.00           C  
ATOM   4061  HE1 PHE   259      46.182  66.276  59.148  1.00  0.00           H  
ATOM   4062  CZ  PHE   259      46.478  68.195  60.009  1.00  0.00           C  
ATOM   4063  HZ  PHE   259      45.410  68.333  60.093  1.00  0.00           H  
ATOM   4064  CE2 PHE   259      47.402  69.055  60.506  1.00  0.00           C  
ATOM   4065  HE2 PHE   259      47.152  69.908  61.119  1.00  0.00           H  
ATOM   4066  CD2 PHE   259      48.793  68.811  60.463  1.00  0.00           C  
ATOM   4067  HD2 PHE   259      49.488  69.541  60.851  1.00  0.00           H  
ATOM   4068  C   PHE   259      50.631  68.080  57.223  1.00  0.00           C  
ATOM   4069  O   PHE   259      49.716  68.929  56.942  1.00  0.00           O  
ATOM   4070  N   THR   260      50.954  66.997  56.428  1.00  0.00           N  
ATOM   4071  H   THR   260      51.570  66.327  56.868  1.00  0.00           H  
ATOM   4072  CA  THR   260      50.158  66.802  55.198  1.00  0.00           C  
ATOM   4073  HA  THR   260      49.764  67.716  54.756  1.00  0.00           H  
ATOM   4074  CB  THR   260      51.006  66.017  54.191  1.00  0.00           C  
ATOM   4075  HB  THR   260      51.278  65.071  54.658  1.00  0.00           H  
ATOM   4076  CG2 THR   260      50.432  65.851  52.812  1.00  0.00           C  
ATOM   4077 HG21 THR   260      49.412  65.472  52.877  1.00  0.00           H  
ATOM   4078 HG22 THR   260      50.466  66.721  52.156  1.00  0.00           H  
ATOM   4079 HG23 THR   260      51.090  65.139  52.315  1.00  0.00           H  
ATOM   4080  OG1 THR   260      52.232  66.685  53.983  1.00  0.00           O  
ATOM   4081  HG1 THR   260      52.012  67.558  53.649  1.00  0.00           H  
ATOM   4082  C   THR   260      48.840  66.036  55.480  1.00  0.00           C  
ATOM   4083  O   THR   260      47.794  66.361  54.892  1.00  0.00           O  
ATOM   4084  N   CYS   261      48.910  64.939  56.237  1.00  0.00           N  
ATOM   4085  H   CYS   261      49.756  64.555  56.633  1.00  0.00           H  
ATOM   4086  CA  CYS   261      47.748  64.147  56.577  1.00  0.00           C  
ATOM   4087  HA  CYS   261      46.940  64.841  56.812  1.00  0.00           H  
ATOM   4088  CB  CYS   261      47.132  63.288  55.436  1.00  0.00           C  
ATOM   4089  HB2 CYS   261      46.373  62.628  55.854  1.00  0.00           H  
ATOM   4090  HB3 CYS   261      46.772  64.005  54.697  1.00  0.00           H  
ATOM   4091  SG  CYS   261      48.275  62.234  54.492  1.00  0.00           S  
ATOM   4092  HG  CYS   261      48.407  61.252  55.388  1.00  0.00           H  
ATOM   4093  C   CYS   261      48.053  63.340  57.891  1.00  0.00           C  
ATOM   4094  O   CYS   261      49.219  63.119  58.198  1.00  0.00           O  
ATOM   4095  N   ALA   262      46.936  62.884  58.514  1.00  0.00           N  
ATOM   4096  H   ALA   262      46.007  62.997  58.136  1.00  0.00           H  
ATOM   4097  CA  ALA   262      47.043  62.075  59.724  1.00  0.00           C  
ATOM   4098  HA  ALA   262      48.005  61.573  59.621  1.00  0.00           H  
ATOM   4099  CB  ALA   262      47.054  62.996  60.937  1.00  0.00           C  
ATOM   4100  HB1 ALA   262      47.917  62.762  61.561  1.00  0.00           H  
ATOM   4101  HB2 ALA   262      47.054  64.024  60.572  1.00  0.00           H  
ATOM   4102  HB3 ALA   262      46.150  62.935  61.543  1.00  0.00           H  
ATOM   4103  C   ALA   262      45.892  61.066  59.854  1.00  0.00           C  
ATOM   4104  O   ALA   262      44.943  61.062  59.063  1.00  0.00           O  
ATOM   4105  N   SER   263      45.971  60.174  60.839  1.00  0.00           N  
ATOM   4106  H   SER   263      46.742  60.184  61.492  1.00  0.00           H  
ATOM   4107  CA  SER   263      45.002  59.123  61.141  1.00  0.00           C  
ATOM   4108  HA  SER   263      44.003  59.369  60.783  1.00  0.00           H  
ATOM   4109  CB  SER   263      45.522  57.824  60.498  1.00  0.00           C  
ATOM   4110  HB2 SER   263      45.401  57.746  59.418  1.00  0.00           H  
ATOM   4111  HB3 SER   263      46.582  57.615  60.647  1.00  0.00           H  
ATOM   4112  OG  SER   263      44.798  56.765  61.083  1.00  0.00           O  
ATOM   4113  HG  SER   263      45.344  55.976  61.106  1.00  0.00           H  
ATOM   4114  C   SER   263      44.892  59.092  62.635  1.00  0.00           C  
ATOM   4115  O   SER   263      45.801  58.732  63.393  1.00  0.00           O  
ATOM   4116  N   GLU   264      43.667  59.470  63.095  1.00  0.00           N  
ATOM   4117  H   GLU   264      42.971  59.882  62.489  1.00  0.00           H  
ATOM   4118  CA  GLU   264      43.081  58.951  64.349  1.00  0.00           C  
ATOM   4119  HA  GLU   264      43.905  58.936  65.063  1.00  0.00           H  
ATOM   4120  CB  GLU   264      42.193  60.014  64.899  1.00  0.00           C  
ATOM   4121  HB2 GLU   264      42.734  60.958  64.845  1.00  0.00           H  
ATOM   4122  HB3 GLU   264      41.256  60.057  64.343  1.00  0.00           H  
ATOM   4123  CG  GLU   264      41.723  59.842  66.343  1.00  0.00           C  
ATOM   4124  HG2 GLU   264      42.009  58.862  66.725  1.00  0.00           H  
ATOM   4125  HG3 GLU   264      42.156  60.677  66.894  1.00  0.00           H  
ATOM   4126  CD  GLU   264      40.139  59.877  66.480  1.00  0.00           C  
ATOM   4127  OE1 GLU   264      39.524  58.860  66.272  1.00  0.00           O  
ATOM   4128  OE2 GLU   264      39.531  60.940  66.825  1.00  0.00           O  
ATOM   4129  C   GLU   264      42.380  57.573  64.266  1.00  0.00           C  
ATOM   4130  O   GLU   264      41.523  57.379  63.354  1.00  0.00           O  
ATOM   4131  N   TYR   265      42.654  56.688  65.252  1.00  0.00           N  
ATOM   4132  H   TYR   265      43.481  56.787  65.823  1.00  0.00           H  
ATOM   4133  CA  TYR   265      42.030  55.420  65.528  1.00  0.00           C  
ATOM   4134  HA  TYR   265      41.234  55.186  64.821  1.00  0.00           H  
ATOM   4135  CB  TYR   265      42.963  54.266  65.304  1.00  0.00           C  
ATOM   4136  HB2 TYR   265      43.391  54.293  64.302  1.00  0.00           H  
ATOM   4137  HB3 TYR   265      43.848  54.491  65.900  1.00  0.00           H  
ATOM   4138  CG  TYR   265      42.277  52.928  65.675  1.00  0.00           C  
ATOM   4139  CD1 TYR   265      42.586  52.130  66.757  1.00  0.00           C  
ATOM   4140  HD1 TYR   265      43.388  52.382  67.434  1.00  0.00           H  
ATOM   4141  CE1 TYR   265      41.984  50.918  66.951  1.00  0.00           C  
ATOM   4142  HE1 TYR   265      42.282  50.372  67.834  1.00  0.00           H  
ATOM   4143  CZ  TYR   265      41.211  50.394  65.884  1.00  0.00           C  
ATOM   4144  OH  TYR   265      40.738  49.080  65.949  1.00  0.00           O  
ATOM   4145  HH  TYR   265      41.249  48.476  66.492  1.00  0.00           H  
ATOM   4146  CE2 TYR   265      41.051  51.079  64.704  1.00  0.00           C  
ATOM   4147  HE2 TYR   265      40.525  50.677  63.850  1.00  0.00           H  
ATOM   4148  CD2 TYR   265      41.456  52.363  64.661  1.00  0.00           C  
ATOM   4149  HD2 TYR   265      41.510  52.887  63.718  1.00  0.00           H  
ATOM   4150  C   TYR   265      41.486  55.460  66.994  1.00  0.00           C  
ATOM   4151  O   TYR   265      42.216  55.481  67.947  1.00  0.00           O  
ATOM   4152  N   THR   266      40.125  55.371  67.105  1.00  0.00           N  
ATOM   4153  H   THR   266      39.628  55.184  66.246  1.00  0.00           H  
ATOM   4154  CA  THR   266      39.413  55.357  68.448  1.00  0.00           C  
ATOM   4155  HA  THR   266      40.076  55.580  69.284  1.00  0.00           H  
ATOM   4156  CB  THR   266      38.230  56.330  68.489  1.00  0.00           C  
ATOM   4157  HB  THR   266      37.611  56.133  67.614  1.00  0.00           H  
ATOM   4158  CG2 THR   266      37.416  56.075  69.773  1.00  0.00           C  
ATOM   4159 HG21 THR   266      38.158  55.982  70.565  1.00  0.00           H  
ATOM   4160 HG22 THR   266      36.835  56.986  69.916  1.00  0.00           H  
ATOM   4161 HG23 THR   266      36.908  55.115  69.672  1.00  0.00           H  
ATOM   4162  OG1 THR   266      38.780  57.650  68.510  1.00  0.00           O  
ATOM   4163  HG1 THR   266      39.070  57.996  67.662  1.00  0.00           H  
ATOM   4164  C   THR   266      38.983  53.873  68.575  1.00  0.00           C  
ATOM   4165  O   THR   266      38.193  53.444  67.694  1.00  0.00           O  
ATOM   4166  N   GLY   267      39.375  53.117  69.625  1.00  0.00           N  
ATOM   4167  H   GLY   267      39.953  53.514  70.352  1.00  0.00           H  
ATOM   4168  CA  GLY   267      39.057  51.705  69.822  1.00  0.00           C  
ATOM   4169  HA2 GLY   267      38.083  51.672  70.310  1.00  0.00           H  
ATOM   4170  HA3 GLY   267      39.110  51.311  68.807  1.00  0.00           H  
ATOM   4171  C   GLY   267      40.061  51.086  70.794  1.00  0.00           C  
ATOM   4172  O   GLY   267      40.607  51.707  71.681  1.00  0.00           O  
ATOM   4173  N   ASN   268      40.437  49.798  70.470  1.00  0.00           N  
ATOM   4174  H   ASN   268      39.937  49.257  69.779  1.00  0.00           H  
ATOM   4175  CA  ASN   268      41.516  48.963  71.091  1.00  0.00           C  
ATOM   4176  HA  ASN   268      42.444  49.532  71.148  1.00  0.00           H  
ATOM   4177  CB  ASN   268      41.230  48.514  72.528  1.00  0.00           C  
ATOM   4178  HB2 ASN   268      41.224  49.448  73.090  1.00  0.00           H  
ATOM   4179  HB3 ASN   268      40.279  47.985  72.590  1.00  0.00           H  
ATOM   4180  CG  ASN   268      42.381  47.717  73.187  1.00  0.00           C  
ATOM   4181  OD1 ASN   268      43.450  48.139  73.628  1.00  0.00           O  
ATOM   4182  ND2 ASN   268      42.148  46.394  73.235  1.00  0.00           N  
ATOM   4183 HD21 ASN   268      41.322  46.030  72.781  1.00  0.00           H  
ATOM   4184 HD22 ASN   268      42.814  45.856  73.771  1.00  0.00           H  
ATOM   4185  C   ASN   268      41.683  47.696  70.259  1.00  0.00           C  
ATOM   4186  O   ASN   268      40.624  47.093  69.981  1.00  0.00           O  
ATOM   4187  N   TYR   269      42.932  47.260  69.997  1.00  0.00           N  
ATOM   4188  H   TYR   269      43.667  47.911  70.234  1.00  0.00           H  
ATOM   4189  CA  TYR   269      43.321  46.073  69.157  1.00  0.00           C  
ATOM   4190  HA  TYR   269      44.373  46.123  68.876  1.00  0.00           H  
ATOM   4191  CB  TYR   269      43.193  44.796  70.101  1.00  0.00           C  
ATOM   4192  HB2 TYR   269      43.825  44.869  70.986  1.00  0.00           H  
ATOM   4193  HB3 TYR   269      42.165  44.771  70.461  1.00  0.00           H  
ATOM   4194  CG  TYR   269      43.686  43.531  69.370  1.00  0.00           C  
ATOM   4195  CD1 TYR   269      42.876  42.364  69.346  1.00  0.00           C  
ATOM   4196  HD1 TYR   269      41.883  42.412  69.769  1.00  0.00           H  
ATOM   4197  CE1 TYR   269      43.208  41.215  68.594  1.00  0.00           C  
ATOM   4198  HE1 TYR   269      42.651  40.291  68.534  1.00  0.00           H  
ATOM   4199  CZ  TYR   269      44.456  41.281  67.900  1.00  0.00           C  
ATOM   4200  OH  TYR   269      44.837  40.199  67.147  1.00  0.00           O  
ATOM   4201  HH  TYR   269      45.760  40.049  66.929  1.00  0.00           H  
ATOM   4202  CE2 TYR   269      45.261  42.425  67.995  1.00  0.00           C  
ATOM   4203  HE2 TYR   269      46.168  42.396  67.409  1.00  0.00           H  
ATOM   4204  CD2 TYR   269      44.898  43.551  68.741  1.00  0.00           C  
ATOM   4205  HD2 TYR   269      45.597  44.369  68.653  1.00  0.00           H  
ATOM   4206  C   TYR   269      42.531  46.075  67.822  1.00  0.00           C  
ATOM   4207  O   TYR   269      42.209  47.149  67.313  1.00  0.00           O  
ATOM   4208  N   GLN   270      41.974  44.931  67.340  1.00  0.00           N  
ATOM   4209  H   GLN   270      41.926  44.076  67.875  1.00  0.00           H  
ATOM   4210  CA  GLN   270      41.128  44.860  66.183  1.00  0.00           C  
ATOM   4211  HA  GLN   270      41.618  45.346  65.340  1.00  0.00           H  
ATOM   4212  CB  GLN   270      41.057  43.430  65.726  1.00  0.00           C  
ATOM   4213  HB2 GLN   270      40.669  43.467  64.708  1.00  0.00           H  
ATOM   4214  HB3 GLN   270      42.048  42.980  65.675  1.00  0.00           H  
ATOM   4215  CG  GLN   270      40.204  42.528  66.628  1.00  0.00           C  
ATOM   4216  HG2 GLN   270      40.759  42.540  67.565  1.00  0.00           H  
ATOM   4217  HG3 GLN   270      39.225  42.954  66.848  1.00  0.00           H  
ATOM   4218  CD  GLN   270      40.021  41.133  66.011  1.00  0.00           C  
ATOM   4219  OE1 GLN   270      40.660  40.762  65.081  1.00  0.00           O  
ATOM   4220  NE2 GLN   270      39.157  40.341  66.520  1.00  0.00           N  
ATOM   4221 HE21 GLN   270      38.471  40.774  67.121  1.00  0.00           H  
ATOM   4222 HE22 GLN   270      39.050  39.437  66.082  1.00  0.00           H  
ATOM   4223  C   GLN   270      39.728  45.543  66.242  1.00  0.00           C  
ATOM   4224  O   GLN   270      38.954  45.384  65.275  1.00  0.00           O  
ATOM   4225  N   CYS   271      39.328  46.233  67.352  1.00  0.00           N  
ATOM   4226  H   CYS   271      40.010  46.398  68.078  1.00  0.00           H  
ATOM   4227  CA  CYS   271      37.938  46.771  67.582  1.00  0.00           C  
ATOM   4228  HA  CYS   271      37.290  46.557  66.732  1.00  0.00           H  
ATOM   4229  CB  CYS   271      37.240  46.080  68.785  1.00  0.00           C  
ATOM   4230  HB2 CYS   271      37.956  45.992  69.602  1.00  0.00           H  
ATOM   4231  HB3 CYS   271      36.450  46.717  69.183  1.00  0.00           H  
ATOM   4232  SG  CYS   271      36.639  44.399  68.440  1.00  0.00           S  
ATOM   4233  HG  CYS   271      35.718  44.573  67.487  1.00  0.00           H  
ATOM   4234  C   CYS   271      37.875  48.288  67.775  1.00  0.00           C  
ATOM   4235  O   CYS   271      38.299  48.717  68.872  1.00  0.00           O  
ATOM   4236  N   GLY   272      37.553  49.052  66.700  1.00  0.00           N  
ATOM   4237  H   GLY   272      37.347  48.622  65.810  1.00  0.00           H  
ATOM   4238  CA  GLY   272      37.585  50.563  66.679  1.00  0.00           C  
ATOM   4239  HA2 GLY   272      37.163  50.930  67.615  1.00  0.00           H  
ATOM   4240  HA3 GLY   272      38.673  50.607  66.721  1.00  0.00           H  
ATOM   4241  C   GLY   272      37.014  51.188  65.484  1.00  0.00           C  
ATOM   4242  O   GLY   272      36.315  50.473  64.694  1.00  0.00           O  
ATOM   4243  N   HIE   273      37.337  52.449  65.234  1.00  0.00           N  
ATOM   4244  H   HIE   273      38.059  52.865  65.804  1.00  0.00           H  
ATOM   4245  CA  HIE   273      36.921  53.316  64.116  1.00  0.00           C  
ATOM   4246  HA  HIE   273      36.871  52.695  63.222  1.00  0.00           H  
ATOM   4247  CB  HIE   273      35.605  53.954  64.482  1.00  0.00           C  
ATOM   4248  HB2 HIE   273      34.926  53.205  64.890  1.00  0.00           H  
ATOM   4249  HB3 HIE   273      35.702  54.632  65.330  1.00  0.00           H  
ATOM   4250  CG  HIE   273      34.893  54.680  63.332  1.00  0.00           C  
ATOM   4251  ND1 HIE   273      34.234  54.087  62.208  1.00  0.00           N  
ATOM   4252  CE1 HIE   273      33.866  55.113  61.438  1.00  0.00           C  
ATOM   4253  HE1 HIE   273      33.391  54.969  60.479  1.00  0.00           H  
ATOM   4254  NE2 HIE   273      34.286  56.299  61.906  1.00  0.00           N  
ATOM   4255  HE2 HIE   273      34.255  57.211  61.471  1.00  0.00           H  
ATOM   4256  CD2 HIE   273      34.890  56.022  63.178  1.00  0.00           C  
ATOM   4257  HD2 HIE   273      35.270  56.785  63.842  1.00  0.00           H  
ATOM   4258  C   HIE   273      38.106  54.259  63.720  1.00  0.00           C  
ATOM   4259  O   HIE   273      38.925  54.662  64.551  1.00  0.00           O  
ATOM   4260  N   TYR   274      38.205  54.646  62.438  1.00  0.00           N  
ATOM   4261  H   TYR   274      37.500  54.238  61.841  1.00  0.00           H  
ATOM   4262  CA  TYR   274      39.307  55.423  61.821  1.00  0.00           C  
ATOM   4263  HA  TYR   274      40.034  55.718  62.577  1.00  0.00           H  
ATOM   4264  CB  TYR   274      40.032  54.609  60.772  1.00  0.00           C  
ATOM   4265  HB2 TYR   274      39.209  54.051  60.327  1.00  0.00           H  
ATOM   4266  HB3 TYR   274      40.627  55.266  60.138  1.00  0.00           H  
ATOM   4267  CG  TYR   274      41.096  53.576  61.180  1.00  0.00           C  
ATOM   4268  CD1 TYR   274      40.821  52.216  60.983  1.00  0.00           C  
ATOM   4269  HD1 TYR   274      39.846  51.970  60.587  1.00  0.00           H  
ATOM   4270  CE1 TYR   274      41.856  51.282  61.415  1.00  0.00           C  
ATOM   4271  HE1 TYR   274      41.735  50.209  61.404  1.00  0.00           H  
ATOM   4272  CZ  TYR   274      43.176  51.705  61.754  1.00  0.00           C  
ATOM   4273  OH  TYR   274      44.172  50.795  61.856  1.00  0.00           O  
ATOM   4274  HH  TYR   274      45.097  51.053  61.834  1.00  0.00           H  
ATOM   4275  CE2 TYR   274      43.445  53.058  61.707  1.00  0.00           C  
ATOM   4276  HE2 TYR   274      44.490  53.324  61.768  1.00  0.00           H  
ATOM   4277  CD2 TYR   274      42.403  54.027  61.545  1.00  0.00           C  
ATOM   4278  HD2 TYR   274      42.673  55.071  61.615  1.00  0.00           H  
ATOM   4279  C   TYR   274      38.746  56.586  61.010  1.00  0.00           C  
ATOM   4280  O   TYR   274      37.645  56.532  60.420  1.00  0.00           O  
ATOM   4281  N   LYS   275      39.602  57.685  61.038  1.00  0.00           N  
ATOM   4282  H   LYS   275      40.400  57.691  61.657  1.00  0.00           H  
ATOM   4283  CA  LYS   275      39.328  59.047  60.519  1.00  0.00           C  
ATOM   4284  HA  LYS   275      38.504  58.999  59.806  1.00  0.00           H  
ATOM   4285  CB  LYS   275      38.670  59.858  61.679  1.00  0.00           C  
ATOM   4286  HB2 LYS   275      39.323  59.684  62.533  1.00  0.00           H  
ATOM   4287  HB3 LYS   275      38.481  60.869  61.316  1.00  0.00           H  
ATOM   4288  CG  LYS   275      37.303  59.447  62.181  1.00  0.00           C  
ATOM   4289  HG2 LYS   275      36.681  59.110  61.351  1.00  0.00           H  
ATOM   4290  HG3 LYS   275      37.335  58.622  62.891  1.00  0.00           H  
ATOM   4291  CD  LYS   275      36.597  60.671  62.888  1.00  0.00           C  
ATOM   4292  HD2 LYS   275      36.785  61.532  62.247  1.00  0.00           H  
ATOM   4293  HD3 LYS   275      35.512  60.584  62.930  1.00  0.00           H  
ATOM   4294  CE  LYS   275      37.256  61.154  64.176  1.00  0.00           C  
ATOM   4295  HE2 LYS   275      38.290  61.430  63.968  1.00  0.00           H  
ATOM   4296  HE3 LYS   275      36.738  62.065  64.474  1.00  0.00           H  
ATOM   4297  NZ  LYS   275      37.233  60.175  65.298  1.00  0.00           N  
ATOM   4298  HZ1 LYS   275      37.865  60.421  66.046  1.00  0.00           H  
ATOM   4299  HZ2 LYS   275      36.347  60.105  65.778  1.00  0.00           H  
ATOM   4300  HZ3 LYS   275      37.442  59.238  64.983  1.00  0.00           H  
ATOM   4301  C   LYS   275      40.481  59.803  59.972  1.00  0.00           C  
ATOM   4302  O   LYS   275      41.394  60.087  60.750  1.00  0.00           O  
ATOM   4303  N   HIE   276      40.372  60.141  58.707  1.00  0.00           N  
ATOM   4304  H   HIE   276      39.500  59.965  58.229  1.00  0.00           H  
ATOM   4305  CA  HIE   276      41.339  60.981  57.973  1.00  0.00           C  
ATOM   4306  HA  HIE   276      42.327  60.558  58.155  1.00  0.00           H  
ATOM   4307  CB  HIE   276      41.044  61.006  56.457  1.00  0.00           C  
ATOM   4308  HB2 HIE   276      40.892  59.945  56.260  1.00  0.00           H  
ATOM   4309  HB3 HIE   276      40.077  61.472  56.264  1.00  0.00           H  
ATOM   4310  CG  HIE   276      42.094  61.562  55.566  1.00  0.00           C  
ATOM   4311  ND1 HIE   276      43.262  60.815  55.367  1.00  0.00           N  
ATOM   4312  CE1 HIE   276      44.062  61.630  54.649  1.00  0.00           C  
ATOM   4313  HE1 HIE   276      45.106  61.505  54.402  1.00  0.00           H  
ATOM   4314  NE2 HIE   276      43.414  62.751  54.261  1.00  0.00           N  
ATOM   4315  HE2 HIE   276      43.801  63.535  53.755  1.00  0.00           H  
ATOM   4316  CD2 HIE   276      42.204  62.821  54.939  1.00  0.00           C  
ATOM   4317  HD2 HIE   276      41.475  63.614  54.861  1.00  0.00           H  
ATOM   4318  C   HIE   276      41.456  62.430  58.524  1.00  0.00           C  
ATOM   4319  O   HIE   276      40.411  63.056  58.747  1.00  0.00           O  
ATOM   4320  N   ILE   277      42.663  62.924  58.751  1.00  0.00           N  
ATOM   4321  H   ILE   277      43.430  62.271  58.683  1.00  0.00           H  
ATOM   4322  CA  ILE   277      42.881  64.338  59.000  1.00  0.00           C  
ATOM   4323  HA  ILE   277      41.896  64.803  59.050  1.00  0.00           H  
ATOM   4324  CB  ILE   277      43.556  64.635  60.356  1.00  0.00           C  
ATOM   4325  HB  ILE   277      44.637  64.498  60.322  1.00  0.00           H  
ATOM   4326  CG2 ILE   277      43.321  66.055  60.856  1.00  0.00           C  
ATOM   4327 HG21 ILE   277      43.720  66.718  60.088  1.00  0.00           H  
ATOM   4328 HG22 ILE   277      42.285  66.362  60.995  1.00  0.00           H  
ATOM   4329 HG23 ILE   277      43.883  66.158  61.784  1.00  0.00           H  
ATOM   4330  CG1 ILE   277      43.123  63.690  61.452  1.00  0.00           C  
ATOM   4331 HG12 ILE   277      43.318  62.662  61.150  1.00  0.00           H  
ATOM   4332 HG13 ILE   277      43.836  63.816  62.267  1.00  0.00           H  
ATOM   4333  CD1 ILE   277      41.666  63.754  61.994  1.00  0.00           C  
ATOM   4334 HD11 ILE   277      41.457  62.858  62.579  1.00  0.00           H  
ATOM   4335 HD12 ILE   277      41.425  64.620  62.611  1.00  0.00           H  
ATOM   4336 HD13 ILE   277      40.949  63.740  61.173  1.00  0.00           H  
ATOM   4337  C   ILE   277      43.765  64.913  57.914  1.00  0.00           C  
ATOM   4338  O   ILE   277      44.748  64.311  57.585  1.00  0.00           O  
ATOM   4339  N   THR   278      43.435  66.020  57.344  1.00  0.00           N  
ATOM   4340  H   THR   278      42.564  66.462  57.601  1.00  0.00           H  
ATOM   4341  CA  THR   278      44.099  66.718  56.261  1.00  0.00           C  
ATOM   4342  HA  THR   278      45.138  66.401  56.176  1.00  0.00           H  
ATOM   4343  CB  THR   278      43.319  66.513  54.923  1.00  0.00           C  
ATOM   4344  HB  THR   278      43.175  65.433  54.884  1.00  0.00           H  
ATOM   4345  CG2 THR   278      41.955  67.266  54.729  1.00  0.00           C  
ATOM   4346 HG21 THR   278      41.255  66.925  55.491  1.00  0.00           H  
ATOM   4347 HG22 THR   278      42.218  68.317  54.848  1.00  0.00           H  
ATOM   4348 HG23 THR   278      41.657  67.116  53.691  1.00  0.00           H  
ATOM   4349  OG1 THR   278      44.015  66.993  53.774  1.00  0.00           O  
ATOM   4350  HG1 THR   278      44.276  66.121  53.467  1.00  0.00           H  
ATOM   4351  C   THR   278      44.117  68.167  56.600  1.00  0.00           C  
ATOM   4352  O   THR   278      43.258  68.716  57.288  1.00  0.00           O  
ATOM   4353  N   SER   279      45.106  68.872  56.087  1.00  0.00           N  
ATOM   4354  H   SER   279      45.612  68.402  55.350  1.00  0.00           H  
ATOM   4355  CA  SER   279      45.267  70.358  56.149  1.00  0.00           C  
ATOM   4356  HA  SER   279      44.327  70.896  56.266  1.00  0.00           H  
ATOM   4357  CB  SER   279      46.039  70.696  57.395  1.00  0.00           C  
ATOM   4358  HB2 SER   279      45.761  71.697  57.726  1.00  0.00           H  
ATOM   4359  HB3 SER   279      45.711  70.056  58.213  1.00  0.00           H  
ATOM   4360  OG  SER   279      47.426  70.685  57.377  1.00  0.00           O  
ATOM   4361  HG  SER   279      47.827  69.819  57.275  1.00  0.00           H  
ATOM   4362  C   SER   279      45.998  70.900  54.811  1.00  0.00           C  
ATOM   4363  O   SER   279      46.722  71.912  54.835  1.00  0.00           O  
ATOM   4364  N   LYS   280      45.757  70.239  53.662  1.00  0.00           N  
ATOM   4365  H   LYS   280      45.111  69.463  53.621  1.00  0.00           H  
ATOM   4366  CA  LYS   280      46.370  70.648  52.380  1.00  0.00           C  
ATOM   4367  HA  LYS   280      47.447  70.804  52.438  1.00  0.00           H  
ATOM   4368  CB  LYS   280      46.141  69.580  51.328  1.00  0.00           C  
ATOM   4369  HB2 LYS   280      46.660  69.922  50.432  1.00  0.00           H  
ATOM   4370  HB3 LYS   280      46.638  68.691  51.719  1.00  0.00           H  
ATOM   4371  CG  LYS   280      44.641  69.368  51.114  1.00  0.00           C  
ATOM   4372  HG2 LYS   280      44.045  68.999  51.948  1.00  0.00           H  
ATOM   4373  HG3 LYS   280      44.049  70.259  50.899  1.00  0.00           H  
ATOM   4374  CD  LYS   280      44.424  68.441  49.919  1.00  0.00           C  
ATOM   4375  HD2 LYS   280      44.664  69.035  49.037  1.00  0.00           H  
ATOM   4376  HD3 LYS   280      45.124  67.606  49.883  1.00  0.00           H  
ATOM   4377  CE  LYS   280      42.965  67.958  49.838  1.00  0.00           C  
ATOM   4378  HE2 LYS   280      42.861  67.248  49.018  1.00  0.00           H  
ATOM   4379  HE3 LYS   280      42.721  67.596  50.836  1.00  0.00           H  
ATOM   4380  NZ  LYS   280      42.033  69.095  49.562  1.00  0.00           N  
ATOM   4381  HZ1 LYS   280      41.073  68.822  49.716  1.00  0.00           H  
ATOM   4382  HZ2 LYS   280      42.280  69.860  50.173  1.00  0.00           H  
ATOM   4383  HZ3 LYS   280      42.004  69.384  48.595  1.00  0.00           H  
ATOM   4384  C   LYS   280      45.986  72.106  51.999  1.00  0.00           C  
ATOM   4385  O   LYS   280      46.846  72.775  51.349  1.00  0.00           O  
ATOM   4386  N   GLU   281      44.726  72.552  52.292  1.00  0.00           N  
ATOM   4387  H   GLU   281      44.128  71.900  52.779  1.00  0.00           H  
ATOM   4388  CA  GLU   281      44.358  73.964  52.284  1.00  0.00           C  
ATOM   4389  HA  GLU   281      45.240  74.594  52.401  1.00  0.00           H  
ATOM   4390  CB  GLU   281      43.751  74.491  50.973  1.00  0.00           C  
ATOM   4391  HB2 GLU   281      43.864  75.568  50.847  1.00  0.00           H  
ATOM   4392  HB3 GLU   281      44.411  74.101  50.198  1.00  0.00           H  
ATOM   4393  CG  GLU   281      42.240  74.222  50.715  1.00  0.00           C  
ATOM   4394  HG2 GLU   281      41.573  74.718  51.419  1.00  0.00           H  
ATOM   4395  HG3 GLU   281      42.128  74.615  49.704  1.00  0.00           H  
ATOM   4396  CD  GLU   281      41.841  72.799  50.587  1.00  0.00           C  
ATOM   4397  OE1 GLU   281      42.405  71.976  49.794  1.00  0.00           O  
ATOM   4398  OE2 GLU   281      40.980  72.480  51.416  1.00  0.00           O  
ATOM   4399  C   GLU   281      43.500  74.381  53.427  1.00  0.00           C  
ATOM   4400  O   GLU   281      43.408  75.633  53.673  1.00  0.00           O  
ATOM   4401  N   THR   282      42.888  73.430  54.156  1.00  0.00           N  
ATOM   4402  H   THR   282      42.897  72.453  53.902  1.00  0.00           H  
ATOM   4403  CA  THR   282      42.167  73.833  55.423  1.00  0.00           C  
ATOM   4404  HA  THR   282      42.540  74.795  55.775  1.00  0.00           H  
ATOM   4405  CB  THR   282      40.709  74.063  55.093  1.00  0.00           C  
ATOM   4406  HB  THR   282      40.352  73.302  54.399  1.00  0.00           H  
ATOM   4407  CG2 THR   282      39.738  74.090  56.228  1.00  0.00           C  
ATOM   4408 HG21 THR   282      39.671  73.116  56.714  1.00  0.00           H  
ATOM   4409 HG22 THR   282      39.851  74.837  57.013  1.00  0.00           H  
ATOM   4410 HG23 THR   282      38.779  74.263  55.740  1.00  0.00           H  
ATOM   4411  OG1 THR   282      40.618  75.375  54.518  1.00  0.00           O  
ATOM   4412  HG1 THR   282      41.477  75.624  54.168  1.00  0.00           H  
ATOM   4413  C   THR   282      42.265  72.655  56.389  1.00  0.00           C  
ATOM   4414  O   THR   282      42.225  71.565  55.870  1.00  0.00           O  
ATOM   4415  N   LEU   283      42.252  72.853  57.729  1.00  0.00           N  
ATOM   4416  H   LEU   283      42.174  73.793  58.090  1.00  0.00           H  
ATOM   4417  CA  LEU   283      42.218  71.774  58.694  1.00  0.00           C  
ATOM   4418  HA  LEU   283      42.897  71.078  58.203  1.00  0.00           H  
ATOM   4419  CB  LEU   283      42.841  72.144  60.085  1.00  0.00           C  
ATOM   4420  HB2 LEU   283      43.928  72.175  60.005  1.00  0.00           H  
ATOM   4421  HB3 LEU   283      42.519  73.142  60.384  1.00  0.00           H  
ATOM   4422  CG  LEU   283      42.596  71.199  61.285  1.00  0.00           C  
ATOM   4423  HG  LEU   283      41.541  70.984  61.452  1.00  0.00           H  
ATOM   4424  CD1 LEU   283      43.220  69.828  61.034  1.00  0.00           C  
ATOM   4425 HD11 LEU   283      42.512  69.307  60.389  1.00  0.00           H  
ATOM   4426 HD12 LEU   283      44.222  69.984  60.634  1.00  0.00           H  
ATOM   4427 HD13 LEU   283      43.405  69.343  61.993  1.00  0.00           H  
ATOM   4428  CD2 LEU   283      43.361  71.747  62.524  1.00  0.00           C  
ATOM   4429 HD21 LEU   283      42.789  71.431  63.397  1.00  0.00           H  
ATOM   4430 HD22 LEU   283      44.374  71.351  62.592  1.00  0.00           H  
ATOM   4431 HD23 LEU   283      43.379  72.836  62.563  1.00  0.00           H  
ATOM   4432  C   LEU   283      40.721  71.223  58.663  1.00  0.00           C  
ATOM   4433  O   LEU   283      39.741  71.831  59.150  1.00  0.00           O  
ATOM   4434  N   TYR   284      40.609  69.907  58.338  1.00  0.00           N  
ATOM   4435  H   TYR   284      41.334  69.450  57.804  1.00  0.00           H  
ATOM   4436  CA  TYR   284      39.274  69.186  58.358  1.00  0.00           C  
ATOM   4437  HA  TYR   284      38.538  69.715  58.963  1.00  0.00           H  
ATOM   4438  CB  TYR   284      38.735  69.016  56.899  1.00  0.00           C  
ATOM   4439  HB2 TYR   284      39.519  68.502  56.342  1.00  0.00           H  
ATOM   4440  HB3 TYR   284      37.848  68.385  56.952  1.00  0.00           H  
ATOM   4441  CG  TYR   284      38.272  70.236  56.090  1.00  0.00           C  
ATOM   4442  CD1 TYR   284      38.966  70.568  54.899  1.00  0.00           C  
ATOM   4443  HD1 TYR   284      39.840  69.969  54.689  1.00  0.00           H  
ATOM   4444  CE1 TYR   284      38.392  71.479  53.932  1.00  0.00           C  
ATOM   4445  HE1 TYR   284      38.873  71.612  52.974  1.00  0.00           H  
ATOM   4446  CZ  TYR   284      37.157  72.087  54.259  1.00  0.00           C  
ATOM   4447  OH  TYR   284      36.553  72.717  53.248  1.00  0.00           O  
ATOM   4448  HH  TYR   284      37.157  73.118  52.619  1.00  0.00           H  
ATOM   4449  CE2 TYR   284      36.560  71.769  55.443  1.00  0.00           C  
ATOM   4450  HE2 TYR   284      35.649  72.298  55.682  1.00  0.00           H  
ATOM   4451  CD2 TYR   284      37.075  70.853  56.379  1.00  0.00           C  
ATOM   4452  HD2 TYR   284      36.566  70.598  57.297  1.00  0.00           H  
ATOM   4453  C   TYR   284      39.461  67.798  58.934  1.00  0.00           C  
ATOM   4454  O   TYR   284      40.511  67.260  58.735  1.00  0.00           O  
ATOM   4455  N   CYS   285      38.438  67.230  59.627  1.00  0.00           N  
ATOM   4456  H   CYS   285      37.608  67.805  59.652  1.00  0.00           H  
ATOM   4457  CA  CYS   285      38.391  65.902  60.218  1.00  0.00           C  
ATOM   4458  HA  CYS   285      39.287  65.345  59.945  1.00  0.00           H  
ATOM   4459  CB  CYS   285      38.188  65.884  61.734  1.00  0.00           C  
ATOM   4460  HB2 CYS   285      39.087  66.341  62.149  1.00  0.00           H  
ATOM   4461  HB3 CYS   285      37.457  66.598  62.112  1.00  0.00           H  
ATOM   4462  SG  CYS   285      38.011  64.199  62.469  1.00  0.00           S  
ATOM   4463  HG  CYS   285      38.262  64.588  63.722  1.00  0.00           H  
ATOM   4464  C   CYS   285      37.287  65.151  59.458  1.00  0.00           C  
ATOM   4465  O   CYS   285      36.104  65.497  59.425  1.00  0.00           O  
ATOM   4466  N   ILE   286      37.745  64.133  58.758  1.00  0.00           N  
ATOM   4467  H   ILE   286      38.717  63.873  58.669  1.00  0.00           H  
ATOM   4468  CA  ILE   286      37.020  63.470  57.683  1.00  0.00           C  
ATOM   4469  HA  ILE   286      36.020  63.904  57.688  1.00  0.00           H  
ATOM   4470  CB  ILE   286      37.572  63.729  56.246  1.00  0.00           C  
ATOM   4471  HB  ILE   286      38.610  63.417  56.365  1.00  0.00           H  
ATOM   4472  CG2 ILE   286      36.825  62.879  55.223  1.00  0.00           C  
ATOM   4473 HG21 ILE   286      37.025  61.807  55.236  1.00  0.00           H  
ATOM   4474 HG22 ILE   286      35.745  62.900  55.363  1.00  0.00           H  
ATOM   4475 HG23 ILE   286      37.031  63.119  54.180  1.00  0.00           H  
ATOM   4476  CG1 ILE   286      37.495  65.176  55.844  1.00  0.00           C  
ATOM   4477 HG12 ILE   286      36.715  65.273  55.089  1.00  0.00           H  
ATOM   4478 HG13 ILE   286      37.174  65.783  56.691  1.00  0.00           H  
ATOM   4479  CD1 ILE   286      38.814  65.612  55.254  1.00  0.00           C  
ATOM   4480 HD11 ILE   286      39.625  65.674  55.979  1.00  0.00           H  
ATOM   4481 HD12 ILE   286      39.207  64.955  54.478  1.00  0.00           H  
ATOM   4482 HD13 ILE   286      38.787  66.640  54.890  1.00  0.00           H  
ATOM   4483  C   ILE   286      36.785  61.976  57.992  1.00  0.00           C  
ATOM   4484  O   ILE   286      37.778  61.230  58.075  1.00  0.00           O  
ATOM   4485  N   ASP   287      35.488  61.624  57.957  1.00  0.00           N  
ATOM   4486  H   ASP   287      34.819  62.361  57.787  1.00  0.00           H  
ATOM   4487  CA  ASP   287      34.999  60.411  58.504  1.00  0.00           C  
ATOM   4488  HA  ASP   287      35.830  59.733  58.697  1.00  0.00           H  
ATOM   4489  CB  ASP   287      34.382  60.661  59.858  1.00  0.00           C  
ATOM   4490  HB2 ASP   287      35.234  61.112  60.367  1.00  0.00           H  
ATOM   4491  HB3 ASP   287      33.537  61.335  59.711  1.00  0.00           H  
ATOM   4492  CG  ASP   287      33.920  59.320  60.488  1.00  0.00           C  
ATOM   4493  OD1 ASP   287      34.428  58.235  60.088  1.00  0.00           O  
ATOM   4494  OD2 ASP   287      33.092  59.412  61.414  1.00  0.00           O  
ATOM   4495  C   ASP   287      34.121  59.692  57.496  1.00  0.00           C  
ATOM   4496  O   ASP   287      32.893  59.736  57.709  1.00  0.00           O  
ATOM   4497  N   GLY   288      34.654  59.113  56.389  1.00  0.00           N  
ATOM   4498  H   GLY   288      35.657  59.200  56.312  1.00  0.00           H  
ATOM   4499  CA  GLY   288      33.838  58.592  55.267  1.00  0.00           C  
ATOM   4500  HA2 GLY   288      34.383  57.880  54.648  1.00  0.00           H  
ATOM   4501  HA3 GLY   288      33.049  57.927  55.618  1.00  0.00           H  
ATOM   4502  C   GLY   288      33.315  59.623  54.353  1.00  0.00           C  
ATOM   4503  O   GLY   288      34.058  60.330  53.748  1.00  0.00           O  
ATOM   4504  N   ALA   289      32.030  59.801  54.309  1.00  0.00           N  
ATOM   4505  H   ALA   289      31.464  59.268  54.953  1.00  0.00           H  
ATOM   4506  CA  ALA   289      31.329  60.989  53.802  1.00  0.00           C  
ATOM   4507  HA  ALA   289      31.750  61.386  52.878  1.00  0.00           H  
ATOM   4508  CB  ALA   289      29.924  60.447  53.450  1.00  0.00           C  
ATOM   4509  HB1 ALA   289      29.342  61.232  52.967  1.00  0.00           H  
ATOM   4510  HB2 ALA   289      30.096  59.648  52.728  1.00  0.00           H  
ATOM   4511  HB3 ALA   289      29.503  60.207  54.426  1.00  0.00           H  
ATOM   4512  C   ALA   289      31.088  62.167  54.829  1.00  0.00           C  
ATOM   4513  O   ALA   289      30.446  63.137  54.484  1.00  0.00           O  
ATOM   4514  N   LEU   290      31.440  61.980  56.162  1.00  0.00           N  
ATOM   4515  H   LEU   290      31.893  61.108  56.396  1.00  0.00           H  
ATOM   4516  CA  LEU   290      31.160  62.949  57.185  1.00  0.00           C  
ATOM   4517  HA  LEU   290      30.341  63.599  56.877  1.00  0.00           H  
ATOM   4518  CB  LEU   290      30.689  62.331  58.536  1.00  0.00           C  
ATOM   4519  HB2 LEU   290      31.501  61.723  58.936  1.00  0.00           H  
ATOM   4520  HB3 LEU   290      30.551  63.055  59.339  1.00  0.00           H  
ATOM   4521  CG  LEU   290      29.547  61.286  58.585  1.00  0.00           C  
ATOM   4522  HG  LEU   290      29.653  60.593  57.751  1.00  0.00           H  
ATOM   4523  CD1 LEU   290      29.432  60.508  59.848  1.00  0.00           C  
ATOM   4524 HD11 LEU   290      30.302  59.883  60.051  1.00  0.00           H  
ATOM   4525 HD12 LEU   290      29.354  61.168  60.711  1.00  0.00           H  
ATOM   4526 HD13 LEU   290      28.605  59.825  59.651  1.00  0.00           H  
ATOM   4527  CD2 LEU   290      28.232  62.064  58.472  1.00  0.00           C  
ATOM   4528 HD21 LEU   290      28.105  62.798  57.676  1.00  0.00           H  
ATOM   4529 HD22 LEU   290      27.441  61.355  58.231  1.00  0.00           H  
ATOM   4530 HD23 LEU   290      27.867  62.556  59.374  1.00  0.00           H  
ATOM   4531  C   LEU   290      32.408  63.821  57.389  1.00  0.00           C  
ATOM   4532  O   LEU   290      33.584  63.387  57.252  1.00  0.00           O  
ATOM   4533  N   LEU   291      32.181  65.111  57.605  1.00  0.00           N  
ATOM   4534  H   LEU   291      31.188  65.299  57.596  1.00  0.00           H  
ATOM   4535  CA  LEU   291      33.074  66.213  57.465  1.00  0.00           C  
ATOM   4536  HA  LEU   291      34.063  65.762  57.549  1.00  0.00           H  
ATOM   4537  CB  LEU   291      33.006  66.665  56.007  1.00  0.00           C  
ATOM   4538  HB2 LEU   291      33.354  65.838  55.388  1.00  0.00           H  
ATOM   4539  HB3 LEU   291      31.950  66.862  55.823  1.00  0.00           H  
ATOM   4540  CG  LEU   291      33.724  68.028  55.641  1.00  0.00           C  
ATOM   4541  HG  LEU   291      33.452  68.791  56.371  1.00  0.00           H  
ATOM   4542  CD1 LEU   291      35.274  67.973  55.617  1.00  0.00           C  
ATOM   4543 HD11 LEU   291      35.719  68.928  55.336  1.00  0.00           H  
ATOM   4544 HD12 LEU   291      35.556  67.689  56.631  1.00  0.00           H  
ATOM   4545 HD13 LEU   291      35.598  67.257  54.862  1.00  0.00           H  
ATOM   4546  CD2 LEU   291      33.294  68.504  54.196  1.00  0.00           C  
ATOM   4547 HD21 LEU   291      33.594  67.814  53.407  1.00  0.00           H  
ATOM   4548 HD22 LEU   291      32.242  68.724  54.017  1.00  0.00           H  
ATOM   4549 HD23 LEU   291      33.960  69.323  53.925  1.00  0.00           H  
ATOM   4550  C   LEU   291      32.793  67.220  58.542  1.00  0.00           C  
ATOM   4551  O   LEU   291      31.757  67.790  58.553  1.00  0.00           O  
ATOM   4552  N   THR   292      33.700  67.334  59.478  1.00  0.00           N  
ATOM   4553  H   THR   292      34.377  66.615  59.687  1.00  0.00           H  
ATOM   4554  CA  THR   292      33.968  68.601  60.251  1.00  0.00           C  
ATOM   4555  HA  THR   292      33.070  69.220  60.255  1.00  0.00           H  
ATOM   4556  CB  THR   292      34.176  68.236  61.675  1.00  0.00           C  
ATOM   4557  HB  THR   292      34.532  69.128  62.190  1.00  0.00           H  
ATOM   4558  CG2 THR   292      33.005  67.680  62.437  1.00  0.00           C  
ATOM   4559 HG21 THR   292      33.211  67.606  63.505  1.00  0.00           H  
ATOM   4560 HG22 THR   292      32.104  68.244  62.197  1.00  0.00           H  
ATOM   4561 HG23 THR   292      32.877  66.646  62.116  1.00  0.00           H  
ATOM   4562  OG1 THR   292      35.205  67.401  61.942  1.00  0.00           O  
ATOM   4563  HG1 THR   292      34.842  66.519  61.830  1.00  0.00           H  
ATOM   4564  C   THR   292      35.197  69.371  59.855  1.00  0.00           C  
ATOM   4565  O   THR   292      36.236  68.856  59.401  1.00  0.00           O  
ATOM   4566  N   LYS   293      35.041  70.701  59.979  1.00  0.00           N  
ATOM   4567  H   LYS   293      34.126  71.122  59.909  1.00  0.00           H  
ATOM   4568  CA  LYS   293      36.191  71.590  60.124  1.00  0.00           C  
ATOM   4569  HA  LYS   293      36.972  71.099  59.543  1.00  0.00           H  
ATOM   4570  CB  LYS   293      35.827  72.906  59.362  1.00  0.00           C  
ATOM   4571  HB2 LYS   293      35.630  72.566  58.345  1.00  0.00           H  
ATOM   4572  HB3 LYS   293      34.993  73.402  59.858  1.00  0.00           H  
ATOM   4573  CG  LYS   293      36.919  73.926  59.278  1.00  0.00           C  
ATOM   4574  HG2 LYS   293      36.974  74.348  60.282  1.00  0.00           H  
ATOM   4575  HG3 LYS   293      37.820  73.435  58.911  1.00  0.00           H  
ATOM   4576  CD  LYS   293      36.547  75.007  58.354  1.00  0.00           C  
ATOM   4577  HD2 LYS   293      36.444  74.624  57.339  1.00  0.00           H  
ATOM   4578  HD3 LYS   293      35.612  75.334  58.808  1.00  0.00           H  
ATOM   4579  CE  LYS   293      37.527  76.168  58.326  1.00  0.00           C  
ATOM   4580  HE2 LYS   293      37.602  76.603  59.323  1.00  0.00           H  
ATOM   4581  HE3 LYS   293      38.559  75.834  58.215  1.00  0.00           H  
ATOM   4582  NZ  LYS   293      37.220  77.255  57.365  1.00  0.00           N  
ATOM   4583  HZ1 LYS   293      37.791  78.071  57.533  1.00  0.00           H  
ATOM   4584  HZ2 LYS   293      37.338  77.035  56.386  1.00  0.00           H  
ATOM   4585  HZ3 LYS   293      36.237  77.480  57.425  1.00  0.00           H  
ATOM   4586  C   LYS   293      36.616  71.847  61.578  1.00  0.00           C  
ATOM   4587  O   LYS   293      35.809  71.673  62.516  1.00  0.00           O  
ATOM   4588  N   SER   294      37.861  72.213  61.764  1.00  0.00           N  
ATOM   4589  H   SER   294      38.459  72.328  60.958  1.00  0.00           H  
ATOM   4590  CA  SER   294      38.438  72.396  63.068  1.00  0.00           C  
ATOM   4591  HA  SER   294      37.679  72.719  63.780  1.00  0.00           H  
ATOM   4592  CB  SER   294      38.801  71.027  63.646  1.00  0.00           C  
ATOM   4593  HB2 SER   294      37.881  70.633  64.078  1.00  0.00           H  
ATOM   4594  HB3 SER   294      39.173  70.387  62.846  1.00  0.00           H  
ATOM   4595  OG  SER   294      39.827  71.053  64.566  1.00  0.00           O  
ATOM   4596  HG  SER   294      39.453  70.932  65.441  1.00  0.00           H  
ATOM   4597  C   SER   294      39.640  73.342  63.154  1.00  0.00           C  
ATOM   4598  O   SER   294      40.532  73.219  62.317  1.00  0.00           O  
ATOM   4599  N   SER   295      39.926  74.113  64.203  1.00  0.00           N  
ATOM   4600  H   SER   295      39.396  74.033  65.060  1.00  0.00           H  
ATOM   4601  CA  SER   295      41.061  75.065  64.198  1.00  0.00           C  
ATOM   4602  HA  SER   295      41.453  75.244  63.197  1.00  0.00           H  
ATOM   4603  CB  SER   295      40.659  76.371  64.831  1.00  0.00           C  
ATOM   4604  HB2 SER   295      41.501  77.063  64.845  1.00  0.00           H  
ATOM   4605  HB3 SER   295      39.854  76.687  64.167  1.00  0.00           H  
ATOM   4606  OG  SER   295      40.174  76.194  66.143  1.00  0.00           O  
ATOM   4607  HG  SER   295      40.021  77.125  66.318  1.00  0.00           H  
ATOM   4608  C   SER   295      42.277  74.509  64.881  1.00  0.00           C  
ATOM   4609  O   SER   295      43.394  75.056  64.929  1.00  0.00           O  
ATOM   4610  N   GLU   296      42.105  73.329  65.425  1.00  0.00           N  
ATOM   4611  H   GLU   296      41.166  72.961  65.362  1.00  0.00           H  
ATOM   4612  CA  GLU   296      43.173  72.458  66.116  1.00  0.00           C  
ATOM   4613  HA  GLU   296      44.078  72.348  65.519  1.00  0.00           H  
ATOM   4614  CB  GLU   296      43.555  73.164  67.395  1.00  0.00           C  
ATOM   4615  HB2 GLU   296      43.897  74.186  67.225  1.00  0.00           H  
ATOM   4616  HB3 GLU   296      42.718  73.186  68.092  1.00  0.00           H  
ATOM   4617  CG  GLU   296      44.764  72.440  68.032  1.00  0.00           C  
ATOM   4618  HG2 GLU   296      44.565  71.412  68.332  1.00  0.00           H  
ATOM   4619  HG3 GLU   296      45.633  72.380  67.377  1.00  0.00           H  
ATOM   4620  CD  GLU   296      45.031  73.123  69.396  1.00  0.00           C  
ATOM   4621  OE1 GLU   296      44.208  73.046  70.351  1.00  0.00           O  
ATOM   4622  OE2 GLU   296      46.103  73.787  69.538  1.00  0.00           O  
ATOM   4623  C   GLU   296      42.650  71.074  66.394  1.00  0.00           C  
ATOM   4624  O   GLU   296      41.678  71.032  67.179  1.00  0.00           O  
ATOM   4625  N   TYR   297      43.156  70.013  65.675  1.00  0.00           N  
ATOM   4626  H   TYR   297      44.028  69.992  65.166  1.00  0.00           H  
ATOM   4627  CA  TYR   297      42.506  68.815  66.014  1.00  0.00           C  
ATOM   4628  HA  TYR   297      41.462  68.947  66.297  1.00  0.00           H  
ATOM   4629  CB  TYR   297      42.419  67.874  64.835  1.00  0.00           C  
ATOM   4630  HB2 TYR   297      41.930  68.376  64.000  1.00  0.00           H  
ATOM   4631  HB3 TYR   297      43.399  67.486  64.557  1.00  0.00           H  
ATOM   4632  CG  TYR   297      41.570  66.712  65.052  1.00  0.00           C  
ATOM   4633  CD1 TYR   297      40.174  66.847  65.169  1.00  0.00           C  
ATOM   4634  HD1 TYR   297      39.733  67.814  64.979  1.00  0.00           H  
ATOM   4635  CE1 TYR   297      39.342  65.716  65.421  1.00  0.00           C  
ATOM   4636  HE1 TYR   297      38.269  65.813  65.504  1.00  0.00           H  
ATOM   4637  CZ  TYR   297      39.945  64.434  65.525  1.00  0.00           C  
ATOM   4638  OH  TYR   297      39.047  63.395  65.698  1.00  0.00           O  
ATOM   4639  HH  TYR   297      39.447  62.596  66.048  1.00  0.00           H  
ATOM   4640  CE2 TYR   297      41.331  64.300  65.495  1.00  0.00           C  
ATOM   4641  HE2 TYR   297      41.763  63.317  65.613  1.00  0.00           H  
ATOM   4642  CD2 TYR   297      42.147  65.416  65.230  1.00  0.00           C  
ATOM   4643  HD2 TYR   297      43.220  65.311  65.179  1.00  0.00           H  
ATOM   4644  C   TYR   297      43.197  68.137  67.234  1.00  0.00           C  
ATOM   4645  O   TYR   297      44.390  68.230  67.455  1.00  0.00           O  
ATOM   4646  N   LYS   298      42.371  67.351  67.925  1.00  0.00           N  
ATOM   4647  H   LYS   298      41.440  67.183  67.571  1.00  0.00           H  
ATOM   4648  CA  LYS   298      42.921  66.379  68.856  1.00  0.00           C  
ATOM   4649  HA  LYS   298      43.816  65.921  68.436  1.00  0.00           H  
ATOM   4650  CB  LYS   298      43.266  67.131  70.202  1.00  0.00           C  
ATOM   4651  HB2 LYS   298      43.531  66.359  70.925  1.00  0.00           H  
ATOM   4652  HB3 LYS   298      44.123  67.711  69.860  1.00  0.00           H  
ATOM   4653  CG  LYS   298      42.262  68.185  70.735  1.00  0.00           C  
ATOM   4654  HG2 LYS   298      41.609  68.554  69.944  1.00  0.00           H  
ATOM   4655  HG3 LYS   298      41.567  67.722  71.435  1.00  0.00           H  
ATOM   4656  CD  LYS   298      42.872  69.327  71.440  1.00  0.00           C  
ATOM   4657  HD2 LYS   298      43.331  68.891  72.327  1.00  0.00           H  
ATOM   4658  HD3 LYS   298      43.519  69.915  70.789  1.00  0.00           H  
ATOM   4659  CE  LYS   298      41.911  70.478  71.806  1.00  0.00           C  
ATOM   4660  HE2 LYS   298      41.268  70.601  70.935  1.00  0.00           H  
ATOM   4661  HE3 LYS   298      41.417  70.041  72.674  1.00  0.00           H  
ATOM   4662  NZ  LYS   298      42.644  71.741  72.226  1.00  0.00           N  
ATOM   4663  HZ1 LYS   298      42.065  72.316  72.821  1.00  0.00           H  
ATOM   4664  HZ2 LYS   298      43.353  71.525  72.912  1.00  0.00           H  
ATOM   4665  HZ3 LYS   298      43.068  72.193  71.428  1.00  0.00           H  
ATOM   4666  C   LYS   298      42.081  65.143  69.112  1.00  0.00           C  
ATOM   4667  O   LYS   298      40.894  65.160  69.098  1.00  0.00           O  
ATOM   4668  N   GLY   299      42.737  64.006  69.362  1.00  0.00           N  
ATOM   4669  H   GLY   299      43.732  64.179  69.374  1.00  0.00           H  
ATOM   4670  CA  GLY   299      42.233  62.629  69.478  1.00  0.00           C  
ATOM   4671  HA2 GLY   299      41.677  62.506  70.407  1.00  0.00           H  
ATOM   4672  HA3 GLY   299      41.502  62.400  68.703  1.00  0.00           H  
ATOM   4673  C   GLY   299      43.320  61.565  69.592  1.00  0.00           C  
ATOM   4674  O   GLY   299      44.481  61.898  69.352  1.00  0.00           O  
ATOM   4675  N   PRO   300      43.024  60.250  69.755  1.00  0.00           N  
ATOM   4676  CD  PRO   300      41.688  59.757  69.922  1.00  0.00           C  
ATOM   4677  HD2 PRO   300      40.946  60.098  69.200  1.00  0.00           H  
ATOM   4678  HD3 PRO   300      41.326  60.103  70.890  1.00  0.00           H  
ATOM   4679  CG  PRO   300      41.853  58.261  69.753  1.00  0.00           C  
ATOM   4680  HG2 PRO   300      41.804  58.050  68.684  1.00  0.00           H  
ATOM   4681  HG3 PRO   300      41.128  57.684  70.327  1.00  0.00           H  
ATOM   4682  CB  PRO   300      43.244  57.933  70.246  1.00  0.00           C  
ATOM   4683  HB2 PRO   300      43.705  57.033  69.838  1.00  0.00           H  
ATOM   4684  HB3 PRO   300      43.220  57.872  71.334  1.00  0.00           H  
ATOM   4685  CA  PRO   300      43.979  59.112  69.695  1.00  0.00           C  
ATOM   4686  HA  PRO   300      44.669  59.328  70.511  1.00  0.00           H  
ATOM   4687  C   PRO   300      44.693  58.831  68.368  1.00  0.00           C  
ATOM   4688  O   PRO   300      44.464  57.839  67.692  1.00  0.00           O  
ATOM   4689  N   ILE   301      45.563  59.773  67.907  1.00  0.00           N  
ATOM   4690  H   ILE   301      45.806  60.554  68.500  1.00  0.00           H  
ATOM   4691  CA  ILE   301      46.315  59.751  66.616  1.00  0.00           C  
ATOM   4692  HA  ILE   301      45.449  59.676  65.958  1.00  0.00           H  
ATOM   4693  CB  ILE   301      47.033  61.093  66.372  1.00  0.00           C  
ATOM   4694  HB  ILE   301      47.883  61.123  67.053  1.00  0.00           H  
ATOM   4695  CG2 ILE   301      47.672  61.126  64.921  1.00  0.00           C  
ATOM   4696 HG21 ILE   301      48.408  60.338  64.763  1.00  0.00           H  
ATOM   4697 HG22 ILE   301      46.878  61.028  64.181  1.00  0.00           H  
ATOM   4698 HG23 ILE   301      48.093  62.107  64.700  1.00  0.00           H  
ATOM   4699  CG1 ILE   301      46.222  62.290  66.707  1.00  0.00           C  
ATOM   4700 HG12 ILE   301      46.192  62.356  67.795  1.00  0.00           H  
ATOM   4701 HG13 ILE   301      46.847  63.160  66.504  1.00  0.00           H  
ATOM   4702  CD1 ILE   301      44.762  62.516  66.210  1.00  0.00           C  
ATOM   4703 HD11 ILE   301      44.752  62.938  65.205  1.00  0.00           H  
ATOM   4704 HD12 ILE   301      44.212  61.576  66.168  1.00  0.00           H  
ATOM   4705 HD13 ILE   301      44.277  63.292  66.801  1.00  0.00           H  
ATOM   4706  C   ILE   301      47.255  58.496  66.509  1.00  0.00           C  
ATOM   4707  O   ILE   301      47.825  58.143  67.478  1.00  0.00           O  
ATOM   4708  N   THR   302      47.444  57.900  65.341  1.00  0.00           N  
ATOM   4709  H   THR   302      46.882  58.183  64.551  1.00  0.00           H  
ATOM   4710  CA  THR   302      48.450  56.822  65.194  1.00  0.00           C  
ATOM   4711  HA  THR   302      49.034  56.720  66.108  1.00  0.00           H  
ATOM   4712  CB  THR   302      47.720  55.482  65.112  1.00  0.00           C  
ATOM   4713  HB  THR   302      46.990  55.480  65.921  1.00  0.00           H  
ATOM   4714  CG2 THR   302      46.906  55.338  63.852  1.00  0.00           C  
ATOM   4715 HG21 THR   302      47.454  55.586  62.943  1.00  0.00           H  
ATOM   4716 HG22 THR   302      46.406  54.377  63.731  1.00  0.00           H  
ATOM   4717 HG23 THR   302      46.025  55.980  63.844  1.00  0.00           H  
ATOM   4718  OG1 THR   302      48.475  54.378  65.136  1.00  0.00           O  
ATOM   4719  HG1 THR   302      49.310  54.534  65.582  1.00  0.00           H  
ATOM   4720  C   THR   302      49.503  57.054  64.110  1.00  0.00           C  
ATOM   4721  O   THR   302      50.591  56.493  64.191  1.00  0.00           O  
ATOM   4722  N   ASP   303      49.300  57.949  63.168  1.00  0.00           N  
ATOM   4723  H   ASP   303      48.431  58.453  63.266  1.00  0.00           H  
ATOM   4724  CA  ASP   303      50.118  58.244  62.019  1.00  0.00           C  
ATOM   4725  HA  ASP   303      51.163  58.114  62.300  1.00  0.00           H  
ATOM   4726  CB  ASP   303      49.947  57.196  60.847  1.00  0.00           C  
ATOM   4727  HB2 ASP   303      49.001  57.415  60.353  1.00  0.00           H  
ATOM   4728  HB3 ASP   303      50.756  57.485  60.175  1.00  0.00           H  
ATOM   4729  CG  ASP   303      50.105  55.675  61.240  1.00  0.00           C  
ATOM   4730  OD1 ASP   303      51.257  55.326  61.619  1.00  0.00           O  
ATOM   4731  OD2 ASP   303      49.128  54.838  61.156  1.00  0.00           O  
ATOM   4732  C   ASP   303      50.012  59.747  61.535  1.00  0.00           C  
ATOM   4733  O   ASP   303      49.005  60.351  61.713  1.00  0.00           O  
ATOM   4734  N   VAL   304      51.133  60.338  61.078  1.00  0.00           N  
ATOM   4735  H   VAL   304      51.954  59.757  61.175  1.00  0.00           H  
ATOM   4736  CA  VAL   304      51.284  61.662  60.486  1.00  0.00           C  
ATOM   4737  HA  VAL   304      50.326  62.013  60.103  1.00  0.00           H  
ATOM   4738  CB  VAL   304      51.737  62.758  61.496  1.00  0.00           C  
ATOM   4739  HB  VAL   304      52.769  62.706  61.844  1.00  0.00           H  
ATOM   4740  CG1 VAL   304      51.632  64.182  60.982  1.00  0.00           C  
ATOM   4741 HG11 VAL   304      52.318  64.162  60.135  1.00  0.00           H  
ATOM   4742 HG12 VAL   304      50.608  64.389  60.674  1.00  0.00           H  
ATOM   4743 HG13 VAL   304      52.020  64.888  61.717  1.00  0.00           H  
ATOM   4744  CG2 VAL   304      50.830  62.791  62.745  1.00  0.00           C  
ATOM   4745 HG21 VAL   304      49.766  62.768  62.510  1.00  0.00           H  
ATOM   4746 HG22 VAL   304      51.132  61.899  63.294  1.00  0.00           H  
ATOM   4747 HG23 VAL   304      51.027  63.489  63.559  1.00  0.00           H  
ATOM   4748  C   VAL   304      52.300  61.640  59.377  1.00  0.00           C  
ATOM   4749  O   VAL   304      53.475  61.251  59.528  1.00  0.00           O  
ATOM   4750  N   PHE   305      51.918  62.200  58.297  1.00  0.00           N  
ATOM   4751  H   PHE   305      51.024  62.669  58.314  1.00  0.00           H  
ATOM   4752  CA  PHE   305      52.609  62.282  57.000  1.00  0.00           C  
ATOM   4753  HA  PHE   305      53.492  61.655  57.129  1.00  0.00           H  
ATOM   4754  CB  PHE   305      51.771  61.630  55.900  1.00  0.00           C  
ATOM   4755  HB2 PHE   305      50.863  62.173  55.635  1.00  0.00           H  
ATOM   4756  HB3 PHE   305      52.279  61.602  54.936  1.00  0.00           H  
ATOM   4757  CG  PHE   305      51.315  60.161  56.029  1.00  0.00           C  
ATOM   4758  CD1 PHE   305      52.030  59.141  55.374  1.00  0.00           C  
ATOM   4759  HD1 PHE   305      52.973  59.391  54.911  1.00  0.00           H  
ATOM   4760  CE1 PHE   305      51.484  57.889  55.348  1.00  0.00           C  
ATOM   4761  HE1 PHE   305      52.034  57.125  54.819  1.00  0.00           H  
ATOM   4762  CZ  PHE   305      50.255  57.493  55.988  1.00  0.00           C  
ATOM   4763  HZ  PHE   305      49.837  56.505  55.862  1.00  0.00           H  
ATOM   4764  CE2 PHE   305      49.672  58.496  56.783  1.00  0.00           C  
ATOM   4765  HE2 PHE   305      48.762  58.284  57.323  1.00  0.00           H  
ATOM   4766  CD2 PHE   305      50.151  59.826  56.743  1.00  0.00           C  
ATOM   4767  HD2 PHE   305      49.630  60.517  57.390  1.00  0.00           H  
ATOM   4768  C   PHE   305      53.099  63.704  56.649  1.00  0.00           C  
ATOM   4769  O   PHE   305      52.364  64.649  56.815  1.00  0.00           O  
ATOM   4770  N   TYR   306      54.314  63.739  56.090  1.00  0.00           N  
ATOM   4771  H   TYR   306      54.823  62.872  55.993  1.00  0.00           H  
ATOM   4772  CA  TYR   306      54.925  65.014  55.728  1.00  0.00           C  
ATOM   4773  HA  TYR   306      54.118  65.743  55.799  1.00  0.00           H  
ATOM   4774  CB  TYR   306      56.114  65.310  56.662  1.00  0.00           C  
ATOM   4775  HB2 TYR   306      56.850  64.506  56.644  1.00  0.00           H  
ATOM   4776  HB3 TYR   306      56.557  66.250  56.334  1.00  0.00           H  
ATOM   4777  CG  TYR   306      55.807  65.465  58.157  1.00  0.00           C  
ATOM   4778  CD1 TYR   306      55.811  66.707  58.723  1.00  0.00           C  
ATOM   4779  HD1 TYR   306      56.056  67.647  58.253  1.00  0.00           H  
ATOM   4780  CE1 TYR   306      55.597  66.845  60.129  1.00  0.00           C  
ATOM   4781  HE1 TYR   306      55.580  67.849  60.528  1.00  0.00           H  
ATOM   4782  CZ  TYR   306      55.277  65.709  60.874  1.00  0.00           C  
ATOM   4783  OH  TYR   306      54.964  65.795  62.189  1.00  0.00           O  
ATOM   4784  HH  TYR   306      54.826  64.947  62.618  1.00  0.00           H  
ATOM   4785  CE2 TYR   306      55.363  64.449  60.310  1.00  0.00           C  
ATOM   4786  HE2 TYR   306      55.232  63.589  60.950  1.00  0.00           H  
ATOM   4787  CD2 TYR   306      55.582  64.231  58.916  1.00  0.00           C  
ATOM   4788  HD2 TYR   306      55.653  63.205  58.587  1.00  0.00           H  
ATOM   4789  C   TYR   306      55.383  64.898  54.289  1.00  0.00           C  
ATOM   4790  O   TYR   306      55.983  63.909  53.891  1.00  0.00           O  
ATOM   4791  N   LYS   307      55.135  65.980  53.548  1.00  0.00           N  
ATOM   4792  H   LYS   307      54.543  66.669  53.989  1.00  0.00           H  
ATOM   4793  CA  LYS   307      55.665  66.413  52.218  1.00  0.00           C  
ATOM   4794  HA  LYS   307      55.456  65.542  51.597  1.00  0.00           H  
ATOM   4795  CB  LYS   307      54.886  67.572  51.708  1.00  0.00           C  
ATOM   4796  HB2 LYS   307      53.809  67.443  51.816  1.00  0.00           H  
ATOM   4797  HB3 LYS   307      55.300  68.439  52.222  1.00  0.00           H  
ATOM   4798  CG  LYS   307      55.142  67.849  50.196  1.00  0.00           C  
ATOM   4799  HG2 LYS   307      56.195  67.752  49.932  1.00  0.00           H  
ATOM   4800  HG3 LYS   307      54.536  67.123  49.654  1.00  0.00           H  
ATOM   4801  CD  LYS   307      54.557  69.194  49.817  1.00  0.00           C  
ATOM   4802  HD2 LYS   307      53.497  69.263  50.061  1.00  0.00           H  
ATOM   4803  HD3 LYS   307      55.112  69.959  50.360  1.00  0.00           H  
ATOM   4804  CE  LYS   307      54.805  69.471  48.307  1.00  0.00           C  
ATOM   4805  HE2 LYS   307      55.055  68.583  47.726  1.00  0.00           H  
ATOM   4806  HE3 LYS   307      53.853  69.818  47.904  1.00  0.00           H  
ATOM   4807  NZ  LYS   307      55.870  70.497  48.097  1.00  0.00           N  
ATOM   4808  HZ1 LYS   307      56.822  70.182  48.215  1.00  0.00           H  
ATOM   4809  HZ2 LYS   307      55.758  70.764  47.129  1.00  0.00           H  
ATOM   4810  HZ3 LYS   307      55.734  71.332  48.648  1.00  0.00           H  
ATOM   4811  C   LYS   307      57.193  66.601  52.313  1.00  0.00           C  
ATOM   4812  O   LYS   307      57.647  67.412  53.123  1.00  0.00           O  
ATOM   4813  N   GLU   308      57.969  65.898  51.459  1.00  0.00           N  
ATOM   4814  H   GLU   308      57.503  65.274  50.815  1.00  0.00           H  
ATOM   4815  CA  GLU   308      59.458  66.004  51.336  1.00  0.00           C  
ATOM   4816  HA  GLU   308      59.685  66.981  51.765  1.00  0.00           H  
ATOM   4817  CB  GLU   308      60.165  64.917  52.133  1.00  0.00           C  
ATOM   4818  HB2 GLU   308      59.639  64.875  53.087  1.00  0.00           H  
ATOM   4819  HB3 GLU   308      59.986  63.996  51.577  1.00  0.00           H  
ATOM   4820  CG  GLU   308      61.699  65.008  52.386  1.00  0.00           C  
ATOM   4821  HG2 GLU   308      62.036  64.349  53.186  1.00  0.00           H  
ATOM   4822  HG3 GLU   308      62.173  64.807  51.425  1.00  0.00           H  
ATOM   4823  CD  GLU   308      62.101  66.470  52.831  1.00  0.00           C  
ATOM   4824  OE1 GLU   308      62.081  67.481  52.071  1.00  0.00           O  
ATOM   4825  OE2 GLU   308      62.026  66.570  54.045  1.00  0.00           O  
ATOM   4826  C   GLU   308      59.882  66.090  49.870  1.00  0.00           C  
ATOM   4827  O   GLU   308      59.170  65.821  48.880  1.00  0.00           O  
ATOM   4828  N   ASN   309      61.154  66.433  49.580  1.00  0.00           N  
ATOM   4829  H   ASN   309      61.675  66.620  50.424  1.00  0.00           H  
ATOM   4830  CA  ASN   309      61.791  65.967  48.334  1.00  0.00           C  
ATOM   4831  HA  ASN   309      61.441  64.966  48.083  1.00  0.00           H  
ATOM   4832  CB  ASN   309      61.727  66.913  47.104  1.00  0.00           C  
ATOM   4833  HB2 ASN   309      62.274  66.448  46.284  1.00  0.00           H  
ATOM   4834  HB3 ASN   309      60.683  66.876  46.791  1.00  0.00           H  
ATOM   4835  CG  ASN   309      62.118  68.384  47.334  1.00  0.00           C  
ATOM   4836  OD1 ASN   309      63.198  68.693  47.856  1.00  0.00           O  
ATOM   4837  ND2 ASN   309      61.261  69.210  46.909  1.00  0.00           N  
ATOM   4838 HD21 ASN   309      60.400  68.853  46.521  1.00  0.00           H  
ATOM   4839 HD22 ASN   309      61.598  70.162  46.936  1.00  0.00           H  
ATOM   4840  C   ASN   309      63.298  65.622  48.614  1.00  0.00           C  
ATOM   4841  O   ASN   309      63.815  64.698  48.035  1.00  0.00           O  
ATOM   4842  N   SER   310      63.948  66.460  49.405  1.00  0.00           N  
ATOM   4843  H   SER   310      63.462  67.263  49.778  1.00  0.00           H  
ATOM   4844  CA  SER   310      65.272  66.172  49.941  1.00  0.00           C  
ATOM   4845  HA  SER   310      65.490  65.121  50.135  1.00  0.00           H  
ATOM   4846  CB  SER   310      66.307  66.667  48.978  1.00  0.00           C  
ATOM   4847  HB2 SER   310      66.216  66.223  47.986  1.00  0.00           H  
ATOM   4848  HB3 SER   310      66.255  67.743  48.815  1.00  0.00           H  
ATOM   4849  OG  SER   310      67.606  66.407  49.474  1.00  0.00           O  
ATOM   4850  HG  SER   310      67.759  65.482  49.272  1.00  0.00           H  
ATOM   4851  C   SER   310      65.481  66.984  51.221  1.00  0.00           C  
ATOM   4852  O   SER   310      64.898  68.039  51.354  1.00  0.00           O  
ATOM   4853  N   TYR   311      66.377  66.509  52.134  1.00  0.00           N  
ATOM   4854  H   TYR   311      66.822  65.617  51.973  1.00  0.00           H  
ATOM   4855  CA  TYR   311      66.704  67.292  53.395  1.00  0.00           C  
ATOM   4856  HA  TYR   311      66.622  68.366  53.228  1.00  0.00           H  
ATOM   4857  CB  TYR   311      65.800  66.843  54.547  1.00  0.00           C  
ATOM   4858  HB2 TYR   311      64.792  67.254  54.497  1.00  0.00           H  
ATOM   4859  HB3 TYR   311      65.754  65.757  54.622  1.00  0.00           H  
ATOM   4860  CG  TYR   311      66.228  67.233  55.946  1.00  0.00           C  
ATOM   4861  CD1 TYR   311      66.413  68.602  56.253  1.00  0.00           C  
ATOM   4862  HD1 TYR   311      66.239  69.274  55.426  1.00  0.00           H  
ATOM   4863  CE1 TYR   311      66.609  69.079  57.518  1.00  0.00           C  
ATOM   4864  HE1 TYR   311      66.714  70.113  57.812  1.00  0.00           H  
ATOM   4865  CZ  TYR   311      66.918  68.150  58.541  1.00  0.00           C  
ATOM   4866  OH  TYR   311      67.280  68.560  59.764  1.00  0.00           O  
ATOM   4867  HH  TYR   311      67.441  67.845  60.384  1.00  0.00           H  
ATOM   4868  CE2 TYR   311      66.883  66.728  58.235  1.00  0.00           C  
ATOM   4869  HE2 TYR   311      67.258  66.044  58.982  1.00  0.00           H  
ATOM   4870  CD2 TYR   311      66.463  66.302  56.965  1.00  0.00           C  
ATOM   4871  HD2 TYR   311      66.569  65.252  56.734  1.00  0.00           H  
ATOM   4872  C   TYR   311      68.186  66.921  53.781  1.00  0.00           C  
ATOM   4873  O   TYR   311      68.473  65.738  53.781  1.00  0.00           O  
ATOM   4874  N   THR   312      68.979  67.938  54.210  1.00  0.00           N  
ATOM   4875  H   THR   312      68.644  68.882  54.079  1.00  0.00           H  
ATOM   4876  CA  THR   312      70.355  67.775  54.773  1.00  0.00           C  
ATOM   4877  HA  THR   312      70.590  66.741  55.027  1.00  0.00           H  
ATOM   4878  CB  THR   312      71.466  68.034  53.701  1.00  0.00           C  
ATOM   4879  HB  THR   312      72.371  67.984  54.307  1.00  0.00           H  
ATOM   4880  CG2 THR   312      71.484  66.894  52.606  1.00  0.00           C  
ATOM   4881 HG21 THR   312      72.381  66.943  51.988  1.00  0.00           H  
ATOM   4882 HG22 THR   312      71.732  65.972  53.132  1.00  0.00           H  
ATOM   4883 HG23 THR   312      70.576  66.948  52.005  1.00  0.00           H  
ATOM   4884  OG1 THR   312      71.354  69.363  53.085  1.00  0.00           O  
ATOM   4885  HG1 THR   312      71.542  69.887  53.868  1.00  0.00           H  
ATOM   4886  C   THR   312      70.442  68.564  56.171  1.00  0.00           C  
ATOM   4887  O   THR   312      70.113  69.762  56.219  1.00  0.00           O  
ATOM   4888  N   THR   313      70.774  67.896  57.258  1.00  0.00           N  
ATOM   4889  H   THR   313      71.079  66.938  57.169  1.00  0.00           H  
ATOM   4890  CA  THR   313      70.720  68.578  58.551  1.00  0.00           C  
ATOM   4891  HA  THR   313      69.719  68.995  58.665  1.00  0.00           H  
ATOM   4892  CB  THR   313      70.906  67.460  59.621  1.00  0.00           C  
ATOM   4893  HB  THR   313      70.144  66.705  59.426  1.00  0.00           H  
ATOM   4894  CG2 THR   313      72.346  66.845  59.787  1.00  0.00           C  
ATOM   4895 HG21 THR   313      73.016  67.564  60.259  1.00  0.00           H  
ATOM   4896 HG22 THR   313      72.236  66.104  60.578  1.00  0.00           H  
ATOM   4897 HG23 THR   313      72.797  66.492  58.859  1.00  0.00           H  
ATOM   4898  OG1 THR   313      70.612  68.048  60.940  1.00  0.00           O  
ATOM   4899  HG1 THR   313      69.916  67.503  61.314  1.00  0.00           H  
ATOM   4900  C   THR   313      71.787  69.616  58.628  1.00  0.00           C  
ATOM   4901  O   THR   313      72.848  69.529  57.984  1.00  0.00           O  
ATOM   4902  N   THR   314      71.676  70.644  59.502  1.00  0.00           N  
ATOM   4903  H   THR   314      70.724  70.556  59.828  1.00  0.00           H  
ATOM   4904  CA  THR   314      72.728  71.652  59.923  1.00  0.00           C  
ATOM   4905  HA  THR   314      73.536  71.651  59.192  1.00  0.00           H  
ATOM   4906  CB  THR   314      72.170  73.118  60.108  1.00  0.00           C  
ATOM   4907  HB  THR   314      72.959  73.761  60.500  1.00  0.00           H  
ATOM   4908  CG2 THR   314      71.532  73.760  58.892  1.00  0.00           C  
ATOM   4909 HG21 THR   314      72.260  74.021  58.123  1.00  0.00           H  
ATOM   4910 HG22 THR   314      70.920  73.048  58.339  1.00  0.00           H  
ATOM   4911 HG23 THR   314      70.937  74.614  59.216  1.00  0.00           H  
ATOM   4912  OG1 THR   314      71.101  73.085  61.009  1.00  0.00           O  
ATOM   4913  HG1 THR   314      70.342  72.671  60.593  1.00  0.00           H  
ATOM   4914  C   THR   314      73.356  71.256  61.309  1.00  0.00           C  
ATOM   4915  O   THR   314      74.296  71.971  61.763  1.00  0.00           O  
ATOM   4916  N   ILE   315      72.974  70.155  62.023  1.00  0.00           N  
ATOM   4917  H   ILE   315      72.117  69.708  61.729  1.00  0.00           H  
ATOM   4918  CA  ILE   315      73.692  69.521  63.180  1.00  0.00           C  
ATOM   4919  HA  ILE   315      73.876  70.129  64.066  1.00  0.00           H  
ATOM   4920  CB  ILE   315      72.773  68.559  63.885  1.00  0.00           C  
ATOM   4921  HB  ILE   315      72.369  67.880  63.134  1.00  0.00           H  
ATOM   4922  CG2 ILE   315      73.577  67.632  64.894  1.00  0.00           C  
ATOM   4923 HG21 ILE   315      74.305  68.154  65.514  1.00  0.00           H  
ATOM   4924 HG22 ILE   315      72.967  67.040  65.577  1.00  0.00           H  
ATOM   4925 HG23 ILE   315      74.096  66.873  64.308  1.00  0.00           H  
ATOM   4926  CG1 ILE   315      71.554  69.144  64.540  1.00  0.00           C  
ATOM   4927 HG12 ILE   315      71.712  69.425  65.582  1.00  0.00           H  
ATOM   4928 HG13 ILE   315      71.223  70.050  64.033  1.00  0.00           H  
ATOM   4929  CD1 ILE   315      70.374  68.155  64.571  1.00  0.00           C  
ATOM   4930 HD11 ILE   315      70.576  67.384  65.315  1.00  0.00           H  
ATOM   4931 HD12 ILE   315      69.557  68.796  64.902  1.00  0.00           H  
ATOM   4932 HD13 ILE   315      70.266  67.709  63.583  1.00  0.00           H  
ATOM   4933  C   ILE   315      74.963  68.859  62.677  1.00  0.00           C  
ATOM   4934  O   ILE   315      75.030  68.295  61.536  1.00  0.00           O  
ATOM   4935  N   LYS   316      76.109  68.984  63.422  1.00  0.00           N  
ATOM   4936  H   LYS   316      76.005  69.556  64.248  1.00  0.00           H  
ATOM   4937  CA  LYS   316      77.482  68.484  63.140  1.00  0.00           C
[truncated: 5,572 more chars]
