# Supplementary material for: FMOPhore for hotspot identification and efficient fragment-to-lead growth strategies
Source: Nat Commun. 2026 Apr 28;17:5813. doi: 10.1038/s41467-026-72384-x (PMC13328607; doi:10.1038/s41467-026-72384-x)
Supplement: Supplementary file 3 — Supplementary Dataset 1 [file 41467_2026_72384_MOESM3_ESM.zip › PLpro/Initial_MD_pose.pdb]

ATOM      1 HH31 ACE     1     -23.641 -33.017 -28.322  1.00  0.00
ATOM      2  CH3 ACE     1     -24.033 -34.034 -28.322  1.00  0.00
ATOM      3 HH32 ACE     1     -23.685 -34.558 -27.432  1.00  0.00
ATOM      4 HH33 ACE     1     -23.685 -34.558 -29.212  1.00  0.00
ATOM      5  C   ACE     1     -25.563 -34.034 -28.322  1.00  0.00
ATOM      6  O   ACE     1     -26.187 -32.975 -28.322  1.00  0.00
ATOM      7  N   GLU     2     -26.116 -32.859 -28.660  1.00  0.00
ATOM      8  H   GLU     2     -27.037 -32.625 -28.321  1.00  0.00
ATOM      9  CA  GLU     2     -25.474 -31.850 -29.504  1.00  0.00
ATOM     10  HA  GLU     2     -24.814 -32.341 -30.222  1.00  0.00
ATOM     11  CB  GLU     2     -26.554 -31.083 -30.294  1.00  0.00
ATOM     12  HB2 GLU     2     -27.228 -30.585 -29.594  1.00  0.00
ATOM     13  HB3 GLU     2     -26.078 -30.288 -30.871  1.00  0.00
ATOM     14  CG  GLU     2     -27.374 -31.972 -31.253  1.00  0.00
ATOM     15  HG2 GLU     2     -26.706 -32.461 -31.962  1.00  0.00
ATOM     16  HG3 GLU     2     -27.876 -32.766 -30.700  1.00  0.00
ATOM     17  CD  GLU     2     -28.444 -31.212 -32.044  1.00  0.00
ATOM     18  OE1 GLU     2     -28.662 -30.014 -31.756  1.00  0.00
ATOM     19  OE2 GLU     2     -29.040 -31.859 -32.933  1.00  0.00
ATOM     20  C   GLU     2     -24.651 -30.866 -28.660  1.00  0.00
ATOM     21  O   GLU     2     -25.143 -30.374 -27.643  1.00  0.00
ATOM     22  N   VAL     3     -23.438 -30.554 -29.143  1.00  0.00
ATOM     23  H   VAL     3     -23.112 -30.993 -29.991  1.00  0.00
ATOM     24  CA  VAL     3     -22.606 -29.464 -28.632  1.00  0.00
ATOM     25  HA  VAL     3     -22.792 -29.328 -27.564  1.00  0.00
ATOM     26  CB  VAL     3     -21.089 -29.753 -28.827  1.00  0.00
ATOM     27  HB  VAL     3     -20.546 -28.906 -28.403  1.00  0.00
ATOM     28  CG1 VAL     3     -20.644 -30.975 -28.006  1.00  0.00
ATOM     29 HG11 VAL     3     -19.564 -31.112 -28.060  1.00  0.00
ATOM     30 HG12 VAL     3     -20.904 -30.857 -26.954  1.00  0.00
ATOM     31 HG13 VAL     3     -21.114 -31.891 -28.362  1.00  0.00
ATOM     32  CG2 VAL     3     -20.620 -29.878 -30.293  1.00  0.00
ATOM     33 HG21 VAL     3     -19.561 -30.136 -30.341  1.00  0.00
ATOM     34 HG22 VAL     3     -21.170 -30.654 -30.824  1.00  0.00
ATOM     35 HG23 VAL     3     -20.739 -28.945 -30.843  1.00  0.00
ATOM     36  C   VAL     3     -22.956 -28.153 -29.363  1.00  0.00
ATOM     37  O   VAL     3     -23.349 -28.181 -30.531  1.00  0.00
ATOM     38  N   ARG     4     -22.807 -27.029 -28.649  1.00  0.00
ATOM     39  H   ARG     4     -22.452 -27.080 -27.702  1.00  0.00
ATOM     40  CA  ARG     4     -23.025 -25.680 -29.170  1.00  0.00
ATOM     41  HA  ARG     4     -22.947 -25.668 -30.259  1.00  0.00
ATOM     42  CB  ARG     4     -24.405 -25.130 -28.746  1.00  0.00
ATOM     43  HB2 ARG     4     -24.395 -24.937 -27.673  1.00  0.00
ATOM     44  HB3 ARG     4     -24.548 -24.161 -29.226  1.00  0.00
ATOM     45  CG  ARG     4     -25.627 -26.018 -29.056  1.00  0.00
ATOM     46  HG2 ARG     4     -25.711 -26.268 -30.114  1.00  0.00
ATOM     47  HG3 ARG     4     -25.482 -26.964 -28.533  1.00  0.00
ATOM     48  CD  ARG     4     -26.932 -25.402 -28.526  1.00  0.00
ATOM     49  HD2 ARG     4     -26.904 -24.350 -28.810  1.00  0.00
ATOM     50  HD3 ARG     4     -27.830 -25.815 -28.986  1.00  0.00
ATOM     51  NE  ARG     4     -26.963 -25.397 -27.053  1.00  0.00
ATOM     52  HE  ARG     4     -26.496 -26.177 -26.612  1.00  0.00
ATOM     53  CZ  ARG     4     -27.589 -24.505 -26.265  1.00  0.00
ATOM     54  NH1 ARG     4     -28.299 -23.489 -26.776  1.00  0.00
ATOM     55 HH11 ARG     4     -28.383 -23.388 -27.777  1.00  0.00
ATOM     56 HH12 ARG     4     -28.755 -22.821 -26.172  1.00  0.00
ATOM     57  NH2 ARG     4     -27.494 -24.634 -24.936  1.00  0.00
ATOM     58 HH21 ARG     4     -26.956 -25.386 -24.533  1.00  0.00
ATOM     59 HH22 ARG     4     -27.952 -23.974 -24.324  1.00  0.00
ATOM     60  C   ARG     4     -21.919 -24.800 -28.589  1.00  0.00
ATOM     61  O   ARG     4     -21.781 -24.778 -27.369  1.00  0.00
ATOM     62  N   THR     5     -21.157 -24.102 -29.443  1.00  0.00
ATOM     63  H   THR     5     -21.325 -24.137 -30.438  1.00  0.00
ATOM     64  CA  THR     5     -19.977 -23.353 -29.009  1.00  0.00
ATOM     65  HA  THR     5     -19.847 -23.453 -27.933  1.00  0.00
ATOM     66  CB  THR     5     -18.687 -23.888 -29.690  1.00  0.00
ATOM     67  HB  THR     5     -17.843 -23.366 -29.239  1.00  0.00
ATOM     68  CG2 THR     5     -18.447 -25.390 -29.468  1.00  0.00
ATOM     69 HG21 THR     5     -17.492 -25.699 -29.895  1.00  0.00
ATOM     70 HG22 THR     5     -18.420 -25.628 -28.404  1.00  0.00
ATOM     71 HG23 THR     5     -19.226 -25.999 -29.927  1.00  0.00
ATOM     72  OG1 THR     5     -18.636 -23.612 -31.080  1.00  0.00
ATOM     73  HG1 THR     5     -18.667 -22.660 -31.207  1.00  0.00
ATOM     74  C   THR     5     -20.097 -21.849 -29.309  1.00  0.00
ATOM     75  O   THR     5     -20.764 -21.448 -30.264  1.00  0.00
ATOM     76  N   ILE     6     -19.394 -21.065 -28.479  1.00  0.00
ATOM     77  H   ILE     6     -18.881 -21.497 -27.720  1.00  0.00
ATOM     78  CA  ILE     6     -19.171 -19.628 -28.618  1.00  0.00
ATOM     79  HA  ILE     6     -19.448 -19.297 -29.620  1.00  0.00
ATOM     80  CB  ILE     6     -19.973 -18.820 -27.552  1.00  0.00
ATOM     81  HB  ILE     6     -19.691 -17.773 -27.671  1.00  0.00
ATOM     82  CG2 ILE     6     -21.486 -18.884 -27.833  1.00  0.00
ATOM     83 HG21 ILE     6     -22.047 -18.227 -27.169  1.00  0.00
ATOM     84 HG22 ILE     6     -21.709 -18.578 -28.855  1.00  0.00
ATOM     85 HG23 ILE     6     -21.871 -19.894 -27.701  1.00  0.00
ATOM     86  CG1 ILE     6     -19.653 -19.194 -26.082  1.00  0.00
ATOM     87 HG12 ILE     6     -20.033 -20.194 -25.866  1.00  0.00
ATOM     88 HG13 ILE     6     -18.580 -19.244 -25.916  1.00  0.00
ATOM     89  CD1 ILE     6     -20.211 -18.205 -25.055  1.00  0.00
ATOM     90 HD11 ILE     6     -19.461 -17.958 -24.303  1.00  0.00
ATOM     91 HD12 ILE     6     -20.532 -17.269 -25.512  1.00  0.00
ATOM     92 HD13 ILE     6     -21.065 -18.641 -24.538  1.00  0.00
ATOM     93  C   ILE     6     -17.671 -19.336 -28.416  1.00  0.00
ATOM     94  O   ILE     6     -16.980 -20.124 -27.766  1.00  0.00
ATOM     95  N   LYS     7     -17.200 -18.196 -28.947  1.00  0.00
ATOM     96  H   LYS     7     -17.823 -17.570 -29.443  1.00  0.00
ATOM     97  CA  LYS     7     -15.849 -17.696 -28.694  1.00  0.00
ATOM     98  HA  LYS     7     -15.190 -18.549 -28.530  1.00  0.00
ATOM     99  CB  LYS     7     -15.314 -16.980 -29.955  1.00  0.00
ATOM    100  HB2 LYS     7     -15.179 -17.725 -30.739  1.00  0.00
ATOM    101  HB3 LYS     7     -16.058 -16.281 -30.333  1.00  0.00
ATOM    102  CG  LYS     7     -13.999 -16.202 -29.758  1.00  0.00
ATOM    103  HG2 LYS     7     -14.185 -15.325 -29.135  1.00  0.00
ATOM    104  HG3 LYS     7     -13.281 -16.818 -29.214  1.00  0.00
ATOM    105  CD  LYS     7     -13.380 -15.748 -31.086  1.00  0.00
ATOM    106  HD2 LYS     7     -12.992 -16.622 -31.612  1.00  0.00
ATOM    107  HD3 LYS     7     -14.154 -15.322 -31.726  1.00  0.00
ATOM    108  CE  LYS     7     -12.257 -14.726 -30.882  1.00  0.00
ATOM    109  HE2 LYS     7     -12.672 -13.795 -30.495  1.00  0.00
ATOM    110  HE3 LYS     7     -11.538 -15.085 -30.146  1.00  0.00
ATOM    111  NZ  LYS     7     -11.546 -14.448 -32.140  1.00  0.00
ATOM    112  HZ1 LYS     7     -12.194 -14.080 -32.822  1.00  0.00
ATOM    113  HZ2 LYS     7     -10.813 -13.774 -31.970  1.00  0.00
ATOM    114  HZ3 LYS     7     -11.138 -15.303 -32.490  1.00  0.00
ATOM    115  C   LYS     7     -15.823 -16.825 -27.426  1.00  0.00
ATOM    116  O   LYS     7     -16.728 -16.022 -27.207  1.00  0.00
ATOM    117  N   VAL     8     -14.756 -16.996 -26.635  1.00  0.00
ATOM    118  H   VAL     8     -14.057 -17.680 -26.895  1.00  0.00
ATOM    119  CA  VAL     8     -14.431 -16.200 -25.453  1.00  0.00
ATOM    120  HA  VAL     8     -14.905 -15.218 -25.524  1.00  0.00
ATOM    121  CB  VAL     8     -14.878 -16.904 -24.133  1.00  0.00
ATOM    122  HB  VAL     8     -14.636 -16.225 -23.316  1.00  0.00
ATOM    123  CG1 VAL     8     -16.402 -17.088 -24.052  1.00  0.00
ATOM    124 HG11 VAL     8     -16.705 -17.465 -23.075  1.00  0.00
ATOM    125 HG12 VAL     8     -16.914 -16.141 -24.209  1.00  0.00
ATOM    126 HG13 VAL     8     -16.768 -17.789 -24.802  1.00  0.00
ATOM    127  CG2 VAL     8     -14.151 -18.226 -23.818  1.00  0.00
ATOM    128 HG21 VAL     8     -14.582 -18.709 -22.941  1.00  0.00
ATOM    129 HG22 VAL     8     -14.223 -18.928 -24.649  1.00  0.00
ATOM    130 HG23 VAL     8     -13.096 -18.065 -23.599  1.00  0.00
ATOM    131  C   VAL     8     -12.905 -15.976 -25.409  1.00  0.00
ATOM    132  O   VAL     8     -12.166 -16.636 -26.141  1.00  0.00
ATOM    133  N   PHE     9     -12.460 -15.056 -24.540  1.00  0.00
ATOM    134  H   PHE     9     -13.120 -14.532 -23.979  1.00  0.00
ATOM    135  CA  PHE     9     -11.043 -14.816 -24.265  1.00  0.00
ATOM    136  HA  PHE     9     -10.424 -15.444 -24.903  1.00  0.00
ATOM    137  CB  PHE     9     -10.679 -13.348 -24.561  1.00  0.00
ATOM    138  HB2 PHE     9     -11.308 -12.678 -23.983  1.00  0.00
ATOM    139  HB3 PHE     9      -9.657 -13.154 -24.232  1.00  0.00
ATOM    140  CG  PHE     9     -10.787 -12.934 -26.016  1.00  0.00
ATOM    141  CD1 PHE     9      -9.723 -13.181 -26.908  1.00  0.00
ATOM    142  HD1 PHE     9      -8.803 -13.621 -26.551  1.00  0.00
ATOM    143  CE1 PHE     9      -9.849 -12.833 -28.245  1.00  0.00
ATOM    144  HE1 PHE     9      -9.022 -12.992 -28.921  1.00  0.00
ATOM    145  CZ  PHE     9     -11.032 -12.278 -28.716  1.00  0.00
ATOM    146  HZ  PHE     9     -11.117 -12.002 -29.757  1.00  0.00
ATOM    147  CE2 PHE     9     -12.111 -12.089 -27.861  1.00  0.00
ATOM    148  HE2 PHE     9     -13.035 -11.677 -28.239  1.00  0.00
ATOM    149  CD2 PHE     9     -12.002 -12.423 -26.519  1.00  0.00
ATOM    150  HD2 PHE     9     -12.845 -12.277 -25.858  1.00  0.00
ATOM    151  C   PHE     9     -10.723 -15.164 -22.806  1.00  0.00
ATOM    152  O   PHE     9     -11.554 -14.931 -21.929  1.00  0.00
ATOM    153  N   THR    10      -9.506 -15.678 -22.574  1.00  0.00
ATOM    154  H   THR    10      -8.891 -15.873 -23.354  1.00  0.00
ATOM    155  CA  THR    10      -8.944 -15.939 -21.247  1.00  0.00
ATOM    156  HA  THR    10      -9.630 -15.598 -20.472  1.00  0.00
ATOM    157  CB  THR    10      -8.668 -17.447 -21.022  1.00  0.00
ATOM    158  HB  THR    10      -8.208 -17.571 -20.041  1.00  0.00
ATOM    159  CG2 THR    10      -9.950 -18.284 -21.023  1.00  0.00
ATOM    160 HG21 THR    10      -9.725 -19.335 -20.843  1.00  0.00
ATOM    161 HG22 THR    10     -10.629 -17.955 -20.235  1.00  0.00
ATOM    162 HG23 THR    10     -10.486 -18.206 -21.969  1.00  0.00
ATOM    163  OG1 THR    10      -7.750 -17.984 -21.960  1.00  0.00
ATOM    164  HG1 THR    10      -6.899 -17.561 -21.825  1.00  0.00
ATOM    165  C   THR    10      -7.618 -15.177 -21.091  1.00  0.00
ATOM    166  O   THR    10      -6.897 -14.977 -22.069  1.00  0.00
ATOM    167  N   THR    11      -7.337 -14.758 -19.848  1.00  0.00
ATOM    168  H   THR    11      -7.980 -14.957 -19.093  1.00  0.00
ATOM    169  CA  THR    11      -6.218 -13.885 -19.499  1.00  0.00
ATOM    170  HA  THR    11      -5.310 -14.284 -19.955  1.00  0.00
ATOM    171  CB  THR    11      -6.474 -12.436 -20.020  1.00  0.00
ATOM    172  HB  THR    11      -6.594 -12.466 -21.103  1.00  0.00
ATOM    173  CG2 THR    11      -7.715 -11.750 -19.418  1.00  0.00
ATOM    174 HG21 THR    11      -7.916 -10.807 -19.922  1.00  0.00
ATOM    175 HG22 THR    11      -8.605 -12.365 -19.538  1.00  0.00
ATOM    176 HG23 THR    11      -7.599 -11.537 -18.354  1.00  0.00
ATOM    177  OG1 THR    11      -5.377 -11.582 -19.766  1.00  0.00
ATOM    178  HG1 THR    11      -4.641 -11.846 -20.328  1.00  0.00
ATOM    179  C   THR    11      -6.021 -13.864 -17.968  1.00  0.00
ATOM    180  O   THR    11      -6.976 -14.101 -17.227  1.00  0.00
ATOM    181  N   VAL    12      -4.790 -13.559 -17.530  1.00  0.00
ATOM    182  H   VAL    12      -4.051 -13.399 -18.199  1.00  0.00
ATOM    183  CA  VAL    12      -4.441 -13.327 -16.125  1.00  0.00
ATOM    184  HA  VAL    12      -5.239 -13.683 -15.470  1.00  0.00
ATOM    185  CB  VAL    12      -3.132 -14.070 -15.735  1.00  0.00
ATOM    186  HB  VAL    12      -2.865 -13.773 -14.719  1.00  0.00
ATOM    187  CG1 VAL    12      -3.344 -15.590 -15.664  1.00  0.00
ATOM    188 HG11 VAL    12      -2.409 -16.103 -15.444  1.00  0.00
ATOM    189 HG12 VAL    12      -4.043 -15.848 -14.872  1.00  0.00
ATOM    190 HG13 VAL    12      -3.736 -15.991 -16.598  1.00  0.00
ATOM    191  CG2 VAL    12      -1.908 -13.719 -16.608  1.00  0.00
ATOM    192 HG21 VAL    12      -1.044 -14.306 -16.305  1.00  0.00
ATOM    193 HG22 VAL    12      -2.085 -13.928 -17.663  1.00  0.00
ATOM    194 HG23 VAL    12      -1.619 -12.672 -16.516  1.00  0.00
ATOM    195  C   VAL    12      -4.230 -11.831 -15.814  1.00  0.00
ATOM    196  O   VAL    12      -4.433 -11.439 -14.666  1.00  0.00
ATOM    197  N   ASP    13      -3.826 -11.037 -16.821  1.00  0.00
ATOM    198  H   ASP    13      -3.711 -11.427 -17.747  1.00  0.00
ATOM    199  CA  ASP    13      -3.365  -9.649 -16.682  1.00  0.00
ATOM    200  HA  ASP    13      -3.266  -9.415 -15.621  1.00  0.00
ATOM    201  CB  ASP    13      -1.959  -9.429 -17.316  1.00  0.00
ATOM    202  HB2 ASP    13      -1.740  -8.363 -17.402  1.00  0.00
ATOM    203  HB3 ASP    13      -1.230  -9.846 -16.621  1.00  0.00
ATOM    204  CG  ASP    13      -1.695 -10.081 -18.684  1.00  0.00
ATOM    205  OD1 ASP    13      -0.498 -10.221 -19.013  1.00  0.00
ATOM    206  OD2 ASP    13      -2.671 -10.354 -19.417  1.00  0.00
ATOM    207  C   ASP    13      -4.365  -8.618 -17.241  1.00  0.00
ATOM    208  O   ASP    13      -4.245  -7.441 -16.902  1.00  0.00
ATOM    209  N   ASN    14      -5.306  -9.066 -18.094  1.00  0.00
ATOM    210  H   ASN    14      -5.309 -10.052 -18.324  1.00  0.00
ATOM    211  CA  ASN    14      -6.229  -8.246 -18.891  1.00  0.00
ATOM    212  HA  ASN    14      -6.860  -8.918 -19.468  1.00  0.00
ATOM    213  CB  ASN    14      -7.135  -7.360 -17.991  1.00  0.00
ATOM    214  HB2 ASN    14      -7.308  -7.877 -17.048  1.00  0.00
ATOM    215  HB3 ASN    14      -6.644  -6.423 -17.726  1.00  0.00
ATOM    216  CG  ASN    14      -8.529  -7.096 -18.571  1.00  0.00
ATOM    217  OD1 ASN    14      -8.851  -5.966 -18.929  1.00  0.00
ATOM    218  ND2 ASN    14      -9.369  -8.130 -18.656  1.00  0.00
ATOM    219 HD21 ASN    14      -9.088  -9.048 -18.345  1.00  0.00
ATOM    220 HD22 ASN    14     -10.298  -7.990 -19.028  1.00  0.00
ATOM    221  C   ASN    14      -5.518  -7.458 -20.015  1.00  0.00
ATOM    222  O   ASN    14      -6.023  -6.422 -20.444  1.00  0.00
ATOM    223  N   ILE    15      -4.369  -7.977 -20.482  1.00  0.00
ATOM    224  H   ILE    15      -4.007  -8.830 -20.071  1.00  0.00
ATOM    225  CA  ILE    15      -3.568  -7.402 -21.563  1.00  0.00
ATOM    226  HA  ILE    15      -4.089  -6.556 -22.016  1.00  0.00
ATOM    227  CB  ILE    15      -2.173  -6.904 -21.065  1.00  0.00
ATOM    228  HB  ILE    15      -1.665  -7.750 -20.598  1.00  0.00
ATOM    229  CG2 ILE    15      -1.258  -6.395 -22.205  1.00  0.00
ATOM    230 HG21 ILE    15      -0.285  -6.084 -21.827  1.00  0.00
ATOM    231 HG22 ILE    15      -1.055  -7.156 -22.957  1.00  0.00
ATOM    232 HG23 ILE    15      -1.704  -5.540 -22.713  1.00  0.00
ATOM    233  CG1 ILE    15      -2.324  -5.810 -19.981  1.00  0.00
ATOM    234 HG12 ILE    15      -2.746  -4.909 -20.428  1.00  0.00
ATOM    235 HG13 ILE    15      -3.038  -6.122 -19.220  1.00  0.00
ATOM    236  CD1 ILE    15      -1.020  -5.455 -19.255  1.00  0.00
ATOM    237 HD11 ILE    15      -1.236  -4.886 -18.352  1.00  0.00
ATOM    238 HD12 ILE    15      -0.470  -6.350 -18.961  1.00  0.00
ATOM    239 HD13 ILE    15      -0.369  -4.840 -19.875  1.00  0.00
ATOM    240  C   ILE    15      -3.374  -8.460 -22.663  1.00  0.00
ATOM    241  O   ILE    15      -3.696  -8.187 -23.820  1.00  0.00
ATOM    242  N   ASN    16      -2.875  -9.647 -22.278  1.00  0.00
ATOM    243  H   ASN    16      -2.650  -9.802 -21.301  1.00  0.00
ATOM    244  CA  ASN    16      -2.615 -10.777 -23.170  1.00  0.00
ATOM    245  HA  ASN    16      -2.408 -10.382 -24.167  1.00  0.00
ATOM    246  CB  ASN    16      -1.361 -11.539 -22.680  1.00  0.00
ATOM    247  HB2 ASN    16      -1.437 -11.766 -21.615  1.00  0.00
ATOM    248  HB3 ASN    16      -1.311 -12.498 -23.197  1.00  0.00
ATOM    249  CG  ASN    16      -0.030 -10.821 -22.949  1.00  0.00
ATOM    250  OD1 ASN    16       0.021  -9.613 -23.168  1.00  0.00
ATOM    251  ND2 ASN    16       1.069 -11.577 -22.937  1.00  0.00
ATOM    252 HD21 ASN    16       1.000 -12.571 -22.749  1.00  0.00
ATOM    253 HD22 ASN    16       1.975 -11.160 -23.088  1.00  0.00
ATOM    254  C   ASN    16      -3.863 -11.668 -23.203  1.00  0.00
ATOM    255  O   ASN    16      -4.015 -12.557 -22.363  1.00  0.00
ATOM    256  N   LEU    17      -4.738 -11.385 -24.178  1.00  0.00
ATOM    257  H   LEU    17      -4.540 -10.625 -24.813  1.00  0.00
ATOM    258  CA  LEU    17      -5.984 -12.108 -24.417  1.00  0.00
ATOM    259  HA  LEU    17      -6.381 -12.469 -23.467  1.00  0.00
ATOM    260  CB  LEU    17      -7.020 -11.156 -25.056  1.00  0.00
ATOM    261  HB2 LEU    17      -6.719 -10.924 -26.079  1.00  0.00
ATOM    262  HB3 LEU    17      -7.970 -11.684 -25.138  1.00  0.00
ATOM    263  CG  LEU    17      -7.253  -9.824 -24.305  1.00  0.00
ATOM    264  HG  LEU    17      -6.336  -9.237 -24.382  1.00  0.00
ATOM    265  CD1 LEU    17      -8.354  -8.994 -24.996  1.00  0.00
ATOM    266 HD11 LEU    17      -7.997  -7.989 -25.223  1.00  0.00
ATOM    267 HD12 LEU    17      -8.674  -9.442 -25.937  1.00  0.00
ATOM    268 HD13 LEU    17      -9.246  -8.892 -24.377  1.00  0.00
ATOM    269  CD2 LEU    17      -7.534 -10.011 -22.802  1.00  0.00
ATOM    270 HD21 LEU    17      -8.165  -9.216 -22.407  1.00  0.00
ATOM    271 HD22 LEU    17      -8.027 -10.961 -22.598  1.00  0.00
ATOM    272 HD23 LEU    17      -6.606  -9.987 -22.229  1.00  0.00
ATOM    273  C   LEU    17      -5.716 -13.315 -25.328  1.00  0.00
ATOM    274  O   LEU    17      -5.036 -13.169 -26.345  1.00  0.00
ATOM    275  N   HIE    18      -6.255 -14.480 -24.942  1.00  0.00
ATOM    276  H   HIE    18      -6.791 -14.522 -24.085  1.00  0.00
ATOM    277  CA  HIE    18      -6.049 -15.756 -25.626  1.00  0.00
ATOM    278  HA  HIE    18      -5.420 -15.633 -26.511  1.00  0.00
ATOM    279  CB  HIE    18      -5.353 -16.740 -24.662  1.00  0.00
ATOM    280  HB2 HIE    18      -6.001 -16.966 -23.816  1.00  0.00
ATOM    281  HB3 HIE    18      -5.176 -17.691 -25.167  1.00  0.00
ATOM    282  CG  HIE    18      -4.037 -16.257 -24.105  1.00  0.00
ATOM    283  ND1 HIE    18      -2.993 -15.841 -24.920  1.00  0.00
ATOM    284  CE1 HIE    18      -2.048 -15.350 -24.122  1.00  0.00
ATOM    285  HE1 HIE    18      -1.104 -14.954 -24.467  1.00  0.00
ATOM    286  NE2 HIE    18      -2.421 -15.377 -22.846  1.00  0.00
ATOM    287  HE2 HIE    18      -1.876 -15.033 -22.055  1.00  0.00
ATOM    288  CD2 HIE    18      -3.697 -15.909 -22.811  1.00  0.00
ATOM    289  HD2 HIE    18      -4.242 -15.983 -21.882  1.00  0.00
ATOM    290  C   HIE    18      -7.411 -16.301 -26.058  1.00  0.00
ATOM    291  O   HIE    18      -8.249 -16.552 -25.192  1.00  0.00
ATOM    292  N   THR    19      -7.605 -16.475 -27.377  1.00  0.00
ATOM    293  H   THR    19      -6.857 -16.264 -28.021  1.00  0.00
ATOM    294  CA  THR    19      -8.838 -17.000 -27.970  1.00  0.00
ATOM    295  HA  THR    19      -9.669 -16.387 -27.613  1.00  0.00
ATOM    296  CB  THR    19      -8.796 -16.929 -29.523  1.00  0.00
ATOM    297  HB  THR    19      -7.858 -17.360 -29.878  1.00  0.00
ATOM    298  CG2 THR    19      -9.955 -17.631 -30.263  1.00  0.00
ATOM    299 HG21 THR    19      -9.952 -17.386 -31.325  1.00  0.00
ATOM    300 HG22 THR    19      -9.885 -18.717 -30.191  1.00  0.00
ATOM    301 HG23 THR    19     -10.922 -17.338 -29.854  1.00  0.00
ATOM    302  OG1 THR    19      -8.794 -15.573 -29.924  1.00  0.00
ATOM    303  HG1 THR    19      -8.000 -15.154 -29.585  1.00  0.00
ATOM    304  C   THR    19      -9.080 -18.467 -27.566  1.00  0.00
ATOM    305  O   THR    19      -8.202 -19.309 -27.760  1.00  0.00
ATOM    306  N   GLN    20     -10.284 -18.722 -27.038  1.00  0.00
ATOM    307  H   GLN    20     -10.940 -17.962 -26.906  1.00  0.00
ATOM    308  CA  GLN    20     -10.801 -20.042 -26.688  1.00  0.00
ATOM    309  HA  GLN    20     -10.155 -20.827 -27.085  1.00  0.00
ATOM    310  CB  GLN    20     -10.917 -20.162 -25.150  1.00  0.00
ATOM    311  HB2 GLN    20     -11.673 -19.461 -24.798  1.00  0.00
ATOM    312  HB3 GLN    20     -11.298 -21.152 -24.897  1.00  0.00
ATOM    313  CG  GLN    20      -9.630 -19.904 -24.336  1.00  0.00
ATOM    314  HG2 GLN    20      -9.308 -18.872 -24.470  1.00  0.00
ATOM    315  HG3 GLN    20      -9.853 -20.010 -23.277  1.00  0.00
ATOM    316  CD  GLN    20      -8.456 -20.838 -24.639  1.00  0.00
ATOM    317  OE1 GLN    20      -8.618 -21.902 -25.231  1.00  0.00
ATOM    318  NE2 GLN    20      -7.262 -20.445 -24.192  1.00  0.00
ATOM    319 HE21 GLN    20      -7.173 -19.583 -23.672  1.00  0.00
ATOM    320 HE22 GLN    20      -6.449 -21.025 -24.340  1.00  0.00
ATOM    321  C   GLN    20     -12.190 -20.197 -27.323  1.00  0.00
ATOM    322  O   GLN    20     -12.893 -19.203 -27.508  1.00  0.00
ATOM    323  N   VAL    21     -12.571 -21.449 -27.616  1.00  0.00
ATOM    324  H   VAL    21     -11.947 -22.222 -27.431  1.00  0.00
ATOM    325  CA  VAL    21     -13.890 -21.803 -28.136  1.00  0.00
ATOM    326  HA  VAL    21     -14.538 -20.927 -28.186  1.00  0.00
ATOM    327  CB  VAL    21     -13.803 -22.410 -29.567  1.00  0.00
ATOM    328  HB  VAL    21     -13.112 -23.255 -29.546  1.00  0.00
ATOM    329  CG1 VAL    21     -15.150 -22.935 -30.105  1.00  0.00
ATOM    330 HG11 VAL    21     -15.061 -23.261 -31.142  1.00  0.00
ATOM    331 HG12 VAL    21     -15.513 -23.792 -29.541  1.00  0.00
ATOM    332 HG13 VAL    21     -15.914 -22.157 -30.070  1.00  0.00
ATOM    333  CG2 VAL    21     -13.227 -21.388 -30.565  1.00  0.00
ATOM    334 HG21 VAL    21     -13.183 -21.801 -31.573  1.00  0.00
ATOM    335 HG22 VAL    21     -13.839 -20.485 -30.603  1.00  0.00
ATOM    336 HG23 VAL    21     -12.213 -21.090 -30.298  1.00  0.00
ATOM    337  C   VAL    21     -14.517 -22.799 -27.146  1.00  0.00
ATOM    338  O   VAL    21     -14.201 -23.989 -27.184  1.00  0.00
ATOM    339  N   VAL    22     -15.351 -22.263 -26.242  1.00  0.00
ATOM    340  H   VAL    22     -15.577 -21.280 -26.297  1.00  0.00
ATOM    341  CA  VAL    22     -15.991 -23.005 -25.156  1.00  0.00
ATOM    342  HA  VAL    22     -15.360 -23.857 -24.898  1.00  0.00
ATOM    343  CB  VAL    22     -16.160 -22.123 -23.887  1.00  0.00
ATOM    344  HB  VAL    22     -16.723 -22.701 -23.154  1.00  0.00
ATOM    345  CG1 VAL    22     -14.807 -21.844 -23.227  1.00  0.00
ATOM    346 HG11 VAL    22     -14.932 -21.260 -22.315  1.00  0.00
ATOM    347 HG12 VAL    22     -14.302 -22.771 -22.954  1.00  0.00
ATOM    348 HG13 VAL    22     -14.148 -21.292 -23.896  1.00  0.00
ATOM    349  CG2 VAL    22     -16.948 -20.815 -24.098  1.00  0.00
ATOM    350 HG21 VAL    22     -16.989 -20.228 -23.180  1.00  0.00
ATOM    351 HG22 VAL    22     -16.488 -20.190 -24.863  1.00  0.00
ATOM    352 HG23 VAL    22     -17.977 -21.007 -24.396  1.00  0.00
ATOM    353  C   VAL    22     -17.377 -23.532 -25.559  1.00  0.00
ATOM    354  O   VAL    22     -18.106 -22.859 -26.286  1.00  0.00
ATOM    355  N   ASP    23     -17.702 -24.727 -25.043  1.00  0.00
ATOM    356  H   ASP    23     -17.039 -25.189 -24.432  1.00  0.00
ATOM    357  CA  ASP    23     -18.982 -25.411 -25.209  1.00  0.00
ATOM    358  HA  ASP    23     -19.363 -25.182 -26.205  1.00  0.00
ATOM    359  CB  ASP    23     -18.783 -26.944 -25.107  1.00  0.00
ATOM    360  HB2 ASP    23     -18.000 -27.241 -25.806  1.00  0.00
ATOM    361  HB3 ASP    23     -18.434 -27.183 -24.101  1.00  0.00
ATOM    362  CG  ASP    23     -20.014 -27.817 -25.396  1.00  0.00
ATOM    363  OD1 ASP    23     -21.040 -27.295 -25.887  1.00  0.00
ATOM    364  OD2 ASP    23     -19.899 -29.031 -25.133  1.00  0.00
ATOM    365  C   ASP    23     -19.974 -24.888 -24.154  1.00  0.00
ATOM    366  O   ASP    23     -19.659 -24.886 -22.963  1.00  0.00
ATOM    367  N   MET    24     -21.168 -24.495 -24.623  1.00  0.00
ATOM    368  H   MET    24     -21.345 -24.571 -25.619  1.00  0.00
ATOM    369  CA  MET    24     -22.305 -24.060 -23.813  1.00  0.00
ATOM    370  HA  MET    24     -21.933 -23.339 -23.085  1.00  0.00
ATOM    371  CB  MET    24     -23.342 -23.336 -24.701  1.00  0.00
ATOM    372  HB2 MET    24     -23.751 -24.041 -25.425  1.00  0.00
ATOM    373  HB3 MET    24     -24.189 -23.019 -24.090  1.00  0.00
ATOM    374  CG  MET    24     -22.793 -22.111 -25.458  1.00  0.00
ATOM    375  HG2 MET    24     -22.096 -21.566 -24.827  1.00  0.00
ATOM    376  HG3 MET    24     -22.222 -22.417 -26.334  1.00  0.00
ATOM    377  SD  MET    24     -24.053 -20.913 -25.974  1.00  0.00
ATOM    378  CE  MET    24     -24.847 -21.841 -27.309  1.00  0.00
ATOM    379  HE1 MET    24     -25.629 -21.240 -27.773  1.00  0.00
ATOM    380  HE2 MET    24     -24.112 -22.101 -28.071  1.00  0.00
ATOM    381  HE3 MET    24     -25.297 -22.755 -26.925  1.00  0.00
ATOM    382  C   MET    24     -22.975 -25.194 -23.009  1.00  0.00
ATOM    383  O   MET    24     -23.725 -24.882 -22.085  1.00  0.00
ATOM    384  N   SER    25     -22.704 -26.471 -23.349  1.00  0.00
ATOM    385  H   SER    25     -22.097 -26.660 -24.138  1.00  0.00
ATOM    386  CA  SER    25     -23.200 -27.641 -22.614  1.00  0.00
ATOM    387  HA  SER    25     -24.216 -27.404 -22.293  1.00  0.00
ATOM    388  CB  SER    25     -23.325 -28.853 -23.572  1.00  0.00
ATOM    389  HB2 SER    25     -24.160 -29.476 -23.250  1.00  0.00
ATOM    390  HB3 SER    25     -23.564 -28.530 -24.586  1.00  0.00
ATOM    391  OG  SER    25     -22.187 -29.693 -23.611  1.00  0.00
ATOM    392  HG  SER    25     -21.514 -29.305 -24.186  1.00  0.00
ATOM    393  C   SER    25     -22.397 -27.950 -21.328  1.00  0.00
ATOM    394  O   SER    25     -22.929 -28.634 -20.454  1.00  0.00
ATOM    395  N   MET    26     -21.161 -27.431 -21.229  1.00  0.00
ATOM    396  H   MET    26     -20.813 -26.854 -21.981  1.00  0.00
ATOM    397  CA  MET    26     -20.256 -27.585 -20.085  1.00  0.00
ATOM    398  HA  MET    26     -20.599 -28.386 -19.428  1.00  0.00
ATOM    399  CB  MET    26     -18.851 -27.931 -20.618  1.00  0.00
ATOM    400  HB2 MET    26     -18.513 -27.142 -21.290  1.00  0.00
ATOM    401  HB3 MET    26     -18.144 -27.945 -19.788  1.00  0.00
ATOM    402  CG  MET    26     -18.767 -29.271 -21.364  1.00  0.00
ATOM    403  HG2 MET    26     -19.038 -30.089 -20.696  1.00  0.00
ATOM    404  HG3 MET    26     -19.485 -29.291 -22.183  1.00  0.00
ATOM    405  SD  MET    26     -17.139 -29.621 -22.084  1.00  0.00
ATOM    406  CE  MET    26     -16.163 -29.918 -20.586  1.00  0.00
ATOM    407  HE1 MET    26     -15.154 -30.231 -20.852  1.00  0.00
ATOM    408  HE2 MET    26     -16.089 -29.011 -19.989  1.00  0.00
ATOM    409  HE3 MET    26     -16.620 -30.700 -19.979  1.00  0.00
ATOM    410  C   MET    26     -20.192 -26.281 -19.273  1.00  0.00
ATOM    411  O   MET    26     -20.514 -25.222 -19.806  1.00  0.00
ATOM    412  N   THR    27     -19.741 -26.368 -18.009  1.00  0.00
ATOM    413  H   THR    27     -19.476 -27.268 -17.631  1.00  0.00
ATOM    414  CA  THR    27     -19.452 -25.199 -17.164  1.00  0.00
ATOM    415  HA  THR    27     -20.164 -24.414 -17.393  1.00  0.00
ATOM    416  CB  THR    27     -19.597 -25.513 -15.646  1.00  0.00
ATOM    417  HB  THR    27     -19.643 -24.552 -15.131  1.00  0.00
ATOM    418  CG2 THR    27     -20.890 -26.251 -15.268  1.00  0.00
ATOM    419 HG21 THR    27     -20.969 -26.374 -14.188  1.00  0.00
ATOM    420 HG22 THR    27     -21.767 -25.692 -15.595  1.00  0.00
ATOM    421 HG23 THR    27     -20.937 -27.243 -15.717  1.00  0.00
ATOM    422  OG1 THR    27     -18.483 -26.172 -15.074  1.00  0.00
ATOM    423  HG1 THR    27     -18.699 -26.399 -14.166  1.00  0.00
ATOM    424  C   THR    27     -18.039 -24.640 -17.440  1.00  0.00
ATOM    425  O   THR    27     -17.202 -25.346 -18.004  1.00  0.00
ATOM    426  N   TYR    28     -17.783 -23.391 -17.011  1.00  0.00
ATOM    427  H   TYR    28     -18.515 -22.847 -16.572  1.00  0.00
ATOM    428  CA  TYR    28     -16.447 -22.776 -17.049  1.00  0.00
ATOM    429  HA  TYR    28     -16.075 -22.871 -18.072  1.00  0.00
ATOM    430  CB  TYR    28     -16.546 -21.274 -16.713  1.00  0.00
ATOM    431  HB2 TYR    28     -17.108 -21.131 -15.790  1.00  0.00
ATOM    432  HB3 TYR    28     -15.548 -20.885 -16.509  1.00  0.00
ATOM    433  CG  TYR    28     -17.109 -20.394 -17.818  1.00  0.00
ATOM    434  CD1 TYR    28     -18.401 -19.838 -17.713  1.00  0.00
ATOM    435  HD1 TYR    28     -19.015 -20.048 -16.851  1.00  0.00
ATOM    436  CE1 TYR    28     -18.897 -18.998 -18.728  1.00  0.00
ATOM    437  HE1 TYR    28     -19.890 -18.581 -18.640  1.00  0.00
ATOM    438  CZ  TYR    28     -18.102 -18.710 -19.856  1.00  0.00
ATOM    439  OH  TYR    28     -18.585 -17.913 -20.852  1.00  0.00
ATOM    440  HH  TYR    28     -19.474 -17.591 -20.681  1.00  0.00
ATOM    441  CE2 TYR    28     -16.811 -19.261 -19.966  1.00  0.00
ATOM    442  HE2 TYR    28     -16.201 -19.043 -20.830  1.00  0.00
ATOM    443  CD2 TYR    28     -16.319 -20.104 -18.951  1.00  0.00
ATOM    444  HD2 TYR    28     -15.330 -20.524 -19.040  1.00  0.00
ATOM    445  C   TYR    28     -15.416 -23.472 -16.132  1.00  0.00
ATOM    446  O   TYR    28     -14.227 -23.417 -16.436  1.00  0.00
ATOM    447  N   GLY    29     -15.883 -24.141 -15.063  1.00  0.00
ATOM    448  H   GLY    29     -16.876 -24.125 -14.873  1.00  0.00
ATOM    449  CA  GLY    29     -15.061 -24.926 -14.141  1.00  0.00
ATOM    450  HA2 GLY    29     -14.183 -24.363 -13.836  1.00  0.00
ATOM    451  HA3 GLY    29     -15.641 -25.129 -13.241  1.00  0.00
ATOM    452  C   GLY    29     -14.619 -26.261 -14.752  1.00  0.00
ATOM    453  O   GLY    29     -13.539 -26.747 -14.422  1.00  0.00
ATOM    454  N   GLN    30     -15.429 -26.827 -15.662  1.00  0.00
ATOM    455  H   GLN    30     -16.308 -26.378 -15.882  1.00  0.00
ATOM    456  CA  GLN    30     -15.133 -28.046 -16.417  1.00  0.00
ATOM    457  HA  GLN    30     -14.653 -28.763 -15.748  1.00  0.00
ATOM    458  CB  GLN    30     -16.463 -28.659 -16.905  1.00  0.00
ATOM    459  HB2 GLN    30     -17.028 -27.892 -17.435  1.00  0.00
ATOM    460  HB3 GLN    30     -16.272 -29.447 -17.634  1.00  0.00
ATOM    461  CG  GLN    30     -17.316 -29.261 -15.768  1.00  0.00
ATOM    462  HG2 GLN    30     -16.840 -30.169 -15.396  1.00  0.00
ATOM    463  HG3 GLN    30     -17.362 -28.574 -14.925  1.00  0.00
ATOM    464  CD  GLN    30     -18.755 -29.585 -16.184  1.00  0.00
ATOM    465  OE1 GLN    30     -19.171 -29.337 -17.314  1.00  0.00
ATOM    466  NE2 GLN    30     -19.533 -30.138 -15.253  1.00  0.00
ATOM    467 HE21 GLN    30     -19.171 -30.332 -14.331  1.00  0.00
ATOM    468 HE22 GLN    30     -20.490 -30.374 -15.470  1.00  0.00
ATOM    469  C   GLN    30     -14.169 -27.823 -17.599  1.00  0.00
ATOM    470  O   GLN    30     -13.704 -28.812 -18.165  1.00  0.00
ATOM    471  N   GLN    31     -13.905 -26.554 -17.962  1.00  0.00
ATOM    472  H   GLN    31     -14.326 -25.798 -17.441  1.00  0.00
ATOM    473  CA  GLN    31     -13.145 -26.172 -19.154  1.00  0.00
ATOM    474  HA  GLN    31     -12.838 -27.065 -19.703  1.00  0.00
ATOM    475  CB  GLN    31     -14.059 -25.354 -20.090  1.00  0.00
ATOM    476  HB2 GLN    31     -14.448 -24.485 -19.555  1.00  0.00
ATOM    477  HB3 GLN    31     -13.473 -24.960 -20.923  1.00  0.00
ATOM    478  CG  GLN    31     -15.230 -26.188 -20.645  1.00  0.00
ATOM    479  HG2 GLN    31     -14.842 -27.046 -21.196  1.00  0.00
ATOM    480  HG3 GLN    31     -15.839 -26.596 -19.840  1.00  0.00
ATOM    481  CD  GLN    31     -16.123 -25.380 -21.579  1.00  0.00
ATOM    482  OE1 GLN    31     -15.878 -25.335 -22.780  1.00  0.00
ATOM    483  NE2 GLN    31     -17.170 -24.757 -21.034  1.00  0.00
ATOM    484 HE21 GLN    31     -17.340 -24.825 -20.040  1.00  0.00
ATOM    485 HE22 GLN    31     -17.822 -24.252 -21.618  1.00  0.00
ATOM    486  C   GLN    31     -11.852 -25.406 -18.829  1.00  0.00
ATOM    487  O   GLN    31     -10.854 -25.637 -19.510  1.00  0.00
ATOM    488  N   PHE    32     -11.885 -24.518 -17.820  1.00  0.00
ATOM    489  H   PHE    32     -12.751 -24.358 -17.324  1.00  0.00
ATOM    490  CA  PHE    32     -10.764 -23.644 -17.445  1.00  0.00
ATOM    491  HA  PHE    32      -9.873 -23.880 -18.029  1.00  0.00
ATOM    492  CB  PHE    32     -11.158 -22.171 -17.693  1.00  0.00
ATOM    493  HB2 PHE    32     -12.003 -21.941 -17.048  1.00  0.00
ATOM    494  HB3 PHE    32     -10.350 -21.509 -17.377  1.00  0.00
ATOM    495  CG  PHE    32     -11.546 -21.759 -19.103  1.00  0.00
ATOM    496  CD1 PHE    32     -10.871 -22.266 -20.235  1.00  0.00
ATOM    497  HD1 PHE    32     -10.109 -23.024 -20.131  1.00  0.00
ATOM    498  CE1 PHE    32     -11.190 -21.796 -21.501  1.00  0.00
ATOM    499  HE1 PHE    32     -10.686 -22.200 -22.367  1.00  0.00
ATOM    500  CZ  PHE    32     -12.135 -20.791 -21.656  1.00  0.00
ATOM    501  HZ  PHE    32     -12.362 -20.416 -22.641  1.00  0.00
ATOM    502  CE2 PHE    32     -12.773 -20.245 -20.550  1.00  0.00
ATOM    503  HE2 PHE    32     -13.490 -19.448 -20.679  1.00  0.00
ATOM    504  CD2 PHE    32     -12.476 -20.711 -19.277  1.00  0.00
ATOM    505  HD2 PHE    32     -12.958 -20.265 -18.419  1.00  0.00
ATOM    506  C   PHE    32     -10.359 -23.782 -15.966  1.00  0.00
ATOM    507  O   PHE    32      -9.264 -23.339 -15.618  1.00  0.00
ATOM    508  N   GLY    33     -11.243 -24.336 -15.117  1.00  0.00
ATOM    509  H   GLY    33     -12.120 -24.687 -15.473  1.00  0.00
ATOM    510  CA  GLY    33     -11.094 -24.297 -13.662  1.00  0.00
ATOM    511  HA2 GLY    33     -11.666 -25.112 -13.219  1.00  0.00
ATOM    512  HA3 GLY    33     -10.048 -24.454 -13.394  1.00  0.00
ATOM    513  C   GLY    33     -11.640 -22.953 -13.133  1.00  0.00
ATOM    514  O   GLY    33     -12.584 -22.424 -13.724  1.00  0.00
ATOM    515  N   PRO    34     -11.092 -22.408 -12.019  1.00  0.00
ATOM    516  CD  PRO    34     -10.065 -23.050 -11.198  1.00  0.00
ATOM    517  HD2 PRO    34      -9.096 -22.914 -11.680  1.00  0.00
ATOM    518  HD3 PRO    34     -10.234 -24.119 -11.054  1.00  0.00
ATOM    519  CG  PRO    34     -10.110 -22.312  -9.867  1.00  0.00
ATOM    520  HG2 PRO    34      -9.174 -22.365  -9.311  1.00  0.00
ATOM    521  HG3 PRO    34     -10.898 -22.736  -9.242  1.00  0.00
ATOM    522  CB  PRO    34     -10.497 -20.904 -10.279  1.00  0.00
ATOM    523  HB2 PRO    34      -9.604 -20.383 -10.622  1.00  0.00
ATOM    524  HB3 PRO    34     -10.917 -20.330  -9.453  1.00  0.00
ATOM    525  CA  PRO    34     -11.498 -21.111 -11.430  1.00  0.00
ATOM    526  HA  PRO    34     -12.492 -21.254 -11.005  1.00  0.00
ATOM    527  C   PRO    34     -11.513 -19.932 -12.424  1.00  0.00
ATOM    528  O   PRO    34     -10.452 -19.509 -12.886  1.00  0.00
ATOM    529  N   THR    35     -12.732 -19.482 -12.764  1.00  0.00
ATOM    530  H   THR    35     -13.548 -19.879 -12.314  1.00  0.00
ATOM    531  CA  THR    35     -13.005 -18.472 -13.784  1.00  0.00
ATOM    532  HA  THR    35     -12.071 -18.023 -14.121  1.00  0.00
ATOM    533  CB  THR    35     -13.742 -19.084 -15.006  1.00  0.00
ATOM    534  HB  THR    35     -14.705 -19.490 -14.689  1.00  0.00
ATOM    535  CG2 THR    35     -13.967 -18.115 -16.181  1.00  0.00
ATOM    536 HG21 THR    35     -14.445 -18.618 -17.022  1.00  0.00
ATOM    537 HG22 THR    35     -14.601 -17.273 -15.911  1.00  0.00
ATOM    538 HG23 THR    35     -13.018 -17.712 -16.535  1.00  0.00
ATOM    539  OG1 THR    35     -12.983 -20.156 -15.520  1.00  0.00
ATOM    540  HG1 THR    35     -12.901 -20.831 -14.838  1.00  0.00
ATOM    541  C   THR    35     -13.908 -17.369 -13.207  1.00  0.00
ATOM    542  O   THR    35     -14.862 -17.668 -12.487  1.00  0.00
ATOM    543  N   TYR    36     -13.587 -16.116 -13.558  1.00  0.00
ATOM    544  H   TYR    36     -12.796 -15.964 -14.172  1.00  0.00
ATOM    545  CA  TYR    36     -14.274 -14.906 -13.113  1.00  0.00
ATOM    546  HA  TYR    36     -15.205 -15.169 -12.611  1.00  0.00
ATOM    547  CB  TYR    36     -13.370 -14.134 -12.124  1.00  0.00
ATOM    548  HB2 TYR    36     -12.467 -13.798 -12.633  1.00  0.00
ATOM    549  HB3 TYR    36     -13.877 -13.227 -11.792  1.00  0.00
ATOM    550  CG  TYR    36     -12.933 -14.913 -10.895  1.00  0.00
ATOM    551  CD1 TYR    36     -13.680 -14.836  -9.702  1.00  0.00
ATOM    552  HD1 TYR    36     -14.561 -14.215  -9.652  1.00  0.00
ATOM    553  CE1 TYR    36     -13.280 -15.568  -8.567  1.00  0.00
ATOM    554  HE1 TYR    36     -13.861 -15.505  -7.659  1.00  0.00
ATOM    555  CZ  TYR    36     -12.126 -16.375  -8.620  1.00  0.00
ATOM    556  OH  TYR    36     -11.731 -17.082  -7.522  1.00  0.00
ATOM    557  HH  TYR    36     -12.330 -16.987  -6.778  1.00  0.00
ATOM    558  CE2 TYR    36     -11.376 -16.451  -9.809  1.00  0.00
ATOM    559  HE2 TYR    36     -10.495 -17.072  -9.856  1.00  0.00
ATOM    560  CD2 TYR    36     -11.775 -15.718 -10.942  1.00  0.00
ATOM    561  HD2 TYR    36     -11.195 -15.784 -11.852  1.00  0.00
ATOM    562  C   TYR    36     -14.611 -14.028 -14.328  1.00  0.00
ATOM    563  O   TYR    36     -13.900 -14.063 -15.332  1.00  0.00
ATOM    564  N   LEU    37     -15.679 -13.231 -14.189  1.00  0.00
ATOM    565  H   LEU    37     -16.209 -13.263 -13.325  1.00  0.00
ATOM    566  CA  LEU    37     -16.131 -12.244 -15.163  1.00  0.00
ATOM    567  HA  LEU    37     -15.322 -12.020 -15.859  1.00  0.00
ATOM    568  CB  LEU    37     -17.342 -12.810 -15.940  1.00  0.00
ATOM    569  HB2 LEU    37     -17.087 -13.796 -16.320  1.00  0.00
ATOM    570  HB3 LEU    37     -18.158 -12.972 -15.235  1.00  0.00
ATOM    571  CG  LEU    37     -17.863 -11.935 -17.107  1.00  0.00
ATOM    572  HG  LEU    37     -18.106 -10.954 -16.698  1.00  0.00
ATOM    573  CD1 LEU    37     -16.795 -11.718 -18.200  1.00  0.00
ATOM    574 HD11 LEU    37     -17.164 -11.925 -19.204  1.00  0.00
ATOM    575 HD12 LEU    37     -16.445 -10.686 -18.197  1.00  0.00
ATOM    576 HD13 LEU    37     -15.924 -12.357 -18.054  1.00  0.00
ATOM    577  CD2 LEU    37     -19.182 -12.499 -17.681  1.00  0.00
ATOM    578 HD21 LEU    37     -19.968 -11.745 -17.647  1.00  0.00
ATOM    579 HD22 LEU    37     -19.091 -12.822 -18.718  1.00  0.00
ATOM    580 HD23 LEU    37     -19.540 -13.361 -17.118  1.00  0.00
ATOM    581  C   LEU    37     -16.485 -10.964 -14.400  1.00  0.00
ATOM    582  O   LEU    37     -17.415 -10.979 -13.592  1.00  0.00
ATOM    583  N   ASP    38     -15.733  -9.885 -14.677  1.00  0.00
ATOM    584  H   ASP    38     -15.009  -9.963 -15.377  1.00  0.00
ATOM    585  CA  ASP    38     -15.950  -8.527 -14.154  1.00  0.00
ATOM    586  HA  ASP    38     -15.099  -7.950 -14.517  1.00  0.00
ATOM    587  CB  ASP    38     -17.228  -7.840 -14.721  1.00  0.00
ATOM    588  HB2 ASP    38     -18.102  -8.301 -14.258  1.00  0.00
ATOM    589  HB3 ASP    38     -17.233  -6.784 -14.450  1.00  0.00
ATOM    590  CG  ASP    38     -17.408  -7.929 -16.245  1.00  0.00
ATOM    591  OD1 ASP    38     -16.388  -8.080 -16.955  1.00  0.00
ATOM    592  OD2 ASP    38     -18.567  -7.765 -16.686  1.00  0.00
ATOM    593  C   ASP    38     -15.854  -8.429 -12.611  1.00  0.00
ATOM    594  O   ASP    38     -16.570  -7.636 -11.997  1.00  0.00
ATOM    595  N   GLY    39     -14.961  -9.236 -12.009  1.00  0.00
ATOM    596  H   GLY    39     -14.408  -9.861 -12.579  1.00  0.00
ATOM    597  CA  GLY    39     -14.714  -9.263 -10.566  1.00  0.00
ATOM    598  HA2 GLY    39     -13.705  -9.638 -10.398  1.00  0.00
ATOM    599  HA3 GLY    39     -14.738  -8.253 -10.155  1.00  0.00
ATOM    600  C   GLY    39     -15.699 -10.162  -9.795  1.00  0.00
ATOM    601  O   GLY    39     -15.685 -10.119  -8.564  1.00  0.00
ATOM    602  N   ALA    40     -16.541 -10.951 -10.487  1.00  0.00
ATOM    603  H   ALA    40     -16.523 -10.928 -11.498  1.00  0.00
ATOM    604  CA  ALA    40     -17.497 -11.896  -9.902  1.00  0.00
ATOM    605  HA  ALA    40     -17.385 -11.935  -8.817  1.00  0.00
ATOM    606  CB  ALA    40     -18.921 -11.426 -10.232  1.00  0.00
ATOM    607  HB1 ALA    40     -19.667 -12.102  -9.812  1.00  0.00
ATOM    608  HB2 ALA    40     -19.110 -10.434  -9.821  1.00  0.00
ATOM    609  HB3 ALA    40     -19.087 -11.377 -11.309  1.00  0.00
ATOM    610  C   ALA    40     -17.258 -13.306 -10.460  1.00  0.00
ATOM    611  O   ALA    40     -16.881 -13.443 -11.622  1.00  0.00
ATOM    612  N   ASP    41     -17.492 -14.330  -9.622  1.00  0.00
ATOM    613  H   ASP    41     -17.819 -14.136  -8.688  1.00  0.00
ATOM    614  CA  ASP    41     -17.305 -15.749  -9.946  1.00  0.00
ATOM    615  HA  ASP    41     -16.312 -15.849 -10.389  1.00  0.00
ATOM    616  CB  ASP    41     -17.346 -16.594  -8.645  1.00  0.00
ATOM    617  HB2 ASP    41     -16.667 -16.154  -7.914  1.00  0.00
ATOM    618  HB3 ASP    41     -18.354 -16.542  -8.231  1.00  0.00
ATOM    619  CG  ASP    41     -16.969 -18.076  -8.791  1.00  0.00
ATOM    620  OD1 ASP    41     -16.356 -18.436  -9.819  1.00  0.00
ATOM    621  OD2 ASP    41     -17.259 -18.824  -7.833  1.00  0.00
ATOM    622  C   ASP    41     -18.347 -16.236 -10.977  1.00  0.00
ATOM    623  O   ASP    41     -19.533 -15.942 -10.826  1.00  0.00
ATOM    624  N   VAL    42     -17.873 -16.993 -11.981  1.00  0.00
ATOM    625  H   VAL    42     -16.882 -17.192 -12.018  1.00  0.00
ATOM    626  CA  VAL    42     -18.689 -17.631 -13.019  1.00  0.00
ATOM    627  HA  VAL    42     -19.724 -17.682 -12.677  1.00  0.00
ATOM    628  CB  VAL    42     -18.650 -16.844 -14.363  1.00  0.00
ATOM    629  HB  VAL    42     -19.294 -17.362 -15.075  1.00  0.00
ATOM    630  CG1 VAL    42     -19.267 -15.444 -14.232  1.00  0.00
ATOM    631 HG11 VAL    42     -19.367 -14.974 -15.210  1.00  0.00
ATOM    632 HG12 VAL    42     -20.264 -15.493 -13.793  1.00  0.00
ATOM    633 HG13 VAL    42     -18.656 -14.793 -13.607  1.00  0.00
ATOM    634  CG2 VAL    42     -17.259 -16.783 -15.017  1.00  0.00
ATOM    635 HG21 VAL    42     -17.295 -16.214 -15.942  1.00  0.00
ATOM    636 HG22 VAL    42     -16.538 -16.299 -14.363  1.00  0.00
ATOM    637 HG23 VAL    42     -16.877 -17.772 -15.268  1.00  0.00
ATOM    638  C   VAL    42     -18.271 -19.098 -13.277  1.00  0.00
ATOM    639  O   VAL    42     -18.687 -19.672 -14.283  1.00  0.00
ATOM    640  N   THR    43     -17.483 -19.698 -12.365  1.00  0.00
ATOM    641  H   THR    43     -17.183 -19.175 -11.551  1.00  0.00
ATOM    642  CA  THR    43     -16.984 -21.076 -12.458  1.00  0.00
ATOM    643  HA  THR    43     -16.382 -21.148 -13.366  1.00  0.00
ATOM    644  CB  THR    43     -16.087 -21.426 -11.236  1.00  0.00
ATOM    645  HB  THR    43     -16.678 -21.342 -10.322  1.00  0.00
ATOM    646  CG2 THR    43     -15.424 -22.813 -11.261  1.00  0.00
ATOM    647 HG21 THR    43     -14.768 -22.946 -10.401  1.00  0.00
ATOM    648 HG22 THR    43     -16.152 -23.624 -11.237  1.00  0.00
ATOM    649 HG23 THR    43     -14.814 -22.927 -12.155  1.00  0.00
ATOM    650  OG1 THR    43     -15.041 -20.484 -11.130  1.00  0.00
ATOM    651  HG1 THR    43     -15.405 -19.669 -10.756  1.00  0.00
ATOM    652  C   THR    43     -18.102 -22.141 -12.541  1.00  0.00
ATOM    653  O   THR    43     -17.960 -23.112 -13.283  1.00  0.00
ATOM    654  N   LYS    44     -19.196 -21.928 -11.791  1.00  0.00
ATOM    655  H   LYS    44     -19.249 -21.096 -11.221  1.00  0.00
ATOM    656  CA  LYS    44     -20.311 -22.869 -11.674  1.00  0.00
ATOM    657  HA  LYS    44     -19.905 -23.882 -11.694  1.00  0.00
ATOM    658  CB  LYS    44     -20.994 -22.670 -10.305  1.00  0.00
ATOM    659  HB2 LYS    44     -21.355 -21.644 -10.217  1.00  0.00
ATOM    660  HB3 LYS    44     -21.875 -23.310 -10.244  1.00  0.00
ATOM    661  CG  LYS    44     -20.068 -23.001  -9.120  1.00  0.00
ATOM    662  HG2 LYS    44     -19.705 -24.024  -9.219  1.00  0.00
ATOM    663  HG3 LYS    44     -19.184 -22.361  -9.151  1.00  0.00
ATOM    664  CD  LYS    44     -20.750 -22.834  -7.755  1.00  0.00
ATOM    665  HD2 LYS    44     -21.130 -21.815  -7.663  1.00  0.00
ATOM    666  HD3 LYS    44     -21.618 -23.492  -7.701  1.00  0.00
ATOM    667  CE  LYS    44     -19.794 -23.138  -6.592  1.00  0.00
ATOM    668  HE2 LYS    44     -19.430 -24.164  -6.660  1.00  0.00
ATOM    669  HE3 LYS    44     -18.923 -22.483  -6.638  1.00  0.00
ATOM    670  NZ  LYS    44     -20.451 -22.955  -5.286  1.00  0.00
ATOM    671  HZ1 LYS    44     -21.244 -23.576  -5.214  1.00  0.00
ATOM    672  HZ2 LYS    44     -19.794 -23.164  -4.548  1.00  0.00
ATOM    673  HZ3 LYS    44     -20.761 -21.998  -5.195  1.00  0.00
ATOM    674  C   LYS    44     -21.331 -22.778 -12.825  1.00  0.00
ATOM    675  O   LYS    44     -21.976 -23.788 -13.108  1.00  0.00
ATOM    676  N   ILE    45     -21.459 -21.604 -13.472  1.00  0.00
ATOM    677  H   ILE    45     -20.875 -20.822 -13.217  1.00  0.00
ATOM    678  CA  ILE    45     -22.369 -21.396 -14.605  1.00  0.00
ATOM    679  HA  ILE    45     -23.252 -22.023 -14.462  1.00  0.00
ATOM    680  CB  ILE    45     -22.857 -19.919 -14.713  1.00  0.00
ATOM    681  HB  ILE    45     -23.568 -19.887 -15.541  1.00  0.00
ATOM    682  CG2 ILE    45     -23.663 -19.512 -13.465  1.00  0.00
ATOM    683 HG21 ILE    45     -24.132 -18.537 -13.593  1.00  0.00
ATOM    684 HG22 ILE    45     -24.460 -20.228 -13.262  1.00  0.00
ATOM    685 HG23 ILE    45     -23.030 -19.461 -12.579  1.00  0.00
ATOM    686  CG1 ILE    45     -21.760 -18.878 -15.040  1.00  0.00
ATOM    687 HG12 ILE    45     -21.145 -18.739 -14.155  1.00  0.00
ATOM    688 HG13 ILE    45     -21.089 -19.233 -15.821  1.00  0.00
ATOM    689  CD1 ILE    45     -22.305 -17.514 -15.487  1.00  0.00
ATOM    690 HD11 ILE    45     -21.559 -16.972 -16.069  1.00  0.00
ATOM    691 HD12 ILE    45     -23.194 -17.617 -16.109  1.00  0.00
ATOM    692 HD13 ILE    45     -22.563 -16.893 -14.628  1.00  0.00
ATOM    693  C   ILE    45     -21.728 -21.819 -15.943  1.00  0.00
ATOM    694  O   ILE    45     -20.513 -22.015 -16.019  1.00  0.00
ATOM    695  N   LYS    46     -22.580 -21.950 -16.971  1.00  0.00
ATOM    696  H   LYS    46     -23.560 -21.748 -16.833  1.00  0.00
ATOM    697  CA  LYS    46     -22.198 -22.332 -18.328  1.00  0.00
ATOM    698  HA  LYS    46     -21.247 -22.847 -18.281  1.00  0.00
ATOM    699  CB  LYS    46     -23.251 -23.313 -18.885  1.00  0.00
ATOM    700  HB2 LYS    46     -24.222 -22.824 -18.976  1.00  0.00
ATOM    701  HB3 LYS    46     -22.959 -23.599 -19.895  1.00  0.00
ATOM    702  CG  LYS    46     -23.394 -24.587 -18.030  1.00  0.00
ATOM    703  HG2 LYS    46     -22.407 -24.977 -17.795  1.00  0.00
ATOM    704  HG3 LYS    46     -23.855 -24.337 -17.074  1.00  0.00
ATOM    705  CD  LYS    46     -24.214 -25.690 -18.709  1.00  0.00
ATOM    706  HD2 LYS    46     -25.206 -25.310 -18.955  1.00  0.00
ATOM    707  HD3 LYS    46     -23.741 -25.954 -19.654  1.00  0.00
ATOM    708  CE  LYS    46     -24.334 -26.943 -17.831  1.00  0.00
ATOM    709  HE2 LYS    46     -23.343 -27.317 -17.568  1.00  0.00
ATOM    710  HE3 LYS    46     -24.848 -26.705 -16.898  1.00  0.00
ATOM    711  NZ  LYS    46     -25.068 -28.015 -18.523  1.00  0.00
ATOM    712  HZ1 LYS    46     -24.551 -28.282 -19.352  1.00  0.00
ATOM    713  HZ2 LYS    46     -25.153 -28.817 -17.914  1.00  0.00
ATOM    714  HZ3 LYS    46     -25.987 -27.688 -18.785  1.00  0.00
ATOM    715  C   LYS    46     -22.063 -21.090 -19.234  1.00  0.00
ATOM    716  O   LYS    46     -22.723 -20.084 -18.962  1.00  0.00
ATOM    717  N   PRO    47     -21.257 -21.188 -20.322  1.00  0.00
ATOM    718  CD  PRO    47     -20.312 -22.265 -20.616  1.00  0.00
ATOM    719  HD2 PRO    47     -20.863 -23.090 -21.063  1.00  0.00
ATOM    720  HD3 PRO    47     -19.756 -22.626 -19.752  1.00  0.00
ATOM    721  CG  PRO    47     -19.342 -21.679 -21.624  1.00  0.00
ATOM    722  HG2 PRO    47     -18.867 -22.429 -22.253  1.00  0.00
ATOM    723  HG3 PRO    47     -18.555 -21.140 -21.100  1.00  0.00
ATOM    724  CB  PRO    47     -20.199 -20.704 -22.402  1.00  0.00
ATOM    725  HB2 PRO    47     -20.661 -21.238 -23.230  1.00  0.00
ATOM    726  HB3 PRO    47     -19.603 -19.899 -22.829  1.00  0.00
ATOM    727  CA  PRO    47     -21.252 -20.187 -21.404  1.00  0.00
ATOM    728  HA  PRO    47     -20.906 -19.249 -20.973  1.00  0.00
ATOM    729  C   PRO    47     -22.630 -19.998 -22.061  1.00  0.00
ATOM    730  O   PRO    47     -23.262 -20.977 -22.455  1.00  0.00
ATOM    731  N   HIE    48     -23.060 -18.733 -22.134  1.00  0.00
ATOM    732  H   HIE    48     -22.476 -17.997 -21.759  1.00  0.00
ATOM    733  CA  HIE    48     -24.289 -18.280 -22.780  1.00  0.00
ATOM    734  HA  HIE    48     -24.855 -19.129 -23.169  1.00  0.00
ATOM    735  CB  HIE    48     -25.128 -17.546 -21.713  1.00  0.00
ATOM    736  HB2 HIE    48     -25.271 -18.199 -20.851  1.00  0.00
ATOM    737  HB3 HIE    48     -24.583 -16.675 -21.343  1.00  0.00
ATOM    738  CG  HIE    48     -26.494 -17.101 -22.172  1.00  0.00
ATOM    739  ND1 HIE    48     -26.766 -15.780 -22.545  1.00  0.00
ATOM    740  CE1 HIE    48     -28.041 -15.784 -22.910  1.00  0.00
ATOM    741  HE1 HIE    48     -28.563 -14.906 -23.261  1.00  0.00
ATOM    742  NE2 HIE    48     -28.610 -16.986 -22.802  1.00  0.00
ATOM    743  HE2 HIE    48     -29.568 -17.218 -23.024  1.00  0.00
ATOM    744  CD2 HIE    48     -27.640 -17.853 -22.329  1.00  0.00
ATOM    745  HD2 HIE    48     -27.832 -18.902 -22.156  1.00  0.00
ATOM    746  C   HIE    48     -23.920 -17.359 -23.955  1.00  0.00
ATOM    747  O   HIE    48     -22.811 -16.831 -23.990  1.00  0.00
ATOM    748  N   ASN    49     -24.863 -17.143 -24.887  1.00  0.00
ATOM    749  H   ASN    49     -25.755 -17.610 -24.809  1.00  0.00
ATOM    750  CA  ASN    49     -24.691 -16.277 -26.066  1.00  0.00
ATOM    751  HA  ASN    49     -23.818 -16.662 -26.597  1.00  0.00
ATOM    752  CB  ASN    49     -25.918 -16.415 -26.993  1.00  0.00
ATOM    753  HB2 ASN    49     -26.823 -16.102 -26.469  1.00  0.00
ATOM    754  HB3 ASN    49     -25.819 -15.749 -27.852  1.00  0.00
ATOM    755  CG  ASN    49     -26.109 -17.843 -27.513  1.00  0.00
ATOM    756  OD1 ASN    49     -26.875 -18.616 -26.943  1.00  0.00
ATOM    757  ND2 ASN    49     -25.406 -18.199 -28.591  1.00  0.00
ATOM    758 HD21 ASN    49     -24.780 -17.545 -29.037  1.00  0.00
ATOM    759 HD22 ASN    49     -25.488 -19.134 -28.962  1.00  0.00
ATOM    760  C   ASN    49     -24.404 -14.792 -25.743  1.00  0.00
ATOM    761  O   ASN    49     -23.862 -14.102 -26.604  1.00  0.00
ATOM    762  N   SER    50     -24.705 -14.339 -24.512  1.00  0.00
ATOM    763  H   SER    50     -25.167 -14.961 -23.863  1.00  0.00
ATOM    764  CA  SER    50     -24.302 -13.035 -23.972  1.00  0.00
ATOM    765  HA  SER    50     -24.525 -12.286 -24.735  1.00  0.00
ATOM    766  CB  SER    50     -25.170 -12.705 -22.738  1.00  0.00
ATOM    767  HB2 SER    50     -25.018 -11.665 -22.446  1.00  0.00
ATOM    768  HB3 SER    50     -26.230 -12.807 -22.976  1.00  0.00
ATOM    769  OG  SER    50     -24.865 -13.520 -21.621  1.00  0.00
ATOM    770  HG  SER    50     -25.321 -14.360 -21.726  1.00  0.00
ATOM    771  C   SER    50     -22.791 -12.923 -23.661  1.00  0.00
ATOM    772  O   SER    50     -22.277 -11.806 -23.619  1.00  0.00
ATOM    773  N   HIE    51     -22.112 -14.068 -23.464  1.00  0.00
ATOM    774  H   HIE    51     -22.603 -14.950 -23.533  1.00  0.00
ATOM    775  CA  HIE    51     -20.670 -14.169 -23.224  1.00  0.00
ATOM    776  HA  HIE    51     -20.347 -13.287 -22.675  1.00  0.00
ATOM    777  CB  HIE    51     -20.363 -15.404 -22.352  1.00  0.00
ATOM    778  HB2 HIE    51     -20.613 -16.313 -22.895  1.00  0.00
ATOM    779  HB3 HIE    51     -19.291 -15.473 -22.178  1.00  0.00
ATOM    780  CG  HIE    51     -21.055 -15.462 -21.012  1.00  0.00
ATOM    781  ND1 HIE    51     -21.441 -16.674 -20.433  1.00  0.00
ATOM    782  CE1 HIE    51     -21.994 -16.343 -19.274  1.00  0.00
ATOM    783  HE1 HIE    51     -22.401 -17.066 -18.582  1.00  0.00
ATOM    784  NE2 HIE    51     -21.990 -15.029 -19.055  1.00  0.00
ATOM    785  HE2 HIE    51     -22.359 -14.555 -18.242  1.00  0.00
ATOM    786  CD2 HIE    51     -21.390 -14.436 -20.152  1.00  0.00
ATOM    787  HD2 HIE    51     -21.259 -13.367 -20.231  1.00  0.00
ATOM    788  C   HIE    51     -19.828 -14.205 -24.511  1.00  0.00
ATOM    789  O   HIE    51     -18.604 -14.251 -24.401  1.00  0.00
ATOM    790  N   GLU    52     -20.472 -14.182 -25.692  1.00  0.00
ATOM    791  H   GLU    52     -21.481 -14.138 -25.699  1.00  0.00
ATOM    792  CA  GLU    52     -19.828 -14.185 -27.006  1.00  0.00
ATOM    793  HA  GLU    52     -19.226 -15.093 -27.054  1.00  0.00
ATOM    794  CB  GLU    52     -20.930 -14.284 -28.089  1.00  0.00
ATOM    795  HB2 GLU    52     -21.537 -15.170 -27.895  1.00  0.00
ATOM    796  HB3 GLU    52     -21.609 -13.438 -27.980  1.00  0.00
ATOM    797  CG  GLU    52     -20.453 -14.326 -29.556  1.00  0.00
ATOM    798  HG2 GLU    52     -21.319 -14.367 -30.217  1.00  0.00
ATOM    799  HG3 GLU    52     -19.920 -13.411 -29.816  1.00  0.00
ATOM    800  CD  GLU    52     -19.566 -15.532 -29.863  1.00  0.00
ATOM    801  OE1 GLU    52     -18.333 -15.339 -29.880  1.00  0.00
ATOM    802  OE2 GLU    52     -20.132 -16.627 -30.066  1.00  0.00
ATOM    803  C   GLU    52     -18.902 -12.965 -27.191  1.00  0.00
ATOM    804  O   GLU    52     -19.384 -11.834 -27.251  1.00  0.00
ATOM    805  N   GLY    53     -17.588 -13.234 -27.247  1.00  0.00
ATOM    806  H   GLY    53     -17.294 -14.203 -27.198  1.00  0.00
ATOM    807  CA  GLY    53     -16.530 -12.240 -27.412  1.00  0.00
ATOM    808  HA2 GLY    53     -15.676 -12.733 -27.877  1.00  0.00
ATOM    809  HA3 GLY    53     -16.850 -11.455 -28.099  1.00  0.00
ATOM    810  C   GLY    53     -16.064 -11.601 -26.090  1.00  0.00
ATOM    811  O   GLY    53     -15.157 -10.770 -26.141  1.00  0.00
ATOM    812  N   LYS    54     -16.640 -11.961 -24.924  1.00  0.00
ATOM    813  H   LYS    54     -17.373 -12.658 -24.921  1.00  0.00
ATOM    814  CA  LYS    54     -16.223 -11.442 -23.613  1.00  0.00
ATOM    815  HA  LYS    54     -16.080 -10.365 -23.722  1.00  0.00
ATOM    816  CB  LYS    54     -17.321 -11.667 -22.550  1.00  0.00
ATOM    817  HB2 LYS    54     -17.650 -12.705 -22.531  1.00  0.00
ATOM    818  HB3 LYS    54     -16.881 -11.486 -21.567  1.00  0.00
ATOM    819  CG  LYS    54     -18.519 -10.711 -22.678  1.00  0.00
ATOM    820  HG2 LYS    54     -18.158  -9.703 -22.885  1.00  0.00
ATOM    821  HG3 LYS    54     -19.126 -11.002 -23.536  1.00  0.00
ATOM    822  CD  LYS    54     -19.389 -10.692 -21.407  1.00  0.00
ATOM    823  HD2 LYS    54     -19.810 -11.681 -21.236  1.00  0.00
ATOM    824  HD3 LYS    54     -18.764 -10.491 -20.535  1.00  0.00
ATOM    825  CE  LYS    54     -20.528  -9.663 -21.453  1.00  0.00
ATOM    826  HE2 LYS    54     -21.108  -9.767 -22.370  1.00  0.00
ATOM    827  HE3 LYS    54     -21.212  -9.834 -20.621  1.00  0.00
ATOM    828  NZ  LYS    54     -20.019  -8.284 -21.350  1.00  0.00
ATOM    829  HZ1 LYS    54     -19.395  -8.096 -22.121  1.00  0.00
ATOM    830  HZ2 LYS    54     -20.792  -7.634 -21.377  1.00  0.00
ATOM    831  HZ3 LYS    54     -19.520  -8.172 -20.478  1.00  0.00
ATOM    832  C   LYS    54     -14.886 -12.030 -23.130  1.00  0.00
ATOM    833  O   LYS    54     -14.550 -13.167 -23.463  1.00  0.00
ATOM    834  N   THR    55     -14.177 -11.227 -22.321  1.00  0.00
ATOM    835  H   THR    55     -14.547 -10.320 -22.077  1.00  0.00
ATOM    836  CA  THR    55     -12.913 -11.585 -21.683  1.00  0.00
ATOM    837  HA  THR    55     -12.458 -12.423 -22.206  1.00  0.00
ATOM    838  CB  THR    55     -11.932 -10.383 -21.693  1.00  0.00
ATOM    839  HB  THR    55     -12.424  -9.507 -21.265  1.00  0.00
ATOM    840  CG2 THR    55     -10.605 -10.608 -20.949  1.00  0.00
ATOM    841 HG21 THR    55      -9.947  -9.749 -21.068  1.00  0.00
ATOM    842 HG22 THR    55     -10.745 -10.745 -19.876  1.00  0.00
ATOM    843 HG23 THR    55     -10.085 -11.486 -21.334  1.00  0.00
ATOM    844  OG1 THR    55     -11.614 -10.071 -23.035  1.00  0.00
ATOM    845  HG1 THR    55     -12.425  -9.841 -23.496  1.00  0.00
ATOM    846  C   THR    55     -13.151 -12.003 -20.225  1.00  0.00
ATOM    847  O   THR    55     -13.859 -11.310 -19.495  1.00  0.00
ATOM    848  N   PHE    56     -12.525 -13.126 -19.847  1.00  0.00
ATOM    849  H   PHE    56     -11.965 -13.629 -20.523  1.00  0.00
ATOM    850  CA  PHE    56     -12.635 -13.763 -18.542  1.00  0.00
ATOM    851  HA  PHE    56     -13.326 -13.212 -17.901  1.00  0.00
ATOM    852  CB  PHE    56     -13.171 -15.200 -18.730  1.00  0.00
ATOM    853  HB2 PHE    56     -12.545 -15.744 -19.440  1.00  0.00
ATOM    854  HB3 PHE    56     -13.094 -15.743 -17.788  1.00  0.00
ATOM    855  CG  PHE    56     -14.613 -15.275 -19.200  1.00  0.00
ATOM    856  CD1 PHE    56     -15.659 -15.324 -18.256  1.00  0.00
ATOM    857  HD1 PHE    56     -15.434 -15.403 -17.203  1.00  0.00
ATOM    858  CE1 PHE    56     -16.978 -15.254 -18.678  1.00  0.00
ATOM    859  HE1 PHE    56     -17.785 -15.297 -17.962  1.00  0.00
ATOM    860  CZ  PHE    56     -17.274 -15.088 -20.021  1.00  0.00
ATOM    861  HZ  PHE    56     -18.305 -15.002 -20.321  1.00  0.00
ATOM    862  CE2 PHE    56     -16.259 -15.021 -20.965  1.00  0.00
ATOM    863  HE2 PHE    56     -16.500 -14.884 -22.009  1.00  0.00
ATOM    864  CD2 PHE    56     -14.932 -15.110 -20.566  1.00  0.00
ATOM    865  HD2 PHE    56     -14.147 -15.024 -21.301  1.00  0.00
ATOM    866  C   PHE    56     -11.261 -13.801 -17.862  1.00  0.00
ATOM    867  O   PHE    56     -10.271 -14.166 -18.497  1.00  0.00
ATOM    868  N   TYR    57     -11.247 -13.486 -16.559  1.00  0.00
ATOM    869  H   TYR    57     -12.115 -13.227 -16.110  1.00  0.00
ATOM    870  CA  TYR    57     -10.125 -13.752 -15.661  1.00  0.00
ATOM    871  HA  TYR    57      -9.201 -13.474 -16.168  1.00  0.00
ATOM    872  CB  TYR    57     -10.273 -12.890 -14.390  1.00  0.00
ATOM    873  HB2 TYR    57     -11.319 -12.645 -14.204  1.00  0.00
ATOM    874  HB3 TYR    57      -9.954 -13.453 -13.510  1.00  0.00
ATOM    875  CG  TYR    57      -9.455 -11.613 -14.409  1.00  0.00
ATOM    876  CD1 TYR    57      -8.234 -11.554 -13.703  1.00  0.00
ATOM    877  HD1 TYR    57      -7.877 -12.412 -13.153  1.00  0.00
ATOM    878  CE1 TYR    57      -7.477 -10.368 -13.700  1.00  0.00
ATOM    879  HE1 TYR    57      -6.553 -10.330 -13.146  1.00  0.00
ATOM    880  CZ  TYR    57      -7.929  -9.239 -14.408  1.00  0.00
ATOM    881  OH  TYR    57      -7.196  -8.088 -14.397  1.00  0.00
ATOM    882  HH  TYR    57      -6.391  -8.152 -13.877  1.00  0.00
ATOM    883  CE2 TYR    57      -9.142  -9.299 -15.124  1.00  0.00
ATOM    884  HE2 TYR    57      -9.492  -8.434 -15.667  1.00  0.00
ATOM    885  CD2 TYR    57      -9.905 -10.484 -15.123  1.00  0.00
ATOM    886  HD2 TYR    57     -10.836 -10.522 -15.669  1.00  0.00
ATOM    887  C   TYR    57     -10.085 -15.248 -15.315  1.00  0.00
ATOM    888  O   TYR    57     -11.131 -15.828 -15.033  1.00  0.00
ATOM    889  N   VAL    58      -8.878 -15.829 -15.328  1.00  0.00
ATOM    890  H   VAL    58      -8.060 -15.288 -15.577  1.00  0.00
ATOM    891  CA  VAL    58      -8.626 -17.222 -14.958  1.00  0.00
ATOM    892  HA  VAL    58      -9.438 -17.583 -14.325  1.00  0.00
ATOM    893  CB  VAL    58      -8.496 -18.153 -16.204  1.00  0.00
ATOM    894  HB  VAL    58      -8.297 -19.159 -15.829  1.00  0.00
ATOM    895  CG1 VAL    58      -9.817 -18.267 -16.986  1.00  0.00
ATOM    896 HG11 VAL    58      -9.739 -19.004 -17.787  1.00  0.00
ATOM    897 HG12 VAL    58     -10.633 -18.580 -16.334  1.00  0.00
ATOM    898 HG13 VAL    58     -10.099 -17.318 -17.443  1.00  0.00
ATOM    899  CG2 VAL    58      -7.328 -17.811 -17.152  1.00  0.00
ATOM    900 HG21 VAL    58      -7.297 -18.506 -17.992  1.00  0.00
ATOM    901 HG22 VAL    58      -7.430 -16.806 -17.562  1.00  0.00
ATOM    902 HG23 VAL    58      -6.359 -17.875 -16.657  1.00  0.00
ATOM    903  C   VAL    58      -7.331 -17.317 -14.132  1.00  0.00
ATOM    904  O   VAL    58      -6.456 -16.459 -14.260  1.00  0.00
ATOM    905  N   LEU    59      -7.233 -18.374 -13.309  1.00  0.00
ATOM    906  H   LEU    59      -8.000 -19.029 -13.255  1.00  0.00
ATOM    907  CA  LEU    59      -6.037 -18.718 -12.532  1.00  0.00
ATOM    908  HA  LEU    59      -5.723 -17.804 -12.035  1.00  0.00
ATOM    909  CB  LEU    59      -6.426 -19.763 -11.456  1.00  0.00
ATOM    910  HB2 LEU    59      -7.268 -20.371 -11.795  1.00  0.00
ATOM    911  HB3 LEU    59      -5.602 -20.466 -11.323  1.00  0.00
ATOM    912  CG  LEU    59      -6.722 -19.156 -10.065  1.00  0.00
ATOM    913  HG  LEU    59      -5.823 -18.621  -9.755  1.00  0.00
ATOM    914  CD1 LEU    59      -7.871 -18.125 -10.080  1.00  0.00
ATOM    915 HD11 LEU    59      -8.504 -18.193  -9.195  1.00  0.00
ATOM    916 HD12 LEU    59      -7.478 -17.109 -10.105  1.00  0.00
ATOM    917 HD13 LEU    59      -8.519 -18.243 -10.947  1.00  0.00
ATOM    918  CD2 LEU    59      -6.951 -20.269  -9.019  1.00  0.00
ATOM    919 HD21 LEU    59      -7.943 -20.229  -8.570  1.00  0.00
ATOM    920 HD22 LEU    59      -6.843 -21.264  -9.451  1.00  0.00
ATOM    921 HD23 LEU    59      -6.228 -20.196  -8.207  1.00  0.00
ATOM    922  C   LEU    59      -4.928 -19.277 -13.463  1.00  0.00
ATOM    923  O   LEU    59      -5.278 -19.983 -14.410  1.00  0.00
ATOM    924  N   PRO    60      -3.631 -18.979 -13.185  1.00  0.00
ATOM    925  CD  PRO    60      -3.158 -18.046 -12.158  1.00  0.00
ATOM    926  HD2 PRO    60      -3.133 -18.558 -11.195  1.00  0.00
ATOM    927  HD3 PRO    60      -3.760 -17.146 -12.056  1.00  0.00
ATOM    928  CG  PRO    60      -1.760 -17.644 -12.602  1.00  0.00
ATOM    929  HG2 PRO    60      -1.124 -17.303 -11.785  1.00  0.00
ATOM    930  HG3 PRO    60      -1.830 -16.836 -13.330  1.00  0.00
ATOM    931  CB  PRO    60      -1.246 -18.893 -13.286  1.00  0.00
ATOM    932  HB2 PRO    60      -0.802 -19.536 -12.525  1.00  0.00
ATOM    933  HB3 PRO    60      -0.467 -18.667 -14.012  1.00  0.00
ATOM    934  CA  PRO    60      -2.486 -19.537 -13.942  1.00  0.00
ATOM    935  HA  PRO    60      -2.573 -19.165 -14.963  1.00  0.00
ATOM    936  C   PRO    60      -2.410 -21.080 -13.965  1.00  0.00
ATOM    937  O   PRO    60      -1.910 -21.687 -13.015  1.00  0.00
ATOM    938  N   ASN    61      -2.925 -21.678 -15.051  1.00  0.00
ATOM    939  H   ASN    61      -3.363 -21.112 -15.765  1.00  0.00
ATOM    940  CA  ASN    61      -2.986 -23.128 -15.270  1.00  0.00
ATOM    941  HA  ASN    61      -2.593 -23.653 -14.397  1.00  0.00
ATOM    942  CB  ASN    61      -4.459 -23.595 -15.433  1.00  0.00
ATOM    943  HB2 ASN    61      -4.484 -24.686 -15.423  1.00  0.00
ATOM    944  HB3 ASN    61      -5.036 -23.276 -14.564  1.00  0.00
ATOM    945  CG  ASN    61      -5.199 -23.098 -16.687  1.00  0.00
ATOM    946  OD1 ASN    61      -5.074 -21.942 -17.080  1.00  0.00
ATOM    947  ND2 ASN    61      -5.994 -23.970 -17.310  1.00  0.00
ATOM    948 HD21 ASN    61      -6.091 -24.916 -16.973  1.00  0.00
ATOM    949 HD22 ASN    61      -6.488 -23.687 -18.144  1.00  0.00
ATOM    950  C   ASN    61      -2.086 -23.568 -16.440  1.00  0.00
ATOM    951  O   ASN    61      -1.533 -24.667 -16.380  1.00  0.00
ATOM    952  N   ASP    62      -1.923 -22.696 -17.449  1.00  0.00
ATOM    953  H   ASP    62      -2.438 -21.829 -17.438  1.00  0.00
ATOM    954  CA  ASP    62      -0.983 -22.861 -18.561  1.00  0.00
ATOM    955  HA  ASP    62      -0.821 -23.927 -18.735  1.00  0.00
ATOM    956  CB  ASP    62      -1.493 -22.240 -19.888  1.00  0.00
ATOM    957  HB2 ASP    62      -1.458 -21.154 -19.797  1.00  0.00
ATOM    958  HB3 ASP    62      -0.824 -22.517 -20.703  1.00  0.00
ATOM    959  CG  ASP    62      -2.919 -22.625 -20.302  1.00  0.00
ATOM    960  OD1 ASP    62      -3.396 -23.696 -19.866  1.00  0.00
ATOM    961  OD2 ASP    62      -3.484 -21.865 -21.119  1.00  0.00
ATOM    962  C   ASP    62       0.366 -22.231 -18.190  1.00  0.00
ATOM    963  O   ASP    62       0.408 -21.290 -17.396  1.00  0.00
ATOM    964  N   ASP    63       1.447 -22.740 -18.804  1.00  0.00
ATOM    965  H   ASP    63       1.339 -23.525 -19.430  1.00  0.00
ATOM    966  CA  ASP    63       2.819 -22.238 -18.637  1.00  0.00
ATOM    967  HA  ASP    63       3.017 -22.234 -17.563  1.00  0.00
ATOM    968  CB  ASP    63       3.891 -23.145 -19.295  1.00  0.00
ATOM    969  HB2 ASP    63       3.813 -23.039 -20.378  1.00  0.00
ATOM    970  HB3 ASP    63       4.886 -22.808 -19.002  1.00  0.00
ATOM    971  CG  ASP    63       3.780 -24.639 -18.965  1.00  0.00
ATOM    972  OD1 ASP    63       3.205 -24.969 -17.904  1.00  0.00
ATOM    973  OD2 ASP    63       4.350 -25.427 -19.751  1.00  0.00
ATOM    974  C   ASP    63       2.991 -20.783 -19.113  1.00  0.00
ATOM    975  O   ASP    63       3.744 -20.037 -18.489  1.00  0.00
ATOM    976  N   THR    64       2.245 -20.398 -20.163  1.00  0.00
ATOM    977  H   THR    64       1.639 -21.069 -20.612  1.00  0.00
ATOM    978  CA  THR    64       2.155 -19.029 -20.673  1.00  0.00
ATOM    979  HA  THR    64       3.172 -18.667 -20.843  1.00  0.00
ATOM    980  CB  THR    64       1.383 -18.980 -22.020  1.00  0.00
ATOM    981  HB  THR    64       1.415 -17.953 -22.389  1.00  0.00
ATOM    982  CG2 THR    64       1.996 -19.876 -23.107  1.00  0.00
ATOM    983 HG21 THR    64       1.478 -19.752 -24.058  1.00  0.00
ATOM    984 HG22 THR    64       3.045 -19.628 -23.271  1.00  0.00
ATOM    985 HG23 THR    64       1.943 -20.932 -22.838  1.00  0.00
ATOM    986  OG1 THR    64       0.011 -19.311 -21.880  1.00  0.00
ATOM    987  HG1 THR    64      -0.384 -19.364 -22.753  1.00  0.00
ATOM    988  C   THR    64       1.467 -18.069 -19.678  1.00  0.00
ATOM    989  O   THR    64       1.925 -16.937 -19.548  1.00  0.00
ATOM    990  N   LEU    65       0.430 -18.542 -18.963  1.00  0.00
ATOM    991  H   LEU    65       0.112 -19.488 -19.114  1.00  0.00
ATOM    992  CA  LEU    65      -0.299 -17.763 -17.960  1.00  0.00
ATOM    993  HA  LEU    65      -0.469 -16.768 -18.373  1.00  0.00
ATOM    994  CB  LEU    65      -1.666 -18.420 -17.670  1.00  0.00
ATOM    995  HB2 LEU    65      -1.507 -19.444 -17.329  1.00  0.00
ATOM    996  HB3 LEU    65      -2.139 -17.904 -16.836  1.00  0.00
ATOM    997  CG  LEU    65      -2.663 -18.424 -18.850  1.00  0.00
ATOM    998  HG  LEU    65      -2.205 -18.973 -19.673  1.00  0.00
ATOM    999  CD1 LEU    65      -3.947 -19.190 -18.467  1.00  0.00
ATOM   1000 HD11 LEU    65      -4.849 -18.591 -18.577  1.00  0.00
ATOM   1001 HD12 LEU    65      -4.074 -20.074 -19.092  1.00  0.00
ATOM   1002 HD13 LEU    65      -3.924 -19.530 -17.431  1.00  0.00
ATOM   1003  CD2 LEU    65      -2.970 -17.005 -19.378  1.00  0.00
ATOM   1004 HD21 LEU    65      -4.029 -16.841 -19.577  1.00  0.00
ATOM   1005 HD22 LEU    65      -2.656 -16.226 -18.684  1.00  0.00
ATOM   1006 HD23 LEU    65      -2.438 -16.832 -20.314  1.00  0.00
ATOM   1007  C   LEU    65       0.496 -17.557 -16.658  1.00  0.00
ATOM   1008  O   LEU    65       0.279 -16.544 -15.997  1.00  0.00
ATOM   1009  N   ARG    66       1.418 -18.479 -16.324  1.00  0.00
ATOM   1010  H   ARG    66       1.534 -19.299 -16.903  1.00  0.00
ATOM   1011  CA  ARG    66       2.354 -18.326 -15.205  1.00  0.00
ATOM   1012  HA  ARG    66       1.795 -17.955 -14.343  1.00  0.00
ATOM   1013  CB  ARG    66       2.959 -19.690 -14.820  1.00  0.00
ATOM   1014  HB2 ARG    66       3.461 -20.130 -15.683  1.00  0.00
ATOM   1015  HB3 ARG    66       3.730 -19.539 -14.063  1.00  0.00
ATOM   1016  CG  ARG    66       1.924 -20.678 -14.260  1.00  0.00
ATOM   1017  HG2 ARG    66       1.465 -20.166 -13.413  1.00  0.00
ATOM   1018  HG3 ARG    66       1.110 -20.895 -14.950  1.00  0.00
ATOM   1019  CD  ARG    66       2.561 -21.960 -13.710  1.00  0.00
ATOM   1020  HD2 ARG    66       3.408 -22.330 -14.288  1.00  0.00
ATOM   1021  HD3 ARG    66       2.963 -21.704 -12.729  1.00  0.00
ATOM   1022  NE  ARG    66       1.546 -22.967 -13.381  1.00  0.00
ATOM   1023  HE  ARG    66       1.093 -22.860 -12.484  1.00  0.00
ATOM   1024  CZ  ARG    66       1.094 -23.921 -14.212  1.00  0.00
ATOM   1025  NH1 ARG    66       1.599 -24.071 -15.444  1.00  0.00
ATOM   1026 HH11 ARG    66       2.345 -23.473 -15.768  1.00  0.00
ATOM   1027 HH12 ARG    66       1.255 -24.789 -16.067  1.00  0.00
ATOM   1028  NH2 ARG    66       0.117 -24.736 -13.798  1.00  0.00
ATOM   1029 HH21 ARG    66      -0.282 -24.632 -12.876  1.00  0.00
ATOM   1030 HH22 ARG    66      -0.270 -25.420 -14.433  1.00  0.00
ATOM   1031  C   ARG    66       3.458 -17.297 -15.500  1.00  0.00
ATOM   1032  O   ARG    66       3.848 -16.576 -14.583  1.00  0.00
ATOM   1033  N   VAL    67       3.909 -17.217 -16.765  1.00  0.00
ATOM   1034  H   VAL    67       3.547 -17.851 -17.464  1.00  0.00
ATOM   1035  CA  VAL    67       4.851 -16.202 -17.244  1.00  0.00
ATOM   1036  HA  VAL    67       5.693 -16.179 -16.549  1.00  0.00
ATOM   1037  CB  VAL    67       5.403 -16.556 -18.659  1.00  0.00
ATOM   1038  HB  VAL    67       4.562 -16.870 -19.278  1.00  0.00
ATOM   1039  CG1 VAL    67       6.102 -15.404 -19.415  1.00  0.00
ATOM   1040 HG11 VAL    67       6.555 -15.759 -20.340  1.00  0.00
ATOM   1041 HG12 VAL    67       5.406 -14.613 -19.698  1.00  0.00
ATOM   1042 HG13 VAL    67       6.893 -14.956 -18.813  1.00  0.00
ATOM   1043  CG2 VAL    67       6.360 -17.758 -18.578  1.00  0.00
ATOM   1044 HG21 VAL    67       6.672 -18.082 -19.571  1.00  0.00
ATOM   1045 HG22 VAL    67       7.259 -17.508 -18.013  1.00  0.00
ATOM   1046 HG23 VAL    67       5.896 -18.613 -18.089  1.00  0.00
ATOM   1047  C   VAL    67       4.222 -14.795 -17.249  1.00  0.00
ATOM   1048  O   VAL    67       4.854 -13.864 -16.760  1.00  0.00
ATOM   1049  N   GLU    68       2.981 -14.680 -17.751  1.00  0.00
ATOM   1050  H   GLU    68       2.534 -15.493 -18.153  1.00  0.00
ATOM   1051  CA  GLU    68       2.199 -13.440 -17.795  1.00  0.00
ATOM   1052  HA  GLU    68       2.814 -12.671 -18.267  1.00  0.00
ATOM   1053  CB  GLU    68       0.960 -13.675 -18.675  1.00  0.00
ATOM   1054  HB2 GLU    68       0.442 -14.571 -18.330  1.00  0.00
ATOM   1055  HB3 GLU    68       0.252 -12.852 -18.560  1.00  0.00
ATOM   1056  CG  GLU    68       1.327 -13.817 -20.164  1.00  0.00
ATOM   1057  HG2 GLU    68       1.680 -12.855 -20.533  1.00  0.00
ATOM   1058  HG3 GLU    68       2.159 -14.507 -20.296  1.00  0.00
ATOM   1059  CD  GLU    68       0.182 -14.293 -21.057  1.00  0.00
ATOM   1060  OE1 GLU    68      -0.943 -14.503 -20.552  1.00  0.00
ATOM   1061  OE2 GLU    68       0.452 -14.433 -22.270  1.00  0.00
ATOM   1062  C   GLU    68       1.809 -12.908 -16.405  1.00  0.00
ATOM   1063  O   GLU    68       1.809 -11.693 -16.211  1.00  0.00
ATOM   1064  N   ALA    69       1.530 -13.820 -15.455  1.00  0.00
ATOM   1065  H   ALA    69       1.523 -14.802 -15.695  1.00  0.00
ATOM   1066  CA  ALA    69       1.279 -13.494 -14.051  1.00  0.00
ATOM   1067  HA  ALA    69       0.558 -12.675 -14.025  1.00  0.00
ATOM   1068  CB  ALA    69       0.647 -14.702 -13.343  1.00  0.00
ATOM   1069  HB1 ALA    69       0.456 -14.489 -12.290  1.00  0.00
ATOM   1070  HB2 ALA    69      -0.308 -14.962 -13.798  1.00  0.00
ATOM   1071  HB3 ALA    69       1.292 -15.580 -13.392  1.00  0.00
ATOM   1072  C   ALA    69       2.549 -13.029 -13.320  1.00  0.00
ATOM   1073  O   ALA    69       2.461 -12.129 -12.489  1.00  0.00
ATOM   1074  N   PHE    70       3.709 -13.614 -13.664  1.00  0.00
ATOM   1075  H   PHE    70       3.708 -14.358 -14.349  1.00  0.00
ATOM   1076  CA  PHE    70       5.018 -13.207 -13.155  1.00  0.00
ATOM   1077  HA  PHE    70       4.921 -13.074 -12.076  1.00  0.00
ATOM   1078  CB  PHE    70       6.029 -14.351 -13.374  1.00  0.00
ATOM   1079  HB2 PHE    70       5.689 -15.218 -12.810  1.00  0.00
ATOM   1080  HB3 PHE    70       6.035 -14.659 -14.420  1.00  0.00
ATOM   1081  CG  PHE    70       7.452 -14.064 -12.934  1.00  0.00
ATOM   1082  CD1 PHE    70       7.779 -14.085 -11.561  1.00  0.00
ATOM   1083  HD1 PHE    70       7.041 -14.382 -10.830  1.00  0.00
ATOM   1084  CE1 PHE    70       9.051 -13.714 -11.147  1.00  0.00
ATOM   1085  HE1 PHE    70       9.303 -13.738 -10.097  1.00  0.00
ATOM   1086  CZ  PHE    70       9.997 -13.301 -12.077  1.00  0.00
ATOM   1087  HZ  PHE    70      10.983 -13.009 -11.746  1.00  0.00
ATOM   1088  CE2 PHE    70       9.679 -13.244 -13.428  1.00  0.00
ATOM   1089  HE2 PHE    70      10.415 -12.903 -14.141  1.00  0.00
ATOM   1090  CD2 PHE    70       8.412 -13.609 -13.864  1.00  0.00
ATOM   1091  HD2 PHE    70       8.163 -13.537 -14.913  1.00  0.00
ATOM   1092  C   PHE    70       5.500 -11.857 -13.720  1.00  0.00
ATOM   1093  O   PHE    70       6.140 -11.097 -12.998  1.00  0.00
ATOM   1094  N   GLU    71       5.171 -11.559 -14.985  1.00  0.00
ATOM   1095  H   GLU    71       4.679 -12.238 -15.551  1.00  0.00
ATOM   1096  CA  GLU    71       5.488 -10.285 -15.628  1.00  0.00
ATOM   1097  HA  GLU    71       6.527 -10.036 -15.402  1.00  0.00
ATOM   1098  CB  GLU    71       5.368 -10.440 -17.157  1.00  0.00
ATOM   1099  HB2 GLU    71       4.427 -10.939 -17.394  1.00  0.00
ATOM   1100  HB3 GLU    71       5.315  -9.459 -17.632  1.00  0.00
ATOM   1101  CG  GLU    71       6.549 -11.229 -17.764  1.00  0.00
ATOM   1102  HG2 GLU    71       7.470 -10.663 -17.629  1.00  0.00
ATOM   1103  HG3 GLU    71       6.695 -12.170 -17.237  1.00  0.00
ATOM   1104  CD  GLU    71       6.404 -11.540 -19.257  1.00  0.00
ATOM   1105  OE1 GLU    71       5.377 -11.147 -19.854  1.00  0.00
ATOM   1106  OE2 GLU    71       7.341 -12.182 -19.781  1.00  0.00
ATOM   1107  C   GLU    71       4.635  -9.119 -15.101  1.00  0.00
ATOM   1108  O   GLU    71       5.169  -8.019 -14.971  1.00  0.00
ATOM   1109  N   TYR    72       3.349  -9.377 -14.797  1.00  0.00
ATOM   1110  H   TYR    72       2.977 -10.306 -14.944  1.00  0.00
ATOM   1111  CA  TYR    72       2.389  -8.342 -14.415  1.00  0.00
ATOM   1112  HA  TYR    72       2.738  -7.390 -14.817  1.00  0.00
ATOM   1113  CB  TYR    72       1.026  -8.638 -15.082  1.00  0.00
ATOM   1114  HB2 TYR    72       1.186  -8.882 -16.133  1.00  0.00
ATOM   1115  HB3 TYR    72       0.567  -9.524 -14.638  1.00  0.00
ATOM   1116  CG  TYR    72       0.050  -7.474 -15.063  1.00  0.00
ATOM   1117  CD1 TYR    72       0.374  -6.285 -15.748  1.00  0.00
ATOM   1118  HD1 TYR    72       1.294  -6.216 -16.308  1.00  0.00
ATOM   1119  CE1 TYR    72      -0.483  -5.172 -15.684  1.00  0.00
ATOM   1120  HE1 TYR    72      -0.206  -4.256 -16.185  1.00  0.00
ATOM   1121  CZ  TYR    72      -1.691  -5.253 -14.967  1.00  0.00
ATOM   1122  OH  TYR    72      -2.504  -4.160 -14.890  1.00  0.00
ATOM   1123  HH  TYR    72      -2.106  -3.372 -15.281  1.00  0.00
ATOM   1124  CE2 TYR    72      -2.044  -6.455 -14.321  1.00  0.00
ATOM   1125  HE2 TYR    72      -2.973  -6.525 -13.774  1.00  0.00
ATOM   1126  CD2 TYR    72      -1.171  -7.561 -14.363  1.00  0.00
ATOM   1127  HD2 TYR    72      -1.435  -8.472 -13.851  1.00  0.00
ATOM   1128  C   TYR    72       2.268  -8.149 -12.890  1.00  0.00
ATOM   1129  O   TYR    72       2.187  -7.001 -12.456  1.00  0.00
ATOM   1130  N   TYR    73       2.268  -9.241 -12.104  1.00  0.00
ATOM   1131  H   TYR    73       2.333 -10.163 -12.515  1.00  0.00
ATOM   1132  CA  TYR    73       2.098  -9.193 -10.644  1.00  0.00
ATOM   1133  HA  TYR    73       1.747  -8.204 -10.348  1.00  0.00
ATOM   1134  CB  TYR    73       1.029 -10.214 -10.188  1.00  0.00
ATOM   1135  HB2 TYR    73       1.380 -11.232 -10.359  1.00  0.00
ATOM   1136  HB3 TYR    73       0.890 -10.138  -9.109  1.00  0.00
ATOM   1137  CG  TYR    73      -0.343 -10.054 -10.814  1.00  0.00
ATOM   1138  CD1 TYR    73      -0.833 -11.024 -11.712  1.00  0.00
ATOM   1139  HD1 TYR    73      -0.232 -11.883 -11.965  1.00  0.00
ATOM   1140  CE1 TYR    73      -2.113 -10.880 -12.279  1.00  0.00
ATOM   1141  HE1 TYR    73      -2.474 -11.629 -12.968  1.00  0.00
ATOM   1142  CZ  TYR    73      -2.910  -9.767 -11.945  1.00  0.00
ATOM   1143  OH  TYR    73      -4.142  -9.612 -12.509  1.00  0.00
ATOM   1144  HH  TYR    73      -4.326 -10.280 -13.179  1.00  0.00
ATOM   1145  CE2 TYR    73      -2.429  -8.803 -11.039  1.00  0.00
ATOM   1146  HE2 TYR    73      -3.040  -7.950 -10.781  1.00  0.00
ATOM   1147  CD2 TYR    73      -1.147  -8.946 -10.477  1.00  0.00
ATOM   1148  HD2 TYR    73      -0.784  -8.207  -9.777  1.00  0.00
ATOM   1149  C   TYR    73       3.397  -9.451  -9.860  1.00  0.00
ATOM   1150  O   TYR    73       3.420  -9.139  -8.670  1.00  0.00
ATOM   1151  N   HIE    74       4.430 -10.033 -10.498  1.00  0.00
ATOM   1152  H   HIE    74       4.336 -10.247 -11.481  1.00  0.00
ATOM   1153  CA  HIE    74       5.677 -10.496  -9.861  1.00  0.00
ATOM   1154  HA  HIE    74       6.284 -10.968 -10.627  1.00  0.00
ATOM   1155  CB  HIE    74       6.527  -9.323  -9.304  1.00  0.00
ATOM   1156  HB2 HIE    74       5.970  -8.761  -8.555  1.00  0.00
ATOM   1157  HB3 HIE    74       7.400  -9.718  -8.782  1.00  0.00
ATOM   1158  CG  HIE    74       7.071  -8.346 -10.326  1.00  0.00
ATOM   1159  ND1 HIE    74       6.884  -8.470 -11.695  1.00  0.00
ATOM   1160  CE1 HIE    74       7.517  -7.452 -12.280  1.00  0.00
ATOM   1161  HE1 HIE    74       7.536  -7.298 -13.349  1.00  0.00
ATOM   1162  NE2 HIE    74       8.129  -6.654 -11.414  1.00  0.00
ATOM   1163  HE2 HIE    74       8.681  -5.821 -11.560  1.00  0.00
ATOM   1164  CD2 HIE    74       7.844  -7.217 -10.169  1.00  0.00
ATOM   1165  HD2 HIE    74       8.220  -6.769  -9.260  1.00  0.00
ATOM   1166  C   HIE    74       5.452 -11.651  -8.866  1.00  0.00
ATOM   1167  O   HIE    74       6.097 -11.700  -7.819  1.00  0.00
ATOM   1168  N   THR    75       4.552 -12.576  -9.239  1.00  0.00
ATOM   1169  H   THR    75       4.050 -12.465 -10.109  1.00  0.00
ATOM   1170  CA  THR    75       4.232 -13.779  -8.478  1.00  0.00
ATOM   1171  HA  THR    75       5.177 -14.242  -8.187  1.00  0.00
ATOM   1172  CB  THR    75       3.418 -13.462  -7.184  1.00  0.00
ATOM   1173  HB  THR    75       4.035 -12.849  -6.525  1.00  0.00
ATOM   1174  CG2 THR    75       2.083 -12.727  -7.409  1.00  0.00
ATOM   1175 HG21 THR    75       1.596 -12.502  -6.460  1.00  0.00
ATOM   1176 HG22 THR    75       2.241 -11.777  -7.917  1.00  0.00
ATOM   1177 HG23 THR    75       1.382 -13.312  -8.004  1.00  0.00
ATOM   1178  OG1 THR    75       3.123 -14.644  -6.465  1.00  0.00
ATOM   1179  HG1 THR    75       2.575 -14.412  -5.711  1.00  0.00
ATOM   1180  C   THR    75       3.473 -14.786  -9.366  1.00  0.00
ATOM   1181  O   THR    75       2.619 -14.386 -10.159  1.00  0.00
ATOM   1182  N   THR    76       3.802 -16.076  -9.194  1.00  0.00
ATOM   1183  H   THR    76       4.526 -16.318  -8.533  1.00  0.00
ATOM   1184  CA  THR    76       3.157 -17.216  -9.856  1.00  0.00
ATOM   1185  HA  THR    76       2.593 -16.875 -10.727  1.00  0.00
ATOM   1186  CB  THR    76       4.221 -18.245 -10.339  1.00  0.00
ATOM   1187  HB  THR    76       3.712 -19.021 -10.913  1.00  0.00
ATOM   1188  CG2 THR    76       5.281 -17.642 -11.271  1.00  0.00
ATOM   1189 HG21 THR    76       5.976 -18.405 -11.621  1.00  0.00
ATOM   1190 HG22 THR    76       4.806 -17.207 -12.148  1.00  0.00
ATOM   1191 HG23 THR    76       5.864 -16.863 -10.780  1.00  0.00
ATOM   1192  OG1 THR    76       4.869 -18.905  -9.264  1.00  0.00
ATOM   1193  HG1 THR    76       4.220 -19.440  -8.799  1.00  0.00
ATOM   1194  C   THR    76       2.162 -17.946  -8.921  1.00  0.00
ATOM   1195  O   THR    76       1.635 -18.986  -9.320  1.00  0.00
ATOM   1196  N   ASP    77       1.924 -17.402  -7.711  1.00  0.00
ATOM   1197  H   ASP    77       2.398 -16.542  -7.473  1.00  0.00
ATOM   1198  CA  ASP    77       1.002 -17.905  -6.686  1.00  0.00
ATOM   1199  HA  ASP    77       1.398 -18.871  -6.380  1.00  0.00
ATOM   1200  CB  ASP    77       1.053 -16.963  -5.452  1.00  0.00
ATOM   1201  HB2 ASP    77       2.074 -16.930  -5.072  1.00  0.00
ATOM   1202  HB3 ASP    77       0.795 -15.957  -5.782  1.00  0.00
ATOM   1203  CG  ASP    77       0.132 -17.323  -4.274  1.00  0.00
ATOM   1204  OD1 ASP    77      -0.318 -18.487  -4.194  1.00  0.00
ATOM   1205  OD2 ASP    77      -0.092 -16.419  -3.439  1.00  0.00
ATOM   1206  C   ASP    77      -0.437 -18.010  -7.254  1.00  0.00
ATOM   1207  O   ASP    77      -0.995 -16.973  -7.615  1.00  0.00
ATOM   1208  N   PRO    78      -1.017 -19.233  -7.332  1.00  0.00
ATOM   1209  CD  PRO    78      -0.430 -20.522  -6.953  1.00  0.00
ATOM   1210  HD2 PRO    78       0.030 -20.515  -5.964  1.00  0.00
ATOM   1211  HD3 PRO    78       0.330 -20.793  -7.687  1.00  0.00
ATOM   1212  CG  PRO    78      -1.585 -21.519  -6.986  1.00  0.00
ATOM   1213  HG2 PRO    78      -2.068 -21.547  -6.008  1.00  0.00
ATOM   1214  HG3 PRO    78      -1.274 -22.535  -7.233  1.00  0.00
ATOM   1215  CB  PRO    78      -2.541 -20.914  -8.002  1.00  0.00
ATOM   1216  HB2 PRO    78      -3.562 -21.282  -7.887  1.00  0.00
ATOM   1217  HB3 PRO    78      -2.216 -21.173  -9.010  1.00  0.00
ATOM   1218  CA  PRO    78      -2.404 -19.398  -7.802  1.00  0.00
ATOM   1219  HA  PRO    78      -2.535 -18.900  -8.764  1.00  0.00
ATOM   1220  C   PRO    78      -3.457 -18.831  -6.829  1.00  0.00
ATOM   1221  O   PRO    78      -4.510 -18.393  -7.290  1.00  0.00
ATOM   1222  N   SER    79      -3.139 -18.801  -5.519  1.00  0.00
ATOM   1223  H   SER    79      -2.239 -19.145  -5.211  1.00  0.00
ATOM   1224  CA  SER    79      -3.989 -18.211  -4.486  1.00  0.00
ATOM   1225  HA  SER    79      -5.003 -18.563  -4.685  1.00  0.00
ATOM   1226  CB  SER    79      -3.603 -18.753  -3.087  1.00  0.00
ATOM   1227  HB2 SER    79      -4.479 -18.714  -2.437  1.00  0.00
ATOM   1228  HB3 SER    79      -3.310 -19.802  -3.142  1.00  0.00
ATOM   1229  OG  SER    79      -2.583 -18.014  -2.441  1.00  0.00
ATOM   1230  HG  SER    79      -1.751 -18.158  -2.911  1.00  0.00
ATOM   1231  C   SER    79      -4.034 -16.673  -4.539  1.00  0.00
ATOM   1232  O   SER    79      -5.013 -16.117  -4.053  1.00  0.00
ATOM   1233  N   PHE    80      -3.016 -16.014  -5.129  1.00  0.00
ATOM   1234  H   PHE    80      -2.240 -16.536  -5.511  1.00  0.00
ATOM   1235  CA  PHE    80      -2.953 -14.556  -5.266  1.00  0.00
ATOM   1236  HA  PHE    80      -3.067 -14.146  -4.261  1.00  0.00
ATOM   1237  CB  PHE    80      -1.565 -14.106  -5.777  1.00  0.00
ATOM   1238  HB2 PHE    80      -0.805 -14.423  -5.063  1.00  0.00
ATOM   1239  HB3 PHE    80      -1.330 -14.606  -6.716  1.00  0.00
ATOM   1240  CG  PHE    80      -1.392 -12.609  -5.978  1.00  0.00
ATOM   1241  CD1 PHE    80      -1.036 -11.786  -4.887  1.00  0.00
ATOM   1242  HD1 PHE    80      -0.791 -12.222  -3.931  1.00  0.00
ATOM   1243  CE1 PHE    80      -1.008 -10.407  -5.040  1.00  0.00
ATOM   1244  HE1 PHE    80      -0.725  -9.777  -4.211  1.00  0.00
ATOM   1245  CZ  PHE    80      -1.371  -9.830  -6.250  1.00  0.00
ATOM   1246  HZ  PHE    80      -1.369  -8.757  -6.353  1.00  0.00
ATOM   1247  CE2 PHE    80      -1.752 -10.623  -7.322  1.00  0.00
ATOM   1248  HE2 PHE    80      -2.057 -10.165  -8.250  1.00  0.00
ATOM   1249  CD2 PHE    80      -1.765 -12.004  -7.197  1.00  0.00
ATOM   1250  HD2 PHE    80      -2.089 -12.609  -8.030  1.00  0.00
ATOM   1251  C   PHE    80      -4.107 -13.973  -6.094  1.00  0.00
ATOM   1252  O   PHE    80      -4.680 -12.973  -5.669  1.00  0.00
ATOM   1253  N   LEU    81      -4.445 -14.619  -7.225  1.00  0.00
ATOM   1254  H   LEU    81      -3.925 -15.437  -7.508  1.00  0.00
ATOM   1255  CA  LEU    81      -5.570 -14.231  -8.079  1.00  0.00
ATOM   1256  HA  LEU    81      -5.518 -13.151  -8.224  1.00  0.00
ATOM   1257  CB  LEU    81      -5.465 -14.889  -9.477  1.00  0.00
ATOM   1258  HB2 LEU    81      -5.349 -15.971  -9.398  1.00  0.00
ATOM   1259  HB3 LEU    81      -6.427 -14.737  -9.970  1.00  0.00
ATOM   1260  CG  LEU    81      -4.376 -14.281 -10.398  1.00  0.00
ATOM   1261  HG  LEU    81      -4.346 -13.207 -10.209  1.00  0.00
ATOM   1262  CD1 LEU    81      -2.965 -14.831 -10.090  1.00  0.00
ATOM   1263 HD11 LEU    81      -2.303 -14.034  -9.753  1.00  0.00
ATOM   1264 HD12 LEU    81      -2.977 -15.595  -9.312  1.00  0.00
ATOM   1265 HD13 LEU    81      -2.486 -15.282 -10.958  1.00  0.00
ATOM   1266  CD2 LEU    81      -4.749 -14.431 -11.891  1.00  0.00
ATOM   1267 HD21 LEU    81      -3.914 -14.756 -12.511  1.00  0.00
ATOM   1268 HD22 LEU    81      -5.555 -15.150 -12.042  1.00  0.00
ATOM   1269 HD23 LEU    81      -5.086 -13.478 -12.301  1.00  0.00
ATOM   1270  C   LEU    81      -6.937 -14.518  -7.427  1.00  0.00
ATOM   1271  O   LEU    81      -7.864 -13.746  -7.658  1.00  0.00
ATOM   1272  N   GLY    82      -7.037 -15.574  -6.600  1.00  0.00
ATOM   1273  H   GLY    82      -6.231 -16.166  -6.454  1.00  0.00
ATOM   1274  CA  GLY    82      -8.257 -15.912  -5.862  1.00  0.00
ATOM   1275  HA2 GLY    82      -9.118 -15.914  -6.533  1.00  0.00
ATOM   1276  HA3 GLY    82      -8.160 -16.922  -5.464  1.00  0.00
ATOM   1277  C   GLY    82      -8.495 -14.936  -4.697  1.00  0.00
ATOM   1278  O   GLY    82      -9.629 -14.510  -4.485  1.00  0.00
ATOM   1279  N   ARG    83      -7.425 -14.559  -3.974  1.00  0.00
ATOM   1280  H   ARG    83      -6.523 -14.966  -4.193  1.00  0.00
ATOM   1281  CA  ARG    83      -7.425 -13.585  -2.876  1.00  0.00
ATOM   1282  HA  ARG    83      -8.268 -13.824  -2.226  1.00  0.00
ATOM   1283  CB  ARG    83      -6.126 -13.744  -2.053  1.00  0.00
ATOM   1284  HB2 ARG    83      -5.266 -13.678  -2.721  1.00  0.00
ATOM   1285  HB3 ARG    83      -6.027 -12.916  -1.349  1.00  0.00
ATOM   1286  CG  ARG    83      -6.086 -15.067  -1.256  1.00  0.00
ATOM   1287  HG2 ARG    83      -6.920 -14.989  -0.558  1.00  0.00
ATOM   1288  HG3 ARG    83      -6.304 -15.949  -1.858  1.00  0.00
ATOM   1289  CD  ARG    83      -4.827 -15.294  -0.399  1.00  0.00
ATOM   1290  HD2 ARG    83      -4.813 -14.736   0.538  1.00  0.00
ATOM   1291  HD3 ARG    83      -4.874 -16.341  -0.099  1.00  0.00
ATOM   1292  NE  ARG    83      -3.565 -15.267  -1.159  1.00  0.00
ATOM   1293  HE  ARG    83      -3.314 -16.128  -1.633  1.00  0.00
ATOM   1294  CZ  ARG    83      -2.745 -14.211  -1.286  1.00  0.00
ATOM   1295  NH1 ARG    83      -3.046 -13.033  -0.724  1.00  0.00
ATOM   1296 HH11 ARG    83      -3.899 -12.932  -0.194  1.00  0.00
ATOM   1297 HH12 ARG    83      -2.428 -12.235  -0.831  1.00  0.00
ATOM   1298  NH2 ARG    83      -1.601 -14.332  -1.973  1.00  0.00
ATOM   1299 HH21 ARG    83      -1.327 -15.216  -2.395  1.00  0.00
ATOM   1300 HH22 ARG    83      -0.977 -13.545  -2.065  1.00  0.00
ATOM   1301  C   ARG    83      -7.621 -12.137  -3.365  1.00  0.00
ATOM   1302  O   ARG    83      -8.246 -11.357  -2.650  1.00  0.00
ATOM   1303  N   TYR    84      -7.136 -11.821  -4.579  1.00  0.00
ATOM   1304  H   TYR    84      -6.598 -12.512  -5.086  1.00  0.00
ATOM   1305  CA  TYR    84      -7.367 -10.559  -5.284  1.00  0.00
ATOM   1306  HA  TYR    84      -7.141  -9.753  -4.582  1.00  0.00
ATOM   1307  CB  TYR    84      -6.368 -10.439  -6.458  1.00  0.00
ATOM   1308  HB2 TYR    84      -5.361 -10.280  -6.070  1.00  0.00
ATOM   1309  HB3 TYR    84      -6.339 -11.398  -6.972  1.00  0.00
ATOM   1310  CG  TYR    84      -6.646  -9.386  -7.522  1.00  0.00
ATOM   1311  CD1 TYR    84      -6.830  -8.032  -7.167  1.00  0.00
ATOM   1312  HD1 TYR    84      -6.772  -7.731  -6.131  1.00  0.00
ATOM   1313  CE1 TYR    84      -7.101  -7.070  -8.160  1.00  0.00
ATOM   1314  HE1 TYR    84      -7.249  -6.036  -7.880  1.00  0.00
ATOM   1315  CZ  TYR    84      -7.170  -7.455  -9.513  1.00  0.00
ATOM   1316  OH  TYR    84      -7.419  -6.530 -10.484  1.00  0.00
ATOM   1317  HH  TYR    84      -7.414  -5.623 -10.160  1.00  0.00
ATOM   1318  CE2 TYR    84      -6.977  -8.802  -9.872  1.00  0.00
ATOM   1319  HE2 TYR    84      -7.028  -9.099 -10.909  1.00  0.00
ATOM   1320  CD2 TYR    84      -6.719  -9.766  -8.879  1.00  0.00
ATOM   1321  HD2 TYR    84      -6.577 -10.797  -9.170  1.00  0.00
ATOM   1322  C   TYR    84      -8.834 -10.391  -5.714  1.00  0.00
ATOM   1323  O   TYR    84      -9.393  -9.326  -5.469  1.00  0.00
ATOM   1324  N   MET    85      -9.438 -11.438  -6.307  1.00  0.00
ATOM   1325  H   MET    85      -8.910 -12.281  -6.491  1.00  0.00
ATOM   1326  CA  MET    85     -10.852 -11.461  -6.701  1.00  0.00
ATOM   1327  HA  MET    85     -11.047 -10.566  -7.295  1.00  0.00
ATOM   1328  CB  MET    85     -11.136 -12.695  -7.584  1.00  0.00
ATOM   1329  HB2 MET    85     -10.777 -13.599  -7.090  1.00  0.00
ATOM   1330  HB3 MET    85     -12.214 -12.829  -7.688  1.00  0.00
ATOM   1331  CG  MET    85     -10.537 -12.613  -8.999  1.00  0.00
ATOM   1332  HG2 MET    85      -9.491 -12.314  -8.956  1.00  0.00
ATOM   1333  HG3 MET    85     -10.543 -13.606  -9.445  1.00  0.00
ATOM   1334  SD  MET    85     -11.409 -11.502 -10.137  1.00  0.00
ATOM   1335  CE  MET    85     -10.123 -10.255 -10.406  1.00  0.00
ATOM   1336  HE1 MET    85     -10.504  -9.445 -11.028  1.00  0.00
ATOM   1337  HE2 MET    85      -9.792  -9.839  -9.455  1.00  0.00
ATOM   1338  HE3 MET    85      -9.264 -10.700 -10.907  1.00  0.00
ATOM   1339  C   MET    85     -11.817 -11.415  -5.500  1.00  0.00
ATOM   1340  O   MET    85     -12.861 -10.772  -5.605  1.00  0.00
ATOM   1341  N   SER    86     -11.438 -12.059  -4.381  1.00  0.00
ATOM   1342  H   SER    86     -10.573 -12.583  -4.381  1.00  0.00
ATOM   1343  CA  SER    86     -12.182 -12.044  -3.118  1.00  0.00
ATOM   1344  HA  SER    86     -13.227 -12.280  -3.332  1.00  0.00
ATOM   1345  CB  SER    86     -11.622 -13.119  -2.169  1.00  0.00
ATOM   1346  HB2 SER    86     -10.537 -13.053  -2.090  1.00  0.00
ATOM   1347  HB3 SER    86     -12.021 -12.991  -1.161  1.00  0.00
ATOM   1348  OG  SER    86     -11.992 -14.409  -2.610  1.00  0.00
ATOM   1349  HG  SER    86     -11.458 -14.628  -3.380  1.00  0.00
ATOM   1350  C   SER    86     -12.158 -10.664  -2.438  1.00  0.00
ATOM   1351  O   SER    86     -13.199 -10.215  -1.957  1.00  0.00
ATOM   1352  N   ALA    87     -10.985 -10.007  -2.448  1.00  0.00
ATOM   1353  H   ALA    87     -10.169 -10.450  -2.849  1.00  0.00
ATOM   1354  CA  ALA    87     -10.792  -8.642  -1.962  1.00  0.00
ATOM   1355  HA  ALA    87     -11.196  -8.586  -0.949  1.00  0.00
ATOM   1356  CB  ALA    87      -9.290  -8.331  -1.888  1.00  0.00
ATOM   1357  HB1 ALA    87      -9.118  -7.318  -1.529  1.00  0.00
ATOM   1358  HB2 ALA    87      -8.781  -9.006  -1.200  1.00  0.00
ATOM   1359  HB3 ALA    87      -8.807  -8.424  -2.862  1.00  0.00
ATOM   1360  C   ALA    87     -11.531  -7.607  -2.824  1.00  0.00
ATOM   1361  O   ALA    87     -12.201  -6.742  -2.265  1.00  0.00
ATOM   1362  N   LEU    88     -11.449  -7.758  -4.159  1.00  0.00
ATOM   1363  H   LEU    88     -10.867  -8.498  -4.533  1.00  0.00
ATOM   1364  CA  LEU    88     -12.118  -6.920  -5.159  1.00  0.00
ATOM   1365  HA  LEU    88     -11.812  -5.902  -4.947  1.00  0.00
ATOM   1366  CB  LEU    88     -11.596  -7.283  -6.570  1.00  0.00
ATOM   1367  HB2 LEU    88     -10.507  -7.254  -6.560  1.00  0.00
ATOM   1368  HB3 LEU    88     -11.866  -8.318  -6.784  1.00  0.00
ATOM   1369  CG  LEU    88     -12.074  -6.384  -7.736  1.00  0.00
ATOM   1370  HG  LEU    88     -13.160  -6.459  -7.802  1.00  0.00
ATOM   1371  CD1 LEU    88     -11.727  -4.894  -7.518  1.00  0.00
ATOM   1372 HD11 LEU    88     -11.422  -4.393  -8.437  1.00  0.00
ATOM   1373 HD12 LEU    88     -12.591  -4.349  -7.135  1.00  0.00
ATOM   1374 HD13 LEU    88     -10.917  -4.762  -6.802  1.00  0.00
ATOM   1375  CD2 LEU    88     -11.531  -6.913  -9.080  1.00  0.00
ATOM   1376 HD21 LEU    88     -10.854  -6.211  -9.568  1.00  0.00
ATOM   1377 HD22 LEU    88     -10.976  -7.841  -8.953  1.00  0.00
ATOM   1378 HD23 LEU    88     -12.345  -7.118  -9.776  1.00  0.00
ATOM   1379  C   LEU    88     -13.654  -6.945  -5.066  1.00  0.00
ATOM   1380  O   LEU    88     -14.285  -5.951  -5.421  1.00  0.00
ATOM   1381  N   ASN    89     -14.222  -8.049  -4.548  1.00  0.00
ATOM   1382  H   ASN    89     -13.633  -8.828  -4.287  1.00  0.00
ATOM   1383  CA  ASN    89     -15.652  -8.203  -4.288  1.00  0.00
ATOM   1384  HA  ASN    89     -16.203  -7.873  -5.165  1.00  0.00
ATOM   1385  CB  ASN    89     -15.974  -9.688  -3.988  1.00  0.00
ATOM   1386  HB2 ASN    89     -15.323 -10.323  -4.588  1.00  0.00
ATOM   1387  HB3 ASN    89     -15.755  -9.934  -2.947  1.00  0.00
ATOM   1388  CG  ASN    89     -17.395 -10.120  -4.374  1.00  0.00
ATOM   1389  OD1 ASN    89     -17.985  -9.606  -5.323  1.00  0.00
ATOM   1390  ND2 ASN    89     -17.943 -11.092  -3.644  1.00  0.00
ATOM   1391 HD21 ASN    89     -17.431 -11.510  -2.880  1.00  0.00
ATOM   1392 HD22 ASN    89     -18.866 -11.435  -3.868  1.00  0.00
ATOM   1393  C   ASN    89     -16.186  -7.291  -3.164  1.00  0.00
ATOM   1394  O   ASN    89     -17.373  -6.973  -3.187  1.00  0.00
ATOM   1395  N   HIE    90     -15.316  -6.877  -2.228  1.00  0.00
ATOM   1396  H   HIE    90     -14.347  -7.162  -2.286  1.00  0.00
ATOM   1397  CA  HIE    90     -15.662  -5.983  -1.122  1.00  0.00
ATOM   1398  HA  HIE    90     -16.740  -6.003  -0.948  1.00  0.00
ATOM   1399  CB  HIE    90     -14.980  -6.448   0.173  1.00  0.00
ATOM   1400  HB2 HIE    90     -13.898  -6.455   0.044  1.00  0.00
ATOM   1401  HB3 HIE    90     -15.185  -5.726   0.967  1.00  0.00
ATOM   1402  CG  HIE    90     -15.413  -7.804   0.673  1.00  0.00
ATOM   1403  ND1 HIE    90     -14.923  -8.994   0.163  1.00  0.00
ATOM   1404  CE1 HIE    90     -15.497  -9.984   0.850  1.00  0.00
ATOM   1405  HE1 HIE    90     -15.298 -11.030   0.664  1.00  0.00
ATOM   1406  NE2 HIE    90     -16.332  -9.556   1.789  1.00  0.00
ATOM   1407  HE2 HIE    90     -16.905 -10.065   2.446  1.00  0.00
ATOM   1408  CD2 HIE    90     -16.275  -8.164   1.686  1.00  0.00
ATOM   1409  HD2 HIE    90     -16.849  -7.532   2.348  1.00  0.00
ATOM   1410  C   HIE    90     -15.271  -4.529  -1.412  1.00  0.00
ATOM   1411  O   HIE    90     -16.043  -3.634  -1.075  1.00  0.00
ATOM   1412  N   THR    91     -14.094  -4.308  -2.025  1.00  0.00
ATOM   1413  H   THR    91     -13.496  -5.082  -2.282  1.00  0.00
ATOM   1414  CA  THR    91     -13.573  -2.968  -2.308  1.00  0.00
ATOM   1415  HA  THR    91     -13.618  -2.399  -1.380  1.00  0.00
ATOM   1416  CB  THR    91     -12.097  -2.991  -2.774  1.00  0.00
ATOM   1417  HB  THR    91     -11.769  -1.966  -2.936  1.00  0.00
ATOM   1418  CG2 THR    91     -11.117  -3.595  -1.758  1.00  0.00
ATOM   1419 HG21 THR    91     -10.123  -3.709  -2.186  1.00  0.00
ATOM   1420 HG22 THR    91     -11.021  -2.947  -0.890  1.00  0.00
ATOM   1421 HG23 THR    91     -11.434  -4.568  -1.393  1.00  0.00
ATOM   1422  OG1 THR    91     -11.959  -3.629  -4.024  1.00  0.00
ATOM   1423  HG1 THR    91     -11.071  -3.461  -4.356  1.00  0.00
ATOM   1424  C   THR    91     -14.393  -2.200  -3.365  1.00  0.00
ATOM   1425  O   THR    91     -14.471  -0.980  -3.243  1.00  0.00
ATOM   1426  N   LYS    92     -15.022  -2.892  -4.336  1.00  0.00
ATOM   1427  H   LYS    92     -14.907  -3.895  -4.401  1.00  0.00
ATOM   1428  CA  LYS    92     -15.904  -2.255  -5.323  1.00  0.00
ATOM   1429  HA  LYS    92     -15.454  -1.296  -5.589  1.00  0.00
ATOM   1430  CB  LYS    92     -15.936  -3.076  -6.634  1.00  0.00
ATOM   1431  HB2 LYS    92     -16.281  -2.404  -7.423  1.00  0.00
ATOM   1432  HB3 LYS    92     -14.915  -3.339  -6.913  1.00  0.00
ATOM   1433  CG  LYS    92     -16.839  -4.327  -6.693  1.00  0.00
ATOM   1434  HG2 LYS    92     -16.574  -5.028  -5.904  1.00  0.00
ATOM   1435  HG3 LYS    92     -17.876  -4.045  -6.509  1.00  0.00
ATOM   1436  CD  LYS    92     -16.745  -4.996  -8.080  1.00  0.00
ATOM   1437  HD2 LYS    92     -17.055  -4.275  -8.837  1.00  0.00
ATOM   1438  HD3 LYS    92     -15.702  -5.225  -8.305  1.00  0.00
ATOM   1439  CE  LYS    92     -17.593  -6.267  -8.253  1.00  0.00
ATOM   1440  HE2 LYS    92     -18.607  -6.112  -7.881  1.00  0.00
ATOM   1441  HE3 LYS    92     -17.676  -6.506  -9.314  1.00  0.00
ATOM   1442  NZ  LYS    92     -16.988  -7.431  -7.588  1.00  0.00
ATOM   1443  HZ1 LYS    92     -16.915  -7.256  -6.597  1.00  0.00
ATOM   1444  HZ2 LYS    92     -17.560  -8.250  -7.740  1.00  0.00
ATOM   1445  HZ3 LYS    92     -16.067  -7.600  -7.967  1.00  0.00
ATOM   1446  C   LYS    92     -17.301  -1.908  -4.762  1.00  0.00
ATOM   1447  O   LYS    92     -18.025  -1.158  -5.415  1.00  0.00
ATOM   1448  N   LYS    93     -17.638  -2.418  -3.563  1.00  0.00
ATOM   1449  H   LYS    93     -16.989  -3.028  -3.087  1.00  0.00
ATOM   1450  CA  LYS    93     -18.840  -2.054  -2.808  1.00  0.00
ATOM   1451  HA  LYS    93     -19.631  -1.777  -3.507  1.00  0.00
ATOM   1452  CB  LYS    93     -19.337  -3.269  -1.997  1.00  0.00
ATOM   1453  HB2 LYS    93     -18.562  -3.600  -1.307  1.00  0.00
ATOM   1454  HB3 LYS    93     -20.178  -2.967  -1.371  1.00  0.00
ATOM   1455  CG  LYS    93     -19.789  -4.450  -2.872  1.00  0.00
ATOM   1456  HG2 LYS    93     -20.635  -4.141  -3.487  1.00  0.00
ATOM   1457  HG3 LYS    93     -18.994  -4.727  -3.564  1.00  0.00
ATOM   1458  CD  LYS    93     -20.177  -5.681  -2.040  1.00  0.00
ATOM   1459  HD2 LYS    93     -19.317  -6.000  -1.450  1.00  0.00
ATOM   1460  HD3 LYS    93     -20.952  -5.406  -1.323  1.00  0.00
ATOM   1461  CE  LYS    93     -20.673  -6.848  -2.907  1.00  0.00
ATOM   1462  HE2 LYS    93     -21.607  -6.582  -3.402  1.00  0.00
ATOM   1463  HE3 LYS    93     -19.951  -7.079  -3.691  1.00  0.00
ATOM   1464  NZ  LYS    93     -20.882  -8.061  -2.100  1.00  0.00
ATOM   1465  HZ1 LYS    93     -21.569  -7.878  -1.383  1.00  0.00
ATOM   1466  HZ2 LYS    93     -21.206  -8.810  -2.694  1.00  0.00
ATOM   1467  HZ3 LYS    93     -20.009  -8.330  -1.668  1.00  0.00
ATOM   1468  C   LYS    93     -18.605  -0.839  -1.886  1.00  0.00
ATOM   1469  O   LYS    93     -19.578  -0.154  -1.566  1.00  0.00
ATOM   1470  N   TRP    94     -17.342  -0.570  -1.497  1.00  0.00
ATOM   1471  H   TRP    94     -16.589  -1.173  -1.799  1.00  0.00
ATOM   1472  CA  TRP    94     -16.948   0.614  -0.723  1.00  0.00
ATOM   1473  HA  TRP    94     -17.630   0.706   0.125  1.00  0.00
ATOM   1474  CB  TRP    94     -15.508   0.463  -0.178  1.00  0.00
ATOM   1475  HB2 TRP    94     -14.806   0.448  -1.012  1.00  0.00
ATOM   1476  HB3 TRP    94     -15.252   1.353   0.400  1.00  0.00
ATOM   1477  CG  TRP    94     -15.173  -0.715   0.694  1.00  0.00
ATOM   1478  CD1 TRP    94     -16.049  -1.529   1.332  1.00  0.00
ATOM   1479  HD1 TRP    94     -17.124  -1.444   1.275  1.00  0.00
ATOM   1480  NE1 TRP    94     -15.357  -2.496   2.033  1.00  0.00
ATOM   1481  HE1 TRP    94     -15.813  -3.231   2.568  1.00  0.00
ATOM   1482  CE2 TRP    94     -13.995  -2.335   1.913  1.00  0.00
ATOM   1483  CZ2 TRP    94     -12.893  -3.045   2.421  1.00  0.00
ATOM   1484  HZ2 TRP    94     -13.045  -3.919   3.034  1.00  0.00
ATOM   1485  CH2 TRP    94     -11.593  -2.602   2.123  1.00  0.00
ATOM   1486  HH2 TRP    94     -10.740  -3.141   2.507  1.00  0.00
ATOM   1487  CZ3 TRP    94     -11.408  -1.453   1.331  1.00  0.00
ATOM   1488  HZ3 TRP    94     -10.409  -1.108   1.106  1.00  0.00
ATOM   1489  CE3 TRP    94     -12.521  -0.761   0.810  1.00  0.00
ATOM   1490  HE3 TRP    94     -12.360   0.108   0.191  1.00  0.00
ATOM   1491  CD2 TRP    94     -13.844  -1.184   1.082  1.00  0.00
ATOM   1492  C   TRP    94     -17.046   1.897  -1.567  1.00  0.00
ATOM   1493  O   TRP    94     -16.869   1.848  -2.785  1.00  0.00
ATOM   1494  N   LYS    95     -17.303   3.023  -0.886  1.00  0.00
ATOM   1495  H   LYS    95     -17.406   2.986   0.118  1.00  0.00
ATOM   1496  CA  LYS    95     -17.366   4.355  -1.489  1.00  0.00
ATOM   1497  HA  LYS    95     -17.534   4.278  -2.565  1.00  0.00
ATOM   1498  CB  LYS    95     -18.531   5.148  -0.857  1.00  0.00
ATOM   1499  HB2 LYS    95     -18.321   5.327   0.198  1.00  0.00
ATOM   1500  HB3 LYS    95     -18.588   6.134  -1.320  1.00  0.00
ATOM   1501  CG  LYS    95     -19.910   4.462  -0.966  1.00  0.00
ATOM   1502  HG2 LYS    95     -19.897   3.532  -0.398  1.00  0.00
ATOM   1503  HG3 LYS    95     -20.651   5.094  -0.475  1.00  0.00
ATOM   1504  CD  LYS    95     -20.367   4.189  -2.413  1.00  0.00
ATOM   1505  HD2 LYS    95     -20.433   5.136  -2.950  1.00  0.00
ATOM   1506  HD3 LYS    95     -19.622   3.597  -2.943  1.00  0.00
ATOM   1507  CE  LYS    95     -21.717   3.464  -2.509  1.00  0.00
ATOM   1508  HE2 LYS    95     -22.486   4.006  -1.956  1.00  0.00
ATOM   1509  HE3 LYS    95     -22.039   3.427  -3.550  1.00  0.00
ATOM   1510  NZ  LYS    95     -21.633   2.080  -2.008  1.00  0.00
ATOM   1511  HZ1 LYS    95     -21.376   2.085  -1.031  1.00  0.00
ATOM   1512  HZ2 LYS    95     -22.527   1.624  -2.117  1.00  0.00
ATOM   1513  HZ3 LYS    95     -20.932   1.568  -2.526  1.00  0.00
ATOM   1514  C   LYS    95     -16.027   5.078  -1.286  1.00  0.00
ATOM   1515  O   LYS    95     -15.383   4.881  -0.255  1.00  0.00
ATOM   1516  N   TYR    96     -15.649   5.902  -2.278  1.00  0.00
ATOM   1517  H   TYR    96     -16.248   6.016  -3.083  1.00  0.00
ATOM   1518  CA  TYR    96     -14.360   6.595  -2.345  1.00  0.00
ATOM   1519  HA  TYR    96     -13.797   6.409  -1.435  1.00  0.00
ATOM   1520  CB  TYR    96     -13.504   6.009  -3.491  1.00  0.00
ATOM   1521  HB2 TYR    96     -14.026   6.095  -4.445  1.00  0.00
ATOM   1522  HB3 TYR    96     -12.585   6.586  -3.597  1.00  0.00
ATOM   1523  CG  TYR    96     -13.110   4.563  -3.268  1.00  0.00
ATOM   1524  CD1 TYR    96     -11.952   4.248  -2.528  1.00  0.00
ATOM   1525  HD1 TYR    96     -11.316   5.036  -2.152  1.00  0.00
ATOM   1526  CE1 TYR    96     -11.630   2.903  -2.260  1.00  0.00
ATOM   1527  HE1 TYR    96     -10.747   2.661  -1.687  1.00  0.00
ATOM   1528  CZ  TYR    96     -12.480   1.876  -2.709  1.00  0.00
ATOM   1529  OH  TYR    96     -12.208   0.582  -2.389  1.00  0.00
ATOM   1530  HH  TYR    96     -12.902  -0.015  -2.688  1.00  0.00
ATOM   1531  CE2 TYR    96     -13.620   2.189  -3.473  1.00  0.00
ATOM   1532  HE2 TYR    96     -14.277   1.413  -3.833  1.00  0.00
ATOM   1533  CD2 TYR    96     -13.931   3.528  -3.760  1.00  0.00
ATOM   1534  HD2 TYR    96     -14.821   3.759  -4.326  1.00  0.00
ATOM   1535  C   TYR    96     -14.561   8.118  -2.480  1.00  0.00
ATOM   1536  O   TYR    96     -14.399   8.645  -3.582  1.00  0.00
ATOM   1537  N   PRO    97     -14.927   8.807  -1.371  1.00  0.00
ATOM   1538  CD  PRO    97     -15.192   8.245  -0.042  1.00  0.00
ATOM   1539  HD2 PRO    97     -14.427   7.553   0.303  1.00  0.00
ATOM   1540  HD3 PRO    97     -16.149   7.724  -0.063  1.00  0.00
ATOM   1541  CG  PRO    97     -15.275   9.440   0.895  1.00  0.00
ATOM   1542  HG2 PRO    97     -14.280   9.681   1.272  1.00  0.00
ATOM   1543  HG3 PRO    97     -15.927   9.260   1.748  1.00  0.00
ATOM   1544  CB  PRO    97     -15.765  10.554  -0.015  1.00  0.00
ATOM   1545  HB2 PRO    97     -15.547  11.546   0.383  1.00  0.00
ATOM   1546  HB3 PRO    97     -16.848  10.483  -0.121  1.00  0.00
ATOM   1547  CA  PRO    97     -15.107  10.270  -1.376  1.00  0.00
ATOM   1548  HA  PRO    97     -15.793  10.559  -2.175  1.00  0.00
ATOM   1549  C   PRO    97     -13.778  11.028  -1.559  1.00  0.00
ATOM   1550  O   PRO    97     -12.779  10.672  -0.933  1.00  0.00
ATOM   1551  N   GLN    98     -13.804  12.057  -2.422  1.00  0.00
ATOM   1552  H   GLN    98     -14.668  12.281  -2.894  1.00  0.00
ATOM   1553  CA  GLN    98     -12.671  12.934  -2.732  1.00  0.00
ATOM   1554  HA  GLN    98     -11.759  12.339  -2.708  1.00  0.00
ATOM   1555  CB  GLN    98     -12.843  13.503  -4.163  1.00  0.00
ATOM   1556  HB2 GLN    98     -13.794  14.035  -4.231  1.00  0.00
ATOM   1557  HB3 GLN    98     -12.073  14.253  -4.355  1.00  0.00
ATOM   1558  CG  GLN    98     -12.782  12.450  -5.290  1.00  0.00
ATOM   1559  HG2 GLN    98     -13.612  11.749  -5.187  1.00  0.00
ATOM   1560  HG3 GLN    98     -12.913  12.941  -6.254  1.00  0.00
ATOM   1561  CD  GLN    98     -11.458  11.685  -5.328  1.00  0.00
ATOM   1562  OE1 GLN    98     -10.386  12.280  -5.239  1.00  0.00
ATOM   1563  NE2 GLN    98     -11.526  10.361  -5.466  1.00  0.00
ATOM   1564 HE21 GLN    98     -12.416   9.889  -5.535  1.00  0.00
ATOM   1565 HE22 GLN    98     -10.668   9.824  -5.477  1.00  0.00
ATOM   1566  C   GLN    98     -12.492  14.035  -1.669  1.00  0.00
ATOM   1567  O   GLN    98     -12.595  15.223  -1.980  1.00  0.00
ATOM   1568  N   VAL    99     -12.243  13.609  -0.419  1.00  0.00
ATOM   1569  H   VAL    99     -12.157  12.616  -0.249  1.00  0.00
ATOM   1570  CA  VAL    99     -12.075  14.477   0.741  1.00  0.00
ATOM   1571  HA  VAL    99     -12.893  15.201   0.742  1.00  0.00
ATOM   1572  CB  VAL    99     -12.116  13.685   2.079  1.00  0.00
ATOM   1573  HB  VAL    99     -11.266  13.000   2.117  1.00  0.00
ATOM   1574  CG1 VAL    99     -12.018  14.611   3.305  1.00  0.00
ATOM   1575 HG11 VAL    99     -12.136  14.058   4.237  1.00  0.00
ATOM   1576 HG12 VAL    99     -11.063  15.131   3.358  1.00  0.00
ATOM   1577 HG13 VAL    99     -12.800  15.368   3.269  1.00  0.00
ATOM   1578  CG2 VAL    99     -13.385  12.822   2.199  1.00  0.00
ATOM   1579 HG21 VAL    99     -13.431  12.320   3.164  1.00  0.00
ATOM   1580 HG22 VAL    99     -14.287  13.425   2.095  1.00  0.00
ATOM   1581 HG23 VAL    99     -13.411  12.045   1.437  1.00  0.00
ATOM   1582  C   VAL    99     -10.730  15.221   0.654  1.00  0.00
ATOM   1583  O   VAL    99      -9.677  14.583   0.664  1.00  0.00
ATOM   1584  N   ASN   100     -10.809  16.559   0.544  1.00  0.00
ATOM   1585  H   ASN   100     -11.722  16.991   0.529  1.00  0.00
ATOM   1586  CA  ASN   100      -9.675  17.478   0.390  1.00  0.00
ATOM   1587  HA  ASN   100     -10.086  18.485   0.301  1.00  0.00
ATOM   1588  CB  ASN   100      -8.753  17.398   1.643  1.00  0.00
ATOM   1589  HB2 ASN   100      -9.372  17.271   2.532  1.00  0.00
ATOM   1590  HB3 ASN   100      -8.117  16.513   1.605  1.00  0.00
ATOM   1591  CG  ASN   100      -7.889  18.634   1.924  1.00  0.00
ATOM   1592  OD1 ASN   100      -6.733  18.494   2.311  1.00  0.00
ATOM   1593  ND2 ASN   100      -8.428  19.842   1.747  1.00  0.00
ATOM   1594 HD21 ASN   100      -9.389  19.939   1.454  1.00  0.00
ATOM   1595 HD22 ASN   100      -7.881  20.670   1.940  1.00  0.00
ATOM   1596  C   ASN   100      -8.916  17.288  -0.948  1.00  0.00
ATOM   1597  O   ASN   100      -7.728  17.603  -1.028  1.00  0.00
ATOM   1598  N   GLY   101      -9.616  16.773  -1.975  1.00  0.00
ATOM   1599  H   GLY   101     -10.585  16.526  -1.827  1.00  0.00
ATOM   1600  CA  GLY   101      -9.073  16.487  -3.305  1.00  0.00
ATOM   1601  HA2 GLY   101      -9.907  16.404  -4.003  1.00  0.00
ATOM   1602  HA3 GLY   101      -8.451  17.316  -3.647  1.00  0.00
ATOM   1603  C   GLY   101      -8.258  15.181  -3.355  1.00  0.00
ATOM   1604  O   GLY   101      -7.684  14.880  -4.400  1.00  0.00
ATOM   1605  N   LEU   102      -8.204  14.419  -2.249  1.00  0.00
ATOM   1606  H   LEU   102      -8.713  14.709  -1.425  1.00  0.00
ATOM   1607  CA  LEU   102      -7.525  13.131  -2.139  1.00  0.00
ATOM   1608  HA  LEU   102      -6.878  12.951  -3.000  1.00  0.00
ATOM   1609  CB  LEU   102      -6.692  13.098  -0.842  1.00  0.00
ATOM   1610  HB2 LEU   102      -7.362  13.227   0.010  1.00  0.00
ATOM   1611  HB3 LEU   102      -6.253  12.105  -0.735  1.00  0.00
ATOM   1612  CG  LEU   102      -5.554  14.132  -0.749  1.00  0.00
ATOM   1613  HG  LEU   102      -5.993  15.120  -0.883  1.00  0.00
ATOM   1614  CD1 LEU   102      -4.940  14.113   0.663  1.00  0.00
ATOM   1615 HD11 LEU   102      -4.498  15.075   0.916  1.00  0.00
ATOM   1616 HD12 LEU   102      -5.684  13.891   1.429  1.00  0.00
ATOM   1617 HD13 LEU   102      -4.165  13.351   0.745  1.00  0.00
ATOM   1618  CD2 LEU   102      -4.482  13.934  -1.839  1.00  0.00
ATOM   1619 HD21 LEU   102      -3.471  13.963  -1.432  1.00  0.00
ATOM   1620 HD22 LEU   102      -4.591  12.979  -2.354  1.00  0.00
ATOM   1621 HD23 LEU   102      -4.549  14.720  -2.592  1.00  0.00
ATOM   1622  C   LEU   102      -8.581  12.025  -2.068  1.00  0.00
ATOM   1623  O   LEU   102      -9.595  12.196  -1.390  1.00  0.00
ATOM   1624  N   THR   103      -8.297  10.893  -2.726  1.00  0.00
ATOM   1625  H   THR   103      -7.444  10.829  -3.267  1.00  0.00
ATOM   1626  CA  THR   103      -9.143   9.703  -2.727  1.00  0.00
ATOM   1627  HA  THR   103     -10.174  10.014  -2.913  1.00  0.00
ATOM   1628  CB  THR   103      -8.723   8.709  -3.846  1.00  0.00
ATOM   1629  HB  THR   103      -7.721   8.322  -3.657  1.00  0.00
ATOM   1630  CG2 THR   103      -9.683   7.518  -4.018  1.00  0.00
ATOM   1631 HG21 THR   103      -9.391   6.899  -4.866  1.00  0.00
ATOM   1632 HG22 THR   103      -9.700   6.875  -3.137  1.00  0.00
ATOM   1633 HG23 THR   103     -10.702   7.859  -4.196  1.00  0.00
ATOM   1634  OG1 THR   103      -8.657   9.385  -5.086  1.00  0.00
ATOM   1635  HG1 THR   103      -8.191   8.819  -5.711  1.00  0.00
ATOM   1636  C   THR   103      -9.090   8.985  -1.362  1.00  0.00
ATOM   1637  O   THR   103      -8.213   8.152  -1.132  1.00  0.00
ATOM   1638  N   SER   104     -10.024   9.351  -0.471  1.00  0.00
ATOM   1639  H   SER   104     -10.696  10.064  -0.725  1.00  0.00
ATOM   1640  CA  SER   104     -10.261   8.681   0.807  1.00  0.00
ATOM   1641  HA  SER   104      -9.314   8.303   1.198  1.00  0.00
ATOM   1642  CB  SER   104     -10.820   9.725   1.799  1.00  0.00
ATOM   1643  HB2 SER   104     -10.192  10.616   1.806  1.00  0.00
ATOM   1644  HB3 SER   104     -11.820  10.048   1.508  1.00  0.00
ATOM   1645  OG  SER   104     -10.868   9.215   3.116  1.00  0.00
ATOM   1646  HG  SER   104     -11.369   9.828   3.666  1.00  0.00
ATOM   1647  C   SER   104     -11.209   7.481   0.590  1.00  0.00
ATOM   1648  O   SER   104     -11.662   7.257  -0.534  1.00  0.00
ATOM   1649  N   ILE   105     -11.490   6.725   1.662  1.00  0.00
ATOM   1650  H   ILE   105     -11.109   6.975   2.565  1.00  0.00
ATOM   1651  CA  ILE   105     -12.452   5.623   1.645  1.00  0.00
ATOM   1652  HA  ILE   105     -13.039   5.643   0.726  1.00  0.00
ATOM   1653  CB  ILE   105     -11.798   4.212   1.801  1.00  0.00
ATOM   1654  HB  ILE   105     -11.623   4.012   2.859  1.00  0.00
ATOM   1655  CG2 ILE   105     -12.766   3.121   1.295  1.00  0.00
ATOM   1656 HG21 ILE   105     -12.352   2.124   1.428  1.00  0.00
ATOM   1657 HG22 ILE   105     -13.718   3.139   1.821  1.00  0.00
ATOM   1658 HG23 ILE   105     -12.983   3.245   0.234  1.00  0.00
ATOM   1659  CG1 ILE   105     -10.428   4.078   1.096  1.00  0.00
ATOM   1660 HG12 ILE   105     -10.547   4.247   0.027  1.00  0.00
ATOM   1661 HG13 ILE   105      -9.754   4.859   1.442  1.00  0.00
ATOM   1662  CD1 ILE   105      -9.726   2.731   1.331  1.00  0.00
ATOM   1663 HD11 ILE   105      -8.654   2.814   1.145  1.00  0.00
ATOM   1664 HD12 ILE   105      -9.853   2.384   2.358  1.00  0.00
ATOM   1665 HD13 ILE   105     -10.113   1.959   0.665  1.00  0.00
ATOM   1666  C   ILE   105     -13.409   5.818   2.835  1.00  0.00
ATOM   1667  O   ILE   105     -12.954   6.133   3.937  1.00  0.00
ATOM   1668  N   LYS   106     -14.712   5.593   2.598  1.00  0.00
ATOM   1669  H   LYS   106     -15.004   5.332   1.665  1.00  0.00
ATOM   1670  CA  LYS   106     -15.742   5.526   3.636  1.00  0.00
ATOM   1671  HA  LYS   106     -15.645   6.413   4.266  1.00  0.00
ATOM   1672  CB  LYS   106     -17.129   5.553   2.960  1.00  0.00
ATOM   1673  HB2 LYS   106     -17.207   6.458   2.355  1.00  0.00
ATOM   1674  HB3 LYS   106     -17.210   4.716   2.266  1.00  0.00
ATOM   1675  CG  LYS   106     -18.317   5.508   3.942  1.00  0.00
ATOM   1676  HG2 LYS   106     -18.295   4.580   4.515  1.00  0.00
ATOM   1677  HG3 LYS   106     -18.216   6.317   4.667  1.00  0.00
ATOM   1678  CD  LYS   106     -19.679   5.612   3.242  1.00  0.00
ATOM   1679  HD2 LYS   106     -19.728   6.547   2.682  1.00  0.00
ATOM   1680  HD3 LYS   106     -19.771   4.809   2.510  1.00  0.00
ATOM   1681  CE  LYS   106     -20.845   5.541   4.239  1.00  0.00
ATOM   1682  HE2 LYS   106     -20.814   4.602   4.793  1.00  0.00
ATOM   1683  HE3 LYS   106     -20.769   6.348   4.969  1.00  0.00
ATOM   1684  NZ  LYS   106     -22.146   5.644   3.557  1.00  0.00
ATOM   1685  HZ1 LYS   106     -22.246   4.883   2.902  1.00  0.00
ATOM   1686  HZ2 LYS   106     -22.889   5.596   4.240  1.00  0.00
ATOM   1687  HZ3 LYS   106     -22.202   6.524   3.064  1.00  0.00
ATOM   1688  C   LYS   106     -15.546   4.271   4.508  1.00  0.00
ATOM   1689  O   LYS   106     -15.251   3.205   3.965  1.00  0.00
ATOM   1690  N   TRP   107     -15.723   4.426   5.833  1.00  0.00
ATOM   1691  H   TRP   107     -15.984   5.330   6.198  1.00  0.00
ATOM   1692  CA  TRP   107     -15.498   3.375   6.827  1.00  0.00
ATOM   1693  HA  TRP   107     -14.470   3.051   6.685  1.00  0.00
ATOM   1694  CB  TRP   107     -15.561   3.970   8.251  1.00  0.00
ATOM   1695  HB2 TRP   107     -15.125   3.244   8.939  1.00  0.00
ATOM   1696  HB3 TRP   107     -14.911   4.843   8.313  1.00  0.00
ATOM   1697  CG  TRP   107     -16.904   4.337   8.816  1.00  0.00
ATOM   1698  CD1 TRP   107     -17.618   5.445   8.511  1.00  0.00
ATOM   1699  HD1 TRP   107     -17.288   6.217   7.831  1.00  0.00
ATOM   1700  NE1 TRP   107     -18.812   5.430   9.204  1.00  0.00
ATOM   1701  HE1 TRP   107     -19.492   6.173   9.134  1.00  0.00
ATOM   1702  CE2 TRP   107     -18.936   4.299   9.986  1.00  0.00
ATOM   1703  CZ2 TRP   107     -19.938   3.830  10.853  1.00  0.00
ATOM   1704  HZ2 TRP   107     -20.839   4.404  11.010  1.00  0.00
ATOM   1705  CH2 TRP   107     -19.755   2.601  11.513  1.00  0.00
ATOM   1706  HH2 TRP   107     -20.516   2.226  12.180  1.00  0.00
ATOM   1707  CZ3 TRP   107     -18.576   1.858  11.299  1.00  0.00
ATOM   1708  HZ3 TRP   107     -18.438   0.914  11.804  1.00  0.00
ATOM   1709  CE3 TRP   107     -17.578   2.341  10.430  1.00  0.00
ATOM   1710  HE3 TRP   107     -16.681   1.758  10.278  1.00  0.00
ATOM   1711  CD2 TRP   107     -17.728   3.575   9.751  1.00  0.00
ATOM   1712  C   TRP   107     -16.435   2.166   6.620  1.00  0.00
ATOM   1713  O   TRP   107     -17.656   2.325   6.644  1.00  0.00
ATOM   1714  N   ALA   108     -15.827   0.991   6.389  1.00  0.00
ATOM   1715  H   ALA   108     -14.817   0.955   6.355  1.00  0.00
ATOM   1716  CA  ALA   108     -16.512  -0.265   6.094  1.00  0.00
ATOM   1717  HA  ALA   108     -17.278  -0.433   6.854  1.00  0.00
ATOM   1718  CB  ALA   108     -17.181  -0.206   4.705  1.00  0.00
ATOM   1719  HB1 ALA   108     -17.614  -1.170   4.436  1.00  0.00
ATOM   1720  HB2 ALA   108     -17.986   0.527   4.676  1.00  0.00
ATOM   1721  HB3 ALA   108     -16.463   0.061   3.928  1.00  0.00
ATOM   1722  C   ALA   108     -15.501  -1.414   6.144  1.00  0.00
ATOM   1723  O   ALA   108     -14.482  -1.350   5.460  1.00  0.00
ATOM   1724  N   ASP   109     -15.809  -2.461   6.927  1.00  0.00
ATOM   1725  H   ASP   109     -16.683  -2.462   7.433  1.00  0.00
ATOM   1726  CA  ASP   109     -15.014  -3.698   7.028  1.00  0.00
ATOM   1727  HA  ASP   109     -15.544  -4.321   7.750  1.00  0.00
ATOM   1728  CB  ASP   109     -14.937  -4.510   5.700  1.00  0.00
ATOM   1729  HB2 ASP   109     -14.196  -4.040   5.053  1.00  0.00
ATOM   1730  HB3 ASP   109     -14.590  -5.521   5.910  1.00  0.00
ATOM   1731  CG  ASP   109     -16.238  -4.634   4.894  1.00  0.00
ATOM   1732  OD1 ASP   109     -17.322  -4.622   5.518  1.00  0.00
ATOM   1733  OD2 ASP   109     -16.119  -4.807   3.661  1.00  0.00
ATOM   1734  C   ASP   109     -13.608  -3.475   7.641  1.00  0.00
ATOM   1735  O   ASP   109     -12.668  -4.189   7.287  1.00  0.00
ATOM   1736  N   ASN   110     -13.491  -2.480   8.543  1.00  0.00
ATOM   1737  H   ASN   110     -14.320  -1.951   8.772  1.00  0.00
ATOM   1738  CA  ASN   110     -12.269  -2.063   9.253  1.00  0.00
ATOM   1739  HA  ASN   110     -12.579  -1.199   9.842  1.00  0.00
ATOM   1740  CB  ASN   110     -11.789  -3.175  10.230  1.00  0.00
ATOM   1741  HB2 ASN   110     -11.565  -4.095   9.690  1.00  0.00
ATOM   1742  HB3 ASN   110     -10.857  -2.877  10.711  1.00  0.00
ATOM   1743  CG  ASN   110     -12.777  -3.458  11.366  1.00  0.00
ATOM   1744  OD1 ASN   110     -13.296  -2.534  11.989  1.00  0.00
ATOM   1745  ND2 ASN   110     -13.027  -4.734  11.663  1.00  0.00
ATOM   1746 HD21 ASN   110     -12.605  -5.487  11.134  1.00  0.00
ATOM   1747 HD22 ASN   110     -13.662  -4.960  12.414  1.00  0.00
ATOM   1748  C   ASN   110     -11.151  -1.557   8.313  1.00  0.00
ATOM   1749  O   ASN   110      -9.974  -1.751   8.611  1.00  0.00
ATOM   1750  N   ASN   111     -11.534  -0.879   7.215  1.00  0.00
ATOM   1751  H   ASN   111     -12.521  -0.759   7.035  1.00  0.00
ATOM   1752  CA  ASN   111     -10.631  -0.318   6.198  1.00  0.00
ATOM   1753  HA  ASN   111      -9.830  -1.040   6.027  1.00  0.00
ATOM   1754  CB  ASN   111     -11.390  -0.176   4.848  1.00  0.00
ATOM   1755  HB2 ASN   111     -10.680   0.043   4.050  1.00  0.00
ATOM   1756  HB3 ASN   111     -11.834  -1.139   4.592  1.00  0.00
ATOM   1757  CG  ASN   111     -12.494   0.894   4.785  1.00  0.00
ATOM   1758  OD1 ASN   111     -12.681   1.686   5.704  1.00  0.00
ATOM   1759  ND2 ASN   111     -13.259   0.906   3.694  1.00  0.00
ATOM   1760 HD21 ASN   111     -13.119   0.230   2.958  1.00  0.00
ATOM   1761 HD22 ASN   111     -14.003   1.587   3.613  1.00  0.00
ATOM   1762  C   ASN   111      -9.902   0.984   6.613  1.00  0.00
ATOM   1763  O   ASN   111      -9.361   1.653   5.736  1.00  0.00
ATOM   1764  N   CYS   112      -9.911   1.345   7.908  1.00  0.00
ATOM   1765  H   CYS   112     -10.373   0.743   8.574  1.00  0.00
ATOM   1766  CA  CYS   112      -9.326   2.576   8.454  1.00  0.00
ATOM   1767  HA  CYS   112      -9.808   3.394   7.915  1.00  0.00
ATOM   1768  CB  CYS   112      -9.693   2.759   9.944  1.00  0.00
ATOM   1769  HB2 CYS   112      -9.386   3.749  10.283  1.00  0.00
ATOM   1770  HB3 CYS   112     -10.774   2.711  10.077  1.00  0.00
ATOM   1771  SG  CYS   112      -8.910   1.531  11.038  1.00  0.00
ATOM   1772  HG  CYS   112      -9.620   0.482  10.614  1.00  0.00
ATOM   1773  C   CYS   112      -7.811   2.724   8.191  1.00  0.00
ATOM   1774  O   CYS   112      -7.361   3.835   7.908  1.00  0.00
ATOM   1775  N   TYR   113      -7.070   1.603   8.246  1.00  0.00
ATOM   1776  H   TYR   113      -7.516   0.730   8.484  1.00  0.00
ATOM   1777  CA  TYR   113      -5.640   1.532   7.947  1.00  0.00
ATOM   1778  HA  TYR   113      -5.164   2.406   8.394  1.00  0.00
ATOM   1779  CB  TYR   113      -5.035   0.280   8.621  1.00  0.00
ATOM   1780  HB2 TYR   113      -3.948   0.362   8.597  1.00  0.00
ATOM   1781  HB3 TYR   113      -5.296   0.277   9.680  1.00  0.00
ATOM   1782  CG  TYR   113      -5.410  -1.068   8.020  1.00  0.00
ATOM   1783  CD1 TYR   113      -4.505  -1.743   7.174  1.00  0.00
ATOM   1784  HD1 TYR   113      -3.549  -1.295   6.947  1.00  0.00
ATOM   1785  CE1 TYR   113      -4.841  -2.996   6.625  1.00  0.00
ATOM   1786  HE1 TYR   113      -4.140  -3.507   5.980  1.00  0.00
ATOM   1787  CZ  TYR   113      -6.090  -3.579   6.915  1.00  0.00
ATOM   1788  OH  TYR   113      -6.419  -4.795   6.389  1.00  0.00
ATOM   1789  HH  TYR   113      -7.289  -5.096   6.661  1.00  0.00
ATOM   1790  CE2 TYR   113      -6.998  -2.906   7.753  1.00  0.00
ATOM   1791  HE2 TYR   113      -7.957  -3.346   7.979  1.00  0.00
ATOM   1792  CD2 TYR   113      -6.657  -1.658   8.311  1.00  0.00
ATOM   1793  HD2 TYR   113      -7.356  -1.159   8.965  1.00  0.00
ATOM   1794  C   TYR   113      -5.358   1.575   6.433  1.00  0.00
ATOM   1795  O   TYR   113      -4.348   2.153   6.038  1.00  0.00
ATOM   1796  N   LEU   114      -6.260   1.001   5.615  1.00  0.00
ATOM   1797  H   LEU   114      -7.071   0.550   6.011  1.00  0.00
ATOM   1798  CA  LEU   114      -6.195   1.038   4.151  1.00  0.00
ATOM   1799  HA  LEU   114      -5.183   0.763   3.849  1.00  0.00
ATOM   1800  CB  LEU   114      -7.196   0.030   3.543  1.00  0.00
ATOM   1801  HB2 LEU   114      -8.188   0.242   3.940  1.00  0.00
ATOM   1802  HB3 LEU   114      -7.276   0.187   2.466  1.00  0.00
ATOM   1803  CG  LEU   114      -6.847  -1.452   3.792  1.00  0.00
ATOM   1804  HG  LEU   114      -6.680  -1.568   4.862  1.00  0.00
ATOM   1805  CD1 LEU   114      -8.041  -2.363   3.446  1.00  0.00
ATOM   1806 HD11 LEU   114      -7.904  -2.890   2.502  1.00  0.00
ATOM   1807 HD12 LEU   114      -8.196  -3.111   4.224  1.00  0.00
ATOM   1808 HD13 LEU   114      -8.970  -1.800   3.357  1.00  0.00
ATOM   1809  CD2 LEU   114      -5.551  -1.878   3.067  1.00  0.00
ATOM   1810 HD21 LEU   114      -5.678  -2.783   2.474  1.00  0.00
ATOM   1811 HD22 LEU   114      -5.189  -1.107   2.387  1.00  0.00
ATOM   1812 HD23 LEU   114      -4.755  -2.077   3.784  1.00  0.00
ATOM   1813  C   LEU   114      -6.471   2.445   3.601  1.00  0.00
ATOM   1814  O   LEU   114      -5.810   2.843   2.647  1.00  0.00
ATOM   1815  N   ALA   115      -7.414   3.172   4.226  1.00  0.00
ATOM   1816  H   ALA   115      -7.935   2.750   4.985  1.00  0.00
ATOM   1817  CA  ALA   115      -7.764   4.551   3.900  1.00  0.00
ATOM   1818  HA  ALA   115      -7.942   4.602   2.826  1.00  0.00
ATOM   1819  CB  ALA   115      -9.064   4.935   4.624  1.00  0.00
ATOM   1820  HB1 ALA   115      -9.398   5.932   4.336  1.00  0.00
ATOM   1821  HB2 ALA   115      -9.866   4.238   4.383  1.00  0.00
ATOM   1822  HB3 ALA   115      -8.939   4.924   5.708  1.00  0.00
ATOM   1823  C   ALA   115      -6.637   5.538   4.230  1.00  0.00
ATOM   1824  O   ALA   115      -6.334   6.389   3.398  1.00  0.00
ATOM   1825  N   THR   116      -6.013   5.380   5.410  1.00  0.00
ATOM   1826  H   THR   116      -6.315   4.648   6.039  1.00  0.00
ATOM   1827  CA  THR   116      -4.885   6.201   5.858  1.00  0.00
ATOM   1828  HA  THR   116      -5.158   7.245   5.699  1.00  0.00
ATOM   1829  CB  THR   116      -4.606   5.991   7.372  1.00  0.00
ATOM   1830  HB  THR   116      -4.458   4.928   7.564  1.00  0.00
ATOM   1831  CG2 THR   116      -3.411   6.765   7.959  1.00  0.00
ATOM   1832 HG21 THR   116      -3.350   6.623   9.039  1.00  0.00
ATOM   1833 HG22 THR   116      -2.462   6.429   7.542  1.00  0.00
ATOM   1834 HG23 THR   116      -3.498   7.835   7.776  1.00  0.00
ATOM   1835  OG1 THR   116      -5.756   6.386   8.094  1.00  0.00
ATOM   1836  HG1 THR   116      -6.462   5.758   7.915  1.00  0.00
ATOM   1837  C   THR   116      -3.598   5.941   5.048  1.00  0.00
ATOM   1838  O   THR   116      -2.881   6.899   4.757  1.00  0.00
ATOM   1839  N   ALA   117      -3.364   4.678   4.646  1.00  0.00
ATOM   1840  H   ALA   117      -3.990   3.938   4.937  1.00  0.00
ATOM   1841  CA  ALA   117      -2.277   4.276   3.750  1.00  0.00
ATOM   1842  HA  ALA   117      -1.351   4.714   4.128  1.00  0.00
ATOM   1843  CB  ALA   117      -2.118   2.748   3.788  1.00  0.00
ATOM   1844  HB1 ALA   117      -1.328   2.412   3.114  1.00  0.00
ATOM   1845  HB2 ALA   117      -1.853   2.406   4.789  1.00  0.00
ATOM   1846  HB3 ALA   117      -3.038   2.240   3.495  1.00  0.00
ATOM   1847  C   ALA   117      -2.472   4.769   2.304  1.00  0.00
ATOM   1848  O   ALA   117      -1.494   5.181   1.685  1.00  0.00
ATOM   1849  N   LEU   118      -3.721   4.758   1.805  1.00  0.00
ATOM   1850  H   LEU   118      -4.472   4.377   2.366  1.00  0.00
ATOM   1851  CA  LEU   118      -4.109   5.258   0.481  1.00  0.00
ATOM   1852  HA  LEU   118      -3.451   4.781  -0.247  1.00  0.00
ATOM   1853  CB  LEU   118      -5.563   4.815   0.184  1.00  0.00
ATOM   1854  HB2 LEU   118      -5.610   3.725   0.199  1.00  0.00
ATOM   1855  HB3 LEU   118      -6.199   5.149   1.004  1.00  0.00
ATOM   1856  CG  LEU   118      -6.187   5.306  -1.141  1.00  0.00
ATOM   1857  HG  LEU   118      -6.144   6.393  -1.162  1.00  0.00
ATOM   1858  CD1 LEU   118      -5.439   4.785  -2.382  1.00  0.00
ATOM   1859 HD11 LEU   118      -6.106   4.263  -3.067  1.00  0.00
ATOM   1860 HD12 LEU   118      -4.983   5.608  -2.933  1.00  0.00
ATOM   1861 HD13 LEU   118      -4.644   4.087  -2.120  1.00  0.00
ATOM   1862  CD2 LEU   118      -7.680   4.953  -1.194  1.00  0.00
ATOM   1863 HD21 LEU   118      -8.155   5.397  -2.068  1.00  0.00
ATOM   1864 HD22 LEU   118      -7.838   3.875  -1.233  1.00  0.00
ATOM   1865 HD23 LEU   118      -8.202   5.337  -0.318  1.00  0.00
ATOM   1866  C   LEU   118      -3.917   6.780   0.347  1.00  0.00
ATOM   1867  O   LEU   118      -3.387   7.232  -0.667  1.00  0.00
ATOM   1868  N   LEU   119      -4.326   7.529   1.384  1.00  0.00
ATOM   1869  H   LEU   119      -4.777   7.076   2.168  1.00  0.00
ATOM   1870  CA  LEU   119      -4.160   8.980   1.499  1.00  0.00
ATOM   1871  HA  LEU   119      -4.560   9.445   0.597  1.00  0.00
ATOM   1872  CB  LEU   119      -4.970   9.470   2.715  1.00  0.00
ATOM   1873  HB2 LEU   119      -4.699   8.853   3.573  1.00  0.00
ATOM   1874  HB3 LEU   119      -4.670  10.483   2.975  1.00  0.00
ATOM   1875  CG  LEU   119      -6.501   9.461   2.507  1.00  0.00
ATOM   1876  HG  LEU   119      -6.771   8.533   2.003  1.00  0.00
ATOM   1877  CD1 LEU   119      -7.245   9.450   3.855  1.00  0.00
ATOM   1878 HD11 LEU   119      -8.188   8.910   3.773  1.00  0.00
ATOM   1879 HD12 LEU   119      -6.669   8.959   4.638  1.00  0.00
ATOM   1880 HD13 LEU   119      -7.462  10.458   4.206  1.00  0.00
ATOM   1881  CD2 LEU   119      -6.969  10.619   1.608  1.00  0.00
ATOM   1882 HD21 LEU   119      -7.839  11.135   2.014  1.00  0.00
ATOM   1883 HD22 LEU   119      -6.187  11.366   1.476  1.00  0.00
ATOM   1884 HD23 LEU   119      -7.244  10.255   0.619  1.00  0.00
ATOM   1885  C   LEU   119      -2.684   9.407   1.618  1.00  0.00
ATOM   1886  O   LEU   119      -2.332  10.471   1.107  1.00  0.00
ATOM   1887  N   THR   120      -1.848   8.566   2.255  1.00  0.00
ATOM   1888  H   THR   120      -2.216   7.716   2.658  1.00  0.00
ATOM   1889  CA  THR   120      -0.397   8.749   2.344  1.00  0.00
ATOM   1890  HA  THR   120      -0.200   9.770   2.674  1.00  0.00
ATOM   1891  CB  THR   120       0.246   7.762   3.356  1.00  0.00
ATOM   1892  HB  THR   120      -0.072   6.747   3.122  1.00  0.00
ATOM   1893  CG2 THR   120       1.782   7.764   3.416  1.00  0.00
ATOM   1894 HG21 THR   120       2.112   7.034   4.149  1.00  0.00
ATOM   1895 HG22 THR   120       2.245   7.478   2.473  1.00  0.00
ATOM   1896 HG23 THR   120       2.174   8.741   3.702  1.00  0.00
ATOM   1897  OG1 THR   120      -0.233   8.040   4.657  1.00  0.00
ATOM   1898  HG1 THR   120      -1.158   7.778   4.703  1.00  0.00
ATOM   1899  C   THR   120       0.291   8.544   0.982  1.00  0.00
ATOM   1900  O   THR   120       1.104   9.384   0.603  1.00  0.00
ATOM   1901  N   LEU   121      -0.064   7.451   0.280  1.00  0.00
ATOM   1902  H   LEU   121      -0.742   6.818   0.684  1.00  0.00
ATOM   1903  CA  LEU   121       0.468   7.037  -1.025  1.00  0.00
ATOM   1904  HA  LEU   121       1.538   6.875  -0.901  1.00  0.00
ATOM   1905  CB  LEU   121      -0.194   5.697  -1.427  1.00  0.00
ATOM   1906  HB2 LEU   121      -1.247   5.737  -1.148  1.00  0.00
ATOM   1907  HB3 LEU   121      -0.200   5.563  -2.508  1.00  0.00
ATOM   1908  CG  LEU   121       0.476   4.459  -0.791  1.00  0.00
ATOM   1909  HG  LEU   121       0.636   4.686   0.262  1.00  0.00
ATOM   1910  CD1 LEU   121      -0.453   3.227  -0.831  1.00  0.00
ATOM   1911 HD11 LEU   121      -0.514   2.761   0.153  1.00  0.00
ATOM   1912 HD12 LEU   121      -1.472   3.486  -1.117  1.00  0.00
ATOM   1913 HD13 LEU   121      -0.114   2.467  -1.534  1.00  0.00
ATOM   1914  CD2 LEU   121       1.863   4.171  -1.406  1.00  0.00
ATOM   1915 HD21 LEU   121       1.972   3.139  -1.736  1.00  0.00
ATOM   1916 HD22 LEU   121       2.069   4.806  -2.269  1.00  0.00
ATOM   1917 HD23 LEU   121       2.655   4.353  -0.679  1.00  0.00
ATOM   1918  C   LEU   121       0.311   8.089  -2.139  1.00  0.00
ATOM   1919  O   LEU   121       1.185   8.172  -3.001  1.00  0.00
ATOM   1920  N   GLN   122      -0.765   8.890  -2.081  1.00  0.00
ATOM   1921  H   GLN   122      -1.441   8.751  -1.343  1.00  0.00
ATOM   1922  CA  GLN   122      -1.033  10.002  -2.997  1.00  0.00
ATOM   1923  HA  GLN   122      -0.848   9.655  -4.015  1.00  0.00
ATOM   1924  CB  GLN   122      -2.522  10.383  -2.887  1.00  0.00
ATOM   1925  HB2 GLN   122      -2.762  10.579  -1.839  1.00  0.00
ATOM   1926  HB3 GLN   122      -2.713  11.319  -3.416  1.00  0.00
ATOM   1927  CG  GLN   122      -3.465   9.303  -3.445  1.00  0.00
ATOM   1928  HG2 GLN   122      -3.357   9.230  -4.526  1.00  0.00
ATOM   1929  HG3 GLN   122      -3.212   8.319  -3.051  1.00  0.00
ATOM   1930  CD  GLN   122      -4.920   9.617  -3.117  1.00  0.00
ATOM   1931  OE1 GLN   122      -5.542  10.455  -3.766  1.00  0.00
ATOM   1932  NE2 GLN   122      -5.463   8.944  -2.103  1.00  0.00
ATOM   1933 HE21 GLN   122      -4.906   8.271  -1.591  1.00  0.00
ATOM   1934 HE22 GLN   122      -6.429   9.085  -1.840  1.00  0.00
ATOM   1935  C   GLN   122      -0.144  11.241  -2.768  1.00  0.00
ATOM   1936  O   GLN   122      -0.037  12.061  -3.681  1.00  0.00
ATOM   1937  N   GLN   123       0.457  11.368  -1.573  1.00  0.00
ATOM   1938  H   GLN   123       0.339  10.641  -0.880  1.00  0.00
ATOM   1939  CA  GLN   123       1.209  12.549  -1.135  1.00  0.00
ATOM   1940  HA  GLN   123       1.098  13.349  -1.870  1.00  0.00
ATOM   1941  CB  GLN   123       0.605  13.060   0.186  1.00  0.00
ATOM   1942  HB2 GLN   123       0.636  12.268   0.938  1.00  0.00
ATOM   1943  HB3 GLN   123       1.215  13.876   0.577  1.00  0.00
ATOM   1944  CG  GLN   123      -0.842  13.556  -0.004  1.00  0.00
ATOM   1945  HG2 GLN   123      -0.876  14.308  -0.793  1.00  0.00
ATOM   1946  HG3 GLN   123      -1.491  12.741  -0.328  1.00  0.00
ATOM   1947  CD  GLN   123      -1.430  14.157   1.265  1.00  0.00
ATOM   1948  OE1 GLN   123      -1.692  15.356   1.324  1.00  0.00
ATOM   1949  NE2 GLN   123      -1.669  13.318   2.272  1.00  0.00
ATOM   1950 HE21 GLN   123      -1.479  12.331   2.166  1.00  0.00
ATOM   1951 HE22 GLN   123      -2.079  13.645   3.135  1.00  0.00
ATOM   1952  C   GLN   123       2.724  12.310  -1.019  1.00  0.00
ATOM   1953  O   GLN   123       3.470  13.290  -1.032  1.00  0.00
ATOM   1954  N   ILE   124       3.157  11.039  -0.962  1.00  0.00
ATOM   1955  H   ILE   124       2.484  10.286  -0.932  1.00  0.00
ATOM   1956  CA  ILE   124       4.554  10.640  -1.144  1.00  0.00
ATOM   1957  HA  ILE   124       5.215  11.494  -0.983  1.00  0.00
ATOM   1958  CB  ILE   124       4.985   9.507  -0.161  1.00  0.00
ATOM   1959  HB  ILE   124       6.047   9.339  -0.344  1.00  0.00
ATOM   1960  CG2 ILE   124       4.886   9.992   1.300  1.00  0.00
ATOM   1961 HG21 ILE   124       5.354   9.290   1.990  1.00  0.00
ATOM   1962 HG22 ILE   124       5.389  10.950   1.432  1.00  0.00
ATOM   1963 HG23 ILE   124       3.848  10.117   1.611  1.00  0.00
ATOM   1964  CG1 ILE   124       4.288   8.134  -0.356  1.00  0.00
ATOM   1965 HG12 ILE   124       3.233   8.230  -0.115  1.00  0.00
ATOM   1966 HG13 ILE   124       4.327   7.808  -1.394  1.00  0.00
ATOM   1967  CD1 ILE   124       4.887   7.004   0.490  1.00  0.00
ATOM   1968 HD11 ILE   124       4.609   6.032   0.083  1.00  0.00
ATOM   1969 HD12 ILE   124       5.975   7.055   0.505  1.00  0.00
ATOM   1970 HD13 ILE   124       4.534   7.047   1.520  1.00  0.00
ATOM   1971  C   ILE   124       4.751  10.153  -2.592  1.00  0.00
ATOM   1972  O   ILE   124       3.812   9.635  -3.202  1.00  0.00
ATOM   1973  N   GLU   125       5.977  10.314  -3.112  1.00  0.00
ATOM   1974  H   GLU   125       6.710  10.740  -2.564  1.00  0.00
ATOM   1975  CA  GLU   125       6.370   9.771  -4.410  1.00  0.00
ATOM   1976  HA  GLU   125       5.509   9.786  -5.084  1.00  0.00
ATOM   1977  CB  GLU   125       7.451  10.675  -5.035  1.00  0.00
ATOM   1978  HB2 GLU   125       7.051  11.686  -5.127  1.00  0.00
ATOM   1979  HB3 GLU   125       8.296  10.748  -4.353  1.00  0.00
ATOM   1980  CG  GLU   125       7.944  10.195  -6.416  1.00  0.00
ATOM   1981  HG2 GLU   125       8.387   9.202  -6.342  1.00  0.00
ATOM   1982  HG3 GLU   125       7.091  10.110  -7.090  1.00  0.00
ATOM   1983  CD  GLU   125       8.981  11.110  -7.071  1.00  0.00
ATOM   1984  OE1 GLU   125       9.403  12.095  -6.428  1.00  0.00
ATOM   1985  OE2 GLU   125       9.335  10.792  -8.228  1.00  0.00
ATOM   1986  C   GLU   125       6.837   8.318  -4.236  1.00  0.00
ATOM   1987  O   GLU   125       7.690   8.056  -3.387  1.00  0.00
ATOM   1988  N   LEU   126       6.283   7.414  -5.059  1.00  0.00
ATOM   1989  H   LEU   126       5.587   7.699  -5.733  1.00  0.00
ATOM   1990  CA  LEU   126       6.624   5.993  -5.061  1.00  0.00
ATOM   1991  HA  LEU   126       7.668   5.896  -4.758  1.00  0.00
ATOM   1992  CB  LEU   126       5.708   5.242  -4.059  1.00  0.00
ATOM   1993  HB2 LEU   126       5.533   5.864  -3.180  1.00  0.00
ATOM   1994  HB3 LEU   126       4.725   5.099  -4.510  1.00  0.00
ATOM   1995  CG  LEU   126       6.272   3.888  -3.571  1.00  0.00
ATOM   1996  HG  LEU   126       6.460   3.271  -4.450  1.00  0.00
ATOM   1997  CD1 LEU   126       7.602   4.057  -2.809  1.00  0.00
ATOM   1998 HD11 LEU   126       7.703   3.350  -1.987  1.00  0.00
ATOM   1999 HD12 LEU   126       8.452   3.895  -3.472  1.00  0.00
ATOM   2000 HD13 LEU   126       7.702   5.057  -2.391  1.00  0.00
ATOM   2001  CD2 LEU   126       5.239   3.122  -2.722  1.00  0.00
ATOM   2002 HD21 LEU   126       5.260   2.057  -2.955  1.00  0.00
ATOM   2003 HD22 LEU   126       5.426   3.225  -1.653  1.00  0.00
ATOM   2004 HD23 LEU   126       4.224   3.473  -2.904  1.00  0.00
ATOM   2005  C   LEU   126       6.515   5.444  -6.492  1.00  0.00
ATOM   2006  O   LEU   126       5.687   5.922  -7.269  1.00  0.00
ATOM   2007  N   LYS   127       7.366   4.457  -6.810  1.00  0.00
ATOM   2008  H   LYS   127       8.016   4.117  -6.116  1.00  0.00
ATOM   2009  CA  LYS   127       7.430   3.791  -8.110  1.00  0.00
ATOM   2010  HA  LYS   127       6.550   4.023  -8.712  1.00  0.00
ATOM   2011  CB  LYS   127       8.702   4.241  -8.871  1.00  0.00
ATOM   2012  HB2 LYS   127       9.585   3.988  -8.282  1.00  0.00
ATOM   2013  HB3 LYS   127       8.789   3.666  -9.795  1.00  0.00
ATOM   2014  CG  LYS   127       8.782   5.739  -9.224  1.00  0.00
ATOM   2015  HG2 LYS   127       8.754   6.330  -8.308  1.00  0.00
ATOM   2016  HG3 LYS   127       9.759   5.934  -9.667  1.00  0.00
ATOM   2017  CD  LYS   127       7.690   6.222 -10.198  1.00  0.00
ATOM   2018  HD2 LYS   127       7.691   5.584 -11.082  1.00  0.00
ATOM   2019  HD3 LYS   127       6.706   6.105  -9.745  1.00  0.00
ATOM   2020  CE  LYS   127       7.863   7.686 -10.636  1.00  0.00
ATOM   2021  HE2 LYS   127       8.830   7.827 -11.121  1.00  0.00
ATOM   2022  HE3 LYS   127       7.098   7.944 -11.369  1.00  0.00
ATOM   2023  NZ  LYS   127       7.754   8.617  -9.501  1.00  0.00
ATOM   2024  HZ1 LYS   127       8.475   8.418  -8.822  1.00  0.00
ATOM   2025  HZ2 LYS   127       7.878   9.569  -9.818  1.00  0.00
ATOM   2026  HZ3 LYS   127       6.848   8.523  -9.066  1.00  0.00
ATOM   2027  C   LYS   127       7.442   2.277  -7.863  1.00  0.00
ATOM   2028  O   LYS   127       8.471   1.744  -7.453  1.00  0.00
ATOM   2029  N   PHE   128       6.297   1.619  -8.104  1.00  0.00
ATOM   2030  H   PHE   128       5.492   2.122  -8.454  1.00  0.00
ATOM   2031  CA  PHE   128       6.134   0.171  -7.982  1.00  0.00
ATOM   2032  HA  PHE   128       6.602  -0.154  -7.054  1.00  0.00
ATOM   2033  CB  PHE   128       4.639  -0.177  -7.894  1.00  0.00
ATOM   2034  HB2 PHE   128       4.094   0.251  -8.734  1.00  0.00
ATOM   2035  HB3 PHE   128       4.516  -1.256  -7.985  1.00  0.00
ATOM   2036  CG  PHE   128       3.967   0.247  -6.605  1.00  0.00
ATOM   2037  CD1 PHE   128       4.203  -0.483  -5.422  1.00  0.00
ATOM   2038  HD1 PHE   128       4.833  -1.360  -5.438  1.00  0.00
ATOM   2039  CE1 PHE   128       3.604  -0.087  -4.237  1.00  0.00
ATOM   2040  HE1 PHE   128       3.775  -0.661  -3.342  1.00  0.00
ATOM   2041  CZ  PHE   128       2.796   1.042  -4.199  1.00  0.00
ATOM   2042  HZ  PHE   128       2.332   1.338  -3.270  1.00  0.00
ATOM   2043  CE2 PHE   128       2.601   1.802  -5.345  1.00  0.00
ATOM   2044  HE2 PHE   128       1.991   2.691  -5.301  1.00  0.00
ATOM   2045  CD2 PHE   128       3.187   1.423  -6.545  1.00  0.00
ATOM   2046  HD2 PHE   128       3.027   2.020  -7.431  1.00  0.00
ATOM   2047  C   PHE   128       6.794  -0.583  -9.146  1.00  0.00
ATOM   2048  O   PHE   128       6.593  -0.200 -10.299  1.00  0.00
ATOM   2049  N   ASN   129       7.538  -1.655  -8.820  1.00  0.00
ATOM   2050  H   ASN   129       7.648  -1.919  -7.848  1.00  0.00
ATOM   2051  CA  ASN   129       8.160  -2.543  -9.808  1.00  0.00
ATOM   2052  HA  ASN   129       8.575  -1.892 -10.582  1.00  0.00
ATOM   2053  CB  ASN   129       9.358  -3.330  -9.222  1.00  0.00
ATOM   2054  HB2 ASN   129       9.052  -3.996  -8.417  1.00  0.00
ATOM   2055  HB3 ASN   129       9.784  -3.976  -9.992  1.00  0.00
ATOM   2056  CG  ASN   129      10.470  -2.429  -8.684  1.00  0.00
ATOM   2057  OD1 ASN   129      10.456  -2.060  -7.514  1.00  0.00
ATOM   2058  ND2 ASN   129      11.438  -2.079  -9.533  1.00  0.00
ATOM   2059 HD21 ASN   129      11.429  -2.407 -10.488  1.00  0.00
ATOM   2060 HD22 ASN   129      12.196  -1.482  -9.224  1.00  0.00
ATOM   2061  C   ASN   129       7.152  -3.479 -10.513  1.00  0.00
ATOM   2062  O   ASN   129       7.265  -3.574 -11.734  1.00  0.00
ATOM   2063  N   PRO   130       6.160  -4.087  -9.806  1.00  0.00
ATOM   2064  CD  PRO   130       6.064  -4.227  -8.352  1.00  0.00
ATOM   2065  HD2 PRO   130       5.555  -3.355  -7.943  1.00  0.00
ATOM   2066  HD3 PRO   130       7.022  -4.335  -7.851  1.00  0.00
ATOM   2067  CG  PRO   130       5.225  -5.473  -8.137  1.00  0.00
ATOM   2068  HG2 PRO   130       4.743  -5.511  -7.162  1.00  0.00
ATOM   2069  HG3 PRO   130       5.851  -6.359  -8.237  1.00  0.00
ATOM   2070  CB  PRO   130       4.244  -5.410  -9.287  1.00  0.00
ATOM   2071  HB2 PRO   130       3.397  -4.788  -8.992  1.00  0.00
ATOM   2072  HB3 PRO   130       3.843  -6.394  -9.534  1.00  0.00
ATOM   2073  CA  PRO   130       5.037  -4.793 -10.462  1.00  0.00
ATOM   2074  HA  PRO   130       5.447  -5.609 -11.053  1.00  0.00
ATOM   2075  C   PRO   130       4.155  -3.820 -11.274  1.00  0.00
ATOM   2076  O   PRO   130       3.628  -2.879 -10.675  1.00  0.00
ATOM   2077  N   PRO   131       4.015  -4.036 -12.605  1.00  0.00
ATOM   2078  CD  PRO   131       4.767  -4.998 -13.417  1.00  0.00
ATOM   2079  HD2 PRO   131       4.373  -5.998 -13.255  1.00  0.00
ATOM   2080  HD3 PRO   131       5.832  -5.025 -13.197  1.00  0.00
ATOM   2081  CG  PRO   131       4.543  -4.558 -14.858  1.00  0.00
ATOM   2082  HG2 PRO   131       4.642  -5.367 -15.581  1.00  0.00
ATOM   2083  HG3 PRO   131       5.266  -3.783 -15.118  1.00  0.00
ATOM   2084  CB  PRO   131       3.154  -3.952 -14.815  1.00  0.00
ATOM   2085  HB2 PRO   131       2.421  -4.754 -14.870  1.00  0.00
ATOM   2086  HB3 PRO   131       2.968  -3.271 -15.646  1.00  0.00
ATOM   2087  CA  PRO   131       3.081  -3.260 -13.447  1.00  0.00
ATOM   2088  HA  PRO   131       3.497  -2.254 -13.534  1.00  0.00
ATOM   2089  C   PRO   131       1.630  -3.159 -12.937  1.00  0.00
ATOM   2090  O   PRO   131       1.048  -2.086 -13.059  1.00  0.00
ATOM   2091  N   ALA   132       1.100  -4.237 -12.329  1.00  0.00
ATOM   2092  H   ALA   132       1.637  -5.094 -12.287  1.00  0.00
ATOM   2093  CA  ALA   132      -0.225  -4.288 -11.703  1.00  0.00
ATOM   2094  HA  ALA   132      -0.962  -4.099 -12.484  1.00  0.00
ATOM   2095  CB  ALA   132      -0.468  -5.694 -11.139  1.00  0.00
ATOM   2096  HB1 ALA   132      -1.464  -5.779 -10.706  1.00  0.00
ATOM   2097  HB2 ALA   132      -0.391  -6.448 -11.920  1.00  0.00
ATOM   2098  HB3 ALA   132       0.257  -5.948 -10.364  1.00  0.00
ATOM   2099  C   ALA   132      -0.438  -3.240 -10.600  1.00  0.00
ATOM   2100  O   ALA   132      -1.477  -2.581 -10.598  1.00  0.00
ATOM   2101  N   LEU   133       0.564  -3.077  -9.717  1.00  0.00
ATOM   2102  H   LEU   133       1.396  -3.643  -9.800  1.00  0.00
ATOM   2103  CA  LEU   133       0.579  -2.051  -8.675  1.00  0.00
ATOM   2104  HA  LEU   133      -0.378  -2.089  -8.150  1.00  0.00
ATOM   2105  CB  LEU   133       1.720  -2.316  -7.671  1.00  0.00
ATOM   2106  HB2 LEU   133       2.626  -2.560  -8.225  1.00  0.00
ATOM   2107  HB3 LEU   133       1.942  -1.404  -7.118  1.00  0.00
ATOM   2108  CG  LEU   133       1.425  -3.411  -6.634  1.00  0.00
ATOM   2109  HG  LEU   133       1.113  -4.288  -7.197  1.00  0.00
ATOM   2110  CD1 LEU   133       2.700  -3.806  -5.861  1.00  0.00
ATOM   2111 HD11 LEU   133       2.830  -4.889  -5.857  1.00  0.00
ATOM   2112 HD12 LEU   133       3.596  -3.376  -6.306  1.00  0.00
ATOM   2113 HD13 LEU   133       2.680  -3.480  -4.821  1.00  0.00
ATOM   2114  CD2 LEU   133       0.283  -3.001  -5.680  1.00  0.00
ATOM   2115 HD21 LEU   133       0.465  -3.302  -4.648  1.00  0.00
ATOM   2116 HD22 LEU   133       0.124  -1.924  -5.675  1.00  0.00
ATOM   2117 HD23 LEU   133      -0.655  -3.459  -5.987  1.00  0.00
ATOM   2118  C   LEU   133       0.722  -0.634  -9.241  1.00  0.00
ATOM   2119  O   LEU   133       0.082   0.263  -8.703  1.00  0.00
ATOM   2120  N   GLN   134       1.551  -0.449 -10.284  1.00  0.00
ATOM   2121  H   GLN   134       2.043  -1.238 -10.681  1.00  0.00
ATOM   2122  CA  GLN   134       1.857   0.866 -10.851  1.00  0.00
ATOM   2123  HA  GLN   134       1.996   1.538 -10.005  1.00  0.00
ATOM   2124  CB  GLN   134       3.183   0.787 -11.644  1.00  0.00
ATOM   2125  HB2 GLN   134       3.929   0.255 -11.052  1.00  0.00
ATOM   2126  HB3 GLN   134       3.029   0.165 -12.527  1.00  0.00
ATOM   2127  CG  GLN   134       3.786   2.141 -12.088  1.00  0.00
ATOM   2128  HG2 GLN   134       4.631   1.941 -12.748  1.00  0.00
ATOM   2129  HG3 GLN   134       3.066   2.704 -12.683  1.00  0.00
ATOM   2130  CD  GLN   134       4.296   3.039 -10.949  1.00  0.00
ATOM   2131  OE1 GLN   134       4.133   2.751  -9.766  1.00  0.00
ATOM   2132  NE2 GLN   134       4.932   4.154 -11.304  1.00  0.00
ATOM   2133 HE21 GLN   134       5.041   4.394 -12.279  1.00  0.00
ATOM   2134 HE22 GLN   134       5.275   4.785 -10.597  1.00  0.00
ATOM   2135  C   GLN   134       0.698   1.443 -11.687  1.00  0.00
ATOM   2136  O   GLN   134       0.437   2.642 -11.583  1.00  0.00
ATOM   2137  N   ASP   135      -0.005   0.583 -12.448  1.00  0.00
ATOM   2138  H   ASP   135       0.298  -0.381 -12.520  1.00  0.00
ATOM   2139  CA  ASP   135      -1.254   0.912 -13.148  1.00  0.00
ATOM   2140  HA  ASP   135      -1.050   1.797 -13.756  1.00  0.00
ATOM   2141  CB  ASP   135      -1.771  -0.197 -14.102  1.00  0.00
ATOM   2142  HB2 ASP   135      -2.048  -1.064 -13.500  1.00  0.00
ATOM   2143  HB3 ASP   135      -2.670   0.152 -14.612  1.00  0.00
ATOM   2144  CG  ASP   135      -0.789  -0.689 -15.170  1.00  0.00
ATOM   2145  OD1 ASP   135       0.195   0.030 -15.453  1.00  0.00
ATOM   2146  OD2 ASP   135      -1.087  -1.764 -15.736  1.00  0.00
ATOM   2147  C   ASP   135      -2.371   1.288 -12.165  1.00  0.00
ATOM   2148  O   ASP   135      -2.996   2.331 -12.341  1.00  0.00
ATOM   2149  N   ALA   136      -2.573   0.446 -11.136  1.00  0.00
ATOM   2150  H   ALA   136      -2.013  -0.393 -11.063  1.00  0.00
ATOM   2151  CA  ALA   136      -3.576   0.640 -10.090  1.00  0.00
ATOM   2152  HA  ALA   136      -4.535   0.790 -10.586  1.00  0.00
ATOM   2153  CB  ALA   136      -3.691  -0.644  -9.264  1.00  0.00
ATOM   2154  HB1 ALA   136      -4.496  -0.568  -8.536  1.00  0.00
ATOM   2155  HB2 ALA   136      -3.922  -1.497  -9.903  1.00  0.00
ATOM   2156  HB3 ALA   136      -2.766  -0.865  -8.731  1.00  0.00
ATOM   2157  C   ALA   136      -3.315   1.866  -9.194  1.00  0.00
ATOM   2158  O   ALA   136      -4.278   2.492  -8.762  1.00  0.00
ATOM   2159  N   TYR   137      -2.037   2.214  -8.972  1.00  0.00
ATOM   2160  H   TYR   137      -1.301   1.626  -9.340  1.00  0.00
ATOM   2161  CA  TYR   137      -1.586   3.404  -8.244  1.00  0.00
ATOM   2162  HA  TYR   137      -2.084   3.398  -7.273  1.00  0.00
ATOM   2163  CB  TYR   137      -0.067   3.276  -8.002  1.00  0.00
ATOM   2164  HB2 TYR   137       0.121   2.412  -7.365  1.00  0.00
ATOM   2165  HB3 TYR   137       0.430   3.062  -8.948  1.00  0.00
ATOM   2166  CG  TYR   137       0.654   4.444  -7.354  1.00  0.00
ATOM   2167  CD1 TYR   137       0.341   4.817  -6.031  1.00  0.00
ATOM   2168  HD1 TYR   137      -0.449   4.313  -5.496  1.00  0.00
ATOM   2169  CE1 TYR   137       1.088   5.819  -5.387  1.00  0.00
ATOM   2170  HE1 TYR   137       0.863   6.073  -4.366  1.00  0.00
ATOM   2171  CZ  TYR   137       2.137   6.468  -6.063  1.00  0.00
ATOM   2172  OH  TYR   137       2.878   7.418  -5.422  1.00  0.00
ATOM   2173  HH  TYR   137       2.646   7.515  -4.492  1.00  0.00
ATOM   2174  CE2 TYR   137       2.423   6.128  -7.400  1.00  0.00
ATOM   2175  HE2 TYR   137       3.220   6.627  -7.930  1.00  0.00
ATOM   2176  CD2 TYR   137       1.689   5.111  -8.042  1.00  0.00
ATOM   2177  HD2 TYR   137       1.940   4.832  -9.055  1.00  0.00
ATOM   2178  C   TYR   137      -1.964   4.716  -8.954  1.00  0.00
ATOM   2179  O   TYR   137      -2.381   5.659  -8.283  1.00  0.00
ATOM   2180  N   TYR   138      -1.858   4.736 -10.294  1.00  0.00
ATOM   2181  H   TYR   138      -1.498   3.925 -10.778  1.00  0.00
ATOM   2182  CA  TYR   138      -2.284   5.857 -11.137  1.00  0.00
ATOM   2183  HA  TYR   138      -1.953   6.787 -10.672  1.00  0.00
ATOM   2184  CB  TYR   138      -1.624   5.743 -12.527  1.00  0.00
ATOM   2185  HB2 TYR   138      -1.895   4.788 -12.981  1.00  0.00
ATOM   2186  HB3 TYR   138      -2.046   6.510 -13.179  1.00  0.00
ATOM   2187  CG  TYR   138      -0.108   5.898 -12.627  1.00  0.00
ATOM   2188  CD1 TYR   138       0.505   5.657 -13.874  1.00  0.00
ATOM   2189  HD1 TYR   138      -0.093   5.347 -14.718  1.00  0.00
ATOM   2190  CE1 TYR   138       1.891   5.838 -14.040  1.00  0.00
ATOM   2191  HE1 TYR   138       2.341   5.665 -15.007  1.00  0.00
ATOM   2192  CZ  TYR   138       2.681   6.261 -12.954  1.00  0.00
ATOM   2193  OH  TYR   138       4.019   6.468 -13.124  1.00  0.00
ATOM   2194  HH  TYR   138       4.299   6.349 -14.035  1.00  0.00
ATOM   2195  CE2 TYR   138       2.084   6.477 -11.697  1.00  0.00
ATOM   2196  HE2 TYR   138       2.688   6.790 -10.858  1.00  0.00
ATOM   2197  CD2 TYR   138       0.696   6.301 -11.534  1.00  0.00
ATOM   2198  HD2 TYR   138       0.267   6.489 -10.562  1.00  0.00
ATOM   2199  C   TYR   138      -3.817   5.955 -11.260  1.00  0.00
ATOM   2200  O   TYR   138      -4.334   7.070 -11.324  1.00  0.00
ATOM   2201  N   ARG   139      -4.517   4.805 -11.247  1.00  0.00
ATOM   2202  H   ARG   139      -4.020   3.924 -11.217  1.00  0.00
ATOM   2203  CA  ARG   139      -5.980   4.723 -11.197  1.00  0.00
ATOM   2204  HA  ARG   139      -6.376   5.386 -11.969  1.00  0.00
ATOM   2205  CB  ARG   139      -6.439   3.285 -11.524  1.00  0.00
ATOM   2206  HB2 ARG   139      -5.920   2.587 -10.869  1.00  0.00
ATOM   2207  HB3 ARG   139      -7.496   3.164 -11.293  1.00  0.00
ATOM   2208  CG  ARG   139      -6.236   2.879 -12.995  1.00  0.00
ATOM   2209  HG2 ARG   139      -6.846   3.462 -13.685  1.00  0.00
ATOM   2210  HG3 ARG   139      -5.204   3.121 -13.242  1.00  0.00
ATOM   2211  CD  ARG   139      -6.399   1.367 -13.219  1.00  0.00
ATOM   2212  HD2 ARG   139      -5.495   0.902 -12.823  1.00  0.00
ATOM   2213  HD3 ARG   139      -7.223   0.914 -12.668  1.00  0.00
ATOM   2214  NE  ARG   139      -6.334   1.008 -14.643  1.00  0.00
ATOM   2215  HE  ARG   139      -5.407   0.823 -14.999  1.00  0.00
ATOM   2216  CZ  ARG   139      -7.367   0.962 -15.502  1.00  0.00
ATOM   2217  NH1 ARG   139      -8.625   1.218 -15.116  1.00  0.00
ATOM   2218 HH11 ARG   139      -8.840   1.450 -14.151  1.00  0.00
ATOM   2219 HH12 ARG   139      -9.384   1.185 -15.778  1.00  0.00
ATOM   2220  NH2 ARG   139      -7.134   0.651 -16.784  1.00  0.00
ATOM   2221 HH21 ARG   139      -6.197   0.449 -17.100  1.00  0.00
ATOM   2222 HH22 ARG   139      -7.897   0.606 -17.443  1.00  0.00
ATOM   2223  C   ARG   139      -6.545   5.195  -9.845  1.00  0.00
ATOM   2224  O   ARG   139      -7.589   5.841  -9.845  1.00  0.00
ATOM   2225  N   ALA   140      -5.841   4.915  -8.733  1.00  0.00
ATOM   2226  H   ALA   140      -5.005   4.351  -8.809  1.00  0.00
ATOM   2227  CA  ALA   140      -6.204   5.337  -7.377  1.00  0.00
ATOM   2228  HA  ALA   140      -7.242   5.052  -7.208  1.00  0.00
ATOM   2229  CB  ALA   140      -5.336   4.588  -6.361  1.00  0.00
ATOM   2230  HB1 ALA   140      -5.586   4.875  -5.340  1.00  0.00
ATOM   2231  HB2 ALA   140      -5.491   3.514  -6.443  1.00  0.00
ATOM   2232  HB3 ALA   140      -4.274   4.783  -6.510  1.00  0.00
ATOM   2233  C   ALA   140      -6.113   6.854  -7.155  1.00  0.00
ATOM   2234  O   ALA   140      -6.950   7.399  -6.436  1.00  0.00
ATOM   2235  N   ARG   141      -5.146   7.506  -7.823  1.00  0.00
ATOM   2236  H   ARG   141      -4.494   6.974  -8.382  1.00  0.00
ATOM   2237  CA  ARG   141      -5.020   8.964  -7.906  1.00  0.00
ATOM   2238  HA  ARG   141      -5.079   9.365  -6.891  1.00  0.00
ATOM   2239  CB  ARG   141      -3.636   9.318  -8.492  1.00  0.00
ATOM   2240  HB2 ARG   141      -3.497   8.792  -9.438  1.00  0.00
ATOM   2241  HB3 ARG   141      -3.601  10.382  -8.734  1.00  0.00
ATOM   2242  CG  ARG   141      -2.459   9.013  -7.547  1.00  0.00
ATOM   2243  HG2 ARG   141      -2.494   9.609  -6.635  1.00  0.00
ATOM   2244  HG3 ARG   141      -2.573   7.979  -7.226  1.00  0.00
ATOM   2245  CD  ARG   141      -1.095   9.113  -8.247  1.00  0.00
ATOM   2246  HD2 ARG   141      -0.954   8.182  -8.798  1.00  0.00
ATOM   2247  HD3 ARG   141      -1.037   9.912  -8.987  1.00  0.00
ATOM   2248  NE  ARG   141       0.023   9.098  -7.293  1.00  0.00
ATOM   2249  HE  ARG   141       0.497   8.213  -7.176  1.00  0.00
ATOM   2250  CZ  ARG   141       0.419  10.145  -6.548  1.00  0.00
ATOM   2251  NH1 ARG   141      -0.206  11.329  -6.622  1.00  0.00
ATOM   2252 HH11 ARG   141      -0.983  11.453  -7.255  1.00  0.00
ATOM   2253 HH12 ARG   141       0.068  12.090  -6.015  1.00  0.00
ATOM   2254  NH2 ARG   141       1.456  10.009  -5.714  1.00  0.00
ATOM   2255 HH21 ARG   141       1.952   9.128  -5.649  1.00  0.00
ATOM   2256 HH22 ARG   141       1.746  10.777  -5.125  1.00  0.00
ATOM   2257  C   ARG   141      -6.153   9.614  -8.728  1.00  0.00
ATOM   2258  O   ARG   141      -6.478  10.771  -8.467  1.00  0.00
ATOM   2259  N   ALA   142      -6.747   8.862  -9.673  1.00  0.00
ATOM   2260  H   ALA   142      -6.419   7.919  -9.831  1.00  0.00
ATOM   2261  CA  ALA   142      -7.902   9.272 -10.476  1.00  0.00
ATOM   2262  HA  ALA   142      -7.864  10.353 -10.620  1.00  0.00
ATOM   2263  CB  ALA   142      -7.793   8.619 -11.865  1.00  0.00
ATOM   2264  HB1 ALA   142      -8.589   8.961 -12.528  1.00  0.00
ATOM   2265  HB2 ALA   142      -6.845   8.871 -12.341  1.00  0.00
ATOM   2266  HB3 ALA   142      -7.855   7.533 -11.810  1.00  0.00
ATOM   2267  C   ALA   142      -9.264   8.955  -9.818  1.00  0.00
ATOM   2268  O   ALA   142     -10.284   9.385 -10.356  1.00  0.00
ATOM   2269  N   GLY   143      -9.268   8.241  -8.677  1.00  0.00
ATOM   2270  H   GLY   143      -8.385   7.919  -8.305  1.00  0.00
ATOM   2271  CA  GLY   143     -10.462   7.948  -7.881  1.00  0.00
ATOM   2272  HA2 GLY   143     -10.239   8.182  -6.843  1.00  0.00
ATOM   2273  HA3 GLY   143     -11.308   8.577  -8.163  1.00  0.00
ATOM   2274  C   GLY   143     -10.889   6.473  -7.952  1.00  0.00
ATOM   2275  O   GLY   143     -11.719   6.064  -7.141  1.00  0.00
ATOM   2276  N   GLU   144     -10.318   5.670  -8.867  1.00  0.00
ATOM   2277  H   GLU   144      -9.612   6.055  -9.481  1.00  0.00
ATOM   2278  CA  GLU   144     -10.534   4.224  -8.987  1.00  0.00
ATOM   2279  HA  GLU   144     -11.546   3.978  -8.660  1.00  0.00
ATOM   2280  CB  GLU   144     -10.413   3.822 -10.476  1.00  0.00
ATOM   2281  HB2 GLU   144     -11.101   4.437 -11.059  1.00  0.00
ATOM   2282  HB3 GLU   144      -9.422   4.090 -10.839  1.00  0.00
ATOM   2283  CG  GLU   144     -10.716   2.333 -10.781  1.00  0.00
ATOM   2284  HG2 GLU   144     -10.249   1.668 -10.057  1.00  0.00
ATOM   2285  HG3 GLU   144     -11.789   2.155 -10.703  1.00  0.00
ATOM   2286  CD  GLU   144     -10.251   1.891 -12.171  1.00  0.00
ATOM   2287  OE1 GLU   144     -10.209   2.748 -13.082  1.00  0.00
ATOM   2288  OE2 GLU   144      -9.917   0.694 -12.303  1.00  0.00
ATOM   2289  C   GLU   144      -9.543   3.478  -8.068  1.00  0.00
ATOM   2290  O   GLU   144      -8.617   2.819  -8.546  1.00  0.00
ATOM   2291  N   ALA   145      -9.739   3.630  -6.750  1.00  0.00
ATOM   2292  H   ALA   145     -10.497   4.214  -6.426  1.00  0.00
ATOM   2293  CA  ALA   145      -8.893   3.026  -5.722  1.00  0.00
ATOM   2294  HA  ALA   145      -7.877   2.923  -6.106  1.00  0.00
ATOM   2295  CB  ALA   145      -8.822   3.975  -4.520  1.00  0.00
ATOM   2296  HB1 ALA   145      -8.354   3.499  -3.658  1.00  0.00
ATOM   2297  HB2 ALA   145      -8.229   4.857  -4.761  1.00  0.00
ATOM   2298  HB3 ALA   145      -9.811   4.314  -4.218  1.00  0.00
ATOM   2299  C   ALA   145      -9.328   1.611  -5.306  1.00  0.00
ATOM   2300  O   ALA   145      -8.588   0.984  -4.552  1.00  0.00
ATOM   2301  N   ALA   146     -10.475   1.113  -5.807  1.00  0.00
ATOM   2302  H   ALA   146     -11.037   1.689  -6.417  1.00  0.00
ATOM   2303  CA  ALA   146     -10.978  -0.239  -5.542  1.00  0.00
ATOM   2304  HA  ALA   146     -11.053  -0.349  -4.462  1.00  0.00
ATOM   2305  CB  ALA   146     -12.385  -0.396  -6.139  1.00  0.00
ATOM   2306  HB1 ALA   146     -12.783  -1.394  -5.956  1.00  0.00
ATOM   2307  HB2 ALA   146     -13.081   0.317  -5.698  1.00  0.00
ATOM   2308  HB3 ALA   146     -12.382  -0.233  -7.218  1.00  0.00
ATOM   2309  C   ALA   146     -10.046  -1.355  -6.040  1.00  0.00
ATOM   2310  O   ALA   146      -9.809  -2.311  -5.303  1.00  0.00
ATOM   2311  N   ASN   147      -9.502  -1.186  -7.256  1.00  0.00
ATOM   2312  H   ASN   147      -9.743  -0.367  -7.795  1.00  0.00
ATOM   2313  CA  ASN   147      -8.528  -2.094  -7.863  1.00  0.00
ATOM   2314  HA  ASN   147      -8.901  -3.121  -7.820  1.00  0.00
ATOM   2315  CB  ASN   147      -8.301  -1.686  -9.340  1.00  0.00
ATOM   2316  HB2 ASN   147      -9.230  -1.261  -9.729  1.00  0.00
ATOM   2317  HB3 ASN   147      -7.555  -0.895  -9.436  1.00  0.00
ATOM   2318  CG  ASN   147      -7.952  -2.858 -10.266  1.00  0.00
ATOM   2319  OD1 ASN   147      -7.201  -3.756  -9.894  1.00  0.00
ATOM   2320  ND2 ASN   147      -8.484  -2.844 -11.491  1.00  0.00
ATOM   2321 HD21 ASN   147      -9.086  -2.085 -11.781  1.00  0.00
ATOM   2322 HD22 ASN   147      -8.282  -3.590 -12.140  1.00  0.00
ATOM   2323  C   ASN   147      -7.196  -2.123  -7.083  1.00  0.00
ATOM   2324  O   ASN   147      -6.636  -3.200  -6.885  1.00  0.00
ATOM   2325  N   PHE   148      -6.744  -0.943  -6.623  1.00  0.00
ATOM   2326  H   PHE   148      -7.275  -0.105  -6.810  1.00  0.00
ATOM   2327  CA  PHE   148      -5.508  -0.767  -5.862  1.00  0.00
ATOM   2328  HA  PHE   148      -4.732  -1.335  -6.378  1.00  0.00
ATOM   2329  CB  PHE   148      -5.122   0.725  -5.874  1.00  0.00
ATOM   2330  HB2 PHE   148      -5.156   1.091  -6.896  1.00  0.00
ATOM   2331  HB3 PHE   148      -5.889   1.289  -5.341  1.00  0.00
ATOM   2332  CG  PHE   148      -3.758   1.090  -5.306  1.00  0.00
ATOM   2333  CD1 PHE   148      -2.590   0.407  -5.716  1.00  0.00
ATOM   2334  HD1 PHE   148      -2.650  -0.429  -6.395  1.00  0.00
ATOM   2335  CE1 PHE   148      -1.347   0.812  -5.250  1.00  0.00
ATOM   2336  HE1 PHE   148      -0.455   0.291  -5.565  1.00  0.00
ATOM   2337  CZ  PHE   148      -1.240   1.899  -4.392  1.00  0.00
ATOM   2338  HZ  PHE   148      -0.268   2.208  -4.037  1.00  0.00
ATOM   2339  CE2 PHE   148      -2.373   2.604  -4.010  1.00  0.00
ATOM   2340  HE2 PHE   148      -2.280   3.464  -3.363  1.00  0.00
ATOM   2341  CD2 PHE   148      -3.625   2.216  -4.466  1.00  0.00
ATOM   2342  HD2 PHE   148      -4.498   2.779  -4.174  1.00  0.00
ATOM   2343  C   PHE   148      -5.604  -1.323  -4.433  1.00  0.00
ATOM   2344  O   PHE   148      -4.666  -1.985  -4.001  1.00  0.00
ATOM   2345  N   CYS   149      -6.741  -1.094  -3.751  1.00  0.00
ATOM   2346  H   CYS   149      -7.464  -0.523  -4.170  1.00  0.00
ATOM   2347  CA  CYS   149      -7.037  -1.623  -2.416  1.00  0.00
ATOM   2348  HA  CYS   149      -6.201  -1.354  -1.767  1.00  0.00
ATOM   2349  CB  CYS   149      -8.320  -1.017  -1.813  1.00  0.00
ATOM   2350  HB2 CYS   149      -9.154  -1.078  -2.515  1.00  0.00
ATOM   2351  HB3 CYS   149      -8.621  -1.552  -0.911  1.00  0.00
ATOM   2352  SG  CYS   149      -8.042   0.716  -1.356  1.00  0.00
ATOM   2353  HG  CYS   149      -7.995   1.178  -2.610  1.00  0.00
ATOM   2354  C   CYS   149      -7.131  -3.159  -2.406  1.00  0.00
ATOM   2355  O   CYS   149      -6.653  -3.772  -1.454  1.00  0.00
ATOM   2356  N   ALA   150      -7.697  -3.750  -3.474  1.00  0.00
ATOM   2357  H   ALA   150      -8.067  -3.178  -4.222  1.00  0.00
ATOM   2358  CA  ALA   150      -7.789  -5.198  -3.666  1.00  0.00
ATOM   2359  HA  ALA   150      -8.231  -5.620  -2.763  1.00  0.00
ATOM   2360  CB  ALA   150      -8.727  -5.498  -4.838  1.00  0.00
ATOM   2361  HB1 ALA   150      -8.837  -6.572  -4.989  1.00  0.00
ATOM   2362  HB2 ALA   150      -9.717  -5.089  -4.647  1.00  0.00
ATOM   2363  HB3 ALA   150      -8.365  -5.065  -5.771  1.00  0.00
ATOM   2364  C   ALA   150      -6.424  -5.869  -3.882  1.00  0.00
ATOM   2365  O   ALA   150      -6.209  -6.965  -3.363  1.00  0.00
ATOM   2366  N   LEU   151      -5.525  -5.183  -4.611  1.00  0.00
ATOM   2367  H   LEU   151      -5.790  -4.299  -5.024  1.00  0.00
ATOM   2368  CA  LEU   151      -4.133  -5.586  -4.794  1.00  0.00
ATOM   2369  HA  LEU   151      -4.127  -6.642  -5.069  1.00  0.00
ATOM   2370  CB  LEU   151      -3.482  -4.772  -5.933  1.00  0.00
ATOM   2371  HB2 LEU   151      -3.707  -3.716  -5.782  1.00  0.00
ATOM   2372  HB3 LEU   151      -2.398  -4.853  -5.870  1.00  0.00
ATOM   2373  CG  LEU   151      -3.909  -5.200  -7.353  1.00  0.00
ATOM   2374  HG  LEU   151      -4.994  -5.295  -7.352  1.00  0.00
ATOM   2375  CD1 LEU   151      -3.568  -4.110  -8.390  1.00  0.00
ATOM   2376 HD11 LEU   151      -4.476  -3.615  -8.735  1.00  0.00
ATOM   2377 HD12 LEU   151      -2.916  -3.340  -7.977  1.00  0.00
ATOM   2378 HD13 LEU   151      -3.072  -4.506  -9.276  1.00  0.00
ATOM   2379  CD2 LEU   151      -3.329  -6.580  -7.740  1.00  0.00
ATOM   2380 HD21 LEU   151      -2.636  -6.530  -8.579  1.00  0.00
ATOM   2381 HD22 LEU   151      -2.781  -7.036  -6.917  1.00  0.00
ATOM   2382 HD23 LEU   151      -4.122  -7.273  -8.020  1.00  0.00
ATOM   2383  C   LEU   151      -3.326  -5.457  -3.492  1.00  0.00
ATOM   2384  O   LEU   151      -2.620  -6.404  -3.159  1.00  0.00
ATOM   2385  N   ILE   152      -3.468  -4.332  -2.762  1.00  0.00
ATOM   2386  H   ILE   152      -4.059  -3.588  -3.112  1.00  0.00
ATOM   2387  CA  ILE   152      -2.818  -4.079  -1.467  1.00  0.00
ATOM   2388  HA  ILE   152      -1.741  -4.116  -1.648  1.00  0.00
ATOM   2389  CB  ILE   152      -3.159  -2.665  -0.891  1.00  0.00
ATOM   2390  HB  ILE   152      -4.234  -2.528  -1.003  1.00  0.00
ATOM   2391  CG2 ILE   152      -2.828  -2.455   0.608  1.00  0.00
ATOM   2392 HG21 ILE   152      -3.024  -1.430   0.923  1.00  0.00
ATOM   2393 HG22 ILE   152      -3.421  -3.091   1.263  1.00  0.00
ATOM   2394 HG23 ILE   152      -1.775  -2.656   0.805  1.00  0.00
ATOM   2395  CG1 ILE   152      -2.466  -1.554  -1.711  1.00  0.00
ATOM   2396 HG12 ILE   152      -1.424  -1.486  -1.408  1.00  0.00
ATOM   2397 HG13 ILE   152      -2.434  -1.820  -2.767  1.00  0.00
ATOM   2398  CD1 ILE   152      -3.128  -0.171  -1.578  1.00  0.00
ATOM   2399 HD11 ILE   152      -3.572   0.136  -2.523  1.00  0.00
ATOM   2400 HD12 ILE   152      -3.922  -0.156  -0.832  1.00  0.00
ATOM   2401 HD13 ILE   152      -2.397   0.588  -1.297  1.00  0.00
ATOM   2402  C   ILE   152      -3.136  -5.163  -0.419  1.00  0.00
ATOM   2403  O   ILE   152      -2.207  -5.663   0.209  1.00  0.00
ATOM   2404  N   LEU   153      -4.418  -5.554  -0.308  1.00  0.00
ATOM   2405  H   LEU   153      -5.127  -5.088  -0.860  1.00  0.00
ATOM   2406  CA  LEU   153      -4.886  -6.658   0.537  1.00  0.00
ATOM   2407  HA  LEU   153      -4.568  -6.445   1.559  1.00  0.00
ATOM   2408  CB  LEU   153      -6.433  -6.707   0.499  1.00  0.00
ATOM   2409  HB2 LEU   153      -6.754  -6.681  -0.544  1.00  0.00
ATOM   2410  HB3 LEU   153      -6.796  -7.660   0.887  1.00  0.00
ATOM   2411  CG  LEU   153      -7.121  -5.558   1.278  1.00  0.00
ATOM   2412  HG  LEU   153      -6.630  -4.620   1.017  1.00  0.00
ATOM   2413  CD1 LEU   153      -8.597  -5.409   0.862  1.00  0.00
ATOM   2414 HD11 LEU   153      -9.211  -4.985   1.656  1.00  0.00
ATOM   2415 HD12 LEU   153      -8.697  -4.745   0.003  1.00  0.00
ATOM   2416 HD13 LEU   153      -9.034  -6.368   0.589  1.00  0.00
ATOM   2417  CD2 LEU   153      -6.979  -5.726   2.806  1.00  0.00
ATOM   2418 HD21 LEU   153      -7.931  -5.659   3.332  1.00  0.00
ATOM   2419 HD22 LEU   153      -6.554  -6.692   3.068  1.00  0.00
ATOM   2420 HD23 LEU   153      -6.324  -4.964   3.229  1.00  0.00
ATOM   2421  C   LEU   153      -4.261  -8.016   0.150  1.00  0.00
ATOM   2422  O   LEU   153      -3.900  -8.777   1.045  1.00  0.00
ATOM   2423  N   ALA   154      -4.093  -8.275  -1.160  1.00  0.00
ATOM   2424  H   ALA   154      -4.404  -7.602  -1.846  1.00  0.00
ATOM   2425  CA  ALA   154      -3.473  -9.494  -1.684  1.00  0.00
ATOM   2426  HA  ALA   154      -3.916 -10.334  -1.144  1.00  0.00
ATOM   2427  CB  ALA   154      -3.853  -9.668  -3.163  1.00  0.00
ATOM   2428  HB1 ALA   154      -3.505 -10.626  -3.549  1.00  0.00
ATOM   2429  HB2 ALA   154      -4.935  -9.646  -3.294  1.00  0.00
ATOM   2430  HB3 ALA   154      -3.429  -8.882  -3.788  1.00  0.00
ATOM   2431  C   ALA   154      -1.944  -9.568  -1.472  1.00  0.00
ATOM   2432  O   ALA   154      -1.453 -10.647  -1.139  1.00  0.00
ATOM   2433  N   TYR   155      -1.222  -8.443  -1.644  1.00  0.00
ATOM   2434  H   TYR   155      -1.689  -7.597  -1.947  1.00  0.00
ATOM   2435  CA  TYR   155       0.232  -8.349  -1.443  1.00  0.00
ATOM   2436  HA  TYR   155       0.683  -9.239  -1.886  1.00  0.00
ATOM   2437  CB  TYR   155       0.807  -7.110  -2.167  1.00  0.00
ATOM   2438  HB2 TYR   155       0.241  -6.218  -1.895  1.00  0.00
ATOM   2439  HB3 TYR   155       1.827  -6.925  -1.823  1.00  0.00
ATOM   2440  CG  TYR   155       0.906  -7.228  -3.678  1.00  0.00
ATOM   2441  CD1 TYR   155       1.779  -8.171  -4.261  1.00  0.00
ATOM   2442  HD1 TYR   155       2.372  -8.821  -3.635  1.00  0.00
ATOM   2443  CE1 TYR   155       1.898  -8.260  -5.662  1.00  0.00
ATOM   2444  HE1 TYR   155       2.580  -8.976  -6.096  1.00  0.00
ATOM   2445  CZ  TYR   155       1.124  -7.421  -6.486  1.00  0.00
ATOM   2446  OH  TYR   155       1.235  -7.489  -7.841  1.00  0.00
ATOM   2447  HH  TYR   155       1.937  -8.087  -8.118  1.00  0.00
ATOM   2448  CE2 TYR   155       0.234  -6.499  -5.909  1.00  0.00
ATOM   2449  HE2 TYR   155      -0.368  -5.863  -6.541  1.00  0.00
ATOM   2450  CD2 TYR   155       0.152  -6.379  -4.511  1.00  0.00
ATOM   2451  HD2 TYR   155      -0.487  -5.623  -4.084  1.00  0.00
ATOM   2452  C   TYR   155       0.646  -8.331   0.038  1.00  0.00
ATOM   2453  O   TYR   155       1.680  -8.912   0.366  1.00  0.00
ATOM   2454  N   CYS   156      -0.160  -7.687   0.901  1.00  0.00
ATOM   2455  H   CYS   156      -0.984  -7.210   0.556  1.00  0.00
ATOM   2456  CA  CYS   156       0.063  -7.622   2.351  1.00  0.00
ATOM   2457  HA  CYS   156       1.133  -7.498   2.528  1.00  0.00
ATOM   2458  CB  CYS   156      -0.669  -6.425   2.994  1.00  0.00
ATOM   2459  HB2 CYS   156      -1.744  -6.479   2.814  1.00  0.00
ATOM   2460  HB3 CYS   156      -0.525  -6.419   4.075  1.00  0.00
ATOM   2461  SG  CYS   156      -0.037  -4.850   2.353  1.00  0.00
ATOM   2462  HG  CYS   156      -0.616  -4.959   1.153  1.00  0.00
ATOM   2463  C   CYS   156      -0.362  -8.918   3.072  1.00  0.00
ATOM   2464  O   CYS   156       0.021  -9.100   4.228  1.00  0.00
ATOM   2465  N   ASN   157      -1.151  -9.774   2.393  1.00  0.00
ATOM   2466  H   ASN   157      -1.408  -9.532   1.447  1.00  0.00
ATOM   2467  CA  ASN   157      -1.751 -11.013   2.904  1.00  0.00
ATOM   2468  HA  ASN   157      -2.390 -11.425   2.121  1.00  0.00
ATOM   2469  CB  ASN   157      -0.663 -12.060   3.263  1.00  0.00
ATOM   2470  HB2 ASN   157       0.213 -11.901   2.632  1.00  0.00
ATOM   2471  HB3 ASN   157      -0.308 -11.946   4.288  1.00  0.00
ATOM   2472  CG  ASN   157      -1.116 -13.501   3.007  1.00  0.00
ATOM   2473  OD1 ASN   157      -1.636 -14.162   3.902  1.00  0.00
ATOM   2474  ND2 ASN   157      -0.919 -13.998   1.784  1.00  0.00
ATOM   2475 HD21 ASN   157      -0.467 -13.446   1.069  1.00  0.00
ATOM   2476 HD22 ASN   157      -1.206 -14.943   1.576  1.00  0.00
ATOM   2477  C   ASN   157      -2.759 -10.743   4.045  1.00  0.00
ATOM   2478  O   ASN   157      -2.781 -11.458   5.047  1.00  0.00
ATOM   2479  N   LYS   158      -3.575  -9.697   3.852  1.00  0.00
ATOM   2480  H   LYS   158      -3.515  -9.188   2.979  1.00  0.00
ATOM   2481  CA  LYS   158      -4.627  -9.250   4.758  1.00  0.00
ATOM   2482  HA  LYS   158      -4.553  -9.756   5.723  1.00  0.00
ATOM   2483  CB  LYS   158      -4.489  -7.724   4.968  1.00  0.00
ATOM   2484  HB2 LYS   158      -4.540  -7.230   3.997  1.00  0.00
ATOM   2485  HB3 LYS   158      -5.342  -7.349   5.534  1.00  0.00
ATOM   2486  CG  LYS   158      -3.185  -7.261   5.652  1.00  0.00
ATOM   2487  HG2 LYS   158      -2.333  -7.631   5.084  1.00  0.00
ATOM   2488  HG3 LYS   158      -3.122  -6.174   5.586  1.00  0.00
ATOM   2489  CD  LYS   158      -3.006  -7.683   7.121  1.00  0.00
ATOM   2490  HD2 LYS   158      -3.033  -8.771   7.197  1.00  0.00
ATOM   2491  HD3 LYS   158      -2.004  -7.392   7.440  1.00  0.00
ATOM   2492  CE  LYS   158      -4.041  -7.069   8.077  1.00  0.00
ATOM   2493  HE2 LYS   158      -4.080  -5.987   7.947  1.00  0.00
ATOM   2494  HE3 LYS   158      -5.039  -7.456   7.868  1.00  0.00
ATOM   2495  NZ  LYS   158      -3.704  -7.355   9.481  1.00  0.00
ATOM   2496  HZ1 LYS   158      -4.408  -6.947  10.084  1.00  0.00
ATOM   2497  HZ2 LYS   158      -3.678  -8.353   9.629  1.00  0.00
ATOM   2498  HZ3 LYS   158      -2.800  -6.958   9.701  1.00  0.00
ATOM   2499  C   LYS   158      -5.983  -9.582   4.123  1.00  0.00
ATOM   2500  O   LYS   158      -6.198  -9.267   2.952  1.00  0.00
ATOM   2501  N   THR   159      -6.881 -10.190   4.910  1.00  0.00
ATOM   2502  H   THR   159      -6.647 -10.427   5.863  1.00  0.00
ATOM   2503  CA  THR   159      -8.264 -10.450   4.511  1.00  0.00
ATOM   2504  HA  THR   159      -8.337 -10.520   3.423  1.00  0.00
ATOM   2505  CB  THR   159      -8.780 -11.786   5.111  1.00  0.00
ATOM   2506  HB  THR   159      -9.794 -11.956   4.745  1.00  0.00
ATOM   2507  CG2 THR   159      -7.933 -12.997   4.690  1.00  0.00
ATOM   2508 HG21 THR   159      -8.357 -13.925   5.075  1.00  0.00
ATOM   2509 HG22 THR   159      -7.886 -13.082   3.604  1.00  0.00
ATOM   2510 HG23 THR   159      -6.910 -12.925   5.062  1.00  0.00
ATOM   2511  OG1 THR   159      -8.867 -11.764   6.524  1.00  0.00
ATOM   2512  HG1 THR   159      -9.530 -11.120   6.786  1.00  0.00
ATOM   2513  C   THR   159      -9.170  -9.298   4.988  1.00  0.00
ATOM   2514  O   THR   159      -8.868  -8.641   5.987  1.00  0.00
ATOM   2515  N   VAL   160     -10.268  -9.077   4.250  1.00  0.00
ATOM   2516  H   VAL   160     -10.457  -9.658   3.446  1.00  0.00
ATOM   2517  CA  VAL   160     -11.262  -8.041   4.534  1.00  0.00
ATOM   2518  HA  VAL   160     -10.730  -7.100   4.694  1.00  0.00
ATOM   2519  CB  VAL   160     -12.231  -7.863   3.329  1.00  0.00
ATOM   2520  HB  VAL   160     -12.671  -8.834   3.091  1.00  0.00
ATOM   2521  CG1 VAL   160     -13.395  -6.892   3.603  1.00  0.00
ATOM   2522 HG11 VAL   160     -13.917  -6.623   2.690  1.00  0.00
ATOM   2523 HG12 VAL   160     -14.139  -7.322   4.274  1.00  0.00
ATOM   2524 HG13 VAL   160     -13.029  -5.968   4.047  1.00  0.00
ATOM   2525  CG2 VAL   160     -11.473  -7.399   2.071  1.00  0.00
ATOM   2526 HG21 VAL   160     -12.137  -7.343   1.209  1.00  0.00
ATOM   2527 HG22 VAL   160     -11.042  -6.409   2.220  1.00  0.00
ATOM   2528 HG23 VAL   160     -10.666  -8.080   1.802  1.00  0.00
ATOM   2529  C   VAL   160     -12.072  -8.370   5.809  1.00  0.00
ATOM   2530  O   VAL   160     -12.366  -9.539   6.061  1.00  0.00
ATOM   2531  N   GLY   161     -12.403  -7.322   6.581  1.00  0.00
ATOM   2532  H   GLY   161     -12.132  -6.391   6.295  1.00  0.00
ATOM   2533  CA  GLY   161     -13.121  -7.421   7.852  1.00  0.00
ATOM   2534  HA2 GLY   161     -13.806  -6.578   7.940  1.00  0.00
ATOM   2535  HA3 GLY   161     -13.735  -8.322   7.897  1.00  0.00
ATOM   2536  C   GLY   161     -12.159  -7.403   9.051  1.00  0.00
ATOM   2537  O   GLY   161     -12.627  -7.276  10.181  1.00  0.00
ATOM   2538  N   GLU   162     -10.838  -7.510   8.822  1.00  0.00
ATOM   2539  H   GLU   162     -10.510  -7.608   7.872  1.00  0.00
ATOM   2540  CA  GLU   162      -9.806  -7.512   9.857  1.00  0.00
ATOM   2541  HA  GLU   162     -10.231  -7.850  10.805  1.00  0.00
ATOM   2542  CB  GLU   162      -8.670  -8.474   9.441  1.00  0.00
ATOM   2543  HB2 GLU   162      -8.225  -8.128   8.508  1.00  0.00
ATOM   2544  HB3 GLU   162      -7.861  -8.426  10.173  1.00  0.00
ATOM   2545  CG  GLU   162      -9.093  -9.947   9.266  1.00  0.00
ATOM   2546  HG2 GLU   162      -9.838 -10.028   8.474  1.00  0.00
ATOM   2547  HG3 GLU   162      -8.232 -10.531   8.942  1.00  0.00
ATOM   2548  CD  GLU   162      -9.643 -10.596  10.539  1.00  0.00
ATOM   2549  OE1 GLU   162      -9.113 -10.280  11.628  1.00  0.00
ATOM   2550  OE2 GLU   162     -10.584 -11.407  10.398  1.00  0.00
ATOM   2551  C   GLU   162      -9.221  -6.111  10.071  1.00  0.00
ATOM   2552  O   GLU   162      -9.145  -5.319   9.130  1.00  0.00
ATOM   2553  N   LEU   163      -8.752  -5.876  11.306  1.00  0.00
ATOM   2554  H   LEU   163      -8.858  -6.593  12.010  1.00  0.00
ATOM   2555  CA  LEU   163      -7.892  -4.752  11.677  1.00  0.00
ATOM   2556  HA  LEU   163      -8.298  -3.836  11.243  1.00  0.00
ATOM   2557  CB  LEU   163      -7.860  -4.639  13.220  1.00  0.00
ATOM   2558  HB2 LEU   163      -7.571  -5.610  13.627  1.00  0.00
ATOM   2559  HB3 LEU   163      -7.075  -3.948  13.531  1.00  0.00
ATOM   2560  CG  LEU   163      -9.191  -4.191  13.868  1.00  0.00
ATOM   2561  HG  LEU   163      -9.994  -4.783  13.427  1.00  0.00
ATOM   2562  CD1 LEU   163      -9.207  -4.498  15.381  1.00  0.00
ATOM   2563 HD11 LEU   163      -9.572  -3.662  15.974  1.00  0.00
ATOM   2564 HD12 LEU   163      -9.863  -5.342  15.595  1.00  0.00
ATOM   2565 HD13 LEU   163      -8.218  -4.753  15.762  1.00  0.00
ATOM   2566  CD2 LEU   163      -9.508  -2.708  13.570  1.00  0.00
ATOM   2567 HD21 LEU   163     -10.487  -2.607  13.103  1.00  0.00
ATOM   2568 HD22 LEU   163      -9.520  -2.089  14.467  1.00  0.00
ATOM   2569 HD23 LEU   163      -8.781  -2.256  12.895  1.00  0.00
ATOM   2570  C   LEU   163      -6.466  -4.965  11.132  1.00  0.00
ATOM   2571  O   LEU   163      -6.028  -6.108  10.980  1.00  0.00
ATOM   2572  N   GLY   164      -5.761  -3.857  10.869  1.00  0.00
ATOM   2573  H   GLY   164      -6.167  -2.945  11.024  1.00  0.00
ATOM   2574  CA  GLY   164      -4.382  -3.887  10.393  1.00  0.00
ATOM   2575  HA2 GLY   164      -3.845  -4.754  10.781  1.00  0.00
ATOM   2576  HA3 GLY   164      -4.370  -3.949   9.305  1.00  0.00
ATOM   2577  C   GLY   164      -3.654  -2.620  10.842  1.00  0.00
ATOM   2578  O   GLY   164      -4.273  -1.632  11.240  1.00  0.00
ATOM   2579  N   ASP   165      -2.319  -2.674  10.745  1.00  0.00
ATOM   2580  H   ASP   165      -1.885  -3.516  10.388  1.00  0.00
ATOM   2581  CA  ASP   165      -1.390  -1.584  11.037  1.00  0.00
ATOM   2582  HA  ASP   165      -1.873  -0.867  11.703  1.00  0.00
ATOM   2583  CB  ASP   165      -0.157  -2.162  11.785  1.00  0.00
ATOM   2584  HB2 ASP   165      -0.462  -2.498  12.777  1.00  0.00
ATOM   2585  HB3 ASP   165       0.176  -3.062  11.270  1.00  0.00
ATOM   2586  CG  ASP   165       1.052  -1.235  11.965  1.00  0.00
ATOM   2587  OD1 ASP   165       0.844  -0.042  12.274  1.00  0.00
ATOM   2588  OD2 ASP   165       2.181  -1.757  11.847  1.00  0.00
ATOM   2589  C   ASP   165      -1.046  -0.861   9.717  1.00  0.00
ATOM   2590  O   ASP   165      -0.879  -1.519   8.687  1.00  0.00
ATOM   2591  N   VAL   166      -0.937   0.478   9.769  1.00  0.00
ATOM   2592  H   VAL   166      -1.070   0.955  10.651  1.00  0.00
ATOM   2593  CA  VAL   166      -0.524   1.301   8.626  1.00  0.00
ATOM   2594  HA  VAL   166      -1.112   0.979   7.763  1.00  0.00
ATOM   2595  CB  VAL   166      -0.803   2.818   8.846  1.00  0.00
ATOM   2596  HB  VAL   166      -0.429   3.092   9.835  1.00  0.00
ATOM   2597  CG1 VAL   166      -0.135   3.766   7.822  1.00  0.00
ATOM   2598 HG11 VAL   166      -0.499   4.786   7.932  1.00  0.00
ATOM   2599 HG12 VAL   166       0.948   3.807   7.942  1.00  0.00
ATOM   2600 HG13 VAL   166      -0.351   3.457   6.799  1.00  0.00
ATOM   2601  CG2 VAL   166      -2.314   3.090   8.845  1.00  0.00
ATOM   2602 HG21 VAL   166      -2.530   4.122   9.117  1.00  0.00
ATOM   2603 HG22 VAL   166      -2.735   2.916   7.857  1.00  0.00
ATOM   2604 HG23 VAL   166      -2.842   2.446   9.547  1.00  0.00
ATOM   2605  C   VAL   166       0.960   1.096   8.270  1.00  0.00
ATOM   2606  O   VAL   166       1.267   0.974   7.087  1.00  0.00
ATOM   2607  N   ARG   167       1.840   1.027   9.283  1.00  0.00
ATOM   2608  H   ARG   167       1.514   1.113  10.237  1.00  0.00
ATOM   2609  CA  ARG   167       3.281   0.822   9.111  1.00  0.00
ATOM   2610  HA  ARG   167       3.622   1.566   8.393  1.00  0.00
ATOM   2611  CB  ARG   167       3.984   1.112  10.451  1.00  0.00
ATOM   2612  HB2 ARG   167       3.673   2.100  10.792  1.00  0.00
ATOM   2613  HB3 ARG   167       3.626   0.410  11.204  1.00  0.00
ATOM   2614  CG  ARG   167       5.523   1.079  10.406  1.00  0.00
ATOM   2615  HG2 ARG   167       5.814   0.077  10.089  1.00  0.00
ATOM   2616  HG3 ARG   167       5.935   1.761   9.664  1.00  0.00
ATOM   2617  CD  ARG   167       6.164   1.322  11.781  1.00  0.00
ATOM   2618  HD2 ARG   167       7.189   1.688  11.730  1.00  0.00
ATOM   2619  HD3 ARG   167       5.590   2.115  12.261  1.00  0.00
ATOM   2620  NE  ARG   167       5.961   0.181  12.684  1.00  0.00
ATOM   2621  HE  ARG   167       5.110   0.205  13.229  1.00  0.00
ATOM   2622  CZ  ARG   167       6.728  -0.920  12.740  1.00  0.00
ATOM   2623  NH1 ARG   167       7.833  -1.039  11.990  1.00  0.00
ATOM   2624 HH11 ARG   167       8.100  -0.287  11.372  1.00  0.00
ATOM   2625 HH12 ARG   167       8.399  -1.874  12.030  1.00  0.00
ATOM   2626  NH2 ARG   167       6.378  -1.920  13.559  1.00  0.00
ATOM   2627 HH21 ARG   167       5.534  -1.852  14.110  1.00  0.00
ATOM   2628 HH22 ARG   167       6.936  -2.759  13.613  1.00  0.00
ATOM   2629  C   ARG   167       3.631  -0.551   8.502  1.00  0.00
ATOM   2630  O   ARG   167       4.521  -0.614   7.655  1.00  0.00
ATOM   2631  N   GLU   168       2.868  -1.592   8.880  1.00  0.00
ATOM   2632  H   GLU   168       2.204  -1.452   9.629  1.00  0.00
ATOM   2633  CA  GLU   168       2.836  -2.921   8.262  1.00  0.00
ATOM   2634  HA  GLU   168       3.828  -3.364   8.365  1.00  0.00
ATOM   2635  CB  GLU   168       1.827  -3.793   9.049  1.00  0.00
ATOM   2636  HB2 GLU   168       2.220  -3.961  10.053  1.00  0.00
ATOM   2637  HB3 GLU   168       0.915  -3.218   9.180  1.00  0.00
ATOM   2638  CG  GLU   168       1.457  -5.162   8.435  1.00  0.00
ATOM   2639  HG2 GLU   168       1.049  -5.043   7.431  1.00  0.00
ATOM   2640  HG3 GLU   168       2.354  -5.775   8.343  1.00  0.00
ATOM   2641  CD  GLU   168       0.396  -5.918   9.242  1.00  0.00
ATOM   2642  OE1 GLU   168       0.601  -7.135   9.442  1.00  0.00
ATOM   2643  OE2 GLU   168      -0.620  -5.288   9.616  1.00  0.00
ATOM   2644  C   GLU   168       2.502  -2.863   6.761  1.00  0.00
ATOM   2645  O   GLU   168       3.278  -3.363   5.949  1.00  0.00
ATOM   2646  N   THR   169       1.355  -2.242   6.436  1.00  0.00
ATOM   2647  H   THR   169       0.791  -1.844   7.175  1.00  0.00
ATOM   2648  CA  THR   169       0.808  -2.132   5.082  1.00  0.00
ATOM   2649  HA  THR   169       0.722  -3.145   4.685  1.00  0.00
ATOM   2650  CB  THR   169      -0.608  -1.493   5.116  1.00  0.00
ATOM   2651  HB  THR   169      -0.569  -0.558   5.676  1.00  0.00
ATOM   2652  CG2 THR   169      -1.265  -1.207   3.753  1.00  0.00
ATOM   2653 HG21 THR   169      -2.298  -0.881   3.878  1.00  0.00
ATOM   2654 HG22 THR   169      -0.748  -0.417   3.210  1.00  0.00
ATOM   2655 HG23 THR   169      -1.272  -2.099   3.128  1.00  0.00
ATOM   2656  OG1 THR   169      -1.464  -2.362   5.830  1.00  0.00
ATOM   2657  HG1 THR   169      -1.185  -2.382   6.751  1.00  0.00
ATOM   2658  C   THR   169       1.710  -1.328   4.125  1.00  0.00
ATOM   2659  O   THR   169       1.911  -1.762   2.991  1.00  0.00
ATOM   2660  N   MET   170       2.273  -0.209   4.613  1.00  0.00
ATOM   2661  H   MET   170       2.057   0.085   5.557  1.00  0.00
ATOM   2662  CA  MET   170       3.219   0.630   3.878  1.00  0.00
ATOM   2663  HA  MET   170       2.789   0.823   2.893  1.00  0.00
ATOM   2664  CB  MET   170       3.404   1.988   4.591  1.00  0.00
ATOM   2665  HB2 MET   170       3.709   1.817   5.625  1.00  0.00
ATOM   2666  HB3 MET   170       4.232   2.531   4.136  1.00  0.00
ATOM   2667  CG  MET   170       2.157   2.895   4.579  1.00  0.00
ATOM   2668  HG2 MET   170       1.311   2.377   5.024  1.00  0.00
ATOM   2669  HG3 MET   170       2.340   3.764   5.212  1.00  0.00
ATOM   2670  SD  MET   170       1.590   3.496   2.962  1.00  0.00
ATOM   2671  CE  MET   170       3.021   4.477   2.447  1.00  0.00
ATOM   2672  HE1 MET   170       2.753   5.112   1.603  1.00  0.00
ATOM   2673  HE2 MET   170       3.371   5.112   3.260  1.00  0.00
ATOM   2674  HE3 MET   170       3.833   3.821   2.139  1.00  0.00
ATOM   2675  C   MET   170       4.573  -0.058   3.637  1.00  0.00
ATOM   2676  O   MET   170       5.119   0.118   2.551  1.00  0.00
ATOM   2677  N   SER   171       5.079  -0.845   4.607  1.00  0.00
ATOM   2678  H   SER   171       4.585  -0.944   5.484  1.00  0.00
ATOM   2679  CA  SER   171       6.345  -1.580   4.481  1.00  0.00
ATOM   2680  HA  SER   171       7.074  -0.860   4.108  1.00  0.00
ATOM   2681  CB  SER   171       6.864  -2.023   5.865  1.00  0.00
ATOM   2682  HB2 SER   171       7.916  -2.298   5.783  1.00  0.00
ATOM   2683  HB3 SER   171       6.823  -1.198   6.574  1.00  0.00
ATOM   2684  OG  SER   171       6.177  -3.139   6.394  1.00  0.00
ATOM   2685  HG  SER   171       5.256  -2.900   6.530  1.00  0.00
ATOM   2686  C   SER   171       6.302  -2.730   3.454  1.00  0.00
ATOM   2687  O   SER   171       7.296  -2.925   2.756  1.00  0.00
ATOM   2688  N   TYR   172       5.150  -3.417   3.325  1.00  0.00
ATOM   2689  H   TYR   172       4.378  -3.221   3.948  1.00  0.00
ATOM   2690  CA  TYR   172       4.903  -4.406   2.270  1.00  0.00
ATOM   2691  HA  TYR   172       5.733  -5.115   2.282  1.00  0.00
ATOM   2692  CB  TYR   172       3.586  -5.163   2.541  1.00  0.00
ATOM   2693  HB2 TYR   172       2.791  -4.439   2.721  1.00  0.00
ATOM   2694  HB3 TYR   172       3.287  -5.712   1.645  1.00  0.00
ATOM   2695  CG  TYR   172       3.603  -6.197   3.656  1.00  0.00
ATOM   2696  CD1 TYR   172       2.615  -6.169   4.662  1.00  0.00
ATOM   2697  HD1 TYR   172       1.867  -5.390   4.671  1.00  0.00
ATOM   2698  CE1 TYR   172       2.576  -7.170   5.651  1.00  0.00
ATOM   2699  HE1 TYR   172       1.800  -7.151   6.402  1.00  0.00
ATOM   2700  CZ  TYR   172       3.535  -8.200   5.649  1.00  0.00
ATOM   2701  OH  TYR   172       3.497  -9.170   6.607  1.00  0.00
ATOM   2702  HH  TYR   172       2.779  -9.050   7.233  1.00  0.00
ATOM   2703  CE2 TYR   172       4.529  -8.231   4.652  1.00  0.00
ATOM   2704  HE2 TYR   172       5.264  -9.022   4.644  1.00  0.00
ATOM   2705  CD2 TYR   172       4.558  -7.237   3.654  1.00  0.00
ATOM   2706  HD2 TYR   172       5.309  -7.285   2.881  1.00  0.00
ATOM   2707  C   TYR   172       4.866  -3.779   0.865  1.00  0.00
ATOM   2708  O   TYR   172       5.355  -4.403  -0.075  1.00  0.00
ATOM   2709  N   LEU   173       4.324  -2.554   0.747  1.00  0.00
ATOM   2710  H   LEU   173       3.929  -2.101   1.560  1.00  0.00
ATOM   2711  CA  LEU   173       4.310  -1.779  -0.496  1.00  0.00
ATOM   2712  HA  LEU   173       4.035  -2.455  -1.306  1.00  0.00
ATOM   2713  CB  LEU   173       3.256  -0.655  -0.393  1.00  0.00
ATOM   2714  HB2 LEU   173       3.446  -0.093   0.522  1.00  0.00
ATOM   2715  HB3 LEU   173       3.385   0.066  -1.201  1.00  0.00
ATOM   2716  CG  LEU   173       1.786  -1.140  -0.398  1.00  0.00
ATOM   2717  HG  LEU   173       1.714  -1.951   0.327  1.00  0.00
ATOM   2718  CD1 LEU   173       0.831  -0.033   0.095  1.00  0.00
ATOM   2719 HD11 LEU   173       0.303  -0.354   0.993  1.00  0.00
ATOM   2720 HD12 LEU   173       1.359   0.888   0.346  1.00  0.00
ATOM   2721 HD13 LEU   173       0.072   0.228  -0.642  1.00  0.00
ATOM   2722  CD2 LEU   173       1.350  -1.730  -1.759  1.00  0.00
ATOM   2723 HD21 LEU   173       0.716  -1.048  -2.327  1.00  0.00
ATOM   2724 HD22 LEU   173       2.191  -1.968  -2.407  1.00  0.00
ATOM   2725 HD23 LEU   173       0.791  -2.655  -1.618  1.00  0.00
ATOM   2726  C   LEU   173       5.698  -1.216  -0.858  1.00  0.00
ATOM   2727  O   LEU   173       6.001  -1.123  -2.047  1.00  0.00
ATOM   2728  N   PHE   174       6.528  -0.896   0.153  1.00  0.00
ATOM   2729  H   PHE   174       6.199  -0.966   1.107  1.00  0.00
ATOM   2730  CA  PHE   174       7.913  -0.448  -0.021  1.00  0.00
ATOM   2731  HA  PHE   174       7.913   0.310  -0.803  1.00  0.00
ATOM   2732  CB  PHE   174       8.451   0.185   1.282  1.00  0.00
ATOM   2733  HB2 PHE   174       8.411  -0.557   2.080  1.00  0.00
ATOM   2734  HB3 PHE   174       9.506   0.426   1.165  1.00  0.00
ATOM   2735  CG  PHE   174       7.771   1.450   1.789  1.00  0.00
ATOM   2736  CD1 PHE   174       7.914   1.801   3.148  1.00  0.00
ATOM   2737  HD1 PHE   174       8.443   1.143   3.818  1.00  0.00
ATOM   2738  CE1 PHE   174       7.362   2.979   3.633  1.00  0.00
ATOM   2739  HE1 PHE   174       7.459   3.228   4.678  1.00  0.00
ATOM   2740  CZ  PHE   174       6.691   3.838   2.773  1.00  0.00
ATOM   2741  HZ  PHE   174       6.262   4.752   3.153  1.00  0.00
ATOM   2742  CE2 PHE   174       6.585   3.535   1.422  1.00  0.00
ATOM   2743  HE2 PHE   174       6.080   4.218   0.755  1.00  0.00
ATOM   2744  CD2 PHE   174       7.133   2.364   0.920  1.00  0.00
ATOM   2745  HD2 PHE   174       7.041   2.159  -0.134  1.00  0.00
ATOM   2746  C   PHE   174       8.858  -1.557  -0.515  1.00  0.00
ATOM   2747  O   PHE   174       9.800  -1.248  -1.243  1.00  0.00
ATOM   2748  N   GLN   175       8.570  -2.820  -0.153  1.00  0.00
ATOM   2749  H   GLN   175       7.795  -2.985   0.476  1.00  0.00
ATOM   2750  CA  GLN   175       9.255  -4.015  -0.659  1.00  0.00
ATOM   2751  HA  GLN   175      10.329  -3.852  -0.545  1.00  0.00
ATOM   2752  CB  GLN   175       8.858  -5.236   0.195  1.00  0.00
ATOM   2753  HB2 GLN   175       7.773  -5.267   0.281  1.00  0.00
ATOM   2754  HB3 GLN   175       9.146  -6.157  -0.316  1.00  0.00
ATOM   2755  CG  GLN   175       9.500  -5.231   1.598  1.00  0.00
ATOM   2756  HG2 GLN   175      10.571  -5.415   1.514  1.00  0.00
ATOM   2757  HG3 GLN   175       9.401  -4.244   2.049  1.00  0.00
ATOM   2758  CD  GLN   175       8.904  -6.252   2.576  1.00  0.00
ATOM   2759  OE1 GLN   175       9.081  -6.113   3.783  1.00  0.00
ATOM   2760  NE2 GLN   175       8.209  -7.283   2.087  1.00  0.00
ATOM   2761 HE21 GLN   175       8.082  -7.391   1.092  1.00  0.00
ATOM   2762 HE22 GLN   175       7.817  -7.967   2.717  1.00  0.00
ATOM   2763  C   GLN   175       8.998  -4.286  -2.154  1.00  0.00
ATOM   2764  O   GLN   175       9.869  -4.853  -2.812  1.00  0.00
ATOM   2765  N   HIE   176       7.832  -3.849  -2.660  1.00  0.00
ATOM   2766  H   HIE   176       7.176  -3.385  -2.047  1.00  0.00
ATOM   2767  CA  HIE   176       7.457  -3.897  -4.075  1.00  0.00
ATOM   2768  HA  HIE   176       8.012  -4.692  -4.576  1.00  0.00
ATOM   2769  CB  HIE   176       5.954  -4.229  -4.199  1.00  0.00
ATOM   2770  HB2 HIE   176       5.361  -3.519  -3.621  1.00  0.00
ATOM   2771  HB3 HIE   176       5.625  -4.121  -5.233  1.00  0.00
ATOM   2772  CG  HIE   176       5.582  -5.629  -3.776  1.00  0.00
ATOM   2773  ND1 HIE   176       5.250  -5.962  -2.475  1.00  0.00
ATOM   2774  CE1 HIE   176       4.965  -7.266  -2.458  1.00  0.00
ATOM   2775  HE1 HIE   176       4.675  -7.800  -1.564  1.00  0.00
ATOM   2776  NE2 HIE   176       5.077  -7.841  -3.649  1.00  0.00
ATOM   2777  HE2 HIE   176       4.925  -8.797  -3.939  1.00  0.00
ATOM   2778  CD2 HIE   176       5.463  -6.799  -4.495  1.00  0.00
ATOM   2779  HD2 HIE   176       5.630  -6.976  -5.547  1.00  0.00
ATOM   2780  C   HIE   176       7.797  -2.598  -4.832  1.00  0.00
ATOM   2781  O   HIE   176       7.458  -2.509  -6.011  1.00  0.00
ATOM   2782  N   ALA   177       8.443  -1.620  -4.172  1.00  0.00
ATOM   2783  H   ALA   177       8.725  -1.763  -3.212  1.00  0.00
ATOM   2784  CA  ALA   177       8.799  -0.330  -4.758  1.00  0.00
ATOM   2785  HA  ALA   177       8.364  -0.241  -5.752  1.00  0.00
ATOM   2786  CB  ALA   177       8.219   0.794  -3.896  1.00  0.00
ATOM   2787  HB1 ALA   177       8.412   1.761  -4.358  1.00  0.00
ATOM   2788  HB2 ALA   177       7.139   0.692  -3.792  1.00  0.00
ATOM   2789  HB3 ALA   177       8.658   0.807  -2.900  1.00  0.00
ATOM   2790  C   ALA   177      10.315  -0.166  -4.917  1.00  0.00
ATOM   2791  O   ALA   177      11.095  -0.759  -4.171  1.00  0.00
ATOM   2792  N   ASN   178      10.678   0.661  -5.910  1.00  0.00
ATOM   2793  H   ASN   178       9.948   1.097  -6.459  1.00  0.00
ATOM   2794  CA  ASN   178      12.039   0.952  -6.351  1.00  0.00
ATOM   2795  HA  ASN   178      12.677   0.070  -6.252  1.00  0.00
ATOM   2796  CB  ASN   178      11.985   1.371  -7.843  1.00  0.00
ATOM   2797  HB2 ASN   178      11.253   0.745  -8.356  1.00  0.00
ATOM   2798  HB3 ASN   178      11.629   2.393  -7.978  1.00  0.00
ATOM   2799  CG  ASN   178      13.305   1.130  -8.579  1.00  0.00
ATOM   2800  OD1 ASN   178      13.567   0.023  -9.041  1.00  0.00
ATOM   2801  ND2 ASN   178      14.137   2.167  -8.694  1.00  0.00
ATOM   2802 HD21 ASN   178      13.907   3.058  -8.279  1.00  0.00
ATOM   2803 HD22 ASN   178      15.040   2.037  -9.126  1.00  0.00
ATOM   2804  C   ASN   178      12.685   2.024  -5.449  1.00  0.00
ATOM   2805  O   ASN   178      12.858   3.170  -5.868  1.00  0.00
ATOM   2806  N   LEU   179      13.013   1.620  -4.213  1.00  0.00
ATOM   2807  H   LEU   179      12.802   0.668  -3.941  1.00  0.00
ATOM   2808  CA  LEU   179      13.625   2.461  -3.182  1.00  0.00
ATOM   2809  HA  LEU   179      13.580   3.510  -3.479  1.00  0.00
ATOM   2810  CB  LEU   179      12.835   2.292  -1.861  1.00  0.00
ATOM   2811  HB2 LEU   179      12.879   1.243  -1.560  1.00  0.00
ATOM   2812  HB3 LEU   179      13.319   2.851  -1.058  1.00  0.00
ATOM   2813  CG  LEU   179      11.356   2.736  -1.945  1.00  0.00
ATOM   2814  HG  LEU   179      10.884   2.195  -2.767  1.00  0.00
ATOM   2815  CD1 LEU   179      10.588   2.323  -0.676  1.00  0.00
ATOM   2816 HD11 LEU   179       9.854   1.560  -0.922  1.00  0.00
ATOM   2817 HD12 LEU   179      11.247   1.902   0.084  1.00  0.00
ATOM   2818 HD13 LEU   179      10.045   3.144  -0.212  1.00  0.00
ATOM   2819  CD2 LEU   179      11.206   4.241  -2.258  1.00  0.00
ATOM   2820 HD21 LEU   179      10.437   4.725  -1.658  1.00  0.00
ATOM   2821 HD22 LEU   179      12.131   4.788  -2.083  1.00  0.00
ATOM   2822 HD23 LEU   179      10.932   4.390  -3.303  1.00  0.00
ATOM   2823  C   LEU   179      15.121   2.144  -2.993  1.00  0.00
ATOM   2824  O   LEU   179      15.725   2.687  -2.071  1.00  0.00
ATOM   2825  N   ASP   180      15.703   1.304  -3.868  1.00  0.00
ATOM   2826  H   ASP   180      15.145   0.934  -4.625  1.00  0.00
ATOM   2827  CA  ASP   180      17.125   0.924  -3.906  1.00  0.00
ATOM   2828  HA  ASP   180      17.335   0.464  -2.939  1.00  0.00
ATOM   2829  CB  ASP   180      17.454  -0.142  -4.991  1.00  0.00
ATOM   2830  HB2 ASP   180      18.532  -0.197  -5.147  1.00  0.00
ATOM   2831  HB3 ASP   180      17.142  -1.110  -4.598  1.00  0.00
ATOM   2832  CG  ASP   180      16.785   0.029  -6.367  1.00  0.00
ATOM   2833  OD1 ASP   180      16.804  -0.969  -7.118  1.00  0.00
ATOM   2834  OD2 ASP   180      16.322   1.149  -6.678  1.00  0.00
ATOM   2835  C   ASP   180      18.090   2.121  -4.026  1.00  0.00
ATOM   2836  O   ASP   180      19.158   2.100  -3.413  1.00  0.00
ATOM   2837  N   SER   181      17.672   3.146  -4.788  1.00  0.00
ATOM   2838  H   SER   181      16.790   3.055  -5.274  1.00  0.00
ATOM   2839  CA  SER   181      18.373   4.414  -4.991  1.00  0.00
ATOM   2840  HA  SER   181      19.406   4.171  -5.248  1.00  0.00
ATOM   2841  CB  SER   181      17.741   5.120  -6.209  1.00  0.00
ATOM   2842  HB2 SER   181      18.344   5.985  -6.492  1.00  0.00
ATOM   2843  HB3 SER   181      17.724   4.456  -7.074  1.00  0.00
ATOM   2844  OG  SER   181      16.425   5.569  -5.943  1.00  0.00
ATOM   2845  HG  SER   181      16.073   5.976  -6.737  1.00  0.00
ATOM   2846  C   SER   181      18.422   5.330  -3.750  1.00  0.00
ATOM   2847  O   SER   181      19.236   6.254  -3.740  1.00  0.00
ATOM   2848  N   CYS   182      17.576   5.068  -2.736  1.00  0.00
ATOM   2849  H   CYS   182      16.952   4.275  -2.802  1.00  0.00
ATOM   2850  CA  CYS   182      17.526   5.824  -1.484  1.00  0.00
ATOM   2851  HA  CYS   182      17.536   6.883  -1.744  1.00  0.00
ATOM   2852  CB  CYS   182      16.248   5.545  -0.671  1.00  0.00
ATOM   2853  HB2 CYS   182      16.170   4.497  -0.386  1.00  0.00
ATOM   2854  HB3 CYS   182      16.253   6.118   0.257  1.00  0.00
ATOM   2855  SG  CYS   182      14.785   6.037  -1.623  1.00  0.00
ATOM   2856  HG  CYS   182      14.910   5.096  -2.564  1.00  0.00
ATOM   2857  C   CYS   182      18.755   5.518  -0.616  1.00  0.00
ATOM   2858  O   CYS   182      19.187   4.367  -0.553  1.00  0.00
ATOM   2859  N   LYS   183      19.270   6.565   0.043  1.00  0.00
ATOM   2860  H   LYS   183      18.849   7.479  -0.069  1.00  0.00
ATOM   2861  CA  LYS   183      20.446   6.514   0.902  1.00  0.00
ATOM   2862  HA  LYS   183      20.661   5.479   1.173  1.00  0.00
ATOM   2863  CB  LYS   183      21.655   7.082   0.124  1.00  0.00
ATOM   2864  HB2 LYS   183      21.786   6.514  -0.798  1.00  0.00
ATOM   2865  HB3 LYS   183      21.424   8.102  -0.184  1.00  0.00
ATOM   2866  CG  LYS   183      22.992   7.090   0.892  1.00  0.00
ATOM   2867  HG2 LYS   183      22.881   7.594   1.853  1.00  0.00
ATOM   2868  HG3 LYS   183      23.295   6.067   1.114  1.00  0.00
ATOM   2869  CD  LYS   183      24.095   7.811   0.110  1.00  0.00
ATOM   2870  HD2 LYS   183      24.257   7.307  -0.844  1.00  0.00
ATOM   2871  HD3 LYS   183      23.757   8.819  -0.129  1.00  0.00
ATOM   2872  CE  LYS   183      25.416   7.894   0.884  1.00  0.00
ATOM   2873  HE2 LYS   183      25.245   8.327   1.868  1.00  0.00
ATOM   2874  HE3 LYS   183      25.836   6.899   1.038  1.00  0.00
ATOM   2875  NZ  LYS   183      26.390   8.740   0.176  1.00  0.00
ATOM   2876  HZ1 LYS   183      26.001   9.668   0.072  1.00  0.00
ATOM   2877  HZ2 LYS   183      27.242   8.798   0.714  1.00  0.00
ATOM   2878  HZ3 LYS   183      26.585   8.353  -0.735  1.00  0.00
ATOM   2879  C   LYS   183      20.172   7.294   2.194  1.00  0.00
ATOM   2880  O   LYS   183      19.526   8.340   2.167  1.00  0.00
ATOM   2881  N   ARG   184      20.729   6.769   3.289  1.00  0.00
ATOM   2882  H   ARG   184      21.225   5.890   3.208  1.00  0.00
ATOM   2883  CA  ARG   184      20.768   7.361   4.617  1.00  0.00
ATOM   2884  HA  ARG   184      20.562   8.430   4.556  1.00  0.00
ATOM   2885  CB  ARG   184      19.686   6.675   5.480  1.00  0.00
ATOM   2886  HB2 ARG   184      18.704   6.954   5.098  1.00  0.00
ATOM   2887  HB3 ARG   184      19.761   5.597   5.340  1.00  0.00
ATOM   2888  CG  ARG   184      19.766   6.969   6.991  1.00  0.00
ATOM   2889  HG2 ARG   184      20.718   6.685   7.439  1.00  0.00
ATOM   2890  HG3 ARG   184      19.700   8.051   7.087  1.00  0.00
ATOM   2891  CD  ARG   184      18.623   6.347   7.799  1.00  0.00
ATOM   2892  HD2 ARG   184      18.448   5.350   7.394  1.00  0.00
ATOM   2893  HD3 ARG   184      18.880   6.211   8.850  1.00  0.00
ATOM   2894  NE  ARG   184      17.348   7.042   7.586  1.00  0.00
ATOM   2895  HE  ARG   184      17.388   7.898   7.041  1.00  0.00
ATOM   2896  CZ  ARG   184      16.154   6.608   8.018  1.00  0.00
ATOM   2897  NH1 ARG   184      16.055   5.453   8.688  1.00  0.00
ATOM   2898 HH11 ARG   184      16.879   4.890   8.840  1.00  0.00
ATOM   2899 HH12 ARG   184      15.152   5.065   8.933  1.00  0.00
ATOM   2900  NH2 ARG   184      15.055   7.333   7.775  1.00  0.00
ATOM   2901 HH21 ARG   184      15.124   8.186   7.239  1.00  0.00
ATOM   2902 HH22 ARG   184      14.150   7.020   8.096  1.00  0.00
ATOM   2903  C   ARG   184      22.179   7.145   5.180  1.00  0.00
ATOM   2904  O   ARG   184      22.749   6.078   4.959  1.00  0.00
ATOM   2905  N   VAL   185      22.688   8.127   5.940  1.00  0.00
ATOM   2906  H   VAL   185      22.172   8.989   6.063  1.00  0.00
ATOM   2907  CA  VAL   185      23.906   7.987   6.737  1.00  0.00
ATOM   2908  HA  VAL   185      24.242   6.949   6.744  1.00  0.00
ATOM   2909  CB  VAL   185      25.081   8.869   6.226  1.00  0.00
ATOM   2910  HB  VAL   185      24.784   9.915   6.293  1.00  0.00
ATOM   2911  CG1 VAL   185      26.369   8.716   7.067  1.00  0.00
ATOM   2912 HG11 VAL   185      27.183   9.309   6.651  1.00  0.00
ATOM   2913 HG12 VAL   185      26.237   9.048   8.097  1.00  0.00
ATOM   2914 HG13 VAL   185      26.699   7.677   7.098  1.00  0.00
ATOM   2915  CG2 VAL   185      25.403   8.578   4.749  1.00  0.00
ATOM   2916 HG21 VAL   185      26.247   9.175   4.403  1.00  0.00
ATOM   2917 HG22 VAL   185      25.651   7.527   4.596  1.00  0.00
ATOM   2918 HG23 VAL   185      24.557   8.818   4.105  1.00  0.00
ATOM   2919  C   VAL   185      23.580   8.397   8.181  1.00  0.00
ATOM   2920  O   VAL   185      23.150   9.526   8.420  1.00  0.00
ATOM   2921  N   LEU   186      23.820   7.457   9.104  1.00  0.00
ATOM   2922  H   LEU   186      24.192   6.564   8.806  1.00  0.00
ATOM   2923  CA  LEU   186      23.748   7.643  10.550  1.00  0.00
ATOM   2924  HA  LEU   186      23.140   8.517  10.788  1.00  0.00
ATOM   2925  CB  LEU   186      23.131   6.376  11.184  1.00  0.00
ATOM   2926  HB2 LEU   186      23.725   5.514  10.880  1.00  0.00
ATOM   2927  HB3 LEU   186      23.213   6.426  12.271  1.00  0.00
ATOM   2928  CG  LEU   186      21.652   6.140  10.814  1.00  0.00
ATOM   2929  HG  LEU   186      21.578   6.159   9.726  1.00  0.00
ATOM   2930  CD1 LEU   186      21.183   4.735  11.242  1.00  0.00
ATOM   2931 HD11 LEU   186      20.683   4.238  10.412  1.00  0.00
ATOM   2932 HD12 LEU   186      22.013   4.095  11.541  1.00  0.00
ATOM   2933 HD13 LEU   186      20.481   4.756  12.075  1.00  0.00
ATOM   2934  CD2 LEU   186      20.736   7.252  11.357  1.00  0.00
ATOM   2935 HD21 LEU   186      19.843   6.849  11.832  1.00  0.00
ATOM   2936 HD22 LEU   186      21.236   7.879  12.096  1.00  0.00
ATOM   2937 HD23 LEU   186      20.404   7.902  10.549  1.00  0.00
ATOM   2938  C   LEU   186      25.164   7.856  11.101  1.00  0.00
ATOM   2939  O   LEU   186      26.129   7.411  10.481  1.00  0.00
ATOM   2940  N   ASN   187      25.255   8.502  12.272  1.00  0.00
ATOM   2941  H   ASN   187      24.421   8.861  12.717  1.00  0.00
ATOM   2942  CA  ASN   187      26.517   8.761  12.960  1.00  0.00
ATOM   2943  HA  ASN   187      27.230   7.971  12.726  1.00  0.00
ATOM   2944  CB  ASN   187      27.098  10.103  12.470  1.00  0.00
ATOM   2945  HB2 ASN   187      27.205  10.063  11.387  1.00  0.00
ATOM   2946  HB3 ASN   187      26.406  10.917  12.691  1.00  0.00
ATOM   2947  CG  ASN   187      28.481  10.420  13.042  1.00  0.00
ATOM   2948  OD1 ASN   187      29.412   9.633  12.895  1.00  0.00
ATOM   2949  ND2 ASN   187      28.617  11.580  13.686  1.00  0.00
ATOM   2950 HD21 ASN   187      27.834  12.208  13.790  1.00  0.00
ATOM   2951 HD22 ASN   187      29.511  11.835  14.081  1.00  0.00
ATOM   2952  C   ASN   187      26.279   8.731  14.472  1.00  0.00
ATOM   2953  O   ASN   187      25.628   9.631  14.999  1.00  0.00
ATOM   2954  N   VAL   188      26.834   7.701  15.126  1.00  0.00
ATOM   2955  H   VAL   188      27.400   7.035  14.614  1.00  0.00
ATOM   2956  CA  VAL   188      26.778   7.495  16.569  1.00  0.00
ATOM   2957  HA  VAL   188      25.982   8.091  17.009  1.00  0.00
ATOM   2958  CB  VAL   188      26.511   6.000  16.912  1.00  0.00
ATOM   2959  HB  VAL   188      27.313   5.396  16.483  1.00  0.00
ATOM   2960  CG1 VAL   188      26.481   5.706  18.427  1.00  0.00
ATOM   2961 HG11 VAL   188      26.240   4.660  18.619  1.00  0.00
ATOM   2962 HG12 VAL   188      27.440   5.899  18.908  1.00  0.00
ATOM   2963 HG13 VAL   188      25.725   6.313  18.925  1.00  0.00
ATOM   2964  CG2 VAL   188      25.197   5.509  16.279  1.00  0.00
ATOM   2965 HG21 VAL   188      24.997   4.470  16.539  1.00  0.00
ATOM   2966 HG22 VAL   188      24.354   6.106  16.621  1.00  0.00
ATOM   2967 HG23 VAL   188      25.229   5.568  15.191  1.00  0.00
ATOM   2968  C   VAL   188      28.133   7.906  17.171  1.00  0.00
ATOM   2969  O   VAL   188      29.164   7.399  16.727  1.00  0.00
ATOM   2970  N   VAL   189      28.101   8.802  18.172  1.00  0.00
ATOM   2971  H   VAL   189      27.216   9.182  18.478  1.00  0.00
ATOM   2972  CA  VAL   189      29.287   9.263  18.896  1.00  0.00
ATOM   2973  HA  VAL   189      30.171   8.748  18.518  1.00  0.00
ATOM   2974  CB  VAL   189      29.529  10.790  18.702  1.00  0.00
ATOM   2975  HB  VAL   189      29.570  10.958  17.625  1.00  0.00
ATOM   2976  CG1 VAL   189      28.416  11.701  19.254  1.00  0.00
ATOM   2977 HG11 VAL   189      28.614  12.741  18.995  1.00  0.00
ATOM   2978 HG12 VAL   189      27.443  11.433  18.843  1.00  0.00
ATOM   2979 HG13 VAL   189      28.344  11.662  20.340  1.00  0.00
ATOM   2980  CG2 VAL   189      30.887  11.248  19.267  1.00  0.00
ATOM   2981 HG21 VAL   189      31.116  12.267  18.957  1.00  0.00
ATOM   2982 HG22 VAL   189      30.900  11.229  20.357  1.00  0.00
ATOM   2983 HG23 VAL   189      31.699  10.611  18.918  1.00  0.00
ATOM   2984  C   VAL   189      29.168   8.927  20.392  1.00  0.00
ATOM   2985  O   VAL   189      28.132   9.188  21.005  1.00  0.00
ATOM   2986  N   CYS   190      30.260   8.372  20.937  1.00  0.00
ATOM   2987  H   CYS   190      31.071   8.212  20.352  1.00  0.00
ATOM   2988  CA  CYS   190      30.463   8.076  22.352  1.00  0.00
ATOM   2989  HA  CYS   190      29.523   8.189  22.896  1.00  0.00
ATOM   2990  CB  CYS   190      30.968   6.628  22.540  1.00  0.00
ATOM   2991  HB2 CYS   190      30.322   5.962  21.965  1.00  0.00
ATOM   2992  HB3 CYS   190      31.944   6.530  22.062  1.00  0.00
ATOM   2993  SG  CYS   190      31.056   6.010  24.273  1.00  0.00
ATOM   2994  HG  CYS   190      31.514   4.800  23.966  1.00  0.00
ATOM   2995  C   CYS   190      31.479   9.079  22.927  1.00  0.00
ATOM   2996  O   CYS   190      32.288   9.651  22.193  1.00  0.00
ATOM   2997  N   LYS   191      31.425   9.241  24.256  1.00  0.00
ATOM   2998  H   LYS   191      30.756   8.693  24.779  1.00  0.00
ATOM   2999  CA  LYS   191      32.296  10.119  25.034  1.00  0.00
ATOM   3000  HA  LYS   191      32.358  11.076  24.513  1.00  0.00
ATOM   3001  CB  LYS   191      31.649  10.367  26.413  1.00  0.00
ATOM   3002  HB2 LYS   191      31.550   9.424  26.950  1.00  0.00
ATOM   3003  HB3 LYS   191      32.309  10.993  27.017  1.00  0.00
ATOM   3004  CG  LYS   191      30.272  11.051  26.323  1.00  0.00
ATOM   3005  HG2 LYS   191      30.373  11.997  25.790  1.00  0.00
ATOM   3006  HG3 LYS   191      29.590  10.440  25.731  1.00  0.00
ATOM   3007  CD  LYS   191      29.637  11.305  27.697  1.00  0.00
ATOM   3008  HD2 LYS   191      29.554  10.360  28.237  1.00  0.00
ATOM   3009  HD3 LYS   191      30.296  11.942  28.288  1.00  0.00
ATOM   3010  CE  LYS   191      28.252  11.957  27.581  1.00  0.00
ATOM   3011  HE2 LYS   191      28.322  12.902  27.042  1.00  0.00
ATOM   3012  HE3 LYS   191      27.576  11.313  27.016  1.00  0.00
ATOM   3013  NZ  LYS   191      27.665  12.212  28.906  1.00  0.00
ATOM   3014  HZ1 LYS   191      28.267  12.831  29.430  1.00  0.00
ATOM   3015  HZ2 LYS   191      26.758  12.643  28.795  1.00  0.00
ATOM   3016  HZ3 LYS   191      27.563  11.340  29.406  1.00  0.00
ATOM   3017  C   LYS   191      33.738   9.594  25.186  1.00  0.00
ATOM   3018  O   LYS   191      34.616  10.402  25.489  1.00  0.00
ATOM   3019  N   THR   192      33.968   8.281  24.984  1.00  0.00
ATOM   3020  H   THR   192      33.197   7.674  24.740  1.00  0.00
ATOM   3021  CA  THR   192      35.296   7.657  25.083  1.00  0.00
ATOM   3022  HA  THR   192      36.057   8.413  24.880  1.00  0.00
ATOM   3023  CB  THR   192      35.574   7.058  26.493  1.00  0.00
ATOM   3024  HB  THR   192      36.576   6.627  26.489  1.00  0.00
ATOM   3025  CG2 THR   192      35.550   8.087  27.635  1.00  0.00
ATOM   3026 HG21 THR   192      35.786   7.619  28.590  1.00  0.00
ATOM   3027 HG22 THR   192      36.289   8.869  27.463  1.00  0.00
ATOM   3028 HG23 THR   192      34.581   8.572  27.735  1.00  0.00
ATOM   3029  OG1 THR   192      34.692   5.991  26.800  1.00  0.00
ATOM   3030  HG1 THR   192      34.868   5.266  26.194  1.00  0.00
ATOM   3031  C   THR   192      35.535   6.540  24.045  1.00  0.00
ATOM   3032  O   THR   192      36.703   6.275  23.761  1.00  0.00
ATOM   3033  N   CYS   193      34.481   5.918  23.480  1.00  0.00
ATOM   3034  H   CYS   193      33.534   6.158  23.742  1.00  0.00
ATOM   3035  CA  CYS   193      34.621   4.863  22.459  1.00  0.00
ATOM   3036  HA  CYS   193      35.536   4.305  22.668  1.00  0.00
ATOM   3037  CB  CYS   193      33.472   3.832  22.505  1.00  0.00
ATOM   3038  HB2 CYS   193      32.501   4.298  22.357  1.00  0.00
ATOM   3039  HB3 CYS   193      33.582   3.082  21.720  1.00  0.00
ATOM   3040  SG  CYS   193      33.483   2.958  24.094  1.00  0.00
ATOM   3041  HG  CYS   193      32.929   3.953  24.794  1.00  0.00
ATOM   3042  C   CYS   193      34.808   5.421  21.030  1.00  0.00
ATOM   3043  O   CYS   193      34.885   4.631  20.089  1.00  0.00
ATOM   3044  N   GLY   194      34.912   6.754  20.884  1.00  0.00
ATOM   3045  H   GLY   194      34.833   7.342  21.701  1.00  0.00
ATOM   3046  CA  GLY   194      35.145   7.427  19.610  1.00  0.00
ATOM   3047  HA2 GLY   194      35.612   8.393  19.804  1.00  0.00
ATOM   3048  HA3 GLY   194      35.836   6.856  18.987  1.00  0.00
ATOM   3049  C   GLY   194      33.814   7.658  18.885  1.00  0.00
ATOM   3050  O   GLY   194      32.787   7.904  19.517  1.00  0.00
ATOM   3051  N   GLN   195      33.865   7.619  17.547  1.00  0.00
ATOM   3052  H   GLN   195      34.734   7.395  17.084  1.00  0.00
ATOM   3053  CA  GLN   195      32.737   7.893  16.661  1.00  0.00
ATOM   3054  HA  GLN   195      31.802   7.768  17.207  1.00  0.00
ATOM   3055  CB  GLN   195      32.846   9.357  16.184  1.00  0.00
ATOM   3056  HB2 GLN   195      32.897  10.000  17.062  1.00  0.00
ATOM   3057  HB3 GLN   195      33.793   9.500  15.659  1.00  0.00
ATOM   3058  CG  GLN   195      31.695   9.830  15.279  1.00  0.00
ATOM   3059  HG2 GLN   195      31.698   9.278  14.338  1.00  0.00
ATOM   3060  HG3 GLN   195      30.736   9.627  15.757  1.00  0.00
ATOM   3061  CD  GLN   195      31.783  11.331  15.002  1.00  0.00
ATOM   3062  OE1 GLN   195      31.719  12.142  15.923  1.00  0.00
ATOM   3063  NE2 GLN   195      31.900  11.713  13.730  1.00  0.00
ATOM   3064 HE21 GLN   195      31.929  11.024  12.991  1.00  0.00
ATOM   3065 HE22 GLN   195      31.969  12.694  13.501  1.00  0.00
ATOM   3066  C   GLN   195      32.737   6.885  15.504  1.00  0.00
ATOM   3067  O   GLN   195      33.804   6.540  14.994  1.00  0.00
ATOM   3068  N   GLN   196      31.531   6.448  15.110  1.00  0.00
ATOM   3069  H   GLN   196      30.698   6.790  15.573  1.00  0.00
ATOM   3070  CA  GLN   196      31.308   5.468  14.052  1.00  0.00
ATOM   3071  HA  GLN   196      32.155   5.485  13.363  1.00  0.00
ATOM   3072  CB  GLN   196      31.191   4.061  14.691  1.00  0.00
ATOM   3073  HB2 GLN   196      32.085   3.864  15.286  1.00  0.00
ATOM   3074  HB3 GLN   196      30.366   4.062  15.406  1.00  0.00
ATOM   3075  CG  GLN   196      30.981   2.889  13.706  1.00  0.00
ATOM   3076  HG2 GLN   196      30.869   1.964  14.272  1.00  0.00
ATOM   3077  HG3 GLN   196      30.049   3.015  13.152  1.00  0.00
ATOM   3078  CD  GLN   196      32.150   2.700  12.735  1.00  0.00
ATOM   3079  OE1 GLN   196      33.307   2.669  13.146  1.00  0.00
ATOM   3080  NE2 GLN   196      31.856   2.549  11.442  1.00  0.00
ATOM   3081 HE21 GLN   196      30.900   2.605  11.116  1.00  0.00
ATOM   3082 HE22 GLN   196      32.598   2.401  10.773  1.00  0.00
ATOM   3083  C   GLN   196      30.047   5.848  13.267  1.00  0.00
ATOM   3084  O   GLN   196      29.019   6.142  13.876  1.00  0.00
ATOM   3085  N   GLN   197      30.148   5.784  11.930  1.00  0.00
ATOM   3086  H   GLN   197      31.024   5.510  11.509  1.00  0.00
ATOM   3087  CA  GLN   197      29.040   6.010  11.004  1.00  0.00
ATOM   3088  HA  GLN   197      28.156   6.303  11.567  1.00  0.00
ATOM   3089  CB  GLN   197      29.390   7.169  10.043  1.00  0.00
ATOM   3090  HB2 GLN   197      28.526   7.368   9.408  1.00  0.00
ATOM   3091  HB3 GLN   197      29.533   8.076  10.633  1.00  0.00
ATOM   3092  CG  GLN   197      30.622   6.945   9.139  1.00  0.00
ATOM   3093  HG2 GLN   197      31.508   6.769   9.749  1.00  0.00
ATOM   3094  HG3 GLN   197      30.482   6.056   8.523  1.00  0.00
ATOM   3095  CD  GLN   197      30.908   8.125   8.204  1.00  0.00
ATOM   3096  OE1 GLN   197      30.204   9.133   8.203  1.00  0.00
ATOM   3097  NE2 GLN   197      31.959   7.998   7.391  1.00  0.00
ATOM   3098 HE21 GLN   197      32.524   7.162   7.407  1.00  0.00
ATOM   3099 HE22 GLN   197      32.193   8.744   6.752  1.00  0.00
ATOM   3100  C   GLN   197      28.677   4.715  10.264  1.00  0.00
ATOM   3101  O   GLN   197      29.544   3.873  10.025  1.00  0.00
ATOM   3102  N   THR   198      27.387   4.593   9.918  1.00  0.00
ATOM   3103  H   THR   198      26.741   5.340  10.138  1.00  0.00
ATOM   3104  CA  THR   198      26.816   3.456   9.197  1.00  0.00
ATOM   3105  HA  THR   198      27.606   2.905   8.683  1.00  0.00
ATOM   3106  CB  THR   198      26.057   2.483  10.148  1.00  0.00
ATOM   3107  HB  THR   198      25.719   1.634   9.552  1.00  0.00
ATOM   3108  CG2 THR   198      26.930   1.917  11.280  1.00  0.00
ATOM   3109 HG21 THR   198      26.387   1.169  11.858  1.00  0.00
ATOM   3110 HG22 THR   198      27.825   1.438  10.881  1.00  0.00
ATOM   3111 HG23 THR   198      27.250   2.696  11.973  1.00  0.00
ATOM   3112  OG1 THR   198      24.890   3.049  10.722  1.00  0.00
ATOM   3113  HG1 THR   198      24.294   3.302  10.011  1.00  0.00
ATOM   3114  C   THR   198      25.833   3.982   8.136  1.00  0.00
ATOM   3115  O   THR   198      25.077   4.916   8.410  1.00  0.00
ATOM   3116  N   THR   199      25.857   3.356   6.949  1.00  0.00
ATOM   3117  H   THR   199      26.482   2.576   6.804  1.00  0.00
ATOM   3118  CA  THR   199      24.989   3.696   5.822  1.00  0.00
ATOM   3119  HA  THR   199      24.541   4.675   5.981  1.00  0.00
ATOM   3120  CB  THR   199      25.798   3.736   4.494  1.00  0.00
ATOM   3121  HB  THR   199      26.359   2.806   4.386  1.00  0.00
ATOM   3122  CG2 THR   199      24.980   3.960   3.205  1.00  0.00
ATOM   3123 HG21 THR   199      25.637   4.070   2.341  1.00  0.00
ATOM   3124 HG22 THR   199      24.316   3.124   2.991  1.00  0.00
ATOM   3125 HG23 THR   199      24.373   4.863   3.269  1.00  0.00
ATOM   3126  OG1 THR   199      26.745   4.783   4.578  1.00  0.00
ATOM   3127  HG1 THR   199      27.329   4.607   5.319  1.00  0.00
ATOM   3128  C   THR   199      23.876   2.643   5.683  1.00  0.00
ATOM   3129  O   THR   199      24.157   1.447   5.766  1.00  0.00
ATOM   3130  N   LEU   200      22.646   3.122   5.440  1.00  0.00
ATOM   3131  H   LEU   200      22.516   4.123   5.362  1.00  0.00
ATOM   3132  CA  LEU   200      21.477   2.310   5.096  1.00  0.00
ATOM   3133  HA  LEU   200      21.746   1.254   5.059  1.00  0.00
ATOM   3134  CB  LEU   200      20.355   2.535   6.139  1.00  0.00
ATOM   3135  HB2 LEU   200      20.244   3.603   6.320  1.00  0.00
ATOM   3136  HB3 LEU   200      19.398   2.205   5.729  1.00  0.00
ATOM   3137  CG  LEU   200      20.570   1.801   7.480  1.00  0.00
ATOM   3138  HG  LEU   200      21.526   2.140   7.884  1.00  0.00
ATOM   3139  CD1 LEU   200      19.490   2.198   8.507  1.00  0.00
ATOM   3140 HD11 LEU   200      19.921   2.293   9.502  1.00  0.00
ATOM   3141 HD12 LEU   200      19.018   3.148   8.260  1.00  0.00
ATOM   3142 HD13 LEU   200      18.693   1.457   8.573  1.00  0.00
ATOM   3143  CD2 LEU   200      20.651   0.269   7.310  1.00  0.00
ATOM   3144 HD21 LEU   200      20.072  -0.267   8.062  1.00  0.00
ATOM   3145 HD22 LEU   200      20.278  -0.053   6.337  1.00  0.00
ATOM   3146 HD23 LEU   200      21.682  -0.075   7.394  1.00  0.00
ATOM   3147  C   LEU   200      20.989   2.697   3.694  1.00  0.00
ATOM   3148  O   LEU   200      21.148   3.844   3.277  1.00  0.00
ATOM   3149  N   LYS   201      20.392   1.716   3.002  1.00  0.00
ATOM   3150  H   LYS   201      20.277   0.807   3.430  1.00  0.00
ATOM   3151  CA  LYS   201      19.798   1.851   1.671  1.00  0.00
ATOM   3152  HA  LYS   201      19.508   2.888   1.510  1.00  0.00
ATOM   3153  CB  LYS   201      20.814   1.434   0.581  1.00  0.00
ATOM   3154  HB2 LYS   201      21.163   0.417   0.763  1.00  0.00
ATOM   3155  HB3 LYS   201      20.305   1.411  -0.384  1.00  0.00
ATOM   3156  CG  LYS   201      22.016   2.386   0.441  1.00  0.00
ATOM   3157  HG2 LYS   201      21.660   3.411   0.339  1.00  0.00
ATOM   3158  HG3 LYS   201      22.616   2.356   1.349  1.00  0.00
ATOM   3159  CD  LYS   201      22.909   2.036  -0.756  1.00  0.00
ATOM   3160  HD2 LYS   201      23.256   1.007  -0.659  1.00  0.00
ATOM   3161  HD3 LYS   201      22.316   2.076  -1.672  1.00  0.00
ATOM   3162  CE  LYS   201      24.112   2.979  -0.881  1.00  0.00
ATOM   3163  HE2 LYS   201      23.775   4.011  -0.993  1.00  0.00
ATOM   3164  HE3 LYS   201      24.722   2.936   0.022  1.00  0.00
ATOM   3165  NZ  LYS   201      24.950   2.624  -2.039  1.00  0.00
ATOM   3166  HZ1 LYS   201      24.402   2.691  -2.884  1.00  0.00
ATOM   3167  HZ2 LYS   201      25.735   3.256  -2.097  1.00  0.00
ATOM   3168  HZ3 LYS   201      25.289   1.678  -1.933  1.00  0.00
ATOM   3169  C   LYS   201      18.514   1.011   1.590  1.00  0.00
ATOM   3170  O   LYS   201      18.251   0.197   2.478  1.00  0.00
ATOM   3171  N   GLY   202      17.735   1.217   0.515  1.00  0.00
ATOM   3172  H   GLY   202      17.999   1.911  -0.171  1.00  0.00
ATOM   3173  CA  GLY   202      16.499   0.476   0.274  1.00  0.00
ATOM   3174  HA2 GLY   202      16.226   0.544  -0.776  1.00  0.00
ATOM   3175  HA3 GLY   202      16.647  -0.585   0.485  1.00  0.00
ATOM   3176  C   GLY   202      15.369   1.048   1.137  1.00  0.00
ATOM   3177  O   GLY   202      15.259   2.263   1.315  1.00  0.00
ATOM   3178  N   VAL   203      14.526   0.145   1.665  1.00  0.00
ATOM   3179  H   VAL   203      14.664  -0.834   1.461  1.00  0.00
ATOM   3180  CA  VAL   203      13.421   0.451   2.579  1.00  0.00
ATOM   3181  HA  VAL   203      12.807   1.219   2.106  1.00  0.00
ATOM   3182  CB  VAL   203      12.526  -0.803   2.815  1.00  0.00
ATOM   3183  HB  VAL   203      13.136  -1.578   3.283  1.00  0.00
ATOM   3184  CG1 VAL   203      11.328  -0.559   3.759  1.00  0.00
ATOM   3185 HG11 VAL   203      10.661  -1.421   3.788  1.00  0.00
ATOM   3186 HG12 VAL   203      11.644  -0.377   4.786  1.00  0.00
ATOM   3187 HG13 VAL   203      10.740   0.300   3.434  1.00  0.00
ATOM   3188  CG2 VAL   203      12.015  -1.388   1.484  1.00  0.00
ATOM   3189 HG21 VAL   203      11.306  -2.201   1.647  1.00  0.00
ATOM   3190 HG22 VAL   203      11.517  -0.627   0.884  1.00  0.00
ATOM   3191 HG23 VAL   203      12.829  -1.795   0.884  1.00  0.00
ATOM   3192  C   VAL   203      13.908   0.994   3.946  1.00  0.00
ATOM   3193  O   VAL   203      13.212   1.812   4.546  1.00  0.00
ATOM   3194  N   GLU   204      15.111   0.572   4.382  1.00  0.00
ATOM   3195  H   GLU   204      15.632  -0.086   3.820  1.00  0.00
ATOM   3196  CA  GLU   204      15.769   1.001   5.622  1.00  0.00
ATOM   3197  HA  GLU   204      15.054   0.869   6.437  1.00  0.00
ATOM   3198  CB  GLU   204      16.992   0.105   5.901  1.00  0.00
ATOM   3199  HB2 GLU   204      17.725   0.232   5.103  1.00  0.00
ATOM   3200  HB3 GLU   204      17.486   0.446   6.811  1.00  0.00
ATOM   3201  CG  GLU   204      16.656  -1.389   6.053  1.00  0.00
ATOM   3202  HG2 GLU   204      15.896  -1.526   6.823  1.00  0.00
ATOM   3203  HG3 GLU   204      16.242  -1.788   5.126  1.00  0.00
ATOM   3204  CD  GLU   204      17.897  -2.203   6.413  1.00  0.00
ATOM   3205  OE1 GLU   204      18.774  -2.326   5.531  1.00  0.00
ATOM   3206  OE2 GLU   204      17.952  -2.678   7.569  1.00  0.00
ATOM   3207  C   GLU   204      16.201   2.478   5.632  1.00  0.00
ATOM   3208  O   GLU   204      16.309   3.053   6.714  1.00  0.00
ATOM   3209  N   ALA   205      16.433   3.069   4.446  1.00  0.00
ATOM   3210  H   ALA   205      16.331   2.536   3.593  1.00  0.00
ATOM   3211  CA  ALA   205      16.744   4.489   4.296  1.00  0.00
ATOM   3212  HA  ALA   205      17.456   4.767   5.074  1.00  0.00
ATOM   3213  CB  ALA   205      17.423   4.729   2.940  1.00  0.00
ATOM   3214  HB1 ALA   205      17.573   5.793   2.750  1.00  0.00
ATOM   3215  HB2 ALA   205      18.404   4.261   2.917  1.00  0.00
ATOM   3216  HB3 ALA   205      16.836   4.325   2.115  1.00  0.00
ATOM   3217  C   ALA   205      15.518   5.403   4.455  1.00  0.00
ATOM   3218  O   ALA   205      15.700   6.549   4.857  1.00  0.00
ATOM   3219  N   VAL   206      14.310   4.896   4.151  1.00  0.00
ATOM   3220  H   VAL   206      14.235   3.937   3.843  1.00  0.00
ATOM   3221  CA  VAL   206      13.060   5.665   4.175  1.00  0.00
ATOM   3222  HA  VAL   206      13.279   6.722   4.330  1.00  0.00
ATOM   3223  CB  VAL   206      12.294   5.554   2.825  1.00  0.00
ATOM   3224  HB  VAL   206      11.437   6.227   2.879  1.00  0.00
ATOM   3225  CG1 VAL   206      13.147   6.079   1.660  1.00  0.00
ATOM   3226 HG11 VAL   206      12.557   6.168   0.748  1.00  0.00
ATOM   3227 HG12 VAL   206      13.553   7.062   1.892  1.00  0.00
ATOM   3228 HG13 VAL   206      13.987   5.417   1.448  1.00  0.00
ATOM   3229  CG2 VAL   206      11.741   4.155   2.497  1.00  0.00
ATOM   3230 HG21 VAL   206      11.202   4.171   1.551  1.00  0.00
ATOM   3231 HG22 VAL   206      12.551   3.435   2.399  1.00  0.00
ATOM   3232 HG23 VAL   206      11.047   3.788   3.253  1.00  0.00
ATOM   3233  C   VAL   206      12.121   5.272   5.338  1.00  0.00
ATOM   3234  O   VAL   206      10.995   5.764   5.373  1.00  0.00
ATOM   3235  N   MET   207      12.589   4.435   6.281  1.00  0.00
ATOM   3236  H   MET   207      13.520   4.052   6.191  1.00  0.00
ATOM   3237  CA  MET   207      11.859   4.069   7.497  1.00  0.00
ATOM   3238  HA  MET   207      11.030   4.757   7.665  1.00  0.00
ATOM   3239  CB  MET   207      11.287   2.640   7.389  1.00  0.00
ATOM   3240  HB2 MET   207      12.083   1.943   7.121  1.00  0.00
ATOM   3241  HB3 MET   207      10.941   2.322   8.373  1.00  0.00
ATOM   3242  CG  MET   207      10.133   2.484   6.388  1.00  0.00
ATOM   3243  HG2 MET   207       9.394   3.272   6.533  1.00  0.00
ATOM   3244  HG3 MET   207      10.509   2.596   5.372  1.00  0.00
ATOM   3245  SD  MET   207       9.280   0.884   6.494  1.00  0.00
ATOM   3246  CE  MET   207       8.355   1.093   8.039  1.00  0.00
ATOM   3247  HE1 MET   207       7.725   0.224   8.222  1.00  0.00
ATOM   3248  HE2 MET   207       9.026   1.208   8.888  1.00  0.00
ATOM   3249  HE3 MET   207       7.716   1.973   7.980  1.00  0.00
ATOM   3250  C   MET   207      12.789   4.159   8.711  1.00  0.00
ATOM   3251  O   MET   207      13.864   3.562   8.695  1.00  0.00
ATOM   3252  N   TYR   208      12.326   4.855   9.760  1.00  0.00
ATOM   3253  H   TYR   208      11.435   5.331   9.687  1.00  0.00
ATOM   3254  CA  TYR   208      12.929   4.863  11.092  1.00  0.00
ATOM   3255  HA  TYR   208      13.670   4.064  11.171  1.00  0.00
ATOM   3256  CB  TYR   208      13.623   6.217  11.362  1.00  0.00
ATOM   3257  HB2 TYR   208      14.274   6.472  10.527  1.00  0.00
ATOM   3258  HB3 TYR   208      12.881   7.015  11.407  1.00  0.00
ATOM   3259  CG  TYR   208      14.473   6.239  12.624  1.00  0.00
ATOM   3260  CD1 TYR   208      15.779   5.706  12.597  1.00  0.00
ATOM   3261  HD1 TYR   208      16.182   5.303  11.680  1.00  0.00
ATOM   3262  CE1 TYR   208      16.566   5.694  13.765  1.00  0.00
ATOM   3263  HE1 TYR   208      17.567   5.289  13.736  1.00  0.00
ATOM   3264  CZ  TYR   208      16.052   6.217  14.967  1.00  0.00
ATOM   3265  OH  TYR   208      16.821   6.212  16.095  1.00  0.00
ATOM   3266  HH  TYR   208      16.370   6.581  16.858  1.00  0.00
ATOM   3267  CE2 TYR   208      14.746   6.742  15.002  1.00  0.00
ATOM   3268  HE2 TYR   208      14.342   7.127  15.926  1.00  0.00
ATOM   3269  CD2 TYR   208      13.959   6.758  13.832  1.00  0.00
ATOM   3270  HD2 TYR   208      12.955   7.154  13.870  1.00  0.00
ATOM   3271  C   TYR   208      11.830   4.593  12.129  1.00  0.00
ATOM   3272  O   TYR   208      10.702   5.055  11.954  1.00  0.00
ATOM   3273  N   MET   209      12.203   3.882  13.203  1.00  0.00
ATOM   3274  H   MET   209      13.158   3.563  13.282  1.00  0.00
ATOM   3275  CA  MET   209      11.348   3.589  14.347  1.00  0.00
ATOM   3276  HA  MET   209      10.408   4.131  14.258  1.00  0.00
ATOM   3277  CB  MET   209      11.032   2.076  14.359  1.00  0.00
ATOM   3278  HB2 MET   209      10.636   1.790  13.383  1.00  0.00
ATOM   3279  HB3 MET   209      11.956   1.507  14.475  1.00  0.00
ATOM   3280  CG  MET   209      10.028   1.623  15.435  1.00  0.00
ATOM   3281  HG2 MET   209      10.005   0.534  15.460  1.00  0.00
ATOM   3282  HG3 MET   209      10.354   1.943  16.425  1.00  0.00
ATOM   3283  SD  MET   209       8.329   2.198  15.166  1.00  0.00
ATOM   3284  CE  MET   209       7.525   1.508  16.634  1.00  0.00
ATOM   3285  HE1 MET   209       6.460   1.736  16.620  1.00  0.00
ATOM   3286  HE2 MET   209       7.645   0.424  16.662  1.00  0.00
ATOM   3287  HE3 MET   209       7.958   1.932  17.540  1.00  0.00
ATOM   3288  C   MET   209      12.070   4.052  15.622  1.00  0.00
ATOM   3289  O   MET   209      13.220   3.666  15.831  1.00  0.00
ATOM   3290  N   GLY   210      11.373   4.848  16.449  1.00  0.00
ATOM   3291  H   GLY   210      10.436   5.129  16.190  1.00  0.00
ATOM   3292  CA  GLY   210      11.876   5.323  17.739  1.00  0.00
ATOM   3293  HA2 GLY   210      11.357   4.781  18.530  1.00  0.00
ATOM   3294  HA3 GLY   210      12.942   5.121  17.864  1.00  0.00
ATOM   3295  C   GLY   210      11.653   6.829  17.945  1.00  0.00
ATOM   3296  O   GLY   210      11.889   7.303  19.055  1.00  0.00
ATOM   3297  N   THR   211      11.188   7.581  16.930  1.00  0.00
ATOM   3298  H   THR   211      10.996   7.162  16.031  1.00  0.00
ATOM   3299  CA  THR   211      10.811   8.989  17.073  1.00  0.00
ATOM   3300  HA  THR   211      10.242   9.082  18.001  1.00  0.00
ATOM   3301  CB  THR   211      12.040   9.954  17.146  1.00  0.00
ATOM   3302  HB  THR   211      12.698   9.633  17.953  1.00  0.00
ATOM   3303  CG2 THR   211      12.876  10.059  15.856  1.00  0.00
ATOM   3304 HG21 THR   211      13.761  10.677  16.012  1.00  0.00
ATOM   3305 HG22 THR   211      13.213   9.081  15.524  1.00  0.00
ATOM   3306 HG23 THR   211      12.311  10.507  15.039  1.00  0.00
ATOM   3307  OG1 THR   211      11.624  11.274  17.453  1.00  0.00
ATOM   3308  HG1 THR   211      11.324  11.293  18.366  1.00  0.00
ATOM   3309  C   THR   211       9.875   9.412  15.927  1.00  0.00
ATOM   3310  O   THR   211      10.039   8.947  14.800  1.00  0.00
ATOM   3311  N   LEU   212       8.924  10.302  16.254  1.00  0.00
ATOM   3312  H   LEU   212       8.858  10.619  17.209  1.00  0.00
ATOM   3313  CA  LEU   212       7.971  10.908  15.322  1.00  0.00
ATOM   3314  HA  LEU   212       7.738  10.198  14.528  1.00  0.00
ATOM   3315  CB  LEU   212       6.677  11.246  16.098  1.00  0.00
ATOM   3316  HB2 LEU   212       6.929  11.923  16.917  1.00  0.00
ATOM   3317  HB3 LEU   212       5.989  11.801  15.458  1.00  0.00
ATOM   3318  CG  LEU   212       5.936  10.012  16.657  1.00  0.00
ATOM   3319  HG  LEU   212       6.654   9.428  17.230  1.00  0.00
ATOM   3320  CD1 LEU   212       4.842  10.412  17.662  1.00  0.00
ATOM   3321 HD11 LEU   212       4.675   9.617  18.390  1.00  0.00
ATOM   3322 HD12 LEU   212       5.117  11.305  18.221  1.00  0.00
ATOM   3323 HD13 LEU   212       3.892  10.614  17.169  1.00  0.00
ATOM   3324  CD2 LEU   212       5.378   9.108  15.545  1.00  0.00
ATOM   3325 HD21 LEU   212       4.357   8.796  15.760  1.00  0.00
ATOM   3326 HD22 LEU   212       5.374   9.597  14.571  1.00  0.00
ATOM   3327 HD23 LEU   212       5.976   8.204  15.448  1.00  0.00
ATOM   3328  C   LEU   212       8.528  12.179  14.650  1.00  0.00
ATOM   3329  O   LEU   212       7.961  12.608  13.646  1.00  0.00
ATOM   3330  N   SER   213       9.601  12.762  15.213  1.00  0.00
ATOM   3331  H   SER   213      10.036  12.324  16.014  1.00  0.00
ATOM   3332  CA  SER   213      10.206  14.017  14.772  1.00  0.00
ATOM   3333  HA  SER   213       9.476  14.599  14.209  1.00  0.00
ATOM   3334  CB  SER   213      10.571  14.846  16.019  1.00  0.00
ATOM   3335  HB2 SER   213       9.679  15.065  16.605  1.00  0.00
ATOM   3336  HB3 SER   213      11.230  14.279  16.675  1.00  0.00
ATOM   3337  OG  SER   213      11.191  16.072  15.678  1.00  0.00
ATOM   3338  HG  SER   213      11.260  16.608  16.473  1.00  0.00
ATOM   3339  C   SER   213      11.424  13.746  13.876  1.00  0.00
ATOM   3340  O   SER   213      12.389  13.127  14.327  1.00  0.00
ATOM   3341  N   TYR   214      11.369  14.260  12.635  1.00  0.00
ATOM   3342  H   TYR   214      10.537  14.751  12.337  1.00  0.00
ATOM   3343  CA  TYR   214      12.473  14.213  11.672  1.00  0.00
ATOM   3344  HA  TYR   214      12.887  13.205  11.711  1.00  0.00
ATOM   3345  CB  TYR   214      11.912  14.456  10.255  1.00  0.00
ATOM   3346  HB2 TYR   214      11.128  13.732  10.058  1.00  0.00
ATOM   3347  HB3 TYR   214      11.434  15.437  10.220  1.00  0.00
ATOM   3348  CG  TYR   214      12.882  14.340   9.091  1.00  0.00
ATOM   3349  CD1 TYR   214      13.802  13.272   9.035  1.00  0.00
ATOM   3350  HD1 TYR   214      13.825  12.526   9.813  1.00  0.00
ATOM   3351  CE1 TYR   214      14.699  13.165   7.957  1.00  0.00
ATOM   3352  HE1 TYR   214      15.396  12.344   7.923  1.00  0.00
ATOM   3353  CZ  TYR   214      14.671  14.115   6.921  1.00  0.00
ATOM   3354  OH  TYR   214      15.567  14.021   5.899  1.00  0.00
ATOM   3355  HH  TYR   214      15.482  14.727   5.241  1.00  0.00
ATOM   3356  CE2 TYR   214      13.730  15.163   6.950  1.00  0.00
ATOM   3357  HE2 TYR   214      13.695  15.886   6.149  1.00  0.00
ATOM   3358  CD2 TYR   214      12.841  15.278   8.038  1.00  0.00
ATOM   3359  HD2 TYR   214      12.126  16.088   8.057  1.00  0.00
ATOM   3360  C   TYR   214      13.615  15.188  12.012  1.00  0.00
ATOM   3361  O   TYR   214      14.760  14.913  11.654  1.00  0.00
ATOM   3362  N   GLU   215      13.302  16.287  12.719  1.00  0.00
ATOM   3363  H   GLU   215      12.344  16.460  12.985  1.00  0.00
ATOM   3364  CA  GLU   215      14.297  17.243  13.203  1.00  0.00
ATOM   3365  HA  GLU   215      15.071  17.341  12.439  1.00  0.00
ATOM   3366  CB  GLU   215      13.648  18.626  13.414  1.00  0.00
ATOM   3367  HB2 GLU   215      12.758  18.516  14.035  1.00  0.00
ATOM   3368  HB3 GLU   215      14.320  19.272  13.981  1.00  0.00
ATOM   3369  CG  GLU   215      13.252  19.336  12.100  1.00  0.00
ATOM   3370  HG2 GLU   215      12.542  18.725  11.540  1.00  0.00
ATOM   3371  HG3 GLU   215      12.740  20.271  12.327  1.00  0.00
ATOM   3372  CD  GLU   215      14.457  19.663  11.212  1.00  0.00
ATOM   3373  OE1 GLU   215      14.464  19.193  10.052  1.00  0.00
ATOM   3374  OE2 GLU   215      15.367  20.356  11.720  1.00  0.00
ATOM   3375  C   GLU   215      15.033  16.749  14.455  1.00  0.00
ATOM   3376  O   GLU   215      16.226  17.018  14.563  1.00  0.00
ATOM   3377  N   GLN   216      14.366  15.982  15.339  1.00  0.00
ATOM   3378  H   GLN   216      13.383  15.786  15.202  1.00  0.00
ATOM   3379  CA  GLN   216      15.016  15.331  16.485  1.00  0.00
ATOM   3380  HA  GLN   216      15.570  16.104  17.020  1.00  0.00
ATOM   3381  CB  GLN   216      13.949  14.735  17.431  1.00  0.00
ATOM   3382  HB2 GLN   216      13.184  15.488  17.627  1.00  0.00
ATOM   3383  HB3 GLN   216      13.442  13.916  16.921  1.00  0.00
ATOM   3384  CG  GLN   216      14.480  14.213  18.785  1.00  0.00
ATOM   3385  HG2 GLN   216      13.656  13.761  19.339  1.00  0.00
ATOM   3386  HG3 GLN   216      15.211  13.417  18.639  1.00  0.00
ATOM   3387  CD  GLN   216      15.070  15.326  19.656  1.00  0.00
ATOM   3388  OE1 GLN   216      14.371  16.271  20.014  1.00  0.00
ATOM   3389  NE2 GLN   216      16.353  15.222  20.008  1.00  0.00
ATOM   3390 HE21 GLN   216      16.925  14.451  19.687  1.00  0.00
ATOM   3391 HE22 GLN   216      16.775  15.936  20.585  1.00  0.00
ATOM   3392  C   GLN   216      16.023  14.252  16.042  1.00  0.00
ATOM   3393  O   GLN   216      17.033  14.066  16.717  1.00  0.00
ATOM   3394  N   PHE   217      15.746  13.601  14.900  1.00  0.00
ATOM   3395  H   PHE   217      14.883  13.811  14.418  1.00  0.00
ATOM   3396  CA  PHE   217      16.620  12.632  14.242  1.00  0.00
ATOM   3397  HA  PHE   217      16.902  11.893  14.988  1.00  0.00
ATOM   3398  CB  PHE   217      15.792  11.910  13.160  1.00  0.00
ATOM   3399  HB2 PHE   217      14.904  11.478  13.623  1.00  0.00
ATOM   3400  HB3 PHE   217      15.422  12.643  12.446  1.00  0.00
ATOM   3401  CG  PHE   217      16.463  10.793  12.385  1.00  0.00
ATOM   3402  CD1 PHE   217      16.276  10.693  10.989  1.00  0.00
ATOM   3403  HD1 PHE   217      15.738  11.459  10.453  1.00  0.00
ATOM   3404  CE1 PHE   217      16.779   9.601  10.296  1.00  0.00
ATOM   3405  HE1 PHE   217      16.639   9.532   9.228  1.00  0.00
ATOM   3406  CZ  PHE   217      17.458   8.598  10.974  1.00  0.00
ATOM   3407  HZ  PHE   217      17.841   7.749  10.430  1.00  0.00
ATOM   3408  CE2 PHE   217      17.639   8.678  12.350  1.00  0.00
ATOM   3409  HE2 PHE   217      18.154   7.891  12.879  1.00  0.00
ATOM   3410  CD2 PHE   217      17.137   9.756  13.062  1.00  0.00
ATOM   3411  HD2 PHE   217      17.256   9.784  14.135  1.00  0.00
ATOM   3412  C   PHE   217      17.931  13.255  13.712  1.00  0.00
ATOM   3413  O   PHE   217      18.971  12.606  13.797  1.00  0.00
ATOM   3414  N   LYS   218      17.866  14.512  13.236  1.00  0.00
ATOM   3415  H   LYS   218      16.970  14.980  13.207  1.00  0.00
ATOM   3416  CA  LYS   218      19.018  15.309  12.801  1.00  0.00
ATOM   3417  HA  LYS   218      19.702  14.668  12.246  1.00  0.00
ATOM   3418  CB  LYS   218      18.548  16.441  11.868  1.00  0.00
ATOM   3419  HB2 LYS   218      17.814  17.055  12.391  1.00  0.00
ATOM   3420  HB3 LYS   218      19.386  17.103  11.642  1.00  0.00
ATOM   3421  CG  LYS   218      17.955  15.954  10.539  1.00  0.00
ATOM   3422  HG2 LYS   218      18.730  15.472   9.942  1.00  0.00
ATOM   3423  HG3 LYS   218      17.197  15.193  10.721  1.00  0.00
ATOM   3424  CD  LYS   218      17.337  17.114   9.749  1.00  0.00
ATOM   3425  HD2 LYS   218      16.665  17.672  10.401  1.00  0.00
ATOM   3426  HD3 LYS   218      18.122  17.810   9.454  1.00  0.00
ATOM   3427  CE  LYS   218      16.570  16.648   8.509  1.00  0.00
ATOM   3428  HE2 LYS   218      17.238  16.159   7.798  1.00  0.00
ATOM   3429  HE3 LYS   218      15.816  15.919   8.803  1.00  0.00
ATOM   3430  NZ  LYS   218      15.893  17.777   7.851  1.00  0.00
ATOM   3431  HZ1 LYS   218      15.273  18.228   8.517  1.00  0.00
ATOM   3432  HZ2 LYS   218      16.578  18.447   7.533  1.00  0.00
ATOM   3433  HZ3 LYS   218      15.359  17.442   7.062  1.00  0.00
ATOM   3434  C   LYS   218      19.811  15.900  13.977  1.00  0.00
ATOM   3435  O   LYS   218      21.040  15.855  13.945  1.00  0.00
ATOM   3436  N   LYS   219      19.097  16.437  14.983  1.00  0.00
ATOM   3437  H   LYS   219      18.086  16.444  14.919  1.00  0.00
ATOM   3438  CA  LYS   219      19.659  17.047  16.194  1.00  0.00
ATOM   3439  HA  LYS   219      20.514  17.650  15.882  1.00  0.00
ATOM   3440  CB  LYS   219      18.619  18.002  16.833  1.00  0.00
ATOM   3441  HB2 LYS   219      17.619  17.569  16.800  1.00  0.00
ATOM   3442  HB3 LYS   219      18.843  18.106  17.896  1.00  0.00
ATOM   3443  CG  LYS   219      18.626  19.444  16.276  1.00  0.00
ATOM   3444  HG2 LYS   219      18.000  20.063  16.920  1.00  0.00
ATOM   3445  HG3 LYS   219      19.633  19.853  16.368  1.00  0.00
ATOM   3446  CD  LYS   219      18.142  19.605  14.823  1.00  0.00
ATOM   3447  HD2 LYS   219      18.712  18.955  14.159  1.00  0.00
ATOM   3448  HD3 LYS   219      17.103  19.294  14.761  1.00  0.00
ATOM   3449  CE  LYS   219      18.225  21.052  14.321  1.00  0.00
ATOM   3450  HE2 LYS   219      17.567  21.694  14.906  1.00  0.00
ATOM   3451  HE3 LYS   219      19.240  21.436  14.439  1.00  0.00
ATOM   3452  NZ  LYS   219      17.853  21.153  12.898  1.00  0.00
ATOM   3453  HZ1 LYS   219      16.906  20.820  12.747  1.00  0.00
ATOM   3454  HZ2 LYS   219      17.909  22.116  12.602  1.00  0.00
ATOM   3455  HZ3 LYS   219      18.486  20.596  12.342  1.00  0.00
ATOM   3456  C   LYS   219      20.220  16.029  17.211  1.00  0.00
ATOM   3457  O   LYS   219      20.903  16.448  18.145  1.00  0.00
ATOM   3458  N   GLY   220      19.968  14.728  16.990  1.00  0.00
ATOM   3459  H   GLY   220      19.367  14.477  16.219  1.00  0.00
ATOM   3460  CA  GLY   220      20.548  13.625  17.744  1.00  0.00
ATOM   3461  HA2 GLY   220      20.976  12.916  17.039  1.00  0.00
ATOM   3462  HA3 GLY   220      21.362  13.962  18.384  1.00  0.00
ATOM   3463  C   GLY   220      19.475  12.962  18.611  1.00  0.00
ATOM   3464  O   GLY   220      18.803  13.629  19.398  1.00  0.00
ATOM   3465  N   VAL   221      19.371  11.630  18.492  1.00  0.00
ATOM   3466  H   VAL   221      19.957  11.155  17.817  1.00  0.00
ATOM   3467  CA  VAL   221      18.538  10.757  19.319  1.00  0.00
ATOM   3468  HA  VAL   221      17.863  11.345  19.945  1.00  0.00
ATOM   3469  CB  VAL   221      17.694   9.787  18.436  1.00  0.00
ATOM   3470  HB  VAL   221      18.359   9.344  17.693  1.00  0.00
ATOM   3471  CG1 VAL   221      17.023   8.620  19.194  1.00  0.00
ATOM   3472 HG11 VAL   221      16.366   8.051  18.535  1.00  0.00
ATOM   3473 HG12 VAL   221      17.750   7.912  19.592  1.00  0.00
ATOM   3474 HG13 VAL   221      16.419   8.985  20.025  1.00  0.00
ATOM   3475  CG2 VAL   221      16.618  10.564  17.661  1.00  0.00
ATOM   3476 HG21 VAL   221      16.100   9.923  16.946  1.00  0.00
ATOM   3477 HG22 VAL   221      15.871  10.988  18.333  1.00  0.00
ATOM   3478 HG23 VAL   221      17.060  11.387  17.105  1.00  0.00
ATOM   3479  C   VAL   221      19.469   9.932  20.221  1.00  0.00
ATOM   3480  O   VAL   221      20.456   9.381  19.733  1.00  0.00
ATOM   3481  N   GLN   222      19.131   9.857  21.517  1.00  0.00
ATOM   3482  H   GLN   222      18.298  10.323  21.845  1.00  0.00
ATOM   3483  CA  GLN   222      19.902   9.125  22.519  1.00  0.00
ATOM   3484  HA  GLN   222      20.956   9.345  22.353  1.00  0.00
ATOM   3485  CB  GLN   222      19.508   9.619  23.930  1.00  0.00
ATOM   3486  HB2 GLN   222      18.441   9.457  24.090  1.00  0.00
ATOM   3487  HB3 GLN   222      20.010   9.001  24.671  1.00  0.00
ATOM   3488  CG  GLN   222      19.836  11.096  24.247  1.00  0.00
ATOM   3489  HG2 GLN   222      19.185  11.746  23.660  1.00  0.00
ATOM   3490  HG3 GLN   222      19.608  11.309  25.292  1.00  0.00
ATOM   3491  CD  GLN   222      21.285  11.488  23.949  1.00  0.00
ATOM   3492  OE1 GLN   222      21.591  11.952  22.853  1.00  0.00
ATOM   3493  NE2 GLN   222      22.184  11.293  24.915  1.00  0.00
ATOM   3494 HE21 GLN   222      21.905  10.914  25.808  1.00  0.00
ATOM   3495 HE22 GLN   222      23.153  11.529  24.757  1.00  0.00
ATOM   3496  C   GLN   222      19.724   7.604  22.372  1.00  0.00
ATOM   3497  O   GLN   222      18.608   7.106  22.515  1.00  0.00
ATOM   3498  N   ILE   223      20.840   6.914  22.089  1.00  0.00
ATOM   3499  H   ILE   223      21.716   7.416  22.017  1.00  0.00
ATOM   3500  CA  ILE   223      20.929   5.476  21.838  1.00  0.00
ATOM   3501  HA  ILE   223      19.975   4.998  22.044  1.00  0.00
ATOM   3502  CB  ILE   223      21.288   5.224  20.336  1.00  0.00
ATOM   3503  HB  ILE   223      22.152   5.848  20.095  1.00  0.00
ATOM   3504  CG2 ILE   223      21.708   3.772  20.008  1.00  0.00
ATOM   3505 HG21 ILE   223      21.833   3.633  18.934  1.00  0.00
ATOM   3506 HG22 ILE   223      22.662   3.506  20.464  1.00  0.00
ATOM   3507 HG23 ILE   223      20.968   3.049  20.351  1.00  0.00
ATOM   3508  CG1 ILE   223      20.164   5.685  19.375  1.00  0.00
ATOM   3509 HG12 ILE   223      20.019   6.759  19.479  1.00  0.00
ATOM   3510 HG13 ILE   223      20.488   5.546  18.346  1.00  0.00
ATOM   3511  CD1 ILE   223      18.802   4.996  19.560  1.00  0.00
ATOM   3512 HD11 ILE   223      18.226   5.030  18.635  1.00  0.00
ATOM   3513 HD12 ILE   223      18.900   3.949  19.845  1.00  0.00
ATOM   3514 HD13 ILE   223      18.210   5.494  20.328  1.00  0.00
ATOM   3515  C   ILE   223      22.072   4.911  22.718  1.00  0.00
ATOM   3516  O   ILE   223      23.190   5.412  22.600  1.00  0.00
ATOM   3517  N   PRO   224      21.802   3.898  23.580  1.00  0.00
ATOM   3518  CD  PRO   224      20.476   3.347  23.871  1.00  0.00
ATOM   3519  HD2 PRO   224      20.181   2.687  23.054  1.00  0.00
ATOM   3520  HD3 PRO   224      19.707   4.108  23.999  1.00  0.00
ATOM   3521  CG  PRO   224      20.647   2.562  25.164  1.00  0.00
ATOM   3522  HG2 PRO   224      19.919   1.758  25.282  1.00  0.00
ATOM   3523  HG3 PRO   224      20.544   3.234  26.016  1.00  0.00
ATOM   3524  CB  PRO   224      22.080   2.073  25.081  1.00  0.00
ATOM   3525  HB2 PRO   224      22.106   1.157  24.487  1.00  0.00
ATOM   3526  HB3 PRO   224      22.491   1.837  26.063  1.00  0.00
ATOM   3527  CA  PRO   224      22.843   3.212  24.380  1.00  0.00
ATOM   3528  HA  PRO   224      23.192   3.920  25.132  1.00  0.00
ATOM   3529  C   PRO   224      24.039   2.663  23.575  1.00  0.00
ATOM   3530  O   PRO   224      23.836   1.921  22.613  1.00  0.00
ATOM   3531  N   CYS   225      25.258   3.037  23.999  1.00  0.00
ATOM   3532  H   CYS   225      25.338   3.643  24.806  1.00  0.00
ATOM   3533  CA  CYS   225      26.527   2.500  23.497  1.00  0.00
ATOM   3534  HA  CYS   225      26.451   2.426  22.411  1.00  0.00
ATOM   3535  CB  CYS   225      27.694   3.456  23.841  1.00  0.00
ATOM   3536  HB2 CYS   225      27.406   4.488  23.646  1.00  0.00
ATOM   3537  HB3 CYS   225      27.947   3.400  24.900  1.00  0.00
ATOM   3538  SG  CYS   225      29.197   3.109  22.878  1.00  0.00
ATOM   3539  HG  CYS   225      29.928   4.103  23.399  1.00  0.00
ATOM   3540  C   CYS   225      26.773   1.087  24.070  1.00  0.00
ATOM   3541  O   CYS   225      26.227   0.746  25.121  1.00  0.00
ATOM   3542  N   THR   226      27.619   0.300  23.384  1.00  0.00
ATOM   3543  H   THR   226      28.053   0.660  22.545  1.00  0.00
ATOM   3544  CA  THR   226      28.034  -1.053  23.773  1.00  0.00
ATOM   3545  HA  THR   226      27.128  -1.654  23.875  1.00  0.00
ATOM   3546  CB  THR   226      28.927  -1.695  22.675  1.00  0.00
ATOM   3547  HB  THR   226      29.083  -2.742  22.943  1.00  0.00
ATOM   3548  CG2 THR   226      28.296  -1.681  21.273  1.00  0.00
ATOM   3549 HG21 THR   226      28.912  -2.228  20.559  1.00  0.00
ATOM   3550 HG22 THR   226      27.311  -2.149  21.284  1.00  0.00
ATOM   3551 HG23 THR   226      28.177  -0.666  20.892  1.00  0.00
ATOM   3552  OG1 THR   226      30.216  -1.110  22.607  1.00  0.00
ATOM   3553  HG1 THR   226      30.682  -1.479  21.853  1.00  0.00
ATOM   3554  C   THR   226      28.793  -1.128  25.122  1.00  0.00
ATOM   3555  O   THR   226      28.775  -2.186  25.750  1.00  0.00
ATOM   3556  N   CYS   227      29.403  -0.010  25.558  1.00  0.00
ATOM   3557  H   CYS   227      29.381   0.815  24.974  1.00  0.00
ATOM   3558  CA  CYS   227      30.070   0.146  26.854  1.00  0.00
ATOM   3559  HA  CYS   227      30.508  -0.820  27.114  1.00  0.00
ATOM   3560  CB  CYS   227      31.249   1.134  26.741  1.00  0.00
ATOM   3561  HB2 CYS   227      31.845   1.117  27.654  1.00  0.00
ATOM   3562  HB3 CYS   227      31.915   0.842  25.929  1.00  0.00
ATOM   3563  SG  CYS   227      30.687   2.837  26.473  1.00  0.00
ATOM   3564  HG  CYS   227      30.188   3.011  27.700  1.00  0.00
ATOM   3565  C   CYS   227      29.103   0.492  28.014  1.00  0.00
ATOM   3566  O   CYS   227      29.558   0.568  29.155  1.00  0.00
ATOM   3567  N   GLY   228      27.801   0.663  27.721  1.00  0.00
ATOM   3568  H   GLY   228      27.510   0.603  26.754  1.00  0.00
ATOM   3569  CA  GLY   228      26.721   0.750  28.705  1.00  0.00
ATOM   3570  HA2 GLY   228      25.899   0.129  28.348  1.00  0.00
ATOM   3571  HA3 GLY   228      27.023   0.338  29.669  1.00  0.00
ATOM   3572  C   GLY   228      26.200   2.180  28.913  1.00  0.00
ATOM   3573  O   GLY   228      25.036   2.326  29.284  1.00  0.00
ATOM   3574  N   LYS   229      27.015   3.224  28.669  1.00  0.00
ATOM   3575  H   LYS   229      27.957   3.055  28.351  1.00  0.00
ATOM   3576  CA  LYS   229      26.592   4.629  28.761  1.00  0.00
ATOM   3577  HA  LYS   229      25.812   4.717  29.521  1.00  0.00
ATOM   3578  CB  LYS   229      27.774   5.502  29.235  1.00  0.00
ATOM   3579  HB2 LYS   229      27.396   6.484  29.522  1.00  0.00
ATOM   3580  HB3 LYS   229      28.179   5.067  30.150  1.00  0.00
ATOM   3581  CG  LYS   229      28.902   5.709  28.211  1.00  0.00
ATOM   3582  HG2 LYS   229      29.174   4.748  27.785  1.00  0.00
ATOM   3583  HG3 LYS   229      28.552   6.324  27.380  1.00  0.00
ATOM   3584  CD  LYS   229      30.137   6.363  28.841  1.00  0.00
ATOM   3585  HD2 LYS   229      29.874   7.359  29.200  1.00  0.00
ATOM   3586  HD3 LYS   229      30.441   5.790  29.718  1.00  0.00
ATOM   3587  CE  LYS   229      31.314   6.465  27.867  1.00  0.00
ATOM   3588  HE2 LYS   229      31.562   5.483  27.464  1.00  0.00
ATOM   3589  HE3 LYS   229      31.062   7.105  27.022  1.00  0.00
ATOM   3590  NZ  LYS   229      32.509   6.992  28.541  1.00  0.00
ATOM   3591  HZ1 LYS   229      33.286   6.976  27.891  1.00  0.00
ATOM   3592  HZ2 LYS   229      32.342   7.937  28.855  1.00  0.00
ATOM   3593  HZ3 LYS   229      32.735   6.405  29.331  1.00  0.00
ATOM   3594  C   LYS   229      25.984   5.112  27.432  1.00  0.00
ATOM   3595  O   LYS   229      26.137   4.451  26.406  1.00  0.00
ATOM   3596  N   GLN   230      25.284   6.255  27.483  1.00  0.00
ATOM   3597  H   GLN   230      25.202   6.759  28.354  1.00  0.00
ATOM   3598  CA  GLN   230      24.510   6.776  26.358  1.00  0.00
ATOM   3599  HA  GLN   230      24.025   5.929  25.872  1.00  0.00
ATOM   3600  CB  GLN   230      23.431   7.739  26.909  1.00  0.00
ATOM   3601  HB2 GLN   230      23.197   7.493  27.946  1.00  0.00
ATOM   3602  HB3 GLN   230      23.824   8.757  26.949  1.00  0.00
ATOM   3603  CG  GLN   230      22.113   7.739  26.106  1.00  0.00
ATOM   3604  HG2 GLN   230      21.497   8.570  26.450  1.00  0.00
ATOM   3605  HG3 GLN   230      22.312   7.913  25.048  1.00  0.00
ATOM   3606  CD  GLN   230      21.286   6.453  26.265  1.00  0.00
ATOM   3607  OE1 GLN   230      21.682   5.516  26.955  1.00  0.00
ATOM   3608  NE2 GLN   230      20.117   6.403  25.626  1.00  0.00
ATOM   3609 HE21 GLN   230      19.798   7.177  25.065  1.00  0.00
ATOM   3610 HE22 GLN   230      19.538   5.580  25.707  1.00  0.00
ATOM   3611  C   GLN   230      25.408   7.473  25.319  1.00  0.00
ATOM   3612  O   GLN   230      26.278   8.264  25.685  1.00  0.00
ATOM   3613  N   ALA   231      25.120   7.184  24.041  1.00  0.00
ATOM   3614  H   ALA   231      24.381   6.522  23.844  1.00  0.00
ATOM   3615  CA  ALA   231      25.671   7.837  22.855  1.00  0.00
ATOM   3616  HA  ALA   231      26.424   8.576  23.134  1.00  0.00
ATOM   3617  CB  ALA   231      26.328   6.760  21.973  1.00  0.00
ATOM   3618  HB1 ALA   231      26.571   7.139  20.982  1.00  0.00
ATOM   3619  HB2 ALA   231      27.263   6.420  22.418  1.00  0.00
ATOM   3620  HB3 ALA   231      25.685   5.890  21.838  1.00  0.00
ATOM   3621  C   ALA   231      24.549   8.577  22.102  1.00  0.00
ATOM   3622  O   ALA   231      23.377   8.427  22.451  1.00  0.00
ATOM   3623  N   THR   232      24.926   9.381  21.094  1.00  0.00
ATOM   3624  H   THR   232      25.906   9.470  20.860  1.00  0.00
ATOM   3625  CA  THR   232      23.992  10.213  20.329  1.00  0.00
ATOM   3626  HA  THR   232      22.965  10.058  20.667  1.00  0.00
ATOM   3627  CB  THR   232      24.315  11.722  20.493  1.00  0.00
ATOM   3628  HB  THR   232      25.318  11.938  20.119  1.00  0.00
ATOM   3629  CG2 THR   232      23.312  12.650  19.790  1.00  0.00
ATOM   3630 HG21 THR   232      23.514  13.696  20.021  1.00  0.00
ATOM   3631 HG22 THR   232      23.355  12.546  18.705  1.00  0.00
ATOM   3632 HG23 THR   232      22.289  12.435  20.104  1.00  0.00
ATOM   3633  OG1 THR   232      24.308  12.061  21.867  1.00  0.00
ATOM   3634  HG1 THR   232      23.397  12.040  22.179  1.00  0.00
ATOM   3635  C   THR   232      24.057   9.862  18.831  1.00  0.00
ATOM   3636  O   THR   232      25.092  10.083  18.202  1.00  0.00
ATOM   3637  N   LYS   233      22.937   9.342  18.298  1.00  0.00
ATOM   3638  H   LYS   233      22.124   9.220  18.890  1.00  0.00
ATOM   3639  CA  LYS   233      22.739   8.995  16.891  1.00  0.00
ATOM   3640  HA  LYS   233      23.699   8.726  16.451  1.00  0.00
ATOM   3641  CB  LYS   233      21.830   7.746  16.799  1.00  0.00
ATOM   3642  HB2 LYS   233      22.303   6.933  17.347  1.00  0.00
ATOM   3643  HB3 LYS   233      20.888   7.942  17.313  1.00  0.00
ATOM   3644  CG  LYS   233      21.519   7.290  15.354  1.00  0.00
ATOM   3645  HG2 LYS   233      20.970   8.074  14.832  1.00  0.00
ATOM   3646  HG3 LYS   233      22.449   7.164  14.798  1.00  0.00
ATOM   3647  CD  LYS   233      20.671   6.007  15.274  1.00  0.00
ATOM   3648  HD2 LYS   233      19.822   6.100  15.954  1.00  0.00
ATOM   3649  HD3 LYS   233      20.232   5.931  14.278  1.00  0.00
ATOM   3650  CE  LYS   233      21.430   4.710  15.602  1.00  0.00
ATOM   3651  HE2 LYS   233      21.904   4.767  16.581  1.00  0.00
ATOM   3652  HE3 LYS   233      20.729   3.876  15.639  1.00  0.00
ATOM   3653  NZ  LYS   233      22.453   4.404  14.587  1.00  0.00
ATOM   3654  HZ1 LYS   233      23.134   5.149  14.560  1.00  0.00
ATOM   3655  HZ2 LYS   233      22.914   3.537  14.823  1.00  0.00
ATOM   3656  HZ3 LYS   233      22.016   4.316  13.681  1.00  0.00
ATOM   3657  C   LYS   233      22.150  10.191  16.126  1.00  0.00
ATOM   3658  O   LYS   233      20.957  10.465  16.255  1.00  0.00
ATOM   3659  N   TYR   234      22.993  10.845  15.316  1.00  0.00
ATOM   3660  H   TYR   234      23.962  10.552  15.274  1.00  0.00
ATOM   3661  CA  TYR   234      22.611  11.906  14.382  1.00  0.00
ATOM   3662  HA  TYR   234      21.748  12.455  14.763  1.00  0.00
ATOM   3663  CB  TYR   234      23.796  12.879  14.214  1.00  0.00
ATOM   3664  HB2 TYR   234      24.627  12.368  13.722  1.00  0.00
ATOM   3665  HB3 TYR   234      23.512  13.691  13.542  1.00  0.00
ATOM   3666  CG  TYR   234      24.316  13.506  15.492  1.00  0.00
ATOM   3667  CD1 TYR   234      25.544  13.082  16.039  1.00  0.00
ATOM   3668  HD1 TYR   234      26.113  12.294  15.566  1.00  0.00
ATOM   3669  CE1 TYR   234      26.044  13.694  17.203  1.00  0.00
ATOM   3670  HE1 TYR   234      26.993  13.378  17.601  1.00  0.00
ATOM   3671  CZ  TYR   234      25.315  14.721  17.833  1.00  0.00
ATOM   3672  OH  TYR   234      25.798  15.307  18.966  1.00  0.00
ATOM   3673  HH  TYR   234      26.641  14.946  19.250  1.00  0.00
ATOM   3674  CE2 TYR   234      24.084  15.139  17.293  1.00  0.00
ATOM   3675  HE2 TYR   234      23.522  15.926  17.774  1.00  0.00
ATOM   3676  CD2 TYR   234      23.586  14.534  16.124  1.00  0.00
ATOM   3677  HD2 TYR   234      22.645  14.862  15.712  1.00  0.00
ATOM   3678  C   TYR   234      22.272  11.325  13.001  1.00  0.00
ATOM   3679  O   TYR   234      22.782  10.262  12.643  1.00  0.00
ATOM   3680  N   LEU   235      21.496  12.096  12.222  1.00  0.00
ATOM   3681  H   LEU   235      21.097  12.941  12.606  1.00  0.00
ATOM   3682  CA  LEU   235      21.354  11.928  10.778  1.00  0.00
ATOM   3683  HA  LEU   235      21.610  10.905  10.497  1.00  0.00
ATOM   3684  CB  LEU   235      19.888  12.201  10.365  1.00  0.00
ATOM   3685  HB2 LEU   235      19.217  11.604  10.985  1.00  0.00
ATOM   3686  HB3 LEU   235      19.646  13.238  10.589  1.00  0.00
ATOM   3687  CG  LEU   235      19.573  11.935   8.875  1.00  0.00
ATOM   3688  HG  LEU   235      20.311  12.453   8.264  1.00  0.00
ATOM   3689  CD1 LEU   235      19.688  10.437   8.531  1.00  0.00
ATOM   3690 HD11 LEU   235      18.836  10.065   7.964  1.00  0.00
ATOM   3691 HD12 LEU   235      20.578  10.246   7.934  1.00  0.00
ATOM   3692 HD13 LEU   235      19.765   9.819   9.424  1.00  0.00
ATOM   3693  CD2 LEU   235      18.204  12.529   8.482  1.00  0.00
ATOM   3694 HD21 LEU   235      17.541  11.788   8.038  1.00  0.00
ATOM   3695 HD22 LEU   235      17.677  12.954   9.336  1.00  0.00
ATOM   3696 HD23 LEU   235      18.322  13.327   7.749  1.00  0.00
ATOM   3697  C   LEU   235      22.336  12.902  10.107  1.00  0.00
ATOM   3698  O   LEU   235      22.202  14.115  10.282  1.00  0.00
ATOM   3699  N   VAL   236      23.306  12.346   9.366  1.00  0.00
ATOM   3700  H   VAL   236      23.335  11.339   9.265  1.00  0.00
ATOM   3701  CA  VAL   236      24.347  13.089   8.651  1.00  0.00
ATOM   3702  HA  VAL   236      24.499  14.049   9.148  1.00  0.00
ATOM   3703  CB  VAL   236      25.695  12.303   8.686  1.00  0.00
ATOM   3704  HB  VAL   236      25.457  11.242   8.610  1.00  0.00
ATOM   3705  CG1 VAL   236      26.719  12.586   7.563  1.00  0.00
ATOM   3706 HG11 VAL   236      27.643  12.032   7.733  1.00  0.00
ATOM   3707 HG12 VAL   236      26.352  12.275   6.584  1.00  0.00
ATOM   3708 HG13 VAL   236      26.978  13.643   7.511  1.00  0.00
ATOM   3709  CG2 VAL   236      26.372  12.501  10.050  1.00  0.00
ATOM   3710 HG21 VAL   236      27.301  11.935  10.115  1.00  0.00
ATOM   3711 HG22 VAL   236      26.619  13.548  10.224  1.00  0.00
ATOM   3712 HG23 VAL   236      25.720  12.176  10.861  1.00  0.00
ATOM   3713  C   VAL   236      23.946  13.403   7.199  1.00  0.00
ATOM   3714  O   VAL   236      24.292  14.477   6.709  1.00  0.00
ATOM   3715  N   GLN   237      23.227  12.479   6.545  1.00  0.00
ATOM   3716  H   GLN   237      22.967  11.621   7.011  1.00  0.00
ATOM   3717  CA  GLN   237      22.801  12.602   5.154  1.00  0.00
ATOM   3718  HA  GLN   237      22.535  13.645   4.983  1.00  0.00
ATOM   3719  CB  GLN   237      23.977  12.233   4.214  1.00  0.00
ATOM   3720  HB2 GLN   237      24.743  13.004   4.310  1.00  0.00
ATOM   3721  HB3 GLN   237      24.440  11.314   4.567  1.00  0.00
ATOM   3722  CG  GLN   237      23.638  12.062   2.717  1.00  0.00
ATOM   3723  HG2 GLN   237      22.980  11.205   2.568  1.00  0.00
ATOM   3724  HG3 GLN   237      23.101  12.937   2.351  1.00  0.00
ATOM   3725  CD  GLN   237      24.893  11.839   1.868  1.00  0.00
ATOM   3726  OE1 GLN   237      25.747  11.025   2.211  1.00  0.00
ATOM   3727  NE2 GLN   237      25.002  12.540   0.739  1.00  0.00
ATOM   3728 HE21 GLN   237      24.270  13.175   0.451  1.00  0.00
ATOM   3729 HE22 GLN   237      25.806  12.425   0.139  1.00  0.00
ATOM   3730  C   GLN   237      21.529  11.780   4.924  1.00  0.00
ATOM   3731  O   GLN   237      21.377  10.717   5.523  1.00  0.00
ATOM   3732  N   GLN   238      20.649  12.290   4.050  1.00  0.00
ATOM   3733  H   GLN   238      20.847  13.170   3.590  1.00  0.00
ATOM   3734  CA  GLN   238      19.397  11.642   3.685  1.00  0.00
ATOM   3735  HA  GLN   238      19.558  10.563   3.680  1.00  0.00
ATOM   3736  CB  GLN   238      18.304  11.985   4.726  1.00  0.00
ATOM   3737  HB2 GLN   238      18.673  11.753   5.726  1.00  0.00
ATOM   3738  HB3 GLN   238      18.120  13.060   4.730  1.00  0.00
ATOM   3739  CG  GLN   238      16.964  11.258   4.511  1.00  0.00
ATOM   3740  HG2 GLN   238      16.240  11.612   5.243  1.00  0.00
ATOM   3741  HG3 GLN   238      16.546  11.489   3.531  1.00  0.00
ATOM   3742  CD  GLN   238      17.084   9.748   4.690  1.00  0.00
ATOM   3743  OE1 GLN   238      17.484   9.277   5.752  1.00  0.00
ATOM   3744  NE2 GLN   238      16.709   8.983   3.667  1.00  0.00
ATOM   3745 HE21 GLN   238      16.330   9.398   2.824  1.00  0.00
ATOM   3746 HE22 GLN   238      16.726   7.977   3.759  1.00  0.00
ATOM   3747  C   GLN   238      19.025  12.075   2.264  1.00  0.00
ATOM   3748  O   GLN   238      18.623  13.221   2.063  1.00  0.00
ATOM   3749  N   GLU   239      19.173  11.140   1.314  1.00  0.00
ATOM   3750  H   GLU   239      19.483  10.213   1.573  1.00  0.00
ATOM   3751  CA  GLU   239      18.891  11.335  -0.105  1.00  0.00
ATOM   3752  HA  GLU   239      18.530  12.347  -0.288  1.00  0.00
ATOM   3753  CB  GLU   239      20.179  11.134  -0.930  1.00  0.00
ATOM   3754  HB2 GLU   239      20.511  10.098  -0.859  1.00  0.00
ATOM   3755  HB3 GLU   239      19.955  11.306  -1.984  1.00  0.00
ATOM   3756  CG  GLU   239      21.332  12.059  -0.499  1.00  0.00
ATOM   3757  HG2 GLU   239      20.992  13.093  -0.468  1.00  0.00
ATOM   3758  HG3 GLU   239      21.659  11.811   0.510  1.00  0.00
ATOM   3759  CD  GLU   239      22.546  11.955  -1.417  1.00  0.00
ATOM   3760  OE1 GLU   239      23.004  10.814  -1.652  1.00  0.00
ATOM   3761  OE2 GLU   239      23.019  13.031  -1.842  1.00  0.00
ATOM   3762  C   GLU   239      17.788  10.351  -0.503  1.00  0.00
ATOM   3763  O   GLU   239      18.068   9.178  -0.745  1.00  0.00
ATOM   3764  N   SER   240      16.545  10.852  -0.518  1.00  0.00
ATOM   3765  H   SER   240      16.402  11.829  -0.305  1.00  0.00
ATOM   3766  CA  SER   240      15.322  10.090  -0.769  1.00  0.00
ATOM   3767  HA  SER   240      15.494   9.502  -1.672  1.00  0.00
ATOM   3768  CB  SER   240      15.056   9.135   0.423  1.00  0.00
ATOM   3769  HB2 SER   240      14.216   8.483   0.188  1.00  0.00
ATOM   3770  HB3 SER   240      15.904   8.478   0.610  1.00  0.00
ATOM   3771  OG  SER   240      14.739   9.825   1.617  1.00  0.00
ATOM   3772  HG  SER   240      13.781   9.890   1.692  1.00  0.00
ATOM   3773  C   SER   240      14.159  11.076  -1.002  1.00  0.00
ATOM   3774  O   SER   240      14.211  12.177  -0.455  1.00  0.00
ATOM   3775  N   PRO   241      13.119  10.678  -1.772  1.00  0.00
ATOM   3776  CD  PRO   241      13.021   9.416  -2.508  1.00  0.00
ATOM   3777  HD2 PRO   241      13.262   8.546  -1.901  1.00  0.00
ATOM   3778  HD3 PRO   241      13.709   9.449  -3.354  1.00  0.00
ATOM   3779  CG  PRO   241      11.580   9.346  -2.995  1.00  0.00
ATOM   3780  HG2 PRO   241      10.967   8.875  -2.228  1.00  0.00
ATOM   3781  HG3 PRO   241      11.458   8.773  -3.915  1.00  0.00
ATOM   3782  CB  PRO   241      11.186  10.808  -3.135  1.00  0.00
ATOM   3783  HB2 PRO   241      10.106  10.948  -3.097  1.00  0.00
ATOM   3784  HB3 PRO   241      11.528  11.191  -4.098  1.00  0.00
ATOM   3785  CA  PRO   241      11.933  11.529  -2.003  1.00  0.00
ATOM   3786  HA  PRO   241      12.252  12.509  -2.361  1.00  0.00
ATOM   3787  C   PRO   241      11.030  11.757  -0.769  1.00  0.00
ATOM   3788  O   PRO   241      10.281  12.735  -0.752  1.00  0.00
ATOM   3789  N   PHE   242      11.127  10.871   0.236  1.00  0.00
ATOM   3790  H   PHE   242      11.756  10.085   0.146  1.00  0.00
ATOM   3791  CA  PHE   242      10.403  10.942   1.504  1.00  0.00
ATOM   3792  HA  PHE   242      10.434  11.977   1.842  1.00  0.00
ATOM   3793  CB  PHE   242       8.925  10.493   1.308  1.00  0.00
ATOM   3794  HB2 PHE   242       8.348  10.774   2.190  1.00  0.00
ATOM   3795  HB3 PHE   242       8.471  11.044   0.484  1.00  0.00
ATOM   3796  CG  PHE   242       8.717   9.002   1.070  1.00  0.00
ATOM   3797  CD1 PHE   242       8.566   8.112   2.157  1.00  0.00
ATOM   3798  HD1 PHE   242       8.472   8.492   3.163  1.00  0.00
ATOM   3799  CE1 PHE   242       8.578   6.741   1.942  1.00  0.00
ATOM   3800  HE1 PHE   242       8.480   6.066   2.779  1.00  0.00
ATOM   3801  CZ  PHE   242       8.745   6.236   0.659  1.00  0.00
ATOM   3802  HZ  PHE   242       8.765   5.169   0.498  1.00  0.00
ATOM   3803  CE2 PHE   242       8.894   7.098  -0.420  1.00  0.00
ATOM   3804  HE2 PHE   242       9.035   6.702  -1.414  1.00  0.00
ATOM   3805  CD2 PHE   242       8.890   8.471  -0.225  1.00  0.00
ATOM   3806  HD2 PHE   242       9.035   9.134  -1.065  1.00  0.00
ATOM   3807  C   PHE   242      11.126  10.083   2.556  1.00  0.00
ATOM   3808  O   PHE   242      11.941   9.226   2.209  1.00  0.00
ATOM   3809  N   VAL   243      10.741  10.293   3.822  1.00  0.00
ATOM   3810  H   VAL   243      10.088  11.041   4.019  1.00  0.00
ATOM   3811  CA  VAL   243      11.037   9.417   4.954  1.00  0.00
ATOM   3812  HA  VAL   243      11.341   8.434   4.589  1.00  0.00
ATOM   3813  CB  VAL   243      12.149   9.993   5.876  1.00  0.00
ATOM   3814  HB  VAL   243      12.276   9.292   6.703  1.00  0.00
ATOM   3815  CG1 VAL   243      13.514  10.044   5.174  1.00  0.00
ATOM   3816 HG11 VAL   243      14.295  10.340   5.874  1.00  0.00
ATOM   3817 HG12 VAL   243      13.789   9.070   4.769  1.00  0.00
ATOM   3818 HG13 VAL   243      13.520  10.760   4.352  1.00  0.00
ATOM   3819  CG2 VAL   243      11.811  11.354   6.514  1.00  0.00
ATOM   3820 HG21 VAL   243      12.612  11.664   7.178  1.00  0.00
ATOM   3821 HG22 VAL   243      11.691  12.129   5.757  1.00  0.00
ATOM   3822 HG23 VAL   243      10.905  11.326   7.118  1.00  0.00
ATOM   3823  C   VAL   243       9.767   9.225   5.804  1.00  0.00
ATOM   3824  O   VAL   243       8.863  10.063   5.769  1.00  0.00
ATOM   3825  N   MET   244       9.751   8.123   6.567  1.00  0.00
ATOM   3826  H   MET   244      10.522   7.472   6.504  1.00  0.00
ATOM   3827  CA  MET   244       8.703   7.746   7.508  1.00  0.00
ATOM   3828  HA  MET   244       7.909   8.495   7.521  1.00  0.00
ATOM   3829  CB  MET   244       8.097   6.403   7.047  1.00  0.00
ATOM   3830  HB2 MET   244       7.722   6.516   6.029  1.00  0.00
ATOM   3831  HB3 MET   244       8.878   5.646   6.987  1.00  0.00
ATOM   3832  CG  MET   244       6.968   5.861   7.934  1.00  0.00
ATOM   3833  HG2 MET   244       7.338   5.626   8.932  1.00  0.00
ATOM   3834  HG3 MET   244       6.203   6.629   8.053  1.00  0.00
ATOM   3835  SD  MET   244       6.194   4.371   7.252  1.00  0.00
ATOM   3836  CE  MET   244       4.715   4.289   8.290  1.00  0.00
ATOM   3837  HE1 MET   244       3.972   3.641   7.830  1.00  0.00
ATOM   3838  HE2 MET   244       4.957   3.909   9.281  1.00  0.00
ATOM   3839  HE3 MET   244       4.266   5.274   8.400  1.00  0.00
ATOM   3840  C   MET   244       9.330   7.660   8.906  1.00  0.00
ATOM   3841  O   MET   244      10.215   6.833   9.124  1.00  0.00
ATOM   3842  N   MET   245       8.860   8.525   9.815  1.00  0.00
ATOM   3843  H   MET   245       8.122   9.168   9.557  1.00  0.00
ATOM   3844  CA  MET   245       9.308   8.614  11.202  1.00  0.00
ATOM   3845  HA  MET   245      10.209   8.019  11.362  1.00  0.00
ATOM   3846  CB  MET   245       9.633  10.085  11.540  1.00  0.00
ATOM   3847  HB2 MET   245       8.721  10.677  11.476  1.00  0.00
ATOM   3848  HB3 MET   245       9.951  10.172  12.577  1.00  0.00
ATOM   3849  CG  MET   245      10.693  10.743  10.640  1.00  0.00
ATOM   3850  HG2 MET   245      10.286  10.892   9.640  1.00  0.00
ATOM   3851  HG3 MET   245      10.902  11.735  11.033  1.00  0.00
ATOM   3852  SD  MET   245      12.281   9.880  10.463  1.00  0.00
ATOM   3853  CE  MET   245      12.825   9.864  12.189  1.00  0.00
ATOM   3854  HE1 MET   245      13.825   9.440  12.265  1.00  0.00
ATOM   3855  HE2 MET   245      12.842  10.877  12.590  1.00  0.00
ATOM   3856  HE3 MET   245      12.152   9.260  12.797  1.00  0.00
ATOM   3857  C   MET   245       8.195   8.056  12.095  1.00  0.00
ATOM   3858  O   MET   245       7.203   8.743  12.342  1.00  0.00
ATOM   3859  N   SER   246       8.374   6.799  12.523  1.00  0.00
ATOM   3860  H   SER   246       9.219   6.300  12.276  1.00  0.00
ATOM   3861  CA  SER   246       7.395   6.038  13.294  1.00  0.00
ATOM   3862  HA  SER   246       6.428   6.542  13.281  1.00  0.00
ATOM   3863  CB  SER   246       7.233   4.650  12.646  1.00  0.00
ATOM   3864  HB2 SER   246       8.196   4.171  12.470  1.00  0.00
ATOM   3865  HB3 SER   246       6.664   3.989  13.301  1.00  0.00
ATOM   3866  OG  SER   246       6.516   4.743  11.432  1.00  0.00
ATOM   3867  HG  SER   246       5.571   4.799  11.632  1.00  0.00
ATOM   3868  C   SER   246       7.815   5.900  14.765  1.00  0.00
ATOM   3869  O   SER   246       8.990   6.041  15.103  1.00  0.00
ATOM   3870  N   ALA   247       6.819   5.593  15.605  1.00  0.00
ATOM   3871  H   ALA   247       5.879   5.510  15.236  1.00  0.00
ATOM   3872  CA  ALA   247       6.934   5.304  17.033  1.00  0.00
ATOM   3873  HA  ALA   247       7.768   4.613  17.166  1.00  0.00
ATOM   3874  CB  ALA   247       7.223   6.611  17.807  1.00  0.00
ATOM   3875  HB1 ALA   247       7.718   6.418  18.757  1.00  0.00
ATOM   3876  HB2 ALA   247       7.888   7.276  17.256  1.00  0.00
ATOM   3877  HB3 ALA   247       6.306   7.165  18.011  1.00  0.00
ATOM   3878  C   ALA   247       5.633   4.594  17.484  1.00  0.00
ATOM   3879  O   ALA   247       4.759   4.352  16.648  1.00  0.00
ATOM   3880  N   PRO   248       5.468   4.298  18.794  1.00  0.00
ATOM   3881  CD  PRO   248       6.508   4.223  19.816  1.00  0.00
ATOM   3882  HD2 PRO   248       6.606   5.197  20.296  1.00  0.00
ATOM   3883  HD3 PRO   248       7.481   3.920  19.429  1.00  0.00
ATOM   3884  CG  PRO   248       5.963   3.208  20.809  1.00  0.00
ATOM   3885  HG2 PRO   248       6.406   3.290  21.802  1.00  0.00
ATOM   3886  HG3 PRO   248       6.147   2.199  20.437  1.00  0.00
ATOM   3887  CB  PRO   248       4.468   3.493  20.789  1.00  0.00
ATOM   3888  HB2 PRO   248       4.254   4.314  21.476  1.00  0.00
ATOM   3889  HB3 PRO   248       3.883   2.634  21.119  1.00  0.00
ATOM   3890  CA  PRO   248       4.151   3.899  19.335  1.00  0.00
ATOM   3891  HA  PRO   248       3.836   3.024  18.768  1.00  0.00
ATOM   3892  C   PRO   248       3.111   5.049  19.279  1.00  0.00
ATOM   3893  O   PRO   248       3.519   6.208  19.191  1.00  0.00
ATOM   3894  N   PRO   249       1.798   4.725  19.386  1.00  0.00
ATOM   3895  CD  PRO   249       1.244   3.372  19.319  1.00  0.00
ATOM   3896  HD2 PRO   249       1.351   2.898  20.296  1.00  0.00
ATOM   3897  HD3 PRO   249       1.716   2.738  18.569  1.00  0.00
ATOM   3898  CG  PRO   249      -0.222   3.574  18.969  1.00  0.00
ATOM   3899  HG2 PRO   249      -0.855   2.743  19.281  1.00  0.00
ATOM   3900  HG3 PRO   249      -0.327   3.685  17.889  1.00  0.00
ATOM   3901  CB  PRO   249      -0.568   4.887  19.647  1.00  0.00
ATOM   3902  HB2 PRO   249      -0.864   4.679  20.676  1.00  0.00
ATOM   3903  HB3 PRO   249      -1.411   5.386  19.167  1.00  0.00
ATOM   3904  CA  PRO   249       0.726   5.726  19.582  1.00  0.00
ATOM   3905  HA  PRO   249       0.693   6.358  18.693  1.00  0.00
ATOM   3906  C   PRO   249       0.944   6.590  20.842  1.00  0.00
ATOM   3907  O   PRO   249       0.803   6.087  21.957  1.00  0.00
ATOM   3908  N   ALA   250       1.345   7.853  20.627  1.00  0.00
ATOM   3909  H   ALA   250       1.453   8.188  19.677  1.00  0.00
ATOM   3910  CA  ALA   250       1.781   8.772  21.676  1.00  0.00
ATOM   3911  HA  ALA   250       1.387   8.450  22.642  1.00  0.00
ATOM   3912  CB  ALA   250       3.316   8.760  21.741  1.00  0.00
ATOM   3913  HB1 ALA   250       3.687   9.440  22.508  1.00  0.00
ATOM   3914  HB2 ALA   250       3.690   7.763  21.976  1.00  0.00
ATOM   3915  HB3 ALA   250       3.758   9.060  20.788  1.00  0.00
ATOM   3916  C   ALA   250       1.255  10.182  21.396  1.00  0.00
ATOM   3917  O   ALA   250       1.244  10.609  20.241  1.00  0.00
ATOM   3918  N   GLN   251       0.836  10.869  22.473  1.00  0.00
ATOM   3919  H   GLN   251       0.911  10.436  23.381  1.00  0.00
ATOM   3920  CA  GLN   251       0.231  12.203  22.467  1.00  0.00
ATOM   3921  HA  GLN   251      -0.590  12.183  21.751  1.00  0.00
ATOM   3922  CB  GLN   251      -0.351  12.461  23.878  1.00  0.00
ATOM   3923  HB2 GLN   251      -0.944  11.598  24.185  1.00  0.00
ATOM   3924  HB3 GLN   251       0.463  12.509  24.603  1.00  0.00
ATOM   3925  CG  GLN   251      -1.215  13.733  24.024  1.00  0.00
ATOM   3926  HG2 GLN   251      -1.510  13.851  25.067  1.00  0.00
ATOM   3927  HG3 GLN   251      -0.623  14.615  23.778  1.00  0.00
ATOM   3928  CD  GLN   251      -2.495  13.748  23.177  1.00  0.00
ATOM   3929  OE1 GLN   251      -2.903  14.801  22.699  1.00  0.00
ATOM   3930  NE2 GLN   251      -3.151  12.598  23.000  1.00  0.00
ATOM   3931 HE21 GLN   251      -2.812  11.743  23.415  1.00  0.00
ATOM   3932 HE22 GLN   251      -4.008  12.586  22.466  1.00  0.00
ATOM   3933  C   GLN   251       1.249  13.273  22.023  1.00  0.00
ATOM   3934  O   GLN   251       2.025  13.765  22.844  1.00  0.00
ATOM   3935  N   TYR   252       1.243  13.568  20.715  1.00  0.00
ATOM   3936  H   TYR   252       0.546  13.139  20.120  1.00  0.00
ATOM   3937  CA  TYR   252       2.270  14.333  20.015  1.00  0.00
ATOM   3938  HA  TYR   252       2.954  14.786  20.736  1.00  0.00
ATOM   3939  CB  TYR   252       3.074  13.351  19.137  1.00  0.00
ATOM   3940  HB2 TYR   252       3.535  12.593  19.772  1.00  0.00
ATOM   3941  HB3 TYR   252       2.386  12.807  18.491  1.00  0.00
ATOM   3942  CG  TYR   252       4.166  13.959  18.272  1.00  0.00
ATOM   3943  CD1 TYR   252       5.340  14.466  18.869  1.00  0.00
ATOM   3944  HD1 TYR   252       5.461  14.434  19.941  1.00  0.00
ATOM   3945  CE1 TYR   252       6.362  15.015  18.069  1.00  0.00
ATOM   3946  HE1 TYR   252       7.258  15.404  18.530  1.00  0.00
ATOM   3947  CZ  TYR   252       6.215  15.055  16.669  1.00  0.00
ATOM   3948  OH  TYR   252       7.197  15.589  15.888  1.00  0.00
ATOM   3949  HH  TYR   252       6.971  15.603  14.955  1.00  0.00
ATOM   3950  CE2 TYR   252       5.048  14.543  16.073  1.00  0.00
ATOM   3951  HE2 TYR   252       4.944  14.566  15.002  1.00  0.00
ATOM   3952  CD2 TYR   252       4.023  13.999  16.870  1.00  0.00
ATOM   3953  HD2 TYR   252       3.131  13.611  16.400  1.00  0.00
ATOM   3954  C   TYR   252       1.629  15.457  19.193  1.00  0.00
ATOM   3955  O   TYR   252       0.580  15.256  18.580  1.00  0.00
ATOM   3956  N   GLU   253       2.299  16.618  19.201  1.00  0.00
ATOM   3957  H   GLU   253       3.177  16.680  19.695  1.00  0.00
ATOM   3958  CA  GLU   253       1.893  17.824  18.491  1.00  0.00
ATOM   3959  HA  GLU   253       0.806  17.880  18.480  1.00  0.00
ATOM   3960  CB  GLU   253       2.415  19.035  19.290  1.00  0.00
ATOM   3961  HB2 GLU   253       2.046  18.951  20.314  1.00  0.00
ATOM   3962  HB3 GLU   253       3.503  18.980  19.362  1.00  0.00
ATOM   3963  CG  GLU   253       2.019  20.415  18.727  1.00  0.00
ATOM   3964  HG2 GLU   253       2.373  20.532  17.702  1.00  0.00
ATOM   3965  HG3 GLU   253       0.934  20.510  18.697  1.00  0.00
ATOM   3966  CD  GLU   253       2.573  21.559  19.577  1.00  0.00
ATOM   3967  OE1 GLU   253       2.404  21.492  20.815  1.00  0.00
ATOM   3968  OE2 GLU   253       3.166  22.480  18.974  1.00  0.00
ATOM   3969  C   GLU   253       2.410  17.802  17.043  1.00  0.00
ATOM   3970  O   GLU   253       3.586  17.512  16.821  1.00  0.00
ATOM   3971  N   LEU   254       1.520  18.154  16.103  1.00  0.00
ATOM   3972  H   LEU   254       0.583  18.409  16.387  1.00  0.00
ATOM   3973  CA  LEU   254       1.830  18.371  14.694  1.00  0.00
ATOM   3974  HA  LEU   254       2.877  18.146  14.484  1.00  0.00
ATOM   3975  CB  LEU   254       0.930  17.477  13.812  1.00  0.00
ATOM   3976  HB2 LEU   254      -0.093  17.544  14.170  1.00  0.00
ATOM   3977  HB3 LEU   254       0.894  17.874  12.800  1.00  0.00
ATOM   3978  CG  LEU   254       1.364  15.998  13.731  1.00  0.00
ATOM   3979  HG  LEU   254       1.479  15.630  14.751  1.00  0.00
ATOM   3980  CD1 LEU   254       0.273  15.142  13.070  1.00  0.00
ATOM   3981 HD11 LEU   254       0.458  14.082  13.239  1.00  0.00
ATOM   3982 HD12 LEU   254      -0.717  15.370  13.462  1.00  0.00
ATOM   3983 HD13 LEU   254       0.245  15.304  11.992  1.00  0.00
ATOM   3984  CD2 LEU   254       2.708  15.816  13.000  1.00  0.00
ATOM   3985 HD21 LEU   254       2.633  15.125  12.159  1.00  0.00
ATOM   3986 HD22 LEU   254       3.097  16.754  12.606  1.00  0.00
ATOM   3987 HD23 LEU   254       3.460  15.416  13.675  1.00  0.00
ATOM   3988  C   LEU   254       1.587  19.854  14.394  1.00  0.00
ATOM   3989  O   LEU   254       0.442  20.309  14.442  1.00  0.00
ATOM   3990  N   LYS   255       2.678  20.571  14.087  1.00  0.00
ATOM   3991  H   LYS   255       3.581  20.119  14.076  1.00  0.00
ATOM   3992  CA  LYS   255       2.663  21.977  13.691  1.00  0.00
ATOM   3993  HA  LYS   255       1.783  22.470  14.112  1.00  0.00
ATOM   3994  CB  LYS   255       3.923  22.672  14.244  1.00  0.00
ATOM   3995  HB2 LYS   255       4.814  22.138  13.915  1.00  0.00
ATOM   3996  HB3 LYS   255       3.991  23.675  13.820  1.00  0.00
ATOM   3997  CG  LYS   255       3.910  22.803  15.778  1.00  0.00
ATOM   3998  HG2 LYS   255       2.977  23.274  16.090  1.00  0.00
ATOM   3999  HG3 LYS   255       3.907  21.814  16.235  1.00  0.00
ATOM   4000  CD  LYS   255       5.083  23.618  16.344  1.00  0.00
ATOM   4001  HD2 LYS   255       5.106  24.596  15.863  1.00  0.00
ATOM   4002  HD3 LYS   255       4.898  23.813  17.400  1.00  0.00
ATOM   4003  CE  LYS   255       6.448  22.933  16.182  1.00  0.00
ATOM   4004  HE2 LYS   255       6.428  21.942  16.638  1.00  0.00
ATOM   4005  HE3 LYS   255       6.696  22.802  15.129  1.00  0.00
ATOM   4006  NZ  LYS   255       7.515  23.720  16.822  1.00  0.00
ATOM   4007  HZ1 LYS   255       7.316  23.815  17.808  1.00  0.00
ATOM   4008  HZ2 LYS   255       8.401  23.249  16.702  1.00  0.00
ATOM   4009  HZ3 LYS   255       7.561  24.636  16.399  1.00  0.00
ATOM   4010  C   LYS   255       2.606  22.097  12.161  1.00  0.00
ATOM   4011  O   LYS   255       3.236  21.304  11.460  1.00  0.00
ATOM   4012  N   HIE   256       1.866  23.110  11.685  1.00  0.00
ATOM   4013  H   HIE   256       1.397  23.723  12.337  1.00  0.00
ATOM   4014  CA  HIE   256       1.652  23.408  10.269  1.00  0.00
ATOM   4015  HA  HIE   256       1.187  22.530   9.821  1.00  0.00
ATOM   4016  CB  HIE   256       0.657  24.585  10.163  1.00  0.00
ATOM   4017  HB2 HIE   256      -0.294  24.319  10.624  1.00  0.00
ATOM   4018  HB3 HIE   256       1.039  25.441  10.724  1.00  0.00
ATOM   4019  CG  HIE   256       0.381  25.038   8.751  1.00  0.00
ATOM   4020  ND1 HIE   256       0.421  26.376   8.390  1.00  0.00
ATOM   4021  CE1 HIE   256       0.068  26.446   7.108  1.00  0.00
ATOM   4022  HE1 HIE   256       0.040  27.361   6.533  1.00  0.00
ATOM   4023  NE2 HIE   256      -0.251  25.248   6.627  1.00  0.00
ATOM   4024  HE2 HIE   256      -0.556  25.034   5.685  1.00  0.00
ATOM   4025  CD2 HIE   256      -0.135  24.348   7.670  1.00  0.00
ATOM   4026  HD2 HIE   256      -0.390  23.309   7.534  1.00  0.00
ATOM   4027  C   HIE   256       2.958  23.694   9.500  1.00  0.00
ATOM   4028  O   HIE   256       3.763  24.512   9.943  1.00  0.00
ATOM   4029  N   GLY   257       3.107  23.026   8.344  1.00  0.00
ATOM   4030  H   GLY   257       2.394  22.363   8.067  1.00  0.00
ATOM   4031  CA  GLY   257       4.190  23.226   7.382  1.00  0.00
ATOM   4032  HA2 GLY   257       3.845  22.890   6.405  1.00  0.00
ATOM   4033  HA3 GLY   257       4.417  24.289   7.286  1.00  0.00
ATOM   4034  C   GLY   257       5.480  22.466   7.732  1.00  0.00
ATOM   4035  O   GLY   257       6.399  22.465   6.915  1.00  0.00
ATOM   4036  N   THR   258       5.566  21.826   8.912  1.00  0.00
ATOM   4037  H   THR   258       4.786  21.858   9.552  1.00  0.00
ATOM   4038  CA  THR   258       6.761  21.111   9.380  1.00  0.00
ATOM   4039  HA  THR   258       7.646  21.627   9.002  1.00  0.00
ATOM   4040  CB  THR   258       6.854  21.118  10.934  1.00  0.00
ATOM   4041  HB  THR   258       7.853  20.771  11.203  1.00  0.00
ATOM   4042  CG2 THR   258       6.690  22.516  11.552  1.00  0.00
ATOM   4043 HG21 THR   258       6.885  22.493  12.624  1.00  0.00
ATOM   4044 HG22 THR   258       7.391  23.224  11.107  1.00  0.00
ATOM   4045 HG23 THR   258       5.684  22.910  11.409  1.00  0.00
ATOM   4046  OG1 THR   258       5.954  20.224  11.566  1.00  0.00
ATOM   4047  HG1 THR   258       5.064  20.584  11.497  1.00  0.00
ATOM   4048  C   THR   258       6.846  19.649   8.880  1.00  0.00
ATOM   4049  O   THR   258       7.910  19.049   9.011  1.00  0.00
ATOM   4050  N   PHE   259       5.753  19.116   8.310  1.00  0.00
ATOM   4051  H   PHE   259       4.929  19.688   8.193  1.00  0.00
ATOM   4052  CA  PHE   259       5.612  17.728   7.858  1.00  0.00
ATOM   4053  HA  PHE   259       6.583  17.364   7.517  1.00  0.00
ATOM   4054  CB  PHE   259       5.129  16.863   9.052  1.00  0.00
ATOM   4055  HB2 PHE   259       5.305  15.812   8.824  1.00  0.00
ATOM   4056  HB3 PHE   259       5.745  17.072   9.928  1.00  0.00
ATOM   4057  CG  PHE   259       3.671  17.034   9.453  1.00  0.00
ATOM   4058  CD1 PHE   259       2.697  16.108   9.027  1.00  0.00
ATOM   4059  HD1 PHE   259       2.999  15.224   8.489  1.00  0.00
ATOM   4060  CE1 PHE   259       1.353  16.334   9.296  1.00  0.00
ATOM   4061  HE1 PHE   259       0.612  15.618   8.976  1.00  0.00
ATOM   4062  CZ  PHE   259       0.962  17.484   9.969  1.00  0.00
ATOM   4063  HZ  PHE   259      -0.082  17.666  10.176  1.00  0.00
ATOM   4064  CE2 PHE   259       1.909  18.411  10.382  1.00  0.00
ATOM   4065  HE2 PHE   259       1.600  19.298  10.912  1.00  0.00
ATOM   4066  CD2 PHE   259       3.254  18.200  10.126  1.00  0.00
ATOM   4067  HD2 PHE   259       3.978  18.935  10.437  1.00  0.00
ATOM   4068  C   PHE   259       4.648  17.681   6.656  1.00  0.00
ATOM   4069  O   PHE   259       3.997  18.681   6.350  1.00  0.00
ATOM   4070  N   THR   260       4.575  16.511   6.000  1.00  0.00
ATOM   4071  H   THR   260       5.131  15.724   6.310  1.00  0.00
ATOM   4072  CA  THR   260       3.705  16.267   4.846  1.00  0.00
ATOM   4073  HA  THR   260       3.527  17.207   4.318  1.00  0.00
ATOM   4074  CB  THR   260       4.362  15.277   3.844  1.00  0.00
ATOM   4075  HB  THR   260       4.648  14.361   4.363  1.00  0.00
ATOM   4076  CG2 THR   260       3.505  14.893   2.621  1.00  0.00
ATOM   4077 HG21 THR   260       4.074  14.280   1.921  1.00  0.00
ATOM   4078 HG22 THR   260       2.627  14.312   2.904  1.00  0.00
ATOM   4079 HG23 THR   260       3.160  15.776   2.083  1.00  0.00
ATOM   4080  OG1 THR   260       5.558  15.865   3.371  1.00  0.00
ATOM   4081  HG1 THR   260       5.329  16.624   2.831  1.00  0.00
ATOM   4082  C   THR   260       2.336  15.711   5.285  1.00  0.00
ATOM   4083  O   THR   260       1.318  16.355   5.031  1.00  0.00
ATOM   4084  N   CYS   261       2.341  14.540   5.942  1.00  0.00
ATOM   4085  H   CYS   261       3.219  14.084   6.151  1.00  0.00
ATOM   4086  CA  CYS   261       1.144  13.829   6.394  1.00  0.00
ATOM   4087  HA  CYS   261       0.482  14.576   6.824  1.00  0.00
ATOM   4088  CB  CYS   261       0.397  13.146   5.225  1.00  0.00
ATOM   4089  HB2 CYS   261      -0.564  12.779   5.577  1.00  0.00
ATOM   4090  HB3 CYS   261       0.177  13.863   4.435  1.00  0.00
ATOM   4091  SG  CYS   261       1.297  11.736   4.512  1.00  0.00
ATOM   4092  HG  CYS   261       1.155  10.926   5.566  1.00  0.00
ATOM   4093  C   CYS   261       1.489  12.887   7.561  1.00  0.00
ATOM   4094  O   CYS   261       2.666  12.673   7.837  1.00  0.00
ATOM   4095  N   ALA   262       0.462  12.381   8.262  1.00  0.00
ATOM   4096  H   ALA   262      -0.492  12.595   7.998  1.00  0.00
ATOM   4097  CA  ALA   262       0.632  11.605   9.490  1.00  0.00
ATOM   4098  HA  ALA   262       1.511  10.968   9.381  1.00  0.00
ATOM   4099  CB  ALA   262       0.844  12.570  10.671  1.00  0.00
ATOM   4100  HB1 ALA   262       0.925  12.039  11.620  1.00  0.00
ATOM   4101  HB2 ALA   262       1.756  13.153  10.549  1.00  0.00
ATOM   4102  HB3 ALA   262       0.016  13.272  10.755  1.00  0.00
ATOM   4103  C   ALA   262      -0.549  10.664   9.757  1.00  0.00
ATOM   4104  O   ALA   262      -1.645  10.873   9.237  1.00  0.00
ATOM   4105  N   SER   263      -0.277   9.652  10.594  1.00  0.00
ATOM   4106  H   SER   263       0.654   9.577  10.984  1.00  0.00
ATOM   4107  CA  SER   263      -1.222   8.634  11.036  1.00  0.00
ATOM   4108  HA  SER   263      -2.156   8.688  10.472  1.00  0.00
ATOM   4109  CB  SER   263      -0.596   7.238  10.837  1.00  0.00
ATOM   4110  HB2 SER   263       0.347   7.145  11.375  1.00  0.00
ATOM   4111  HB3 SER   263      -1.257   6.468  11.237  1.00  0.00
ATOM   4112  OG  SER   263      -0.383   6.952   9.472  1.00  0.00
ATOM   4113  HG  SER   263       0.156   6.156   9.419  1.00  0.00
ATOM   4114  C   SER   263      -1.507   8.847  12.528  1.00  0.00
ATOM   4115  O   SER   263      -0.620   8.619  13.353  1.00  0.00
ATOM   4116  N   GLU   264      -2.754   9.227  12.844  1.00  0.00
ATOM   4117  H   GLU   264      -3.421   9.394  12.101  1.00  0.00
ATOM   4118  CA  GLU   264      -3.329   9.117  14.185  1.00  0.00
ATOM   4119  HA  GLU   264      -2.575   9.369  14.926  1.00  0.00
ATOM   4120  CB  GLU   264      -4.492  10.124  14.318  1.00  0.00
ATOM   4121  HB2 GLU   264      -4.065  11.124  14.270  1.00  0.00
ATOM   4122  HB3 GLU   264      -5.137  10.034  13.447  1.00  0.00
ATOM   4123  CG  GLU   264      -5.348  10.014  15.606  1.00  0.00
ATOM   4124  HG2 GLU   264      -5.797   9.024  15.689  1.00  0.00
ATOM   4125  HG3 GLU   264      -4.709  10.146  16.479  1.00  0.00
ATOM   4126  CD  GLU   264      -6.495  11.026  15.698  1.00  0.00
ATOM   4127  OE1 GLU   264      -6.500  11.995  14.907  1.00  0.00
ATOM   4128  OE2 GLU   264      -7.354  10.824  16.582  1.00  0.00
ATOM   4129  C   GLU   264      -3.789   7.672  14.423  1.00  0.00
ATOM   4130  O   GLU   264      -4.258   7.035  13.483  1.00  0.00
ATOM   4131  N   TYR   265      -3.692   7.209  15.676  1.00  0.00
ATOM   4132  H   TYR   265      -3.285   7.793  16.398  1.00  0.00
ATOM   4133  CA  TYR   265      -4.256   5.942  16.122  1.00  0.00
ATOM   4134  HA  TYR   265      -5.053   5.640  15.438  1.00  0.00
ATOM   4135  CB  TYR   265      -3.182   4.837  16.101  1.00  0.00
ATOM   4136  HB2 TYR   265      -2.765   4.761  15.096  1.00  0.00
ATOM   4137  HB3 TYR   265      -2.347   5.104  16.750  1.00  0.00
ATOM   4138  CG  TYR   265      -3.701   3.463  16.489  1.00  0.00
ATOM   4139  CD1 TYR   265      -3.525   2.966  17.797  1.00  0.00
ATOM   4140  HD1 TYR   265      -3.034   3.570  18.545  1.00  0.00
ATOM   4141  CE1 TYR   265      -4.002   1.686  18.139  1.00  0.00
ATOM   4142  HE1 TYR   265      -3.862   1.318  19.144  1.00  0.00
ATOM   4143  CZ  TYR   265      -4.654   0.896  17.171  1.00  0.00
ATOM   4144  OH  TYR   265      -5.115  -0.347  17.495  1.00  0.00
ATOM   4145  HH  TYR   265      -5.084  -0.522  18.441  1.00  0.00
ATOM   4146  CE2 TYR   265      -4.849   1.397  15.870  1.00  0.00
ATOM   4147  HE2 TYR   265      -5.361   0.801  15.129  1.00  0.00
ATOM   4148  CD2 TYR   265      -4.382   2.681  15.535  1.00  0.00
ATOM   4149  HD2 TYR   265      -4.546   3.072  14.543  1.00  0.00
ATOM   4150  C   TYR   265      -4.882   6.138  17.505  1.00  0.00
ATOM   4151  O   TYR   265      -4.160   6.300  18.489  1.00  0.00
ATOM   4152  N   THR   266      -6.220   6.091  17.539  1.00  0.00
ATOM   4153  H   THR   266      -6.725   5.940  16.677  1.00  0.00
ATOM   4154  CA  THR   266      -7.028   6.067  18.758  1.00  0.00
ATOM   4155  HA  THR   266      -6.523   6.627  19.548  1.00  0.00
ATOM   4156  CB  THR   266      -8.422   6.706  18.498  1.00  0.00
ATOM   4157  HB  THR   266      -8.933   6.789  19.459  1.00  0.00
ATOM   4158  CG2 THR   266      -8.343   8.120  17.904  1.00  0.00
ATOM   4159 HG21 THR   266      -9.329   8.580  17.848  1.00  0.00
ATOM   4160 HG22 THR   266      -7.712   8.766  18.516  1.00  0.00
ATOM   4161 HG23 THR   266      -7.929   8.111  16.894  1.00  0.00
ATOM   4162  OG1 THR   266      -9.259   5.913  17.673  1.00  0.00
ATOM   4163  HG1 THR   266      -8.880   5.884  16.789  1.00  0.00
ATOM   4164  C   THR   266      -7.230   4.609  19.226  1.00  0.00
ATOM   4165  O   THR   266      -7.102   3.687  18.420  1.00  0.00
ATOM   4166  N   GLY   267      -7.557   4.433  20.517  1.00  0.00
ATOM   4167  H   GLY   267      -7.629   5.238  21.121  1.00  0.00
ATOM   4168  CA  GLY   267      -7.821   3.127  21.127  1.00  0.00
ATOM   4169  HA2 GLY   267      -8.438   3.279  22.014  1.00  0.00
ATOM   4170  HA3 GLY   267      -8.393   2.491  20.450  1.00  0.00
ATOM   4171  C   GLY   267      -6.525   2.412  21.538  1.00  0.00
ATOM   4172  O   GLY   267      -5.422   2.939  21.379  1.00  0.00
ATOM   4173  N   ASN   268      -6.683   1.199  22.094  1.00  0.00
ATOM   4174  H   ASN   268      -7.607   0.795  22.159  1.00  0.00
ATOM   4175  CA  ASN   268      -5.585   0.356  22.577  1.00  0.00
ATOM   4176  HA  ASN   268      -4.754   0.983  22.907  1.00  0.00
ATOM   4177  CB  ASN   268      -6.041  -0.464  23.818  1.00  0.00
ATOM   4178  HB2 ASN   268      -5.149  -0.823  24.334  1.00  0.00
ATOM   4179  HB3 ASN   268      -6.542   0.194  24.529  1.00  0.00
ATOM   4180  CG  ASN   268      -6.941  -1.685  23.563  1.00  0.00
ATOM   4181  OD1 ASN   268      -7.697  -1.738  22.597  1.00  0.00
ATOM   4182  ND2 ASN   268      -6.867  -2.680  24.450  1.00  0.00
ATOM   4183 HD21 ASN   268      -6.245  -2.618  25.243  1.00  0.00
ATOM   4184 HD22 ASN   268      -7.443  -3.501  24.337  1.00  0.00
ATOM   4185  C   ASN   268      -4.974  -0.513  21.458  1.00  0.00
ATOM   4186  O   ASN   268      -5.454  -0.503  20.324  1.00  0.00
ATOM   4187  N   TYR   269      -3.927  -1.270  21.823  1.00  0.00
ATOM   4188  H   TYR   269      -3.594  -1.207  22.773  1.00  0.00
ATOM   4189  CA  TYR   269      -3.210  -2.230  20.976  1.00  0.00
ATOM   4190  HA  TYR   269      -2.778  -1.665  20.148  1.00  0.00
ATOM   4191  CB  TYR   269      -2.053  -2.840  21.803  1.00  0.00
ATOM   4192  HB2 TYR   269      -1.447  -3.479  21.158  1.00  0.00
ATOM   4193  HB3 TYR   269      -1.380  -2.046  22.131  1.00  0.00
ATOM   4194  CG  TYR   269      -2.472  -3.655  23.022  1.00  0.00
ATOM   4195  CD1 TYR   269      -2.644  -5.052  22.921  1.00  0.00
ATOM   4196  HD1 TYR   269      -2.464  -5.555  21.982  1.00  0.00
ATOM   4197  CE1 TYR   269      -3.078  -5.797  24.034  1.00  0.00
ATOM   4198  HE1 TYR   269      -3.219  -6.864  23.945  1.00  0.00
ATOM   4199  CZ  TYR   269      -3.333  -5.150  25.259  1.00  0.00
ATOM   4200  OH  TYR   269      -3.758  -5.875  26.334  1.00  0.00
ATOM   4201  HH  TYR   269      -3.891  -5.343  27.122  1.00  0.00
ATOM   4202  CE2 TYR   269      -3.146  -3.759  25.371  1.00  0.00
ATOM   4203  HE2 TYR   269      -3.336  -3.257  26.309  1.00  0.00
ATOM   4204  CD2 TYR   269      -2.714  -3.014  24.257  1.00  0.00
ATOM   4205  HD2 TYR   269      -2.580  -1.947  24.351  1.00  0.00
ATOM   4206  C   TYR   269      -4.092  -3.340  20.363  1.00  0.00
ATOM   4207  O   TYR   269      -3.782  -3.803  19.267  1.00  0.00
ATOM   4208  N   GLN   270      -5.152  -3.751  21.082  1.00  0.00
ATOM   4209  H   GLN   270      -5.345  -3.312  21.970  1.00  0.00
ATOM   4210  CA  GLN   270      -6.044  -4.845  20.700  1.00  0.00
ATOM   4211  HA  GLN   270      -5.441  -5.636  20.249  1.00  0.00
ATOM   4212  CB  GLN   270      -6.681  -5.417  21.983  1.00  0.00
ATOM   4213  HB2 GLN   270      -5.880  -5.690  22.673  1.00  0.00
ATOM   4214  HB3 GLN   270      -7.253  -4.632  22.478  1.00  0.00
ATOM   4215  CG  GLN   270      -7.591  -6.645  21.772  1.00  0.00
ATOM   4216  HG2 GLN   270      -8.468  -6.377  21.181  1.00  0.00
ATOM   4217  HG3 GLN   270      -7.050  -7.407  21.208  1.00  0.00
ATOM   4218  CD  GLN   270      -8.081  -7.256  23.088  1.00  0.00
ATOM   4219  OE1 GLN   270      -8.087  -6.605  24.131  1.00  0.00
ATOM   4220  NE2 GLN   270      -8.519  -8.516  23.039  1.00  0.00
ATOM   4221 HE21 GLN   270      -8.512  -9.030  22.170  1.00  0.00
ATOM   4222 HE22 GLN   270      -8.861  -8.961  23.878  1.00  0.00
ATOM   4223  C   GLN   270      -7.102  -4.421  19.664  1.00  0.00
ATOM   4224  O   GLN   270      -7.453  -5.232  18.808  1.00  0.00
ATOM   4225  N   CYS   271      -7.585  -3.171  19.757  1.00  0.00
ATOM   4226  H   CYS   271      -7.251  -2.551  20.484  1.00  0.00
ATOM   4227  CA  CYS   271      -8.614  -2.622  18.881  1.00  0.00
ATOM   4228  HA  CYS   271      -8.372  -2.931  17.862  1.00  0.00
ATOM   4229  CB  CYS   271     -10.022  -3.165  19.227  1.00  0.00
ATOM   4230  HB2 CYS   271     -10.046  -4.249  19.120  1.00  0.00
ATOM   4231  HB3 CYS   271     -10.267  -2.947  20.267  1.00  0.00
ATOM   4232  SG  CYS   271     -11.328  -2.472  18.166  1.00  0.00
ATOM   4233  HG  CYS   271     -11.243  -1.223  18.634  1.00  0.00
ATOM   4234  C   CYS   271      -8.539  -1.091  18.927  1.00  0.00
ATOM   4235  O   CYS   271      -8.588  -0.507  20.010  1.00  0.00
ATOM   4236  N   GLY   272      -8.447  -0.475  17.742  1.00  0.00
ATOM   4237  H   GLY   272      -8.438  -1.016  16.889  1.00  0.00
ATOM   4238  CA  GLY   272      -8.370   0.970  17.597  1.00  0.00
ATOM   4239  HA2 GLY   272      -8.985   1.476  18.343  1.00  0.00
ATOM   4240  HA3 GLY   272      -7.338   1.280  17.742  1.00  0.00
ATOM   4241  C   GLY   272      -8.855   1.380  16.205  1.00  0.00
ATOM   4242  O   GLY   272      -9.353   0.558  15.433  1.00  0.00
ATOM   4243  N   HIE   273      -8.711   2.679  15.908  1.00  0.00
ATOM   4244  H   HIE   273      -8.275   3.294  16.582  1.00  0.00
ATOM   4245  CA  HIE   273      -9.158   3.305  14.666  1.00  0.00
ATOM   4246  HA  HIE   273      -9.211   2.556  13.873  1.00  0.00
ATOM   4247  CB  HIE   273     -10.575   3.888  14.871  1.00  0.00
ATOM   4248  HB2 HIE   273     -11.288   3.072  14.992  1.00  0.00
ATOM   4249  HB3 HIE   273     -10.614   4.456  15.800  1.00  0.00
ATOM   4250  CG  HIE   273     -11.084   4.784  13.767  1.00  0.00
ATOM   4251  ND1 HIE   273     -11.480   4.290  12.519  1.00  0.00
ATOM   4252  CE1 HIE   273     -11.842   5.364  11.829  1.00  0.00
ATOM   4253  HE1 HIE   273     -12.190   5.328  10.808  1.00  0.00
ATOM   4254  NE2 HIE   273     -11.720   6.496  12.523  1.00  0.00
ATOM   4255  HE2 HIE   273     -11.937   7.431  12.187  1.00  0.00
ATOM   4256  CD2 HIE   273     -11.234   6.155  13.772  1.00  0.00
ATOM   4257  HD2 HIE   273     -11.032   6.888  14.538  1.00  0.00
ATOM   4258  C   HIE   273      -8.138   4.364  14.227  1.00  0.00
ATOM   4259  O   HIE   273      -7.785   5.238  15.022  1.00  0.00
ATOM   4260  N   TYR   274      -7.727   4.274  12.952  1.00  0.00
ATOM   4261  H   TYR   274      -8.077   3.526  12.370  1.00  0.00
ATOM   4262  CA  TYR   274      -6.840   5.230  12.296  1.00  0.00
ATOM   4263  HA  TYR   274      -6.127   5.574  13.040  1.00  0.00
ATOM   4264  CB  TYR   274      -6.072   4.530  11.158  1.00  0.00
ATOM   4265  HB2 TYR   274      -6.739   3.895  10.576  1.00  0.00
ATOM   4266  HB3 TYR   274      -5.692   5.274  10.458  1.00  0.00
ATOM   4267  CG  TYR   274      -4.861   3.743  11.606  1.00  0.00
ATOM   4268  CD1 TYR   274      -4.955   2.358  11.851  1.00  0.00
ATOM   4269  HD1 TYR   274      -5.895   1.843  11.721  1.00  0.00
ATOM   4270  CE1 TYR   274      -3.819   1.645  12.280  1.00  0.00
ATOM   4271  HE1 TYR   274      -3.894   0.588  12.483  1.00  0.00
ATOM   4272  CZ  TYR   274      -2.594   2.313  12.470  1.00  0.00
ATOM   4273  OH  TYR   274      -1.509   1.616  12.908  1.00  0.00
ATOM   4274  HH  TYR   274      -0.706   2.137  12.990  1.00  0.00
ATOM   4275  CE2 TYR   274      -2.495   3.694  12.212  1.00  0.00
ATOM   4276  HE2 TYR   274      -1.556   4.210  12.339  1.00  0.00
ATOM   4277  CD2 TYR   274      -3.627   4.405  11.778  1.00  0.00
ATOM   4278  HD2 TYR   274      -3.547   5.463  11.572  1.00  0.00
ATOM   4279  C   TYR   274      -7.600   6.437  11.734  1.00  0.00
ATOM   4280  O   TYR   274      -8.701   6.280  11.204  1.00  0.00
ATOM   4281  N   LYS   275      -6.938   7.602  11.792  1.00  0.00
ATOM   4282  H   LYS   275      -6.029   7.631  12.237  1.00  0.00
ATOM   4283  CA  LYS   275      -7.312   8.815  11.064  1.00  0.00
ATOM   4284  HA  LYS   275      -8.047   8.581  10.291  1.00  0.00
ATOM   4285  CB  LYS   275      -7.904   9.883  12.011  1.00  0.00
ATOM   4286  HB2 LYS   275      -7.127  10.316  12.638  1.00  0.00
ATOM   4287  HB3 LYS   275      -8.283  10.707  11.404  1.00  0.00
ATOM   4288  CG  LYS   275      -9.025   9.372  12.926  1.00  0.00
ATOM   4289  HG2 LYS   275      -9.755   8.818  12.335  1.00  0.00
ATOM   4290  HG3 LYS   275      -8.615   8.667  13.651  1.00  0.00
ATOM   4291  CD  LYS   275      -9.727  10.510  13.674  1.00  0.00
ATOM   4292  HD2 LYS   275      -8.988  11.138  14.171  1.00  0.00
ATOM   4293  HD3 LYS   275     -10.225  11.157  12.953  1.00  0.00
ATOM   4294  CE  LYS   275     -10.735   9.995  14.706  1.00  0.00
ATOM   4295  HE2 LYS   275     -11.371   9.226  14.267  1.00  0.00
ATOM   4296  HE3 LYS   275     -10.215   9.543  15.552  1.00  0.00
ATOM   4297  NZ  LYS   275     -11.606  11.081  15.179  1.00  0.00
ATOM   4298  HZ1 LYS   275     -12.150  11.415  14.392  1.00  0.00
ATOM   4299  HZ2 LYS   275     -12.233  10.730  15.888  1.00  0.00
ATOM   4300  HZ3 LYS   275     -11.043  11.830  15.556  1.00  0.00
ATOM   4301  C   LYS   275      -6.054   9.355  10.370  1.00  0.00
ATOM   4302  O   LYS   275      -4.942   9.137  10.856  1.00  0.00
ATOM   4303  N   HIE   276      -6.256  10.062   9.250  1.00  0.00
ATOM   4304  H   HIE   276      -7.198  10.245   8.930  1.00  0.00
ATOM   4305  CA  HIE   276      -5.181  10.620   8.438  1.00  0.00
ATOM   4306  HA  HIE   276      -4.215  10.215   8.746  1.00  0.00
ATOM   4307  CB  HIE   276      -5.401  10.215   6.972  1.00  0.00
ATOM   4308  HB2 HIE   276      -5.456   9.131   6.899  1.00  0.00
ATOM   4309  HB3 HIE   276      -6.358  10.589   6.608  1.00  0.00
ATOM   4310  CG  HIE   276      -4.311  10.704   6.053  1.00  0.00
ATOM   4311  ND1 HIE   276      -3.129  10.014   5.858  1.00  0.00
ATOM   4312  CE1 HIE   276      -2.386  10.743   5.024  1.00  0.00
ATOM   4313  HE1 HIE   276      -1.401  10.452   4.696  1.00  0.00
ATOM   4314  NE2 HIE   276      -2.977  11.867   4.640  1.00  0.00
ATOM   4315  HE2 HIE   276      -2.666  12.593   4.010  1.00  0.00
ATOM   4316  CD2 HIE   276      -4.210  11.847   5.291  1.00  0.00
ATOM   4317  HD2 HIE   276      -4.914  12.658   5.178  1.00  0.00
ATOM   4318  C   HIE   276      -5.150  12.145   8.587  1.00  0.00
ATOM   4319  O   HIE   276      -6.088  12.812   8.156  1.00  0.00
ATOM   4320  N   ILE   277      -4.042  12.666   9.131  1.00  0.00
ATOM   4321  H   ILE   277      -3.293  12.052   9.421  1.00  0.00
ATOM   4322  CA  ILE   277      -3.755  14.098   9.188  1.00  0.00
ATOM   4323  HA  ILE   277      -4.688  14.652   9.122  1.00  0.00
ATOM   4324  CB  ILE   277      -3.047  14.493  10.527  1.00  0.00
ATOM   4325  HB  ILE   277      -2.241  13.781  10.707  1.00  0.00
ATOM   4326  CG2 ILE   277      -2.413  15.904  10.525  1.00  0.00
ATOM   4327 HG21 ILE   277      -1.995  16.157  11.499  1.00  0.00
ATOM   4328 HG22 ILE   277      -1.594  15.982   9.812  1.00  0.00
ATOM   4329 HG23 ILE   277      -3.147  16.672  10.281  1.00  0.00
ATOM   4330  CG1 ILE   277      -4.012  14.417  11.734  1.00  0.00
ATOM   4331 HG12 ILE   277      -3.521  14.844  12.609  1.00  0.00
ATOM   4332 HG13 ILE   277      -4.881  15.049  11.548  1.00  0.00
ATOM   4333  CD1 ILE   277      -4.479  13.010  12.127  1.00  0.00
ATOM   4334 HD11 ILE   277      -4.773  12.997  13.173  1.00  0.00
ATOM   4335 HD12 ILE   277      -5.348  12.698  11.549  1.00  0.00
ATOM   4336 HD13 ILE   277      -3.692  12.267  11.993  1.00  0.00
ATOM   4337  C   ILE   277      -2.877  14.479   7.980  1.00  0.00
ATOM   4338  O   ILE   277      -2.040  13.677   7.566  1.00  0.00
ATOM   4339  N   THR   278      -3.063  15.699   7.452  1.00  0.00
ATOM   4340  H   THR   278      -3.770  16.315   7.834  1.00  0.00
ATOM   4341  CA  THR   278      -2.228  16.250   6.387  1.00  0.00
ATOM   4342  HA  THR   278      -1.215  15.879   6.536  1.00  0.00
ATOM   4343  CB  THR   278      -2.689  15.800   4.970  1.00  0.00
ATOM   4344  HB  THR   278      -2.595  14.716   4.904  1.00  0.00
ATOM   4345  CG2 THR   278      -4.130  16.191   4.593  1.00  0.00
ATOM   4346 HG21 THR   278      -4.402  15.782   3.619  1.00  0.00
ATOM   4347 HG22 THR   278      -4.848  15.804   5.317  1.00  0.00
ATOM   4348 HG23 THR   278      -4.256  17.273   4.539  1.00  0.00
ATOM   4349  OG1 THR   278      -1.840  16.351   3.982  1.00  0.00
ATOM   4350  HG1 THR   278      -2.100  16.027   3.114  1.00  0.00
ATOM   4351  C   THR   278      -2.126  17.782   6.483  1.00  0.00
ATOM   4352  O   THR   278      -3.103  18.445   6.829  1.00  0.00
ATOM   4353  N   SER   279      -0.927  18.297   6.167  1.00  0.00
ATOM   4354  H   SER   279      -0.194  17.673   5.854  1.00  0.00
ATOM   4355  CA  SER   279      -0.597  19.716   6.129  1.00  0.00
ATOM   4356  HA  SER   279      -1.318  20.284   6.719  1.00  0.00
ATOM   4357  CB  SER   279       0.805  19.899   6.746  1.00  0.00
ATOM   4358  HB2 SER   279       0.826  19.528   7.771  1.00  0.00
ATOM   4359  HB3 SER   279       1.537  19.316   6.190  1.00  0.00
ATOM   4360  OG  SER   279       1.213  21.253   6.746  1.00  0.00
ATOM   4361  HG  SER   279       1.431  21.499   5.842  1.00  0.00
ATOM   4362  C   SER   279      -0.637  20.214   4.677  1.00  0.00
ATOM   4363  O   SER   279       0.056  19.654   3.827  1.00  0.00
ATOM   4364  N   LYS   280      -1.418  21.279   4.443  1.00  0.00
ATOM   4365  H   LYS   280      -1.972  21.664   5.196  1.00  0.00
ATOM   4366  CA  LYS   280      -1.516  21.984   3.164  1.00  0.00
ATOM   4367  HA  LYS   280      -0.649  21.749   2.543  1.00  0.00
ATOM   4368  CB  LYS   280      -2.787  21.536   2.402  1.00  0.00
ATOM   4369  HB2 LYS   280      -3.683  21.757   2.985  1.00  0.00
ATOM   4370  HB3 LYS   280      -2.867  22.113   1.479  1.00  0.00
ATOM   4371  CG  LYS   280      -2.765  20.042   2.034  1.00  0.00
ATOM   4372  HG2 LYS   280      -1.790  19.782   1.621  1.00  0.00
ATOM   4373  HG3 LYS   280      -2.882  19.444   2.940  1.00  0.00
ATOM   4374  CD  LYS   280      -3.853  19.642   1.033  1.00  0.00
ATOM   4375  HD2 LYS   280      -4.825  19.966   1.404  1.00  0.00
ATOM   4376  HD3 LYS   280      -3.693  20.177   0.096  1.00  0.00
ATOM   4377  CE  LYS   280      -3.854  18.130   0.768  1.00  0.00
ATOM   4378  HE2 LYS   280      -2.878  17.810   0.400  1.00  0.00
ATOM   4379  HE3 LYS   280      -4.046  17.580   1.690  1.00  0.00
ATOM   4380  NZ  LYS   280      -4.871  17.760  -0.228  1.00  0.00
ATOM   4381  HZ1 LYS   280      -4.699  18.253  -1.092  1.00  0.00
ATOM   4382  HZ2 LYS   280      -4.835  16.765  -0.396  1.00  0.00
ATOM   4383  HZ3 LYS   280      -5.790  18.005   0.117  1.00  0.00
ATOM   4384  C   LYS   280      -1.412  23.492   3.452  1.00  0.00
ATOM   4385  O   LYS   280      -0.436  23.896   4.084  1.00  0.00
ATOM   4386  N   GLU   281      -2.400  24.300   3.026  1.00  0.00
ATOM   4387  H   GLU   281      -3.177  23.920   2.497  1.00  0.00
ATOM   4388  CA  GLU   281      -2.537  25.714   3.403  1.00  0.00
ATOM   4389  HA  GLU   281      -1.541  26.156   3.340  1.00  0.00
ATOM   4390  CB  GLU   281      -3.418  26.453   2.362  1.00  0.00
ATOM   4391  HB2 GLU   281      -3.117  27.502   2.361  1.00  0.00
ATOM   4392  HB3 GLU   281      -3.166  26.098   1.362  1.00  0.00
ATOM   4393  CG  GLU   281      -4.958  26.416   2.530  1.00  0.00
ATOM   4394  HG2 GLU   281      -5.244  26.883   3.473  1.00  0.00
ATOM   4395  HG3 GLU   281      -5.407  27.032   1.751  1.00  0.00
ATOM   4396  CD  GLU   281      -5.620  25.038   2.443  1.00  0.00
ATOM   4397  OE1 GLU   281      -5.006  24.108   1.875  1.00  0.00
ATOM   4398  OE2 GLU   281      -6.757  24.940   2.950  1.00  0.00
ATOM   4399  C   GLU   281      -3.014  25.891   4.865  1.00  0.00
ATOM   4400  O   GLU   281      -2.810  26.960   5.438  1.00  0.00
ATOM   4401  N   THR   282      -3.574  24.820   5.447  1.00  0.00
ATOM   4402  H   THR   282      -3.713  23.990   4.888  1.00  0.00
ATOM   4403  CA  THR   282      -3.877  24.647   6.865  1.00  0.00
ATOM   4404  HA  THR   282      -3.104  25.144   7.454  1.00  0.00
ATOM   4405  CB  THR   282      -5.268  25.250   7.221  1.00  0.00
ATOM   4406  HB  THR   282      -5.290  26.286   6.882  1.00  0.00
ATOM   4407  CG2 THR   282      -6.480  24.520   6.614  1.00  0.00
ATOM   4408 HG21 THR   282      -7.406  25.047   6.841  1.00  0.00
ATOM   4409 HG22 THR   282      -6.399  24.466   5.529  1.00  0.00
ATOM   4410 HG23 THR   282      -6.586  23.502   6.989  1.00  0.00
ATOM   4411  OG1 THR   282      -5.458  25.277   8.621  1.00  0.00
ATOM   4412  HG1 THR   282      -6.369  25.519   8.804  1.00  0.00
ATOM   4413  C   THR   282      -3.811  23.134   7.187  1.00  0.00
ATOM   4414  O   THR   282      -3.695  22.327   6.260  1.00  0.00
ATOM   4415  N   LEU   283      -3.868  22.756   8.477  1.00  0.00
ATOM   4416  H   LEU   283      -4.003  23.444   9.205  1.00  0.00
ATOM   4417  CA  LEU   283      -3.942  21.347   8.878  1.00  0.00
ATOM   4418  HA  LEU   283      -3.297  20.770   8.213  1.00  0.00
ATOM   4419  CB  LEU   283      -3.434  21.134  10.322  1.00  0.00
ATOM   4420  HB2 LEU   283      -4.056  21.684  11.024  1.00  0.00
ATOM   4421  HB3 LEU   283      -3.560  20.083  10.588  1.00  0.00
ATOM   4422  CG  LEU   283      -1.956  21.510  10.544  1.00  0.00
ATOM   4423  HG  LEU   283      -1.857  22.576  10.339  1.00  0.00
ATOM   4424  CD1 LEU   283      -1.548  21.303  12.011  1.00  0.00
ATOM   4425 HD11 LEU   283      -0.931  22.132  12.359  1.00  0.00
ATOM   4426 HD12 LEU   283      -2.415  21.235  12.667  1.00  0.00
ATOM   4427 HD13 LEU   283      -0.974  20.386  12.150  1.00  0.00
ATOM   4428  CD2 LEU   283      -1.009  20.759   9.597  1.00  0.00
ATOM   4429 HD21 LEU   283      -0.061  20.516  10.072  1.00  0.00
ATOM   4430 HD22 LEU   283      -1.439  19.824   9.238  1.00  0.00
ATOM   4431 HD23 LEU   283      -0.778  21.376   8.731  1.00  0.00
ATOM   4432  C   LEU   283      -5.370  20.807   8.717  1.00  0.00
ATOM   4433  O   LEU   283      -6.333  21.463   9.116  1.00  0.00
ATOM   4434  N   TYR   284      -5.450  19.600   8.144  1.00  0.00
ATOM   4435  H   TYR   284      -4.597  19.148   7.839  1.00  0.00
ATOM   4436  CA  TYR   284      -6.665  18.818   7.945  1.00  0.00
ATOM   4437  HA  TYR   284      -7.532  19.364   8.317  1.00  0.00
ATOM   4438  CB  TYR   284      -6.843  18.545   6.438  1.00  0.00
ATOM   4439  HB2 TYR   284      -5.919  18.157   6.008  1.00  0.00
ATOM   4440  HB3 TYR   284      -7.584  17.758   6.290  1.00  0.00
ATOM   4441  CG  TYR   284      -7.311  19.749   5.644  1.00  0.00
ATOM   4442  CD1 TYR   284      -6.380  20.649   5.084  1.00  0.00
ATOM   4443  HD1 TYR   284      -5.321  20.479   5.207  1.00  0.00
ATOM   4444  CE1 TYR   284      -6.830  21.781   4.377  1.00  0.00
ATOM   4445  HE1 TYR   284      -6.110  22.472   3.964  1.00  0.00
ATOM   4446  CZ  TYR   284      -8.212  22.006   4.215  1.00  0.00
ATOM   4447  OH  TYR   284      -8.663  23.101   3.539  1.00  0.00
ATOM   4448  HH  TYR   284      -7.955  23.711   3.283  1.00  0.00
ATOM   4449  CE2 TYR   284      -9.140  21.095   4.750  1.00  0.00
ATOM   4450  HE2 TYR   284     -10.200  21.259   4.622  1.00  0.00
ATOM   4451  CD2 TYR   284      -8.691  19.977   5.474  1.00  0.00
ATOM   4452  HD2 TYR   284      -9.412  19.303   5.907  1.00  0.00
ATOM   4453  C   TYR   284      -6.544  17.496   8.708  1.00  0.00
ATOM   4454  O   TYR   284      -5.435  16.992   8.883  1.00  0.00
ATOM   4455  N   CYS   285      -7.701  16.944   9.098  1.00  0.00
ATOM   4456  H   CYS   285      -8.565  17.446   8.938  1.00  0.00
ATOM   4457  CA  CYS   285      -7.840  15.624   9.701  1.00  0.00
ATOM   4458  HA  CYS   285      -6.938  15.040   9.511  1.00  0.00
ATOM   4459  CB  CYS   285      -8.005  15.699  11.235  1.00  0.00
ATOM   4460  HB2 CYS   285      -7.136  16.184  11.681  1.00  0.00
ATOM   4461  HB3 CYS   285      -8.872  16.303  11.504  1.00  0.00
ATOM   4462  SG  CYS   285      -8.181  14.048  11.981  1.00  0.00
ATOM   4463  HG  CYS   285      -9.389  13.792  11.469  1.00  0.00
ATOM   4464  C   CYS   285      -8.997  14.916   8.986  1.00  0.00
ATOM   4465  O   CYS   285     -10.161  15.168   9.299  1.00  0.00
ATOM   4466  N   ILE   286      -8.634  14.058   8.021  1.00  0.00
ATOM   4467  H   ILE   286      -7.648  13.896   7.858  1.00  0.00
ATOM   4468  CA  ILE   286      -9.535  13.202   7.259  1.00  0.00
ATOM   4469  HA  ILE   286     -10.465  13.738   7.067  1.00  0.00
ATOM   4470  CB  ILE   286      -8.909  12.778   5.892  1.00  0.00
ATOM   4471  HB  ILE   286      -7.993  12.223   6.095  1.00  0.00
ATOM   4472  CG2 ILE   286      -9.843  11.847   5.084  1.00  0.00
ATOM   4473 HG21 ILE   286      -9.452  11.638   4.090  1.00  0.00
ATOM   4474 HG22 ILE   286      -9.984  10.882   5.571  1.00  0.00
ATOM   4475 HG23 ILE   286     -10.827  12.296   4.954  1.00  0.00
ATOM   4476  CG1 ILE   286      -8.504  14.007   5.042  1.00  0.00
ATOM   4477 HG12 ILE   286      -9.399  14.541   4.736  1.00  0.00
ATOM   4478 HG13 ILE   286      -7.928  14.715   5.637  1.00  0.00
ATOM   4479  CD1 ILE   286      -7.676  13.680   3.789  1.00  0.00
ATOM   4480 HD11 ILE   286      -7.051  14.528   3.508  1.00  0.00
ATOM   4481 HD12 ILE   286      -7.018  12.826   3.949  1.00  0.00
ATOM   4482 HD13 ILE   286      -8.320  13.455   2.939  1.00  0.00
ATOM   4483  C   ILE   286      -9.831  11.943   8.096  1.00  0.00
ATOM   4484  O   ILE   286      -8.910  11.190   8.418  1.00  0.00
ATOM   4485  N   ASP   287     -11.113  11.761   8.437  1.00  0.00
ATOM   4486  H   ASP   287     -11.810  12.412   8.100  1.00  0.00
ATOM   4487  CA  ASP   287     -11.617  10.685   9.288  1.00  0.00
ATOM   4488  HA  ASP   287     -10.803  10.016   9.577  1.00  0.00
ATOM   4489  CB  ASP   287     -12.224  11.288  10.582  1.00  0.00
ATOM   4490  HB2 ASP   287     -11.472  11.934  11.035  1.00  0.00
ATOM   4491  HB3 ASP   287     -13.074  11.918  10.326  1.00  0.00
ATOM   4492  CG  ASP   287     -12.666  10.286  11.656  1.00  0.00
ATOM   4493  OD1 ASP   287     -12.399   9.076  11.499  1.00  0.00
ATOM   4494  OD2 ASP   287     -13.218  10.773  12.669  1.00  0.00
ATOM   4495  C   ASP   287     -12.595   9.860   8.433  1.00  0.00
ATOM   4496  O   ASP   287     -13.807   9.902   8.645  1.00  0.00
ATOM   4497  N   GLY   288     -12.032   9.163   7.429  1.00  0.00
ATOM   4498  H   GLY   288     -11.029   9.192   7.320  1.00  0.00
ATOM   4499  CA  GLY   288     -12.784   8.450   6.399  1.00  0.00
ATOM   4500  HA2 GLY   288     -12.090   7.849   5.810  1.00  0.00
ATOM   4501  HA3 GLY   288     -13.508   7.769   6.850  1.00  0.00
ATOM   4502  C   GLY   288     -13.466   9.475   5.484  1.00  0.00
ATOM   4503  O   GLY   288     -12.802  10.348   4.925  1.00  0.00
ATOM   4504  N   ALA   289     -14.797   9.364   5.348  1.00  0.00
ATOM   4505  H   ALA   289     -15.282   8.625   5.835  1.00  0.00
ATOM   4506  CA  ALA   289     -15.640  10.308   4.609  1.00  0.00
ATOM   4507  HA  ALA   289     -15.188  10.459   3.628  1.00  0.00
ATOM   4508  CB  ALA   289     -17.024   9.669   4.412  1.00  0.00
ATOM   4509  HB1 ALA   289     -17.667  10.302   3.799  1.00  0.00
ATOM   4510  HB2 ALA   289     -16.944   8.704   3.910  1.00  0.00
ATOM   4511  HB3 ALA   289     -17.528   9.506   5.366  1.00  0.00
ATOM   4512  C   ALA   289     -15.774  11.701   5.262  1.00  0.00
ATOM   4513  O   ALA   289     -16.132  12.646   4.560  1.00  0.00
ATOM   4514  N   LEU   290     -15.488  11.807   6.572  1.00  0.00
ATOM   4515  H   LEU   290     -15.168  10.992   7.076  1.00  0.00
ATOM   4516  CA  LEU   290     -15.553  13.048   7.350  1.00  0.00
ATOM   4517  HA  LEU   290     -16.372  13.663   6.970  1.00  0.00
ATOM   4518  CB  LEU   290     -15.824  12.704   8.833  1.00  0.00
ATOM   4519  HB2 LEU   290     -14.981  12.130   9.213  1.00  0.00
ATOM   4520  HB3 LEU   290     -15.845  13.620   9.426  1.00  0.00
ATOM   4521  CG  LEU   290     -17.123  11.912   9.105  1.00  0.00
ATOM   4522  HG  LEU   290     -17.088  11.000   8.508  1.00  0.00
ATOM   4523  CD1 LEU   290     -17.185  11.446  10.576  1.00  0.00
ATOM   4524 HD11 LEU   290     -17.347  10.369  10.633  1.00  0.00
ATOM   4525 HD12 LEU   290     -16.258  11.655  11.113  1.00  0.00
ATOM   4526 HD13 LEU   290     -17.986  11.925  11.138  1.00  0.00
ATOM   4527  CD2 LEU   290     -18.387  12.688   8.679  1.00  0.00
ATOM   4528 HD21 LEU   290     -19.183  12.638   9.421  1.00  0.00
ATOM   4529 HD22 LEU   290     -18.179  13.744   8.505  1.00  0.00
ATOM   4530 HD23 LEU   290     -18.792  12.279   7.752  1.00  0.00
ATOM   4531  C   LEU   290     -14.254  13.865   7.223  1.00  0.00
ATOM   4532  O   LEU   290     -13.214  13.322   6.845  1.00  0.00
ATOM   4533  N   LEU   291     -14.345  15.160   7.570  1.00  0.00
ATOM   4534  H   LEU   291     -15.226  15.537   7.889  1.00  0.00
ATOM   4535  CA  LEU   291     -13.229  16.104   7.533  1.00  0.00
ATOM   4536  HA  LEU   291     -12.310  15.547   7.717  1.00  0.00
ATOM   4537  CB  LEU   291     -13.174  16.766   6.135  1.00  0.00
ATOM   4538  HB2 LEU   291     -13.223  15.983   5.382  1.00  0.00
ATOM   4539  HB3 LEU   291     -14.078  17.360   5.993  1.00  0.00
ATOM   4540  CG  LEU   291     -11.935  17.649   5.846  1.00  0.00
ATOM   4541  HG  LEU   291     -11.922  18.458   6.577  1.00  0.00
ATOM   4542  CD1 LEU   291     -10.613  16.869   6.004  1.00  0.00
ATOM   4543 HD11 LEU   291      -9.918  17.034   5.181  1.00  0.00
ATOM   4544 HD12 LEU   291     -10.098  17.161   6.920  1.00  0.00
ATOM   4545 HD13 LEU   291     -10.785  15.796   6.059  1.00  0.00
ATOM   4546  CD2 LEU   291     -12.052  18.327   4.464  1.00  0.00
ATOM   4547 HD21 LEU   291     -11.956  19.409   4.556  1.00  0.00
ATOM   4548 HD22 LEU   291     -11.289  17.994   3.762  1.00  0.00
ATOM   4549 HD23 LEU   291     -13.016  18.131   3.993  1.00  0.00
ATOM   4550  C   LEU   291     -13.367  17.142   8.656  1.00  0.00
ATOM   4551  O   LEU   291     -14.480  17.556   8.982  1.00  0.00
ATOM   4552  N   THR   292     -12.212  17.559   9.193  1.00  0.00
ATOM   4553  H   THR   292     -11.346  17.154   8.866  1.00  0.00
ATOM   4554  CA  THR   292     -12.060  18.610  10.199  1.00  0.00
ATOM   4555  HA  THR   292     -12.946  19.247  10.223  1.00  0.00
ATOM   4556  CB  THR   292     -11.812  17.979  11.600  1.00  0.00
ATOM   4557  HB  THR   292     -11.063  17.191  11.511  1.00  0.00
ATOM   4558  CG2 THR   292     -11.367  18.937  12.724  1.00  0.00
ATOM   4559 HG21 THR   292     -11.351  18.427  13.687  1.00  0.00
ATOM   4560 HG22 THR   292     -10.361  19.321  12.558  1.00  0.00
ATOM   4561 HG23 THR   292     -12.043  19.788  12.811  1.00  0.00
ATOM   4562  OG1 THR   292     -13.006  17.355  12.029  1.00  0.00
ATOM   4563  HG1 THR   292     -13.252  16.692  11.379  1.00  0.00
ATOM   4564  C   THR   292     -10.843  19.473   9.815  1.00  0.00
ATOM   4565  O   THR   292      -9.886  18.947   9.248  1.00  0.00
ATOM   4566  N   LYS   293     -10.902  20.773  10.150  1.00  0.00
ATOM   4567  H   LYS   293     -11.717  21.126  10.633  1.00  0.00
ATOM   4568  CA  LYS   293      -9.805  21.730   9.984  1.00  0.00
ATOM   4569  HA  LYS   293      -8.953  21.249   9.503  1.00  0.00
ATOM   4570  CB  LYS   293     -10.266  22.911   9.104  1.00  0.00
ATOM   4571  HB2 LYS   293     -11.150  23.384   9.534  1.00  0.00
ATOM   4572  HB3 LYS   293      -9.481  23.670   9.106  1.00  0.00
ATOM   4573  CG  LYS   293     -10.522  22.513   7.643  1.00  0.00
ATOM   4574  HG2 LYS   293      -9.698  21.883   7.314  1.00  0.00
ATOM   4575  HG3 LYS   293     -11.418  21.895   7.577  1.00  0.00
ATOM   4576  CD  LYS   293     -10.642  23.706   6.680  1.00  0.00
ATOM   4577  HD2 LYS   293      -9.710  24.270   6.691  1.00  0.00
ATOM   4578  HD3 LYS   293     -10.744  23.326   5.664  1.00  0.00
ATOM   4579  CE  LYS   293     -11.818  24.647   6.978  1.00  0.00
ATOM   4580  HE2 LYS   293     -12.756  24.089   6.984  1.00  0.00
ATOM   4581  HE3 LYS   293     -11.707  25.109   7.959  1.00  0.00
ATOM   4582  NZ  LYS   293     -11.910  25.713   5.965  1.00  0.00
ATOM   4583  HZ1 LYS   293     -12.039  25.299   5.052  1.00  0.00
ATOM   4584  HZ2 LYS   293     -12.693  26.315   6.174  1.00  0.00
ATOM   4585  HZ3 LYS   293     -11.058  26.257   5.968  1.00  0.00
ATOM   4586  C   LYS   293      -9.336  22.254  11.349  1.00  0.00
ATOM   4587  O   LYS   293     -10.134  22.344  12.283  1.00  0.00
ATOM   4588  N   SER   294      -8.050  22.631  11.410  1.00  0.00
ATOM   4589  H   SER   294      -7.454  22.510  10.600  1.00  0.00
ATOM   4590  CA  SER   294      -7.400  23.221  12.578  1.00  0.00
ATOM   4591  HA  SER   294      -8.095  23.935  13.023  1.00  0.00
ATOM   4592  CB  SER   294      -7.090  22.117  13.620  1.00  0.00
ATOM   4593  HB2 SER   294      -6.775  22.579  14.556  1.00  0.00
ATOM   4594  HB3 SER   294      -7.982  21.535  13.856  1.00  0.00
ATOM   4595  OG  SER   294      -6.064  21.233  13.203  1.00  0.00
ATOM   4596  HG  SER   294      -5.222  21.689  13.266  1.00  0.00
ATOM   4597  C   SER   294      -6.150  24.003  12.142  1.00  0.00
ATOM   4598  O   SER   294      -5.528  23.650  11.142  1.00  0.00
ATOM   4599  N   SER   295      -5.783  25.035  12.919  1.00  0.00
ATOM   4600  H   SER   295      -6.350  25.299  13.711  1.00  0.00
ATOM   4601  CA  SER   295      -4.533  25.786  12.734  1.00  0.00
ATOM   4602  HA  SER   295      -4.369  25.955  11.668  1.00  0.00
ATOM   4603  CB  SER   295      -4.654  27.155  13.432  1.00  0.00
ATOM   4604  HB2 SER   295      -5.042  27.053  14.446  1.00  0.00
ATOM   4605  HB3 SER   295      -3.677  27.635  13.511  1.00  0.00
ATOM   4606  OG  SER   295      -5.488  28.014  12.682  1.00  0.00
ATOM   4607  HG  SER   295      -5.535  28.863  13.129  1.00  0.00
ATOM   4608  C   SER   295      -3.306  25.016  13.264  1.00  0.00
ATOM   4609  O   SER   295      -2.219  25.149  12.703  1.00  0.00
ATOM   4610  N   GLU   296      -3.526  24.215  14.318  1.00  0.00
ATOM   4611  H   GLU   296      -4.456  24.163  14.707  1.00  0.00
ATOM   4612  CA  GLU   296      -2.544  23.365  14.982  1.00  0.00
ATOM   4613  HA  GLU   296      -1.796  23.050  14.255  1.00  0.00
ATOM   4614  CB  GLU   296      -1.827  24.164  16.093  1.00  0.00
ATOM   4615  HB2 GLU   296      -1.030  23.544  16.508  1.00  0.00
ATOM   4616  HB3 GLU   296      -1.322  25.017  15.637  1.00  0.00
ATOM   4617  CG  GLU   296      -2.736  24.659  17.243  1.00  0.00
ATOM   4618  HG2 GLU   296      -3.556  25.255  16.842  1.00  0.00
ATOM   4619  HG3 GLU   296      -3.187  23.813  17.762  1.00  0.00
ATOM   4620  CD  GLU   296      -2.013  25.509  18.292  1.00  0.00
ATOM   4621  OE1 GLU   296      -0.782  25.696  18.165  1.00  0.00
ATOM   4622  OE2 GLU   296      -2.721  25.970  19.214  1.00  0.00
ATOM   4623  C   GLU   296      -3.264  22.111  15.500  1.00  0.00
ATOM   4624  O   GLU   296      -4.449  22.179  15.834  1.00  0.00
ATOM   4625  N   TYR   297      -2.532  20.989  15.548  1.00  0.00
ATOM   4626  H   TYR   297      -1.556  21.014  15.284  1.00  0.00
ATOM   4627  CA  TYR   297      -3.036  19.683  15.971  1.00  0.00
ATOM   4628  HA  TYR   297      -4.071  19.762  16.310  1.00  0.00
ATOM   4629  CB  TYR   297      -3.004  18.728  14.749  1.00  0.00
ATOM   4630  HB2 TYR   297      -3.683  19.103  13.981  1.00  0.00
ATOM   4631  HB3 TYR   297      -2.014  18.756  14.294  1.00  0.00
ATOM   4632  CG  TYR   297      -3.339  17.267  15.025  1.00  0.00
ATOM   4633  CD1 TYR   297      -4.642  16.772  14.795  1.00  0.00
ATOM   4634  HD1 TYR   297      -5.408  17.421  14.396  1.00  0.00
ATOM   4635  CE1 TYR   297      -4.953  15.430  15.096  1.00  0.00
ATOM   4636  HE1 TYR   297      -5.951  15.055  14.918  1.00  0.00
ATOM   4637  CZ  TYR   297      -3.966  14.583  15.638  1.00  0.00
ATOM   4638  OH  TYR   297      -4.250  13.289  15.951  1.00  0.00
ATOM   4639  HH  TYR   297      -5.119  12.997  15.644  1.00  0.00
ATOM   4640  CE2 TYR   297      -2.668  15.071  15.863  1.00  0.00
ATOM   4641  HE2 TYR   297      -1.914  14.433  16.297  1.00  0.00
ATOM   4642  CD2 TYR   297      -2.352  16.400  15.542  1.00  0.00
ATOM   4643  HD2 TYR   297      -1.356  16.759  15.746  1.00  0.00
ATOM   4644  C   TYR   297      -2.197  19.158  17.145  1.00  0.00
ATOM   4645  O   TYR   297      -0.987  19.385  17.184  1.00  0.00
ATOM   4646  N   LYS   298      -2.850  18.381  18.025  1.00  0.00
ATOM   4647  H   LYS   298      -3.846  18.241  17.926  1.00  0.00
ATOM   4648  CA  LYS   298      -2.203  17.535  19.023  1.00  0.00
ATOM   4649  HA  LYS   298      -1.299  17.124  18.572  1.00  0.00
ATOM   4650  CB  LYS   298      -1.803  18.374  20.257  1.00  0.00
ATOM   4651  HB2 LYS   298      -1.166  19.198  19.932  1.00  0.00
ATOM   4652  HB3 LYS   298      -2.690  18.833  20.695  1.00  0.00
ATOM   4653  CG  LYS   298      -1.047  17.586  21.338  1.00  0.00
ATOM   4654  HG2 LYS   298      -1.702  16.828  21.761  1.00  0.00
ATOM   4655  HG3 LYS   298      -0.215  17.052  20.879  1.00  0.00
ATOM   4656  CD  LYS   298      -0.531  18.488  22.470  1.00  0.00
ATOM   4657  HD2 LYS   298       0.156  19.229  22.061  1.00  0.00
ATOM   4658  HD3 LYS   298      -1.365  19.052  22.888  1.00  0.00
ATOM   4659  CE  LYS   298       0.164  17.714  23.601  1.00  0.00
ATOM   4660  HE2 LYS   298       0.450  18.402  24.397  1.00  0.00
ATOM   4661  HE3 LYS   298      -0.523  16.990  24.041  1.00  0.00
ATOM   4662  NZ  LYS   298       1.373  17.015  23.132  1.00  0.00
ATOM   4663  HZ1 LYS   298       2.023  17.688  22.753  1.00  0.00
ATOM   4664  HZ2 LYS   298       1.805  16.526  23.903  1.00  0.00
ATOM   4665  HZ3 LYS   298       1.121  16.348  22.416  1.00  0.00
ATOM   4666  C   LYS   298      -3.131  16.351  19.333  1.00  0.00
ATOM   4667  O   LYS   298      -4.307  16.567  19.628  1.00  0.00
ATOM   4668  N   GLY   299      -2.592  15.125  19.239  1.00  0.00
ATOM   4669  H   GLY   299      -1.614  15.018  19.003  1.00  0.00
ATOM   4670  CA  GLY   299      -3.373  13.898  19.381  1.00  0.00
ATOM   4671  HA2 GLY   299      -3.925  13.915  20.321  1.00  0.00
ATOM   4672  HA3 GLY   299      -4.098  13.835  18.570  1.00  0.00
ATOM   4673  C   GLY   299      -2.442  12.671  19.348  1.00  0.00
ATOM   4674  O   GLY   299      -1.224  12.828  19.245  1.00  0.00
ATOM   4675  N   PRO   300      -2.998  11.444  19.470  1.00  0.00
ATOM   4676  CD  PRO   300      -4.433  11.189  19.631  1.00  0.00
ATOM   4677  HD2 PRO   300      -5.025  11.596  18.809  1.00  0.00
ATOM   4678  HD3 PRO   300      -4.776  11.645  20.560  1.00  0.00
ATOM   4679  CG  PRO   300      -4.573   9.670  19.712  1.00  0.00
ATOM   4680  HG2 PRO   300      -4.747   9.263  18.716  1.00  0.00
ATOM   4681  HG3 PRO   300      -5.398   9.345  20.346  1.00  0.00
ATOM   4682  CB  PRO   300      -3.209   9.221  20.216  1.00  0.00
ATOM   4683  HB2 PRO   300      -3.000   8.173  20.000  1.00  0.00
ATOM   4684  HB3 PRO   300      -3.166   9.337  21.300  1.00  0.00
ATOM   4685  CA  PRO   300      -2.214  10.199  19.567  1.00  0.00
ATOM   4686  HA  PRO   300      -1.373  10.330  20.246  1.00  0.00
ATOM   4687  C   PRO   300      -1.676   9.722  18.202  1.00  0.00
ATOM   4688  O   PRO   300      -2.356   8.971  17.507  1.00  0.00
ATOM   4689  N   ILE   301      -0.468  10.182  17.842  1.00  0.00
ATOM   4690  H   ILE   301       0.047  10.771  18.483  1.00  0.00
ATOM   4691  CA  ILE   301       0.190   9.907  16.562  1.00  0.00
ATOM   4692  HA  ILE   301      -0.556   9.638  15.818  1.00  0.00
ATOM   4693  CB  ILE   301       0.958  11.170  16.065  1.00  0.00
ATOM   4694  HB  ILE   301       1.635  11.468  16.864  1.00  0.00
ATOM   4695  CG2 ILE   301       1.840  10.962  14.818  1.00  0.00
ATOM   4696 HG21 ILE   301       2.277  11.910  14.511  1.00  0.00
ATOM   4697 HG22 ILE   301       2.669  10.280  14.996  1.00  0.00
ATOM   4698 HG23 ILE   301       1.266  10.574  13.978  1.00  0.00
ATOM   4699  CG1 ILE   301       0.010  12.369  15.831  1.00  0.00
ATOM   4700 HG12 ILE   301      -0.436  12.658  16.780  1.00  0.00
ATOM   4701 HG13 ILE   301       0.585  13.242  15.521  1.00  0.00
ATOM   4702  CD1 ILE   301      -1.125  12.109  14.826  1.00  0.00
ATOM   4703 HD11 ILE   301      -1.443  13.029  14.339  1.00  0.00
ATOM   4704 HD12 ILE   301      -0.836  11.416  14.037  1.00  0.00
ATOM   4705 HD13 ILE   301      -1.993  11.692  15.334  1.00  0.00
ATOM   4706  C   ILE   301       1.174   8.728  16.690  1.00  0.00
ATOM   4707  O   ILE   301       1.870   8.624  17.701  1.00  0.00
ATOM   4708  N   THR   302       1.214   7.883  15.645  1.00  0.00
ATOM   4709  H   THR   302       0.602   8.052  14.857  1.00  0.00
ATOM   4710  CA  THR   302       2.070   6.697  15.547  1.00  0.00
ATOM   4711  HA  THR   302       2.710   6.645  16.430  1.00  0.00
ATOM   4712  CB  THR   302       1.217   5.394  15.528  1.00  0.00
ATOM   4713  HB  THR   302       0.691   5.317  16.478  1.00  0.00
ATOM   4714  CG2 THR   302       0.175   5.322  14.395  1.00  0.00
ATOM   4715 HG21 THR   302      -0.375   4.381  14.441  1.00  0.00
ATOM   4716 HG22 THR   302      -0.558   6.124  14.474  1.00  0.00
ATOM   4717 HG23 THR   302       0.635   5.382  13.409  1.00  0.00
ATOM   4718  OG1 THR   302       2.016   4.231  15.404  1.00  0.00
ATOM   4719  HG1 THR   302       2.737   4.276  16.040  1.00  0.00
ATOM   4720  C   THR   302       3.033   6.741  14.338  1.00  0.00
ATOM   4721  O   THR   302       4.119   6.173  14.442  1.00  0.00
ATOM   4722  N   ASP   303       2.673   7.449  13.251  1.00  0.00
ATOM   4723  H   ASP   303       1.779   7.916  13.229  1.00  0.00
ATOM   4724  CA  ASP   303       3.540   7.678  12.083  1.00  0.00
ATOM   4725  HA  ASP   303       4.577   7.483  12.355  1.00  0.00
ATOM   4726  CB  ASP   303       3.202   6.811  10.837  1.00  0.00
ATOM   4727  HB2 ASP   303       2.357   7.250  10.305  1.00  0.00
ATOM   4728  HB3 ASP   303       4.030   6.849  10.129  1.00  0.00
ATOM   4729  CG  ASP   303       2.878   5.336  11.092  1.00  0.00
ATOM   4730  OD1 ASP   303       3.686   4.683  11.788  1.00  0.00
ATOM   4731  OD2 ASP   303       1.898   4.859  10.477  1.00  0.00
ATOM   4732  C   ASP   303       3.460   9.153  11.674  1.00  0.00
ATOM   4733  O   ASP   303       2.380   9.736  11.746  1.00  0.00
ATOM   4734  N   VAL   304       4.582   9.704  11.184  1.00  0.00
ATOM   4735  H   VAL   304       5.447   9.179  11.187  1.00  0.00
ATOM   4736  CA  VAL   304       4.625  10.999  10.504  1.00  0.00
ATOM   4737  HA  VAL   304       3.632  11.249  10.130  1.00  0.00
ATOM   4738  CB  VAL   304       5.119  12.171  11.403  1.00  0.00
ATOM   4739  HB  VAL   304       6.158  11.984  11.676  1.00  0.00
ATOM   4740  CG1 VAL   304       5.052  13.535  10.683  1.00  0.00
ATOM   4741 HG11 VAL   304       5.354  14.348  11.343  1.00  0.00
ATOM   4742 HG12 VAL   304       5.695  13.580   9.806  1.00  0.00
ATOM   4743 HG13 VAL   304       4.038  13.752  10.348  1.00  0.00
ATOM   4744  CG2 VAL   304       4.333  12.284  12.714  1.00  0.00
ATOM   4745 HG21 VAL   304       4.692  13.120  13.312  1.00  0.00
ATOM   4746 HG22 VAL   304       3.274  12.445  12.518  1.00  0.00
ATOM   4747 HG23 VAL   304       4.437  11.390  13.327  1.00  0.00
ATOM   4748  C   VAL   304       5.572  10.884   9.299  1.00  0.00
ATOM   4749  O   VAL   304       6.714  10.450   9.450  1.00  0.00
ATOM   4750  N   PHE   305       5.070  11.303   8.131  1.00  0.00
ATOM   4751  H   PHE   305       4.129  11.677   8.107  1.00  0.00
ATOM   4752  CA  PHE   305       5.786  11.364   6.863  1.00  0.00
ATOM   4753  HA  PHE   305       6.641  10.689   6.893  1.00  0.00
ATOM   4754  CB  PHE   305       4.852  10.920   5.721  1.00  0.00
ATOM   4755  HB2 PHE   305       3.943  11.520   5.735  1.00  0.00
ATOM   4756  HB3 PHE   305       5.322  11.118   4.756  1.00  0.00
ATOM   4757  CG  PHE   305       4.468   9.454   5.762  1.00  0.00
ATOM   4758  CD1 PHE   305       5.269   8.499   5.100  1.00  0.00
ATOM   4759  HD1 PHE   305       6.112   8.813   4.502  1.00  0.00
ATOM   4760  CE1 PHE   305       4.964   7.150   5.207  1.00  0.00
ATOM   4761  HE1 PHE   305       5.561   6.420   4.681  1.00  0.00
ATOM   4762  CZ  PHE   305       3.904   6.734   6.002  1.00  0.00
ATOM   4763  HZ  PHE   305       3.671   5.683   6.074  1.00  0.00
ATOM   4764  CE2 PHE   305       3.139   7.658   6.703  1.00  0.00
ATOM   4765  HE2 PHE   305       2.325   7.322   7.328  1.00  0.00
ATOM   4766  CD2 PHE   305       3.415   9.014   6.593  1.00  0.00
ATOM   4767  HD2 PHE   305       2.821   9.728   7.146  1.00  0.00
ATOM   4768  C   PHE   305       6.283  12.790   6.606  1.00  0.00
ATOM   4769  O   PHE   305       5.568  13.756   6.882  1.00  0.00
ATOM   4770  N   TYR   306       7.498  12.873   6.051  1.00  0.00
ATOM   4771  H   TYR   306       8.008  12.023   5.848  1.00  0.00
ATOM   4772  CA  TYR   306       8.171  14.112   5.674  1.00  0.00
ATOM   4773  HA  TYR   306       7.470  14.949   5.652  1.00  0.00
ATOM   4774  CB  TYR   306       9.317  14.419   6.667  1.00  0.00
ATOM   4775  HB2 TYR   306      10.066  13.628   6.628  1.00  0.00
ATOM   4776  HB3 TYR   306       9.838  15.322   6.346  1.00  0.00
ATOM   4777  CG  TYR   306       8.928  14.589   8.125  1.00  0.00
ATOM   4778  CD1 TYR   306       8.825  15.878   8.687  1.00  0.00
ATOM   4779  HD1 TYR   306       9.003  16.752   8.078  1.00  0.00
ATOM   4780  CE1 TYR   306       8.503  16.033  10.049  1.00  0.00
ATOM   4781  HE1 TYR   306       8.428  17.020  10.480  1.00  0.00
ATOM   4782  CZ  TYR   306       8.277  14.903  10.854  1.00  0.00
ATOM   4783  OH  TYR   306       7.951  15.056  12.168  1.00  0.00
ATOM   4784  HH  TYR   306       7.820  14.215  12.619  1.00  0.00
ATOM   4785  CE2 TYR   306       8.385  13.615  10.299  1.00  0.00
ATOM   4786  HE2 TYR   306       8.214  12.745  10.912  1.00  0.00
ATOM   4787  CD2 TYR   306       8.708  13.457   8.939  1.00  0.00
ATOM   4788  HD2 TYR   306       8.793  12.463   8.523  1.00  0.00
ATOM   4789  C   TYR   306       8.757  13.910   4.275  1.00  0.00
ATOM   4790  O   TYR   306       9.398  12.885   4.040  1.00  0.00
ATOM   4791  N   LYS   307       8.576  14.901   3.390  1.00  0.00
ATOM   4792  H   LYS   307       8.021  15.707   3.641  1.00  0.00
ATOM   4793  CA  LYS   307       9.273  14.966   2.104  1.00  0.00
ATOM   4794  HA  LYS   307       9.277  13.963   1.674  1.00  0.00
ATOM   4795  CB  LYS   307       8.513  15.890   1.132  1.00  0.00
ATOM   4796  HB2 LYS   307       8.178  16.795   1.641  1.00  0.00
ATOM   4797  HB3 LYS   307       9.205  16.220   0.358  1.00  0.00
ATOM   4798  CG  LYS   307       7.345  15.175   0.431  1.00  0.00
ATOM   4799  HG2 LYS   307       7.713  14.279  -0.070  1.00  0.00
ATOM   4800  HG3 LYS   307       6.639  14.814   1.178  1.00  0.00
ATOM   4801  CD  LYS   307       6.588  16.051  -0.585  1.00  0.00
ATOM   4802  HD2 LYS   307       5.761  15.473  -0.999  1.00  0.00
ATOM   4803  HD3 LYS   307       6.124  16.885  -0.056  1.00  0.00
ATOM   4804  CE  LYS   307       7.445  16.606  -1.741  1.00  0.00
ATOM   4805  HE2 LYS   307       6.811  17.159  -2.434  1.00  0.00
ATOM   4806  HE3 LYS   307       8.184  17.315  -1.368  1.00  0.00
ATOM   4807  NZ  LYS   307       8.140  15.539  -2.486  1.00  0.00
ATOM   4808  HZ1 LYS   307       7.462  14.900  -2.875  1.00  0.00
ATOM   4809  HZ2 LYS   307       8.683  15.946  -3.235  1.00  0.00
ATOM   4810  HZ3 LYS   307       8.757  15.036  -1.863  1.00  0.00
ATOM   4811  C   LYS   307      10.737  15.403   2.274  1.00  0.00
ATOM   4812  O   LYS   307      11.066  16.127   3.216  1.00  0.00
ATOM   4813  N   GLU   308      11.575  14.950   1.333  1.00  0.00
ATOM   4814  H   GLU   308      11.220  14.375   0.581  1.00  0.00
ATOM   4815  CA  GLU   308      13.011  15.208   1.284  1.00  0.00
ATOM   4816  HA  GLU   308      13.190  16.225   1.639  1.00  0.00
ATOM   4817  CB  GLU   308      13.716  14.194   2.234  1.00  0.00
ATOM   4818  HB2 GLU   308      13.283  14.285   3.231  1.00  0.00
ATOM   4819  HB3 GLU   308      13.469  13.180   1.916  1.00  0.00
ATOM   4820  CG  GLU   308      15.250  14.293   2.385  1.00  0.00
ATOM   4821  HG2 GLU   308      15.583  13.576   3.133  1.00  0.00
ATOM   4822  HG3 GLU   308      15.759  14.004   1.465  1.00  0.00
ATOM   4823  CD  GLU   308      15.707  15.683   2.825  1.00  0.00
ATOM   4824  OE1 GLU   308      16.226  16.413   1.952  1.00  0.00
ATOM   4825  OE2 GLU   308      15.516  15.998   4.020  1.00  0.00
ATOM   4826  C   GLU   308      13.477  15.168  -0.187  1.00  0.00
ATOM   4827  O   GLU   308      12.689  14.830  -1.073  1.00  0.00
ATOM   4828  N   ASN   309      14.750  15.512  -0.427  1.00  0.00
ATOM   4829  H   ASN   309      15.343  15.802   0.344  1.00  0.00
ATOM   4830  CA  ASN   309      15.403  15.373  -1.726  1.00  0.00
ATOM   4831  HA  ASN   309      14.948  14.547  -2.279  1.00  0.00
ATOM   4832  CB  ASN   309      15.234  16.671  -2.552  1.00  0.00
ATOM   4833  HB2 ASN   309      14.189  16.984  -2.539  1.00  0.00
ATOM   4834  HB3 ASN   309      15.797  17.492  -2.106  1.00  0.00
ATOM   4835  CG  ASN   309      15.648  16.505  -4.018  1.00  0.00
ATOM   4836  OD1 ASN   309      16.775  16.827  -4.385  1.00  0.00
ATOM   4837  ND2 ASN   309      14.739  16.003  -4.856  1.00  0.00
ATOM   4838 HD21 ASN   309      13.821  15.745  -4.525  1.00  0.00
ATOM   4839 HD22 ASN   309      14.972  15.870  -5.829  1.00  0.00
ATOM   4840  C   ASN   309      16.871  14.960  -1.533  1.00  0.00
ATOM   4841  O   ASN   309      17.253  13.889  -2.004  1.00  0.00
ATOM   4842  N   SER   310      17.657  15.809  -0.849  1.00  0.00
ATOM   4843  H   SER   310      17.262  16.653  -0.459  1.00  0.00
ATOM   4844  CA  SER   310      19.085  15.612  -0.615  1.00  0.00
ATOM   4845  HA  SER   310      19.234  14.587  -0.277  1.00  0.00
ATOM   4846  CB  SER   310      19.885  15.805  -1.930  1.00  0.00
ATOM   4847  HB2 SER   310      19.562  15.091  -2.688  1.00  0.00
ATOM   4848  HB3 SER   310      19.710  16.799  -2.344  1.00  0.00
ATOM   4849  OG  SER   310      21.279  15.632  -1.746  1.00  0.00
ATOM   4850  HG  SER   310      21.491  14.693  -1.747  1.00  0.00
ATOM   4851  C   SER   310      19.539  16.535   0.526  1.00  0.00
ATOM   4852  O   SER   310      20.024  17.639   0.275  1.00  0.00
ATOM   4853  N   TYR   311      19.365  16.053   1.765  1.00  0.00
ATOM   4854  H   TYR   311      18.928  15.147   1.882  1.00  0.00
ATOM   4855  CA  TYR   311      19.908  16.655   2.981  1.00  0.00
ATOM   4856  HA  TYR   311      19.911  17.741   2.866  1.00  0.00
ATOM   4857  CB  TYR   311      18.978  16.310   4.171  1.00  0.00
ATOM   4858  HB2 TYR   311      18.074  16.918   4.111  1.00  0.00
ATOM   4859  HB3 TYR   311      18.642  15.277   4.078  1.00  0.00
ATOM   4860  CG  TYR   311      19.575  16.462   5.563  1.00  0.00
ATOM   4861  CD1 TYR   311      19.703  17.738   6.151  1.00  0.00
ATOM   4862  HD1 TYR   311      19.354  18.614   5.624  1.00  0.00
ATOM   4863  CE1 TYR   311      20.304  17.875   7.418  1.00  0.00
ATOM   4864  HE1 TYR   311      20.405  18.855   7.862  1.00  0.00
ATOM   4865  CZ  TYR   311      20.779  16.739   8.102  1.00  0.00
ATOM   4866  OH  TYR   311      21.361  16.868   9.329  1.00  0.00
ATOM   4867  HH  TYR   311      21.642  16.026   9.703  1.00  0.00
ATOM   4868  CE2 TYR   311      20.647  15.465   7.518  1.00  0.00
ATOM   4869  HE2 TYR   311      21.014  14.591   8.029  1.00  0.00
ATOM   4870  CD2 TYR   311      20.041  15.326   6.257  1.00  0.00
ATOM   4871  HD2 TYR   311      19.954  14.344   5.816  1.00  0.00
ATOM   4872  C   TYR   311      21.352  16.178   3.207  1.00  0.00
ATOM   4873  O   TYR   311      21.634  14.994   3.026  1.00  0.00
ATOM   4874  N   THR   312      22.209  17.107   3.656  1.00  0.00
ATOM   4875  H   THR   312      21.895  18.062   3.762  1.00  0.00
ATOM   4876  CA  THR   312      23.549  16.843   4.177  1.00  0.00
ATOM   4877  HA  THR   312      23.573  15.844   4.615  1.00  0.00
ATOM   4878  CB  THR   312      24.662  16.956   3.091  1.00  0.00
ATOM   4879  HB  THR   312      25.616  16.736   3.575  1.00  0.00
ATOM   4880  CG2 THR   312      24.518  15.965   1.927  1.00  0.00
ATOM   4881 HG21 THR   312      25.377  16.020   1.258  1.00  0.00
ATOM   4882 HG22 THR   312      24.456  14.943   2.298  1.00  0.00
ATOM   4883 HG23 THR   312      23.627  16.163   1.330  1.00  0.00
ATOM   4884  OG1 THR   312      24.784  18.261   2.553  1.00  0.00
ATOM   4885  HG1 THR   312      24.949  18.876   3.272  1.00  0.00
ATOM   4886  C   THR   312      23.846  17.875   5.282  1.00  0.00
ATOM   4887  O   THR   312      23.512  19.052   5.121  1.00  0.00
ATOM   4888  N   THR   313      24.494  17.425   6.368  1.00  0.00
ATOM   4889  H   THR   313      24.719  16.442   6.452  1.00  0.00
ATOM   4890  CA  THR   313      24.959  18.296   7.449  1.00  0.00
ATOM   4891  HA  THR   313      24.214  19.080   7.603  1.00  0.00
ATOM   4892  CB  THR   313      25.104  17.522   8.791  1.00  0.00
ATOM   4893  HB  THR   313      24.155  17.028   9.005  1.00  0.00
ATOM   4894  CG2 THR   313      26.223  16.465   8.845  1.00  0.00
ATOM   4895 HG21 THR   313      26.153  15.872   9.757  1.00  0.00
ATOM   4896 HG22 THR   313      26.160  15.780   8.001  1.00  0.00
ATOM   4897 HG23 THR   313      27.217  16.912   8.829  1.00  0.00
ATOM   4898  OG1 THR   313      25.365  18.422   9.851  1.00  0.00
ATOM   4899  HG1 THR   313      25.462  17.917  10.662  1.00  0.00
ATOM   4900  C   THR   313      26.303  18.961   7.078  1.00  0.00
ATOM   4901  O   THR   313      27.171  18.307   6.499  1.00  0.00
ATOM   4902  N   THR   314      26.445  20.247   7.434  1.00  0.00
ATOM   4903  H   THR   314      25.689  20.724   7.905  1.00  0.00
ATOM   4904  CA  THR   314      27.665  21.035   7.226  1.00  0.00
ATOM   4905  HA  THR   314      28.161  20.697   6.314  1.00  0.00
ATOM   4906  CB  THR   314      27.323  22.542   7.056  1.00  0.00
ATOM   4907  HB  THR   314      28.238  23.065   6.771  1.00  0.00
ATOM   4908  CG2 THR   314      26.291  22.812   5.949  1.00  0.00
ATOM   4909 HG21 THR   314      26.143  23.883   5.805  1.00  0.00
ATOM   4910 HG22 THR   314      26.623  22.395   4.998  1.00  0.00
ATOM   4911 HG23 THR   314      25.320  22.376   6.182  1.00  0.00
ATOM   4912  OG1 THR   314      26.882  23.145   8.260  1.00  0.00
ATOM   4913  HG1 THR   314      27.612  23.154   8.884  1.00  0.00
ATOM   4914  C   THR   314      28.677  20.889   8.387  1.00  0.00
ATOM   4915  O   THR   314      29.803  21.366   8.251  1.00  0.00
ATOM   4916  N   ILE   315      28.268  20.238   9.493  1.00  0.00
ATOM   4917  H   ILE   315      27.326  19.874   9.521  1.00  0.00
ATOM   4918  CA  ILE   315      29.066  20.023  10.705  1.00  0.00
ATOM   4919  HA  ILE   315      29.455  20.994  11.017  1.00  0.00
ATOM   4920  CB  ILE   315      28.178  19.444  11.852  1.00  0.00
ATOM   4921  HB  ILE   315      27.703  18.542  11.463  1.00  0.00
ATOM   4922  CG2 ILE   315      28.935  19.004  13.126  1.00  0.00
ATOM   4923 HG21 ILE   315      28.242  18.706  13.913  1.00  0.00
ATOM   4924 HG22 ILE   315      29.581  18.144  12.945  1.00  0.00
ATOM   4925 HG23 ILE   315      29.558  19.806  13.522  1.00  0.00
ATOM   4926  CG1 ILE   315      27.017  20.402  12.221  1.00  0.00
ATOM   4927 HG12 ILE   315      26.368  20.538  11.355  1.00  0.00
ATOM   4928 HG13 ILE   315      26.381  19.935  12.975  1.00  0.00
ATOM   4929  CD1 ILE   315      27.443  21.797  12.710  1.00  0.00
ATOM   4930 HD11 ILE   315      26.644  22.262  13.289  1.00  0.00
ATOM   4931 HD12 ILE   315      28.327  21.761  13.346  1.00  0.00
ATOM   4932 HD13 ILE   315      27.662  22.456  11.870  1.00  0.00
ATOM   4933  C   ILE   315      30.291  19.106  10.488  1.00  0.00
ATOM   4934  O   ILE   315      31.308  19.324  11.145  1.00  0.00
ATOM   4935  N   LYS   316      30.172  18.137   9.558  1.00  0.00
ATOM   4936  H   LYS   316      29.293  18.071   9.067  1.00  0.00
ATOM   4937  CA  LYS   316      31.176  17.147   9.144  1.00  0.00
ATOM   4938  HA  LYS   316      30.736  16.656   8.275  1.00  0.00
ATOM   4939  CB  LYS   316      32.479  17.842   8.665  1.00  0.00
ATOM   4940  HB2 LYS   316      32.213  18.587   7.913  1.00  0.00
ATOM   4941  HB3 LYS   316      32.943  18.394   9.483  1.00  0.00
ATOM   4942  CG  LYS   316      33.543  16.907   8.061  1.00  0.00
ATOM   4943  HG2 LYS   316      33.889  16.198   8.814  1.00  0.00
ATOM   4944  HG3 LYS   316      33.092  16.318   7.262  1.00  0.00
ATOM   4945  CD  LYS   316      34.755  17.688   7.521  1.00  0.00
ATOM   4946  HD2 LYS   316      34.428  18.369   6.734  1.00  0.00
ATOM   4947  HD3 LYS   316      35.155  18.322   8.314  1.00  0.00
ATOM   4948  CE  LYS   316      35.885  16.796   6.985  1.00  0.00
ATOM   4949  HE2 LYS   316      36.740  17.413   6.707  1.00  0.00
ATOM   4950  HE3 LYS   316      36.227  16.107   7.758  1.00  0.00
ATOM   4951  NZ  LYS   316      35.465  16.029   5.798  1.00  0.00
ATOM   4952  HZ1 LYS   316      35.179  16.667   5.070  1.00  0.00
ATOM   4953  HZ2 LYS   316      36.237  15.467   5.468  1.00  0.00
ATOM   4954  HZ3 LYS   316      34.692  15.427   6.041  1.00  0.00
ATOM   4955  C   LYS   316      31.424  16.055  10.208  1.00  0.00
ATOM   4956  O   LYS   316      31.550  16.359  11.395  1.00  0.00
ATOM   4957  N   NME   317      31.508  14.799   9.742  1.00  0.00
ATOM   4958  H   NME   317      31.410  14.620   8.753  1.00  0.00
ATOM   4959  CH3 NME   317      31.738  13.670  10.621  1.00  0.00
ATOM   4960 HH31 NME   317      31.822  14.021  11.649  1.00  0.00
ATOM   4961 HH32 NME   317      30.905  12.972  10.542  1.00  0.00
ATOM   4962 HH33 NME   317      32.661  13.167  10.333  1.00  0.00
TER   
ATOM   4963  C1  LIG   318      -7.218  13.110  66.565  1.00  0.00
ATOM   4964  C3  LIG   318      -7.332  11.986  65.579  1.00  0.00
ATOM   4965  C8  LIG   318      -5.478  14.996  69.472  1.00  0.00
ATOM   4966  C9  LIG   318      -2.794  14.722  68.610  1.00  0.00
ATOM   4967  C10 LIG   318      -8.409  11.909  64.675  1.00  0.00
ATOM   4968  C11 LIG   318      -4.419  14.797  70.420  1.00  0.00
ATOM   4969  C12 LIG   318      -3.087  14.657  69.965  1.00  0.00
ATOM   4970  C13 LIG   318      -6.366  10.971  65.587  1.00  0.00
ATOM   4971  C14 LIG   318      -6.803  15.120  69.988  1.00  0.00
ATOM   4972  C16 LIG   318      -9.433  13.029  64.535  1.00  0.00
ATOM   4973  C19 LIG   318      -6.471   9.884  64.719  1.00  0.00
ATOM   4974  C20 LIG   318      -7.056  15.081  71.356  1.00  0.00
ATOM   4975  C21 LIG   318      -7.557   9.791  63.850  1.00  0.00
ATOM   4976  C22 LIG   318      -6.019  14.899  72.259  1.00  0.00
ATOM   4977  O7  LIG   318      -7.815  13.052  67.639  1.00  0.00
ATOM   4978  C17 LIG   318      -8.526  10.793  63.841  1.00  0.00
ATOM   4979  N01 LIG   318      -5.500   8.885  64.726  1.00  0.00
ATOM   4980  N2  LIG   318      -6.476  14.157  66.168  1.00  0.00
ATOM   4981  C6  LIG   318      -6.198  15.341  66.985  1.00  0.00
ATOM   4982  C01 LIG   318      -5.825  16.538  66.095  1.00  0.00
ATOM   4983  C5  LIG   318      -5.141  15.065  68.073  1.00  0.00
ATOM   4984  C18 LIG   318      -4.713  14.751  71.807  1.00  0.00
ATOM   4985  C4  LIG   318      -3.804  14.927  67.682  1.00  0.00
ATOM   4986  HC9 LIG   318      -1.772  14.619  68.275  1.00  0.00
ATOM   4987 HC12 LIG   318      -2.291  14.507  70.680  1.00  0.00
ATOM   4988 HC13 LIG   318      -5.528  11.026  66.267  1.00  0.00
ATOM   4989 HC14 LIG   318      -7.647  15.239  69.334  1.00  0.00
ATOM   4990 H161 LIG   318      -9.867  13.042  63.537  1.00  0.00
ATOM   4991 H162 LIG   318     -10.224  12.923  65.274  1.00  0.00
ATOM   4992 H163 LIG   318      -8.969  14.007  64.656  1.00  0.00
ATOM   4993 HC20 LIG   318      -8.069  15.187  71.717  1.00  0.00
ATOM   4994 HC21 LIG   318      -7.656   8.948  63.181  1.00  0.00
ATOM   4995 HC22 LIG   318      -6.231  14.866  73.318  1.00  0.00
ATOM   4996 HC17 LIG   318      -9.361  10.711  63.163  1.00  0.00
ATOM   4997 H011 LIG   318      -5.482   8.236  63.952  1.00  0.00
ATOM   4998 H012 LIG   318      -4.669   9.027  65.282  1.00  0.00
ATOM   4999  HN2 LIG   318      -6.033  14.122  65.260  1.00  0.00
ATOM   5000  HC6 LIG   318      -7.136  15.664  67.428  1.00  0.00
ATOM   5001  H2  LIG   318      -5.596  17.410  66.705  1.00  0.00
ATOM   5002  H3  LIG   318      -4.966  16.338  65.453  1.00  0.00
ATOM   5003 H013 LIG   318      -6.659  16.819  65.454  1.00  0.00
ATOM   5004 HC18 LIG   318      -3.911  14.606  72.517  1.00  0.00
ATOM   5005  HC4 LIG   318      -3.537  14.975  66.636  1.00  0.00
TER   
END   
