# Supplementary material for: FMOPhore for hotspot identification and efficient fragment-to-lead growth strategies
Source: Nat Commun. 2026 Apr 28;17:5813. doi: 10.1038/s41467-026-72384-x (PMC13328607; doi:10.1038/s41467-026-72384-x)
Supplement: Supplementary file 7 — Source Data [file 41467_2026_72384_MOESM7_ESM.zip]

Archive with 5 entries (4 files):
- Source Data/
- Source Data/Source_data_for_supplementary_notes.zip
- Source Data/.DS_Store
- __MACOSX/Source Data/._.DS_Store
- Source Data/Source_Data_Manuscript_figures_3_to_9.zip
